# Supplementary material for: Pure non-local machine-learned density functional theory for electron correlation
Source: Nat Commun. 2021 Jan 12;12:344. doi: 10.1038/s41467-020-20471-y (PMC7804195; doi:10.1038/s41467-020-20471-y)
Supplement: Supplementary file 4 — Supplementary Data 1 [file 41467_2020_20471_MOESM4_ESM.zip]

Archive with 19 entries (18 files):
- SI/
- SI/h3o_h2o_ccsdt.xyz
- SI/octane_mp2.xyz
- SI/ML_ensemble.xyz
- SI/h3o_mp2.xyz
- SI/h3o_h2o_mp2.xyz
- SI/h3o_h2o_3_mp2.xyz
- SI/h3o_h2o_2_mp2.xyz
- SI/h2o_mp2.xyz
- SI/h2o_8_mp2.xyz
- SI/h2o_4_mp2.xyz
- SI/h2o_3_mp2.xyz
- SI/h2o_2_mp2.xyz
- SI/ch4_mp2.xyz
- SI/ch3ch3_mp2.xyz
- SI/ch3ch2ch3_mp2.xyz
- SI/ch3ch2ch2ch3_mp2.xyz
- SI/h3o_h2o_ccsdt_300K.xyz
- SI/README.txt
