# Supplementary material for: Pure non-local machine-learned density functional theory for electron correlation
Source: Nat Commun. 2021 Jan 12;12:344. doi: 10.1038/s41467-020-20471-y (PMC7804195; doi:10.1038/s41467-020-20471-y)
Supplement: Supplementary file 4 — Supplementary Data 1 [file 41467_2020_20471_MOESM4_ESM.zip › SI/h3o_h2o_ccsdt.xyz]

7
Properties=species:S:1:pos:R:3:momenta:R:3 pbc="F F F" energy=-4162.714409633793
O       1.92281000      -0.72046000      -1.62007000       0.32182786       0.42247277       0.53725505 
H       2.88147000      -0.49772000      -1.69877000       0.02515025       0.04180534      -0.20034130 
H       1.54146000      -0.15188000      -0.86995000      -0.19020834       0.03388900       0.08232477 
H       1.43835000      -0.48130000      -2.44650000      -0.38070114      -0.18618837       0.12182527 
O       1.07874000       0.89469000       0.07745000       0.14141222       0.39390662      -0.56742143 
H       0.22759000       1.38795000       0.14444000       0.23059579      -0.10631189      -0.20483676 
H       1.46077000       1.16288000       0.94624000      -0.14807664      -0.59957347       0.23119439 
7
Properties=species:S:1:pos:R:3:momenta:R:3 pbc="F F F" energy=-4162.466975185711
O       1.89207167      -0.63307769      -1.72903214      -0.65883942      -0.06815284      -0.34911744 
H       2.66608829      -0.64727621      -2.35089492       0.13522530       0.18451733      -0.01724403 
H       1.46531174       0.25867390      -0.86930902      -0.19354950      -0.04473010      -0.12016842 
H       1.81773593      -1.46009426      -1.17053485       0.16594072       0.07952134       0.13411756 
O       1.11630944       0.86233226       0.16917069       0.05309916       0.27217977       0.45236658 
H       1.07452858       1.77262646      -0.01697374       0.53887780      -0.36211400       0.07008423 
H       0.41755192       0.62264886       0.75682918      -0.04075406      -0.06122150      -0.17003846 
7
Properties=species:S:1:pos:R:3:momenta:R:3 pbc="F F F" energy=-4162.733894050588
O       1.76949222      -0.53449453      -1.77493618       0.03355026       0.51858891      -0.79122158 
H       1.46745885      -0.15022195      -2.62235608      -0.25454606      -0.30398242      -0.08689283 
H       1.56958202       0.16964344      -0.78873806      -0.17417827      -0.11739840       0.08636393 
H       2.30163887      -1.31819808      -1.90328991       0.10416440       0.02873217       0.05967782 
O       1.22310345       0.72696733       0.26851532       0.12371265      -0.10865124       0.58541944 
H       1.92145699       1.15719540       0.69763779       0.23985319      -0.25878865       0.06168711 
H       0.43162660       1.27196108       0.11765263      -0.07255619       0.24149963       0.08496612 
7
Properties=species:S:1:pos:R:3:momenta:R:3 pbc="F F F" energy=-4162.767023633231
O       1.70368958      -0.41385070      -1.82353412      -0.53217744      -0.00487796       0.01269451 
H       0.88862113      -0.45527477      -2.37497908       0.03812512       0.34274266       0.13349791 
H       1.69509569       0.16708958      -0.80446953       0.15698133      -0.11518933       0.24003209 
H       2.19058107      -1.26895313      -1.85195555      -0.08091506      -0.04455886      -0.16843136 
O       1.30998396       0.65541612       0.26300631       0.45973749       0.17338098      -0.52335305 
H       1.89136248       0.52702653       0.99632935       0.13016509      -0.19244142       0.29189643 
H       0.69155448       1.38129242       0.39476800      -0.17191653      -0.15905608       0.01366347 
7
Properties=species:S:1:pos:R:3:momenta:R:3 pbc="F F F" energy=-4162.70142030839
O       1.56459139      -0.30712595      -1.98365307      -0.51828652       0.11454269      -0.49441467 
H       1.48608551       0.02918165      -2.85048884       0.13965701       0.11439528      -0.02079277 
H       1.42917597       0.21295803      -0.58555090      -0.14501390       0.13023445      -0.31153533 
H       1.87022716      -1.23614268      -2.05693350       0.09842651       0.00765553       0.16029779 
O       1.45392370       0.59556887       0.42704758       0.21190300      -0.04642183       0.52018940 
H       1.92746457      -0.11038268       0.94733399      -0.05152554      -0.14788444       0.10266033 
H       0.56741661       0.71152553       0.84307730       0.26483944      -0.17252169       0.04359524 
7
Properties=species:S:1:pos:R:3:momenta:R:3 pbc="F F F" energy=-4162.703550354054
O       1.51883539      -0.27525455      -1.95110124       0.61309626      -0.23567246      -0.19180261 
H       1.61396109       0.58238985      -2.40831066      -0.21463975       0.26705498      -0.00944062 
H       1.62189527      -0.02799423      -0.55431698       0.03637908       0.16260648       0.02445825 
H       2.16664796      -0.84760959      -2.41106768      -0.21115075      -0.09086014      -0.11974174 
O       1.46475729       0.49170826       0.38918004      -0.36526967      -0.05070416       0.29587720 
H       1.70881119      -0.00953284       1.20863976       0.04498016      -0.11404352      -0.06533802 
H       0.72334351       1.05250102       0.54686464       0.09660468       0.06161882       0.06598753 
7
Properties=species:S:1:pos:R:3:momenta:R:3 pbc="F F F" energy=-4162.6516571163675
O       1.62366550      -0.18750776      -1.94650888      -0.20076428      -0.16588097      -0.69373773 
H       1.67398128       0.24260972      -2.85058745       0.12507009       0.05948828       0.05580396 
H       1.35480702       0.18635476      -0.59501592      -0.10946893       0.18973667      -0.09253668 
H       1.64651206      -1.13989282      -2.06351100      -0.01792703      -0.03302761       0.13510121 
O       1.43429996       0.43082359       0.41652819      -0.32369787      -0.21444439       0.43377660 
H       0.89654994      -0.28322666       0.86712135       0.05321504      -0.10149199       0.04634560 
H       1.08236219       1.31755297       0.51684162       0.47357298       0.26562001       0.11524705 
7
Properties=species:S:1:pos:R:3:momenta:R:3 pbc="F F F" energy=-4162.737464875902
O       1.53277369      -0.16433012      -1.94433444       0.66244623       0.06559036      -0.72225336 
H       2.35682621       0.27993151      -2.15092618      -0.06692690       0.07071829      -0.13973086 
H       1.38638832      -0.00082974      -0.83703912       0.18258062      -0.06438108       0.24573725 
H       1.51226975      -1.13465816      -2.17565681      -0.43980096       0.01903370      -0.06302605 
O       1.43940381       0.39793827       0.37960229      -0.27798674      -0.59807529       0.58430559 
H       0.75723710       0.18478173       1.02150596      -0.16466577       0.22277175       0.14207569 
H       2.00311950       1.14825321       0.56854080       0.10435352       0.28434227      -0.04710827 
7
Properties=species:S:1:pos:R:3:momenta:R:3 pbc="F F F" energy=-4162.562551373338
O       1.54750432      -0.08326881      -1.98593611      -0.29506736       0.92990098       0.23929962 
H       2.24126742      -0.26635229      -2.61254716       0.02962064      -0.04227936       0.04127613 
H       1.62726531       0.25380424      -0.73592714      -0.02763478      -0.01420968      -0.48420516 
H       0.75650894      -0.57238161      -2.02359436       0.05306028       0.10828016       0.01484771 
O       1.49884383       0.31319015       0.44034699       0.20702355      -0.95798963      -0.25146613 
H       0.62503646      -0.05303274       0.58168671       0.09151174      -0.18208550       0.35587256 
H       1.58852463       1.17395810       0.91296781      -0.05851406       0.15838304       0.08437528 
7
Properties=species:S:1:pos:R:3:momenta:R:3 pbc="F F F" energy=-4162.748019922169
O       1.41909511       0.11485898      -2.00475003       0.26671352       0.25745305       0.19119621 
H       2.31333135       0.11549035      -2.40089060      -0.07683339       0.14341934      -0.27499520 
H       1.43041531      -0.04804598      -0.84442425      -0.21204358       0.17756485       0.17643726 
H       0.86674143      -0.55804467      -2.38709058      -0.04758179      -0.17323915       0.00206603 
O       1.60752274       0.15156691       0.45382394       0.12469313      -0.22118267       0.02388068 
H       1.16349189      -0.57087443       0.92939180      -0.04020324      -0.07485141      -0.09313155 
H       1.37778248       1.01806937       0.91030809      -0.01474465      -0.10916401      -0.02545343 
7
Properties=species:S:1:pos:R:3:momenta:R:3 pbc="F F F" energy=-4162.7339020893205
O       1.31633674       0.20880031      -2.01140670      -0.95813931       0.44432486       0.75440645 
H       1.86909910       0.90407656      -2.43749912      -0.17472280       0.03002165       0.04105665 
H       1.33119747       0.07104513      -0.69544060      -0.06352416       0.08808926       0.16965865 
H       1.64331052      -0.64753897      -2.33867319       0.22601992      -0.17106706      -0.04811460 
O       1.67631501       0.03314275       0.44661989       0.78526293      -0.21797930      -0.97872167 
H       1.38565074      -0.77297961       0.87580790       0.07287872      -0.13133084       0.03258549 
H       1.46161546       0.79058347       1.02309700       0.11222470      -0.04205856       0.02912902 
7
Properties=species:S:1:pos:R:3:momenta:R:3 pbc="F F F" energy=-4162.785483058665
O       1.22296141       0.15485995      -2.00899189      -0.21113330      -0.34876921      -0.26122846 
H       0.52639593       0.75477226      -2.31941624      -0.08213501      -0.02336508       0.07986385 
H       1.60047825       0.05854757      -0.64985315       0.06433149      -0.05376103       0.10216030 
H       1.84185079      -0.16239972      -2.71309844       0.02693940       0.08613719      -0.03442328 
O       1.81877742       0.05100207       0.46795968       0.26388794       0.03409805      -0.03638719 
H       1.32174887      -0.65939144       0.91161538      -0.06631723       0.13953818       0.22554303 
H       1.62128813       0.92633714       0.82101100       0.00442672       0.16612189      -0.07552826 
7
Properties=species:S:1:pos:R:3:momenta:R:3 pbc="F F F" energy=-4162.738783196615
O       1.13353027       0.03655574      -1.92112495      -0.40542287      -0.28318205      -0.28629077 
H       0.26052694       0.50194604      -1.97368240      -0.15039478       0.00198572      -0.02303281 
H       1.50182325       0.06881875      -0.76780131       0.15448132      -0.14250301      -0.17037097 
H       1.83501545       0.57030587      -2.32969937      -0.30796391      -0.01289926       0.19744013 
O       1.89077173       0.12190301       0.34064943       0.58258503       0.05945262       0.31178475 
H       1.36677354      -0.42474273       0.96874910      -0.00009097       0.00897735      -0.03053577 
H       2.22438059       0.95392384       0.77873774       0.12680618       0.36816863       0.00100544 
7
Properties=species:S:1:pos:R:3:momenta:R:3 pbc="F F F" energy=-4162.7117625866795
O       1.10231518      -0.02722893      -1.90238227       0.38421236      -0.10771881      -0.21226450 
H       0.29128111      -0.64908800      -1.99245276       0.20235062      -0.30392879       0.01682676 
H       1.59314063       0.13150528      -0.89177591      -0.23034278      -0.09512895       0.01211006 
H       1.65616388       0.04478363      -2.66090540      -0.07662746      -0.26927517       0.03644461 
O       1.92674173       0.25139781       0.35728367      -0.23330768       0.71125351       0.21654157 
H       1.33428601      -0.07940834       1.05142171       0.09427718       0.07032643       0.01628621 
H       2.23817794       1.17950646       0.60851276      -0.14056225      -0.00552822      -0.08594472 
7
Properties=species:S:1:pos:R:3:momenta:R:3 pbc="F F F" energy=-4162.755357808961
O       1.16601445      -0.22167869      -1.88944796       0.70356650      -0.30565651       0.75877940 
H       0.50431394      -0.97666490      -2.11084401       0.19815147       0.08526656       0.15883131 
H       1.40989541       0.09091571      -0.80713161       0.08853582       0.15650005       0.10025238 
H       1.92401209      -0.30349985      -2.42322711      -0.20834083      -0.24245064      -0.17553794 
O       1.83763394       0.47023465       0.33569286      -0.87038370       0.38921254      -0.58333893 
H       1.51356131       0.06763472       1.11186742       0.13387891       0.06788868      -0.03197260 
H       2.16455153       1.36184093       0.48153189      -0.04540817      -0.15076068      -0.22701362 
7
Properties=species:S:1:pos:R:3:momenta:R:3 pbc="F F F" energy=-4162.566706108845
O       1.25464653      -0.38474431      -1.92471706       0.41177832      -0.16145591       0.36061833 
H       0.82389325      -1.23701123      -2.03887127       0.12546569       0.24236498       0.04649417 
H       1.48180744       0.21618935      -0.88964882       0.08995313      -0.16676925       0.07589144 
H       2.16792535      -0.54490114      -2.15797412       0.23046104       0.17911121       0.16544827 
O       1.74708949       0.62547530       0.36116807      -0.98227188      -0.33576879      -0.62866363 
H       1.13392744       0.35339048       1.03673877       0.10586964       0.05586499       0.21533854 
H       1.93913394       1.57675722       0.45740086       0.01874406       0.18665276      -0.23512711 
7
Properties=species:S:1:pos:R:3:momenta:R:3 pbc="F F F" energy=-4162.755297662682
O       1.47073382      -0.36287016      -1.95766860       0.58342353      -0.30641628      -0.95190483 
H       1.03748103      -1.18717309      -1.95201077       0.08180043       0.06120279       0.08589690 
H       1.48571261       0.09282145      -0.90337154       0.03023553       0.00451274      -0.02854388 
H       2.29658461      -0.38844281      -2.46626782       0.45647616       0.32288431       0.00430468 
O       1.53717929       0.61206405       0.39364069      -0.84042929       0.15860222       0.74985827 
H       1.52162332       0.21678840       1.27862202      -0.12705870      -0.19449187      -0.09633243 
H       1.10724299       1.49610750       0.45827497      -0.18444766      -0.04629392       0.23672129 
7
Properties=species:S:1:pos:R:3:momenta:R:3 pbc="F F F" energy=-4162.684522028443
O       1.71344218      -0.16745161      -1.88637085       0.80190682       0.61983395       0.30742584 
H       1.98210883      -1.07199094      -1.94923921       0.09267043      -0.12988104      -0.06732148 
H       1.64297957       0.09499915      -0.67278642       0.04227593       0.08542308      -0.01031709 
H       2.27303973       0.45995807      -2.42333463       0.09266273       0.32564311      -0.08586716 
O       1.29727885       0.40263223       0.34435685      -1.11233372      -0.66103426       0.11917278 
H       0.81132737      -0.17490645       0.92940612       0.05578747      -0.03030608      -0.16239327 
H       0.69462158       1.14446059       0.18179572       0.02703034      -0.20967876      -0.10069962 
7
Properties=species:S:1:pos:R:3:momenta:R:3 pbc="F F F" energy=-4162.8716422035895
O       1.87615846      -0.03546965      -1.94042164      -0.41428379       0.60731755       0.74419032 
H       2.33965286      -0.89134062      -2.09088699      -0.02636134       0.00706136       0.27934162 
H       1.47651429       0.11519751      -0.81447115       0.13336551       0.03349313      -0.21782929 
H       2.50822085       0.70642126      -2.16857170      -0.07271994      -0.08337268       0.09312414 
O       1.11786462       0.26671201       0.37711179       0.18806448      -0.78070022      -0.67063579 
H       0.70804063      -0.47554096       0.86513111       0.00025622       0.07577074      -0.03145933 
H       0.63667879       1.06029121       0.61264847       0.19167887       0.14043012      -0.19673167 
7
Properties=species:S:1:pos:R:3:momenta:R:3 pbc="F F F" energy=-4162.592532437553
O       1.94629245      -0.05504330      -1.99126519       0.52395813      -0.22925404      -0.13073678 
H       2.40309746      -0.89147951      -2.21603101      -0.13446406       0.04189256       0.18975058 
H       1.40106697       0.16660444      -0.57374488      -0.03876151       0.33167527       0.18102910 
H       2.44804522       0.60398215      -2.43489636      -0.29168502      -0.06544956      -0.01854717 
O       1.06115094       0.26334103       0.46003299      -0.43223020      -0.32318236      -0.11671301 
H       0.24511302      -0.22699962       0.36298606       0.17038735       0.17197079       0.01015235 
H       0.95877720       1.22709873       0.75639878       0.20279532       0.07234735      -0.11493507 
7
Properties=species:S:1:pos:R:3:momenta:R:3 pbc="F F F" energy=-4162.62792130699
O       1.78079011      -0.09902924      -1.96802742      -0.09140221      -0.97226895      -1.14967330 
H       2.41613659      -0.78787539      -1.76050289      -0.11942088      -0.14366008      -0.13592409 
H       1.49228767       0.15016308      -0.81862209      -0.11886515       0.33567607       0.08545935 
H       2.08363406       0.69827885      -2.40329113       0.07469879       0.33384112      -0.14505797 
O       1.20964870       0.29694670       0.39447034       0.03364498       0.63711209       1.42301874 
H       0.38566493      -0.11679045       0.57436214       0.00614602      -0.15428934       0.02724869 
H       1.34827381       1.10018602       0.97454818       0.21519844      -0.03641091      -0.10507141 
7
Properties=species:S:1:pos:R:3:momenta:R:3 pbc="F F F" energy=-4162.764511704825
O       1.76699452      -0.13457976      -1.89514812       0.29381216      -0.07966582       0.30863761 
H       1.61500379      -0.97358992      -2.37421852      -0.28780925      -0.05728935      -0.10183645 
H       1.57269542       0.15164543      -0.75779759      -0.08332021       0.08235158      -0.22914877 
H       2.60568673       0.32545725      -2.17547693       0.32659133      -0.12720313      -0.10585168 
O       1.24540675       0.36517262       0.36455167      -0.34706717       0.32866869       0.02536145 
H       0.55213289      -0.24303165       0.57993460       0.06280504       0.02643898       0.20097155 
H       1.03188966       1.26485627       0.61218043       0.03498811      -0.17330095      -0.09813372 
7
Properties=species:S:1:pos:R:3:momenta:R:3 pbc="F F F" energy=-4162.777449041542
O       1.84263322      -0.07839890      -1.94402304       0.13872332       0.28728068       0.21483825 
H       1.32267610      -0.60689530      -2.60368563       0.03032597       0.09401514       0.16068051 
H       1.48801879       0.08846773      -0.69619764       0.13047875       0.02833295       0.29583486 
H       2.79349377      -0.42594630      -1.98099212       0.05188163       0.05805155       0.02300844 
O       1.17546390       0.34084312       0.39374080      -0.40950315      -0.30406829      -0.78501473 
H       0.73163403      -0.27582071       0.94218269       0.01869844      -0.16931923      -0.00700806 
H       0.95118103       1.23998634       0.53576793       0.03939504       0.00570721       0.09766072 
7
Properties=species:S:1:pos:R:3:momenta:R:3 pbc="F F F" energy=-4162.832220173401
O       1.70664649       0.02575897      -1.97830210      -0.69615503       0.12221992       0.27239274 
H       1.34325400      -0.78216802      -2.38965368       0.09745395       0.33728286      -0.12536767 
H       1.44354355       0.10514013      -0.88155511       0.20432061      -0.17956128      -0.27738991 
H       2.65348359       0.23329249      -2.25875271      -0.27950862       0.14232758       0.01413391 
O       1.31910823       0.21537892       0.43809475       0.57673455      -0.44691744      -0.24980780 
H       0.66502861      -0.34173188       0.88759813      -0.11221917      -0.03824581       0.22550271 
H       1.06015248       1.14343370       0.67952976       0.20937371       0.06289418       0.14053602 
7
Properties=species:S:1:pos:R:3:momenta:R:3 pbc="F F F" energy=-4162.70827621288
O       1.57145525       0.12075109      -2.00618839       0.08858087       0.36628144      -0.10270383 
H       1.18297546      -0.56995306      -2.52009303      -0.16101296      -0.11686063       0.30138253 
H       1.57915183      -0.00333005      -0.93278937      -0.22256923      -0.10357085      -0.21867754 
H       2.52621914       0.15560902      -2.22747622       0.15185559      -0.07127085       0.23418606 
O       1.41278411       0.12356263       0.45726284       0.42408209      -0.07341964      -0.34868449 
H       0.53008416      -0.02001191       0.88361950      -0.20244252       0.17595142       0.08350728 
H       2.00596432       0.74524547       0.97228104      -0.07849383      -0.17711089       0.05099000 
7
Properties=species:S:1:pos:R:3:momenta:R:3 pbc="F F F" energy=-4162.610340496393
O       1.55650088       0.19808451      -2.03474196      -0.22517787       0.06000665      -0.58253544 
H       0.84725633      -0.22332401      -2.43973711      -0.19353096      -0.08968516       0.01118872 
H       1.62311031       0.11492703      -0.58346007      -0.32548967      -0.04554776       0.33820976 
H       2.41955765       0.22877544      -2.48783158       0.07981664      -0.00589931      -0.00256651 
O       1.43416489       0.00159760       0.49158561       0.89749467       0.12874517       0.20784810 
H       0.62143026       0.56852651       0.63096059      -0.01755544       0.17559972       0.00735698 
H       2.21104016       0.32704851       0.96404118      -0.21555737      -0.22321931       0.02049838 
7
Properties=species:S:1:pos:R:3:momenta:R:3 pbc="F F F" energy=-4162.873263181637
O       1.47303646       0.23311853      -1.94807503       0.28916776       0.13691681       0.56477139 
H       1.03545645      -0.52567681      -2.38952375      -0.14099071      -0.14690443      -0.23202769 
H       1.55595902       0.17466424      -0.80714176      -0.09991209       0.12761987      -0.18697417 
H       2.27325677       0.47421383      -2.42832196      -0.19143028       0.35606631      -0.08035435 
O       1.50966066       0.00918924       0.39384577       0.08413179      -0.39439346      -0.11731757 
H       0.73657214       0.30831029       0.93562511      -0.00741192      -0.06354227      -0.21497776 
H       2.24762886      -0.09211359       0.94908481       0.06644545      -0.01576283       0.26688014 
7
Properties=species:S:1:pos:R:3:momenta:R:3 pbc="F F F" energy=-4162.694106188321
O       1.43414688       0.29717619      -2.00202101      -0.33414699      -0.37211037       0.62009025 
H       1.90408412      -0.45893053      -2.52250207      -0.01398347       0.02990661       0.01694181 
H       1.38603053       0.19540329      -0.86290880       0.03732025       0.11163568      -0.27407560 
H       1.79912254       1.19426587      -2.22952038      -0.01785289       0.02386212       0.26163652 
O       1.51532517      -0.10313540       0.43982796       0.06552344       0.53243751      -0.71737765 
H       0.87873939      -0.00977733       1.17694708       0.13689521      -0.40187404      -0.24749747 
H       2.40824597       0.18453132       0.82410802       0.12624445       0.07614249       0.34028212 
7
Properties=species:S:1:pos:R:3:momenta:R:3 pbc="F F F" energy=-4162.698155243895
O       1.43533421       0.32188222      -1.96986643      -0.10159021      -0.53677112      -0.37063915 
H       1.69824051      -0.39056033      -2.57933482      -0.16639432       0.21223834       0.10257167 
H       1.47856297       0.20871954      -0.68398758      -0.34629949       0.14561322       0.27309179 
H       1.25439201       1.12477219      -2.42623125       0.07973834      -0.23295602      -0.06545016 
O       1.55428920      -0.10200923       0.42071983       0.23416548       0.45260288      -0.08463646 
H       1.57817574      -0.94156738       0.85586124       0.43526351       0.10097891       0.26842447 
H       1.72956793       0.69411942       1.01274277      -0.13488331      -0.14170622      -0.12336216 
7
Properties=species:S:1:pos:R:3:momenta:R:3 pbc="F F F" energy=-4162.676895317687
O       1.36561925       0.21060042      -1.97357761      -0.43402692      -0.39959119      -0.00791995 
H       0.92876326      -0.52387474      -2.37879091      -0.14640153       0.11708634      -0.26691978 
H       1.60174307       0.23307897      -0.91756588       0.32922179       0.30919117       0.09274586 
H       0.82193164       0.98361313      -2.17743451      -0.16078282      -0.08131069      -0.04402265 
O       1.64177874      -0.00299939       0.41396588       0.34779523       0.06378911       0.17865613 
H       2.51430408      -0.39744657       0.65621433       0.13161964       0.11319282       0.45564925 
H       1.59007843       0.59489345       1.16273004      -0.06742539      -0.12235756      -0.40818887 
7
Properties=species:S:1:pos:R:3:momenta:R:3 pbc="F F F" energy=-4162.47316770491
O       1.29160100       0.19576267      -1.93799655      -0.28087948       0.36641156       0.47215210 
H       1.14853676      -0.66684270      -2.27946490       0.23591610      -0.14422622       0.10189729 
H       1.29650111       0.12131276      -0.67914633      -0.02557994       0.26654390      -0.22075718 
H       0.47064751       0.60216284      -2.27820222      -0.03500959      -0.08771685      -0.29873202 
O       1.73597861       0.04522052       0.37044905      -0.00525321       0.03960363       0.24907185 
H       2.68528458      -0.08042429       0.50197980      -0.08373923      -0.05722486      -0.19075967 
H       1.53552758       0.38421310       1.20594357       0.19454535      -0.38339115      -0.11287237 
7
Properties=species:S:1:pos:R:3:momenta:R:3 pbc="F F F" energy=-4162.619617396974
O       1.25110093       0.24547223      -1.95004899      -0.17732634      -0.02410011       0.34793487 
H       1.42463230      -0.15246253      -2.80626127       0.05203977       0.16513894      -0.36980711 
H       1.80997096      -0.03252818      -0.71863621      -0.20405296      -0.31138001      -0.02161351 
H       0.27246433       0.13813250      -1.94718828       0.15295203      -0.31908370       0.24455594 
O       1.74972386      -0.02422219       0.41460746       0.53112939       0.36041176      -0.12375084 
H       2.63728959      -0.13314378       0.83405101      -0.00922635      -0.08065257       0.06185762 
H       1.41679336       0.85362878       0.59955788      -0.34551554       0.20966569      -0.13917697 
7
Properties=species:S:1:pos:R:3:momenta:R:3 pbc="F F F" energy=-4162.322583229326
O       1.05621059       0.20869654      -1.98779496      -0.88308061      -0.32672595      -1.03139240 
H       1.95022324      -0.02913782      -2.36822660       0.12013873       0.12874166      -0.00662203 
H       1.26936389      -0.01862155      -0.80996399       0.15142646       0.43909879       0.17182415 
H       0.44484250      -0.27545842      -2.52831572      -0.11013401       0.16894844       0.13586624 
O       1.89834019       0.03891298       0.45584228       0.99158927      -0.30957342       0.85147721 
H       2.85402159       0.09405296       0.28902053      -0.02811747       0.06612457      -0.29265476 
H       1.77716160       0.48441341       1.32363387      -0.24182237      -0.16661409       0.17150159 
7
Properties=species:S:1:pos:R:3:momenta:R:3 pbc="F F F" energy=-4162.708645250024
O       0.88036512       0.27962144      -1.78668598      -1.23144866       0.45563665      -0.41204783 
H       1.48442811       0.10437571      -2.54961253       0.18313301      -0.02039624       0.09701001 
H       1.59252231       0.21593309      -0.88937943       0.21361329      -0.05200430      -0.24044149 
H       0.17878383      -0.35174042      -1.69866407      -0.25787033      -0.06238352      -0.00606710 
O       2.11832953      -0.03888913       0.23212527       0.88950923       0.21490447       0.81148635 
H       2.88332903       0.53109409       0.47412959       0.00675157      -0.11634759      -0.30338710 
H       1.45589682      -0.13525867       0.92850972       0.19631189      -0.41940947       0.05344716 
7
Properties=species:S:1:pos:R:3:momenta:R:3 pbc="F F F" energy=-4162.603535115201
O       0.79142483       0.24804392      -1.72731494       0.72102418      -0.79872692       0.58290280 
H       0.99558318       0.12969142      -2.67948165      -0.16581363      -0.11999103      -0.00685929 
H       1.58981839       0.12105467      -0.71566109      -0.13586897       0.11624721      -0.50988217 
H      -0.17213822       0.13454170      -1.63193527      -0.18609800       0.13374796       0.02733805 
O       2.24640429      -0.03358874       0.18618412      -0.26338876       0.91838730       0.00895772 
H       2.75694751       0.79109657       0.17316421       0.09246292      -0.23236029       0.00457023 
H       1.80360605      -0.39490929       0.90573743      -0.06231774      -0.01730423      -0.10702735 
7
Properties=species:S:1:pos:R:3:momenta:R:3 pbc="F F F" energy=-4162.582354432821
O       0.78042055       0.16483116      -1.79978793      -0.37523225      -0.38962185      -0.19334974 
H       1.00081321      -0.72944191      -2.09537708       0.01430948      -0.02050690      -0.15308272 
H       1.26018310       0.22571161      -0.74484047       0.18430852       0.04627979       0.30646692 
H      -0.22669357       0.17153863      -1.72527729      -0.05618933       0.10130644      -0.21873692 
O       2.24308200       0.07008469       0.24370600      -0.10382290       0.06761403       0.06517579 
H       3.01075838       0.29572437      -0.25223849       0.02328585      -0.17212058       0.11706724 
H       2.15614749       0.49319007       1.10686126       0.31334063       0.36704907       0.07645943 
7
Properties=species:S:1:pos:R:3:momenta:R:3 pbc="F F F" energy=-4162.629101745869
O       0.70551667       0.03867094      -1.65660297      -0.32319785      -0.11585357       0.19657922 
H       0.46263397      -0.27577756      -2.56080476      -0.14426827      -0.11838198      -0.00370226 
H       1.59917715      -0.13772423      -0.59461424      -0.14039700      -0.07269757       0.25999296 
H       0.17184434       0.81513384      -1.40530776       0.04046536      -0.28697362       0.05620548 
O       2.27528463       0.16329763       0.15027222       0.36810104       0.68582300      -0.36237489 
H       3.00484678      -0.46594728       0.19072306      -0.03997360      -0.04111886      -0.11303745 
H       2.64046170       1.04397800      -0.13052025       0.23927031      -0.05079740      -0.03366306 
7
Properties=species:S:1:pos:R:3:momenta:R:3 pbc="F F F" energy=-4162.588648762225
O       0.73662828       0.00629672      -1.73115173       0.49393182      -0.37602478       0.21341850 
H       0.50650438      -0.94925975      -1.69698011      -0.20049016       0.18394863      -0.12865160 
H       1.63907962       0.22269442      -1.10202550       0.08089485      -0.29238707      -0.08597332 
H       0.01364012       0.54122474      -1.49143160       0.07435306      -0.12439337      -0.00579397 
O       2.26792113       0.25727764       0.13802913      -0.25005213       0.42532905      -0.09193035 
H       2.31543916      -0.56699334       0.65057509      -0.20173978       0.18597518       0.08252589 
H       3.02736992       0.75418810       0.51690050       0.00310234      -0.00244764       0.01640486 
7
Properties=species:S:1:pos:R:3:momenta:R:3 pbc="F F F" energy=-4162.674038904129
O       0.76418246      -0.09792649      -1.72468882      -0.08382149      -0.50467530       0.70586098 
H       0.26212745      -0.93778510      -1.73318300      -0.00489549       0.13405073       0.21441760 
H       1.28597035       0.17144265      -0.77357771       0.05298308      -0.02802831       0.04603341 
H       0.10987111       0.55886881      -1.93885959      -0.05430624       0.07319639      -0.26207517 
O       2.26299466       0.33865324       0.16909979       0.14012359       0.29385853      -0.80280219 
H       2.41673902       0.33903166       1.08421519      -0.06548627       0.21935703       0.02837321 
H       3.06817775       0.23293387      -0.35729014       0.01540282      -0.18775908       0.07019216 
7
Properties=species:S:1:pos:R:3:momenta:R:3 pbc="F F F" energy=-4162.724896104157
O       0.60593944      -0.26265623      -1.60052138       0.16082552      -0.19807269       0.56963321 
H      -0.28885062      -0.25427294      -1.23915127       0.07388703       0.09155770       0.24124231 
H       1.48645082       0.10182880      -0.76751531      -0.29895753       0.04091645       0.11977132 
H       0.63739988       0.40458573      -2.34098347      -0.05033371      -0.31633607      -0.15376424 
O       2.43537361       0.46485839       0.01145465      -0.28178041      -0.08848407      -0.77489991 
H       2.01373371       0.88668138       0.75939674       0.27532750       0.31603251       0.15527437 
H       3.06978613      -0.16286773       0.40091704       0.12103160       0.15438617      -0.15725706 
7
Properties=species:S:1:pos:R:3:momenta:R:3 pbc="F F F" energy=-4162.613334111992
O       0.52619804      -0.41987704      -1.32566103      -0.42201093      -0.37616358       0.74154288 
H      -0.41991973      -0.49137758      -1.10073287      -0.08402845      -0.19399912       0.03349087 
H       1.61553080       0.00078496      -0.65563068      -0.17384042       0.10209964      -0.05474409 
H       0.69984630      -0.54701167      -2.27240697       0.27361856      -0.18328217       0.11712294 
O       2.48461597       0.62141734      -0.16381952       0.57460924       0.43115870      -0.79816762 
H       2.12928437       1.54849107      -0.31456736      -0.05900599       0.13671216      -0.11936396 
H       3.37785962       0.47557352      -0.42463276      -0.10934200       0.08347437       0.08011897 
7
Properties=species:S:1:pos:R:3:momenta:R:3 pbc="F F F" energy=-4162.6732135823
O       0.53958513      -0.51977379      -1.17043833       0.04948287      -0.24021468       1.28301686 
H      -0.04357037      -0.56640616      -0.37141203      -0.16123944      -0.00446290      -0.18548085 
H       1.42532770       0.06218208      -0.85937649       0.00209018      -0.27898320      -0.14230449 
H       0.75921410      -1.37801014      -1.56663067       0.03512540       0.16672379      -0.10550974 
O       2.47186067       0.75410925      -0.37468171       0.36062143       0.10166378      -0.87205761 
H       2.08688813       1.57783277      -0.06536530      -0.27530762      -0.11183130       0.01035647 
H       3.16471403       0.77033623      -1.02207479      -0.01077281       0.36710452       0.01197937 
7
Properties=species:S:1:pos:R:3:momenta:R:3 pbc="F F F" energy=-4162.546178981482
O       0.59451096      -0.70271012      -0.93588376       0.05245606      -0.39938336       0.86307916 
H       0.57348400      -1.42095550      -0.25735353       0.28878302      -0.11946986       0.00223974 
H       1.54106367       0.28452855      -0.71726555      -0.11927311      -0.28549387       0.09995737 
H       0.32229337      -1.00781055      -1.81170631       0.11777817       0.22963103      -0.14053045 
O       2.39803210       0.93780964      -0.58207479      -0.55084863       0.31725070      -0.97689720 
H       2.55583808       1.70715928      -0.03307456       0.10095941       0.29093388       0.12290057 
H       2.69991918       0.89088576      -1.49656720       0.11014508      -0.03346853       0.02925081 
7
Properties=species:S:1:pos:R:3:momenta:R:3 pbc="F F F" energy=-4162.648598471134
O       0.68279684      -0.77019755      -0.72059847      -0.14412891       0.00462962       0.24014059 
H       0.97022557      -1.62941983      -0.47375558       0.14497613      -0.03405722       0.13811918 
H       1.55546597       0.15030656      -0.88370584       0.40179014       0.05320575       0.23087366 
H      -0.21349471      -0.54476582      -0.95678867      -0.24178266       0.10445034       0.43424290 
O       2.31284975       0.99897058      -0.84793927      -0.28614165       0.23815824      -0.91649331 
H       2.05260139       1.74260173      -0.20258966       0.02116023      -0.03916190      -0.14184853 
H       3.27854089       0.83549908      -0.99633324       0.10412671      -0.32722482       0.01496551 
7
Properties=species:S:1:pos:R:3:momenta:R:3 pbc="F F F" energy=-4162.568224169105
O       0.60901487      -0.70023493      -0.53793362       0.24789881       0.79417973       0.94566828 
H       1.13012435      -1.57433131      -0.49461773      -0.13810006      -0.08991033      -0.04400795 
H       1.41054714       0.14807747      -0.60254606      -0.03571197      -0.39233650      -0.28163848 
H      -0.16066736      -0.51040162       0.10880278      -0.02413781      -0.24025224       0.24713995 
O       2.38074007       0.92206574      -1.08751363      -0.05438257       0.12956067      -0.71858140 
H       2.15740752       1.85914648      -0.99563552       0.00816937      -0.27466383      -0.26910362 
H       3.19943982       0.74191791      -0.62590740      -0.00373577       0.07342250       0.12052322 
7
Properties=species:S:1:pos:R:3:momenta:R:3 pbc="F F F" energy=-4162.6295094620655
O       0.69118103      -0.68662329      -0.32290340       0.42671877      -0.31809474       0.34632472 
H       0.70935602      -1.64302658      -0.54328238       0.26443932       0.39974147       0.21810308 
H       1.57836632       0.15071666      -0.81960453      -0.25318679      -0.29543627       0.06496262 
H       0.29717249      -0.75374461       0.53955539       0.13983292      -0.11889770      -0.22319140 
O       2.34042002       0.91320428      -1.26268282      -0.63081757       0.15692713      -0.45638586 
H       1.96126386       1.37691211      -1.98042160       0.16023703       0.05883406       0.13302631 
H       2.52651029       1.45815625      -0.43882616      -0.10722368       0.11692605      -0.08283947 
7
Properties=species:S:1:pos:R:3:momenta:R:3 pbc="F F F" energy=-4162.625367903426
O       0.75136758      -0.82308107      -0.40089906      -0.04049208      -0.57634361      -0.33630591 
H       1.06329844      -1.69287224      -0.48521166      -0.04094512       0.11776838      -0.00614397 
H       1.45336010       0.02089772      -0.70179084       0.23879088      -0.09337775      -0.23594500 
H       0.47164503      -0.77837154       0.47222027      -0.15547057      -0.03394530      -0.11453255 
O       2.22139104       1.06043445      -1.16206065      -0.11152692       0.34687439       1.06813144 
H       2.36200169       1.06240657      -2.09424585       0.24823023       0.16978628      -0.23971169 
H       2.65631217       1.80597366      -0.79267962      -0.13858643       0.06923760      -0.13549232 
7
Properties=species:S:1:pos:R:3:momenta:R:3 pbc="F F F" energy=-4162.727808488843
O       0.70419946      -0.74679913      -0.57971003      -1.05461370       0.41746858      -0.29154661 
H       1.08180649      -1.61455246      -0.63172676      -0.05531760      -0.19704517      -0.01102564 
H       1.61720454       0.09299506      -0.78716378       0.21048239      -0.18526605      -0.08876938 
H       0.41471172      -0.77772043       0.32587063      -0.00224713      -0.16917949       0.21932796 
O       2.30640696       0.97330487      -0.97995824       0.93102877       0.25913558       0.30362795 
H       2.41674792       1.12699953      -1.96417973       0.05470105      -0.15654814      -0.19630788 
H       1.87542567       1.76248654      -0.59674980      -0.08403379       0.03143468       0.06469361 
7
Properties=species:S:1:pos:R:3:momenta:R:3 pbc="F F F" energy=-4162.759485220237
O       0.64001304      -0.68316817      -0.56108531      -0.28034550       0.21710304      -0.16989527 
H       0.67370623      -1.40921271      -1.26173090       0.00717894      -0.05153580      -0.18192364 
H       1.34604494       0.08239062      -0.85987793       0.20073878      -0.00296424      -0.26398763 
H       0.65434930      -1.10361462       0.32781383       0.06002109      -0.04931689       0.18235934 
O       2.31915758       0.93581493      -0.99043269       0.21682721       0.24801263       0.12660321 
H       3.24034005       0.76669545      -1.33539271      -0.13962815      -0.20587578       0.38686524 
H       2.30784613       1.83903858      -0.65412310      -0.06479237      -0.15542297      -0.08002126 
7
Properties=species:S:1:pos:R:3:momenta:R:3 pbc="F F F" energy=-4162.645067161187
O       0.54594769      -0.64263289      -0.50661796      -0.22393417       0.95188499       0.24892987 
H       0.10293939      -0.97803005      -1.31989807       0.05934739       0.26890403      -0.05311599 
H       1.55233600       0.34724395      -0.75885511       0.09596855      -0.05904806      -0.32734440 
H       0.57434484      -1.24437940       0.25390198      -0.13610941      -0.07249345      -0.01253145 
O       2.45082373       0.85292489      -1.04309461       0.46922389      -0.74492322       0.47244720 
H       3.18751164       1.08718364      -0.47775471      -0.14780519       0.01633997      -0.00107606 
H       2.20835389       1.63553488      -1.50936070      -0.11669105      -0.36066425      -0.32730918 
7
Properties=species:S:1:pos:R:3:momenta:R:3 pbc="F F F" energy=-4162.576695691599
O       0.39980697      -0.45227556      -0.39053345      -0.54091490      -0.00076004       0.21756980 
H      -0.48191773      -0.41375888      -0.67906878       0.15888052       0.08151264       0.17615221 
H       1.53294883       0.23370670      -0.83183376      -0.15122305       0.36143258       0.20609991 
H       0.60460713      -1.14379259       0.17885007       0.02331358       0.19255731      -0.02550874 
O       2.62666586       0.65143627      -1.14902879       0.40311515      -0.41251537      -0.21451868 
H       2.84862566       1.41448047      -0.58137518      -0.06960284      -0.05900619      -0.00715572 
H       2.64980036       0.93359350      -2.05964527       0.17643154      -0.16322093      -0.35263878 
7
Properties=species:S:1:pos:R:3:momenta:R:3 pbc="F F F" energy=-4162.488849676229
O       0.47210191      -0.29925959      -0.35389580      -0.73202929       0.13197819       0.46977792 
H      -0.09203853       0.39881631      -0.65027077       0.08198978       0.42125288      -0.16597467 
H       1.62724477      -0.00149421      -0.56942238      -0.20391528      -0.04146454       0.18379702 
H       0.16352520      -0.74988584       0.43914788      -0.05668693      -0.14987500       0.29553417 
O       2.58197998       0.51022793      -1.17599090       0.85220481      -0.06031384      -0.48325680 
H       2.39062301       1.40326249      -1.48396514       0.09353982      -0.16397445      -0.38310160 
H       2.62649820      -0.21388045      -1.86213282      -0.03510291      -0.13760324       0.08322395 
7
Properties=species:S:1:pos:R:3:momenta:R:3 pbc="F F F" energy=-4162.46320392353
O       0.36806002      -0.09800931      -0.26752194       0.04978329       0.47494922       0.51871199 
H      -0.09575812       0.78403975      -0.37510958       0.16946144       0.28071105      -0.37621674 
H       1.39722768       0.19436166      -0.74849161       0.20123758      -0.18036711      -0.02062880 
H       0.65725500      -0.50496651       0.61144627      -0.04985366      -0.09648037       0.12151060 
O       2.61237336       0.32319618      -1.28400131      -0.32525118      -0.18118392      -0.21295071 
H       2.74372821       0.57410869      -2.19240200       0.14515353      -0.23704980       0.00648170 
H       3.18235080      -0.43640231      -1.07867049      -0.19053100      -0.06057906      -0.03690804 
7
Properties=species:S:1:pos:R:3:momenta:R:3 pbc="F F F" energy=-4162.649192642688
O       0.40581202       0.07464182      -0.25318739       0.07931298       0.13523212       0.39731339 
H      -0.07887247       0.92746575      -0.50489927       0.06090784       0.09986581       0.10903528 
H       1.52815566       0.05668061      -0.75518515      -0.27682799       0.32291695       0.34513304 
H       0.47004823      -0.21914927       0.73237535       0.09576548       0.11216393       0.05101345 
O       2.59189170       0.14868910      -1.28072414      -0.35441867      -0.53206825      -0.73713977 
H       2.61225385       0.59468369      -2.13539213       0.34366975       0.02691599      -0.16015775 
H       3.07910293      -0.71908167      -1.39965985       0.05159061      -0.16502654      -0.00519764 
7
Properties=species:S:1:pos:R:3:momenta:R:3 pbc="F F F" energy=-4162.722331208462
O       0.43555926       0.21781574      -0.16395607       0.87220483      -0.11618596       0.25863379 
H      -0.33800347       0.75510945      -0.37795416       0.16639835      -0.10736540       0.08870744 
H       1.66141685       0.14043136      -0.81642018      -0.06733329      -0.09117560      -0.06156162 
H       0.44466353       0.05931579       0.79881166      -0.14608553       0.22226006      -0.18562086 
O       2.61157342       0.02099621      -1.36812220      -0.95121561      -0.07985000      -0.04498981 
H       2.31094677       0.41984220      -2.22234961       0.09687063       0.07225617      -0.11225876 
H       2.74712689      -0.97981505      -1.47394639       0.02916062       0.10006074       0.05708983 
7
Properties=species:S:1:pos:R:3:momenta:R:3 pbc="F F F" energy=-4162.777379678278
O       0.57919980       0.18018067       0.06627729       0.86091238      -0.23086067       0.42192048 
H      -0.32117272       0.44904722      -0.15998024       0.07844414       0.00821376       0.17053487 
H       1.23515248       0.21018681      -0.80596355       0.02768103       0.09416203      -0.04773716 
H       0.97104130       0.86799231       0.66415498      -0.26032321       0.11242100       0.06181350 
O       2.44177037       0.02068070      -1.58547009      -0.37855579       0.00386926      -0.38286550 
H       2.39683825       0.26377277      -2.53128876      -0.24050699      -0.18672373      -0.12557498 
H       2.95954330      -0.79376294      -1.46329958      -0.08765157       0.19891835      -0.09809121 
7
Properties=species:S:1:pos:R:3:momenta:R:3 pbc="F F F" energy=-4162.705269567899
O       0.66662085       0.21166800       0.17331662      -0.19977463      -0.08204938       0.80787618 
H      -0.13623672       0.31340805      -0.29237226      -0.03817920       0.13544483       0.02006103 
H       1.66261253       0.05655861      -0.73459995      -0.17336531       0.10574440      -0.32318405 
H       0.73113844       0.95321899       0.76558226      -0.16633842      -0.07336629      -0.18885262 
O       2.34889543       0.01659720      -1.68701898       0.07780079      -0.19536092      -0.12182250 
H       1.84739352      -0.37602820      -2.43771256       0.29297047      -0.03598375      -0.02965739 
H       3.22305908      -0.38487551      -1.68441902       0.20688630       0.14557110      -0.16442065 
7
Properties=species:S:1:pos:R:3:momenta:R:3 pbc="F F F" energy=-4162.618111945681
O       0.71558913       0.18908414       0.09430858       0.56477352       0.04082450      -0.63529638 
H      -0.19017904      -0.03744921       0.31950979      -0.36924156      -0.31346521       0.27056232 
H       1.54578052      -0.12324569      -0.88058908      -0.16837203      -0.09943078       0.15481853 
H       0.93217290       0.89849934       0.67585780       0.00758726      -0.03094987       0.15490874 
O       2.29281448       0.06366429      -1.63106075       0.32275879       0.24004230       0.20092555 
H       1.96957373      -0.10949272      -2.49006913      -0.27911573       0.13012884       0.26820555 
H       3.18351133      -0.45462805      -1.64238378      -0.07839024       0.03285022      -0.41412431 
7
Properties=species:S:1:pos:R:3:momenta:R:3 pbc="F F F" energy=-4162.588008451046
O       0.63670242       0.22825677       0.13605335       0.27279370      -0.01609550      -0.96905407 
H       0.47303928      -0.65766309       0.56081897      -0.04682878      -0.18010201       0.51191538 
H       1.17949130       0.13446486      -0.80882632       0.17740305      -0.14466962      -0.27386668 
H       0.98713632       0.75449548       0.87727342       0.12440453       0.20910828      -0.00275155 
O       2.34799047       0.04158293      -1.69220622      -0.57898208      -0.32353496       0.55166317 
H       2.71734014       0.54754111      -2.45047944       0.24082236       0.25903136       0.00636412 
H       2.46018934      -0.87642772      -1.88853262      -0.18961277       0.19626246       0.17572964 
7
Properties=species:S:1:pos:R:3:momenta:R:3 pbc="F F F" energy=-4162.654854633603
O       0.62226864       0.14526308       0.13929763      -0.51299623      -0.74036567       0.38391002 
H       0.75071377      -0.25975121       1.05864939       0.03571424      -0.05495109       0.12383096 
H       1.59256453       0.02128516      -0.92733685       0.12118945       0.35220128      -0.14327529 
H       0.18195376       1.02056933       0.25010043       0.00865769      -0.15972306      -0.30872979 
O       2.37063200       0.02261169      -1.68373268      -0.05543124       0.69560726       0.04231945 
H       3.09720697       0.74332961      -1.70679757       0.34566990      -0.19000163      -0.02969952 
H       2.06448379      -0.00463255      -2.57034698       0.05719620       0.09723292      -0.06835584 
7
Properties=species:S:1:pos:R:3:momenta:R:3 pbc="F F F" energy=-4162.618177775603
O       0.63102081      -0.12813257      -0.01400687      -1.14710390      -1.41901559       0.76908033 
H       0.80474539      -0.21802092       0.92814055      -0.01801019       0.05002735      -0.01583834 
H       1.51254215       0.30268810      -0.76528114      -0.14076435      -0.19607938      -0.11932689 
H      -0.23178143       0.12432243      -0.21848124       0.17328284      -0.15143349      -0.11180386 
O       2.35169873       0.29692100      -1.56576282       1.30250904       1.75085552      -0.51997951 
H       3.21828652       0.33221756      -1.04595342      -0.27332885      -0.22305482       0.25877962 
H       2.54472487       0.96509148      -2.23332408       0.10341541       0.18870041      -0.26091135 
7
Properties=species:S:1:pos:R:3:momenta:R:3 pbc="F F F" energy=-4162.675157746525
O       0.69063856      -0.39750435      -0.04593806       1.53127831      -0.52157535      -0.51451517 
H       0.54996163      -0.18253632       0.88643480      -0.18374171      -0.02146336       0.04687074 
H       1.78533566       0.25496104      -0.63256590       0.14887066       0.15067411       0.03713332 
H      -0.12345967      -0.56140702      -0.49059205      -0.10294153      -0.05504219      -0.27272219 
O       2.30259531       0.57968921      -1.52544248      -1.07015138       0.49416916       0.38275740 
H       3.16189498       0.22185584      -1.72541852      -0.26895780      -0.27384335       0.07055421 
H       2.30790121       1.56079677      -1.50591037      -0.05435655       0.22708098       0.24992170 
7
Properties=species:S:1:pos:R:3:momenta:R:3 pbc="F F F" energy=-4162.685698939665
O       0.72706538      -0.50266803      -0.07826491       0.44242414       0.69822782      -0.16363056 
H       0.47224820      -0.15540372       0.80082790      -0.04772473      -0.14228078      -0.01871804 
H       1.49590713       0.25522596      -0.82358067      -0.15245795      -0.00959391      -0.03939067 
H       0.02630863      -1.14928869      -0.35112131      -0.06676473      -0.23933758      -0.03209712 
O       2.27626493       0.75862519      -1.48159781      -0.01637077      -0.05118945       0.27322847 
H       2.44542562       0.54596019      -2.39066855      -0.17186746       0.16083311      -0.04638160 
H       3.08149323       0.62626086      -0.88632057       0.01276150      -0.41665921       0.02698951 
7
Properties=species:S:1:pos:R:3:momenta:R:3 pbc="F F F" energy=-4162.640737814106
O       0.72060317      -0.41113760       0.04171143       0.47852985       0.61572543       0.44059198 
H       0.01334232       0.16628670       0.41518014       0.01686376       0.04029847      -0.25568999 
H       1.54035640       0.23131672      -0.61132737      -0.14515706       0.02056248      -0.02990032 
H       0.21350092      -1.19352083      -0.36075186       0.24251379       0.18078962      -0.03616992 
O       2.33421453       0.65065255      -1.53900122      -0.53436959      -0.95248142      -0.03062926 
H       1.81779353       1.00481122      -2.26708609      -0.04389797       0.20021055      -0.00972949 
H       3.11918068       0.17483180      -1.82003702      -0.01448279      -0.10510514      -0.07847299 
7
Properties=species:S:1:pos:R:3:momenta:R:3 pbc="F F F" energy=-4162.587590454632
O       0.78336220      -0.34274384       0.14288880       0.15752345       0.12440262       0.02241038 
H       0.18672732       0.29846635       0.53352866       0.22639835      -0.28266928      -0.02723350 
H       1.29832571       0.20559082      -0.68959375       0.32267014       0.15468746      -0.09475778 
H       0.35609415      -1.21510074       0.11637830       0.01984484       0.27239871       0.19976976 
O       2.23932812       0.54091030      -1.70591643      -0.49661561      -0.32172078      -0.47666065 
H       2.19662386       1.53233079      -1.84420255      -0.06542594      -0.08556563       0.23794827 
H       3.17632932       0.21872272      -1.71674025      -0.16439523       0.13846691       0.13852353 
7
Properties=species:S:1:pos:R:3:momenta:R:3 pbc="F F F" energy=-4162.622686278586
O       0.98343636      -0.29978601       0.27642005       0.67374321      -0.15938699       0.25767408 
H       0.16548336       0.14542929       0.28386265      -0.09941245      -0.18939998       0.06218954 
H       1.35150538       0.15414799      -0.73097518      -0.02274740       0.12348638      -0.06772438 
H       0.81335896      -1.23996719       0.28945207       0.23371456       0.12122865      -0.05429130 
O       2.03356715       0.52811817      -1.79925029      -0.51332415       0.16507017      -0.07881853 
H       2.03749926       1.35357191      -2.31075351      -0.02406970      -0.28962384       0.12803420 
H       2.93651446       0.14803716      -1.77022958      -0.24790407       0.22862560      -0.24706362 
7
Properties=species:S:1:pos:R:3:momenta:R:3 pbc="F F F" energy=-4162.637079330713
O       1.18553250      -0.27828131       0.35226853       0.60213916       0.15804601      -0.03121697 
H       0.21135244      -0.35698697       0.26756382      -0.24677898      -0.20044684       0.06644796 
H       1.59875537       0.19354796      -0.88760234       0.00322306      -0.00592342       0.02017318 
H       1.41946139      -0.88741197       1.04605334      -0.11037539       0.18193616       0.21294963 
O       1.81682425       0.49376980      -1.90785013      -0.12042865      -0.39477706      -0.14480330 
H       1.58981931       1.38870344      -2.04520752      -0.02252585       0.17381566       0.02694430 
H       2.71744665       0.42722168      -2.09962046      -0.10525334       0.08734949      -0.15049480 
7
Properties=species:S:1:pos:R:3:momenta:R:3 pbc="F F F" energy=-4162.711683812193
O       1.14713393      -0.13817981       0.37614470       0.22461947      -0.26249042       0.44750378 
H       0.67245091      -0.95012449       0.70240819       0.04574331       0.02590359       0.19092690 
H       1.38640429       0.20412976      -0.93189822      -0.19241976       0.10640756      -0.00871401 
H       1.95964236      -0.19916263       0.90429060      -0.06175647       0.05473850       0.00028718 
O       1.79623000       0.37583944      -1.94563835      -0.21548184       0.08262734      -0.58307711 
H       1.74209867       1.28306095      -2.31130290       0.04887512       0.05234148      -0.16853350 
H       2.71257437       0.07526989      -1.86149847       0.15042017      -0.05952804       0.12160675 
7
Properties=species:S:1:pos:R:3:momenta:R:3 pbc="F F F" energy=-4162.637467571938
O       1.21969124      -0.08823136       0.38952916       0.33384995       0.13408797      -0.14909620 
H       0.67751447      -0.85321391       0.39494258       0.18329149       0.03007031      -0.05903300 
H       1.82696549       0.10154261      -0.93034491      -0.25258176      -0.07949843      -0.07703279 
H       1.48587852       0.13334180       1.28327325       0.14058596       0.18233419       0.03037663 
O       1.77740982       0.30561190      -1.94186805      -0.43500515      -0.12018503       0.47984076 
H       1.00994655       0.95200094      -2.05438363      -0.09704598      -0.21596071      -0.15630397 
H       2.61994856       0.40137230      -2.46376884       0.12690548       0.06915170      -0.06875143 
7
Properties=species:S:1:pos:R:3:momenta:R:3 pbc="F F F" energy=-4162.717662105973
O       1.36052084      -0.04879225       0.44186114       0.43823240       0.25958796       0.03875061 
H       1.59782991      -0.87557236       0.88140573       0.09377673      -0.00840776       0.19569798 
H       1.39505126       0.08059475      -0.67020281      -0.05645753      -0.16101726       0.01238043 
H       1.94391060       0.69849783       0.76711494       0.04387450      -0.03133272       0.30603615 
O       1.63000549       0.24451123      -1.99580823      -0.05447030       0.15456956      -0.28578704 
H       0.77135320       0.06872598      -2.48325913       0.03832838      -0.23580865       0.08921995 
H       2.01646300       1.10661027      -2.23981497      -0.50328419       0.02240887      -0.35629809 
7
Properties=species:S:1:pos:R:3:momenta:R:3 pbc="F F F" energy=-4162.790134311218
O       1.58811901      -0.00154355       0.45028147       0.78095930       0.17661302       0.11123424 
H       1.84240294      -0.84963931       0.83846196       0.29642976       0.06581481       0.21063703 
H       1.66778467       0.09937395      -0.60806172      -0.02464576      -0.32844263      -0.04090639 
H       2.03713668       0.73277794       0.87816858       0.05256019      -0.07778654      -0.26750973 
O       1.39720778       0.24443162      -2.00128967      -0.98130307      -0.10764346       0.23704358 
H       1.55689592      -0.45868481      -2.64531991       0.05976828       0.33933379      -0.04756639 
H       0.70291493       0.80635968      -2.25465130      -0.18376870      -0.06788899      -0.20293234 
7
Properties=species:S:1:pos:R:3:momenta:R:3 pbc="F F F" energy=-4162.767532573116
O       1.78398875      -0.05016597       0.40594451       0.34802436       0.15942352       0.34071850 
H       2.57273508      -0.59707404       0.52980451       0.13291050       0.11585766      -0.18833576 
H       1.48026377       0.15333491      -0.87210078       0.16799555       0.05645494      -0.19724092 
H       1.90337646       0.71999596       0.92525574      -0.01706633      -0.08745395       0.30299151 
O       1.20151731       0.30853919      -1.93575420      -0.44322181       0.10484156      -0.33149222 
H       1.61542666      -0.34272779      -2.51649777      -0.00620636      -0.20480713       0.11775010 
H       0.23248779       0.15087784      -2.19432718      -0.18243591      -0.14431661      -0.04439121 
7
Properties=species:S:1:pos:R:3:momenta:R:3 pbc="F F F" energy=-4162.6901691488265
O       1.87103538      -0.04191698       0.37846423       0.36029817       0.03641656      -0.33455936 
H       2.69746878      -0.09879616       0.84147068       0.07648858       0.27722624      -0.32587237 
H       1.62810339       0.02019044      -0.81801746       0.15297971       0.02589231      -0.16387927 
H       1.19962953       0.53803419       0.83173483      -0.15892579       0.17133375       0.03149267 
O       1.17031869       0.26135865      -1.93333784      -0.57212194      -0.37189025       0.61118400 
H       1.15671500      -0.41410352      -2.62267062       0.01305278      -0.20229210       0.09525474 
H       0.23595225       0.65700433      -1.96256787       0.12822848       0.06331349       0.08637958 
7
Properties=species:S:1:pos:R:3:momenta:R:3 pbc="F F F" energy=-4162.7376417181285
O       2.06033912       0.02073918       0.34353318       0.47156670       0.18467732      -0.84030737 
H       2.95243936       0.39202882       0.11090363      -0.05329711       0.02409912      -0.04780132 
H       1.45128633       0.09850929      -0.46973499       0.26307421      -0.11212978      -0.00901913 
H       1.67154904       0.35151134       1.22041403      -0.15212992       0.10455350      -0.15335932 
O       0.95324410       0.19066853      -1.89832439      -0.80669815      -0.05951817       0.68164078 
H       1.17405265      -0.59039012      -2.43113127       0.16364838      -0.05947850       0.07527686 
H       0.10932110       0.57818515      -2.16180963       0.11383588      -0.08220349       0.29356950 
7
Properties=species:S:1:pos:R:3:momenta:R:3 pbc="F F F" energy=-4162.655647481607
O       2.15316171      -0.00669143       0.22521294      -0.00451811      -0.20897990      -0.21184024 
H       3.10319584       0.21759763       0.19552925      -0.12014258      -0.21671360      -0.28203629 
H       1.69376642       0.19309143      -0.91920293      -0.06535929      -0.03790738       0.00037298 
H       1.86014924       0.48965766       0.98324826      -0.01699956       0.02613406      -0.02417856 
O       0.83246816       0.23681181      -1.77239404      -0.00941529       0.61116727       1.05737184 
H       1.13353316      -0.19961498      -2.63915429       0.33027221       0.02967845      -0.07249370 
H       0.01168014      -0.16789528      -1.47256644      -0.11383739      -0.20337890      -0.46719603 
7
Properties=species:S:1:pos:R:3:momenta:R:3 pbc="F F F" energy=-4162.708400216391
O       2.13629982      -0.06946212       0.31207789      -0.60288865       0.08775458       0.04820204 
H       3.09695826      -0.12712265       0.18571339      -0.00635644      -0.07343727      -0.08799707 
H       1.62776831       0.05611856      -0.83463313       0.24062322       0.11300870      -0.15953744 
H       1.88949839       0.66790699       0.95069308      -0.07210663       0.00203873       0.11350152 
O       0.84839009       0.26452334      -1.82470668       0.54478723       0.11237011       0.11564814 
H       0.80940972       0.99726718      -2.45465565      -0.19202086      -0.19430079       0.13774894 
H       0.39360904      -0.50487368      -2.24767891       0.08796213      -0.04743406      -0.16756612 
7
Properties=species:S:1:pos:R:3:momenta:R:3 pbc="F F F" energy=-4162.620974137878
O       2.01871390      -0.07690428       0.33806685      -0.39613484      -0.09556417       0.01331350 
H       2.95511773      -0.10884373       0.44617036      -0.20379632      -0.12345624       0.24674256 
H       1.39066009       0.07668280      -0.84575560       0.30729184       0.18723664      -0.32584654 
H       1.50348090       0.46012852       1.03768556      -0.05100164      -0.25861625      -0.13297918 
O       0.93536625       0.29018120      -1.87024983       0.41328679       0.20218236       0.03547330 
H       1.49552262       0.89230073      -2.28667690       0.01373590      -0.06473842       0.04466614 
H       0.95830124      -0.52009196      -2.44161998      -0.08338174       0.15295608       0.11863022 
7
Properties=species:S:1:pos:R:3:momenta:R:3 pbc="F F F" energy=-4162.611017471622
O       2.00880094      -0.19051847       0.29463083      -0.35811180      -0.34978273       0.26674543 
H       2.94897961      -0.38562038       0.34042099       0.32684106       0.14535117      -0.01620212 
H       1.38719050       0.31996862      -0.69621690       0.12072630      -0.20384902      -0.05491675 
H       1.59840011      -0.16824995       1.14058730       0.24648298      -0.04240607      -0.07789777 
O       0.94915948       0.44604582      -1.85000442      -0.64620666       0.42851028      -0.15520936 
H       1.65586898       0.76348217      -2.38124838       0.34559977       0.00060529       0.13334333 
H       0.65105573      -0.40000392      -2.12565768      -0.03533164       0.02157108      -0.09586276 
7
Properties=species:S:1:pos:R:3:momenta:R:3 pbc="F F F" energy=-4162.803819118342
O       2.05821221      -0.28958787       0.22619891      -0.66715678       0.28133126      -0.61304032 
H       2.75001955       0.33625931       0.59133929       0.11835559       0.09636823       0.09390606 
H       1.59648239       0.01654366      -0.80656384       0.00120808       0.24184552       0.07923164 
H       1.42713515      -0.41055691       0.90737893       0.02936831      -0.16894310      -0.03479771 
O       0.96848609       0.50650034      -1.78154322       0.63117134       0.09157119       0.63932377 
H       1.35763911       0.34196150      -2.66112121       0.01399123      -0.48639812      -0.29406252 
H       0.01920951       0.45826533      -1.75361267      -0.12693778      -0.05577498       0.12943908 
7
Properties=species:S:1:pos:R:3:momenta:R:3 pbc="F F F" energy=-4162.701382760024
O       2.05988757      -0.32375101       0.25097352      -0.30120907       0.10874887      -0.39654773 
H       2.91236397      -0.07788201       0.68974642      -0.08709353       0.05452910      -0.26784750 
H       1.53009511       0.18118258      -0.96153691       0.04459708       0.09376247      -0.21320184 
H       1.86374571      -1.22722146       0.54454750       0.10900107      -0.33499238      -0.15414723 
O       0.95009758       0.57968623      -1.79563645       0.41057037      -0.21380116       1.04514427 
H       0.77858206      -0.08281213      -2.56557165      -0.24854980       0.12359627      -0.15970464 
H       0.33097018       1.32983578      -1.59929997       0.07268389       0.16815683       0.14630467 
7
Properties=species:S:1:pos:R:3:momenta:R:3 pbc="F F F" energy=-4162.783031639402
O       2.10736929      -0.30595151       0.23885497       0.50511419       0.48284878       0.68163475 
H       2.99373635       0.05944283       0.27888625       0.01643557       0.00638772       0.23350392 
H       1.59128171       0.05043717      -0.63416783       0.02535588       0.25517648      -0.12120700 
H       2.03567664      -1.26538830       0.48151962      -0.14976888       0.12097631      -0.15613145 
O       0.88985550       0.54132333      -1.77763754      -0.54550901      -0.80823279      -0.46538599 
H      -0.00316406       0.17287735      -2.04510228       0.09566143       0.25115396      -0.01402218 
H       1.00075924       1.43211656      -2.06658346       0.05271082      -0.30831046      -0.15839205 
7
Properties=species:S:1:pos:R:3:momenta:R:3 pbc="F F F" energy=-4162.823793688853
O       2.08813260      -0.03417071       0.26689727       0.44612797       1.22791091      -0.07745184 
H       2.66177871       0.69238753       0.47277407       0.02867270       0.13994767      -0.06722884 
H       1.60620433       0.09224218      -0.84362888      -0.09681946       0.16024575       0.10265540 
H       2.43640103      -0.89662607       0.47469107      -0.07347165       0.20527257       0.26837799 
O       0.88384202       0.21825316      -1.81454430      -0.42786299      -1.57776497       0.11726059 
H       0.03787475       0.54161424      -1.50499583       0.10068373      -0.07633660      -0.11201667 
H       1.27680241       0.83393392      -2.44359134       0.02266970      -0.07927533      -0.23159662 
7
Properties=species:S:1:pos:R:3:momenta:R:3 pbc="F F F" energy=-4162.78528542996
O       2.11006316       0.35131881       0.28128700      -0.49856367       0.72922654      -0.56055139 
H       3.05238354       0.55474685       0.04003230       0.03157337      -0.03151100      -0.14843600 
H       1.54861638       0.13156362      -0.83535745      -0.03852250      -0.08517158       0.11510184 
H       2.08503140      -0.47571284       0.78640156       0.03804959      -0.01332954       0.20830609 
O       0.85556524      -0.12237356      -1.78900841       0.31553821      -0.43198838       0.54591295 
H       0.07510330       0.47102282      -1.81185443       0.14915278       0.00261601      -0.09799594 
H       1.35865387      -0.13013215      -2.65767333       0.00277222      -0.16984205      -0.06233755 
7
Properties=species:S:1:pos:R:3:momenta:R:3 pbc="F F F" energy=-4162.727630609046
O       2.17764363       0.50165222       0.23864081       0.40454283       0.56665022      -0.33831208 
H       3.14546625       0.46748956       0.26076987      -0.20765831       0.00053372      -0.03268394 
H       1.54438052       0.01486548      -0.79986927      -0.03922154       0.07643666       0.32189786 
H       1.80350695      -0.02182594       0.97406641      -0.04701168       0.09412519      -0.08086246 
O       0.79783780      -0.26946031      -1.76947856      -0.03922493      -0.47320397      -0.05252558 
H       0.14196642       0.44635994      -1.96478957       0.12614426      -0.17038962       0.04643638 
H       1.32808090      -0.40693187      -2.58172549      -0.19757063      -0.09415219       0.13604982 
7
Properties=species:S:1:pos:R:3:momenta:R:3 pbc="F F F" energy=-4162.750596121011
O       2.22312793       0.61937919       0.09552273       0.57477506       0.91796557      -0.13864146 
H       3.01849334       0.11961085       0.28560493      -0.19616447       0.00732602       0.30393364 
H       1.49199522       0.08251158      -0.76514078      -0.15266991      -0.18471279      -0.16483057 
H       1.80819201       0.91204223       0.91811981       0.24279814       0.07264754       0.00965993 
O       0.77472511      -0.40897078      -1.64755933      -0.45322061      -0.44013314      -0.17201244 
H      -0.04073572       0.06855102      -1.82789990      -0.03531581      -0.25096079       0.27147908 
H       1.33037339      -0.33701033      -2.38576359       0.01979761      -0.12213241      -0.10958819 
7
Properties=species:S:1:pos:R:3:momenta:R:3 pbc="F F F" energy=-4162.794660001702
O       2.23969834       0.75463777      -0.03502990      -0.48062728       0.27700027      -0.86332900 
H       2.96745544       0.24337219       0.39573235       0.01723060       0.09182378      -0.05598283 
H       1.43448707       0.19425387      -0.79589675       0.10278729       0.16861969       0.31946686 
H       1.74955085       1.08434505       0.72690360       0.15659304      -0.04946434       0.00808905 
O       0.78566686      -0.53560344      -1.52623070       0.02033093      -0.35119505       0.74000566 
H      -0.17871519      -0.32927323      -1.55614064      -0.05954509       0.06372475       0.06436328 
H       1.19886640      -0.48390322      -2.39927439       0.24323051      -0.20050909      -0.21261302 
7
Properties=species:S:1:pos:R:3:momenta:R:3 pbc="F F F" energy=-4162.6572418066735
O       2.26544547       0.94125916      -0.12244475      -0.20559563       0.45807686      -0.60934551 
H       3.16460994       1.25390884      -0.17326171      -0.05487548       0.02287564      -0.07941864 
H       1.35868783      -0.06464980      -0.87669579      -0.07284466      -0.03730654      -0.11661924 
H       2.12986188       1.06417493       0.80884486       0.06956794      -0.14207851       0.13976556 
O       0.71324343      -0.73203258      -1.41119093       0.07886974      -0.05817740       0.66600401 
H      -0.01303573      -0.17429026      -1.76288702       0.08723296      -0.11754412      -0.01698648 
H       1.27236800      -1.21468027      -2.06313966       0.09764512      -0.12584594       0.01660030 
7
Properties=species:S:1:pos:R:3:momenta:R:3 pbc="F F F" energy=-4162.8308403502215
O       2.04988003       1.07764605      -0.24553690      -0.34832128       0.84738113       0.15233206 
H       2.69625739       1.39345030      -0.89233826      -0.13364170       0.27692338       0.00134386 
H       1.51443002       0.12763272      -0.62140335       0.11161561      -0.12025442      -0.22950755 
H       2.58752734       0.84942179       0.54742934       0.16285448       0.07031056       0.16609777 
O       0.90953740      -0.82607661      -1.27189252       0.06824926      -0.65862007       0.02541073 
H       0.10134267      -0.56668457      -1.69961137       0.12427295      -0.33420143      -0.00952519 
H       1.31881179      -1.61142361      -1.65844194       0.01497067      -0.08153914      -0.10615168 
7
Properties=species:S:1:pos:R:3:momenta:R:3 pbc="F F F" energy=-4162.865768431627
O       1.96344411       1.12365091      -0.30488660       0.23654155       0.19868483      -0.00572680 
H       2.27286109       1.87535116      -0.86020478      -0.04837066      -0.04878410      -0.07984307 
H       1.45089094       0.13476610      -0.77956438       0.20005543       0.18163583       0.07682371 
H       2.57350875       0.85162419       0.41896171       0.00156656      -0.05872283       0.14022853 
O       1.02188888      -0.89166688      -1.20556323      -0.19305504       0.00140919      -0.17898527 
H       0.11465360      -1.13813761      -1.17245697       0.03969874      -0.17836812       0.14948247 
H       1.39512243      -1.22034712      -2.04188120      -0.23643658      -0.09585480      -0.10197957 
7
Properties=species:S:1:pos:R:3:momenta:R:3 pbc="F F F" energy=-4162.750657335391
O       1.93138101       1.13684782      -0.29600468       0.59513650      -0.25826328      -0.07885944 
H       2.70462243       1.54340400      -0.66599256      -0.22186175      -0.07812709       0.06467892 
H       1.67612892       0.03526084      -0.88726843      -0.10753352      -0.20245229      -0.06198510 
H       2.06856239       0.96399296       0.64637159      -0.17379638       0.28307857       0.06241122 
O       1.07180934      -0.89092158      -1.28182511      -0.25943291       0.67150415      -0.03353019 
H       0.83142084      -1.64099182      -0.74365814       0.17210050      -0.24339834      -0.10250042 
H       0.24286979      -0.61970032      -1.71514171      -0.00461244      -0.17234173       0.14978502 
7
Properties=species:S:1:pos:R:3:momenta:R:3 pbc="F F F" energy=-4162.584756916761
O       1.99433318       1.20065540      -0.33731684      -0.14901357      -0.22905637      -0.53041630 
H       2.87234153       1.26174855      -0.63013110       0.19136700      -0.02091482      -0.03645344 
H       1.44661532       0.06244665      -0.85188407       0.51624356       0.05578548      -0.10148382 
H       1.83982766       1.21020355       0.59341102       0.08103785      -0.02842354       0.15002903 
O       1.02102279      -0.92543017      -1.25499444      -0.87440257       0.16885659       0.68584398 
H       1.08626821      -1.79895962      -0.81512929       0.06054157      -0.21485497       0.00176990 
H       0.08545856      -0.91850786      -1.43210539       0.17422617       0.26860762      -0.16928934 
7
Properties=species:S:1:pos:R:3:momenta:R:3 pbc="F F F" energy=-4162.723039419587
O       1.99554496       1.20236534      -0.49042656      -0.49340011       0.24848339      -0.99702948 
H       2.69741425       1.50930992      -1.03314376       0.15301826       0.21773297       0.02981514 
H       1.43469704       0.21144067      -0.71594051      -0.28225942       0.13599177      -0.02535520 
H       2.29483479       1.34090862       0.46762158       0.30218871      -0.22843045       0.08446644 
O       1.00681019      -0.96874718      -1.11192781       0.30428595      -0.62200864       0.55778689 
H       1.02714360      -1.62341560      -0.34016215       0.18143465       0.12769201       0.33649716 
H       0.08277106      -0.96092389      -1.35480979      -0.16526803       0.12053895       0.01381904 
7
Properties=species:S:1:pos:R:3:momenta:R:3 pbc="F F F" energy=-4162.68693853226
O       2.05070453       1.17872778      -0.63794014       0.51463947       0.01073163      -0.11202481 
H       1.90561976       1.73865602      -1.44116327      -0.10850777       0.11421988      -0.24374670 
H       1.72027215       0.17627268      -0.73302867      -0.04127151       0.25528459       0.01142761 
H       3.03760638       1.31469436      -0.41733487      -0.05110114      -0.00397441      -0.25645072 
O       0.93829202      -0.95007571      -0.87873325      -0.22299931      -0.10136061       0.67477934 
H       0.93029348      -1.79163386      -0.30376200       0.00062413      -0.21989304      -0.05641455 
H       0.15509684      -0.88184758      -1.44107645      -0.09138387      -0.05500803      -0.01757017 
7
Properties=species:S:1:pos:R:3:momenta:R:3 pbc="F F F" energy=-4162.735050202188
O       2.06343043       1.18907399      -0.80646458      -0.23566950      -0.00277315      -0.76849263 
H       1.92130615       1.73965458      -1.63516353      -0.02660687       0.07509415      -0.21542479 
H       1.42439356       0.23792912      -0.68574190      -0.14415080      -0.13591400      -0.14513451 
H       2.99201204       0.97907028      -0.85443396      -0.07814909       0.11028293       0.11431158 
O       0.94055615      -0.94956852      -0.74220363       0.51249979      -0.29037825       0.44980016 
H       1.17954633      -1.53072388       0.01803329      -0.31334207       0.21178779       0.08769619 
H      -0.00629148      -1.04205379      -0.67123647       0.28541854       0.03190053       0.47724401 
7
Properties=species:S:1:pos:R:3:momenta:R:3 pbc="F F F" energy=-4162.607404184899
O       1.99529394       1.15218236      -1.06237440      -0.26795789      -0.39946873      -0.22237692 
H       1.99827443       1.40262995      -2.04784967      -0.02281555      -0.36992443      -0.05471850 
H       1.45741882       0.05369387      -0.60485198      -0.12643441      -0.07233991      -0.09275404 
H       2.61154337       1.62406152      -0.51923498       0.01962285       0.22540067      -0.12970978 
O       0.99016914      -0.90890380      -0.51562412       0.30279757       0.76465050       0.48947363 
H       1.47152453      -1.71495071      -0.26165609       0.10347552       0.18753060      -0.21565665 
H       0.26621086      -1.04144495       0.07058142      -0.00868809      -0.33584870       0.22574225 
7
Properties=species:S:1:pos:R:3:momenta:R:3 pbc="F F F" energy=-4162.766243812895
O       2.00087456       1.15144250      -1.29426342      -0.46391338      -0.41160872      -1.05135005 
H       1.97058335       1.29513885      -2.23379197      -0.11589168       0.12907978       0.28892779 
H       1.46480344       0.10229524      -0.75249912       0.36816244       0.06090505       0.15961116 
H       1.66544741       1.97454041      -0.86934043      -0.26464533       0.12379793      -0.28306783 
O       0.99679974      -0.94271869      -0.27550325       0.42340835      -0.20120297       0.69658691 
H       1.63389258      -1.69450824      -0.31469014      -0.12391757      -0.09017634       0.01459034 
H       0.87642847      -0.80502282       0.67665431       0.17679717       0.38920527       0.17470168 
7
Properties=species:S:1:pos:R:3:momenta:R:3 pbc="F F F" energy=-4162.543425583644
O       1.77739813       1.17014834      -1.45593990      -0.49342930       1.42416672      -1.01021175 
H       1.95507889       1.03234410      -2.35103076      -0.02068943      -0.02104489      -0.05280485 
H       1.43091707       0.36423527      -0.86956818      -0.08131214      -0.13552290       0.16227909 
H       1.07877814       1.88150959      -1.51956429      -0.12053121       0.07478953      -0.16708617 
O       1.22722088      -0.93300655      -0.05738280       0.72921274      -1.07315163       0.72367739 
H       1.56931454      -1.69624677      -0.52407545      -0.06509163      -0.05247238       0.19724387 
H       1.46683988      -1.16044954       0.87469125       0.05184096      -0.21676445       0.14690242 
7
Properties=species:S:1:pos:R:3:momenta:R:3 pbc="F F F" energy=-4162.772926241235
O       1.61600737       1.12234487      -1.36966601      -0.34922073      -0.20900360       0.48640371 
H       1.47127541       1.28714705      -2.28377401       0.03548376       0.05427898      -0.13073047 
H       1.48165419       0.07382877      -0.84792718      -0.22670910       0.08796620      -0.01497298 
H       0.96998890       1.75247010      -0.94356030      -0.10654470       0.11441491       0.33671336 
O       1.42567066      -0.87648889      -0.16875472       0.45180885      -0.11440196      -0.01780794 
H       1.03090003      -1.68520505      -0.51009749      -0.14946741       0.03013725      -0.26688932 
H       1.95890854      -1.14516021       0.59416814       0.34464933       0.03660823      -0.39271636 
7
Properties=species:S:1:pos:R:3:momenta:R:3 pbc="F F F" energy=-4162.712401360769
O       1.35786401       1.23443103      -1.34423705      -0.23513933      -0.46514755       0.15506284 
H       1.06375322       1.17083677      -2.29889991      -0.21622151      -0.09557441      -0.06544015 
H       1.53495492       0.19761462      -0.70709957      -0.12516694       0.13420186       0.00273723 
H       0.96781307       2.00742972      -0.83129716      -0.05920887      -0.40507610       0.02977266 
O       1.65330702      -0.99939302      -0.16872097       0.97386112       0.45780721      -0.27331100 
H       1.25594840      -1.73031656      -0.64930213      -0.25154811       0.19231490      -0.16562372 
H       2.57446516      -1.19078077       0.09126314      -0.08657635       0.18147408       0.31680215 
7
Properties=species:S:1:pos:R:3:momenta:R:3 pbc="F F F" energy=-4162.523424329349
O       1.08239398       1.21037400      -1.32809041      -1.18868451       0.82554080       0.24157457 
H       0.43911949       1.09621400      -2.04953713      -0.06958560       0.05571549      -0.16055619 
H       1.49733756       0.23653707      -0.67947070       0.07201309       0.03650680       0.25243279 
H       0.93253020       2.02492430      -0.82680249       0.13073379       0.00157690      -0.34887282 
O       1.91441498      -0.99582152      -0.19188114       1.08281202      -1.19162700       0.36295956 
H       1.90964825      -1.79023085      -0.81072402      -0.04786760       0.21096558      -0.13888623 
H       2.84625432      -0.78751385       0.08251764       0.02057881       0.06132143      -0.20865169 
7
Properties=species:S:1:pos:R:3:momenta:R:3 pbc="F F F" energy=-4162.6260547753
O       1.01234752       1.03301152      -1.25096420      -0.21788267      -0.65025467      -0.88792350 
H       0.00505991       1.05908173      -1.35552272       0.00492762       0.02003052       0.29180585 
H       1.61392344       0.16796659      -0.65301513       0.06642710       0.18460300       0.19440415 
H       1.14662864       1.87590942      -0.81993556      -0.00451223       0.08324017       0.10730144 
O       2.01660495      -0.80850295      -0.29557714       0.30375891       0.01724974       0.37592698 
H       1.42968842      -1.54179554      -0.40715731       0.10142381       0.34943552       0.14963335 
H       2.91940701      -0.93925484      -0.62666979      -0.25414254      -0.00430428      -0.23114827 
7
Properties=species:S:1:pos:R:3:momenta:R:3 pbc="F F F" energy=-4162.543911660007
O       0.87099794       1.06273484      -1.31484980       0.09059474      -0.96846696       0.97509196 
H       0.29093813       1.67633954      -0.78174185       0.35293149      -0.09011061      -0.12028396 
H       1.49728371      -0.13048411      -0.91045373      -0.05753862       0.18666776       0.19506534 
H       1.64262776       1.63598816      -1.60028601       0.31796610      -0.07848724      -0.10502969 
O       2.10106205      -0.83210777      -0.24155947      -0.62127093       1.02414424      -0.56179603 
H       1.62224715      -1.57940645       0.08575097       0.07711714       0.04839467      -0.30411446 
H       2.96460933      -1.07764265      -0.49894571      -0.15979992      -0.12214186      -0.07893316 
7
Properties=species:S:1:pos:R:3:momenta:R:3 pbc="F F F" energy=-4162.590286583168
O       1.02011349       1.17404516      -1.35310948       0.43706310       0.44743326      -0.53819467 
H       0.55880889       1.79506241      -0.85999963       0.11889756      -0.12823638       0.04014591 
H       1.68145082      -0.01757473      -0.81051736      -0.22205189       0.00768360      -0.34951514 
H       1.37806604       1.62925073      -2.15559944       0.03717717       0.05814764       0.20666795 
O       1.96828616      -0.93981391      -0.16368690      -0.17995591      -0.51799910       0.50809109 
H       1.31886474      -1.60406665      -0.11912737      -0.30669125       0.06271774       0.10761536 
H       2.82117213      -1.33508303      -0.38916937       0.11556122       0.07025323       0.02518950 
7
Properties=species:S:1:pos:R:3:momenta:R:3 pbc="F F F" energy=-4162.725810399925
O       1.07846066       1.03539385      -1.43752902       0.19219911       0.31650838      -0.69677599 
H       0.40105814       1.66982522      -1.22770021      -0.22399641       0.09667599      -0.16351837 
H       1.52407430       0.12662416      -0.62498559      -0.24492594      -0.14058078       0.04642893 
H       1.85611096       1.60605614      -1.51528808      -0.19029859       0.07935650      -0.16727414 
O       1.91427359      -0.81664537      -0.13292330       0.60909701      -0.69654701       0.54825130 
H       1.30254671      -1.31110150       0.45752876      -0.17385581       0.16163378       0.48070875 
H       2.60577375      -1.37807241      -0.57233976       0.03178062       0.18295314      -0.04782046 
7
Properties=species:S:1:pos:R:3:momenta:R:3 pbc="F F F" energy=-4162.82645751467
O       1.08099880       0.96369051      -1.48083441      -0.03100284      -0.09986040       0.52831537 
H       0.43590998       0.77481482      -2.20787866       0.01890382      -0.33844798      -0.21062023 
H       1.49327677       0.17570814      -0.73323833      -0.07216163      -0.02855935       0.18521240 
H       1.40216266       1.86722000      -1.54851923      -0.16796868       0.04162080       0.01766485 
O       1.95886832      -0.72234332      -0.04312594      -0.24065655       0.35106806      -0.90741301 
H       1.60094504      -0.93793376       0.87237961       0.15627265       0.19105628       0.17490403 
H       2.00917528      -1.52516486      -0.60344978       0.33661323      -0.11687741       0.21193659 
7
Properties=species:S:1:pos:R:3:momenta:R:3 pbc="F F F" energy=-4162.612143536355
O       0.97692636       0.93350323      -1.55820849       0.12003677      -0.54768639      -0.01288351 
H       1.35358000       1.22731397      -2.44933631       0.00741039       0.12631500      -0.00413061 
H       1.68475732       0.01535974      -0.82348199       0.36413836       0.20411170       0.21380989 
H       1.08399081       1.65540090      -0.96552887      -0.12334734      -0.13773882       0.26302320 
O       2.02059145      -0.71152464      -0.00427322      -0.70791027       0.34047190      -0.64271611 
H       1.66074121      -0.61050828       0.91847768       0.11117048      -0.01985176      -0.18293834 
H       1.83056967      -1.62550307      -0.28942495       0.22850162       0.03437838       0.36583547 
7
Properties=species:S:1:pos:R:3:momenta:R:3 pbc="F F F" energy=-4162.395529675068
O       0.98199462       0.81484574      -1.67948155       0.13740612      -0.53319232      -0.70186526 
H       1.73339916       0.87845752      -2.30560614      -0.11232175       0.02612553       0.01217035 
H       1.41651433       0.16595449      -0.49375709      -0.13619821       0.20633225       0.14562594 
H       0.32741748       1.52899229      -1.66282080      -0.18089145      -0.03610772      -0.12447714 
O       2.05576131      -0.57122129       0.12069394       0.06416268       0.62672398       0.65126592 
H       1.74370773      -0.83293741       1.03127994       0.14828545      -0.23360636      -0.11250866 
H       1.75393987      -1.42196732      -0.23702320       0.07955716      -0.05627536       0.12978886 
7
Properties=species:S:1:pos:R:3:momenta:R:3 pbc="F F F" energy=-4162.439872249033
O       1.03130144       0.66110705      -1.84766475       0.40297420       0.08708766      -0.72936785 
H       1.44659331       1.39885173      -2.30739058      -0.04901529      -0.06714806      -0.02789848 
H       1.64040220       0.01637285      -0.89225370      -0.37919828       0.21030947      -0.16148248 
H       0.11193599       0.91164915      -1.50762069      -0.27503802      -0.35509820       0.18139421 
O       1.94910066      -0.51806386       0.26780841       0.12711257       0.06200568       0.58489130 
H       1.76617620       0.15091129       0.95830362      -0.21610575      -0.17999995      -0.05582301 
H       2.92019233      -0.56285715       0.41543746       0.38927058       0.24284341       0.20828631 
7
Properties=species:S:1:pos:R:3:momenta:R:3 pbc="F F F" energy=-4162.684075866123
O       1.16692068       0.54670093      -1.84050011       0.35808207      -0.17783895      -0.68093176 
H       1.40611129       1.45330935      -2.04176614      -0.09445200      -0.03913732      -0.12268344 
H       1.45398787       0.01151229      -0.69275418      -0.16889385      -0.12800417       0.12976822 
H       0.21259614       0.32181742      -2.06886300       0.10810044      -0.02068244       0.05280762 
O       1.82993711      -0.30830646       0.31469765       0.02380104      -0.15108659       0.95636563 
H       1.71959188      -1.25872364       0.40791878      -0.38451733      -0.09502611      -0.23587061 
H       2.83182757      -0.12640531       0.20399618       0.15787963       0.61177558      -0.09945566 
7
Properties=species:S:1:pos:R:3:momenta:R:3 pbc="F F F" energy=-4162.740632450953
O       1.33019240       0.34069939      -1.94918337       0.52962231      -0.97148000      -0.15995255 
H       1.70418684       1.12201709      -2.34514326       0.08380963       0.00470260      -0.10003736 
H       1.64203937       0.08449158      -0.79924677       0.28640423      -0.12948938      -0.13188459 
H       0.36934738       0.32348750      -2.04202726       0.39388561      -0.18719750       0.06434035 
O       1.64835010      -0.15557899       0.40095133      -0.68512952       0.99749108       0.45847266 
H       2.18891985      -0.93981833       0.46980923      -0.20292576       0.05835158      -0.03999895 
H       2.01032218       0.65689951       0.88114242      -0.40566649       0.22762161      -0.09093956 
7
Properties=species:S:1:pos:R:3:momenta:R:3 pbc="F F F" energy=-4162.53854386578
O       1.61365021       0.10435588      -2.01804649       0.85090814      -0.69032193       0.28440669 
H       1.72771033       1.01913054      -2.36123401       0.17629027       0.26147051      -0.04852594 
H       1.52884010       0.08251386      -0.58110427       0.26412632       0.00880653       0.05490561 
H       0.96689519      -0.26283181      -2.58716657       0.21917649      -0.23668453       0.07305705 
O       1.46710147       0.09916676       0.49169653      -1.21219281       0.68954510      -0.25065154 
H       1.17079285      -0.76103206       0.67135949      -0.21212594       0.18980434      -0.00526563 
H       0.89831052       0.87721606       0.67536686      -0.08618247      -0.22262002      -0.10792624 
7
Properties=species:S:1:pos:R:3:momenta:R:3 pbc="F F F" energy=-4162.680395348581
O       2.00940027      -0.03255830      -1.92885793       1.08436693      -0.51194220       0.09842683 
H       1.71796116       0.86120468      -2.29670586       0.08740958      -0.07264097       0.20375908 
H       1.64695106       0.04111558      -0.85874741      -0.08339477      -0.10001425       0.28556209 
H       1.63372243      -0.78157891      -2.38026363      -0.07447924       0.01736199       0.01102564 
O       1.05284106       0.24660087       0.37420381      -0.93665489       0.68679166      -0.84595096 
H       0.58060578      -0.37803550       0.90268412      -0.22953530       0.10357640       0.13597475 
H       1.00710534       1.04531812       0.89949865       0.15228768      -0.12313263       0.11120257 
7
Properties=species:S:1:pos:R:3:momenta:R:3 pbc="F F F" energy=-4162.706860663165
O       2.09655083      -0.18145040      -1.80616189      -0.05018864       0.27971034       0.70719182 
H       2.68287772       0.43678680      -2.24058757       0.16638625      -0.15997543       0.01763262 
H       1.55861848       0.27423938      -0.72080508      -0.08396963      -0.11186684      -0.06530947 
H       1.75064592      -0.89882207      -2.32962696       0.07278457      -0.18413008      -0.19842656 
O       0.92256107       0.45549930       0.28208633       0.21416512      -0.18166556      -0.00526376 
H      -0.03783421       0.21748824       0.18278247      -0.05463039       0.33243713      -0.27666175 
H       1.31658916      -0.19409031       0.88935936      -0.26454728       0.02549045      -0.17916290 
7
Properties=species:S:1:pos:R:3:momenta:R:3 pbc="F F F" energy=-4162.625173499135
O       2.16299861      -0.18355973      -1.76917166      -0.11396583      -0.02813521      -0.15151296 
H       2.86897725       0.44780057      -1.83987430       0.07867884       0.06886313       0.17179734 
H       1.50533761       0.03003350      -0.74708564       0.23858838       0.06745933      -0.13742397 
H       1.92147079      -0.54785224      -2.67073177      -0.11727271       0.00184805      -0.02012855 
O       0.86210848       0.38250132       0.26349013      -0.39485008      -0.28014914       0.50680297 
H       0.70779202       1.32689435       0.34496311       0.26715928       0.00455877      -0.04127531 
H       0.17216367      -0.22916909       0.40190046       0.04166211       0.16555507      -0.32825953 
7
Properties=species:S:1:pos:R:3:momenta:R:3 pbc="F F F" energy=-4162.57391439567
O       2.17109951      -0.12019566      -1.72820303       0.07425901       0.20571155      -0.25249927 
H       3.14956518      -0.23824639      -1.65764513       0.03313613      -0.20812800       0.05112659 
H       1.50716721       0.37813610      -0.71513834       0.02034014      -0.07958011       0.10845635 
H       1.95115834      -0.12858829      -2.67668115       0.20577398       0.05821097       0.13974539 
O       0.82005154       0.29579437       0.21457923      -0.33915651       0.09734908      -0.10653991 
H       1.12042332       0.95251907       0.88820998       0.08105501      -0.06732345       0.12701471 
H      -0.01362167       0.43438535      -0.22351364      -0.07540776      -0.00624003      -0.06730387 
7
Properties=species:S:1:pos:R:3:momenta:R:3 pbc="F F F" energy=-4162.744827832136
O       2.31059077      -0.06445859      -1.68200614      -0.90383748      -0.33441806       0.24290173 
H       2.72149587      -0.93662646      -1.42643509       0.21470699       0.13605517      -0.00258827 
H       1.56074937       0.27571568      -0.91145266       0.08028948      -0.22097112       0.18587155 
H       1.96588303      -0.01239922      -2.55899216       0.42581605       0.12841408      -0.23520199 
O       0.72745660       0.29561013       0.14729765       0.32885009       0.52961892      -0.05370877 
H       0.97334655       1.07007380       0.70264455      -0.26152842      -0.12500703       0.15504271 
H      -0.25112202       0.11970607       0.14412360       0.11570330      -0.11369196      -0.29231696 
7
Properties=species:S:1:pos:R:3:momenta:R:3 pbc="F F F" energy=-4162.621510692749
O       2.31042263      -0.06852628      -1.66764174       0.37310081       0.09116394      -0.07048183 
H       3.01402641      -0.70039113      -1.41246686       0.00977214      -0.04024479       0.05173876 
H       1.57736525       0.10981811      -0.82748658       0.01156359       0.06255536       0.10719068 
H       2.59133745       0.80382245      -1.92990474       0.23776112       0.11353995       0.12569421 
O       0.67348540       0.24069384       0.12942077      -0.74365066      -0.21162809      -0.20492730 
H       0.87123665       1.18251242       0.33139796      -0.06955831      -0.12799136      -0.12973478 
H      -0.22431203       0.05690337      -0.15590129       0.18101132       0.11260501       0.12052026 
7
Properties=species:S:1:pos:R:3:momenta:R:3 pbc="F F F" energy=-4162.6748619523905
O       2.48052267       0.06174380      -1.52149736       0.09555792       0.26381914       1.14268292 
H       3.00193984      -0.75382070      -1.56270109       0.21230248       0.33728292      -0.02325643 
H       1.51857873       0.20991603      -0.61974376      -0.17869711       0.14190158      -0.04475170 
H       3.18339417       0.76597559      -1.35555940       0.17698084      -0.14156690       0.17694771 
O       0.50427146       0.14942595      -0.03785140       0.11797274      -0.87270990      -0.63894454 
H       0.19442516       0.87072192       0.53024830      -0.27842292      -0.01008450      -0.30663995 
H      -0.08274829      -0.25917135      -0.65126486      -0.14569396       0.28135766      -0.30603801 
7
Properties=species:S:1:pos:R:3:momenta:R:3 pbc="F F F" energy=-4162.740152046831
O       2.66716512       0.12753705      -1.18663762      -0.09154627       0.27419908       1.64435280 
H       3.09518001      -0.71232537      -1.27854670       0.03977562      -0.02017077      -0.10250612 
H       1.38124123       0.08859843      -0.80019222       0.21279607      -0.05176191       0.32294343 
H       3.22059067       0.49456529      -0.44967708      -0.04205970      -0.22098077       0.18910135 
O       0.33820858       0.09297396      -0.39245702       0.44367273      -0.31735935      -1.75220214 
H       0.21353765       0.85565302       0.14392687      -0.44748459       0.09234884      -0.22455783 
H      -0.42159939      -0.04113466      -0.96112449      -0.11515386       0.24372488      -0.07713149 
7
Properties=species:S:1:pos:R:3:momenta:R:3 pbc="F F F" energy=-4162.557622597545
O       2.76306688       0.04632953      -0.90826780      -0.33608849      -0.30541698       0.62342452 
H       3.09712445      -0.73536193      -1.42330049       0.26803242      -0.09424281       0.18301470 
H       1.59633030       0.14417394      -0.62750337       0.08454767       0.09067681       0.00147467 
H       3.25345831      -0.10530452      -0.06192437      -0.17491304      -0.18124160       0.06452539 
O       0.23672620       0.18810690      -0.63342306       0.09451510       0.19046607      -1.06959169 
H      -0.04287592       1.09695920      -0.37683476       0.23390898       0.26201068       0.09621207 
H      -0.32651133       0.06386543      -1.44972438      -0.17000263       0.03774782       0.10094034 
7
Properties=species:S:1:pos:R:3:momenta:R:3 pbc="F F F" energy=-4162.671252880357
O       2.69483889      -0.06183398      -0.64010697       0.62415891      -0.00497607       0.72587429 
H       3.02502762      -0.92474077      -1.01473514       0.18854508      -0.11101894       0.00946064 
H       1.60639579       0.23071526      -0.71922973       0.16109051      -0.03794489       0.20209595 
H       2.96191211      -0.20590317       0.31432252      -0.02058443       0.06416961      -0.00286632 
O       0.31246090       0.32443696      -0.88884285      -1.32141910       0.46061721      -0.90298519 
H       0.09992775       1.18011527      -1.32144377       0.22430603      -0.20008670      -0.20081972 
H      -0.23488413      -0.26291462      -1.40042726       0.14390300      -0.17076023       0.16924036 
7
Properties=species:S:1:pos:R:3:momenta:R:3 pbc="F F F" energy=-4162.755079681684
O       2.61027585      -0.08824615      -0.41870571      -0.22480525       0.13393794      -0.23041103 
H       3.46685319      -0.36410854      -0.88525925      -0.16809195       0.19012915       0.10947606 
H       1.55856076       0.19286060      -0.79949924      -0.25300731       0.06986378       0.16753676 
H       2.78779115       0.00761458       0.51545212      -0.27949358       0.15353688       0.08308973 
O       0.36842004       0.34479887      -1.10745728       0.70081593      -0.66974304      -0.64606782 
H       0.26666815       0.69050485      -1.98540987       0.05524207       0.06951703       0.21463035 
H      -0.16749232      -0.41356966      -1.03102978       0.16934008       0.05275826       0.30174594 
7
Properties=species:S:1:pos:R:3:momenta:R:3 pbc="F F F" energy=-4162.575062739344
O       2.69432275      -0.09481460      -0.33428176      -0.70870874       0.94266344      -0.53252342 
H       3.18463580       0.50865832      -0.86217048       0.04095174      -0.15287916       0.12095220 
H       1.43369020       0.08754355      -0.69396671      -0.14516266      -0.04223949       0.47275500 
H       2.95240733      -0.07210119       0.57923668       0.09283138      -0.32038795       0.01097991 
O       0.31445257       0.31373997      -1.20084233       0.49547861      -0.38505712       0.02009899 
H       0.26329384       0.40822736      -2.12296148       0.27151394       0.06026435      -0.18552948 
H      -0.39906761      -0.22180396      -0.94365323      -0.04690427      -0.10236407       0.09326679 
7
Properties=species:S:1:pos:R:3:momenta:R:3 pbc="F F F" energy=-4162.6048232891
O       2.72102714       0.01268193      -0.36048782       0.56612437       0.11084804       0.24359462 
H       2.89127794       0.87811994      -0.11408881      -0.23910875      -0.01056528      -0.00693671 
H       1.38592724       0.00935115      -0.94405417       0.01279300      -0.31345740       0.18725728 
H       2.85036276      -0.57709207       0.41881756       0.07189429       0.13304157      -0.08189332 
O       0.31796376       0.23973826      -1.22470882      -0.30143554       0.11048239      -0.56006467 
H       0.06726816      -0.03417255      -2.12539765      -0.10002634      -0.07061211      -0.05722268 
H      -0.23945893      -0.09731298      -0.48403947      -0.01024103       0.04026280       0.27526548 
7
Properties=species:S:1:pos:R:3:momenta:R:3 pbc="F F F" energy=-4162.62330468577
O       2.65770752       0.03052368      -0.43146939       0.38250199      -0.36958229       0.25572273 
H       3.36930646       0.64503658      -0.49856451       0.35421703       0.15919932      -0.01460374 
H       1.67407434       0.41632712      -0.74021511       0.12403849      -0.24820551      -0.03880242 
H       2.76240408      -0.73344837       0.10624546      -0.13025379      -0.10177391      -0.04858521 
O       0.34784039       0.21272625      -1.13623319      -0.88420698       0.58906337      -0.25812029 
H       0.16172127      -0.59825861      -1.62321741      -0.04176613      -0.11161727       0.20053421 
H      -0.48132109       0.59478744      -0.77067709       0.19546940       0.08291630      -0.09614528 
7
Properties=species:S:1:pos:R:3:momenta:R:3 pbc="F F F" energy=-4162.61663911929
O       2.62357748      -0.04616798      -0.37121208      -1.19699886       0.06587848       0.05413764 
H       3.12283614       0.74227006      -0.78861111       0.19535164      -0.09168491      -0.11879762 
H       1.36010912      -0.05840327      -0.88527108       0.11951055      -0.12225506       0.24062204 
H       3.21278196      -0.82531891      -0.32429314       0.09738219      -0.20070788      -0.42211919 
O       0.36446814       0.26036316      -1.18336196       0.77139994       0.23054355       0.40270282 
H      -0.34728792      -0.27351545      -0.79638664       0.08245604       0.01803634       0.07030719 
H       0.41554257       1.20056931      -0.94024317      -0.06910149       0.10018948      -0.22685287 
7
Properties=species:S:1:pos:R:3:momenta:R:3 pbc="F F F" energy=-4162.51146192334
O       2.72981164      -0.07346982      -0.39862558      -0.06281984       0.35058106      -0.32578964 
H       3.59875688       0.47646796      -0.58966281      -0.06114195      -0.18639954       0.08629900 
H       1.82094129       0.08419997      -0.92352368       0.06433903      -0.44267630      -0.06057652 
H       2.92220132      -1.01104371      -0.31988541       0.02894871      -0.07367880       0.08423229 
O       0.25598986       0.32261965      -1.12775393       0.08033670       0.43235094       0.19721688 
H      -0.32443964      -0.38697654      -0.81931717      -0.04766952       0.01693900       0.02340224 
H      -0.21785927       1.06815301      -1.52992035      -0.00199313      -0.09711636      -0.00478425 
7
Properties=species:S:1:pos:R:3:momenta:R:3 pbc="F F F" energy=-4162.742012322678
O       2.64313837      -0.12379315      -0.49172677       0.64797014      -0.26630258      -0.56627801 
H       3.32388472       0.07475006      -1.22121228       0.16591015      -0.30523072       0.18139771 
H       1.41531017       0.04442308      -0.73724708      -0.37394358      -0.34088940      -0.04635613 
H       2.72725350      -1.05282767      -0.21248987       0.32773831      -0.06188404      -0.02904555 
O       0.36181045       0.35793497      -1.06012113      -0.78250570       1.01120926       0.17081659 
H      -0.34301361       0.11857973      -0.39451300       0.08080317      -0.04654832       0.15950094 
H       0.37225907       1.28408289      -1.21261240      -0.06597249       0.00964580       0.12996446 
7
Properties=species:S:1:pos:R:3:momenta:R:3 pbc="F F F" energy=-4162.711826656432
O       2.60833572      -0.29469685      -0.61957455      -1.13915199       0.12011193      -0.59966397 
H       3.35969573       0.26720768      -0.43148834      -0.18646562      -0.28836389       0.23380097 
H       1.46914996      -0.02583023      -0.74832527      -0.08196724      -0.10859374       0.10570215 
H       2.70759343      -0.94497386       0.08298774       0.00435078       0.17937798       0.10606238 
O       0.39724844       0.50365244      -1.00216753       1.26361755      -0.25081643      -0.02204719 
H      -0.44182773       0.11384648      -0.70534368       0.02159628       0.23966439      -0.04017188 
H       0.39099831       1.45851459      -0.86654288       0.11802025       0.10861976       0.21631754 
7
Properties=species:S:1:pos:R:3:momenta:R:3 pbc="F F F" energy=-4162.731198222056
O       2.67433741      -0.46200031      -0.65161940      -0.13449550       0.28276285       0.36483167 
H       3.52073515      -0.10669501      -0.38324186       0.33883395      -0.08430271       0.12223831 
H       1.27293568       0.21628149      -0.78423077      -0.21368865      -0.06461978      -0.41084622 
H       2.84191711      -1.39998925      -0.78537425      -0.14237710      -0.09510274      -0.38284699 
O       0.33687630       0.70562425      -0.93560262       0.17354321      -0.43152199      -0.14646637 
H      -0.37726258       0.06663215      -0.81684836      -0.05087058       0.23929811      -0.00189549 
H       0.13793213       1.54227833      -0.44692034       0.02905466       0.15348625       0.45498510 
7
Properties=species:S:1:pos:R:3:momenta:R:3 pbc="F F F" energy=-4162.499304108722
O       2.49677050      -0.56519074      -0.70549984       0.78062173      -0.55710173       0.24039069 
H       3.25541516      -0.01905745      -0.35808119      -0.00530106      -0.11959067       0.31659561 
H       1.45853911      -0.01519208      -0.61000033       0.27425633      -0.04549863      -0.06614504 
H       2.76428478      -0.84310629      -1.61814084      -0.15794307      -0.23197079      -0.27978949 
O       0.49978804       0.76549295      -0.78711101      -0.96012955       0.38799343       0.30422813 
H      -0.04854509       0.18755311      -1.32258386      -0.09762910       0.37033393      -0.25712043 
H       0.19917063       1.69591398      -0.80948023       0.16612473       0.19583446      -0.25815948 
7
Properties=species:S:1:pos:R:3:momenta:R:3 pbc="F F F" energy=-4162.621302081991
O       2.40504816      -0.61121453      -0.73777786       0.03123218       0.29927359      -0.14534322 
H       2.96800317      -0.40149665       0.09790516      -0.37468911      -0.26638047       0.12501816 
H       1.58968490       0.18055946      -0.91421995      -0.25103750       0.11333142      -0.00327921 
H       2.97164529      -0.76943900      -1.54980879      -0.26303644       0.02840234      -0.25435583 
O       0.57992666       0.79003787      -0.77946782       0.94737217       0.12190442       0.58404605 
H      -0.03553305       0.65802095      -1.51284604      -0.01997014       0.04171433      -0.17960120 
H       0.31892129       1.67937955      -0.44831220      -0.06987116      -0.33824564      -0.12648476 
7
Properties=species:S:1:pos:R:3:momenta:R:3 pbc="F F F" energy=-4162.447809832568
O       2.54576897      -0.71302050      -0.80677565      -0.13854228       0.30734874       0.17268697 
H       2.63389497      -1.28369630      -0.08507230      -0.15807687      -0.03240317      -0.22982465 
H       1.14899770       0.08278741      -0.68283308       0.13303204      -0.08959603      -0.15151247 
H       3.35407226      -0.34652376      -1.18839211      -0.21256592       0.00810239       0.17532470 
O       0.43817245       0.91149062      -0.71482525       0.64688269      -0.16715786       0.13310142 
H      -0.10185765       0.79005815      -1.54387444      -0.20586260      -0.15118373      -0.03630476 
H       0.79401661       1.79256475      -0.75798376      -0.06486706       0.12488966      -0.06347120 
7
Properties=species:S:1:pos:R:3:momenta:R:3 pbc="F F F" energy=-4162.664922551597
O       2.57723585      -0.60893460      -0.81369871       1.17270469       0.21921180       0.00122367 
H       2.23276654      -1.47892340      -0.58321895      -0.09581708      -0.15019733      -0.03281189 
H       1.41367456       0.17250509      -0.81026020       0.06150610      -0.16949023       0.35528602 
H       3.15388643      -0.28364246      -0.11615329       0.02517540      -0.26908446       0.18689774 
O       0.45433166       0.84905450      -0.73604228      -1.18650539       0.20322093      -0.55828249 
H      -0.28127093       0.28410135      -1.05564014       0.02578687       0.10546755       0.20379060 
H       0.55414485       1.68008339      -1.24624281      -0.00285059       0.06087174      -0.15610365 
7
Properties=species:S:1:pos:R:3:momenta:R:3 pbc="F F F" energy=-4162.85544886366
O       2.47329069      -0.55598995      -0.71148890      -0.51112999      -0.62271660      -0.23645621 
H       2.28477791      -1.48262971      -1.04167354       0.15799755      -0.11427870       0.02317761 
H       1.52856419       0.05482001      -0.75443806       0.25665550       0.11918636       0.26688539 
H       2.91523265      -0.51033080       0.15130270      -0.19944792      -0.04264760       0.25089706 
O       0.56546430       0.82727782      -0.82749295       0.40292904       0.71170561      -0.07462893 
H      -0.30614558       0.49170228      -0.67780208       0.11505058      -0.14437995      -0.18391136 
H       0.53669239       1.32586340      -1.65967387      -0.22205476       0.09313088      -0.04596357 
7
Properties=species:S:1:pos:R:3:momenta:R:3 pbc="F F F" energy=-4162.678094275084
O       2.36143834      -0.70625369      -0.63434580      -1.30525486      -0.38693733      -0.39861171 
H       1.89346903      -1.56603967      -0.83131023       0.10205259       0.17223327       0.20707303 
H       1.55536899       0.08127124      -0.85843310       0.03520465       0.35488439       0.01468643 
H       2.75669851      -0.84230051       0.24862093      -0.06716649       0.01881329       0.03381467 
O       0.67718475       0.95582933      -0.89696852       1.00309318      -0.36452576       0.52479635 
H      -0.26657347       0.95433179      -1.10853165       0.19949700       0.28040575      -0.19261475 
H       1.02225185       1.59677936      -1.55433000       0.03257393      -0.07487363      -0.18914403 
7
Properties=species:S:1:pos:R:3:momenta:R:3 pbc="F F F" energy=-4162.596844849763
O       2.25184604      -0.92162943      -0.57782884      -0.01616134      -0.19286354       0.05846611 
H       1.99693147      -1.83298058      -0.49194003      -0.18390680      -0.00653930       0.13045949 
H       1.41224879       0.29615253      -0.71952074       0.01997990       0.11061045      -0.09475696 
H       3.16469445      -0.88279828      -0.85062997      -0.21658963      -0.12396089      -0.31646229 
O       0.74900017       1.14171289      -0.91357268       0.33591221      -0.21005092       0.37097333 
H      -0.09188638       1.10478051      -1.41312100       0.12061489       0.50253452      -0.11082653 
H       1.07882221       2.00698864      -1.26226921      -0.05984923      -0.07973033      -0.03785314 
7
Properties=species:S:1:pos:R:3:momenta:R:3 pbc="F F F" energy=-4162.774863754833
O       2.14165249      -0.92424247      -0.59796305       0.19901248      -0.91578447      -0.24765797 
H       1.78763863      -1.61780027      -0.02393230       0.02114837       0.06521992       0.44454857 
H       1.55050823       0.08619908      -0.69112523       0.23304726      -0.24641354      -0.01074628 
H       2.39602846      -1.29813885      -1.42361365       0.07270173      -0.03931408      -0.07310222 
O       0.86054319       1.14943123      -0.91024819      -0.79408987       1.06003482      -0.15094665 
H       0.73221057       1.43507014      -1.80217928       0.30869662       0.23080740      -0.02402666 
H       1.07300586       2.00578122      -0.52982615      -0.04051658      -0.15455006       0.06193122 
7
Properties=species:S:1:pos:R:3:momenta:R:3 pbc="F F F" energy=-4162.645576139278
O       1.99921076      -0.92856110      -0.67029613      -0.87501308      -0.65678305      -0.35270643 
H       2.24034686      -1.37930351       0.20903304       0.23132381       0.06364829       0.11282399 
H       1.33405822       0.06271788      -0.73553223      -0.03645219      -0.10374875       0.16649385 
H       1.49750975      -1.57157606      -1.14072140      -0.22875134       0.20383525      -0.02406316 
O       1.00796580       1.15995458      -0.90543302       0.54733123       0.75096993       0.17958800 
H       1.41881207       1.73131375      -1.61993193       0.30139812      -0.08870967      -0.22984975 
H       0.96960832       1.66947789      -0.11187828       0.06016345      -0.16921200       0.14771351 
7
Properties=species:S:1:pos:R:3:momenta:R:3 pbc="F F F" energy=-4162.766651370994
O       1.76555113      -1.13053828      -0.74946218      -0.72267861       0.70250075       0.20678715 
H       2.48637991      -1.46619638      -0.16674062      -0.11043571       0.13867348      -0.29253615 
H       1.41650366       0.25326926      -0.76879372      -0.28430276      -0.18657663      -0.02820359 
H       1.06877089      -1.74685774      -0.82248348      -0.27711010       0.20996216      -0.17207849 
O       1.21322076       1.35349581      -0.82480074       1.23454417      -0.52764835       0.42514782 
H       1.56396167       1.78936572      -1.66186873       0.03684634      -0.11720335      -0.26850669 
H       1.37555855       1.81694463      -0.00241614       0.12313668      -0.21970807       0.12938995 
7
Properties=species:S:1:pos:R:3:momenta:R:3 pbc="F F F" energy=-4162.61321307942
O       1.43347421      -1.15466827      -0.92437427      -0.80906306      -0.51259276      -0.39708910 
H       2.20963382      -1.61593242      -0.67434927      -0.00746390       0.02612961      -0.09424489 
H       1.74034124       0.26672792      -0.74935612      -0.14169903       0.03421456      -0.07855799 
H       0.67515824      -1.55819635      -0.46628202      -0.21624649       0.09181962       0.13218191 
O       1.53905573       1.36471580      -0.65142200       1.14376882       0.56501775       0.13603401 
H       1.46972775       1.85575201      -1.53113371      -0.10167530      -0.13929102      -0.02281554 
H       1.91538601       1.90308217       0.02315562       0.13237895      -0.06529774       0.32449160 
7
Properties=species:S:1:pos:R:3:momenta:R:3 pbc="F F F" energy=-4162.807569059775
O       1.14757756      -1.01769274      -0.96477330      -1.32724116      -0.18549673       0.32823333 
H       1.75596492      -1.75250335      -0.72787055       0.02693971      -0.02437160      -0.06479425 
H       1.47362494       0.18158869      -0.64959101       0.10352215      -0.11997135      -0.20555470 
H       0.29421368      -1.23291870      -0.55110918      -0.27655473       0.09131879      -0.11692705 
O       1.81285197       1.28004968      -0.61101258       1.31441187       0.44037047      -0.27951253 
H       2.10579656       1.47935424      -1.51616054      -0.01790358      -0.09138580      -0.00583743 
H       2.57270499       1.34565622       0.04660098       0.17682575      -0.11046377       0.34439263 
7
Properties=species:S:1:pos:R:3:momenta:R:3 pbc="F F F" energy=-4162.567784540727
O       0.82104752      -0.91854554      -0.94529029      -0.85691819       0.96285342       0.14067362 
H       1.02294863      -1.41114666      -0.06470260      -0.05921869       0.14453284       0.25150578 
H       1.49113443       0.12310336      -0.83027228       0.07938311       0.17563130       0.28224478 
H      -0.12425638      -0.75180587      -0.94819170      -0.02827272       0.03016061      -0.22953762 
O       2.23642762       1.10831266      -0.63289636       0.90163294      -1.19115730       0.01125207 
H       2.41223970       1.39136265      -1.52170687       0.10394439      -0.17566743      -0.15587855 
H       1.85992858       1.82181102       0.00484822      -0.14055084       0.05364655      -0.30026008 
7
Properties=species:S:1:pos:R:3:momenta:R:3 pbc="F F F" energy=-4162.6807898690795
O       0.57137575      -0.70516275      -0.84030983      -0.32624193       0.68866651      -0.20395951 
H       0.30120993      -1.23077022      -0.03852641       0.02940269       0.30772354       0.06317474 
H       1.53317417       0.28147493      -0.82546309       0.07566234       0.00786351      -0.13798972 
H      -0.08412893      -0.67945097      -1.54245405      -0.05086035      -0.17436172      -0.09739668 
O       2.42652165       0.91721990      -0.70830469       0.02891311      -0.58579917       0.33231272 
H       3.29764975       0.53237227      -0.49768844      -0.03017602       0.13498503       0.19347994 
H       2.55970924       1.91591066      -0.92526277       0.27330016      -0.37907769      -0.14962149 
7
Properties=species:S:1:pos:R:3:momenta:R:3 pbc="F F F" energy=-4162.629354054357
O       0.44424117      -0.55131574      -0.80691375      -0.39602361       0.71806881      -0.12564431 
H      -0.39313733      -0.24016315      -0.49677311      -0.06590941      -0.06815357      -0.33871543 
H       1.45765458       0.17882470      -0.64805202       0.01280539      -0.12019118       0.20630313 
H       0.47034052      -0.80937884      -1.74584275      -0.00125991      -0.13704972       0.18456057 
O       2.53864933       0.77751873      -0.69542488       0.84182021      -0.15201333      -0.30395551 
H       3.23932900       0.40256911      -0.17855006      -0.16547712      -0.03016684       0.16199451 
H       3.07161714       1.06316159      -1.49466898      -0.22595555      -0.21049416       0.21545705 
7
Properties=species:S:1:pos:R:3:momenta:R:3 pbc="F F F" energy=-4162.774755605274
O       0.41347892      -0.40741012      -0.84355042      -0.00930942       0.33996553       0.13036830 
H      -0.28625570       0.17998884      -1.21946594      -0.27232324      -0.15668153      -0.17823950 
H       1.39294609      -0.05514799      -0.93212878      -0.02746590      -0.22335937      -0.02352975 
H       0.21599528      -1.34437665      -1.06977770      -0.04192014       0.04089564       0.00217936 
O       2.58934825       0.66350264      -0.68289024       0.64406543      -0.15916508      -0.55517561 
H       2.84728604       0.62248642       0.22430135      -0.21368804       0.09733682       0.27210954 
H       3.35939708       0.71765564      -1.18426775      -0.07935869       0.06100800       0.35228767 
7
Properties=species:S:1:pos:R:3:momenta:R:3 pbc="F F F" energy=-4162.63788381915
O       0.37028307      -0.23680766      -0.88024113       0.04197955       1.08399636      -0.13597777 
H       0.04646653       0.25044265      -1.63915443      -0.02673017       0.01223506       0.02587917 
H       1.45799105       0.22134358      -0.68354079      -0.02167005      -0.05328121      -0.01601941 
H       0.03978677      -1.13512753      -0.92368267      -0.17622560       0.03269076       0.21377504 
O       2.61134087       0.48451670      -0.65875721       0.11976900      -0.86112451      -0.47081371 
H       3.09026913       1.12743823      -0.06351797      -0.07409087      -0.10555248       0.07031214 
H       3.23139343      -0.21042795      -0.67212724       0.13696813      -0.10896397       0.31284454 
7
Properties=species:S:1:pos:R:3:momenta:R:3 pbc="F F F" energy=-4162.769737054385
O       0.29518241      -0.03133538      -0.75527943       0.55817256       0.49504483       1.11125778 
H      -0.06442270       0.28166039      -1.59105562       0.04119645       0.14360222      -0.21869930 
H       1.55860280       0.24882941      -0.77421671      -0.17572997      -0.05197053      -0.07792875 
H      -0.13806755      -0.86903493      -0.53107614      -0.10150670       0.02829049      -0.10871930 
O       2.69166995       0.27007287      -0.77784298      -0.72430696      -0.34983606      -0.13744045 
H       3.15737938       1.13101384      -0.75655611       0.38280924      -0.00050699      -0.52059653 
H       3.26942943      -0.39640328      -0.42238141       0.01936538      -0.26462397      -0.04787345 
7
Properties=species:S:1:pos:R:3:momenta:R:3 pbc="F F F" energy=-4162.598577487884
O       0.22936349       0.05890925      -0.73385178      -0.02785149      -0.82499435       0.00500299 
H      -0.31249620       0.32666598      -1.50116536       0.10471740       0.22858531      -0.04893421 
H       1.73416771       0.25718768      -0.87778892       0.13404145       0.10157083       0.10750596 
H      -0.25303443      -0.55555612      -0.18465266      -0.17780825       0.37636132       0.08212684 
O       2.77320403       0.21094419      -0.77611774       0.22667648       0.02220970      -0.42283450 
H       3.12060379       0.26165965      -1.72107641      -0.03045418      -0.03086444       0.10123006 
H       3.24424907      -0.38776466      -0.15808587      -0.22932141       0.12713162       0.17590286 
7
Properties=species:S:1:pos:R:3:momenta:R:3 pbc="F F F" energy=-4162.803908216692
O       0.33016929       0.07324856      -0.70890109      -0.28529646       0.51614713      -0.28080408 
H      -0.29506825       0.43306256      -1.35591173      -0.01907829      -0.14022652       0.10330525 
H       1.54819226       0.06984674      -0.83562129       0.22567951       0.12586322       0.28533742 
H      -0.00543981       0.23272506       0.18134812      -0.06237764      -0.13472018       0.10553375 
O       2.67373476       0.14843025      -0.84420397       0.25565435      -0.78814379      -0.47902026 
H       3.07610120      -0.15032180      -1.70301886       0.13711218       0.17251905       0.40918343 
H       3.18849115       0.08150887      -0.04491712      -0.25169365       0.24856109      -0.14353552 
7
Properties=species:S:1:pos:R:3:momenta:R:3 pbc="F F F" energy=-4162.69945710308
O       0.25897300       0.25354583      -0.69035500       0.47426442       0.52597162      -0.62404188 
H       0.11650627       0.58497230      -1.59099467      -0.00698902       0.07334972       0.33237693 
H       1.44620938       0.15251163      -0.67946729      -0.04436208      -0.24695683       0.30028865 
H      -0.06736358      -0.65951379      -0.51211779       0.10019233      -0.07864773      -0.11645322 
O       2.72377014       0.02174329      -0.84169766      -0.71752229      -0.05602097      -0.47170822 
H       3.13534263      -0.77584055      -1.11792080      -0.02070554      -0.28577937       0.38966069 
H       3.21744814       0.51378762      -0.19176456       0.21512218       0.06808357       0.18987705 
7
Properties=species:S:1:pos:R:3:momenta:R:3 pbc="F F F" energy=-4162.688017178268
O       0.28417735       0.35926667      -0.70879562      -0.08332353       0.31473692      -0.16724279 
H      -0.09570096       1.04617310      -0.22090692       0.13136077      -0.17123397       0.02125349 
H       1.64672428       0.01715881      -0.82605899      -0.02115384      -0.09364264       0.04650257 
H      -0.15910546       0.24573075      -1.57496903       0.12002505       0.44802481      -0.07958907 
O       2.72143140      -0.17169841      -0.85665696      -0.35747928      -0.49792900       0.08338148 
H       3.03217975      -0.85612152      -0.24300024      -0.02306376      -0.12750020       0.29552454 
H       3.06112178       0.75528367      -0.69720556       0.23363459       0.12754408      -0.19983023 
7
Properties=species:S:1:pos:R:3:momenta:R:3 pbc="F F F" energy=-4162.656658112103
O       0.27041544       0.27062926      -0.78563419      -0.47629702      -0.65084459      -0.10954514 
H       0.04469636       0.52271486       0.09729293      -0.01645768      -0.04627434       0.07267724 
H       1.49230349       0.13728558      -0.75385146       0.29597504       0.24509282       0.17098559 
H       0.20825470       1.05392151      -1.35808382      -0.18996813       0.12782216       0.23058513 
O       2.72446531      -0.05136772      -0.75274258       0.42998057       0.15120059      -0.29266981 
H       3.03386234      -0.81105027      -0.25861448      -0.05577131       0.21613557      -0.12136511 
H       2.87637765      -0.19768328      -1.71863183       0.01253853      -0.04313220       0.04933210 
7
Properties=species:S:1:pos:R:3:momenta:R:3 pbc="F F F" energy=-4162.78221076805
O       0.25560109       0.22948772      -0.77195647      -0.36855782      -0.68214607      -0.03957395 
H      -0.22182835      -0.49835097      -1.25926318      -0.16999289      -0.16604029      -0.43930234 
H       1.50160083       0.12758527      -0.81372211      -0.09601897       0.03656915      -0.06906030 
H      -0.02983700       1.11794164      -1.16732721       0.23439879       0.10230153       0.02630178 
O       2.74846401       0.03736581      -0.74433724       0.54575256       0.68273479       0.05317079 
H       3.09650178      -0.07533976       0.14154551      -0.13069924       0.26056751       0.16816854 
H       3.16328299      -0.72202902      -1.24362464      -0.01488243      -0.23398661       0.30029548 
7
Properties=species:S:1:pos:R:3:momenta:R:3 pbc="F F F" energy=-4162.817129870841
O       0.31668682       0.09517800      -0.90229933      -0.08468226      -0.12882589      -0.49221823 
H       0.06040599      -0.17414838      -1.81784126      -0.05025825       0.01568372      -0.24222398 
H       1.47417530       0.09101746      -0.81470273      -0.02085623       0.15150947       0.10355770 
H      -0.14460459       0.93162265      -0.57966303       0.11007125      -0.19445992      -0.02309719 
O       2.67936350       0.10176948      -0.65389417       0.35995868       0.12782424       0.60828377 
H       3.11699743       0.86303196      -0.30543085      -0.17663498       0.07268916      -0.14636309 
H       3.12995690      -0.65216611      -0.19146330      -0.13759822      -0.04442078       0.19206102 
7
Properties=species:S:1:pos:R:3:momenta:R:3 pbc="F F F" energy=-4162.712272081651
O       0.28782725       0.04210909      -1.12388562       0.24982523       0.01672380      -0.24076521 
H      -0.10116417      -0.01061967      -2.03929665      -0.12595041       0.11311916       0.17044943 
H       1.68068271       0.03989308      -0.71756755      -0.13613653       0.23033097      -0.03299426 
H      -0.42621163       0.17684172      -0.50471763       0.05381148      -0.14893516      -0.02544445 
O       2.73040270       0.14237473      -0.43944969       0.19423787      -0.36649759       0.20665458 
H       3.04824095       0.93877246      -0.82668956      -0.11771637       0.06064143      -0.09337382 
H       3.08334762       0.11229352       0.49252535      -0.11807126       0.09461740       0.01547373 
7
Properties=species:S:1:pos:R:3:momenta:R:3 pbc="F F F" energy=-4162.746026855085
O       0.30100900       0.08166243      -1.05340785      -0.27612014      -0.32343205      -0.59801106 
H       0.00212060       0.35807012      -1.92899821      -0.26196169       0.10550345       0.23683978 
H       1.48779324       0.27197311      -0.91469955       0.09475944      -0.01507772       0.18161786 
H       0.29078768      -0.86314219      -0.93672719      -0.16800943       0.04582686       0.00551655 
O       2.67151110       0.13431441      -0.45859854       0.39269737       0.51068339       0.56376580 
H       3.42486996       0.37162195      -1.03405430       0.00729164      -0.18118087      -0.10502757 
H       2.80483178       0.61880005       0.40403928       0.21134282      -0.14232305      -0.28470135 
7
Properties=species:S:1:pos:R:3:momenta:R:3 pbc="F F F" energy=-4162.6610561965335
O       0.36750440       0.03630070      -1.04522735       0.29532295      -0.29387395      -0.32081484 
H       0.04829307       0.94683452      -1.23533381       0.08008574       0.23270639       0.16771970 
H       1.53634434      -0.09811793      -0.69317001      -0.12358839      -0.03175717       0.12513426 
H      -0.39714058      -0.48577629      -0.70656257      -0.04951895       0.01592046       0.07929290 
O       2.66983998       0.13296556      -0.48715400      -0.48315736       0.20137391      -0.05001956 
H       3.00458195       0.14210960      -1.36181284       0.15002942       0.08312082       0.16981438 
H       2.78943208       0.99366481      -0.09016886       0.13082659      -0.20749046      -0.17112684 
7
Properties=species:S:1:pos:R:3:momenta:R:3 pbc="F F F" energy=-4162.66860750873
O       0.26335990      -0.00015643      -1.09443909      -0.08380109      -0.52864076       0.75988246 
H      -0.44344483       0.63148900      -0.83926108       0.09437645       0.10930586      -0.08996413 
H       1.42552865       0.17477175      -0.92838267      -0.08544958      -0.18739810      -0.14086326 
H       0.06093439      -0.94963069      -0.85313572      -0.07531955       0.20618188      -0.33801452 
O       2.73505217       0.23625975      -0.49223506      -0.24617935       0.28358207      -0.31684730 
H       3.55899615      -0.09210267      -0.92545285       0.22051541       0.02211340      -0.05393736 
H       2.99743087       0.67334775       0.32092080       0.17585770       0.09485565       0.17974410 
7
Properties=species:S:1:pos:R:3:momenta:R:3 pbc="F F F" energy=-4162.778935973854
O       0.35209835      -0.01120398      -0.98678313      -1.07393624      -0.21458266       0.63822632 
H      -0.06748425       0.43557454      -0.24120063      -0.24972683      -0.05455922       0.09103720 
H       1.49241092       0.01478135      -0.97423139       0.15543314       0.06498530      -0.18140853 
H      -0.09394581      -0.84813661      -1.19783315       0.12469915       0.13406553      -0.09408365 
O       2.65068705       0.30380746      -0.58918974       1.08930204       0.24828859      -0.34694576 
H       3.28609989       0.00737739      -1.26763683      -0.02211234       0.15109958      -0.03015362 
H       2.91295095      -0.06849337       0.28573958      -0.02365892      -0.32929712      -0.07667196 
7
Properties=species:S:1:pos:R:3:momenta:R:3 pbc="F F F" energy=-4162.75362941541
O       0.23039057      -0.06540603      -0.81542486       0.83156496      -0.52715850       0.28126294 
H      -0.49468305       0.34229559      -0.27022938       0.07133256       0.04303084       0.14010795 
H       1.66657894       0.13386048      -0.69790016      -0.26796585       0.16392438      -0.31214586 
H      -0.09639763      -0.93310372      -1.13046740      -0.01131480      -0.09148322       0.27935383 
O       2.77558537       0.33011528      -0.71842576      -0.49957356       0.55784862      -0.53266936 
H       2.98869538       0.75799902      -1.55454056      -0.03706113      -0.06352012       0.15541894 
H       3.41519773      -0.31721019      -0.41059016      -0.08698218      -0.08264200      -0.01132843 
7
Properties=species:S:1:pos:R:3:momenta:R:3 pbc="F F F" energy=-4162.600611015442
O       0.30182940      -0.22788200      -0.62176190      -0.29455607      -0.58827908       1.63675415 
H      -0.44350299       0.46193254      -0.52958665      -0.02504504      -0.06694942      -0.13936697 
H       1.24615098       0.16661717      -0.59857040      -0.07931711       0.18312762      -0.03405490 
H       0.14438529      -0.85381429       0.08213413      -0.19175695      -0.03570933       0.01629959 
O       2.71316720       0.43162228      -0.95362761       0.28530925       0.36345743      -1.33463911 
H       2.78406585       1.18693073      -1.50834247      -0.09334356      -0.03605426       0.05197324 
H       3.60511610      -0.01012405      -0.85005604       0.39870950       0.18040704      -0.19696600 
7
Properties=species:S:1:pos:R:3:momenta:R:3 pbc="F F F" energy=-4162.6789893663345
O       0.45950187      -0.21374614      -0.26103932       1.28079845       0.41940802       0.66462211 
H      -0.21772026       0.49501437      -0.06093201      -0.00433122      -0.21765267       0.20873831 
H       1.38412604       0.14169562      -0.96898692       0.08296187       0.34055687      -0.00907962 
H       0.68834885      -0.57697180       0.60644363       0.14870140       0.10910400       0.22356695 
O       2.53172759       0.45104429      -1.29139638      -1.08019752      -0.53051594      -0.47270010 
H       2.67504551       0.69934962      -2.22471509      -0.15308705      -0.21260971      -0.46054741 
H       3.18364772      -0.34017703      -1.12055474      -0.27484593       0.09170944      -0.15460023 
7
Properties=species:S:1:pos:R:3:momenta:R:3 pbc="F F F" energy=-4162.601351712907
O       0.62089200      -0.20099478       0.06850917       0.35216595      -0.08492773       0.20290017 
H      -0.05485973       0.44258504      -0.19681359       0.02653651       0.01986629      -0.01294690 
H       1.39573909      -0.09058756      -0.72379137      -0.18013732      -0.05932852      -0.02707190 
H       0.80015326      -0.09942358       1.02215081       0.40551637       0.10562658      -0.16560734 
O       2.37218516       0.40939147      -1.60057772      -0.41987171      -0.18759836       0.31012068 
H       2.14998549       0.32029747      -2.58573940       0.23084301      -0.07441532      -0.25539663 
H       3.39310304       0.30476403      -1.60781931      -0.41505281       0.28077705      -0.05199808 
7
Properties=species:S:1:pos:R:3:momenta:R:3 pbc="F F F" energy=-4162.600549096123
O       0.76138895      -0.30996980       0.15474668       0.61140659      -0.40231291       0.35766651 
H      -0.18170788      -0.34616960      -0.08547861      -0.05762081      -0.07005039       0.00289114 
H       1.43355842       0.19708621      -0.81625082       0.22194573      -0.02756168      -0.08017616 
H       0.78219664      -0.15173235       1.11449580       0.02748842       0.28491713       0.05614707 
O       2.24829597       0.55783465      -1.71225187      -0.14803292       0.24090629      -0.19840088 
H       2.23010955      -0.17562015      -2.34094756      -0.23147767      -0.02296054      -0.12060410 
H       3.15636565       0.72763185      -1.56010074      -0.42370935      -0.00293790      -0.01752359 
7
Properties=species:S:1:pos:R:3:momenta:R:3 pbc="F F F" energy=-4162.636698803071
O       0.98849021      -0.30610095       0.25054890       0.53228346       0.15076210       0.49234064 
H       0.27198969      -1.00151588       0.37491993       0.14806000      -0.21442928      -0.07773576 
H       1.34988346       0.07338225      -0.91444566      -0.14553015       0.14524191       0.17065162 
H       0.78485425       0.47463532       0.81163889      -0.05264344      -0.03187669      -0.06250271 
O       2.04142727       0.52540109      -1.78390388      -0.30265562       0.20550837      -0.36699769 
H       1.79291349       0.42237026      -2.72992197      -0.20624747      -0.10945586      -0.10135185 
H       2.89974979       0.73570382      -1.61378584       0.02673323      -0.14575054      -0.05440425 
7
Properties=species:S:1:pos:R:3:momenta:R:3 pbc="F F F" energy=-4162.6503153018875
O       1.11387112      -0.33574747       0.34102728       0.09555394      -0.30357565       0.62205123 
H       0.75453926      -1.22760526       0.14426326       0.11800844      -0.00268419       0.07098173 
H       1.56014450       0.11488036      -0.78442343      -0.15043561       0.05063381      -0.12000973 
H       0.45589784       0.18442281       0.80650614       0.11589543       0.02761502      -0.09710809 
O       1.91549823       0.60583802      -1.84717155      -0.40196633      -0.27303835      -0.15750295 
H       1.48999586       0.09324818      -2.66719588      -0.05870006       0.14234856      -0.13170889 
H       2.84751320       0.73348304      -2.00263368       0.28164420       0.35870080      -0.18670330 
7
Properties=species:S:1:pos:R:3:momenta:R:3 pbc="F F F" energy=-4162.392071836843
O       1.15678867      -0.25721258       0.27255793      -0.76521678       0.25442727       0.64410078 
H       0.98883957      -1.21293581       0.50047906      -0.10290630       0.03992838      -0.08405494 
H       1.40493679      -0.01763982      -1.07575467       0.07639562      -0.29455597       0.09368780 
H       0.81146330       0.28752042       0.93033315       0.01589316       0.02254208       0.12986983 
O       1.90669591       0.45734192      -1.82123736       0.57786387       0.04744490      -0.84112952 
H       1.32561352       0.52713996      -2.69694332       0.20456101      -0.29682888       0.20857064 
H       2.03575966       1.42477023      -1.48647885      -0.00659059       0.22704222      -0.15104459 
7
Properties=species:S:1:pos:R:3:momenta:R:3 pbc="F F F" energy=-4162.69836726824
O       0.98883481      -0.13799065       0.29543046       0.34611216       0.52715408      -0.41391695 
H       1.21128866      -1.07205663       0.40334546      -0.09358836       0.25871694      -0.11659870 
H       1.50581675       0.06360800      -0.78089342      -0.26878126      -0.30620431       0.03932877 
H       1.27466328       0.32916227       1.12134055       0.00952779       0.16351459       0.18069763 
O       2.01523170       0.40291599      -1.84042950      -0.11186391      -0.83644292       0.08673907 
H       2.19227821      -0.36379731      -2.40016775       0.35289158       0.52234835      -0.05707085 
H       1.32565096       1.02349510      -2.23040463      -0.23429801      -0.32908672       0.28082103 
7
Properties=species:S:1:pos:R:3:momenta:R:3 pbc="F F F" energy=-4162.539547221122
O       0.93828899      -0.10306552       0.32663585      -0.34693798       0.37509277      -0.17083465 
H       1.15027445      -0.88135515       0.80600789       0.31916323       0.03945227      -0.44312440 
H       1.48531723       0.08219577      -0.66639206       0.16793000      -0.01412738      -0.06042519 
H       1.05357817       0.65738270       1.00653770      -0.03339903      -0.03974922       0.07489473 
O       2.01510768       0.31303014      -1.90391303      -0.48273251      -0.34251592       0.66002663 
H       2.87174823       0.61942909      -1.72439965       0.02843496       0.05325404      -0.09960421 
H       1.75301272       0.37509685      -2.79621428       0.34754133      -0.07140656       0.03906709 
7
Properties=species:S:1:pos:R:3:momenta:R:3 pbc="F F F" energy=-4162.75036123717
O       0.90348720      -0.15104360       0.23791797       0.17375680      -0.15756468       0.93309006 
H       0.62429529      -0.99260525       0.51020027      -0.32557303      -0.15163834      -0.28115646 
H       1.62011321       0.14703627      -0.80337431       0.31813739      -0.13457946      -0.10966937 
H       0.73374467       0.41960170       1.01918801      -0.15042729       0.19320546      -0.23048478 
O       2.14609556       0.36223576      -1.78800789       0.16699445       0.04213415       0.10705897 
H       2.26209438       1.30256212      -2.09015331      -0.35192689       0.12658372      -0.04781493 
H       1.54701530      -0.04332911      -2.44183798       0.16903856       0.08185915      -0.37102349 
7
Properties=species:S:1:pos:R:3:momenta:R:3 pbc="F F F" energy=-4162.719989410784
O       1.03476918      -0.32343764       0.28963112       0.58232540      -0.11639326       0.10125800 
H       0.22598693      -0.88055802       0.32273073      -0.21643915      -0.13883867      -0.17679084 
H       1.38336733       0.13111299      -0.78642169       0.01211667       0.13688747      -0.23088145 
H       0.93562213       0.46032802       0.89443397       0.33095474      -0.03789670       0.11948999 
O       2.04179883       0.55200445      -1.80116649      -0.92007887       0.30107305       0.27412118 
H       1.59388293       1.09408940      -2.49292250      -0.00703352      -0.15444143      -0.13937577 
H       2.22009296      -0.24747760      -2.35573647       0.21815473       0.00960953       0.05217888 
7
Properties=species:S:1:pos:R:3:momenta:R:3 pbc="F F F" energy=-4162.698350466951
O       1.16408354      -0.35549381       0.31982198       0.08743321      -0.40915272       0.60907125 
H       0.55394271       0.38325911       0.59081006       0.31371811       0.11795278      -0.06055136 
H       1.56766741       0.20719435      -0.83723767      -0.15203733       0.09854024      -0.02510193 
H       1.87863748      -0.34936327       1.05073617      -0.03742198      -0.06635379      -0.34189180 
O       1.80446360       0.56082182      -1.86626251      -0.41579646       0.30048735      -0.61659888 
H       1.32358749       0.02667048      -2.53727944       0.17233633      -0.12753108       0.17607798 
H       2.74962712       0.65858104      -2.13092961       0.03176812       0.08605721       0.25899474 
7
Properties=species:S:1:pos:R:3:momenta:R:3 pbc="F F F" energy=-4162.784575377795
O       1.32192625      -0.44218523       0.31753771       0.83519737      -0.83438386      -0.62684781 
H       0.73398277       0.02391897       0.94607677       0.14410866       0.14540033      -0.25250008 
H       1.61807741       0.16808176      -0.80217391      -0.10688303       0.15466071       0.26019830 
H       2.04954016      -0.74985347       0.78246853      -0.14468250       0.08181311      -0.06622581 
O       1.66284735       0.63970673      -1.86747546      -0.83221025       0.12537003       0.54163044 
H       1.09998008       0.33388237      -2.58277942       0.17111616       0.27573520       0.22426174 
H       2.31433487       1.27421722      -2.15198453      -0.06664642       0.05140449      -0.08051678 
7
Properties=species:S:1:pos:R:3:momenta:R:3 pbc="F F F" energy=-4162.550498497714
O       1.51514478      -0.62800549       0.24054892       0.29527666      -1.12556903       0.01257978 
H       0.77653954      -0.54210443       0.86949379      -0.08769417      -0.16081258       0.00899422 
H       1.51980950      -0.02325881      -0.70902791       0.03985432       0.02750354      -0.37880705 
H       2.36403641      -0.83779584       0.50516084       0.40508443       0.10026552       0.00033338 
O       1.45719056       0.88608249      -1.78515522      -0.61966863       1.10631914       0.23642195 
H       0.96174344       0.57039388      -2.51914412      -0.04151222      -0.00083742       0.15292241 
H       2.39120699       0.92187371      -2.03949602       0.00865962       0.05313084      -0.03244469 
7
Properties=species:S:1:pos:R:3:momenta:R:3 pbc="F F F" energy=-4162.749986832717
O       1.81084760      -0.75585617       0.00429019       0.81416193       0.10651207      -1.33151418 
H       1.09660482      -1.30914439       0.35552295       0.13566167      -0.41575828      -0.04693203 
H       1.41078191       0.21698539      -0.71446254      -0.16065772      -0.31666447       0.25978901 
H       2.32473424      -0.30496298       0.68577355       0.29262561       0.07481653       0.28276713 
O       1.21753682       0.95743354      -1.56308298      -0.56267834       0.35103050       0.73183823 
H       0.34161257       1.15875559      -1.85192814      -0.29056651       0.02359194       0.18458261 
H       1.94998989       1.22423841      -2.14275085      -0.22854664       0.17647171      -0.08053077 
7
Properties=species:S:1:pos:R:3:momenta:R:3 pbc="F F F" energy=-4162.464859614163
O       2.07002381      -0.79443538      -0.14835229       0.55706772       1.20240119      -1.23537896 
H       1.65415433      -1.67985743      -0.26697324       0.15256826      -0.14056681       0.12073573 
H       1.68043812       0.25246042      -0.72025565      -0.20713732      -0.10335982      -0.01272384 
H       2.92679282      -0.89933577       0.43980955       0.21007940      -0.24727343       0.05807960 
O       0.92623173       1.07274380      -1.37760270      -0.41378946      -0.83119273       0.97425661 
H      -0.02105808       0.81547450      -1.45238267      -0.37714849       0.06101058       0.05562152 
H       1.39334666       1.27925313      -2.18924536       0.07835989       0.05898103       0.03940934 
7
Properties=species:S:1:pos:R:3:momenta:R:3 pbc="F F F" energy=-4162.679633194857
O       2.28817978      -0.71490238      -0.31881825       0.82053478       0.29032539      -0.93435466 
H       2.35310814      -1.64210537      -0.55823621       0.01493156       0.17008091      -0.11771109 
H       1.44609764       0.03602441      -0.93122988       0.16770685      -0.14275545       0.17939032 
H       3.20066496      -0.32408164      -0.47387601      -0.02499422      -0.04366033       0.14030730 
O       0.69848140       0.93878925      -1.17579227      -0.68923950      -0.35849632       0.56725260 
H      -0.23504026       1.03392017      -0.83430873      -0.05448614      -0.18979156       0.20640526 
H       1.02112522       1.52801737      -1.88889677      -0.23445332       0.27429736      -0.04128973 
7
Properties=species:S:1:pos:R:3:momenta:R:3 pbc="F F F" energy=-4162.7032759252115
O       2.39876248      -0.59667947      -0.40966151      -0.15508931       0.30096320       0.09923496 
H       2.51972217      -1.06964397      -1.24889771       0.33985150       0.03164156       0.00970467 
H       1.54253194       0.04619295      -0.65838740      -0.10512486       0.00757660      -0.39930829 
H       3.25516200      -0.14140925      -0.24354016      -0.16580622       0.22307357      -0.17284670 
O       0.58511640       0.78988376      -1.12994167       0.20841265      -0.23031123       0.43702734 
H      -0.29950830       0.51825561      -0.75023430       0.04015603      -0.10239048      -0.11021748 
H       0.81220863       1.76537442      -1.07136347      -0.16239980      -0.23055321       0.13640549 
7
Properties=species:S:1:pos:R:3:momenta:R:3 pbc="F F F" energy=-4162.75600677249
O       2.50821876      -0.55836442      -0.38076602      -0.00302418       0.16828977       0.19609343 
H       2.67969756      -1.24614461      -1.05521732      -0.07517492      -0.00710925      -0.33171691 
H       1.38421147       0.27669644      -0.84583327      -0.23957894       0.36102619       0.11937300 
H       3.24131645      -0.53904460       0.23742138      -0.17492677      -0.07263888      -0.09731155 
O       0.50304596       0.79875001      -1.19087633       0.34215788      -0.29597414       0.38695518 
H      -0.32284477       0.28426083      -1.18773320       0.30765952       0.09629926      -0.11295407 
H       0.41306704       1.59413886      -0.61253421      -0.15711259      -0.24989295      -0.16043908 
7
Properties=species:S:1:pos:R:3:momenta:R:3 pbc="F F F" energy=-4162.586524157641
O       2.42571015      -0.65704389      -0.44491798       0.19146004      -0.61677577       0.17451222 
H       3.17753182      -0.68730798      -1.12343617       0.12564245       0.09071537      -0.03216145 
H       1.45159716      -0.00070810      -0.82068961       0.21315321       0.17658948      -0.01170768 
H       2.75648788      -0.25683767       0.35592534       0.10917200      -0.08434404       0.00718718 
O       0.57725262       0.85572149      -1.12392372      -0.84984197       0.28399107      -0.18969806 
H      -0.19982106       0.72762185      -1.60091431       0.01884311       0.32822740       0.02948755 
H       0.34142067       1.24912896      -0.31923383       0.19157118      -0.17840352       0.02238025 
7
Properties=species:S:1:pos:R:3:momenta:R:3 pbc="F F F" energy=-4162.5954878731
O       2.33562178      -0.64889520      -0.46747936      -0.83693734      -0.54234693       0.00744021 
H       2.99108529      -0.71380731      -1.23676986      -0.04071239       0.23841487       0.09954027 
H       1.52894073       0.23324761      -0.59342758      -0.11733125      -0.07723421       0.03455441 
H       2.85102696      -0.36392932       0.30886379       0.03077760       0.15175451      -0.16027873 
O       0.65512988       0.87490480      -1.07602393       0.81805648       0.52199881       0.02577083 
H       0.46944339       0.31384878      -1.82366991       0.16882718      -0.20071335      -0.36928351 
H      -0.11946473       1.12872325      -0.56551682      -0.02268028      -0.09187371       0.36225653 
7
Properties=species:S:1:pos:R:3:momenta:R:3 pbc="F F F" energy=-4162.617035740889
O       2.42223566      -0.74201073      -0.46435268      -0.21563801       0.24683544      -0.36036503 
H       3.09341117      -1.23180017      -0.96689552       0.06005438       0.24469425       0.19667134 
H       1.73946605      -0.01160664      -0.89194383      -0.12890557      -0.12186110       0.12461734 
H       2.55451114      -0.59590400       0.47165951       0.07543655      -0.05599951       0.06844622 
O       0.58050446       0.96384900      -1.08509660       0.28167371      -0.19465683       0.01805169 
H       0.40802193       1.61435321      -1.84940966       0.08331072       0.14281962       0.00169878 
H      -0.26465988       0.88924798      -0.57955598      -0.15593178      -0.26183187      -0.04912033 
7
Properties=species:S:1:pos:R:3:momenta:R:3 pbc="F F F" energy=-4162.5508927257715
O       2.42437003      -0.61954556      -0.46748793       0.74503003       0.10519853       0.05800412 
H       3.24554533      -0.51103504      -0.86419168       0.10183058      -0.02357414       0.11179742 
H       1.36306509       0.17048768      -0.62090978      -0.42720760      -0.16354805      -0.20153789 
H       2.45884649      -1.25633358       0.25952983       0.05639067      -0.40076454      -0.13831017 
O       0.56119294       0.85183088      -1.05150085       0.01617099       0.47783230      -0.13447507 
H       1.06530179       1.50482450      -1.70060469      -0.51166274       0.00344821       0.18866061 
H      -0.32937225       0.59053100      -1.37343906       0.01944808       0.00140768       0.11586099 
7
Properties=species:S:1:pos:R:3:momenta:R:3 pbc="F F F" energy=-4162.773742162318
O       2.39154048      -0.64333298      -0.50226235      -0.91779091       0.68077913      -0.89275049 
H       3.27539827      -0.34431264      -0.20813527       0.14100051       0.04010894       0.22079839 
H       1.50027907       0.21775605      -0.79787015      -0.06960521      -0.28450182       0.38885791 
H       2.49857531      -1.39309086      -1.13158184       0.20882755      -0.04678762      -0.11140851 
O       0.57801038       0.88396592      -0.96065335       0.84712670      -0.53737364       0.11597941 
H       0.88390097       1.54702128      -1.66640421      -0.14016017      -0.09757057       0.18907494 
H      -0.10062246       0.33860712      -1.38561706      -0.06939847       0.24534558       0.08944835 
7
Properties=species:S:1:pos:R:3:momenta:R:3 pbc="F F F" energy=-4162.432239213289
O       2.42429669      -0.77688766      -0.80316977      -0.24374189      -0.41305597      -0.95859182 
H       2.89310449      -0.85883827       0.08620084      -0.03604248      -0.42220497      -0.11858881 
H       1.63882966       0.01719131      -1.06564472       0.15478678       0.17939360       0.06223738 
H       3.20049003      -0.67780972      -1.45584131      -0.00159691       0.10294513      -0.12572125 
O       0.55625690       0.99331072      -0.70816072       0.34388789       0.51686085       1.34799862 
H       0.40138457       1.75863730      -1.24872639      -0.14149710      -0.07122023      -0.08390668 
H      -0.25091318       0.51106009      -0.73715614      -0.07579630       0.10728159      -0.12342744 
7
Properties=species:S:1:pos:R:3:momenta:R:3 pbc="F F F" energy=-4162.548469766897
O       2.23778428      -0.76738322      -1.19111012      -0.35813154      -0.55968235      -0.92107745 
H       2.17127345      -1.53268335      -0.55525869      -0.30023182       0.21417167      -0.25055979 
H       1.59605396      -0.00779156      -0.63162661       0.03686000       0.04093900       0.01965971 
H       3.17300303      -0.44601760      -1.18254971      -0.26816190      -0.03805776      -0.02142824 
O       0.75117805       0.97268898      -0.37128221       0.97049668       0.11782182       1.07889946 
H       1.02408792       1.77239816      -0.82837339      -0.11428672       0.05577269       0.15980174 
H      -0.21498654       1.14078912      -0.41290467       0.03345530       0.16903493      -0.06529544 
7
Properties=species:S:1:pos:R:3:momenta:R:3 pbc="F F F" energy=-4162.646397749201
O       2.12740372      -0.74101025      -1.32405364      -0.10403236       0.60801096      -0.00798786 
H       1.67114626      -1.54487425      -1.34163562      -0.04559499       0.09053574      -0.01846339 
H       1.56015494       0.10761443      -0.58968413       0.25643833      -0.31325447       0.17803069 
H       3.08140468      -0.89862089      -1.28087157       0.01814235      -0.09748339      -0.01013184 
O       0.88371371       0.97303767      -0.20077225      -0.05692434      -0.22881597      -0.34010790 
H       1.18582259       1.79029840      -0.56478717       0.09832117      -0.10049545       0.18314870 
H      -0.10074285       1.04815025      -0.42998994      -0.16635016       0.04150257       0.01551161 
7
Properties=species:S:1:pos:R:3:momenta:R:3 pbc="F F F" energy=-4162.706096632072
O       2.08625691      -0.87139960      -1.35474317       0.15857757      -0.28608207       0.93646370 
H       1.65005360      -1.70806487      -1.30153598      -0.14422096      -0.15015191       0.12705890 
H       1.52821140      -0.07227336      -0.89120919       0.04460857       0.26060030      -0.15202852 
H       3.01035400      -0.96507393      -1.01636089       0.08335669      -0.29883050      -0.21414914 
O       0.89761934       1.10622162      -0.19106050      -0.44536339       0.46830991      -0.63209690 
H       1.57567577       1.76650869      -0.12887826       0.23786077      -0.07628823      -0.14239959 
H       0.06586333       1.43711548      -0.53602439       0.06518076       0.08244250       0.07715156 
7
Properties=species:S:1:pos:R:3:momenta:R:3 pbc="F F F" energy=-4162.622342537201
O       2.04242421      -0.92620346      -1.16664307       0.23693892      -0.95709601       0.27852043 
H       1.48340937      -1.70230280      -0.98969898      -0.06292423      -0.04259583      -0.00845437 
H       1.63015654       0.10004381      -0.59133176       0.20342440       0.10320322       0.08895138 
H       2.99779213      -1.22768012      -0.96953429      -0.01777221      -0.15952469      -0.12421871 
O       0.94783101       1.17423819      -0.36993906      -0.48632576       0.75837108      -0.07365474 
H       1.38264381       2.04159427      -0.45970983       0.32318814       0.12130925      -0.15817160 
H       0.23490908       1.03684437      -1.01009825      -0.19652927       0.17633297      -0.00297238 
7
Properties=species:S:1:pos:R:3:momenta:R:3 pbc="F F F" energy=-4162.684230144151
O       1.92324010      -0.97053780      -1.08569715      -0.06609911      -0.28732903      -0.45039614 
H       1.39243055      -1.78875415      -0.85544036      -0.15545728       0.17717028       0.08398204 
H       1.35306339       0.03137783      -0.87972192      -0.09333534       0.24434374       0.12460259 
H       2.75746709      -0.99019766      -0.58214437      -0.29154705      -0.16142263       0.01949916 
O       1.08949408       1.19478926      -0.46989436       0.75384685       0.16001753       0.35001074 
H       1.65976139       2.02216469      -0.58181166       0.01088517       0.09614947       0.06809669 
H       0.20940195       1.35139749      -0.81953749      -0.15829324      -0.22892936      -0.19579508 
7
Properties=species:S:1:pos:R:3:momenta:R:3 pbc="F F F" energy=-4162.775873683846
O       1.73121144      -1.03483516      -1.13598222      -1.12223720      -0.23330215      -0.66874419 
H       0.99720069      -1.67524337      -1.25123827      -0.14315731      -0.05231128       0.04867055 
H       1.45324483       0.05969646      -0.79264506       0.02190688      -0.21658074       0.19073955 
H       2.43999600      -1.47005216      -0.64157941      -0.11607817       0.10386393       0.17549455 
O       1.28649804       1.27388765      -0.39226836       1.37428406       0.38412428       0.08168225 
H       1.96885707       1.97806151      -0.62444279      -0.05300413      -0.14111977       0.08686440 
H       0.43385789       1.49860348      -0.84270624       0.03828586       0.15532574       0.08529289 
7
Properties=species:S:1:pos:R:3:momenta:R:3 pbc="F F F" energy=-4162.81274494532
O       1.42408837      -1.03155588      -1.14518079      -1.23689352      -0.01817417      -0.09463006 
H       0.65561260      -1.51014568      -0.77733921       0.06822323       0.17120924       0.10815700 
H       1.60005907       0.18437707      -0.83307200       0.14401701       0.41516878      -0.02442101 
H       2.25463972      -1.56967923      -1.08264572      -0.12252193      -0.00704368      -0.04008931 
O       1.55758614       1.24880575      -0.40620993       1.22726173      -0.68102379       0.19400009 
H       2.36275637       1.69727515      -0.23107628      -0.24434940       0.21658209       0.11009173 
H       0.99203649       1.93529026      -0.86119771       0.16426288      -0.09671847      -0.25310844 
7
Properties=species:S:1:pos:R:3:momenta:R:3 pbc="F F F" energy=-4162.594655548177
O       1.27821092      -1.08429678      -1.10274452      -0.41707036       0.11354404       0.46126337 
H       0.44059341      -1.51360607      -1.15297103       0.05032216       0.04779044      -0.22510867 
H       1.40184016       0.13464729      -0.69073932       0.05775428      -0.28563664      -0.16516178 
H       1.98366368      -1.61382051      -1.43401009      -0.01980322       0.07646181       0.06463677 
O       1.70152244       1.31266377      -0.40998167      -0.27482240       0.23602034      -0.22603822 
H       2.62426788       1.38258940      -0.26641884       0.28038694      -0.09665504      -0.03917540 
H       1.44554919       2.17085632      -0.85487597       0.32323260      -0.09152494       0.12958393 
7
Properties=species:S:1:pos:R:3:momenta:R:3 pbc="F F F" energy=-4162.737161882697
O       1.15786450      -1.03593112      -1.03076311      -0.60793420      -0.27271961       0.41519390 
H       0.40717759      -0.87446227      -1.63437808      -0.02067343      -0.10385347      -0.24490842 
H       1.51672459      -0.03893953      -0.72791900      -0.06410644      -0.09426259      -0.21359705 
H       1.70206295      -1.69245926      -1.49304600      -0.14809033      -0.07468293      -0.19489049 
O       1.84620796       1.24300518      -0.46959986       0.58769107       0.88919381      -0.11069222 
H       2.37369166       1.60121496       0.28841395       0.09102723      -0.08352486       0.35553317 
H       1.50994680       1.90327439      -1.02831542       0.16208611      -0.26015035      -0.00663888 
7
Properties=species:S:1:pos:R:3:momenta:R:3 pbc="F F F" energy=-4162.702654672371
O       1.04620367      -0.96902161      -1.09072825       0.12606242       0.74525642      -0.28029534 
H       0.48587862      -1.21679061      -1.86057888       0.06940070       0.12331908      -0.27434943 
H       1.45934597       0.13900253      -0.84024985      -0.07870792      -0.09393094       0.05287617 
H       1.77587873      -1.64917683      -1.08057367      -0.02835370      -0.19295387       0.25180246 
O       1.98410494       1.19974988      -0.42819105      -0.12913288      -0.35294968       0.42117987 
H       1.57164204       1.35016746       0.51019890       0.05280342      -0.03628973      -0.02052049 
H       1.80043732       1.89998550      -1.02951462      -0.01207204      -0.19245128      -0.15069324 
7
Properties=species:S:1:pos:R:3:momenta:R:3 pbc="F F F" energy=-4162.597363727683
O       0.98897980      -0.95283011      -1.23406891       0.36697931      -0.15028697       0.09943963 
H       1.82270994      -1.32204309      -1.71667745      -0.11457818      -0.21289711       0.20060762 
H       1.37530532       0.01902249      -0.89712921       0.06776454      -0.01618783      -0.21205947 
H       0.63660251      -1.57250255      -0.54481636      -0.42583244       0.21140935       0.07331046 
O       2.01240151       1.19551048      -0.35418631       0.16065221      -0.16491591      -0.10585817 
H       2.21253905       1.27053520       0.63572730       0.12047379      -0.01389023      -0.29446382 
H       1.50516050       1.93847205      -0.67732091      -0.17545923       0.34676870       0.23902376 
7
Properties=species:S:1:pos:R:3:momenta:R:3 pbc="F F F" energy=-4162.756333604311
O       1.05222024      -0.96737955      -1.13668585      -0.06459766      -1.44893961       0.57756665 
H       0.95597722      -1.61459999      -0.35603580      -0.42449752       0.11726618      -0.04724886 
H       1.54047162       0.09096672      -0.73952210       0.00026826       0.07964657      -0.05672549 
H       0.16452861      -0.82814015      -1.51695827       0.29493540       0.03323134      -0.19985560 
O       2.00313910       1.17253180      -0.47351209       0.43859519       1.01457573      -0.04724589 
H       2.65175824       1.31055120       0.20669746      -0.23588935       0.15660072      -0.26561735 
H       1.38284128       1.97035359      -0.44612271      -0.00881433       0.04761906       0.03912654 
7
Properties=species:S:1:pos:R:3:momenta:R:3 pbc="F F F" energy=-4162.732750599193
O       1.00959402      -0.94771318      -1.01221671      -0.68649742       0.14034604      -0.28688404 
H       0.14224975      -0.65677106      -1.40442024       0.46571958       0.04409648      -0.39419386 
H       1.58479255       0.11717876      -0.71582427      -0.03329685      -0.01272671      -0.04765968 
H       1.38407870      -1.61771597      -1.57714402      -0.06199952       0.06776755       0.44943558 
O       2.02575324       1.16536385      -0.54236776       0.36388353      -0.29871495       0.49201090 
H       2.55864058       1.05376507       0.23576956       0.02593872       0.08576086       0.01505049 
H       1.34344751       1.83429934      -0.27302068      -0.07374803      -0.02652927      -0.22775939 
7
Properties=species:S:1:pos:R:3:momenta:R:3 pbc="F F F" energy=-4162.754800562279
O       1.04837735      -0.98560458      -1.07325884       1.40054017      -0.27184807       0.63500877 
H       1.56854837      -1.52382860      -1.67895383       0.01049996      -0.05407636       0.30045619 
H       1.39818434       0.05983437      -0.89274874      -0.03736777       0.17952885      -0.14955530 
H       0.78390341      -1.45876452      -0.33360154      -0.36432234       0.15843014      -0.36697243 
O       1.93732139       1.22628198      -0.50758801      -0.87401454       0.23722812      -0.22620548 
H       2.28713862       1.16294384       0.38262815      -0.03725545      -0.14995928       0.01071774 
H       1.76345677       2.12509014      -0.79512664      -0.09808003      -0.09930341      -0.20344949 
7
Properties=species:S:1:pos:R:3:momenta:R:3 pbc="F F F" energy=-4162.798058639434
O       1.22537022      -1.04272175      -1.08802305       1.11510260       0.32450905       0.20234046 
H       1.81224780      -1.72838679      -0.80100562       0.13055228      -0.23660329      -0.13624886 
H       1.56536716       0.17554480      -0.76578206      -0.05887339       0.07210304      -0.07428917 
H       0.34909118      -1.33467283      -1.02504242      -0.25730494      -0.10455950      -0.18987211 
O       1.81340088       1.27647851      -0.50349702      -0.89942676      -0.50902351      -0.12990073 
H       1.83788582       1.39919588       0.45357237      -0.09408939       0.03858475       0.05968110 
H       1.39427395       1.96343882      -1.01013916       0.06403961       0.41498946       0.26828931 
7
Properties=species:S:1:pos:R:3:momenta:R:3 pbc="F F F" energy=-4162.568040332355
O       1.44711834      -1.15009015      -1.07886829       0.68633838      -0.28979648      -0.37536463 
H       2.38075684      -1.24094767      -1.37465752       0.18522338       0.17547813       0.06414666 
H       1.51347031       0.13763795      -0.65084333       0.11880711       0.25278619       0.14694604 
H       0.80494267      -1.19970593      -1.85557246      -0.11014509       0.04292085      -0.18936472 
O       1.58970812       1.34439921      -0.41979017      -0.79024560      -0.61516518       0.14529567 
H       1.15163036       1.58304909       0.40426823       0.03980256       0.12708141       0.11086900 
H       1.13893114       1.82120124      -1.14549350      -0.12978074       0.30669508       0.09747197 
7
Properties=species:S:1:pos:R:3:momenta:R:3 pbc="F F F" energy=-4162.763889970941
O       1.61524854      -0.92310700      -1.36988997       0.07969072       0.16851552      -1.74855167 
H       2.21409201      -1.53514414      -0.87974456       0.03062920      -0.11236609       0.12992633 
H       1.44169588       0.16468345      -0.81505632       0.25972526      -0.27761002      -0.07505261 
H       0.77823681      -1.34836977      -1.67710210       0.12826581       0.17463038       0.02805639 
O       1.45814113       1.17101371      -0.21415356      -0.39159959      -0.36722053       1.57861987 
H       1.08534974       1.11428647       0.74749921      -0.16242820       0.28903608       0.04314408 
H       0.89002451       1.85507549      -0.64266087       0.05571679       0.12501466       0.04385761 
7
Properties=species:S:1:pos:R:3:momenta:R:3 pbc="F F F" energy=-4162.739112594824
O       1.69852953      -0.72184588      -1.60728183      -0.17265331       1.18313570      -0.29462160 
H       2.47459692      -1.28759598      -1.40265463       0.09497374       0.01467787       0.00955103 
H       1.31703330       0.18004355      -0.71171610       0.02622604      -0.07064399       0.07919713 
H       1.02776206      -1.40924648      -1.84282964       0.40672994      -0.06618651      -0.04567472 
O       1.33729617       0.97102459       0.02399321      -0.43265922      -0.45883407       0.45744753 
H       1.04042304       0.90946949       0.99595667       0.09154468      -0.42273771      -0.31684725 
H       1.14579996       1.83767167      -0.31780305      -0.01416187      -0.17941129       0.11094787 
7
Properties=species:S:1:pos:R:3:momenta:R:3 pbc="F F F" energy=-4162.644686479421
O       1.84817572      -0.63277449      -1.73854584       0.26610627       0.31571970       0.12753864 
H       2.61996674      -0.45579694      -2.32306848      -0.27374107       0.03026602      -0.07168428 
H       1.46573795      -0.06271172      -0.95555011       0.08772591      -0.06306641       0.01377789 
H       1.41299798      -1.47431535      -1.87732522       0.29711352      -0.12022072       0.05423331 
O       1.19118828       0.89098518       0.20487616      -0.38209056      -0.60023202       0.35938323 
H       1.02194689       0.68320981       1.13157738       0.22211021       0.29998629      -0.33780761 
H       0.42880580       1.39660077      -0.04223332      -0.21722427       0.13754714      -0.14544118 
7
Properties=species:S:1:pos:R:3:momenta:R:3 pbc="F F F" energy=-4162.474249504365
O       1.87107424      -0.71474916      -1.62696910       0.57531085      -0.79212940       0.12492228 
H       2.26743636      -0.01709943      -2.14488921      -0.15001206      -0.06395114      -0.13624019 
H       1.23420341      -0.07642700      -0.86457149      -0.11671120      -0.02486966      -0.08781736 
H       2.59353729      -1.22870281      -1.20295716       0.32902170      -0.02145158       0.07077710 
O       1.11995834       0.93826191       0.03873749      -0.34445381       1.07532130       0.27454656 
H       1.43300488       0.65064799       0.84759322      -0.07111568      -0.06920563      -0.20752082 
H       0.18839086       1.30929429       0.16423328      -0.22203980      -0.10371390      -0.03866758 
7
Properties=species:S:1:pos:R:3:momenta:R:3 pbc="F F F" energy=-4162.643968104816
O       2.03783840      -0.75687739      -1.43269886       0.80442455      -0.10604703       0.51561532 
H       1.67611129      -0.80331702      -2.32317700      -0.22395542      -0.04644708       0.17515820 
H       1.52031364       0.22308484      -0.87166208       0.12552097      -0.02104324      -0.27505045 
H       3.01310859      -0.77612038      -1.52976298       0.03231229       0.13747454       0.17039922 
O       0.98523951       0.98715104      -0.08101365      -0.67648466       0.10364926      -0.51903243 
H       0.90483883       0.80093229       0.80886273      -0.01777533      -0.07756031      -0.03569880 
H       0.09357606       1.08582407      -0.46762107      -0.04404240       0.00997385      -0.03139106 
7
Properties=species:S:1:pos:R:3:momenta:R:3 pbc="F F F" energy=-4162.609356340671
O       2.27441378      -0.73911633      -1.28976568       0.52351853       0.24892258       0.34790759 
H       2.03270174      -1.14353281      -2.15053784       0.06373118       0.14594690       0.07831724 
H       1.34715292       0.05197639      -0.93229753       0.07324200       0.17917782      -0.02934865 
H       3.11358696      -0.24150497      -1.26751793       0.00064912      -0.02204425       0.00081559 
O       0.76065019       0.94503616      -0.23506768      -0.51980542      -0.62961285      -0.53416347 
H       0.65506117       1.00399371       0.72843515      -0.08256589       0.06089984       0.29874905 
H      -0.13079724       1.24601604      -0.58493187      -0.05876952       0.01670997      -0.16227734 
7
Properties=species:S:1:pos:R:3:momenta:R:3 pbc="F F F" energy=-4162.7410634462185
O       2.34810678      -0.63137077      -1.22396632      -0.52389807       0.24176142      -0.08666519 
H       2.46923701      -0.56232094      -2.19862784       0.41678334      -0.07780396       0.21383397 
H       1.56197768       0.04192621      -0.79425976       0.04287346       0.22365152      -0.02658901 
H       3.21762757      -0.56248934      -0.74697220      -0.05446383      -0.09798936       0.01969514 
O       0.65777749       0.87186900      -0.32957062      -0.12858651      -0.39777351      -0.21574390 
H       0.39757381       1.00110119       0.63145045       0.27259892       0.05955493       0.18799972 
H      -0.16556972       0.44990196      -0.64285659      -0.02530730       0.04859896      -0.09253073 
7
Properties=species:S:1:pos:R:3:momenta:R:3 pbc="F F F" energy=-4162.71446656853
O       2.33603380      -0.57857287      -1.28098283       0.06036735       0.56102560      -0.53901967 
H       3.00890130      -0.18662324      -1.83087727       0.05179057       0.05448034       0.18217755 
H       1.46348529       0.08749163      -0.59879210       0.10830866      -0.39003543       0.40875642 
H       2.76698620      -1.34462040      -0.91211312      -0.16711429       0.15630871      -0.20979967 
O       0.67100775       0.85074146      -0.28624351       0.23636567      -0.24404990       0.21396147 
H       0.30297534       0.85206188       0.63302369      -0.30173719      -0.01908840      -0.06698171 
H      -0.07987022       0.45713652      -0.82522887       0.01201924      -0.11864092       0.01090562 
7
Properties=species:S:1:pos:R:3:momenta:R:3 pbc="F F F" energy=-4162.7095595365945
O       2.40064194      -0.43221106      -1.44710781       0.63882473       0.15172628      -0.49433955 
H       3.19032795       0.15970862      -1.43979477       0.20446016      -0.00673620       0.02270467 
H       1.46670655       0.03125837      -0.93089904      -0.08770804      -0.25476542       0.41544481 
H       2.63218489      -1.10951071      -0.81704209      -0.28947647       0.10295737       0.19226799 
O       0.60964296       0.67848495      -0.15219458      -0.44213272       0.20467042      -0.12581049 
H       0.36779981       0.18513678       0.62950906      -0.16345319      -0.14028383      -0.03460575 
H      -0.24601980       1.00985447      -0.46664893       0.13948553      -0.05756861       0.02433831 
7
Properties=species:S:1:pos:R:3:momenta:R:3 pbc="F F F" energy=-4162.603842451044
O       2.39637837      -0.41484929      -1.40229555       0.54828429       0.06298841      -0.74077918 
H       3.05120470       0.32234839      -1.60256639       0.00349903       0.02929092      -0.04889433 
H       1.42765467      -0.07529461      -0.59862247       0.31201737      -0.22756695      -0.06477575 
H       2.92503697      -1.18404648      -1.15454671      -0.05262041      -0.23809506       0.18749159 
O       0.60770248       0.64952060      -0.13201533      -0.63686951       0.23741687       0.51948076 
H      -0.17167975       0.09454520       0.00065231      -0.08177395      -0.04314277      -0.06300914 
H       0.27725372       1.30305167      -0.70133934      -0.09253682       0.17910859       0.21048604 
7
Properties=species:S:1:pos:R:3:momenta:R:3 pbc="F F F" energy=-4162.84100608191
O       2.43701499      -0.39693022      -1.33826948      -0.15059946       0.21796879       0.45642567 
H       3.04808663       0.10999809      -1.89863991      -0.23368720       0.14372378       0.07889573 
H       1.63535224       0.15289280      -0.70087068       0.23407480      -0.22886620       0.12485239 
H       2.92394290      -1.10808695      -0.84893865      -0.05395631      -0.17941255       0.05690412 
O       0.55165154       0.59671110      -0.18564370       0.18117300      -0.02397194      -0.34763838 
H      -0.18053234       0.32655785      -0.77790100       0.02472686       0.06775136      -0.32747952 
H       0.32727717       1.53302399       0.00489518      -0.00173169       0.00280676      -0.04196001 
7
Properties=species:S:1:pos:R:3:momenta:R:3 pbc="F F F" energy=-4162.728199455642
O       2.51123332      -0.37751594      -1.30279207      -0.40513028       0.05419959       0.24756602 
H       3.29821374       0.10541577      -1.54071199      -0.07733435      -0.20951381       0.10726427 
H       1.48250026       0.26522488      -0.92886919      -0.18276220      -0.04952533      -0.01775873 
H       2.77061158      -1.05012264      -0.60458367      -0.18914293       0.13435710       0.20935853 
O       0.47613364       0.56334730      -0.25892324       0.60145015       0.66529406      -0.47980695 
H      -0.42789482       0.46519315      -0.63890201       0.19044672      -0.34577471      -0.18210069 
H       0.65132273       1.45008175       0.09160811       0.06247290      -0.24903692       0.11547756 
7
Properties=species:S:1:pos:R:3:momenta:R:3 pbc="F F F" energy=-4162.583870798737
O       2.55934700      -0.45849288      -1.11792077       0.28284483      -0.94317606       0.70270535 
H       3.32698173      -0.06620748      -1.52108327       0.11203133       0.21163894       0.09919970 
H       1.51083266       0.26941008      -0.60918787      -0.16584777      -0.20443268      -0.23813357 
H       2.73023603      -1.38736745      -0.93161243      -0.03412790       0.01037705       0.03301496 
O       0.40798926       0.66586022      -0.38300617      -0.30884990       0.91688161      -0.46432908 
H      -0.01334521       0.49967538      -1.27959781      -0.01943406       0.12472317      -0.09231032 
H       0.53797610       1.57846281      -0.24481189       0.13338346      -0.11601203      -0.04014704 
7
Properties=species:S:1:pos:R:3:momenta:R:3 pbc="F F F" energy=-4162.807928768421
O       2.44365793      -0.62815578      -1.00081336       0.07076080      -1.05823172       0.33853756 
H       3.30747906      -0.35168124      -0.62669973      -0.09705669       0.03308060       0.08766811 
H       1.59274245       0.20358572      -0.70713925      -0.09126646      -0.07568370      -0.20838887 
H       2.14500675      -1.44855880      -0.57027790      -0.25159712      -0.18796511       0.05357957 
O       0.55682127       0.83739125      -0.56625706       0.07070196       1.31522503      -0.43436629 
H      -0.05660121       0.72843556      -1.34016705       0.33075826      -0.16410146       0.03028004 
H       0.57800863       1.73254115      -0.29217832      -0.03230076       0.13767635       0.13268988 
7
Properties=species:S:1:pos:R:3:momenta:R:3 pbc="F F F" energy=-4162.804682419864
O       2.29309983      -0.83181732      -0.91652535      -0.65414406      -1.01350709      -0.33575245 
H       3.13493829      -0.72389718      -0.47553405      -0.03848885       0.17090361       0.16546496 
H       1.54409365       0.02280151      -0.83395564       0.11595831      -0.23690483       0.27580435 
H       1.87750476      -1.71233923      -0.77810021      -0.09972537      -0.14371853       0.09404447 
O       0.69154244       1.05624188      -0.63376540       0.35676197       1.21553436      -0.62111040 
H       0.08058880       1.19237872      -1.37371273       0.31173633      -0.04447293       0.21953668 
H       1.18087439       1.84429687      -0.34148708       0.00790168       0.05216540       0.20201238 
7
Properties=species:S:1:pos:R:3:momenta:R:3 pbc="F F F" energy=-4162.724015631951
O       2.19237292      -0.91083692      -0.83918498      -0.30873166      -0.67104139      -0.03362776 
H       2.97327136      -1.07761222      -0.27521478       0.07093752       0.14744009       0.19202960 
H       1.50033022       0.21164587      -0.73318667       0.00382474       0.02824198      -0.04664462 
H       1.60265308      -1.68238829      -0.91713732       0.11713649       0.09170974       0.07240680 
O       0.79277056       1.14160978      -0.69707154       0.01863506       0.32433897      -0.09721545 
H       0.37684060       1.12801576      -1.52266521       0.07990454      -0.02817821       0.04883007 
H       1.35694951       1.94281930      -0.57733744       0.01829331       0.10748883      -0.13577864 
7
Properties=species:S:1:pos:R:3:momenta:R:3 pbc="F F F" energy=-4162.758821968581
O       2.21576274      -0.89205113      -0.79957961       0.27021854      -0.33417581       0.26686259 
H       2.87398848      -0.90188608      -0.08297649      -0.06949006      -0.13430111      -0.25989398 
H       1.54308169       0.11681522      -0.85299104       0.26526796      -0.07981483       0.00643414 
H       1.63548670      -1.63976167      -0.72432734       0.08976822       0.14570350      -0.06955738 
O       0.78110830       1.10856409      -0.76473085      -0.50424199       0.24451691       0.28596148 
H       0.41845744       1.25974150      -1.60956956       0.15756395       0.03269293      -0.18055738 
H       1.15289023       1.91390484      -0.31040406      -0.20908663       0.12537842      -0.04924947 
7
Properties=species:S:1:pos:R:3:momenta:R:3 pbc="F F F" energy=-4162.7310649008505
O       2.30599469      -0.78997452      -0.84149185      -0.03169817       0.57892703      -0.28435703 
H       2.75184957      -0.63351050       0.00707590      -0.04423149       0.05453751       0.10869965 
H       1.45253780      -0.09622008      -0.87456600       0.04780717       0.08970486       0.06537110 
H       2.06403393      -1.68385619      -1.02085731       0.22407511      -0.14923538      -0.08479678 
O       0.72472180       1.02359130      -0.74293321      -0.13068193      -0.64007958       0.28795508 
H       0.18191508       1.41958439      -1.43937008      -0.16037496       0.26092412       0.02181932 
H       0.63637240       1.47134388       0.06670842       0.09510427      -0.19477856      -0.11469135 
7
Properties=species:S:1:pos:R:3:momenta:R:3 pbc="F F F" energy=-4162.690268008091
O       2.43505983      -0.68192629      -0.88218035      -0.23088089       0.15073118      -0.15396457 
H       3.27033516      -0.82321557      -0.34566240       0.16348241       0.12057042       0.06083444 
H       1.59367129       0.13545773      -0.63795889       0.08782629       0.00338732       0.07068396 
H       1.95729211      -1.51353912      -1.19923482       0.25144423      -0.01503117      -0.18972642 
O       0.55709162       0.90144843      -0.67896200      -0.10677792      -0.36407234       0.26246463 
H       0.54613196       1.47576501      -1.49304270      -0.12740453       0.05771807       0.11811909 
H       0.33138358       1.42658395       0.04534595      -0.03768959       0.04669652      -0.16841113 
7
Properties=species:S:1:pos:R:3:momenta:R:3 pbc="F F F" energy=-4162.817471791894
O       2.46865778      -0.64992501      -1.00025165      -0.69260561       0.09257646      -0.16076434 
H       2.96540315      -0.83526410      -0.15180293      -0.04893186      -0.19912266      -0.18415742 
H       1.50045787       0.09731314      -0.83484259      -0.03320456       0.08688133       0.14811055 
H       2.25139841      -1.48309378      -1.45856410       0.21168611       0.14231879       0.06775379 
O       0.53549203       0.86951145      -0.57345046       0.86557977      -0.26970279      -0.34478717 
H       0.18475669       1.50988011      -1.23111413      -0.14684048      -0.16393898       0.15359789 
H       0.60635959       1.41119614       0.24511974      -0.15568337       0.31098785       0.32024670 
7
Properties=species:S:1:pos:R:3:momenta:R:3 pbc="F F F" energy=-4162.619362916228
O       2.38265072      -0.71389173      -1.12558009      -0.18261199      -0.91478323      -0.48491430 
H       2.83600779      -1.29531270      -0.46935098      -0.04363183      -0.13232840      -0.17149660 
H       1.40526363       0.21672664      -0.66284238      -0.16161364       0.03868162       0.04830529 
H       1.95376249      -1.37701417      -1.66000011       0.11991354       0.12076714       0.09556198 
O       0.60525237       0.94165441      -0.41863264       0.07638142       0.57657574       0.57104480 
H       0.51233768       1.37082580      -1.25413544       0.00771367       0.08692981       0.12086919 
H       1.05887235       1.65503243       0.14706875       0.18384882       0.22415731      -0.17937037 
7
Properties=species:S:1:pos:R:3:momenta:R:3 pbc="F F F" energy=-4162.617723061805
O       2.18899088      -0.76345107      -1.25566170      -0.13951172      -0.45946209      -0.21573161 
H       2.83874394      -1.06878813      -0.61521967       0.21040714      -0.04079465      -0.20036404 
H       1.53175525      -0.01467551      -0.72903078       0.26155458       0.21815437       0.14257267 
H       1.67683050      -1.52182504      -1.47082398      -0.12009567      -0.17737540      -0.04432768 
O       0.83518543       0.98934488      -0.30447385      -0.07570568       0.36601157       0.21457394 
H      -0.05400512       1.26853028      -0.51693881      -0.10250054       0.12275332       0.22315997 
H       1.19719018       1.93667912      -0.31451954      -0.03414811      -0.02928711      -0.11988324 
7
Properties=species:S:1:pos:R:3:momenta:R:3 pbc="F F F" energy=-4162.428092052206
O       2.14422136      -0.68071973      -1.49981838       0.03561570       0.72169378      -0.83039452 
H       3.08641952      -0.45952367      -1.26516901      -0.02002717       0.16863103      -0.10662467 
H       1.62543537       0.10649532      -0.56654820       0.18935133      -0.00444069       0.04890905 
H       2.10371041      -1.66292697      -1.20215265      -0.01722283      -0.20994828       0.22841306 
O       0.87272472       0.95148688      -0.08064160      -0.69009359      -0.96545919      -0.22522473 
H       0.14654038       0.53607841       0.47763017       0.27009227       0.18006361       0.58141241 
H       0.34316729       1.36756696      -0.76770318       0.23228428       0.10945973       0.30350940 
7
Properties=species:S:1:pos:R:3:momenta:R:3 pbc="F F F" energy=-4162.641347129122
O       2.11357951      -0.56115128      -1.59542343       0.19326616      -0.08924090      -1.04956101 
H       2.87411305      -0.16362674      -1.99611266      -0.29442771       0.06176379       0.22043861 
H       1.34376891       0.07044645      -0.77276423       0.54858054       0.17600873       0.36611206 
H       2.14058377      -1.48883962      -1.32338454      -0.13908971       0.14919623      -0.05833039 
O       0.84344632       0.76351178       0.05075656      -0.23866940      -0.43721046       0.58259433 
H       1.60058270       1.15906393       0.57167254       0.10538554       0.15090908      -0.16590850 
H       0.29728026       1.39639803      -0.37146319      -0.17504543      -0.01142647       0.10465490 
7
Properties=species:S:1:pos:R:3:momenta:R:3 pbc="F F F" energy=-4162.245676572177
O       2.15373003      -0.36163703      -1.69469018      -0.71064415       0.56846294       0.11354711 
H       3.03626349      -0.36603268      -1.81837708      -0.18992824      -0.03215089       0.09414361 
H       1.62236432       0.34744137      -0.89786399       0.28479318       0.20780380       0.20109222 
H       1.62511808      -1.13048368      -1.60699975      -0.01387505       0.12240781      -0.19633509 
O       0.86962197       0.59189493       0.12047235       0.77668183      -0.66174474      -0.39270041 
H       0.89705495       1.51606609       0.42042885      -0.05946506      -0.08474070      -0.08754625 
H       0.02279716       0.16366271       0.47979348      -0.08756251      -0.12003822       0.26779881 
7
Properties=species:S:1:pos:R:3:momenta:R:3 pbc="F F F" energy=-4162.666160966047
O       2.08659085      -0.22609510      -1.82014810       0.34244943       0.87289816       0.59665131 
H       2.75153556      -0.85915902      -1.84649648       0.10214201      -0.26659050      -0.39241244 
H       1.52053269       0.17536688      -0.62769287      -0.03453708       0.24621411      -0.35953059 
H       1.86785838      -0.06578326      -2.76150361       0.03729240       0.47666243      -0.10086614 
O       0.94536080       0.45304740       0.30141174      -0.65612600      -1.24900251       0.21175151 
H       0.77276465       1.39211747       0.26274298       0.06056573      -0.13755289      -0.10226676 
H       0.15441305      -0.05942178       0.66932823       0.14821351       0.05737120       0.14667311 
7
Properties=species:S:1:pos:R:3:momenta:R:3 pbc="F F F" energy=-4162.641498608785
O       2.20774581       0.02529054      -1.74585427       0.24976427       0.35357976      -0.50587393 
H       2.00645712      -0.81454530      -2.29229490       0.06739409      -0.10253191      -0.20003447 
H       1.56286378       0.29576991      -0.90469498       0.06651152       0.22874756       0.06846984 
H       2.40151158       0.71650625      -2.43258690      -0.00395380       0.36553639       0.14962015 
O       0.84494241       0.19861590       0.25430083      -0.61533849      -1.15746252       0.41487327 
H       0.50547222       0.97307503       0.68473296       0.03637845       0.17245239       0.21637565 
H       0.26166831      -0.53934166       0.20977416       0.19924396       0.13967833      -0.14343051 
7
Properties=species:S:1:pos:R:3:momenta:R:3 pbc="F F F" energy=-4162.746978382395
O       2.24433299       0.13445803      -1.76634773      -0.04776376       0.13007257      -0.69511825 
H       2.21463105      -0.43708891      -2.57183127      -0.10613473      -0.04946324       0.39609159 
H       1.36406880       0.13574158      -0.61653368       0.18868658       0.39476559      -0.31694200 
H       2.55570894       0.96810365      -2.09253679       0.01165682      -0.02878725       0.27570316 
O       0.77781137       0.04497038       0.24162455      -0.05984524      -0.33390293       0.42729574 
H       1.24427563       0.52018125       0.95860023       0.07002128      -0.35564544       0.19416084 
H      -0.15591853       0.15048309       0.11370276      -0.05662096       0.24296070      -0.28119108 
7
Properties=species:S:1:pos:R:3:momenta:R:3 pbc="F F F" energy=-4162.657479953405
O       2.16236019       0.22205736      -1.76755619      -0.37089496       0.19544700      -0.44792598 
H       1.87940001      -0.16473795      -2.59851222       0.38794026       0.13897167      -0.06819871 
H       1.45571195       0.14550497      -0.91229522      -0.26999259       0.12303051       0.19268807 
H       2.41717724       1.14078476      -1.87627129       0.04174025       0.11227037      -0.10287756 
O       0.81582490      -0.03264886       0.23438054       0.11236622      -0.51802480       0.69404842 
H       1.29722270      -0.78271568       0.60462203      -0.13912458      -0.24437361      -0.33071979 
H       0.87097645       0.84018041       0.70801578       0.23796542       0.19267887       0.06298555 
7
Properties=species:S:1:pos:R:3:momenta:R:3 pbc="F F F" energy=-4162.67882576389
O       2.02693900       0.40614859      -1.84182828      -0.52469291       0.65168763       0.36880581 
H       2.10471083      -0.36428093      -2.42488856      -0.03270104      -0.18627150       0.06128185 
H       1.72220087       0.10105204      -0.70795409       0.31579869       0.06445507       0.05131144 
H       2.68096393       1.14421177      -2.01344537      -0.02856325      -0.06228412       0.00845923 
O       0.92939590      -0.13041092       0.29260189       0.38269250      -0.29208454      -0.33514937 
H       0.27058266      -0.85230240       0.22309900      -0.15383679       0.07899630      -0.10816622 
H       1.48883688      -0.21988263       1.10350585       0.04130280      -0.25449884      -0.04654274 
7
Properties=species:S:1:pos:R:3:momenta:R:3 pbc="F F F" energy=-4162.674854175975
O       1.93353457       0.45935187      -1.90545123      -0.11012992       0.25974375      -0.19534896 
H       2.22690720      -0.13369175      -2.62824528       0.07460250       0.05137518      -0.02707434 
H       1.39516484       0.13226373      -0.90120225       0.09617896      -0.09571666       0.04314064 
H       2.55720734       1.18727855      -1.63924045      -0.07313415      -0.21305513      -0.11649933 
O       1.05308493      -0.19692472       0.36428088      -0.02549797      -0.12194168      -0.02400850 
H       0.07689223      -0.19727149       0.54349117       0.25196036       0.19671381       0.28636283 
H       1.53044554      -0.96851630       0.67764792      -0.21397977      -0.07711928       0.03342765 
7
Properties=species:S:1:pos:R:3:momenta:R:3 pbc="F F F" energy=-4162.619937364369
O       1.86409305       0.45633393      -1.90853772       0.09598532       0.14352564       0.00156923 
H       2.05696840      -0.33177031      -2.48244403       0.14550419       0.12541127      -0.08146701 
H       1.52738321       0.20407925      -0.82715509      -0.20483934      -0.03120812      -0.23771929 
H       2.53682035       1.08638420      -1.93396824      -0.08544193      -0.15766692       0.00524714 
O       1.11523017      -0.21340451       0.35408335       0.11431977       0.05319216      -0.27048506 
H       0.33922856       0.25740341       0.52648369      -0.12970645      -0.03639396       0.38630199 
H       1.44202350      -0.88656548       0.98037916       0.06417844      -0.09686007       0.19655299 
7
Properties=species:S:1:pos:R:3:momenta:R:3 pbc="F F F" energy=-4162.67271994588
O       1.79636570       0.57135841      -1.82619354      -0.43545837       0.52119154       0.47350407 
H       1.31920215       0.00309879      -2.42622082      -0.17910968       0.30445882      -0.15300571 
H       1.65440020       0.15860729      -0.58985465      -0.21778857      -0.22339026       0.25453972 
H       2.57052461       0.88283572      -2.20245447      -0.07782873      -0.04799691      -0.27079282 
O       1.18138846      -0.35696641       0.25875322       1.16824524      -0.81059882      -0.43061624 
H       0.51270500       0.26422471       0.69893147      -0.15406866       0.20404940       0.03925911 
H       1.87049627      -0.52628862       0.98900720      -0.10399123       0.05228624       0.08711187 
7
Properties=species:S:1:pos:R:3:momenta:R:3 pbc="F F F" energy=-4162.595056519842
O       1.67606121       0.75226442      -1.82787641      -0.24933090       0.04084854       0.58711782 
H       0.84459724       0.92305442      -2.34518500      -0.02705186       0.11086660       0.04031129 
H       1.27577962       0.24945899      -0.85573556       0.01487980       0.38521739      -0.17090193 
H       2.21552473       0.16034861      -2.41481122      -0.19893935      -0.09343937      -0.44185834 
O       1.34629812      -0.52335425       0.28006231       0.67973697      -0.55193321       0.11472518 
H       0.69023347      -0.50464896       1.06114327      -0.05500294      -0.00007152      -0.09278280 
H       2.19321883      -0.27616804       0.71248944      -0.16429172       0.10851157      -0.03661121 
7
Properties=species:S:1:pos:R:3:momenta:R:3 pbc="F F F" energy=-4162.788153067155
O       1.57501199       0.77535920      -1.77221538       0.18559065       0.78498551       0.88013219 
H       1.05266252       1.61078350      -1.88352014       0.10437381      -0.13681453      -0.20177760 
H       1.38080665      -0.05318268      -0.78669640      -0.32978972      -0.26096035       0.21462052 
H       1.65142499       0.51730331      -2.72231223      -0.24476053      -0.00249045      -0.32072317 
O       1.46508061      -0.58711516       0.22925712       0.17482776       0.13679372      -0.35639237 
H       0.62937718      -0.59335719       0.75191511       0.26991740      -0.21008028      -0.07242990 
H       2.22361964      -0.28404810       0.72144248      -0.16015937      -0.31143362      -0.14342967 
7
Properties=species:S:1:pos:R:3:momenta:R:3 pbc="F F F" energy=-4162.537218001827
O       1.53033950       1.02091312      -1.65882768      -0.38420972      -0.12694512       1.46510182 
H       0.88486164       1.70905116      -1.61506530      -0.03279593      -0.08705685       0.02001400 
H       1.52932826       0.10192984      -0.64026177      -0.18570950       0.04358860      -0.26868602 
H       1.56868740       0.78938238      -2.66733996       0.02086617       0.31230433      -0.01292361 
O       1.49615997      -0.80592589       0.09460751       0.33552614      -0.18990536      -1.21584949 
H       0.91787498      -0.69703764       0.84198386       0.30748783       0.21541452       0.00122098 
H       2.25288904      -1.13029544       0.49898160      -0.06116500      -0.16740012       0.01112231 
7
Properties=species:S:1:pos:R:3:momenta:R:3 pbc="F F F" energy=-4162.68124549533
O       1.40143315       1.16659394      -1.47608562       0.07476292       0.55793345       0.02795404 
H       0.57928965       1.46600848      -1.91731668      -0.20808403      -0.06315273      -0.08765373 
H       1.52564989       0.16492611      -0.74452925      -0.05860686       0.02340440      -0.01590354 
H       2.05859136       1.19648635      -2.24984831       0.10015863      -0.12264849       0.22165610 
O       1.57068016      -0.92036186      -0.03692026       0.14814077      -0.12353632       0.11575736 
H       1.88387059      -0.78554251       0.85432604       0.11501381       0.09985644       0.03931359 
H       1.96945836      -1.76476709      -0.33720779      -0.17138524      -0.37185674      -0.30112382 
7
Properties=species:S:1:pos:R:3:momenta:R:3 pbc="F F F" energy=-4162.669693246678
O       1.31001993       1.18203087      -1.26933973      -0.65155662       1.06896612       0.10589065 
H       0.53604234       1.46659584      -1.84034559       0.02314590      -0.07583494      -0.01918392 
H       1.56135208       0.18485559      -0.77822989      -0.01764493      -0.13329556      -0.01170014 
H       2.16715472       1.48016653      -1.67076513      -0.16095508      -0.26708330       0.39675350 
O       1.65311261      -0.93608494      -0.24403283       0.80111623      -0.56754725      -0.59467583 
H       2.20376270      -1.02239886       0.60975333       0.05299204       0.11728467       0.18755472 
H       1.69109101      -1.82756603      -0.70916868      -0.04709753      -0.14248975      -0.06463898 
7
Properties=species:S:1:pos:R:3:momenta:R:3 pbc="F F F" energy=-4162.774898705925
O       1.27201386       1.25044706      -1.21669383       0.27738762      -0.44602924      -0.49719285 
H       0.40949819       1.24014426      -1.75715565      -0.02076961       0.02160999       0.30533746 
H       1.56939640       0.22496575      -0.77281596       0.08871997       0.26852369       0.10180090 
H       1.97933921       1.79771149      -1.56128381      -0.19164992      -0.38981901       0.38533897 
O       1.74638827      -1.00311460      -0.30193660       0.06132634       0.40568550       0.05268076 
H       1.42199004      -1.20369924       0.62609208      -0.17374232       0.07075012      -0.38291872 
H       1.90193882      -1.79947634      -0.84013976      -0.04127208       0.06927894       0.03495348 
7
Properties=species:S:1:pos:R:3:momenta:R:3 pbc="F F F" energy=-4162.570112899599
O       1.29648259       1.30084501      -1.18063938       0.32793194       0.45659371       0.16284983 
H       0.39009309       1.53849586      -1.26637486       0.26929147      -0.10715745      -0.11151348 
H       1.47933106       0.13712277      -0.84037549       0.20562198      -0.23587358      -0.08668897 
H       1.83935097       1.70107063      -1.78435356      -0.27434258       0.07757294      -0.07196933 
O       1.73185115      -1.05270951      -0.32968489      -0.84695898      -0.47734327       0.07959204 
H       1.02009312      -1.48573193       0.09157875       0.17427262       0.03620091      -0.12138341 
H       2.39565963      -1.64405722      -0.63761349       0.14418355       0.25000673       0.14911332 
7
Properties=species:S:1:pos:R:3:momenta:R:3 pbc="F F F" energy=-4162.7159702230265
O       1.28616603       1.29860009      -1.10877515      -0.15769614       0.95158804       0.01873885 
H       0.36956565       1.42500082      -1.35065078      -0.47190017      -0.13274371       0.04503859 
H       1.35801292       0.16538715      -0.80224448       0.00450973       0.14821639      -0.15503923 
H       1.88152878       1.46082843      -1.84308647       0.25111573       0.09672831      -0.07911263 
O       1.70985914      -1.07754413      -0.43332868      -0.05461490      -0.76466426      -0.12756928 
H       1.35248943      -1.34994964       0.41259689       0.31020676      -0.27471348       0.19011415 
H       2.67573340      -1.02455958      -0.34934787       0.11837898      -0.02441129       0.10782955 
7
Properties=species:S:1:pos:R:3:momenta:R:3 pbc="F F F" energy=-4162.8213774225105
O       1.17058618       1.23072182      -1.03501160       0.11938119      -1.11612878       0.33079872 
H       0.27674875       1.20981200      -1.46884808      -0.47813211      -0.16536530      -0.27722347 
H       1.57490106       0.22138480      -0.71429574       0.09950396      -0.03536577       0.01418154 
H       1.81824083       1.78194159      -1.49711606       0.21207120       0.24804031       0.12532499 
O       1.83537414      -0.98264787      -0.49106556      -0.08304854       0.70734374      -0.32571014 
H       1.20045282      -1.43014138       0.06660828       0.15543707       0.04640103       0.16123840 
H       2.60929587      -1.53511988      -0.57345679      -0.02521278       0.31507475      -0.02861003 
7
Properties=species:S:1:pos:R:3:momenta:R:3 pbc="F F F" energy=-4162.612524826296
O       1.09840500       1.26820045      -1.08489558      -0.16588299      -0.44931683       0.05380488 
H       0.44321017       1.44191938      -1.88326566      -0.23330998      -0.00532499      -0.08103427 
H       1.36361894       0.26341220      -0.85512450       0.23090952      -0.04044584      -0.04190945 
H       1.97675616       1.77987493      -1.14650225       0.07597130       0.04442149       0.18754911 
O       1.86156229      -1.04197367      -0.43222224       0.30482166       0.78218320      -0.23038223 
H       1.93377029      -1.35968043       0.45794819      -0.06595676      -0.10671941       0.01665089 
H       2.49228612      -1.53089028      -0.90236690      -0.14655275      -0.22479761       0.09532106 
7
Properties=species:S:1:pos:R:3:momenta:R:3 pbc="F F F" energy=-4162.752249437805
O       1.07202458       1.24887353      -1.10801736       0.60066420       0.74447139      -0.25903950 
H       0.55434228       1.40225253      -1.92615509      -0.07400511       0.12252210       0.16405857 
H       1.60948647       0.10088645      -0.81771391      -0.08117670      -0.22021697      -0.11173485 
H       1.70962462       1.99657678      -0.98508929      -0.28379970      -0.05409808       0.14400241 
O       1.96133737      -1.01884693      -0.41281506      -0.35655442       0.05443027      -0.31602100 
H       1.57071477      -1.27363499       0.46875593       0.04091729      -0.33949995       0.28920758 
H       1.60055181      -1.69175569      -1.01015063       0.15395444      -0.30760876       0.08952679 
7
Properties=species:S:1:pos:R:3:momenta:R:3 pbc="F F F" energy=-4162.68104798475
O       1.26119967       1.24633083      -0.98138953      -0.78886939      -0.38118030       0.88415470 
H       0.67734043       1.41170839      -1.72116361       0.37975339       0.16347708      -0.16503585 
H       1.38685003       0.01878427      -0.84034623       0.51187210       0.04326934      -0.11207410 
H       0.94410669       1.66198214      -0.21385144       0.03528370       0.24885608      -0.05128049 
O       1.74505286      -1.02628305      -0.59417541      -0.36913758       0.10977839      -0.71594083 
H       1.88728290      -1.20306177       0.41198685       0.07278811      -0.19391680      -0.05169389 
H       2.57942124      -1.19670397      -1.03826273       0.15830968       0.00971620       0.21187046 
7
Properties=species:S:1:pos:R:3:momenta:R:3 pbc="F F F" energy=-4162.7066818543435
O       1.13895702       1.31485899      -0.96031400       0.28135411      -1.12100787       0.36500480 
H       1.79886291       1.91663740      -1.33287498      -0.12073547       0.15251191       0.07042595 
H       1.51978620      -0.06977296      -0.54875530      -0.07350672       0.08792877      -0.42586158 
H       0.48598906       1.90687591      -0.48339646      -0.25639502      -0.10114653      -0.12443614 
O       1.81520151      -1.11137053      -0.63426239       0.27769593       0.49984749       0.18490999 
H       1.74542213      -1.65149183       0.21256420      -0.08398855       0.12758371      -0.06693193 
H       2.75177831      -1.14670947      -0.94742448      -0.02442427       0.35428252      -0.00311108 
7
Properties=species:S:1:pos:R:3:momenta:R:3 pbc="F F F" energy=-4162.582451816195
O       1.04809539       1.32313767      -0.92379335      -0.39012261      -0.02524066      -0.02393073 
H       1.37185245       1.82558654      -1.69530975       0.10321205      -0.02640587       0.02774805 
H       1.55633021       0.20162436      -0.61505122      -0.05165039       0.10013483      -0.12104452 
H       0.11990130       1.15308890      -1.20097289       0.06734406       0.40081940      -0.04732561 
O       1.97098224      -1.07376225      -0.61031879       0.09554238      -0.66082986       0.60154276 
H       1.34109516      -1.65677597      -0.18543336       0.23093138       0.04612095      -0.41991235 
H       2.88226179      -1.29630380      -0.36280960      -0.05525688       0.16540120      -0.01707760 
7
Properties=species:S:1:pos:R:3:momenta:R:3 pbc="F F F" energy=-4162.669802441563
O       1.07194775       1.17056399      -0.93995476      -0.60300224       1.33185899      -0.72806496 
H       1.66871932       1.73606458      -1.48962182      -0.13718652       0.05742621      -0.02977086 
H       1.34628859       0.16055069      -0.93564243       0.34405766      -0.08926524       0.20137733 
H       0.20283432       1.56618958      -1.10002021      -0.06000074      -0.24812777      -0.13977102 
O       1.94522420      -0.94730832      -0.58221099       0.76062549      -0.56908429       0.61959247 
H       1.90580961      -1.71990541      -1.06766044       0.01203052      -0.27496406      -0.17593937 
H       2.17803623      -1.10110597       0.34375442      -0.31652417      -0.20784384       0.25257640 
7
Properties=species:S:1:pos:R:3:momenta:R:3 pbc="F F F" energy=-4162.6982582247865
O       0.94142160       1.10326420      -1.07182261      -0.15472299      -1.17178930      -0.28370260 
H       1.56687705       1.70511582      -1.41184618      -0.00126043      -0.34579893       0.05913442 
H       1.50692976       0.10278038      -0.78140420       0.15731893      -0.18665514      -0.19678997 
H       0.41792606       0.87666023      -1.84102277       0.16201436       0.00387481      -0.15537503 
O       2.03500233      -0.84192688      -0.42639105      -0.73522962       1.28237086       0.33457646 
H       2.78968897      -1.27160268      -0.91769857       0.56567149       0.29243806       0.03024839 
H       1.66701976      -1.37559316       0.32261316       0.00620826       0.12555964       0.21190833 
7
Properties=species:S:1:pos:R:3:momenta:R:3 pbc="F F F" energy=-4162.493178240683
O       0.85975596       1.18344449      -1.34191176       0.50509100      -0.46317107      -0.27306219 
H       0.78064745       2.08909436      -1.09211650      -0.25851739       0.19132017       0.03323968 
H       1.70873958      -0.09145096      -0.60721489       0.17012973       0.15920111       0.05954387 
H       0.66001902       1.14149686      -2.32253201       0.05483734       0.20047811      -0.10743648 
O       2.14348745      -0.99232634      -0.23638788      -0.39293448       0.36551638       0.26531599 
H       2.93537421      -0.61711405       0.30123754       0.08109126      -0.13202107       0.06414351 
H       1.43798178      -1.37014545       0.36239388      -0.15969746      -0.32132364      -0.04174437 
7
Properties=species:S:1:pos:R:3:momenta:R:3 pbc="F F F" energy=-4162.659340552115
O       0.97793204       1.01295428      -1.33343729      -0.46323334       1.21893978      -0.96372708 
H       0.38948765       1.62419429      -0.78828791       0.00956802       0.25643091      -0.14571579 
H       1.50955330      -0.03154801      -0.94327428       0.21663397      -0.16064832       0.05447849 
H       1.45677635       1.63646716      -1.89429912       0.17254406       0.09438181       0.40107748 
O       2.04452797      -0.84033180      -0.26351964       0.33726360      -1.28180418       0.42011518 
H       2.47406347      -0.31808725       0.47871202      -0.28411933      -0.02212285       0.03957333 
H       1.38787495      -1.46558161       0.08504644       0.01134302      -0.10517715       0.19419840 
7
Properties=species:S:1:pos:R:3:momenta:R:3 pbc="F F F" energy=-4162.798834195556
O       1.12610999       1.07483471      -1.34273582       0.27633797      -0.77327230       1.06344552 
H       0.23789218       1.43883908      -1.26084226       0.22350114      -0.17577511       0.01524102 
H       1.63402061       0.16368013      -0.63651627      -0.08666453       0.15139344       0.12430858 
H       1.63673940       1.74260065      -1.80160245       0.21464915       0.04664951      -0.14790809 
O       1.90879058      -0.85653842      -0.22802936      -0.35483752       0.72575568      -1.08507835 
H       2.24106323      -1.10381162       0.67556466      -0.13935730       0.19061713       0.02652597 
H       1.27058359      -1.52079950      -0.45442261      -0.13362891      -0.16536836       0.00346534 
7
Properties=species:S:1:pos:R:3:momenta:R:3 pbc="F F F" energy=-4162.547042733433
O       1.19019982       1.29942826      -1.37310668       0.63234391       0.07715918       0.04416845 
H       0.89555028       2.11204836      -0.99219868       0.24000626       0.12792658       0.14612311 
H       1.62131114      -0.21945622      -0.72075388       0.13953313       0.20266114       0.06043786 
H       1.81171532       1.64117636      -1.98319438      -0.30108276      -0.19148219      -0.06576186 
O       1.82275641      -1.07623331      -0.19701143      -0.53446233      -0.29131716      -0.04628267 
H       1.75811159      -1.06175411       0.77838720      -0.04601690       0.09562638       0.05433618 
H       1.28191166      -1.82925726      -0.57032950      -0.13032130      -0.02057393      -0.19302106 
7
Properties=species:S:1:pos:R:3:momenta:R:3 pbc="F F F" energy=-4162.772958210096
O       1.39806818       1.21996270      -1.24787903       0.60471913       1.01239552      -0.51481559 
H       2.30396329       1.69349583      -1.27100810       0.37847939      -0.09447737      -0.10434858 
H       1.44950466       0.03596158      -0.89877399       0.00054439       0.04942354       0.15474871 
H       1.12361016       1.20988852      -2.16754307      -0.27627201       0.15378082      -0.11308118 
O       1.61472305      -0.97678811      -0.26610447      -0.71481384      -1.09257538       0.64978165 
H       1.24591837      -0.82021225       0.61874089      -0.02393802       0.05416470       0.01470673 
H       1.24822247      -1.79349390      -0.66047488       0.03128097      -0.08271183      -0.08699175 
7
Properties=species:S:1:pos:R:3:momenta:R:3 pbc="F F F" energy=-4162.736339536272
O       1.61970107       1.12180378      -1.32855931       0.88730194       0.39772942      -0.32136346 
H       2.40903045       1.38562118      -1.87338357      -0.13589084      -0.25556931      -0.00045115 
H       1.59833655       0.10354867      -0.85971811       0.01566674      -0.18066448       0.10080765 
H       0.73511329       1.49784871      -1.59133900      -0.04027106      -0.07853708       0.09072306 
O       1.43321535      -0.88943319      -0.18885637      -0.48414389      -0.33694525       0.07683586 
H       1.01928953      -0.91473919       0.66697795      -0.02816125       0.21677108       0.03217184 
H       0.97258114      -1.57515827      -0.66712085      -0.21450164       0.23721562       0.02127620 
7
Properties=species:S:1:pos:R:3:momenta:R:3 pbc="F F F" energy=-4162.639364337301
O       1.74028652       1.15600074      -1.39876603      -0.08546896      -0.35741537       0.36576483 
H       2.21519996       0.79395348      -2.11820445      -0.13045062      -0.12056678       0.09414589 
H       1.46555259       0.18589765      -0.81512715      -0.10549754      -0.12395267      -0.14971359 
H       0.90157998       1.69773399      -1.52948311      -0.07104571       0.03188360       0.16705378 
O       1.29302308      -0.89938598      -0.14327442      -0.03853863       0.47188835      -0.21391383 
H       1.98530375      -1.21435644       0.41056750       0.47996422      -0.20132147      -0.31164557 
H       0.47791458      -1.35091152       0.11850857      -0.04896276       0.29948434       0.04830849 
7
Properties=species:S:1:pos:R:3:momenta:R:3 pbc="F F F" energy=-4162.638889552793
O       1.54675336       1.20564205      -1.40448868      -1.36835594      -0.11958548       0.52345147 
H       1.79652958       1.28889511      -2.31884289      -0.08222785       0.04017134      -0.20451089 
H       1.51564935       0.01492090      -0.88722695       0.37010880      -0.08454948       0.13004402 
H       0.67372326       1.53980034      -1.19977918       0.15797315       0.09885211      -0.06005985 
O       1.44755001      -0.97584316      -0.13484189       0.91994421       0.33371144      -0.29353804 
H       2.14572068      -1.63892854      -0.39649459      -0.07736932      -0.22126991      -0.25703361 
H       1.53303576      -0.66674852       0.82559370       0.07992695      -0.04733001       0.16164690 
7
Properties=species:S:1:pos:R:3:momenta:R:3 pbc="F F F" energy=-4162.608669988126
O       1.19956404       1.24695080      -1.22726083      -1.07037916       0.06479944       1.56141790 
H       1.37282227       1.27550948      -2.24145796       0.22518419       0.11065609      -0.28572785 
H       1.52855365       0.01672846      -0.82593715      -0.15651296      -0.21866692      -0.29102945 
H       0.29485874       1.53582987      -1.11571326      -0.05586859      -0.05543645       0.00087667 
O       1.79069030      -1.01833271      -0.28578357       0.88689977       0.27721774      -0.95487550 
H       2.54057619      -1.41569371      -0.83757199       0.10182670       0.00389375      -0.01322344 
H       1.99211405      -0.85569313       0.62671572       0.06885005      -0.18246365      -0.01743833 
7
Properties=species:S:1:pos:R:3:momenta:R:3 pbc="F F F" energy=-4162.535871181187
O       1.02795875       1.23829244      -1.03901979      -0.41481920       0.31848418       0.18415974 
H       1.63148428       1.94851092      -1.46548444       0.16838006      -0.10047776       0.19601390 
H       1.73123269      -0.06751792      -0.80830462       0.14709846      -0.03276746       0.02138820 
H       0.08878753       1.38122742      -0.97320950       0.01471263       0.06724050      -0.02207991 
O       1.93148821      -1.03406542      -0.52858165       0.09290928      -0.33152514      -0.58892370 
H       2.90640574      -1.19328235      -0.71843171      -0.06355530       0.01618078      -0.01354189 
H       1.85999018      -1.12512148       0.43739621       0.05527406       0.06286490       0.22298367 
7
Properties=species:S:1:pos:R:3:momenta:R:3 pbc="F F F" energy=-4162.764820561567
O       1.04457878       1.22505610      -0.98133537      -0.03590750       0.36161658       0.78100362 
H       1.12011397       1.75366073      -0.17839313      -0.26858630      -0.29190979       0.05727541 
H       1.52944077       0.15032147      -0.76375072       0.30090443       0.12806617      -0.32371367 
H       0.10062542       1.01470685      -1.04963122      -0.36173228       0.14988703       0.10028708 
O       1.95371900      -0.98228154      -0.60349835       0.47396956      -0.52206769      -0.54191147 
H       2.36463096      -1.34089038      -1.46307384      -0.20085633       0.06850194      -0.15559064 
H       2.48644816      -1.24580950       0.20032609       0.09220843       0.10590576       0.08264967 
7
Properties=species:S:1:pos:R:3:momenta:R:3 pbc="F F F" energy=-4162.726655821143
O       0.91536700       1.18860864      -0.76807391       0.40126754      -0.69401282       0.38849862 
H       0.40488587       1.19534946       0.03700936      -0.04869533      -0.22215596      -0.11164805 
H       1.59845166       0.07994422      -0.88033404      -0.10607564      -0.11869001      -0.02343315 
H       0.16290179       1.41300829      -1.39138614      -0.08242651       0.07172513       0.06039743 
O       2.11827099      -0.94169408      -0.74769247      -0.02169672       0.91874535      -0.49240719 
H       1.76802799      -1.53785817      -1.43594131      -0.09007358       0.13231816       0.34996851 
H       3.10607139      -0.88416481      -0.68010915      -0.05229975      -0.08792986      -0.17137618 
7
Properties=species:S:1:pos:R:3:momenta:R:3 pbc="F F F" energy=-4162.714734945832
O       0.79251057       1.10897864      -0.63863370      -0.28610842       0.21553735       0.01372340 
H       0.01745574       1.34933157      -0.15462328      -0.00287095      -0.29406917       0.23401406 
H       1.49479062      -0.06268150      -0.65736820      -0.12272590      -0.10204432       0.02417299 
H       0.72149743       1.58166394      -1.48413879       0.14218540      -0.03117609       0.07061005 
O       2.23736217      -0.89661247      -0.83401919      -0.01550381       0.46883503      -0.22164926 
H       1.92665438      -1.59881430      -1.37822901       0.19336826      -0.02836020      -0.19899800 
H       2.93970270      -0.45486803      -1.36070023       0.09165541      -0.22872262       0.07812676 
7
Properties=species:S:1:pos:R:3:momenta:R:3 pbc="F F F" energy=-4162.689208599743
O       0.77619440       1.09380271      -0.47982636      -0.12088695      -0.09575981       0.41419723 
H       0.26016507       0.76036853       0.23608973       0.02381827       0.34593186       0.24362473 
H       1.51612462       0.41168487      -0.77541066      -0.17012585      -0.24395179       0.15482741 
H       0.30870589       1.39418740      -1.25442901       0.01879790       0.06019396      -0.05561909 
O       2.23968098      -0.83036650      -1.06448549      -0.07669561       0.12249202      -0.71449963 
H       2.24319434      -1.59241859      -1.66297425       0.30003127      -0.13366536      -0.30306334 
H       2.99407729      -0.96977525      -0.44096264       0.02506098      -0.05524089       0.26053269 
7
Properties=species:S:1:pos:R:3:momenta:R:3 pbc="F F F" energy=-4162.559784854741
O       0.84259747       1.09997191      -0.45193578      -0.03527439      -0.05794137       0.26924028 
H       0.61771589       0.74354347       0.41058356       0.33080549       0.09765752       0.12001863 
H       1.54064583       0.08504895      -0.71793184      -0.04772137       0.04599037       0.02467154 
H       0.12700672       1.08623616      -1.09429294       0.04382212       0.11936465      -0.16751332 
O       2.14253766      -0.85110965      -1.10197032      -0.16245242      -0.46793879      -0.25915978 
H       2.67351868      -0.56903414      -1.89254089       0.14218324       0.05765911       0.12852314 
H       2.85129012      -1.11042943      -0.45122470      -0.27136268       0.20520851      -0.11578048 
7
Properties=species:S:1:pos:R:3:momenta:R:3 pbc="F F F" energy=-4162.639361760792
O       0.82697681       1.12823432      -0.40427342       0.30616063      -0.69819678      -0.05066025 
H       1.25055984       1.75599438       0.19733555       0.17440306       0.08056222      -0.10986679 
H       1.59239278      -0.14068206      -0.60736355      -0.26285430       0.15783657       0.11264452 
H       0.55211654       1.63260745      -1.21239718       0.14976611       0.22074789      -0.24531340 
O       2.11430773      -0.93100365      -1.11227682       0.02613254       0.04676076       0.25869115 
H       2.41133853      -0.62617898      -2.00090967      -0.10810593       0.01189405       0.21460299 
H       2.69976709      -1.56687804      -0.71498507      -0.28550211       0.18039529      -0.18009822 
7
Properties=species:S:1:pos:R:3:momenta:R:3 pbc="F F F" energy=-4162.742308094281
O       0.99761706       1.18188059      -0.43962226       0.76463996       0.19557715      -0.08321106 
H       1.44461603       1.87494405       0.09895948      -0.32649441       0.15041451      -0.06110272 
H       1.49812834       0.05512946      -0.91370482      -0.12845781      -0.00476165      -0.08700818 
H       0.05106208       1.51830282      -0.59842300      -0.06140454      -0.21546328       0.17194929 
O       1.98018080      -0.99094252      -1.12023016       0.00184867       0.09874306       0.16941551 
H       2.52504815      -1.03941971      -1.92125767      -0.09255300       0.02871659       0.00360182 
H       2.40778007      -1.25421750      -0.31660061      -0.15757887      -0.25322636      -0.11364467 
7
Properties=species:S:1:pos:R:3:momenta:R:3 pbc="F F F" energy=-4162.768632422047
O       1.10751664       1.24559543      -0.52009342       0.33715430       0.22091389       0.40952828 
H       1.70471462       1.54597592       0.15851335      -0.15265710      -0.06588462      -0.17873425 
H       1.41375324       0.22126474      -0.71841898      -0.07528549       0.05716974       0.22527374 
H       0.14479697       1.31761504      -0.32771168       0.28525012       0.16658330      -0.00205783 
O       1.89817390      -0.99652709      -1.06133989      -0.42826362       0.14161520      -0.53874429 
H       1.84537269      -1.34149263      -1.97650327      -0.14565898      -0.48154910       0.10600576 
H       2.37528381      -1.51126906      -0.44437366       0.17946077      -0.03884841      -0.02127142 
7
Properties=species:S:1:pos:R:3:momenta:R:3 pbc="F F F" energy=-4162.588875538406
O       1.14304917       1.26432494      -0.49194723      -0.23794498       0.30436108       0.01248497 
H       1.07402003       1.45855062       0.42580210      -0.38728176      -0.05800584       0.08180463 
H       1.64674105       0.18730186      -0.88138512      -0.04089952       0.05190027      -0.09091859 
H       0.37695501       1.39493346      -1.04215493       0.17321330       0.07345243      -0.01916431 
O       1.89125759      -1.01487294      -1.12169151       0.12439838      -0.05619736       0.01863072 
H       1.22123458      -1.56565748      -0.68933252       0.23724245      -0.14924440       0.04395160 
H       2.71077332      -1.24912389      -0.61025834       0.13127213      -0.16626619      -0.04678902 
7
Properties=species:S:1:pos:R:3:momenta:R:3 pbc="F F F" energy=-4162.728475986291
O       1.02650371       1.21011845      -0.42215942      -0.59429807      -0.45981041       0.47086945 
H       0.07817282       1.37157380      -0.25705719      -0.34693962       0.38734324      -0.16625162 
H       1.49354957      -0.08243668      -0.64961440       0.00523120       0.05317751      -0.03721192 
H       1.36919420       1.95546892      -0.92318859       0.05153685       0.06625726       0.26981651 
O       2.02403026      -0.99092950      -1.05881190       1.42290799      -0.07784749      -0.53867863 
H       1.52979582      -1.82106127      -1.08707891      -0.19660234       0.15303513      -0.02714765 
H       2.30145275      -0.71720432      -1.98609033      -0.34183602      -0.12215524       0.02860386 
7
Properties=species:S:1:pos:R:3:momenta:R:3 pbc="F F F" energy=-4162.58131037303
O       0.91651695       1.10949908      -0.39782130      -0.04934216      -0.39327144       0.51715026 
H      -0.08216579       0.82574196      -0.34912220       0.01794228      -0.28062672      -0.15734171 
H       1.47451991       0.25516428      -0.76427820      -0.12649271       0.05175722       0.06632665 
H       1.09421794       1.16110196       0.55047632      -0.08120503       0.28005545      -0.03348938 
O       2.14254197      -0.83036669      -1.15371227       0.37139450       0.41671202      -0.24300561 
H       1.89056027      -1.79234797      -1.12883990       0.02030769       0.00446987      -0.34321443 
H       2.25972482      -0.69474342      -2.09129955      -0.15260456      -0.07909641       0.19357422 
7
Properties=species:S:1:pos:R:3:momenta:R:3 pbc="F F F" energy=-4162.706188221679
O       0.71831503       0.91233218      -0.28280739       0.07460023      -0.17965370      -0.41533854 
H      -0.12457476       1.25473421      -0.63383480       0.26181260      -0.38948758      -0.10054846 
H       1.35757422       0.13356399      -0.82939961      -0.25697590      -0.09342108       0.03066701 
H       1.35066031       1.65349985      -0.19174461       0.14883181      -0.05967058      -0.03470219 
O       2.30534312      -0.69208707      -1.21020402      -0.43387054       0.78185646       0.72853212 
H       1.87402042      -1.55623625      -1.02281973       0.29475932      -0.06279704      -0.09733737 
H       2.74105872      -0.79598467      -2.03413012      -0.08915752       0.00317353      -0.11127256 
7
Properties=species:S:1:pos:R:3:momenta:R:3 pbc="F F F" energy=-4162.775731028454
O       0.71515855       0.97490990      -0.25065728      -0.20851931      -0.04698980      -0.03939327 
H      -0.03097389       1.17887487      -0.83160500       0.28368261      -0.06223999       0.12013758 
H       1.54146274       0.05921242      -0.77397596      -0.00742370      -0.20404968      -0.14200296 
H       1.09625948       1.83291642       0.04070588       0.11795627       0.08670664      -0.04674511 
O       2.24419127      -0.80223135      -1.27298080      -0.42426103       0.44372241       0.23331112 
H       2.84897456      -1.13422300      -0.61705656      -0.05359319       0.00377677      -0.06229199 
H       2.76371938      -0.49222606      -2.04388997       0.29215834      -0.22092635      -0.06301537 
7
Properties=species:S:1:pos:R:3:momenta:R:3 pbc="F F F" energy=-4162.744106470755
O       0.77972007       0.94257971      -0.28325122      -0.69252133       0.32106945       0.38545242 
H      -0.09769217       1.15655168      -0.48625921       0.13031222       0.14551533       0.21689884 
H       1.48487512      -0.09409650      -0.81262529      -0.10021569       0.01023686       0.04125402 
H       1.13176208       1.69159995       0.19112024      -0.23345801      -0.04829018      -0.04356482 
O       2.19006961      -0.75401976      -1.29295335       0.61829794      -0.46275647      -0.59356272 
H       2.57205567      -1.37401689      -0.69230259       0.20301133       0.01628255      -0.00791447 
H       2.96273983      -0.18755357      -1.59141806       0.07457354       0.01794247       0.00143674 
7
Properties=species:S:1:pos:R:3:momenta:R:3 pbc="F F F" energy=-4162.732243232643
O       0.76842611       0.94252829      -0.29214632       0.25793629      -0.15978145      -0.44150575 
H      -0.05205461       0.43857679      -0.08656620      -0.13285909      -0.17408899      -0.06862349 
H       1.54202257       0.09966868      -0.75903621      -0.06556661      -0.11220101       0.13734862 
H       0.97524082       1.32300858       0.56707056       0.17419078       0.00185293       0.24200255 
O       2.20032849      -0.69480459      -1.32842314      -0.13457850       0.48700915      -0.00218561 
H       2.55410611      -1.35787093      -0.75457233       0.05390288      -0.11542400       0.03158781 
H       3.05085446      -0.24994688      -1.65422003      -0.15302575       0.07263335       0.10137588 
7
Properties=species:S:1:pos:R:3:momenta:R:3 pbc="F F F" energy=-4162.690507534657
O       0.71208816       0.92233376      -0.13100592      -0.22474889      -0.10394829       0.02117813 
H      -0.15755635       1.19496985      -0.59153216       0.28873704      -0.06260320      -0.17283532 
H       1.66222668       0.01201157      -0.94732834       0.21411750      -0.08124970      -0.00427399 
H       0.90144069       1.44949884       0.68721007       0.14276477      -0.07471752       0.18406946 
O       2.26220392      -0.70699060      -1.43767987      -0.01125558       0.30699876      -0.39833907 
H       2.44859238      -1.52641727      -0.89794444      -0.15159436      -0.01021284       0.31853210 
H       3.12757498      -0.36268218      -1.76122844      -0.25802048       0.02573279       0.05166870 
7
Properties=species:S:1:pos:R:3:momenta:R:3 pbc="F F F" energy=-4162.791856439784
O       0.75080523       0.86589160      -0.13278821      -0.78476664       0.97877467       0.31905175 
H       0.36116847       1.50831629      -0.72585556       0.03874822      -0.07548569       0.23683737 
H       1.45192462       0.09817259      -0.76273840      -0.21557366      -0.23539954       0.19490015 
H       1.22935583       1.31742443       0.60337737       0.09979606      -0.02750711      -0.11918777 
O       2.20887977      -0.66441106      -1.41117356       1.21870362      -0.68453926      -0.60145394 
H       2.10764178      -1.62866755      -1.49611733      -0.29806003      -0.07993231      -0.13732658 
H       3.06403149      -0.30783704      -1.52190953      -0.05884757       0.12408923       0.10717902 
7
Properties=species:S:1:pos:R:3:momenta:R:3 pbc="F F F" energy=-4162.427639859625
O       0.85893111       0.84967070      -0.09263380       0.80630176      -0.36861651      -0.20241623 
H       0.11138532       1.15753892      -0.53351686      -0.04979024      -0.22685043      -0.01189001 
H       1.63037241       0.34115281      -0.82712386       0.05554602       0.31472529      -0.03841191 
H       0.97435145       1.34080351       0.71965767       0.12856165      -0.22111607       0.14962427 
O       2.16196166      -0.63477292      -1.49205890      -0.79528345       0.40115877       0.07652931 
H       1.48374166      -1.31274347      -1.45310823      -0.22313324      -0.09335448      -0.05270976 
H       3.04278023      -0.75230179      -1.16266986       0.07779750       0.19405342       0.07927434 
7
Properties=species:S:1:pos:R:3:momenta:R:3 pbc="F F F" energy=-4162.507792711585
O       0.78572250       0.87872767      -0.03205178       0.43449317      -0.26391581      -0.23158558 
H       0.05428117       1.47294557      -0.18570747      -0.11866680       0.23224808      -0.19577379 
H       1.56774066      -0.08355512      -1.01047167       0.18767788       0.09191229      -0.12703043 
H       1.06226907       0.86318102       0.88776021       0.09221583      -0.08148387       0.25542460 
O       2.20995201      -0.63870934      -1.54828533      -0.72384259       0.33515693       0.08034818 
H       1.82481049      -1.54423785      -1.67849573      -0.19752823      -0.33996883       0.11144963 
H       3.13379458      -0.33259754      -1.33897848       0.32565074       0.02605121       0.10716739 
7
Properties=species:S:1:pos:R:3:momenta:R:3 pbc="F F F" energy=-4162.336214192954
O       0.88877630       0.89230504      -0.03111290       0.38782060       0.30112562       0.64758553 
H       1.01497146       1.84054652      -0.36877634      -0.14692315       0.00759852       0.21065715 
H       1.47047081       0.08897724      -0.62565706      -0.01535973       0.18334583      -0.07142498 
H       0.32867609       0.52676760       0.73729911      -0.11143520       0.21928668      -0.07870007 
O       2.10038760      -0.65252632      -1.53796884      -0.21576103      -0.56827027      -0.41054431 
H       1.81945671      -1.62493280      -1.63008395      -0.16772754      -0.22312335      -0.22982229 
H       3.11265731      -0.45181946      -1.61732031       0.26938604       0.08003697      -0.06775103 
7
Properties=species:S:1:pos:R:3:momenta:R:3 pbc="F F F" energy=-4162.700817688926
O       0.99428908       0.85481408       0.02804512      -0.44667694       0.44390723      -0.26753680 
H       1.25804225       1.83168235       0.04599055      -0.04488677      -0.30479829       0.35740359 
H       1.60546530       0.01517912      -0.79450279       0.08655250       0.06091642       0.26551365 
H       0.15911210       0.84176423       0.47751415       0.41501868       0.50312894       0.18804029 
O       2.01659820      -0.62338107      -1.57196752      -0.03359084      -0.81176616       0.05303919 
H       1.38721688      -1.32869908      -1.95212948       0.20301931       0.08086985      -0.30657959 
H       2.99160179      -0.84792422      -1.68074078      -0.17943594       0.02774201      -0.28988032 
7
Properties=species:S:1:pos:R:3:momenta:R:3 pbc="F F F" energy=-4162.495967959162
O       1.09886597       0.96120590       0.01536880       0.55157462       0.16725578       1.18804257 
H       1.51019135       1.32633903       0.80126211      -0.16926662      -0.07625694      -0.14592977 
H       1.56058629       0.06418390      -0.78475817      -0.10384217      -0.27707380      -0.05567854 
H       0.43137694       0.56858102       0.55823290      -0.16644606       0.17184581      -0.14259116 
O       1.90513167      -0.72706554      -1.57136365       0.09551091       0.20713309      -0.80256407 
H       1.31194635      -0.95674097      -2.28486429       0.06401610      -0.01437897       0.06839996 
H       2.69669003      -0.53333161      -2.00212662      -0.27154678      -0.17852498      -0.10967899 
7
Properties=species:S:1:pos:R:3:momenta:R:3 pbc="F F F" energy=-4162.6542681866
O       1.19881359       0.84740268       0.10369891       0.17420881      -0.02905791       0.68806629 
H       1.93384551       1.30282774       0.50554544       0.22235770      -0.13044150       0.04387717 
H       1.42747345       0.23429952      -0.93881749      -0.05235081      -0.00635466      -0.18971751 
H       0.44869750       1.45875607      -0.03984904       0.14809648       0.13367975      -0.08516455 
O       1.79835797      -0.68148093      -1.58468880      -0.60408825       0.26160590      -0.13480537 
H       1.21566452      -0.88162852      -2.31291889      -0.00341377      -0.19445255      -0.26484093 
H       2.59345366      -0.56245620      -2.11669467       0.11518985      -0.03497904      -0.05741509 
7
Properties=species:S:1:pos:R:3:momenta:R:3 pbc="F F F" energy=-4162.533953921623
O       1.34991112       0.84200342       0.19517412       0.65191789       0.34115485      -0.50534668 
H       2.03404749       0.95071152       0.91889071      -0.06391535      -0.14836937       0.08557082 
H       1.56193734       0.00593425      -0.88627226      -0.03570229      -0.07662379      -0.18283265 
H       0.98456800       1.69238303      -0.08925279      -0.02789108      -0.14029933       0.16295020 
O       1.63669129      -0.59931913      -1.77077786      -0.36804686       0.04821373       0.49928078 
H       0.80833192      -1.14039012      -1.45993688      -0.13874042       0.11042671       0.14947550 
H       2.39800367      -1.17521689      -1.88445004      -0.01762189      -0.13450280      -0.20909796 
7
Properties=species:S:1:pos:R:3:momenta:R:3 pbc="F F F" energy=-4162.777865509221
O       1.55166529       0.90537552       0.18254093       0.74061055      -0.42820969       0.28042718 
H       2.38832550       1.11025062       0.59000966      -0.12965218       0.17250791      -0.25054499 
H       1.44181407       0.07679192      -0.94810647      -0.21982985       0.08005042      -0.07371100 
H       0.98473577       1.67130552       0.17254596      -0.00106030      -0.10152494      -0.20786481 
O       1.43908103      -0.67469706      -1.71893588      -0.35809762       0.40599588      -0.00274904 
H       0.62374099      -1.12721986      -2.04982149       0.05852460       0.00575811       0.18882936 
H       2.28249995      -1.20714958      -1.78797178      -0.09049520      -0.13457770       0.06561330 
7
Properties=species:S:1:pos:R:3:momenta:R:3 pbc="F F F" energy=-4162.804505390504
O       1.77830921       0.90834963       0.13852644       0.31504470      -0.12800266      -0.46986479 
H       2.53309731       1.44585030       0.12334097       0.04764734      -0.00280188      -0.11313991 
H       1.47759204       0.06656111      -0.75731595      -0.00070662       0.09385179      -0.15401184 
H       1.06718904       1.25693690       0.68865377       0.19575118      -0.03481761       0.26445410 
O       1.25262574      -0.68289121      -1.68948814      -0.44197238      -0.02964247       0.53714943 
H       0.36034369      -0.60254706      -2.07146290       0.06902735       0.07951789      -0.06141978 
H       1.64501930      -1.55996995      -1.77535630      -0.18479157       0.02189493      -0.00316722 
7
Properties=species:S:1:pos:R:3:momenta:R:3 pbc="F F F" energy=-4162.700943651166
O       1.97422889       0.89394019       0.06701451       0.05445723      -0.23816125      -0.16884465 
H       2.34603687       1.74129788      -0.28086475       0.14015023       0.21965338       0.20494151 
H       1.39206803       0.05165442      -0.70423807      -0.17145374       0.04811069       0.12650918 
H       1.27759092       1.03624592       0.74444292       0.03812391       0.12907831      -0.17854763 
O       1.08340038      -0.66522514      -1.62477061       0.07901241       0.40312373       0.21792937 
H       0.17690536      -0.75472158      -2.00884173      -0.05961046      -0.32840310       0.05490811 
H       1.46694733      -1.51933463      -1.43479782      -0.08067959      -0.23340176      -0.25689589 
7
Properties=species:S:1:pos:R:3:momenta:R:3 pbc="F F F" energy=-4162.678666101545
O       1.96210529       0.89997944       0.07966079       0.58333747      -0.13416098      -0.22760018 
H       2.36459605       1.70649509      -0.35101103       0.05425280       0.27217984       0.10263713 
H       1.38899671       0.20469467      -0.70114701      -0.41955197       0.06148857       0.40371209 
H       1.46027837       1.26351677       0.81456420      -0.11537483       0.06417998       0.15223603 
O       1.04283378      -0.67693675      -1.61880627      -0.27387731      -0.10460975      -0.18135093 
H       0.68489900      -1.53898771      -1.38675089       0.31813956      -0.20754834      -0.04062937 
H       1.59707843      -0.99054499      -2.35534289      -0.14692571       0.04847068      -0.20900477 
7
Properties=species:S:1:pos:R:3:momenta:R:3 pbc="F F F" energy=-4162.762064279922
O       1.95291067       0.80413825       0.07876299      -0.48827370      -0.66887941       0.10394794 
H       2.12412046       1.77547754       0.25465695      -0.14024837      -0.09194930      -0.05904325 
H       1.45364763       0.23731160      -0.80631241      -0.17552696      -0.07596255      -0.11237742 
H       1.67964873       0.43456786       0.94133014       0.12571523      -0.12266831       0.26340052 
O       1.03929193      -0.59637519      -1.61812232       0.66944561       0.70369203      -0.35885109 
H       1.79354167      -1.14272946      -1.87683103       0.32740760       0.23530107       0.04415315 
H       0.64704368      -0.41693506      -2.48913720      -0.31851941       0.02046647       0.11877014 
7
Properties=species:S:1:pos:R:3:momenta:R:3 pbc="F F F" energy=-4162.630553286289
O       1.91069224       0.82779121       0.21282506      -0.99343165       0.15522816      -0.43786837 
H       1.20436508       1.44451897       0.43658064       0.35927856      -0.12412743      -0.03580267 
H       1.65832533      -0.03500509      -0.97601303      -0.08192525      -0.08775153       0.20314726 
H       2.17062981       0.30082166       0.99529431       0.37482079      -0.11237286      -0.00260852 
O       1.12795309      -0.61531444      -1.73910469       0.16366724       0.21536282       0.00863580 
H       1.64374292      -0.77300453      -2.58499135       0.14178107      -0.02922840      -0.02398801 
H       0.28379895      -0.12445467      -2.05476522       0.03580924      -0.01711076       0.28848451 
7
Properties=species:S:1:pos:R:3:momenta:R:3 pbc="F F F" energy=-4162.518381927353
O       1.77858222       0.80218119       0.20415395      -0.32823667       0.32452417       0.55689277 
H       1.02374400       0.99868798       0.72486020      -0.25402497      -0.17119201      -0.10323861 
H       1.30944120       0.24940215      -0.81171261       0.12174821       0.32355126       0.08881783 
H       2.33432859       0.04793913       0.51816423      -0.08403537      -0.11213025       0.15255751 
O       1.23957868      -0.57122170      -1.73442742       0.30367693      -0.43060114      -0.95169209 
H       2.10440374      -0.40453344      -2.19870158       0.15151674      -0.10287411       0.00832560 
H       0.51407395      -0.37197768      -2.35311464       0.08935513       0.16872208       0.24833698 
7
Properties=species:S:1:pos:R:3:momenta:R:3 pbc="F F F" energy=-4162.745509237297
O       1.63027630       0.71606377       0.24820307      -0.45429322      -0.03145425      -0.69244586 
H       1.02088050       1.40459687       0.46697485       0.14526442       0.23831771       0.12878891 
H       1.60982894       0.14111102      -0.84042733       0.16934035      -0.06893509       0.19680568 
H       2.28140980       0.63959100       0.96692094       0.07574834      -0.07131041      -0.26339985 
O       1.37580113      -0.48829317      -1.80105624       0.15692491      -0.13276855       0.53181060 
H       1.89993991      -1.32582658      -1.97592640      -0.13711760       0.03184623       0.10069653 
H       0.66572135      -0.28933988      -2.37966102       0.04413280       0.03430436      -0.00225600 
7
Properties=species:S:1:pos:R:3:momenta:R:3 pbc="F F F" energy=-4162.777189798613
O       1.66148753       0.83014455       0.21564820       0.45093803       0.49331570      -0.82960326 
H       1.48684185       1.76449043       0.12704354      -0.17023367       0.21864288       0.09674481 
H       1.42412339       0.10402628      -0.72583735       0.28489603      -0.08772157      -0.04947144 
H       2.48186746       0.86945748       0.69870376      -0.36491747      -0.16011447      -0.09913838 
O       1.34125419      -0.60827903      -1.75639978      -0.13703432      -0.60014939       0.91848850 
H       1.56296525      -1.55897272      -1.68786804       0.08251605       0.04596406      -0.05136780 
H       0.57492716      -0.51514368      -2.36623743      -0.14616465       0.09006279       0.01434758 
7
Properties=species:S:1:pos:R:3:momenta:R:3 pbc="F F F" energy=-4162.647559704855
O       1.69359861       0.89800530       0.21763314       0.00371489       0.54108505       0.19976905 
H       1.72300407       1.87040301      -0.10126642      -0.05572188       0.11296529      -0.06072150 
H       1.38225672       0.02510324      -0.77562543      -0.07838243      -0.01926283       0.37445590 
H       2.55076556       0.72406111       0.64000903       0.11249524      -0.47521748       0.00113960 
O       1.30439392      -0.65007232      -1.76867594      -0.05857160      -0.21571062      -0.34516150 
H       1.59385236      -1.54207596      -1.57661490       0.02179475      -0.06715655      -0.15574722 
H       0.35622552      -0.82737677      -1.97735538       0.05467104       0.12329714      -0.01373433 
7
Properties=species:S:1:pos:R:3:momenta:R:3 pbc="F F F" energy=-4162.523337309731
O       1.73015122       0.89947663       0.13458464      -0.10451765       0.81027378      -0.57451480 
H       2.19087664       1.71019852      -0.34468315       0.18005907      -0.28432814       0.04089260 
H       1.51137795       0.12666933      -0.78311495       0.12299574       0.01987600       0.18561583 
H       1.93969958       0.73542688       1.09717434      -0.20901163      -0.15284769       0.17688291 
O       1.25008838      -0.66716634      -1.66217883      -0.00636104      -0.49670538      -0.12467388 
H       1.88541247      -1.30022839      -2.16135181       0.20352795      -0.01245971      -0.04050386 
H       0.36051255      -0.77398803      -1.97105448      -0.18669245       0.11619114       0.33630121 
7
Properties=species:S:1:pos:R:3:momenta:R:3 pbc="F F F" energy=-4162.336254513723
O       1.80209579       1.08192975      -0.09794057       0.57891479       0.06310152      -0.58837624 
H       2.82858143       1.06579021       0.15965981      -0.18731543       0.09851372      -0.15048188 
H       1.60433211       0.22921270      -0.81830409      -0.26493747      -0.24104079      -0.02482278 
H       1.09354605       0.97501726       0.63278482      -0.20975784       0.48561996       0.02983606 
O       1.19799503      -0.84708229      -1.44766658       0.16344874      -0.55060422       0.15805302 
H       1.80943326      -0.79158266      -2.24022322      -0.10807971       0.17489055       0.50363306 
H       0.23690722      -1.02062933      -1.61104522       0.02772691      -0.03048074       0.07215875 
7
Properties=species:S:1:pos:R:3:momenta:R:3 pbc="F F F" energy=-4162.580769200685
O       1.82075624       1.19524702      -0.24988803       0.50956846       0.55859500      -0.65421901 
H       2.69231308       1.34023545       0.09916038      -0.52837001      -0.01969327      -0.09327639 
H       1.62597719       0.13497108      -0.85774234      -0.13459152       0.11921765       0.26584404 
H       1.27246012       1.99057528      -0.42067545       0.06839416      -0.21436225      -0.29919943 
O       1.18345959      -0.99795583      -1.26656545       0.07335665      -0.47167473       0.49436350 
H       1.67935198      -1.45823391      -1.90363906      -0.23971955      -0.06171669       0.20366031 
H       0.23722543      -0.95364562      -1.25695908       0.25136182       0.08963429       0.08282700 
7
Properties=species:S:1:pos:R:3:momenta:R:3 pbc="F F F" energy=-4162.459734366857
O       1.83031938       1.27115065      -0.53608641       0.20372302       0.21567805      -0.89522514 
H       2.42672196       1.18148261       0.13743897      -0.15635065       0.23455375       0.06482283 
H       1.58794527       0.12420620      -0.84919900      -0.06290894      -0.38557787      -0.30060325 
H       2.10513007       1.88909548      -1.20221500       0.25281812      -0.01669471       0.04360158 
O       1.13063461      -1.03050080      -0.96762278      -0.37707045       0.20982817       1.27126523 
H       1.79625159      -1.43054121      -1.47119293       0.24822956      -0.22289748      -0.14425390 
H       0.27793190      -1.39853063      -1.15696537      -0.10844065      -0.03488991      -0.03960736 
7
Properties=species:S:1:pos:R:3:momenta:R:3 pbc="F F F" energy=-4162.7966649148275
O       1.82370691       1.27966898      -0.77256369      -0.30154057       0.01383353      -0.69201582 
H       1.73905992       1.69095169       0.07978031       0.11030783       0.27852751       0.24826621 
H       1.65135812       0.06078810      -0.73938001       0.25194260       0.20440083      -0.07317414 
H       2.74962020       1.36060672      -1.02176190       0.16662384       0.06054667       0.12174271 
O       1.15464995      -1.03500290      -0.77345171      -0.32427238       0.13369396       0.46781026 
H       1.59917862      -1.73730471      -1.27296971       0.25847716      -0.37095851      -0.22456136 
H       0.17854526      -1.07307498      -0.91631688      -0.16153847      -0.32004400       0.15193214 
7
Properties=species:S:1:pos:R:3:momenta:R:3 pbc="F F F" energy=-4162.552940747774
O       1.74275626       1.28936493      -0.86717915       0.23033449      -0.24607900      -0.38100362 
H       1.29341392       1.96514963      -0.33024531      -0.16161961       0.06262148       0.19270225 
H       1.54920218       0.21477741      -0.72134026       0.10332379      -0.22591561       0.12948423 
H       2.72561065       1.51570155      -0.71330017      -0.21778288       0.10889704       0.21475009 
O       1.26012824      -1.09649480      -0.66847579      -0.39439744       0.29200820      -0.20738469 
H       1.68173481      -1.37666503      -1.57957189       0.24228354       0.06180042      -0.09574099 
H       0.27849730      -1.19489018      -0.69063207       0.19785812      -0.05333252       0.14719271 
7
Properties=species:S:1:pos:R:3:momenta:R:3 pbc="F F F" energy=-4162.654314958538
O       1.77178265       1.31224403      -0.81119446       0.25259334      -0.58452311       0.31884974 
H       1.09046285       1.95066218      -0.47573261      -0.25984160       0.10763873      -0.10614445 
H       1.46794332       0.11308896      -0.83617052       0.01167745       0.01532003      -0.00723678 
H       2.60258152       1.50335729      -0.35915567      -0.25702990      -0.05316731      -0.26061391 
O       1.27090759      -1.10126089      -0.74758769       0.26650683       0.60320274       0.08479661 
H       1.28044366      -1.44876840      -1.75070263      -0.21559106       0.10417269       0.18115806 
H       0.45522985      -1.28175678      -0.24625247       0.20168492      -0.19264377      -0.21080927 
7
Properties=species:S:1:pos:R:3:momenta:R:3 pbc="F F F" energy=-4162.621383438621
O       1.73078375       1.35548280      -0.76126634      -0.02092578       0.30094089       0.03170214 
H       1.20913640       1.85591789      -0.06913301      -0.04718119      -0.09529166       0.16062977 
H       1.62439737       0.13444445      -0.71364403      -0.02102609      -0.18846693      -0.17564824 
H       2.62401747       1.53604490      -0.63694559      -0.14708485       0.00845439      -0.25153439 
O       1.29440098      -1.14279504      -0.80459502       0.34001091      -0.03596602       0.18747870 
H       1.24583120      -1.40768683      -1.74691122      -0.12337701      -0.20550412       0.34430806 
H       0.47112647      -1.30919293      -0.38901877       0.01958402       0.21583346      -0.29693604 
7
Properties=species:S:1:pos:R:3:momenta:R:3 pbc="F F F" energy=-4162.733645857631
O       1.72128247       1.31597241      -0.81777582      -0.47570229       0.40290699       0.10482952 
H       1.45723549       1.75292539       0.04736283       0.06547679      -0.12441133      -0.00983228 
H       1.57989158       0.01855165      -0.98785320      -0.04956576      -0.03152817       0.09043787 
H       2.52877317       1.71219515      -1.14272459       0.13624364      -0.02096794      -0.09952920 
O       1.27982855      -1.08048649      -0.72180557       0.64632498      -0.10411193       0.11848243 
H       1.65509371      -1.78470333      -1.21410827      -0.19929372      -0.02049470      -0.03844561 
H       0.33561364      -1.25129432      -0.67544559      -0.12348363      -0.10139292      -0.16594273 
7
Properties=species:S:1:pos:R:3:momenta:R:3 pbc="F F F" energy=-4162.773909553485
O       1.54662227       1.33737147      -0.84763678      -0.62473585       0.02796777      -0.24082813 
H       1.47115901       1.90772999      -0.03980936       0.04468272      -0.32132547      -0.05788105 
H       1.44866736       0.10400953      -0.70474784      -0.21743870       0.12838151      -0.02004244 
H       2.24944469       1.58239323      -1.46792264      -0.10669951      -0.02465800       0.08017448 
O       1.43261624      -1.09893184      -0.69112650       0.95225214       0.22368663       0.27122696 
H       1.99942745      -1.46311766      -1.39011974       0.00898776       0.04825289      -0.16480019 
H       0.73506995      -1.73022182      -0.38315436      -0.05704857      -0.08230532       0.13215036 
7
Properties=species:S:1:pos:R:3:momenta:R:3 pbc="F F F" energy=-4162.656394977266
O       1.50216424       1.35428189      -0.96075515      -0.25410089      -0.25752400      -0.13545216 
H       1.52957831       1.66410233      -0.06623921       0.18864686       0.11612752       0.11773286 
H       1.53741187       0.15116932      -0.87895425       0.01091285       0.09407766       0.10571389 
H       1.96508414       1.82729668      -1.63722133       0.09113972       0.01635717      -0.01812531 
O       1.50953490      -1.12192611      -0.58878319      -0.23129350      -0.14754679      -0.07206185 
H       1.58590300      -1.77813776      -1.30286422       0.00309576       0.27827908       0.02012687 
H       0.77057525      -1.36707425       0.07054705       0.19159919      -0.09977064      -0.01793431 
7
Properties=species:S:1:pos:R:3:momenta:R:3 pbc="F F F" energy=-4162.627242250199
O       1.45941130       1.35869317      -0.91110852      -0.07681176       0.33356891       0.25467041 
H       1.75000121       1.90603859      -0.18952085      -0.11016521       0.27583468       0.08966162 
H       1.48648651       0.18061665      -0.67423555      -0.15888181      -0.05883594      -0.24205316 
H       1.65620297       1.67139916      -1.80785123      -0.05264496       0.34743460      -0.01892152 
O       1.56419104      -1.14823985      -0.62890532       0.36867143      -0.84183693      -0.06677782 
H       1.21857405      -1.42612695      -1.43410439      -0.06422189      -0.12063470       0.15406617 
H       1.08836005      -1.48693476       0.13980703       0.09405419       0.06446937      -0.17064570 
7
Properties=species:S:1:pos:R:3:momenta:R:3 pbc="F F F" energy=-4162.787726533033
O       1.27862835       1.30041767      -0.79823639      -0.27603795      -0.20338573       0.46128931 
H       1.91384001       1.78810792      -0.16853880      -0.08450641       0.16564000      -0.05706163 
H       1.50588242       0.05331027      -0.74878922      -0.06413473      -0.09464327       0.31918613 
H       1.48281841       1.65682810      -1.68077484      -0.15868638      -0.03722105      -0.13317755 
O       1.70494989      -1.06761415      -0.74807845       0.60845980       0.43264343      -0.44679926 
H       1.09563153      -1.47581072      -1.35792407      -0.20467706      -0.30735877      -0.01763966 
H       1.83671581      -1.53218580       0.09013164       0.17958273       0.04432539      -0.12579734 
7
Properties=species:S:1:pos:R:3:momenta:R:3 pbc="F F F" energy=-4162.693701961495
O       1.08588797       1.26092934      -0.62926910      -0.10022773      -0.32366437       0.51723407 
H       1.90193862       1.86772435      -0.73837770      -0.28706545      -0.02024582      -0.13030419 
H       1.50727558       0.20516080      -0.92150188      -0.09000611      -0.22005067      -0.13540391 
H       0.35243126       1.69947448      -1.11218829      -0.11204968      -0.32424162       0.20359711 
O       1.91185153      -1.05222982      -0.91690963       0.46935601       1.08130762      -0.19756009 
H       1.18126786      -1.65959571      -0.72030429      -0.00074638      -0.28888572      -0.05294346 
H       2.66720704      -1.23993493      -0.37568363       0.12073934       0.09578058      -0.20461954 
7
Properties=species:S:1:pos:R:3:momenta:R:3 pbc="F F F" energy=-4162.61608073852
O       0.95780529       1.25078341      -0.66210545      -0.15961721       0.18736038      -0.68935573 
H       1.20604189       1.95738952      -1.30208898      -0.14355837      -0.17458924       0.18331152 
H       1.37496658       0.22054083      -0.61827377      -0.03358843       0.03314362      -0.16994296 
H       0.01339246       1.22988568      -0.68290290       0.00092849      -0.08785072       0.01597399 
O       2.05834946      -1.01250899      -0.87772527       0.21796183      -0.24467915       0.55149824 
H       1.74646193      -1.87398012      -0.48794030       0.21612429       0.15821770       0.01512009 
H       2.97697018      -1.13042038      -0.87760559      -0.09825060       0.12839741       0.09339485 
7
Properties=species:S:1:pos:R:3:momenta:R:3 pbc="F F F" energy=-4162.783343840968
O       0.96692391       1.19903670      -0.72151296       0.12934807       0.78846255      -0.39182502 
H       1.30906228       1.72322199      -1.41535973       0.00614746      -0.03691611       0.27321494 
H       1.40710299       0.10784429      -0.65843474       0.10264499       0.06279194       0.11845272 
H       0.00567366       1.32925495      -0.62162039      -0.21018767      -0.09038473       0.16143424 
O       2.04999229      -0.96324310      -0.83952569      -0.35267646      -0.74238007      -0.13531925 
H       1.63158918      -1.68137491      -0.40348427       0.04194039      -0.03437293      -0.11880093 
H       2.95231925      -1.03615520      -0.53329955       0.28278323       0.05279935       0.09284329 
7
Properties=species:S:1:pos:R:3:momenta:R:3 pbc="F F F" energy=-4162.747428098197
O       1.13928913       1.29222464      -0.67285803       0.61871568       0.62470645      -0.28384704 
H       1.26673861       1.76851005      -1.44393146       0.04062031       0.14743024      -0.18421466 
H       1.49213613       0.10647664      -0.83536058       0.03305003       0.03752298       0.19453972 
H       0.19104184       1.36098016      -0.36850381       0.16455721      -0.07251249       0.12450632 
O       1.89991785      -1.04128247      -0.88253207      -0.85458387      -0.39516298       0.32989221 
H       1.25514591      -1.70649623      -0.56453892      -0.25386133      -0.18934362      -0.08929659 
H       2.74688506      -1.32711804      -0.50951792       0.25150198      -0.15264058      -0.09157998 
7
Properties=species:S:1:pos:R:3:momenta:R:3 pbc="F F F" energy=-4162.844281724013
O       1.32460817       1.30515858      -0.71702606       0.00074593      -0.49133725       0.09502719 
H       1.20103837       1.81226545      -1.53011688       0.09222085       0.09995590      -0.32944710 
H       1.47527926       0.01162272      -0.68483016       0.08400786      -0.01673932      -0.00092148 
H       0.76199045       1.63600717      -0.03637680       0.22446061      -0.08446984      -0.05343671 
O       1.72488111      -1.05749420      -0.84757885      -0.07102005       0.10349730       0.37782858 
H       0.94961921      -1.64854327      -1.02519111      -0.14544289       0.20930590      -0.16776489 
H       2.40081920      -1.55697435      -0.29907993      -0.18497231       0.17978731       0.07871441 
7
Properties=species:S:1:pos:R:3:momenta:R:3 pbc="F F F" energy=-4162.743892314698
O       1.38673290       1.36514360      -0.73151674      -0.27939793      -0.53259734      -0.32054110 
H       1.78291860       1.84163552      -1.51804720       0.07765950       0.06272886       0.20205533 
H       1.51359951       0.17727147      -0.66965655      -0.08489027       0.13029647       0.08410952 
H       1.21226985       1.94761506       0.01222291       0.05184936       0.10081524       0.23918449 
O       1.62547544      -1.14039244      -0.82865348       0.40355834       0.33626772      -0.14388057 
H       1.17750103      -1.71785662      -1.48011156       0.00891034       0.00967161       0.04204976 
H       1.69418168      -1.63060844       0.00960982      -0.17768934      -0.10718256      -0.10297744 
7
Properties=species:S:1:pos:R:3:momenta:R:3 pbc="F F F" energy=-4162.772378828612
O       1.47912570       1.32131191      -0.69735885       0.81579390      -0.01209948      -0.10513141 
H       1.86523602       1.88531234      -1.37279784      -0.04850853      -0.09726290       0.08530226 
H       1.61939081       0.10721860      -0.76808452      -0.09768504      -0.10016421      -0.11065132 
H       1.25621022       1.80236087       0.13622165      -0.20351127       0.00967979       0.09827821 
O       1.53037185      -1.09067160      -0.85762148      -0.63967535       0.18391831      -0.16773878 
H       1.40152649      -1.67149462      -1.67276685       0.18487766       0.15028735      -0.01140804 
H       1.28113275      -1.59881295      -0.05092895      -0.01129137      -0.13435886       0.21134909 
7
Properties=species:S:1:pos:R:3:momenta:R:3 pbc="F F F" energy=-4162.661284740774
O       1.59213127       1.36903853      -0.67112763       0.10446840       0.29432064      -0.10674522 
H       1.46195224       1.71727261      -1.52165170       0.01023568      -0.00718851       0.12010063 
H       1.53416483      -0.00341415      -0.71681615      -0.14967786       0.04381991      -0.02599653 
H       0.93874202       1.69407922      -0.02328707       0.07584635      -0.23616196      -0.06000211 
O       1.50571394      -1.12723956      -0.87780645      -0.28286477      -0.19365687      -0.22208900 
H       0.85860498      -1.46507407      -1.53486535       0.17065360       0.16538495       0.27171815 
H       1.22777601      -1.59538993      -0.02770250       0.07133860      -0.06651815       0.02301408 
7
Properties=species:S:1:pos:R:3:momenta:R:3 pbc="F F F" energy=-4162.832221382022
O       1.70853535       1.33995937      -0.68050444       0.27852533      -0.08719298       0.14770761 
H       2.08969336       1.67106515      -1.50854452       0.33055953      -0.16143230      -0.14229375 
H       1.52831362       0.23680966      -0.80317053       0.07002419       0.21108863       0.03182016 
H       0.90658738       1.84659619      -0.44511983       0.07226178       0.03580745      -0.27166820 
O       1.33953941      -1.10935710      -0.85154618      -0.53492389      -0.27951752       0.33314499 
H       0.76657729      -1.67204832      -1.32393010      -0.15987012       0.10959518       0.03710084 
H       1.52002612      -1.55723474      -0.01153252      -0.05657683       0.17165155      -0.13581166 
7
Properties=species:S:1:pos:R:3:momenta:R:3 pbc="F F F" energy=-4162.795953819079
O       1.68492977       1.29809692      -0.90053621      -0.18756389      -0.03071640      -0.72285130 
H       2.60769890       1.66117797      -0.77628155      -0.14221229      -0.05688256       0.07045292 
H       1.50454387      -0.03317239      -0.87384709       0.06446224      -0.18074133       0.17332559 
H       1.36637239       1.80451842      -1.63929575       0.15190528      -0.17379727      -0.24369373 
O       1.31137757      -1.09124219      -0.65950647       0.20250947       0.23963032       0.75402194 
H       0.38732183      -1.24393273      -0.55038961      -0.23723522      -0.06958152       0.24643867 
H       1.76691468      -1.28648175       0.19180718       0.14813440       0.27208877      -0.27769408 
7
Properties=species:S:1:pos:R:3:momenta:R:3 pbc="F F F" energy=-4162.735169886435
O       1.71319531       1.30262319      -1.15278328      -0.14319678      -0.76714964      -0.40069082 
H       2.46335034       1.82915321      -0.98818472      -0.03179721      -0.01764525      -0.11172732 
H       1.57205678       0.11305955      -0.70342740       0.26467675       0.03725232       0.09996199 
H       1.51489233       1.42104438      -2.10474752      -0.20223866       0.03202702      -0.11318252 
O       1.22620360      -1.06596508      -0.39228798      -0.17027885       0.59166699       0.49236516 
H       1.12904303      -1.19727528       0.56299645       0.33311462       0.16644928       0.14255928 
H       1.85676102      -1.73691230      -0.65227047      -0.05027987      -0.04260072      -0.10928578 
7
Properties=species:S:1:pos:R:3:momenta:R:3 pbc="F F F" energy=-4162.75802851311
O       1.71029317       1.22316480      -1.34411406      -0.20205236       0.21945415      -0.73648144 
H       2.43692008       1.09925390      -1.97435321      -0.12846640       0.08641522      -0.30873443 
H       1.45088456       0.21964725      -0.79748870       0.25568076       0.01039176       0.05795693 
H       1.05215582       1.74016784      -1.80690740      -0.06795740      -0.00561725       0.08815475 
O       1.25270630      -0.97695786      -0.15252226       0.01060047      -0.19607990       0.77246512 
H       1.80616278      -1.01841685       0.65093947      -0.02459139      -0.08067748       0.20059113 
H       1.41539156      -1.76314180      -0.72658428       0.15678633      -0.03388650      -0.07395208 
7
Properties=species:S:1:pos:R:3:momenta:R:3 pbc="F F F" energy=-4162.790931815962
O       1.69167270       1.08858436      -1.47543644       0.01605716       0.12092232      -0.67738671 
H       1.63644686       0.90007554      -2.45805959      -0.11861356       0.04984162       0.05687899 
H       1.42622438       0.03393464      -0.77644637       0.09405423      -0.12977021       0.09787667 
H       1.09368424       1.86507032      -1.37169051       0.20668683       0.13596154      -0.02019973 
O       1.31890881      -0.85867550      -0.06961531      -0.26256503      -0.41875162       0.57990829 
H       1.40443446      -0.54789864       0.86518051      -0.09219513       0.07870843       0.09331420 
H       1.84550173      -1.71498793      -0.14492729       0.15657551       0.16308791      -0.13039171 
7
Properties=species:S:1:pos:R:3:momenta:R:3 pbc="F F F" energy=-4162.7585970671835
O       1.67819809       1.02664911      -1.50161633      -0.57331395      -0.10286155      -0.62623533 
H       1.44137977       0.75530263      -2.35819244       0.06936916       0.09185614       0.22343297 
H       1.51316820       0.18730324      -0.73356461      -0.19315676       0.04278700       0.07206101 
H       1.17553814       1.85745644      -1.36191136       0.05408383      -0.20834333       0.13072183 
O       1.33982523      -0.81564004      -0.06262438       0.83772927       0.42917515       0.25732399 
H       1.08010171      -0.51100626       0.78612339      -0.13531423      -0.14110840      -0.13987765 
H       2.07798724      -1.45288436       0.08616943      -0.05939732      -0.11150500       0.08257318 
7
Properties=species:S:1:pos:R:3:momenta:R:3 pbc="F F F" energy=-4162.595317294772
O       1.56365786       0.99735294      -1.65092790      -0.16964132      -0.46735585       0.38865908 
H       1.72278201       0.67673629      -2.46963076       0.03144264      -0.16854876      -0.08907780 
H       1.53269601       0.26996237      -0.82043281      -0.10886248      -0.09378677       0.06920258 
H       0.86521091       1.62061038      -1.72678469       0.12648793      -0.12955721      -0.02742533 
O       1.45464447      -0.78621498       0.09196471       0.11466368       0.34316202      -0.49195046 
H       0.96346991      -0.46981462       0.89124617      -0.04407152       0.11876214       0.22363489 
H       2.19958774      -1.26336849       0.46046163       0.04998107       0.39732444      -0.07304296 
7
Properties=species:S:1:pos:R:3:momenta:R:3 pbc="F F F" energy=-4162.616362842415
O       1.56991433       0.96348084      -1.74364758      -0.08101529       0.28354894      -0.26759291 
H       1.71147015       0.58671174      -2.60421271       0.09288601      -0.27948250      -0.05371682 
H       1.48070028       0.18975549      -0.82237209       0.16939716      -0.00691167       0.13129674 
H       0.80531939       1.51333764      -1.79575863      -0.11217998       0.11264889       0.26863246 
O       1.46573518      -0.73314582       0.18316710      -0.04716228      -0.29556693      -0.27315329 
H       0.81464875      -0.67562042       0.94075295       0.03303244       0.07934990       0.07236557 
H       2.19627315      -1.08475456       0.64053258      -0.05495807       0.10641337       0.12216825 
7
Properties=species:S:1:pos:R:3:momenta:R:3 pbc="F F F" energy=-4162.857861422886
O       1.45966071       0.93960956      -1.65775178      -0.29748744       0.83555961      -0.29286576 
H       1.95574301       0.80978956      -2.50862553       0.19259554      -0.00216334       0.03437119 
H       1.47268026       0.00165012      -0.73337425       0.05981940      -0.00876143       0.09278873 
H       0.64499479       1.45658021      -1.77326478      -0.13038883       0.01143844      -0.00489116 
O       1.54919286      -0.73307646       0.09807302      -0.08060446      -0.83994207       0.60515193 
H       0.93326338      -0.49816666       0.83536163       0.00673396      -0.00721907      -0.28485666 
H       2.42703612      -0.86263875       0.52612001       0.24933183       0.01108786      -0.14969826 
7
Properties=species:S:1:pos:R:3:momenta:R:3 pbc="F F F" energy=-4162.832738885468
O       1.51985726       0.97056763      -1.62684161       0.33451918      -0.16706788       0.02432811 
H       2.28013257       0.78770072      -2.21651647      -0.10084523       0.00604500       0.20192714 
H       1.42755198       0.20340555      -0.90295384       0.14949597      -0.03878158      -0.18829479 
H       0.67716219       0.99131452      -2.16887873       0.18560556      -0.05215016       0.12848941 
O       1.48981095      -0.71909122       0.08970529      -0.53415728       0.11923137       0.31030557 
H       0.76029595      -0.98787366       0.62671950      -0.08917147       0.08304172      -0.36975158 
H       2.27564486      -0.80067412       0.65005250       0.05455328       0.04968153      -0.10700386 
7
Properties=species:S:1:pos:R:3:momenta:R:3 pbc="F F F" energy=-4162.7237792094975
O       1.54451774       0.94939941      -1.67430669      -0.67971693      -0.65531859      -0.48525064 
H       2.18031940       1.08986000      -2.36048019      -0.06850206      -0.13288735       0.06827951 
H       1.54478454       0.01543490      -0.57675049       0.16183943       0.03007064       0.45336765 
H       0.72731331       1.27769291      -2.00937560       0.16519292      -0.03519846      -0.03110552 
O       1.46893960      -0.75142356       0.11776121       0.21730020       1.05401639       0.16621970 
H       0.63825547      -0.69293961       0.56536063      -0.02134291      -0.20905296      -0.09354470 
H       2.26997365      -0.64701297       0.67773114       0.22522935      -0.05162967      -0.07796600 
7
Properties=species:S:1:pos:R:3:momenta:R:3 pbc="F F F" energy=-4162.621105966349
O       1.53214316       0.87987138      -1.78201867      -0.00897684      -0.20138347       0.06749143 
H       2.12188441       0.54501855      -2.41927940      -0.11315713      -0.13518625      -0.08683226 
H       1.52671741       0.35415603      -0.82129389      -0.00043220       0.05852390      -0.02173855 
H       0.59807518       0.74194986      -1.99569129      -0.11171121      -0.08752184       0.03701286 
O       1.48280681      -0.59198523       0.24590880       0.54278259       0.45900631      -0.19862133 
H       0.76083859      -1.09843229       0.62823657      -0.17529736      -0.16705510       0.13577736 
H       2.32943974      -0.92671528       0.58015902      -0.13320785       0.07361645       0.06691048 
7
Properties=species:S:1:pos:R:3:momenta:R:3 pbc="F F F" energy=-4162.567515423875
O       1.37180068       0.79825080      -1.78086783      -0.76091885      -0.38057127       0.35286731 
H       2.11478064       0.77103271      -2.37534261       0.08345727       0.07007737      -0.20691418 
H       1.25880405      -0.09330513      -0.77798681       0.35890488      -0.12772605       0.14899579 
H       0.67643783       1.35078832      -2.15494711       0.06270166      -0.06343651      -0.22894807 
O       1.67991846      -0.60907040       0.23158042       0.22327765       0.49265543       0.20330915 
H       0.89207538      -1.01549535       0.70527316       0.20470042      -0.01222825      -0.07763555 
H       1.81125628       0.16961645       0.78428878      -0.17212303       0.02122927      -0.19167446 
7
Properties=species:S:1:pos:R:3:momenta:R:3 pbc="F F F" energy=-4162.645251067163
O       1.19472289       0.60471464      -1.85161474      -0.57018996      -0.18828122       0.01852171 
H       1.92298326       0.99783520      -2.46321058      -0.26149328       0.13087242      -0.23111321 
H       1.51240137       0.20794535      -0.74386220      -0.42278042      -0.00210927      -0.06160862 
H       0.55994252       0.31143437      -2.50163656       0.12272504      -0.23585500      -0.07407352 
O       1.83983661      -0.35596875       0.33511113       0.93525330      -0.29494079       0.36405611 
H       1.72617699      -1.33619580       0.35648586       0.33342717       0.21195786       0.35641398 
H       1.30420830       0.05619290       1.01316353      -0.13694184       0.37835600      -0.37219644 
7
Properties=species:S:1:pos:R:3:momenta:R:3 pbc="F F F" energy=-4162.3795048328575
O       0.95001772       0.44842538      -1.82539922      -1.12598949      -0.42398024      -0.11097258 
H       1.23441553       1.41551021      -1.90042331      -0.21270420      -0.14333487      -0.03797235 
H       1.56596685       0.09353223      -0.79893823      -0.10827899       0.38421247       0.15429297 
H       1.24994389       0.12626899      -2.70073611       0.27190311       0.05595931       0.17404085 
O       2.01721998      -0.22606209       0.29709654       0.69141631      -0.25448599      -0.15172428 
H       2.24939416      -1.09370067       0.08435681       0.25081628       0.13801367      -0.07161321 
H       1.79452532       0.11434655       1.16395591       0.23283699       0.24361565       0.04394860 
7
Properties=species:S:1:pos:R:3:momenta:R:3 pbc="F F F" energy=-4162.459998125326
O       0.78707777       0.40398639      -1.71258820      -0.37515199       0.40077575       0.80058752 
H       0.30417750       1.02747186      -1.13241631      -0.18456230      -0.25572109      -0.07538163 
H       1.53724484       0.11210394      -0.92661726       0.32151545       0.19740306       0.11435895 
H       1.09275532       0.97852763      -2.41184334       0.06821700      -0.02117150       0.28464735 
O       2.25736888      -0.20466045       0.14012643       0.23186474       0.00904107      -1.15372710 
H       2.19927502      -1.12471669       0.07973379      -0.05243527      -0.31184567       0.04134259 
H       1.73533067       0.02821987       0.94025236      -0.00944763      -0.01848161      -0.01182768 
7
Properties=species:S:1:pos:R:3:momenta:R:3 pbc="F F F" energy=-4162.507414007869
O       0.64674909       0.61124891      -1.54773391      -0.18534016      -0.04937043       0.15505226 
H      -0.01796261      -0.06613132      -1.62841012       0.20683594      -0.11821920       0.28113861 
H       1.26380544       0.34949399      -0.78824059       0.06451726      -0.03503533       0.11941383 
H       1.20267638       0.87210477      -2.30355598      -0.35425801       0.26643832      -0.11336056 
O       2.33392680      -0.33703398      -0.00316666      -0.34525465       0.30336275      -0.40527832 
H       3.04419569      -1.03187404      -0.06588627       0.33467936      -0.11822193       0.03844960 
H       2.38823946      -0.29062649       0.99298245       0.27882025      -0.24895419      -0.07541542 
7
Properties=species:S:1:pos:R:3:momenta:R:3 pbc="F F F" energy=-4162.365297379064
O       0.50499976       0.37837448      -1.43920686      -0.69146761      -0.97601102       0.18421576 
H      -0.31326290      -0.12332320      -1.74464196      -0.37521228       0.09235510      -0.30593211 
H       1.58856497      -0.28098420      -0.65633236      -0.23658760      -0.03695106       0.20236667 
H       0.56252449       1.32795340      -1.60530152      -0.00286871      -0.13284505       0.21757519 
O       2.48639763      -0.20570752      -0.10183210       1.28735341       1.34858574      -0.21572663 
H       3.37483300       0.00545747      -0.53730826       0.10386233      -0.04481189      -0.03040499 
H       2.49812297       0.51563516       0.59394977      -0.08507954      -0.25032182      -0.05209388 
7
Properties=species:S:1:pos:R:3:momenta:R:3 pbc="F F F" energy=-4162.4739021174155
O       0.46385020       0.19126640      -1.43684079       0.09296750      -0.18411378       0.46255607 
H       0.21503810      -0.73957385      -1.28351194       0.09616185       0.02641088       0.02479704 
H       1.75191367       0.44870693      -0.82379969      -0.19495468      -0.13799081      -0.31792879 
H      -0.33791003       0.59876291      -1.18914491      -0.13651212      -0.31931391       0.00643880 
O       2.52872489       0.01769693      -0.13682696       0.35213842       1.10155232       0.01841734 
H       3.36207483      -0.12811171      -0.67548520      -0.03673726      -0.40518221      -0.05305781 
H       2.70097352       0.68885760       0.54019239      -0.17306372      -0.08136249      -0.14122264 
7
Properties=species:S:1:pos:R:3:momenta:R:3 pbc="F F F" energy=-4162.445822283272
O       0.37255984       0.17026330      -1.34190847      -0.07641914       0.46265411       0.32908346 
H       0.20957040      -0.40596211      -2.09907903       0.16178488       0.06352751      -0.07907118 
H       1.51422477       0.06632102      -0.76248476       0.10538022      -0.13954508      -0.08323356 
H      -0.52348164       0.25655648      -1.02498748      -0.30637748      -0.31833136       0.02198575 
O       2.68664741       0.07403742      -0.23050919      -0.37872914       0.06058692       0.25697437 
H       2.65516597      -0.60880916       0.41739516       0.05702970      -0.12681435      -0.14049089 
H       2.77902331       0.99965966       0.01756524       0.43733096      -0.00207775      -0.30524795 
7
Properties=species:S:1:pos:R:3:momenta:R:3 pbc="F F F" energy=-4162.664488731136
O       0.41551040       0.21787515      -1.30437000       0.42817247      -0.09269845      -0.18185097 
H       0.37036818       0.54118329      -2.22379419      -0.15060358       0.45246173       0.12594444 
H       1.36667418       0.16944979      -0.68893340      -0.01018175      -0.12494274      -0.00166536 
H      -0.11100150      -0.64161661      -1.17746039      -0.13900366      -0.13151145      -0.00773948 
O       2.59795018      -0.01781996      -0.23338599      -0.46519923      -0.79693458      -0.24103325 
H       2.58665420       0.28682999       0.72149739       0.21616342       0.57066892       0.06687085 
H       3.14789991       0.65418551      -0.63305115       0.12065232       0.12295656       0.23947378 
7
Properties=species:S:1:pos:R:3:momenta:R:3 pbc="F F F" energy=-4162.702001830593
O       0.37315984       0.22358513      -1.25763871       0.38612236      -0.13985032       0.28714359 
H      -0.16885205       0.93888383      -1.53643744      -0.15759825      -0.06394641       0.06412898 
H       1.61858753       0.15290356      -0.57326614       0.02322698       0.19894045       0.17980698 
H       0.20613804      -0.53526950      -1.88208620       0.18850134       0.08380823      -0.00531848 
O       2.60275547      -0.02190867      -0.25939545      -0.59862427      -0.11208819      -0.46073501 
H       2.90402138       0.51029399       0.49835436       0.18682170       0.04216626      -0.15561353 
H       3.39661957      -0.08251273      -0.83720363      -0.02844986      -0.00903002       0.09058746 
7
Properties=species:S:1:pos:R:3:momenta:R:3 pbc="F F F" energy=-4162.552997494398
O       0.38152501       0.10119275      -1.36311431      -0.49825546      -0.48899375      -0.20313230 
H      -0.03650323       0.16640182      -0.47081838       0.14571461      -0.26073711       0.25966802 
H       1.52543025       0.10862374      -0.94938733      -0.01817117       0.23238874      -0.02112295 
H       0.08851156      -0.64693021      -1.84249026       0.08729075      -0.12823389       0.07653887 
O       2.60290800       0.12238641      -0.18530513       0.50472803       0.53093632      -0.35014271 
H       2.78664861       1.07802712       0.06419347      -0.12448789       0.11020446       0.04231518 
H       3.45723422      -0.06946341      -0.63398872      -0.09681888       0.00443522       0.19587588 
7
Properties=species:S:1:pos:R:3:momenta:R:3 pbc="F F F" energy=-4162.752253429606
O       0.36837235      -0.11388343      -1.21289885       0.17954284      -0.67191093       0.34211894 
H      -0.21812805      -0.73206248      -0.67577325       0.18474552      -0.32822484       0.10692528 
H       1.42536482       0.04489465      -0.63100153      -0.22097587       0.21506687       0.11409980 
H       0.40266082      -0.42985958      -2.12215837      -0.16076064       0.22206929      -0.08747785 
O       2.61761051       0.39489176      -0.34141065       0.11745277       0.71244003      -0.14636297 
H       2.83250846       0.85255985       0.47924163      -0.01660565      -0.11998145      -0.14466715 
H       3.35431598      -0.01039061      -0.78931248      -0.08339897      -0.02945897      -0.18463604 
7
Properties=species:S:1:pos:R:3:momenta:R:3 pbc="F F F" energy=-4162.71132672912
O       0.37992556      -0.35171047      -0.99594108      -0.14117584      -0.41506167       0.55127870 
H       0.05364807      -1.24595798      -1.27457685       0.00049149       0.02840026      -0.10747360 
H       1.40733267      -0.08596094      -0.84918120       0.02607658      -0.29363025       0.12251689 
H      -0.16884466       0.35384598      -1.34469309       0.11614003      -0.05916196       0.36882642 
O       2.62865155       0.60993618      -0.55250212       0.14396620       0.77195466      -0.92608139 
H       2.62793253       0.96060025       0.33937559      -0.18889627       0.03802524      -0.03295568 
H       3.51803695       0.10422069      -0.70303847       0.04339782      -0.07052627       0.02388865 
7
Properties=species:S:1:pos:R:3:momenta:R:3 pbc="F F F" energy=-4162.734095846798
O       0.35336672      -0.31917204      -0.81950190      -0.43591350      -0.38697362       0.28812520 
H       0.35172812      -0.73794355      -1.70606295       0.07338817       0.29279815       0.00205226 
H       1.42786970       0.23526120      -0.73857470      -0.03499095       0.02856281      -0.01299848 
H      -0.47800752       0.08667565      -0.61762049      -0.10283034       0.20013069       0.16359242 
O       2.64709758       0.53988470      -0.70602231       0.82274578      -0.13619439      -0.43155470 
H       3.02286082       1.33956392      -0.30538706       0.07490802       0.00341481       0.06182824 
H       3.24242115      -0.24140103      -0.82823973      -0.39730718      -0.00173845      -0.07104493 
7
Properties=species:S:1:pos:R:3:momenta:R:3 pbc="F F F" energy=-4162.682838777601
O       0.33824180      -0.21955626      -0.76873879      -0.11346115       0.28814209      -0.39703377 
H      -0.21262367      -0.29028324      -1.56325767      -0.03078550       0.02645150      -0.06587917 
H       1.46663270      -0.07256894      -0.93010208      -0.02603470      -0.04799443      -0.03280656 
H       0.02514093       0.29205043      -0.02524574       0.14688815       0.13299424       0.53665380 
O       2.66536062       0.45529610      -0.78919949       0.30393707      -0.19107972       0.16866743 
H       2.92565389       0.48603052       0.14576467       0.03140471      -0.15686241       0.07716527 
H       3.31226015       0.02841545      -1.30856698      -0.31194857      -0.05165126      -0.28676700 
7
Properties=species:S:1:pos:R:3:momenta:R:3 pbc="F F F" energy=-4162.700835338938
O       0.27990196      -0.10404454      -0.75573834      -0.01371952       0.54822515      -0.66393407 
H      -0.15502462       0.13146024      -1.58340375      -0.11442803      -0.01245055       0.00959197 
H       1.55475699       0.17007134      -0.77521130       0.05105075      -0.33157136      -0.05147102 
H      -0.13434512       0.14492941       0.13582464      -0.01829297       0.23840822       0.27797701 
O       2.71798551       0.33552282      -0.77827567      -0.02064052      -0.55320840       0.49097490 
H       3.29986914      -0.16072149      -0.14804472       0.04557536      -0.06392036       0.05012490 
H       3.04251548       0.22554444      -1.69029929       0.07045493       0.17451728      -0.11326369 
7
Properties=species:S:1:pos:R:3:momenta:R:3 pbc="F F F" energy=-4162.574424079978
O       0.26857388      -0.01078920      -0.69198518       0.06988636       0.38731721       0.31983895 
H      -0.11281659      -0.19636139      -1.52823662       0.02852512       0.08397952       0.11703293 
H       1.62610380       0.25615218      -0.80200704       0.13379060      -0.04975168      -0.23050192 
H      -0.17029020       0.72651790      -0.12683198      -0.11745716       0.01111923      -0.07822499 
O       2.72901826       0.21643345      -0.80021982      -0.06977335      -0.28316814      -0.18251132 
H       3.09377868      -0.69734478      -0.75915475       0.12009077      -0.14414621      -0.03291782 
H       3.17568364       0.83235841      -1.50849772      -0.16506235      -0.00534992       0.08728417 
7
Properties=species:S:1:pos:R:3:momenta:R:3 pbc="F F F" energy=-4162.709583198636
O       0.31499486      -0.02505498      -0.70871477      -0.22754027      -0.33579015       0.37639889 
H      -0.10807712       0.32343926      -1.46297763       0.20317867       0.24434163      -0.19135644 
H       1.34847107       0.02199772      -0.71118631      -0.16139478      -0.02171727      -0.08180906 
H       0.05186889       0.35511420       0.14410935      -0.12885164      -0.03358431      -0.18528892 
O       2.68229629       0.22102299      -0.81292023       0.38584585       0.35434836      -0.25847090 
H       3.25641831      -0.57494100      -0.83778051       0.11300444      -0.03832304       0.06581415 
H       3.06855533       0.94929367      -1.38977938      -0.18424227      -0.16927521       0.27471228 
7
Properties=species:S:1:pos:R:3:momenta:R:3 pbc="F F F" energy=-4162.61963263388
O       0.23079292       0.07022353      -0.84061173       0.11118118      -0.00153017       0.24009735 
H      -0.44255357      -0.17158735      -1.50311386       0.31886171       0.00427955      -0.29089461 
H       1.60376287       0.25670506      -0.88032504       0.08558317       0.02052702      -0.36899223 
H       0.11323619      -0.49686077      -0.09356125       0.32440024       0.09901591       0.05945315 
O       2.76161989       0.22260885      -0.67111048      -1.09411207       0.17359820      -0.07797328 
H       3.16526490      -0.65953430      -0.50122507       0.19237281       0.20829491       0.02202182 
H       3.25495534       0.60874764      -1.43672522       0.06171296      -0.50418543       0.41628780 
7
Properties=species:S:1:pos:R:3:momenta:R:3 pbc="F F F" energy=-4162.467026955155
O       0.23153315       0.13949177      -0.85171479      -0.90227324       0.62688358      -0.56207258 
H      -0.18163092       0.09829412      -1.76109642      -0.01709523       0.04076152       0.03379928 
H       1.80939251      -0.16854566      -0.76683829       0.00683937      -0.24352136      -0.05215975 
H      -0.28296801      -0.24848552      -0.19324880       0.28120846      -0.13839862       0.10619933 
O       2.78577521       0.06742572      -0.69266451       0.98828775      -0.52181117       0.62676715 
H       3.02734132       0.48952380       0.15180791      -0.10312567       0.26796470      -0.15661684 
H       2.92738809       0.73032662      -1.32724079      -0.25384146      -0.03187865       0.00408342 
7
Properties=species:S:1:pos:R:3:momenta:R:3 pbc="F F F" energy=-4162.74252336859
O       0.27635591       0.05872723      -0.79565450      -0.31753403      -0.43679622      -0.33295992 
H      -0.01357860       0.35615261      -1.69820513       0.08667676       0.11058254       0.19873271 
H       1.51117124       0.11919117      -0.79885556      -0.44306679      -0.03324047      -0.03590825 
H      -0.04084408      -0.82489732      -0.59617766      -0.29607753      -0.32923237      -0.01364023 
O       2.70706676       0.20689424      -0.73325760       1.01002238       0.92885347       0.37233583 
H       2.95433614       0.39388318       0.20003472       0.10143897       0.01883790       0.08880220 
H       3.42627271      -0.07496720      -1.24890848      -0.14145977      -0.25900485      -0.27736234 
7
Properties=species:S:1:pos:R:3:momenta:R:3 pbc="F F F" energy=-4162.5686379429635
O       0.33754329      -0.00726159      -0.76431091      -0.07907821       0.28805290      -0.06666739 
H      -0.22163283       0.64869657      -1.22897583       0.10425208      -0.23409556       0.29168198 
H       1.41836914       0.02710766      -0.99419036       0.00276844      -0.08770386      -0.13703431 
H      -0.09430740      -0.92943006      -0.88738218       0.06793513      -0.12729432      -0.07559381 
O       2.69356885       0.29221530      -0.76966767      -0.38768453      -0.24201764       0.14991573 
H       2.90238677       0.40478695       0.20698180      -0.14555554       0.41941879      -0.08442250 
H       3.07561340      -0.48864055      -1.15813018       0.43736262      -0.01636032      -0.07787970 
7
Properties=species:S:1:pos:R:3:momenta:R:3 pbc="F F F" energy=-4162.2665537486355
O       0.23247753      -0.08871518      -0.77036682      -0.03530698       0.01176404      -0.96043268 
H      -0.12366481       0.78590411      -0.79117587       0.10680792      -0.15494787       0.25711155 
H       1.77040852       0.35384590      -0.40820055       0.03887508       0.12838424      -0.05047433 
H      -0.45440812      -0.62857073      -1.20470220       0.29069705       0.06872389       0.19224167 
O       2.77182484       0.31137799      -0.79014746      -0.39096183      -0.02927629       0.79202362 
H       3.35484261       0.71248485      -0.08974224      -0.19708954      -0.09741802       0.00754061 
H       2.95877614      -0.57246083      -1.14670067       0.18697830       0.07277001      -0.23801045 
7
Properties=species:S:1:pos:R:3:momenta:R:3 pbc="F F F" energy=-4162.5648582997865
O       0.32937304      -0.06478674      -0.94645588       0.59728159      -0.52634173      -0.67836005 
H      -0.17184542       0.68515474      -0.63633767      -0.07362687       0.16022686      -0.00109809 
H       1.60792973      -0.00496807      -0.83235304      -0.29180050       0.06939750       0.52492840 
H       0.01786825      -0.90406199      -0.92602653      -0.25947138      -0.22111305       0.04910410 
O       2.65985684       0.31210715      -0.63457820       0.01862107       0.61516899       0.26497460 
H       2.87438313       0.27005964       0.28322147      -0.01205879      -0.35652356      -0.08009497 
H       3.41684952       0.21365304      -1.20333505       0.02105489       0.25918500      -0.07945398 
7
Properties=species:S:1:pos:R:3:momenta:R:3 pbc="F F F" energy=-4162.530735031014
O       0.31542505      -0.17879347      -1.04372365       0.54299515       0.13533981       0.01274146 
H      -0.32385120       0.18815614      -1.73952878       0.10582813      -0.12704076      -0.46710706 
H       1.54660653       0.20438620      -0.98024673       0.30932032      -0.04345276       0.09347018 
H      -0.16011218      -0.83658062      -0.57185533      -0.08649916      -0.20032925      -0.04200617 
O       2.68836595       0.42238707      -0.47802784      -1.04419828       0.26385630       0.00414431 
H       3.14315514      -0.40553474      -0.28301082       0.15093215      -0.24218969      -0.00554112 
H       3.30827251       1.16856238      -0.68112387       0.02162170       0.21381636       0.40429839 
7
Properties=species:S:1:pos:R:3:momenta:R:3 pbc="F F F" energy=-4162.5647142754715
O       0.40881323      -0.17983544      -1.27746535       0.82200432      -0.30843852      -1.36215184 
H       0.34658829      -0.76667587      -2.11832012      -0.15428729       0.06625179      -0.03580121 
H       1.45559985      -0.02503563      -0.69156172       0.27587417      -0.11490370      -0.05346487 
H      -0.32704374      -0.35092411      -0.68341864      -0.17160384       0.27131055       0.06242298 
O       2.60710095       0.45711399      -0.32639655      -0.76233629       0.33070369       1.49212656 
H       3.15106056      -0.23886037       0.20432008      -0.15837987      -0.19234241       0.11368506 
H       2.69544647       1.16583698       0.33647330       0.14872882      -0.05258139      -0.21681667 
7
Properties=species:S:1:pos:R:3:momenta:R:3 pbc="F F F" energy=-4162.569413064793
O       0.54377880      -0.18225385      -1.47519975       0.83307508      -0.16910316      -0.67783417 
H       0.77975909      -0.52637040      -2.31528108       0.14610325       0.15607283       0.27553244 
H       1.71671328       0.12672593      -0.81890162      -0.11942580      -0.45934779       0.13077331 
H      -0.34020457       0.27183246      -1.66476059       0.06297356       0.34712586      -0.05309072 
O       2.47784290       0.37782525      -0.07655898      -0.78081533       0.62401941       0.44224724 
H       2.59077279      -0.10334244       0.81491794      -0.28211554      -0.27371681      -0.03593849 
H       2.48402092       1.31235321       0.20453560       0.14020479      -0.22505033      -0.08168961 
7
Properties=species:S:1:pos:R:3:momenta:R:3 pbc="F F F" energy=-4162.479902525944
O       0.59654970      -0.06024803      -1.64279201      -0.18860104       0.83983251      -0.79534863 
H       0.90101334      -0.45059669      -2.41579177       0.01214210       0.03775064      -0.03552845 
H       1.49526451       0.09287180      -1.08109343       0.04922647      -0.22586766       0.08422122 
H      -0.11929782       0.65809628      -1.72119080       0.03019394       0.00502737       0.23440817 
O       2.39456654       0.26462337       0.11394179       0.23265155      -0.47303694       0.63896946 
H       2.70088207      -0.43545043       0.69428106      -0.14188612      -0.21134443      -0.21286117 
H       2.73738280       1.07654148       0.38070068       0.00627310       0.02763852       0.08613938 
7
Properties=species:S:1:pos:R:3:momenta:R:3 pbc="F F F" energy=-4162.4921518094325
O       0.66397854       0.12830029      -1.66697763      -0.16762512       0.66244711      -0.02023445 
H       0.99456681      -0.32883418      -2.34685531       0.12531508      -0.13733080      -0.16488953 
H       1.63373627       0.04150778      -0.80780578       0.36640094      -0.05960642      -0.31239972 
H       0.37148651       1.04430956      -1.95600195       0.02195402       0.05761950      -0.02906159 
O       2.34424561       0.09047997       0.11498142       0.14990987      -0.35260177       0.57098727 
H       2.37091487      -0.80602008       0.55312656      -0.24377588      -0.02217238      -0.03863515 
H       2.07300322       0.76186408       0.78181597      -0.25217891      -0.14835523      -0.00576683 
7
Properties=species:S:1:pos:R:3:momenta:R:3 pbc="F F F" energy=-4162.686916360231
O       0.89275779       0.22170512      -1.81939365       0.33981770       0.64632654      -0.22358311 
H       1.02825212      -0.55807224      -2.38885152       0.27170722      -0.44947150      -0.36281673 
H       1.33853167       0.02215070      -0.74793512       0.06943509       0.00581594       0.00764503 
H       0.31750180       0.95949395      -2.14557912      -0.10715629      -0.21857838      -0.10724541 
O       2.13152958       0.00375703       0.25789644      -0.28730141      -0.19685488       0.50546247 
H       2.11674835      -0.63708802       0.93715923      -0.37298052       0.10165132       0.11852482 
H       2.38771801       0.82028776       0.72028610       0.08647821       0.11111096       0.06201293 
7
Properties=species:S:1:pos:R:3:momenta:R:3 pbc="F F F" energy=-4162.602064649643
O       1.13151191       0.27656308      -1.90018863       0.50764191      -0.07834205       0.57402001 
H       1.77804448      -0.11989175      -2.60562942       0.27567926       0.15897703       0.07934285 
H       1.59467699       0.11549418      -0.72851388      -0.35317042       0.09927037      -0.16198672 
H       0.37308831      -0.31477567      -1.91715695       0.19338622       0.02492789      -0.21997327 
O       1.87008871      -0.03920841       0.34169794      -0.80932243       0.06166435      -0.33771971 
H       1.19437992       0.08214336       1.06384268       0.03228306      -0.02993847       0.11649217 
H       2.60864691       0.65504365       0.51481760       0.15350241      -0.23655913      -0.05017533 
7
Properties=species:S:1:pos:R:3:momenta:R:3 pbc="F F F" energy=-4162.678934688238
O       1.22013024       0.22134442      -1.96227073       0.32533672      -0.52550864       0.01464456 
H       1.90443756       0.48083970      -2.66477967      -0.13311053      -0.10065005       0.01046441 
H       1.44779782       0.40725341      -0.84052667       0.01038993      -0.21517113       0.00118779 
H       1.11820750      -0.72896429      -2.07010313       0.40699097       0.21862868       0.05109492 
O       1.73856511      -0.00155041       0.41401795      -0.44700164       0.61146681      -0.04801628 
H       1.13087436       0.24311454       1.12472037      -0.20271684       0.04940166      -0.31697022 
H       2.62851276       0.29449363       0.61555277       0.04011139      -0.03816732       0.28759482 
7
Properties=species:S:1:pos:R:3:momenta:R:3 pbc="F F F" energy=-4162.794233570983
O       1.36590603       0.05612339      -2.00223465       0.25716534       0.22065630      -0.47900647 
H       1.37635650       0.80436346      -2.62792402      -0.17087602      -0.28166607      -0.02936771 
H       1.49037601       0.13875390      -0.60585137      -0.14644797      -0.07747752       0.15764379 
H       1.63655745      -0.62778003      -2.58345010       0.23884679      -0.12906085       0.04739426 
O       1.61705221       0.11922984       0.47040028      -0.30894597       0.09005727       0.23165435 
H       0.88406618       0.48808125       0.97828634       0.04072302      -0.04427896       0.20440001 
H       2.45737277       0.59868343       0.74320934       0.08953481       0.22176982      -0.13271823 
7
Properties=species:S:1:pos:R:3:momenta:R:3 pbc="F F F" energy=-4162.6773977071125
O       1.51746755       0.11422035      -2.00727245       0.60249627       0.81913252       0.40073793 
H       0.57858978       0.07242997      -2.10097168      -0.08379068       0.00408259       0.20506600 
H       1.57850180       0.20874048      -0.89714859       0.13582534       0.07019291      -0.09591501 
H       1.80856360      -0.78606304      -2.36532259       0.27009734      -0.22592280       0.11518702 
O       1.54022071       0.12252299       0.44412461      -0.94322537      -0.39386494      -0.22146260 
H       0.62091702       0.19429875       0.78126428       0.06318582      -0.14706871      -0.19324423 
H       2.07204006       0.73831060       0.98345694      -0.04458872      -0.12655157      -0.21036912 
7
Properties=species:S:1:pos:R:3:momenta:R:3 pbc="F F F" energy=-4162.686552203069
O       1.65834496       0.07324462      -1.99652910       0.25822566      -0.75138660      -0.07729761 
H       1.10870229      -0.50774105      -2.58255909       0.15808772      -0.34343769       0.14200584 
H       1.31973571       0.06086116      -0.60536370       0.38000065      -0.03299018       0.05728040 
H       2.60667591      -0.08499663      -2.32989910       0.06610679       0.18092754      -0.04623540 
O       1.34848152       0.15397528       0.46232061      -1.04988704       0.99459916      -0.08336388 
H       0.44844905       0.25720899       0.75062917       0.14547460      -0.11190240      -0.03402934 
H       1.98232868       0.85354056       0.70914496       0.04199162       0.06419017       0.04163998 
7
Properties=species:S:1:pos:R:3:momenta:R:3 pbc="F F F" energy=-4162.73891970841
O       1.76409562      -0.14975445      -1.93407071       0.58063247      -0.52440672       0.52430189 
H       1.84208579      -1.09998357      -2.06254296      -0.03237979       0.17898328       0.01353855 
H       1.37678162       0.17254260      -0.81175016       0.09486397       0.03750358       0.01501332 
H       2.50075500       0.30152134      -2.36296802      -0.15519163       0.02107067      -0.06440352 
O       1.19229392       0.34695403       0.39422813      -0.60429916       0.14493214      -0.14398575 
H       0.52217856       0.98067865       0.45425060      -0.05377255       0.07773127      -0.16784602 
H       2.02462683       0.70059724       0.81438727       0.17014670       0.06418579      -0.17661847 
7
Properties=species:S:1:pos:R:3:momenta:R:3 pbc="F F F" energy=-4162.660979220557
O       1.81037516      -0.13272872      -2.01338654       0.03894157       0.07889203      -0.87421530 
H       2.00521664      -1.05860317      -2.06704651      -0.09195296       0.05664315       0.11389731 
H       1.50077497       0.18826382      -0.78155602       0.04224268       0.32418629       0.00593779 
H       2.64131412       0.32979583      -2.17038038       0.17267192       0.03348535       0.30438075 
O       1.15752866       0.33453711       0.44544201      -0.09149016      -0.39477809       0.49159405 
H       0.21781119       0.59179120       0.48560753      -0.16942589      -0.10628982       0.13437596 
H       1.71855599       0.93095744       1.01078699       0.09901285       0.00786108      -0.17597056 
7
Properties=species:S:1:pos:R:3:momenta:R:3 pbc="F F F" energy=-4162.708996854574
O       1.80365866      -0.11514242      -1.98900021      -0.01604117      -0.46743272      -1.10239651 
H       1.72552832      -1.02323367      -2.31253387       0.14184463      -0.18060607       0.03474192 
H       1.61004170       0.19388947      -0.61111982       0.31814162       0.15986918       0.12398801 
H       2.67746254       0.20928152      -2.34223899      -0.03422372       0.00233667       0.12025155 
O       1.20979887       0.34545219       0.46500396      -0.51804834       0.73091301       1.20222111 
H       0.36203053      -0.15200754       0.45414827       0.11978501      -0.14004015      -0.03580623 
H       0.98558036       1.30190075       0.59160788      -0.01145802      -0.10503991      -0.34299984 
7
Properties=species:S:1:pos:R:3:momenta:R:3 pbc="F F F" energy=-4162.756591532794
O       1.90563139      -0.19172726      -1.81923660       0.68205739      -0.39522552       0.10260788 
H       2.29180794      -1.02241474      -2.13044787       0.13134475       0.05681966       0.30686264 
H       1.48317663       0.12101025      -0.81655572      -0.11640004       0.04377239      -0.07661076 
H       2.25742572       0.59323782      -2.24436860      -0.03463807       0.03296044       0.06790407 
O       1.11121800       0.44274909       0.27594630      -0.85904543       0.47584955      -0.11459172 
H       1.05370588      -0.28758114       0.93515245       0.05108819       0.03982807       0.01337407 
H       0.22069143       0.79683599       0.34231871       0.14559320      -0.25400458      -0.29954619 
7
Properties=species:S:1:pos:R:3:momenta:R:3 pbc="F F F" energy=-4162.501927534856
O       2.18957701      -0.29658605      -1.75641610       0.62005164      -0.08529989       0.51054748 
H       3.12089399      -0.56530233      -1.68265307       0.18008629       0.25494763       0.13507690 
H       1.63425167       0.08702018      -0.77157788      -0.19509515       0.13570967       0.09570379 
H       2.02757813       0.49325590      -2.29795721      -0.16102583      -0.05719401       0.02486797 
O       0.79754294       0.51468728       0.18601238      -0.53401628      -0.75347625      -0.49572757 
H       1.09792722       0.05722153       0.99312687       0.11680392       0.21808292      -0.15547373 
H      -0.10197684       0.65140941       0.27550513      -0.02680459       0.28722992      -0.11499484 
7
Properties=species:S:1:pos:R:3:momenta:R:3 pbc="F F F" energy=-4162.659516259981
O       2.40519676      -0.19064806      -1.66343947       0.78410356       0.01774031      -0.12583907 
H       3.12206117       0.48081515      -1.60126163       0.08814957       0.05994732      -0.26549850 
H       1.42599774       0.15297568      -0.71343828      -0.02981165       0.24045510      -0.32095533 
H       2.02723308      -0.20899851      -2.54536566       0.09837968      -0.12348029       0.04801795 
O       0.62549221       0.41305729       0.13277405      -0.55679768      -0.03121355       0.55245338 
H       0.84682908      -0.21053676       0.86048501      -0.05009106      -0.02439186       0.11281893 
H      -0.33497554       0.44097259      -0.11470280      -0.33393242      -0.13905703      -0.00099736 
7
Properties=species:S:1:pos:R:3:momenta:R:3 pbc="F F F" energy=-4162.685443978992
O       2.49361930      -0.14772961      -1.48951814       1.64849130      -0.35072258       0.11521912 
H       2.79943925       0.77401891      -1.67251814      -0.42088726      -0.03057609       0.10365844 
H       1.52587810       0.05861273      -0.81514724      -0.09071389       0.12559350      -0.17669842 
H       2.23541938      -0.64167676      -2.30373767      -0.09127732       0.11172555       0.04455447 
O       0.53195211       0.39620246      -0.04476105      -1.00856805       0.08977063      -0.37268007 
H       0.89746302       0.25782786       0.87002657      -0.25830548       0.07317575       0.08465423 
H      -0.28982829      -0.20723696      -0.13554908       0.22126069      -0.01896677       0.20129224 
7
Properties=species:S:1:pos:R:3:momenta:R:3 pbc="F F F" energy=-4162.710828825736
O       2.52246547      -0.09826243      -1.29943087       0.85055784      -0.16658459       0.97413832 
H       3.31041036       0.40961913      -1.46992879       0.00208191      -0.10773723      -0.00577184 
H       1.42740609       0.06991861      -0.74733634      -0.03822573      -0.23322615      -0.11511631 
H       2.54389533      -0.99206969      -1.61898509       0.38525036      -0.03817138       0.06455299 
O       0.48711597       0.37034035      -0.26609007      -1.32446927       0.50183046      -0.99001845 
H       0.48360736       0.52366868       0.67718657      -0.12272875      -0.05675979      -0.09253956 
H      -0.34315429      -0.14425127      -0.40199203       0.24753363       0.10064868       0.16475484 
7
Properties=species:S:1:pos:R:3:momenta:R:3 pbc="F F F" energy=-4162.722495867878
O       2.68625235      -0.14333441      -1.09208206      -0.95659906       0.59121836       0.97084082 
H       3.29421053       0.55703254      -1.30470980      -0.06950971      -0.07963632      -0.01725893 
H       1.44957010       0.08227277      -0.67703141       0.10807134      -0.14722985      -0.18144401 
H       2.54434298      -0.57968719      -1.94376664      -0.09149467       0.08488036      -0.18427506 
O       0.35401475       0.37252857      -0.42510193       0.82841007      -0.64892418      -0.81758754 
H       0.03635283       0.59372432       0.44597959      -0.13618634       0.08490000       0.23535144 
H      -0.38935531      -0.10580497      -0.84873260       0.31730838       0.11479163      -0.00562671 
7
Properties=species:S:1:pos:R:3:momenta:R:3 pbc="F F F" energy=-4162.379575713947
O       2.77402986      -0.03849391      -1.07229719      -0.26067409       0.57033609      -0.15541822 
H       3.43408904       0.57285585      -0.85287393       0.05188331       0.01747903       0.03463435 
H       1.61469680       0.04970816      -0.74858055       0.24387517      -0.03546994       0.20446734 
H       2.73092226      -0.08624207      -2.07798525       0.01464830       0.15642785      -0.14012455 
O       0.23288768       0.23225756      -0.48297746      -0.31858069      -0.82235922       0.03504724 
H       0.13344031       0.95092297       0.25109499       0.03731097       0.19993353       0.01595578 
H      -0.44870209      -0.37735350      -0.29534047       0.23153704      -0.08634733       0.00543806 
7
Properties=species:S:1:pos:R:3:momenta:R:3 pbc="F F F" energy=-4162.658333228619
O       2.63993448       0.13994583      -1.16148793       1.00572333       1.23074279      -0.72015312 
H       3.27897892       0.37499891      -0.48573993       0.22385261      -0.00704706       0.20879049 
H       1.48306200       0.14892890      -0.92557031      -0.08241556      -0.10061520       0.02450145 
H       3.15549127      -0.11046660      -1.98679161      -0.21015385      -0.09451997      -0.01284091 
O       0.35606093       0.09156878      -0.39010220      -1.26913177      -0.61558609       0.51847390 
H      -0.41974381       0.76706108      -0.56761967       0.14942413      -0.12426999      -0.19848381 
H       0.14001421      -0.66981502       0.18355561       0.18270112      -0.28870448       0.17971201 
7
Properties=species:S:1:pos:R:3:momenta:R:3 pbc="F F F" energy=-4162.719403713892
O       2.61974009       0.39984828      -1.12148122      -0.58440998       0.50437157      -0.46860723 
H       3.44677364       0.05035605      -0.73212266       0.21332203       0.00752580       0.26993405 
H       1.36683735       0.02501172      -0.67510431       0.45871756      -0.20886580      -0.43799506 
H       2.68923659       0.32629481      -2.08949704      -0.26839102       0.25648804       0.22525526 
O       0.38692328      -0.11216461      -0.38568876       0.14051665      -0.56172462      -0.33912571 
H      -0.29058603       0.23789185      -1.02068771       0.09380344       0.05271661       0.49891996 
H       0.25621898      -1.02036375       0.03020822      -0.05355868      -0.05051162       0.25161872 
7
Properties=species:S:1:pos:R:3:momenta:R:3 pbc="F F F" energy=-4162.230126018303
O       2.59224270       0.55133105      -1.21568432      -0.42227569       0.43047520      -0.71645513 
H       3.50204706       0.58832874      -0.80454325      -0.02916760      -0.05513659      -0.07486783 
H       1.33725970      -0.04715751      -0.86456457      -0.29533695       0.01037322       0.35253393 
H       2.72772756       0.41844175      -2.11364211       0.20430702      -0.11360899      -0.09112506 
O       0.38596058      -0.33045188      -0.32534864       0.52896980      -0.09366708       0.43316525 
H      -0.32604214       0.07154767      -0.78691528       0.13774069      -0.20191515       0.09290897 
H       0.67920750      -0.35164737       0.61993566      -0.12423727       0.02347940       0.00383986 
7
Properties=species:S:1:pos:R:3:momenta:R:3 pbc="F F F" energy=-4162.485016988181
O       2.43478291       0.56865489      -1.35380776      -0.73255681       0.31464481      -0.00824443 
H       3.32273144       0.63508168      -0.97965342      -0.09186630       0.03897005      -0.02119370 
H       1.56598481       0.24237419      -0.93926663       0.05194619      -0.33409945      -0.11156752 
H       2.38214006       0.01276409      -2.14787098       0.02260342      -0.17925103      -0.22025614 
O       0.56653813      -0.33500149      -0.19790962       1.08981505       0.01040065       0.18961410 
H      -0.30556771      -0.17824727      -0.49992966      -0.15315543       0.24484444       0.29126868 
H       0.58798548      -0.23521234       0.78657448      -0.18678611      -0.09550946      -0.11962100 
7
Properties=species:S:1:pos:R:3:momenta:R:3 pbc="F F F" energy=-4162.620373286909
O       2.35253348       0.62125490      -1.53295206      -0.40524389       0.17231229       0.35737693 
H       2.75537739       1.46240975      -1.38734346      -0.11898869       0.07691752      -0.42115404 
H       1.32662772       0.14527789      -0.71105016      -0.14065575      -0.12801955       0.10538497 
H       2.98054114      -0.02693525      -1.91269755      -0.00397288      -0.10970952       0.15417149 
O       0.64430365      -0.40411040      -0.06086580       0.65253837      -0.09609031      -0.29275809 
H      -0.16890823       0.07689156       0.11119213       0.02176303      -0.05142632       0.27920449 
H       0.73080469      -0.91885381       0.78797263      -0.00544019       0.13601589      -0.18222574 
7
Properties=species:S:1:pos:R:3:momenta:R:3 pbc="F F F" energy=-4162.525592841764
O       2.38226159       0.72083433      -1.48679666      -0.57417811       0.72190317       0.52818554 
H       1.73826522       0.90147879      -2.17758979       0.30357806      -0.09031287      -0.33116078 
H       1.61371237       0.20423141      -0.72527347       0.14372796      -0.08614155      -0.03994204 
H       3.16973158       0.26685869      -1.84068436      -0.06635166       0.08769498       0.02535783 
O       0.61929136      -0.48642447      -0.07518263       0.52716976      -0.62409618       0.15365326 
H       0.18509085       0.19411971       0.46835324      -0.10770331       0.02794906      -0.12344683 
H       0.84279314      -1.10193485       0.65792544      -0.22624271      -0.03699662      -0.21264699 
7
Properties=species:S:1:pos:R:3:momenta:R:3 pbc="F F F" energy=-4162.576161733755
O       2.25502181       0.86255840      -1.45388021       0.05765283       1.03604448      -0.08727644 
H       2.46453163       0.79091403      -2.37736793       0.27803709      -0.15456012      -0.06388566 
H       1.40060394       0.21657550      -0.56142113       0.14752613      -0.09403582       0.10836634 
H       3.09999612       1.07016839      -1.03868896       0.10044583       0.26884644       0.05877829 
O       0.75963113      -0.64265939      -0.05858874      -0.43760553      -1.40557927      -0.13018374 
H      -0.01597714      -0.18303404       0.31927295      -0.09131890       0.01976032       0.16506861 
H       0.39251523      -1.19955351      -0.74489297      -0.05473745       0.32952397      -0.05086741 
7
Properties=species:S:1:pos:R:3:momenta:R:3 pbc="F F F" energy=-4162.570449353449
O       2.08017057       0.95184662      -1.40493813      -0.33843463       0.60950738      -0.00393301 
H       2.93902086       0.76066400      -1.79587305       0.04250680       0.08813728       0.05120773 
H       1.38036139       0.06959509      -0.90261024       0.07932661       0.11583823      -0.23468302 
H       2.36218425       1.53328867      -0.59227973      -0.21396156       0.15384808       0.02910617 
O       0.91503846      -0.71700010      -0.17932776       0.31831440      -0.96185429       0.07707084 
H       0.45550864      -0.49719237       0.67589481      -0.16795414      -0.02993148       0.22574426 
H       0.51320885      -1.40853224      -0.64866717       0.28020251       0.02445480      -0.14451297 
7
Properties=species:S:1:pos:R:3:momenta:R:3 pbc="F F F" energy=-4162.618464151305
O       1.96222720       1.07382101      -1.37903743      -0.21617411       0.31176712       0.23854718 
H       2.94816362       1.19996543      -1.39972514      -0.00202386      -0.05978884       0.11000368 
H       1.37970565       0.14031625      -0.55032575      -0.13032372      -0.00008782       0.06305620 
H       1.58413480       1.95311064      -1.09654625      -0.18042839      -0.35503574      -0.00306177 
O       1.05107594      -0.86136569      -0.19105063       0.26127619       0.38869394      -0.18568875 
H       0.14657438      -0.88313346       0.29240425       0.02649767      -0.17214455      -0.00927419 
H       1.30451539      -1.59704193      -0.73437342       0.24117623      -0.11340411      -0.21358235 
7
Properties=species:S:1:pos:R:3:momenta:R:3 pbc="F F F" energy=-4162.687293080238
O       1.87328167       1.15839470      -1.29299704      -0.17421775       0.04218338      -0.26769086 
H       2.76546382       1.46118953      -1.43213723      -0.09445898       0.04485756      -0.06289958 
H       1.53085026       0.13795657      -0.83934282       0.11474868       0.12646698       0.40938903 
H       1.18772887       1.74364373      -1.02877344       0.04054934      -0.21492522       0.14880322 
O       1.15639020      -0.93188627      -0.24250586      -0.30567653       0.07795948      -0.36185513 
H       0.19464110      -0.95549967      -0.11147313       0.31856589       0.03716192       0.13821058 
H       1.42460502      -1.79712458      -0.62577621       0.10048935      -0.11370410      -0.00395726 
7
Properties=species:S:1:pos:R:3:momenta:R:3 pbc="F F F" energy=-4162.724042938386
O       1.78113611       1.14733131      -1.39637034       0.35313306      -0.53234333       0.20720669 
H       2.67915518       1.05012209      -1.69983001      -0.17028324       0.29987658      -0.30798103 
H       1.36645108       0.16691534      -0.92431220       0.14041477      -0.11636269       0.10664101 
H       1.55663768       1.99614641      -0.97483160       0.00371457       0.11452129      -0.03522698 
O       1.22844556      -0.91370096      -0.14431361       0.13061132      -0.05312107      -0.00238100 
H       0.42919282      -1.00916572       0.34111333      -0.26756903       0.16656707       0.13107917 
H       1.39072435      -1.72689199      -0.69740858      -0.19002146       0.12086215      -0.09933787 
7
Properties=species:S:1:pos:R:3:momenta:R:3 pbc="F F F" energy=-4162.739754652484
O       1.82281317       1.08983735      -1.39523132      -0.00231872       0.01480693      -0.46829729 
H       2.40747261       0.83213263      -2.09336318      -0.04498038      -0.20822225       0.12260129 
H       1.54200606       0.21119589      -0.68088798       0.12223874       0.13679632      -0.06019867 
H       2.18877028       1.88009012      -0.84896103       0.30198220      -0.01251173       0.27053989 
O       1.17205947      -0.86329078      -0.15590971      -0.39636761       0.14884528      -0.11713249 
H       0.63403435      -0.80808487       0.65291747      -0.01825299      -0.19172174       0.16781611 
H       0.88333990      -1.52577357      -0.81899928       0.03769876       0.11200719       0.08467116 
7
Properties=species:S:1:pos:R:3:momenta:R:3 pbc="F F F" energy=-4162.757210311086
O       1.97001488       1.07351531      -1.38023733       0.67085707      -0.29203418       0.00242381 
H       2.20186393       0.94041499      -2.29473265       0.11952493       0.32591336      -0.10900052 
H       1.46981664       0.06049863      -0.85039243       0.13901928      -0.07719703       0.10940270 
H       2.68545499       1.57960186      -0.86137628       0.07921429      -0.23787897      -0.17154432 
O       1.03921003      -0.84410944      -0.14999999      -0.83390261       0.43679933       0.37942392 
H       0.37065518      -0.40644998       0.42437313      -0.14621250      -0.16006223      -0.11947471 
H       0.70003296      -1.62988826      -0.53894985      -0.02850045       0.00445973      -0.09123088 
7
Properties=species:S:1:pos:R:3:momenta:R:3 pbc="F F F" energy=-4162.779796746321
O       2.19903823       0.97028780      -1.33793178       1.27891707      -0.25473053       0.33376275 
H       1.72909352       1.50251383      -1.98976545      -0.03423265       0.03504358       0.02468689 
H       1.50946171       0.00843461      -0.73853538      -0.20836598       0.03962833       0.02595029 
H       3.07408125       0.93763712      -1.65402050      -0.45167871      -0.05602324      -0.14293634 
O       0.83637532      -0.73646414      -0.16135050      -0.32222795       0.32050283      -0.27091208 
H       0.02708528      -0.31207548       0.15568885      -0.06980922      -0.09098368      -0.04068902 
H       0.67243519      -1.66245195      -0.38576485      -0.19260256       0.00656272       0.07013750 
7
Properties=species:S:1:pos:R:3:momenta:R:3 pbc="F F F" energy=-4162.739862620243
O       2.30363488       0.89905151      -1.24859443       0.58992939      -0.37163878      -0.23678782 
H       2.19672392       1.30697018      -2.14657750      -0.06692495      -0.05857637      -0.05912039 
H       1.47373247       0.18928077      -0.71656514       0.05467061       0.00065174       0.17885622 
H       3.18926288       0.67498525      -1.25626388       0.18137289       0.25153437       0.38666195 
O       0.71262252      -0.65352354      -0.24542341      -0.61523257       0.24140878      -0.50550912 
H      -0.14190180      -0.37281684       0.13301603       0.16730941      -0.13884064       0.07810952 
H       0.59838629      -1.51013241      -0.70956418      -0.31112479       0.07546090       0.15778964 
7
Properties=species:S:1:pos:R:3:momenta:R:3 pbc="F F F" energy=-4162.666873904524
O       2.30489074       0.87956486      -1.28628827       0.38739301      -0.91088769      -0.48019178 
H       2.96280718       0.38828331      -1.82910604       0.12426345       0.08752919       0.01419896 
H       1.44038360       0.16121857      -0.82415141       0.06853849      -0.05342118       0.25649576 
H       2.72028389       1.11244558      -0.49766133      -0.22316772       0.48131049       0.21562266 
O       0.70594774      -0.64808243      -0.28991109      -0.60910031       0.62959552       0.27076398 
H       0.36700899      -0.33682222       0.54682683       0.19372941      -0.41162452      -0.12815655 
H      -0.08827062      -0.81390717      -0.78747576       0.05834367       0.17749819      -0.14873303 
7
Properties=species:S:1:pos:R:3:momenta:R:3 pbc="F F F" energy=-4162.78384550706
O       2.51372726       0.62593087      -1.22041614       1.39680847      -1.16288162      -0.20310518 
H       3.36785779       0.24598659      -0.90146214      -0.14803944       0.08184797       0.25372040 
H       1.60681690       0.06979083      -0.83693819      -0.00722227       0.06273930      -0.21204199 
H       2.34621422       1.61067163      -1.05991975      -0.19165160      -0.02296669       0.29345861 
O       0.48384537      -0.38313933      -0.35075767      -1.28411635       1.11649510      -0.12619952 
H       0.50232266      -1.04402231       0.30495825       0.20726436      -0.11502347       0.04089356 
H      -0.21044269      -0.55070716      -0.97797151       0.02695682       0.03978941      -0.04672587 
7
Properties=species:S:1:pos:R:3:momenta:R:3 pbc="F F F" energy=-4162.689701892021
O       2.63413795       0.41273806      -1.10268930       0.00151939      -1.42264769       0.57298283 
H       3.24691417       0.40683005      -0.29598835      -0.09213332       0.35532383      -0.24521441 
H       1.44109150       0.04384553      -0.90642983       0.10549104       0.10237944      -0.01718993 
H       2.90124122       1.16739009      -1.68391523      -0.06038314      -0.13980535       0.03464075 
O       0.36502422      -0.18219369      -0.45705484       0.00745350       1.32941931      -0.48587929 
H       0.14162717      -0.53487871       0.42806195       0.01684171       0.02035898       0.02688287 
H      -0.14333442      -0.55708005      -1.19447376       0.02121083      -0.24502851       0.11377717 
7
Properties=species:S:1:pos:R:3:momenta:R:3 pbc="F F F" energy=-4162.843985539314
O       2.68668424       0.22066675      -1.07060572      -0.36314766      -0.15073390      -0.09803431 
H       3.33751707       0.07226352      -0.39731327      -0.17082239      -0.36675304      -0.17227446 
H       1.46986991       0.06637520      -0.83218016      -0.12377878      -0.20297706      -0.12668951 
H       3.02312345      -0.05550760      -1.92353555      -0.06313743      -0.34355876       0.15313635 
O       0.30519836       0.05749588      -0.50003362       0.72107353       1.07670385       0.17987768 
H      -0.04120015       0.51076941       0.29946294       0.03473893      -0.03339527      -0.28462720 
H      -0.08622902      -0.82359179      -0.62625037      -0.03492621       0.02071418       0.34861146 
7
Properties=species:S:1:pos:R:3:momenta:R:3 pbc="F F F" energy=-4162.801222110491
O       2.65698824       0.05344797      -1.14658376      -0.67231956      -0.23777487      -0.16144393 
H       3.44368308      -0.07639729      -0.66019591       0.17225480       0.06886949       0.02533481 
H       1.43474914       0.10338621      -0.75445099       0.12358595      -0.10253458       0.01912696 
H       2.92385435       0.01873974      -2.08550156      -0.00316521       0.15274611      -0.05521633 
O       0.32793146       0.15666208      -0.41621343       0.14667608       0.14030918       0.10871304 
H       0.03823454       1.04996768      -0.48404439       0.32475290      -0.22183740      -0.11903028 
H      -0.02692462      -0.24525534       0.37990555      -0.09178497       0.20022206       0.18251573 
7
Properties=species:S:1:pos:R:3:momenta:R:3 pbc="F F F" energy=-4162.692581110899
O       2.67517914       0.02264708      -1.19662076       0.47482091      -0.03725774      -0.26957534 
H       3.31420397      -0.63839351      -0.79178233      -0.28999091      -0.12734870       0.25232496 
H       1.51788100       0.15979643      -0.81518265      -0.01485684       0.01593058      -0.26679496 
H       2.96211775       0.06447233      -2.13577506      -0.02893553       0.04841414       0.02105386 
O       0.31230746       0.20403190      -0.34862985       0.05742513       0.01990710       0.25731661 
H      -0.35793713       0.70681413      -0.75544419      -0.25867613      -0.00174238      -0.16430889 
H       0.33658915       0.29476923       0.61539733       0.06021337       0.08209700       0.16998377 
7
Properties=species:S:1:pos:R:3:momenta:R:3 pbc="F F F" energy=-4162.837559354801
O       2.63092013       0.07157658      -1.19850660       0.55284086      -0.20964945      -0.43570988 
H       3.17759420      -0.70476785      -0.92778408      -0.09116409       0.25613132      -0.04823583 
H       1.53666261      -0.00396012      -0.89809786      -0.14502991       0.15243763      -0.18250799 
H       2.85291811       0.25999935      -2.11497889      -0.15222020       0.05319719      -0.05019025 
O       0.36677976       0.14574503      -0.32943887       0.18502981      -0.68146102       0.93101336 
H      -0.32783603       0.68143587      -0.80732347      -0.22754738       0.31498127      -0.13699588 
H       0.37141029       0.50327161       0.59072986      -0.12190909       0.11436305      -0.07737353 
7
Properties=species:S:1:pos:R:3:momenta:R:3 pbc="F F F" energy=-4162.666915850712
O       2.64525959       0.13354927      -1.24235290       0.03068645      -0.02513093       0.61047119 
H       3.25532517      -0.56489132      -1.06166793      -0.16828306       0.13036326       0.04780655 
H       1.48637201       0.05572999      -0.76879223       0.00460921       0.08063189      -0.19961382 
H       2.52592489       0.26652639      -2.19723660      -0.09633706       0.00918356      -0.29614539 
O       0.39538981       0.10696165      -0.28502945       0.37083476      -0.09757060      -0.03140577 
H      -0.49382243       0.26367149      -0.79091390      -0.28715866      -0.14904585      -0.16776147 
H       0.15525381       0.34688113       0.65221837       0.14564836       0.05156866       0.03664871 
7
Properties=species:S:1:pos:R:3:momenta:R:3 pbc="F F F" energy=-4162.722513439549
O       2.61550630       0.02721159      -1.27295933      -0.79567328      -0.80980183       0.66643469 
H       3.33173041      -0.53250739      -1.09432572       0.13829283       0.01459987       0.01506793 
H       1.38603820       0.01397815      -0.77653330       0.00481961       0.19907851      -0.18838280 
H       2.63369575       0.38644295      -2.20313171      -0.16370161       0.08706330       0.07154742 
O       0.40205986       0.17119419      -0.23056708       0.67706525       0.53384611      -0.23269255 
H      -0.47793915       0.19351261      -0.75476622       0.12984376       0.06043521      -0.16446457 
H       0.42190602       0.97478520       0.28372248       0.00935345      -0.08522116      -0.16751012 
7
Properties=species:S:1:pos:R:3:momenta:R:3 pbc="F F F" energy=-4162.675113489817
O       2.71701705      -0.07625624      -1.19025928      -0.15064385      -0.19978774       0.27916580 
H       2.74606745      -0.97151080      -0.78341906       0.11957929      -0.33024058       0.23871077 
H       1.70754065       0.21363584      -0.88921619       0.07380890       0.10823636      -0.25222946 
H       2.68719432      -0.14930691      -2.17595494      -0.01168018      -0.09594029       0.13714357 
O       0.32127007       0.32335454      -0.34086242       0.08082616       0.62111171      -0.68232824 
H      -0.46849347       0.47806450      -0.80778115      -0.01915202       0.14072304       0.17710263 
H       0.29423859       0.69247993       0.54933008      -0.09273830      -0.24410250       0.10243493 
7
Properties=species:S:1:pos:R:3:momenta:R:3 pbc="F F F" energy=-4162.58343150506
O       2.63817131      -0.20500385      -1.07494442       0.00804766       0.09576758       0.46347307 
H       3.02577261      -1.08219705      -0.77274701       0.12166972      -0.35454850      -0.11198373 
H       1.36430439       0.03249344      -0.53073572      -0.22389885      -0.25627233      -0.17373963 
H       2.61569001      -0.24239980      -2.01071968      -0.14318321      -0.21047386       0.17971667 
O       0.37290211       0.43830130      -0.49079117       0.43293528       0.42439811      -0.47446781 
H       0.57633406       1.36170113      -0.59215304      -0.06326910       0.19408773       0.17191752 
H      -0.18361701       0.41281238       0.34870665      -0.13230150       0.10704127      -0.05491609 
7
Properties=species:S:1:pos:R:3:momenta:R:3 pbc="F F F" energy=-4162.547993433028
O       2.61749926      -0.32747677      -1.09631172      -0.18661778       0.51467395       0.20517502 
H       2.81463117      -0.74984760      -0.20567358      -0.22095084       0.12039493      -0.18663412 
H       1.63443822       0.10843183      -0.79609507       0.24885861      -0.32169071       0.10108679 
H       2.74249297      -0.94339485      -1.80979944      -0.10278809      -0.11400853       0.16676013 
O       0.41051624       0.57752199      -0.50016138       0.20699238      -0.41084645      -0.28836748 
H       0.24121396       1.53711763      -0.43102354       0.20773997       0.06783133      -0.02258350 
H      -0.30319734       0.26428210       0.17280929      -0.15323425       0.14364549       0.02456317 
7
Properties=species:S:1:pos:R:3:momenta:R:3 pbc="F F F" energy=-4162.456203149893
O       2.67424054      -0.26543548      -0.89794735       0.68217614       0.13209678       0.16289971 
H       3.33623830      -0.72968879      -0.36588430      -0.30110068       0.16525836       0.03473508 
H       1.47916534       0.20150339      -0.74403365       0.28382788      -0.13751724       0.30408380 
H       2.75554344      -0.83441783      -1.67988284       0.31888191      -0.11982415       0.21105850 
O       0.30544310       0.51418641      -0.69666195      -0.82435762       0.01421829      -0.58530884 
H       0.20616514       1.46679412      -0.57570371      -0.19696676      -0.14546321       0.07544218 
H       0.11959123       0.13294120       0.26613996       0.03753913       0.09123116      -0.20291044 
7
Properties=species:S:1:pos:R:3:momenta:R:3 pbc="F F F" energy=-4162.547496322067
O       2.66551820      -0.13645253      -0.70156746      -0.53683473       0.35792666       1.19552257 
H       3.28574212       0.18053514      -0.02664765       0.01213556       0.27190484      -0.16828919 
H       1.48929888       0.03844625      -0.44260273       0.11001631       0.34911242      -0.06268252 
H       3.10765654      -0.97866888      -0.89225069       0.02039419      -0.09015096       0.08277710 
O       0.33341247       0.42413741      -0.86883678       0.25467121      -0.72277623      -0.82264417 
H       0.10619340       0.24196444      -1.77733393      -0.09831726      -0.31088501      -0.18459863 
H      -0.39767690       0.13689464      -0.34471291       0.23793471       0.14486827      -0.04008514 
7
Properties=species:S:1:pos:R:3:momenta:R:3 pbc="F F F" energy=-4162.670555285673
O       2.69844038      -0.06674567      -0.44481272      -0.14251827       0.71435384      -0.21119771 
H       3.21363935       0.75639948      -0.52184509       0.07463912       0.13450115       0.30831515 
H       1.60271502      -0.01111711      -0.60526160      -0.08813067       0.28195266       0.01188468 
H       3.28674483      -0.78701800      -0.81027536      -0.31715215      -0.23307843       0.10140408 
O       0.30176675       0.29128981      -1.10807901       0.64509593      -0.93114039      -0.01963461 
H      -0.46962502      -0.35655436      -1.20636835      -0.00458002      -0.22507717       0.17320178 
H      -0.06252003       1.01963268      -0.61775644      -0.16735394       0.25848834      -0.36397337 
7
Properties=species:S:1:pos:R:3:momenta:R:3 pbc="F F F" energy=-4162.5998335098975
O       2.68000340       0.24864659      -0.41241304       0.30759458       0.35232769      -1.16169299 
H       3.33372268       0.86098159      -0.85395817       0.06553651       0.34789828      -0.09900029 
H       1.50994689       0.31936924      -0.90898211      -0.26719446      -0.18521920      -0.01525695 
H       3.00763665      -0.67277451      -0.59211880       0.13118226       0.16372794       0.38565568 
O       0.32530092      -0.04211579      -1.09615440      -0.25175832      -0.36400373       1.15364047 
H      -0.07427073       0.30247816      -0.23971477      -0.02510974      -0.06070041       0.04057268 
H      -0.28698405       0.09719655      -1.87024916       0.03974918      -0.25403056      -0.30391861 
7
Properties=species:S:1:pos:R:3:momenta:R:3 pbc="F F F" energy=-4162.58024235274
O       2.72525196       0.32381034      -0.57355610      -0.07416391       0.45117240       0.21690891 
H       2.73667949       1.13690494      -1.21482326       0.06259745      -0.13557743      -0.13175560 
H       1.80182754      -0.07671170      -0.64682966      -0.21571422      -0.01169725       0.19454643 
H       2.99405503       0.52748613       0.32718702      -0.13220276      -0.03525947      -0.13139815 
O       0.30596378      -0.15336930      -0.96771028       0.45559635       0.15021667      -0.08139830 
H      -0.51476098       0.06999377      -0.48129406       0.12868340      -0.21413452      -0.03539064 
H       0.06098359      -0.17760470      -1.93026463      -0.22479631      -0.20472040      -0.03151266 
7
Properties=species:S:1:pos:R:3:momenta:R:3 pbc="F F F" energy=-4162.46662716588
O       2.66704529       0.45048653      -0.49955072       0.17646635       0.46416963       0.21844306 
H       3.40344299       0.69085881      -1.07376014      -0.39642386      -0.31855881      -0.02359494 
H       1.19265577       0.36666484      -1.01026914       0.21045893      -0.11442196       0.06795227 
H       2.64442450       1.00229183       0.25992579      -0.04693609       0.28263552       0.13852936 
O       0.32594757      -0.21451880      -1.06859532       0.18832837      -0.22848230      -0.42307503 
H       0.01271936      -0.48592242      -0.19577883       0.00989213      -0.14867153      -0.31245174 
H       0.43221657      -1.13386581      -1.49950786      -0.14178584       0.06332946       0.33419700 
7
Properties=species:S:1:pos:R:3:momenta:R:3 pbc="F F F" energy=-4162.580959353661
O       2.60970658       0.47876331      -0.34059311       0.20458624      -0.35359145       0.04813905 
H       3.12650119       0.35199928      -1.10729011      -0.00168886       0.04187110       0.21996745 
H       1.52523998       0.25538524      -0.66278186      -0.01133828       0.54335799      -0.16959437 
H       2.76284072       1.35661070       0.11733889       0.07454031      -0.01056558       0.12979423 
O       0.41792836      -0.27564615      -1.19625254      -0.45520314      -0.62989932      -0.62217875 
H      -0.37955222       0.14997828      -1.02843501      -0.09800881       0.29336290       0.12759595 
H       0.10058964      -1.15254111      -1.33502251       0.28711253       0.11546437       0.26627644 
7
Properties=species:S:1:pos:R:3:momenta:R:3 pbc="F F F" energy=-4162.448006809642
O       2.60468857       0.32582216      -0.35636306      -0.64965638      -0.48872313       0.27475759 
H       3.50371792       0.38526539      -0.76559933       0.01926437      -0.06316076      -0.06652007 
H       1.78281497      -0.11321132      -0.77999718       0.24767007       0.04247867       0.09050370 
H       2.37981214       0.65179913       0.55185447       0.37520535      -0.02178036      -0.03115520 
O       0.40713484      -0.10174420      -1.24101681       0.28556830      -0.28975978      -0.17987394 
H      -0.25580531       0.59153896      -1.04003756      -0.18161413       0.69117973       0.10621687 
H      -0.02395940      -0.88665020      -1.02161046      -0.09643758       0.12976564      -0.19392893 
7
Properties=species:S:1:pos:R:3:momenta:R:3 pbc="F F F" energy=-4162.452471975662
O       2.59134962       0.08344434      -0.18299389      -0.85135593       0.17264391       0.09798465 
H       3.34089519      -0.12586634      -0.84062236       0.17943740      -0.12010798       0.25450936 
H       1.70174739       0.00230105      -0.72087654       0.29383058      -0.09082670      -0.43139711 
H       2.82533255       0.92852637       0.24692662       0.06737523      -0.29596989      -0.14934513 
O       0.41140491       0.13132955      -1.33549428       0.84550817       0.25373405       0.62519959 
H      -0.30138574       0.67464560      -1.89884836      -0.27159467       0.14085583      -0.14243749 
H      -0.03606781      -0.70319026      -1.09414035      -0.26320077      -0.06032923      -0.25451387 
7
Properties=species:S:1:pos:R:3:momenta:R:3 pbc="F F F" energy=-4162.11744130593
O       2.65701517       0.10270427      -0.23020763       1.02212159      -0.06291167      -0.00867661 
H       2.78392657      -0.88293304      -0.07245127      -0.29275903       0.08422744       0.14472491 
H       1.60234786       0.13029278      -0.46723980      -0.11377291      -0.13593412      -0.05966221 
H       2.79772846       0.43406797       0.65436203       0.11340553      -0.21774607       0.04723226 
O       0.36748586       0.13459121      -1.32592590      -0.81878534       0.41008947      -0.23055869 
H       0.24070827       1.06346591      -1.87891141      -0.11567988      -0.07972352       0.06010889 
H      -0.23935042      -0.32594048      -1.94581242       0.20547005       0.00199847       0.04683145 
7
Properties=species:S:1:pos:R:3:momenta:R:3 pbc="F F F" energy=-4162.635457933528
O       2.51261665       0.03767193      -0.22405541       0.41661907       0.16054781       0.95214137 
H       2.91358071      -0.84283963      -0.09099225      -0.04992378       0.04463553      -0.14831354 
H       1.50114300       0.25147056      -0.81780601       0.17243130      -0.10485337      -0.14912766 
H       3.02953908       0.56625736       0.41940020       0.50108721      -0.02965200       0.05494370 
O       0.47819863       0.17734799      -1.31963866      -1.43492378      -0.25475052      -0.73536454 
H       0.01821472       1.08782689      -1.31861365       0.30288506      -0.14191241       0.06348436 
H       0.25754427      -0.29020384      -2.09948069       0.09182493       0.32598496      -0.03776369 
7
Properties=species:S:1:pos:R:3:momenta:R:3 pbc="F F F" energy=-4162.699869928895
O       2.59027272       0.09835071      -0.19051485      -0.65995391       0.56346896      -1.05751985 
H       3.14534040      -0.51398050       0.32721278      -0.21751072      -0.16720571       0.08883770 
H       1.36700268       0.01178282      -0.86525645       0.08598317      -0.07567761      -0.12908939 
H       3.20764552       0.92235884      -0.26561698       0.01827690      -0.08792761      -0.17531742 
O       0.39246532       0.08377648      -1.34062840       0.62027692       0.04499849       1.24004339 
H      -0.28608044       0.73401059      -1.02229147       0.04667888      -0.35957516       0.05442499 
H       0.41431574       0.14041378      -2.28074712       0.10624877       0.08191863      -0.02137943 
7
Properties=species:S:1:pos:R:3:momenta:R:3 pbc="F F F" energy=-4162.596097263437
O       2.66029299       0.09556870      -0.13787767       0.05236946      -0.34093868       0.39889493 
H       2.83694119      -0.82614093       0.10490453       0.19684478      -0.01029253       0.12409437 
H       1.32232125       0.20184701      -1.04362494      -0.04264954      -0.01859871      -0.12763017 
H       3.51860286       0.40619363      -0.52756336      -0.55199074       0.00754272      -0.05615994 
O       0.34380459       0.10933161      -1.38709788       0.13832820       0.22652546      -0.58881730 
H      -0.24209319       0.35431628      -0.68338196       0.12241071      -0.12555887       0.04831202 
H       0.07343270       0.79691401      -2.05492747       0.08468713       0.26132061       0.20130608 
7
Properties=species:S:1:pos:R:3:momenta:R:3 pbc="F F F" energy=-4162.903703745317
O       2.44893992       0.00298886      -0.04453783       0.08763541      -0.24582117       1.02120429 
H       2.58035327      -0.74783752       0.55867185       0.10776600       0.01350934       0.21637425 
H       1.52346979       0.07276681      -0.66296266       0.05661647       0.01514784       0.04214949 
H       3.23818200       0.17909025      -0.52476563       0.00690473      -0.25536655       0.23767870 
O       0.56877471       0.26428836      -1.51416231      -0.19044831       0.87835483      -1.54897858 
H       0.04091391      -0.50277292      -1.77115260       0.21092005      -0.27628905      -0.02677339 
H      -0.08984439       0.94183565      -1.26910651      -0.27939434      -0.12953524       0.05834524 
7
Properties=species:S:1:pos:R:3:momenta:R:3 pbc="F F F" energy=-4162.727810736993
O       2.28077919      -0.14860020       0.09437112      -1.11693144      -0.71607369       0.73903283 
H       1.83898627      -0.78370695       0.71978419      -0.20760351      -0.09148225      -0.03507507 
H       1.78477684       0.15356202      -0.86568671      -0.11012553       0.16950588      -0.03726450 
H       3.16245978      -0.52410862      -0.08899699       0.00283213      -0.22044551      -0.03493789 
O       0.73027323       0.40532538      -1.62433037       0.88782688       0.25994212      -0.50636874 
H       0.55592418       0.21719477      -2.54012632       0.28866435       0.37660841      -0.15736573 
H       0.05667020       1.04762338      -1.35046598       0.25533713       0.22194504       0.03197910 
7
Properties=species:S:1:pos:R:3:momenta:R:3 pbc="F F F" energy=-4162.777963724228
O       2.01727418      -0.48105089       0.18773522      -0.58996499      -0.47024884      -0.18393036 
H       1.73434621      -0.66718753       1.07290884      -0.09766913       0.15859252      -0.18683215 
H       1.38215816       0.16682400      -0.81678464       0.12790340       0.09921303      -0.03908674 
H       2.87319400      -0.94358173       0.00149497      -0.20081018      -0.13601591      -0.07478378 
O       0.96528755       0.68430731      -1.74754538       0.96580978       0.11471481       0.51693707 
H       1.66121885       1.14820655      -2.18957917      -0.01037677       0.23564387      -0.11943346 
H       0.20010509       1.25496067      -1.71973735      -0.19489211      -0.00189947       0.08712941 
7
Properties=species:S:1:pos:R:3:momenta:R:3 pbc="F F F" energy=-4162.647591618586
O       1.84719185      -0.61555066       0.14971081      -0.71210123       0.05496412      -0.11353255 
H       1.35044848      -0.57207242       0.97003790      -0.08983915      -0.19994764       0.19055603 
H       1.27985683      -0.05415866      -0.93480100      -0.14759800      -0.06524040       0.23291363 
H       2.05667299      -1.53905775      -0.05439066      -0.20419089      -0.08216035      -0.06390479 
O       1.16685233       0.84310601      -1.73275196       0.88180024       0.01824679      -0.21082978 
H       2.05035783       1.17593841      -1.89854215       0.22365366       0.00831855      -0.06390820 
H       0.61399594       1.56289912      -1.36527868       0.04827538       0.26581892       0.02870566 
7
Properties=species:S:1:pos:R:3:momenta:R:3 pbc="F F F" energy=-4162.714637322427
O       1.52120175      -0.76418526       0.13802044      -0.45867933      -0.26649987      -0.49739852 
H       1.00029117      -0.58251837       0.96123853      -0.15398769      -0.19462137      -0.11741688 
H       1.63153713       0.12345479      -0.67853064      -0.03778231       0.16738992       0.05008961 
H       1.14891425      -1.61392932      -0.26271863      -0.33619045       0.03800714       0.14063187 
O       1.52343599       0.96593432      -1.69928911       0.84649752       0.44346927      -0.00239981 
H       2.35549579       1.47558943      -1.85062975      -0.04577483      -0.06764408       0.27889732 
H       0.72951194       1.58055026      -1.79790729       0.18591710      -0.12010101       0.14759640 
7
Properties=species:S:1:pos:R:3:momenta:R:3 pbc="F F F" energy=-4162.701101918791
O       1.39440381      -0.74299872       0.02035745      -0.08734639      -0.00333292       0.09644137 
H       1.53128075      -0.64645101       0.95757919      -0.19331297      -0.23955105       0.11579318 
H       1.45967244       0.11823243      -0.73383037       0.16242223      -0.09898186       0.07802537 
H       0.92183693      -1.57465257       0.04143215      -0.04995259       0.30858038      -0.12119507 
O       1.63690326       0.95631786      -1.60583456       0.11291633       0.14981652      -0.24033931 
H       2.27574829       1.61086709      -1.39075238      -0.04152190       0.03758601      -0.01309563 
H       0.88879663       1.29151034      -2.11873960       0.09679529      -0.15411708       0.08437009 
7
Properties=species:S:1:pos:R:3:momenta:R:3 pbc="F F F" energy=-4162.740221094363
O       1.37484696      -0.75234255       0.06008503      -0.19237536      -0.45936045       0.16359221 
H       1.37166655      -0.68463589       1.02519861       0.08983172      -0.01112851       0.01702789 
H       1.46578079       0.23027806      -0.75352322      -0.27672180       0.32231959      -0.25908157 
H       1.17968121      -1.63957007      -0.08763432       0.24144342       0.02261856      -0.18414129 
O       1.66524652       0.96745513      -1.64063300      -0.05968218       0.01224717       0.19499083 
H       2.03292924       1.79742210      -1.33078299       0.14988812       0.10756499       0.14699220 
H       0.88781917       1.06754648      -2.17580432       0.04761609       0.00573865      -0.07938027 
7
Properties=species:S:1:pos:R:3:momenta:R:3 pbc="F F F" energy=-4162.632091956153
O       1.31852978      -0.76681770       0.03300578       0.15294298       0.32941608      -0.12170432 
H       1.65256890      -0.64007892       0.94602499      -0.27503616      -0.00114489       0.14862548 
H       1.73003742       0.12323489      -0.75889120       0.28924017      -0.20128500       0.07289779 
H       1.63725803      -1.60751340      -0.26342156      -0.17459408      -0.06653659      -0.37140995 
O       1.64095020       0.97798548      -1.60549515       0.00946104      -0.42207053       0.07374313 
H       2.34942696       1.63663131      -1.37326418       0.04499561       0.11282632       0.00931319 
H       0.84808502       1.32137895      -2.00090072      -0.04700956       0.24879461       0.18853468 
7
Properties=species:S:1:pos:R:3:momenta:R:3 pbc="F F F" energy=-4162.686593948845
O       1.36822152      -0.92448341      -0.00555347       0.28862445       0.10696447      -0.49243276 
H       1.17454983      -0.98830662       0.93993129      -0.15663617      -0.04092930      -0.02892378 
H       1.55078181       0.28652726      -0.92982508       0.27260977      -0.15405746       0.15671474 
H       1.56220411      -1.80726153      -0.36347983       0.11482657      -0.17042889       0.12046514 
O       1.62018319       1.13362505      -1.58641687      -0.41824253      -0.03350380      -0.03057799 
H       2.53448192       1.54278433      -1.32186667      -0.11842444      -0.03206271       0.17019942 
H       0.93626470       1.83206811      -1.46600991       0.01724234       0.32401769       0.10455522 
7
Properties=species:S:1:pos:R:3:momenta:R:3 pbc="F F F" energy=-4162.70966714432
O       1.49382504      -0.95516844      -0.08719549      -0.42487370      -1.15999609       0.65195266 
H       0.69291704      -0.98395555       0.46633227       0.24667533      -0.06407894      -0.04863004 
H       1.59581413       0.08443181      -0.63707938       0.15440314       0.03589637      -0.01481303 
H       1.23686227      -1.61122111      -0.77383925       0.04121121      -0.01466413      -0.07042521 
O       1.57337391       1.16077341      -1.46603019       0.03213116       1.23756386      -0.36031449 
H       2.25516416       1.80660099      -1.16370244      -0.05128630      -0.05206221      -0.00086173 
H       0.72690067       1.62608947      -1.64791754       0.00173914       0.01734114      -0.15690816 
7
Properties=species:S:1:pos:R:3:momenta:R:3 pbc="F F F" energy=-4162.747011325642
O       1.44974916      -0.87503888      -0.17581562      -0.02147155       0.14703244      -0.00546750 
H       0.64106838      -1.07713042       0.24083512      -0.07553256       0.00191600      -0.10711256 
H       1.45800279       0.11118996      -0.78459867      -0.10696212       0.08723367       0.00899726 
H       1.73049153      -1.70574075      -0.63766665       0.13789675       0.11468084      -0.04110742 
O       1.61031458       1.10477297      -1.37104326       0.38588501      -0.04256879      -0.13933088 
H       1.92856553       1.79606242      -0.84258139      -0.19483993      -0.23928013       0.09026052 
H       0.86278025       1.41458663      -1.83324888      -0.12497559      -0.06901402       0.19376057 
7
Properties=species:S:1:pos:R:3:momenta:R:3 pbc="F F F" energy=-4162.763741371521
O       1.43236208      -0.94594279      -0.11462845       0.23898528       0.61839478      -0.61859388 
H       0.54880570      -1.35649264      -0.22469975      -0.10191795      -0.01861765      -0.17996403 
H       1.56528812       0.14984343      -0.78152588      -0.10740310       0.14150336       0.23484110 
H       2.08534819      -1.66966305      -0.15818193       0.16127028       0.31275615       0.09270207 
O       1.59998939       1.17383801      -1.44023155      -0.30968628      -1.33716549       0.12632860 
H       2.16584652       1.81920183      -1.06831798       0.22441866       0.11390044       0.15111151 
H       0.69546983       1.62526471      -1.49754092      -0.10566689       0.16922842       0.19357464 
7
Properties=species:S:1:pos:R:3:momenta:R:3 pbc="F F F" energy=-4162.47287479902
O       1.56933444      -1.00474591      -0.07034485       0.64375987      -0.00615952      -0.24943167 
H       1.10753421      -1.65712169      -0.62992934      -0.13602596       0.15240371       0.07922693 
H       1.44408717       0.21608800      -0.91929806      -0.03449176      -0.09939773      -0.11894492 
H       2.46568052      -1.32539742       0.11498611       0.02459627      -0.12229295       0.08600006 
O       1.41291469       1.21371343      -1.46394413      -0.67155491       0.10911036      -0.11543235 
H       2.24264058       1.77148202      -1.38256423       0.27642103       0.02406424       0.11356190 
H       0.59604137       1.86352425      -1.23996460      -0.10270453      -0.05772812       0.20502004 
7
Properties=species:S:1:pos:R:3:momenta:R:3 pbc="F F F" energy=-4162.658197247527
O       1.54044321      -0.91323029      -0.13471605      -0.40506327      -0.60610815       0.99460785 
H       1.29107151      -1.76720690      -0.50444888      -0.07909871      -0.01150864      -0.27714250 
H       1.51259091       0.13258783      -0.84768181       0.01470107      -0.02642691       0.13131233 
H       2.37993616      -1.02090466       0.35078712      -0.00160422      -0.17842291       0.12591452 
O       1.43154945       1.13672780      -1.45063180       0.29750862       1.05012806      -0.51822760 
H       2.25829924       1.68867270      -1.20542410       0.16962106      -0.04664713      -0.10102202 
H       0.57687699       1.60480589      -1.03959492       0.00393544      -0.18101431      -0.35544257 
7
Properties=species:S:1:pos:R:3:momenta:R:3 pbc="F F F" energy=-4162.539263870429
O       1.32127435      -0.78888824       0.00749395      -0.57889466       1.20611830      -0.07615437 
H       0.72273179      -1.55941368      -0.19955543      -0.41035862       0.06224540       0.22742175 
H       1.48841005       0.10065160      -0.76497713       0.01404816      -0.11274078       0.14989593 
H       2.20859694      -1.11582588       0.28068499      -0.14089074       0.06696616       0.07433582 
O       1.66852357       1.03095254      -1.58024710       0.91903037      -0.86012780      -0.21849171 
H       2.50495994       1.36878057      -1.21701831      -0.17074221      -0.21012933      -0.14486353 
H       0.81147048       1.54906987      -1.54539997       0.36780770      -0.15233195      -0.01214388 
7
Properties=species:S:1:pos:R:3:momenta:R:3 pbc="F F F" energy=-4162.559927210482
O       1.09390533      -0.58470085       0.21921012      -0.31332587       0.53980700       0.41536510 
H       0.10829938      -0.76034316       0.18949513       0.09053293       0.16760064       0.00598136 
H       1.48459014      -0.02092349      -0.74868623       0.12623939       0.11715810      -0.05485438 
H       1.54999894      -1.44373058       0.12284244      -0.15004437       0.09113443      -0.05583300 
O       1.93471742       0.83056183      -1.74189742      -0.31428635      -0.73376762      -0.22235498 
H       2.70659521       1.31047365      -1.52496444       0.05340074       0.07675744      -0.08906467 
H       1.27045705       1.19752491      -2.27959909       0.50748353      -0.25869000       0.00076055 
7
Properties=species:S:1:pos:R:3:momenta:R:3 pbc="F F F" energy=-4162.706995381675
O       1.08990406      -0.31614595       0.32172356      -0.36646370       0.46067065       0.66148217 
H       0.18756763      -0.11342308       0.53077789       0.09189495      -0.00080323      -0.03653089 
H       1.42091465       0.17333043      -0.85632300       0.20385288      -0.19249387      -0.06298416 
H       1.24251058      -1.24221620       0.40176713      -0.15920235       0.19655002      -0.01077115 
O       1.96057438       0.52951479      -1.85285800      -0.51225374      -0.58104538      -0.21332684 
H       2.48820027       1.30785043      -1.59883735       0.27906628       0.12208431      -0.35373015 
H       1.43385343       0.67317582      -2.58422383       0.46310568      -0.00496249       0.01586103 
7
Properties=species:S:1:pos:R:3:momenta:R:3 pbc="F F F" energy=-4162.73844780586
O       0.99939951      -0.18126633       0.31815669       0.07928710       0.61393358      -0.78260461 
H       0.21119742       0.31330543       0.54704569      -0.10987077      -0.02075774       0.18907759 
H       1.44032828       0.27945117      -0.61026967       0.10299264      -0.07364680       0.01228522 
H       0.82670133      -1.12036010       0.13484598      -0.19213721      -0.10162568      -0.01044468 
O       2.03536443       0.37456489      -1.83593484       0.21548287      -0.75880147       0.47473132 
H       2.92665595       0.78153815      -1.87972817      -0.07930767      -0.00398440       0.09284941 
H       1.61758458       0.86333882      -2.51072430      -0.01644695       0.34488251       0.02410575 
7
Properties=species:S:1:pos:R:3:momenta:R:3 pbc="F F F" energy=-4162.878673838041
O       0.99517429      -0.20796871       0.28268171       0.17682352      -0.27772424      -0.29927291 
H       0.57876330       0.40545203       0.92447364      -0.11050972      -0.09643998       0.13234463 
H       1.50816883       0.13802295      -0.87652738       0.12794786       0.04620818      -0.06254470 
H       0.67300103      -1.07932154       0.56213296       0.05993101       0.15206944      -0.00589319 
O       2.01399432       0.41269269      -1.83939800      -0.09075441      -0.22020883       0.47999338 
H       2.97661203       0.43074545      -1.81368183       0.01596546       0.09551015      -0.00024487 
H       1.69217203       1.04102988      -2.49720075      -0.17940371       0.30058529      -0.24438233 
7
Properties=species:S:1:pos:R:3:momenta:R:3 pbc="F F F" energy=-4162.755485345489
O       1.06777669      -0.26969460       0.32440397       0.19637876       0.19449539      -0.14712348 
H       0.13970675       0.08305929       0.33278768       0.06513933      -0.13547433       0.12581133 
H       1.48881530       0.00643733      -0.67971867      -0.02436245      -0.29053997       0.17513712 
H       1.07593126      -1.19427312       0.51850870       0.20000901      -0.07035375      -0.05262473 
O       1.96636842       0.48254829      -1.84875703      -0.44403707       0.21465320       0.14728617 
H       2.89592434       0.86701311      -1.87760535       0.04435446       0.10811200      -0.09565914 
H       1.43191191       1.04465717      -2.50844551      -0.03748204      -0.02089254      -0.15282727 
7
Properties=species:S:1:pos:R:3:momenta:R:3 pbc="F F F" energy=-4162.777357643041
O       1.20568259      -0.29373326       0.34079452       0.40536744      -0.08490199       0.01206670 
H       0.31738427      -0.24284201       0.71323234       0.26921957      -0.11362309      -0.14267996 
H       1.41445027       0.12747859      -0.78932787       0.35840453       0.11573472      -0.09502653 
H       1.71761894      -1.04657738       0.58514906       0.03468529       0.04357885       0.08090535 
O       1.80761430       0.50320631      -1.89210486      -0.83479204       0.22393728      -0.10714303 
H       2.58550042       1.08234177      -1.67000399      -0.22682790      -0.09769965       0.02812583 
H       1.32823913       0.94015053      -2.62565627      -0.00605689      -0.08702612       0.22375164 
7
Properties=species:S:1:pos:R:3:momenta:R:3 pbc="F F F" energy=-4162.641111699829
O       1.23684216      -0.37057599       0.33568713      -0.51622102      -0.34437602      -0.61155557 
H       0.37016876      -0.69631898       0.33106623       0.05916026      -0.10900127       0.04706388 
H       1.62159394       0.00162808      -0.69272430       0.02429735       0.01082684       0.15948128 
H       1.89193767      -1.06985343       0.53367530       0.28362847      -0.10221946       0.17949831 
O       1.75318090       0.60931823      -1.86412664      -0.06291230       0.51983508       0.10843692 
H       2.65124263       0.90184234      -2.04742820      -0.18702977      -0.09551672       0.21350691 
H       1.19765284       1.25869215      -2.27420205       0.39907701       0.12045155      -0.09643175 
7
Properties=species:S:1:pos:R:3:momenta:R:3 pbc="F F F" energy=-4162.6289503083835
O       1.14633156      -0.45188194       0.30495584       0.13944214       0.62878851      -0.46738850 
H       1.06784364      -1.37458853       0.23205795       0.20651348      -0.33005744       0.13364524 
H       1.61450337       0.10274837      -0.75394666       0.19304296       0.23962277      -0.11301304 
H       1.77210823      -0.28539134       1.08925193      -0.31259554       0.05488475       0.22894986 
O       1.81812275       0.66165621      -1.88175612      -0.28459423      -0.47619537       0.46805283 
H       2.61374441       1.15537285      -2.01337287       0.18420823       0.02181435       0.05507736 
H       1.07022408       1.25762929      -1.93602020      -0.12601705      -0.13885757      -0.30532375 
7
Properties=species:S:1:pos:R:3:momenta:R:3 pbc="F F F" energy=-4162.653412752598
O       1.22149674      -0.39109989       0.34458668      -0.88092786       0.59883323       0.10662763 
H       1.37687953      -1.36046813       0.33385128       0.31418250      -0.15150785       0.25390748 
H       1.49611259       0.11085372      -0.66230593       0.12916376      -0.19897166       0.14579093 
H       0.21203397      -0.19488575       0.34334305       0.06237563      -0.18580395       0.01464920 
O       1.83367018       0.60290678      -1.87974729       0.22752838      -0.36100368      -0.10405441 
H       2.48025382       1.28815983      -1.64015207       0.20106942       0.20592450      -0.06155860 
H       1.13335106       0.97984903      -2.41767188      -0.05339184       0.09252941      -0.35536222 
7
Properties=species:S:1:pos:R:3:momenta:R:3 pbc="F F F" energy=-4162.797184765609
O       1.12454227      -0.32954032       0.29547169      -0.51203335      -0.39289724       0.42464215 
H       1.85564965      -0.65050657       0.84365122      -0.07452590       0.11969503       0.21113503 
H       1.47580094       0.18329648      -0.66455567       0.02704849       0.16572418      -0.00739765 
H       0.46980998      -1.00675051       0.08014413       0.17064707       0.00753998       0.00296771 
O       1.85538177       0.62592954      -1.80786929       0.25656589       0.19550314      -0.80231681 
H       2.79431676       0.64279335      -2.09693427       0.19888666      -0.07516734       0.23197338 
H       1.29731050       0.31218312      -2.56653602      -0.06658885      -0.02039774      -0.06100381 
7
Properties=species:S:1:pos:R:3:momenta:R:3 pbc="F F F" energy=-4162.853327133904
O       1.09981198      -0.38747447       0.26470526       0.11532540       0.01079641      -0.40844367 
H       1.25728891       0.17752792       1.02752313      -0.16945877      -0.16581056       0.06352434 
H       1.61398333       0.08172512      -0.80891723      -0.00970589       0.03349826       0.05892456 
H       1.34641633      -1.29165656       0.45634788       0.24018747       0.16725201       0.03478482 
O       1.87044553       0.65677312      -1.80403478       0.14575071      -0.06359576      -0.14278199 
H       2.72658570       0.39610300      -2.27086358      -0.12118484      -0.02381539       0.04166947 
H       1.10204093       0.54729866      -2.38085675      -0.20091408       0.04167503       0.35232247 
7
Properties=species:S:1:pos:R:3:momenta:R:3 pbc="F F F" energy=-4162.737603207459
O       1.10774339      -0.41514809       0.27158457      -0.23109019       0.03536597       0.00490885 
H       0.76440226       0.30586173       0.84736753       0.03869794       0.05255989       0.04011749 
H       1.36903797       0.06878837      -0.73558336      -0.01622417      -0.07927931       0.15857060 
H       1.81190792      -0.82068461       0.80084732       0.15550972       0.08651050       0.12353872 
O       1.88650931       0.62353668      -1.82849984       0.14859232      -0.33211167      -0.29487688 
H       2.37269536       0.01029472      -2.38675553       0.05782454       0.11870344      -0.01654169 
H       1.34741942       1.31350388      -2.22352116      -0.15331016       0.11825117      -0.01571708 
7
Properties=species:S:1:pos:R:3:momenta:R:3 pbc="F F F" energy=-4162.761574415353
O       1.17745885      -0.33628904       0.29661597       0.14906504       0.50847904       0.36414578 
H       0.70402725       0.32598034       0.88266476      -0.00420621       0.05608166      -0.15117047 
H       1.52602799       0.22558978      -0.74998021       0.02553948       0.13220964      -0.07598426 
H       1.79866964      -0.84097155       0.89820909       0.06227859      -0.21017187      -0.12708468 
O       1.85737749       0.55074432      -1.86270588      -0.01348003      -0.31406543       0.25436851 
H       1.69887030      -0.24547458      -2.42420468      -0.27215502       0.01094094      -0.01739982 
H       1.29372330       1.31634940      -2.15871391       0.05295815      -0.18347399      -0.24687506 
7
Properties=species:S:1:pos:R:3:momenta:R:3 pbc="F F F" energy=-4162.803826315155
O       1.17678342      -0.31530893       0.35337055       0.11499943       0.02556426      -0.00275700 
H       1.28790203       0.38260053       0.99202217       0.12942829      -0.03068444      -0.25836424 
H       1.41523974       0.09928834      -0.78008147      -0.16594943      -0.08670301       0.04327674 
H       1.68922316      -1.11378016       0.61582728      -0.17401973       0.11092215      -0.08341412 
O       1.81846062       0.51332650      -1.89710456       0.15620584       0.12923111       0.28791825 
H       1.54411227       0.19048058      -2.76602293      -0.12332764       0.12374255       0.06278402 
H       1.71325121       1.48378385      -1.96860338       0.06266324      -0.27207262      -0.04944366 
7
Properties=species:S:1:pos:R:3:momenta:R:3 pbc="F F F" energy=-4162.729851025248
O       1.23265216      -0.33623213       0.35510023       0.05832178      -0.18327793       0.13492582 
H       1.42432900       0.05821833       1.20909299       0.11949435      -0.02386835       0.07331139 
H       1.61445687       0.24929701      -0.80931446      -0.20947974      -0.02225289      -0.18534815 
H       1.36237734      -1.26237021       0.46567869      -0.03745754       0.22451344       0.10763541 
O       1.78894540       0.56104056      -1.91494979       0.08078910       0.11191999      -0.04086258 
H       1.16747420       0.10160004      -2.52496421      -0.06365256      -0.09172386       0.02814186 
H       1.66280727       1.47040278      -1.99156503       0.05198462      -0.01531040      -0.11780375 
7
Properties=species:S:1:pos:R:3:momenta:R:3 pbc="F F F" energy=-4162.746937077634
O       1.32867059      -0.38036768       0.33334228       0.17031466      -0.22896565      -0.21866915 
H       1.44740081       0.18302394       1.11325373      -0.03176854       0.16698527       0.13924817 
H       1.43473334       0.10042016      -0.89998300       0.09381611      -0.33776677      -0.07403547 
H       1.81460866      -1.11798002       0.58278601       0.10452187       0.04066422      -0.06656601 
O       1.67959443       0.59162345      -1.88977325      -0.03670726      -0.00518467       0.14234728 
H       1.29275315       0.13175457      -2.66860572      -0.05305103       0.04466445       0.08871977 
H       1.45356303       1.53503743      -1.83278297      -0.24712581       0.31960313      -0.01104459 
7
Properties=species:S:1:pos:R:3:momenta:R:3 pbc="F F F" energy=-4162.6794091994625
O       1.30511680      -0.41289826       0.33627975      -0.34676308      -0.17029068       0.69776648 
H       1.10013412       0.24733953       1.06543800      -0.20206435       0.12185117       0.10400913 
H       1.51140638       0.07220936      -0.80313679      -0.12703555      -0.12250447      -0.04895230 
H       1.67029684      -1.23741713       0.58908929       0.15459959       0.04600336      -0.17915698 
O       1.71470484       0.63564408      -1.88691780       0.57844588      -0.15599701      -0.40137054 
H       1.62209010       0.00488355      -2.61095500      -0.02201882       0.21690570      -0.09123144 
H       1.35570463       1.56287040      -2.03771293      -0.03516368       0.06403192      -0.08106435 
7
Properties=species:S:1:pos:R:3:momenta:R:3 pbc="F F F" energy=-4162.597408888952
O       1.23938649      -0.45110175       0.26588798      -0.49465669       0.06821042       0.94750806 
H       0.50489617      -0.05234446       0.79929432      -0.10646183      -0.48118583      -0.11354672 
H       1.55885505       0.15792606      -0.56710723       0.16128549       0.14943520      -0.06561607 
H       2.03423767      -0.89551948       0.62817609      -0.08615092      -0.14578449      -0.07268356 
O       1.76070247       0.66089074      -1.82114782       0.46844896       0.27917192      -0.62281135 
H       2.03266203       0.07429905      -2.49890867       0.01037289       0.38282321      -0.01058279 
H       1.44217889       1.57117562      -2.08537452       0.04716211      -0.25267042      -0.06226757 
7
Properties=species:S:1:pos:R:3:momenta:R:3 pbc="F F F" energy=-4162.7321953089295
O       1.19036068      -0.47235320       0.19869562      -0.06217138      -0.40707202      -0.79442124 
H       0.46197174      -0.03107099       0.68921166       0.32434228       0.19086589       0.12015390 
H       1.43059462       0.12043202      -0.83645846      -0.15351745      -0.19361814      -0.22440646 
H       1.91197126      -0.68290721       0.81009373      -0.27712104       0.19322151       0.07547690 
O       1.83249235       0.69548154      -1.74418913      -0.13322050       0.34642646       0.90521519 
H       2.30551303       0.17189464      -2.32461022       0.18146866      -0.03285150       0.06697311 
H       1.10146715       1.06546592      -2.21716819       0.12021943      -0.09697220      -0.14899140 
7
Properties=species:S:1:pos:R:3:momenta:R:3 pbc="F F F" energy=-4162.624179875836
O       1.00768065      -0.49217305       0.24489890      -0.17656150       1.36935086      -0.52913759 
H       0.41311692       0.14650994       0.74524498       0.11727138      -0.16575890       0.08368515 
H       1.42768828       0.11108564      -0.50464381       0.00734126      -0.26368995      -0.14728563 
H       1.60030432      -0.94850344       0.82911106      -0.24357868       0.09446727       0.14837748 
O       1.99139441       0.71004642      -1.79523617      -0.07520670      -0.75492104       0.83012662 
H       2.77984278       0.50247702      -2.32113713       0.31826340      -0.16773569      -0.18826733 
H       1.36797001       0.91565222      -2.55062649       0.05247083      -0.11171255      -0.19749871 
7
Properties=species:S:1:pos:R:3:momenta:R:3 pbc="F F F" energy=-4162.540086585624
O       0.89475709      -0.34825346       0.22895863      -0.11996272       0.46577869      -0.13517384 
H       0.56093747       0.27207324       0.87074422       0.13786603      -0.03641083      -0.10289586 
H       1.42741583       0.20683257      -0.89953188       0.08254329      -0.02961081       0.29387650 
H       1.33285798      -0.98174046       0.78114237      -0.10715202      -0.20976537      -0.19710452 
O       2.10780192       0.61054878      -1.77356606      -0.20604641      -0.05490375       0.27267615 
H       2.78078703      -0.06555104      -2.15106886       0.03054687      -0.17804001      -0.18348872 
H       1.43162658       0.59054082      -2.49428129       0.18220496       0.04295208       0.05211029 
7
Properties=species:S:1:pos:R:3:momenta:R:3 pbc="F F F" energy=-4162.673508207651
O       0.87479029      -0.35357902       0.17377402       0.22232013       0.06976268       0.50827760 
H       1.00251939       0.20697555       0.94667652      -0.12911086       0.14461845       0.16657573 
H       1.35528899       0.08469364      -0.66259652      -0.16871028      -0.37720139      -0.00859871 
H       0.98744285      -1.27017309       0.37026058      -0.02365869      -0.33606920      -0.24827759 
O       2.09231355       0.59965582      -1.71260314       0.27620916       0.50223557      -0.63356489 
H       2.98046827       0.32334369      -2.09736541      -0.11901678      -0.05333100       0.10482303 
H       1.77065081       0.93473600      -2.54168405      -0.05803269       0.04998490       0.11076483 
7
Properties=species:S:1:pos:R:3:momenta:R:3 pbc="F F F" energy=-4162.630017885099
O       0.83696175      -0.42358897       0.07494946      -0.44873298      -0.05565809      -0.35091160 
H       0.38626804       0.11333614       0.76168522      -0.07553249       0.17396100      -0.22167330 
H       1.68225530       0.26083807      -0.71126305      -0.14019831       0.05156756      -0.20510064 
H       1.29084060      -1.25084607       0.41736941       0.23481134      -0.02695046       0.02963099 
O       2.17450905       0.65893085      -1.61717213      -0.03914929      -0.56270325       0.20512290 
H       2.46909229       0.08798827      -2.36515210       0.11419898       0.04317710       0.23567929 
H       1.56372063       1.23864438      -2.03348598       0.35460275       0.37660615       0.30725236 
7
Properties=species:S:1:pos:R:3:momenta:R:3 pbc="F F F" energy=-4162.676780369936
O       0.71541990      -0.45212661       0.02371997      -0.28250905       0.21344943      -0.42320315 
H      -0.19853439      -0.12470844       0.12102410       0.18407381      -0.10695034      -0.42838690 
H       1.44612476       0.04740170      -0.64569266       0.28416548       0.05865224       0.15329487 
H       1.09704650      -0.71505666       0.94871652       0.10154872       0.08947498       0.04279741 
O       2.31917250       0.64769761      -1.58794193       0.22793545      -0.19198833       0.43752359 
H       2.53194537       0.25353732      -2.42341370      -0.29461629      -0.20630012      -0.06823167 
H       2.14860794       1.62003134      -1.58230751      -0.22059812       0.14366213       0.28620583 
7
Properties=species:S:1:pos:R:3:momenta:R:3 pbc="F F F" energy=-4162.619255349129
O       0.63058084      -0.42410736      -0.05855904      -0.66197581       0.14882985       0.18034671 
H      -0.28674963      -0.46940886      -0.29579613      -0.06573642      -0.28258841      -0.10286935 
H       1.65572638       0.13367072      -0.79953398       0.11197488       0.35394133      -0.03576452 
H       0.80276468      -0.20037683       0.92953833       0.20931600       0.04983168      -0.39618209 
O       2.36739602       0.62106999      -1.49921793      -0.03132573      -0.24093909       0.18545427 
H       2.99158237       0.00272785      -1.97836579       0.29437973       0.07762020       0.20061522 
H       2.44302920       1.59250429      -1.53981066       0.14336736      -0.10669555      -0.03160026 
7
Properties=species:S:1:pos:R:3:momenta:R:3 pbc="F F F" energy=-4162.418650433623
O       0.72822636      -0.49563933       0.00493653       0.07664711      -0.49963281       0.86025703 
H      -0.01207218      -0.76163966      -0.59936476       0.05252762       0.05070145      -0.07915281 
H       1.45784579      -0.01089456      -0.58983103      -0.01432797      -0.03210027       0.17637020 
H       0.76135474       0.03486394       0.79899785       0.03221611       0.00069964      -0.31842282 
O       2.25944201       0.69505901      -1.55360769      -0.03057235       0.49325169      -0.00199904 
H       3.07595578       0.17268190      -1.81508663      -0.18156627       0.02113313      -0.40295373 
H       2.48688543       1.58510721      -1.62321130       0.06507576      -0.03405283      -0.23409884 
7
Properties=species:S:1:pos:R:3:momenta:R:3 pbc="F F F" energy=-4162.708220748892
O       0.76131423      -0.45242890      -0.00160091      -0.32308105       0.22745063       0.06391224 
H       0.13075452      -0.95806749      -0.49757147      -0.09166853      -0.07339761       0.16112349 
H       1.53406237       0.29985509      -0.74586137      -0.16814358      -0.24144421       0.24373356 
H       0.58694195      -0.26526044       0.89328205      -0.02064175       0.00449745      -0.22135789 
O       2.28192966       0.65353930      -1.52081665       0.72077289      -0.23224411      -0.52445383 
H       2.18007534       0.29216941      -2.42971449      -0.15607015       0.12667255       0.25988803 
H       2.45603942       1.62458718      -1.46532837       0.03883215       0.18846530       0.01715441 
7
Properties=species:S:1:pos:R:3:momenta:R:3 pbc="F F F" energy=-4162.619234003211
O       0.74960186      -0.48688646      -0.08102573       0.17161037       0.22409240      -1.10468776 
H       0.44149374      -1.40679858      -0.23849015       0.23558403      -0.28606490       0.00035112 
H       1.38449410       0.04413131      -0.77733007      -0.05095957      -0.01086691      -0.08587466 
H       0.23798255      -0.12193733       0.61676319      -0.10228267      -0.18800943       0.12208345 
O       2.30377166       0.70219897      -1.45479597      -0.13739470       0.14457427       0.78997121 
H       2.58326445       0.60558024      -2.31385341       0.07763508       0.15252264       0.14557995 
H       2.07986099       1.64689176      -1.31953229      -0.19419255      -0.03624806       0.13257669 
7
Properties=species:S:1:pos:R:3:momenta:R:3 pbc="F F F" energy=-4162.779584824129
O       0.76902259      -0.68719721      -0.27376459       1.24901676      -0.49766453      -0.72376880 
H       1.21471513      -1.61397273      -0.32250771       0.01298489      -0.02364969      -0.15518172 
H       1.45777041       0.19892330      -0.67960513       0.01583194      -0.01964078       0.38027713 
H       0.40566683      -0.58527306       0.62732367      -0.16212132      -0.07196567       0.15173415 
O       2.23826053       0.91517460      -1.27646311      -1.12469755       0.14462571       0.65410445 
H       2.46051031       0.72115993      -2.17399753      -0.00110574       0.30854931      -0.27467246 
H       1.91998119       1.84601275      -1.25500371       0.01009101       0.15974564      -0.03249274 
7
Properties=species:S:1:pos:R:3:momenta:R:3 pbc="F F F" energy=-4162.5628010291775
O       0.84979096      -0.92770922      -0.39215012       0.77998565      -0.02527696      -0.43944755 
H       1.38438901      -1.77535514      -0.53858979      -0.37356713       0.17688710      -0.11274602 
H       1.63685152      -0.03149140      -0.74882983      -0.04635091      -0.05578670       0.04057129 
H       0.77798377      -0.82464312       0.58612152      -0.07456420      -0.03546074      -0.16910921 
O       2.14676341       1.16776462      -1.15348064      -0.40864490       0.00480320       0.75781912 
H       2.41818796       1.19326985      -2.09957046       0.19484377       0.07001433       0.08745496 
H       1.41151846       1.81336741      -1.07588457      -0.07170228      -0.13518023      -0.16454259 
7
Properties=species:S:1:pos:R:3:momenta:R:3 pbc="F F F" energy=-4162.576676417937
O       0.82357224      -0.96910257      -0.58997846      -0.90587051       0.00741965      -0.74986240 
H       1.06117952      -1.72934344      -1.05544209       0.06595896       0.07187687       0.32826252 
H       1.59402300       0.15395244      -0.88723144      -0.07175978      -0.05348624       0.18435944 
H       0.85740420      -1.15466531       0.36711394       0.22992119      -0.31307109      -0.12036237 
O       2.13230902       1.22785384      -0.92906184       0.26575847       0.28931289      -0.16419693 
H       3.01076044       0.98965582      -1.15559248       0.06457531      -0.05797823       0.41824331 
H       1.75112822       1.81880688      -1.56764539       0.35141636       0.05592616       0.10355643 
7
Properties=species:S:1:pos:R:3:momenta:R:3 pbc="F F F" energy=-4162.488483238017
O       0.90796188      -0.86653393      -0.61680471       0.11823336       0.59981739      -0.33554482 
H       0.52644677      -1.40071852      -1.24229702      -0.28876923       0.11066823       0.18781333 
H       1.53380448      -0.05021472      -0.70001075       0.20424468       0.02208925       0.16440380 
H       0.91252469      -1.25588589       0.30612534      -0.08343474      -0.25024484      -0.04983792 
O       2.13457798       1.08777737      -0.94217358       0.60814072      -0.42725276      -0.05399682 
H       2.09964541       1.79473900      -0.29830828      -0.39076190       0.10431129       0.27430975 
H       1.82662652       1.58581170      -1.73041021      -0.16765289      -0.15938856      -0.18714732 
7
Properties=species:S:1:pos:R:3:momenta:R:3 pbc="F F F" energy=-4162.568121397169
O       0.86735716      -0.93621994      -0.61937789       0.75934028       0.06660776      -0.04155018 
H       0.37081196      -1.25585198      -1.38124224      -0.11353095      -0.25921466      -0.11096006 
H       1.21191893      -0.03567795      -0.73971790      -0.07338039       0.16551996      -0.10643382 
H       1.73680944      -1.40184380      -0.54572762      -0.16862906      -0.05670572      -0.20946024 
O       2.09601786       1.16600013      -0.89982009      -0.75160697       0.23140103       0.17659871 
H       2.46784306       1.44697020      -0.03364798       0.14033216      -0.15968618       0.29209907 
H       2.36817074       1.78463946      -1.59595915       0.20747494       0.01207781      -0.00029348 
7
Properties=species:S:1:pos:R:3:momenta:R:3 pbc="F F F" energy=-4162.515349681491
O       0.89081236      -1.00327819      -0.81571186      -0.52651799      -0.00443108      -0.69761376 
H      -0.02315333      -0.67656394      -0.85163772      -0.05156864       0.21559955      -0.09642593 
H       1.79959599       0.08244760      -0.67395913       0.08075082      -0.24267530       0.06507511 
H       0.79795013      -1.65995002      -0.10927609      -0.01866929       0.16129692       0.27602345 
O       2.08963833       1.23218137      -0.76871776       0.06696513      -0.15433343       0.51937791 
H       2.71932487       1.51532013       0.00317756       0.23680570       0.07999520      -0.10399830 
H       2.59081110       1.29090212      -1.62924148       0.21223427      -0.05545186       0.03756152 
7
Properties=species:S:1:pos:R:3:momenta:R:3 pbc="F F F" energy=-4162.704962879714
O       0.67526092      -0.81997221      -0.85223815      -0.43941203       0.23027287       0.16838039 
H       0.69909365      -1.42414082      -1.63839154       0.31686982      -0.19635130      -0.13319857 
H       1.51784210       0.37356186      -0.93356765       0.04770068       0.35517169       0.23785009 
H       0.15464330      -1.28424502      -0.17519243      -0.13689069       0.14252428      -0.20044963 
O       2.29211129       1.10128821      -0.67395406       0.50537494      -0.38578541       0.11071479 
H       2.88985504       0.64361644      -0.01877350      -0.19707636      -0.18065221      -0.25629165 
H       2.83067660       1.41146604      -1.41935718      -0.09656635       0.03482008       0.07299458 
7
Properties=species:S:1:pos:R:3:momenta:R:3 pbc="F F F" energy=-4162.756171583692
O       0.64425383      -0.74553320      -0.77222989      -0.86028819      -0.25148029       0.28027207 
H       0.48434769      -1.38714642      -1.49415161       0.00202472       0.19203334       0.06920236 
H       1.54726257      -0.11273339      -0.92564865       0.13134343      -0.05226260      -0.02834769 
H      -0.15803257      -0.25622097      -0.73298878       0.00503872       0.08181610       0.07010465 
O       2.36609143       0.95155848      -0.72850055       0.77021759       0.11796858      -0.69473564 
H       3.16415536       0.90918556      -0.22087546      -0.14862954      -0.15376270       0.13068021 
H       2.37230847       1.76218980      -1.21574757       0.10029327       0.06568757       0.17282404 
7
Properties=species:S:1:pos:R:3:momenta:R:3 pbc="F F F" energy=-4162.687959820966
O       0.47294524      -0.56594815      -0.73757058       0.15702898       0.67035054      -0.68189278 
H       0.45718436      -1.31392631      -1.34487405      -0.10249955      -0.03548086       0.16563357 
H       1.71169410       0.10712093      -0.82456448       0.20826805       0.09033778       0.01895092 
H      -0.41003990      -0.46392262      -0.49553727      -0.08694084       0.34043678       0.24291129 
O       2.54895746       0.78683517      -0.82265972      -0.16230127      -0.79477658       0.09965472 
H       3.18150025       0.66777689      -0.09014471      -0.07697324      -0.27511783       0.09547910 
H       2.28626261       1.68233967      -0.88990842       0.06341788       0.00425016       0.05926317 
7
Properties=species:S:1:pos:R:3:momenta:R:3 pbc="F F F" energy=-4162.747478351641
O       0.38582974      -0.39513287      -0.90902624       0.37917063       0.40176992      -0.57269548 
H      -0.06937254      -0.73238015      -1.67861722      -0.01248226       0.26972625      -0.26911945 
H       1.72999165       0.01604633      -0.81270296       0.12670877      -0.09069020       0.01990055 
H      -0.28719854       0.02714715      -0.28635108      -0.32664042      -0.03229896       0.20754499 
O       2.64489375       0.60309700      -0.68242455      -0.20679692      -0.43919493       0.49607682 
H       3.25392784       0.13205513      -0.10551250       0.10422565      -0.26831208      -0.07138326 
H       2.45924925       1.44163258      -0.26631269      -0.06418545       0.15900001       0.18967582 
7
Properties=species:S:1:pos:R:3:momenta:R:3 pbc="F F F" energy=-4162.684732864739
O       0.44785332      -0.30006958      -1.11931975      -0.07612308       0.04826775      -0.87240085 
H       0.20993345      -0.14507616      -2.06988719      -0.05341273      -0.12998303       0.08789714 
H       1.37291092       0.16336152      -0.67021919      -0.16730650      -0.30474074      -0.09495265 
H      -0.35721909       0.02160346      -0.53694855       0.07757709       0.22943712       0.00708276 
O       2.56420319       0.50282089      -0.42642559       0.13368821       0.00256762       0.55343956 
H       3.20106990      -0.08673416      -0.89115784       0.26074863       0.15686849      -0.12233746 
H       2.95618514       1.01408439       0.29327817      -0.17517161      -0.00241721       0.44127150 
7
Properties=species:S:1:pos:R:3:momenta:R:3 pbc="F F F" energy=-4162.6977635089725
O       0.49796329      -0.34621087      -1.31545585       0.67611540       0.37435537      -0.90298495 
H       0.36168418      -0.93949463      -2.04939294       0.16176914      -0.12494253       0.29840416 
H       1.73216072       0.07126639      -0.64835174       0.08610838       0.18079777       0.43624925 
H      -0.36674339       0.13554475      -1.29249655      -0.02875947      -0.10845729      -0.16945017 
O       2.51159436       0.60258585      -0.23744060      -0.53101935      -0.49701834      -0.00213647 
H       3.33378005       0.12022144      -0.51637586      -0.30047016       0.00377986       0.05920491 
H       2.36166089       0.72858504       0.74518513      -0.06374394       0.17148518       0.28071327 
7
Properties=species:S:1:pos:R:3:momenta:R:3 pbc="F F F" energy=-4162.627952761856
O       0.54663429      -0.25446989      -1.50252518      -0.19244804      -0.38756154      -0.01523216 
H       0.73320686      -1.17613542      -1.77905285      -0.20483791       0.01699315      -0.41529948 
H       1.30866592       0.22090581      -0.95313883       0.00940809       0.24626879      -0.38857489 
H      -0.38678371      -0.18086659      -1.14278100       0.18287984      -0.03143943      -0.06142435 
O       2.46249736       0.51635827      -0.07710472       0.24092352       0.10746960       0.91970875 
H       3.25484996       0.07964980      -0.22472454      -0.04295547       0.13206674      -0.01352266 
H       2.51936485       1.08506046       0.76257929       0.00702996      -0.08379731      -0.02565521 
7
Properties=species:S:1:pos:R:3:momenta:R:3 pbc="F F F" energy=-4162.756515891428
O       0.66866896      -0.13543476      -1.67057320       0.79366408       0.39669461      -0.18988062 
H       0.93599645      -0.99274132      -2.04369173      -0.01376436       0.15084564       0.15493473 
H       1.51150413       0.09658102      -0.70079545      -0.03801584      -0.22525958       0.29535616 
H      -0.21103756      -0.34160066      -1.35739679       0.47058848       0.03077536      -0.16356292 
O       2.33891154       0.37381162       0.11637681      -1.33496746      -0.35214863       0.08667613 
H       3.18369477       0.58136520      -0.32796010       0.10381007       0.06236664      -0.30927277 
H       2.03376606       1.05818532       0.68904479       0.01868503      -0.06327404       0.12574928 
7
Properties=species:S:1:pos:R:3:momenta:R:3 pbc="F F F" energy=-4162.572568658125
O       0.65114652       0.00491948      -1.75121792      -0.00733901       0.72948380      -0.63509910 
H       1.05931280      -0.11975758      -2.59669074      -0.22770285       0.09329787       0.07622457 
H       1.31146823       0.18711159      -0.91511207      -0.00126490      -0.09526512       0.03829194 
H      -0.25913084      -0.03439748      -1.67871528       0.20452531       0.15468814       0.15013904 
O       2.36644538       0.18326855       0.21553849       0.24332265      -0.60456612       0.01684917 
H       3.11327322       0.80309020       0.04291502       0.00021938      -0.13150587       0.24055036 
H       2.07009909       0.36234100       1.11290228      -0.21176059      -0.14613271       0.11304402 
7
Properties=species:S:1:pos:R:3:momenta:R:3 pbc="F F F" energy=-4162.668127126268
O       0.72710883       0.34341588      -1.76249189      -0.55713804       0.75759635      -1.83873550 
H       0.96288204      -0.28503826      -2.44460130      -0.14060429       0.16766069      -0.47627736 
H       1.53108110       0.19276190      -0.79317246      -0.15377090       0.16660667       0.16314907 
H      -0.11094775       0.13347404      -1.36878548      -0.62186767      -0.01357795      -0.02031428 
O       2.31065584      -0.09082712       0.17404067       1.40881550      -0.75685216       2.05579051 
H       2.81064077       0.62249068       0.52159938      -0.04987292      -0.18932556       0.01820821 
H       1.78118378      -0.48747055       0.88785408       0.11443832      -0.13210804       0.09817934 
7
Properties=species:S:1:pos:R:3:momenta:R:3 pbc="F F F" energy=-4162.703214497685
O       0.89004702       0.45892056      -1.70888415       1.50952349       0.72505856       0.88932938 
H       1.59496196       0.66527158      -2.39493409       0.20318259       0.23657902      -0.15382198 
H       1.45953117       0.12494963      -0.68977486      -0.31548508       0.08189190      -0.21954872 
H       0.27454299      -0.19108089      -2.12107462      -0.25769540      -0.45263192      -0.13629577 
O       2.10188798      -0.21792306       0.16834609      -1.25036735      -0.63612384      -0.37653725 
H       2.78652562       0.39708907       0.36115392       0.25625709      -0.07611166       0.12918549 
H       1.58668780      -0.63603475       0.88704501      -0.14541533       0.12133795      -0.13231116 
7
Properties=species:S:1:pos:R:3:momenta:R:3 pbc="F F F" energy=-4162.6602015118515
O       0.92870938       0.48675793      -1.86634999       0.15480270       0.27269186       0.85841205 
H       1.44812855       1.22462276      -2.30929066      -0.02149310       0.02379861       0.20491657 
H       1.53293631       0.13038624      -0.98943329      -0.22536496      -0.31001478       0.06295183 
H       0.57041431      -0.17554081      -2.51815973       0.06748585      -0.46318568      -0.23343401 
O       2.03382507      -0.29016692       0.35064127      -0.38155261       0.53151407      -1.08181480 
H       3.00855673      -0.32042841       0.39879075       0.10191942       0.02921352       0.07442001 
H       1.60885979       0.20597566       1.06641658       0.30420271      -0.08401760       0.11454835 
7
Properties=species:S:1:pos:R:3:momenta:R:3 pbc="F F F" energy=-4162.534346687095
O       0.96647715       0.42146251      -1.93734153      -0.34589164       0.29472513      -1.02288450 
H       1.24350725       1.15673094      -2.51734426      -0.09422048      -0.30614932       0.15339178 
H       1.53796077       0.24449223      -0.67755921       0.06800859      -0.22313479      -0.08316534 
H       1.04422734      -0.46159850      -2.41642738       0.00375269      -0.22643734      -0.27663822 
O       1.99138008      -0.17046894       0.39811237       0.70607058       0.38824273       0.94042547 
H       2.92233259      -0.38173393       0.44032793      -0.07447088      -0.04703512       0.40099849 
H       1.49510472      -0.35635381       1.19264331      -0.26324886       0.11978871      -0.11212769 
7
Properties=species:S:1:pos:R:3:momenta:R:3 pbc="F F F" energy=-4162.691664609866
O       1.04121508       0.22668825      -1.85471701      -0.31744075       0.01615179      -0.96526489 
H       1.04472393       1.14842371      -2.02099300      -0.25914433      -0.16115523      -0.23479154 
H       1.36043323      -0.02710316      -0.83549298      -0.14482923      -0.06811215      -0.15936004 
H       1.20842512      -0.27494271      -2.74985108       0.26853553       0.12032836      -0.02428588 
O       1.94769285       0.02669516       0.32331524       0.33872607       0.10128592       0.88824325 
H       2.73551316      -0.53486746       0.40574950       0.13580695      -0.08266984       0.26327283 
H       1.40119974      -0.14790525       1.09799153      -0.02165423       0.07417115       0.23218627 
7
Properties=species:S:1:pos:R:3:momenta:R:3 pbc="F F F" energy=-4162.507535217586
O       1.04705699       0.20460046      -1.81383551       0.74471726      -0.45794933       0.03348604 
H       0.49719023       0.95725174      -1.92814647      -0.25334448      -0.02384754       0.26987189 
H       1.64594195       0.03939486      -0.88085628      -0.04701701       0.02679528      -0.32311060 
H       1.44326200       0.16867591      -2.76483692       0.00944278      -0.02937003       0.37769720 
O       1.98385389       0.00990011       0.28202494      -0.25341046       0.53170232      -0.23194799 
H       2.19360812      -0.87973311       0.60904721      -0.21332841      -0.14232425       0.04195693 
H       1.30362122       0.49516509       0.86868487       0.01294032       0.09499355      -0.16795347 
7
Properties=species:S:1:pos:R:3:momenta:R:3 pbc="F F F" energy=-4162.702057255316
O       0.94702833       0.13070467      -1.90040362       0.13076070      -0.15630623       0.08495721 
H       0.88870662       0.95071621      -2.41226034       0.16996852       0.28458873       0.08951716 
H       1.41995239       0.25257482      -0.82120226       0.01463464       0.11514311       0.46223743 
H       1.60094816      -0.41086943      -2.47608085      -0.23548995      -0.26521812       0.55305977 
O       2.04837138       0.09200955       0.35893100       0.07088725       0.41364611      -1.01640745 
H       2.01445919      -0.83906731       0.68350454      -0.20465834      -0.13582445       0.01845144 
H       1.72319125       0.69703301       1.08328768       0.05389718      -0.25602915      -0.19181556 
7
Properties=species:S:1:pos:R:3:momenta:R:3 pbc="F F F" energy=-4162.6309767960565
O       0.94300824       0.15226831      -1.91650814      -0.87483361       0.10560662      -0.69540406 
H       1.45794951       0.67798188      -2.54600707       0.29370448       0.07149467       0.23143538 
H       1.62718720      -0.06254833      -0.63267695      -0.11384173      -0.06487269      -0.31898886 
H       0.24540193      -0.43987887      -2.23119164      -0.11032045       0.18278810       0.38972512 
O       2.08065176       0.08346079       0.34798688       0.92871347      -0.11382300       0.64559322 
H       1.99829137      -0.60098162       1.05016925      -0.16212513      -0.07399275       0.08730077 
H       1.86987952       0.86924168       0.84627186       0.03870298      -0.10720094      -0.33966158 
7
Properties=species:S:1:pos:R:3:momenta:R:3 pbc="F F F" energy=-4162.530927738839
O       0.81690579       0.30307705      -1.83173687      -0.58068385       0.08931023       0.78607593 
H       1.48812483       0.29097233      -2.60007438       0.06142053       0.08025542       0.04734949 
H       1.47808958       0.42201822      -0.85444523       0.24414911      -0.31280024      -0.10923799 
H       0.29230448      -0.51380420      -1.84137662       0.00294475       0.04331448      -0.10421472 
O       2.15592942      -0.05041634       0.27345191      -0.13547738       0.38623945      -0.09807149 
H       1.82909056      -0.47731860       1.10442589      -0.05889043      -0.17959205      -0.01343170 
H       2.91779234       0.45320815       0.51556491       0.46653727      -0.10672729      -0.50846953 
7
Properties=species:S:1:pos:R:3:momenta:R:3 pbc="F F F" energy=-4162.601819447027
O       0.59576334       0.27387762      -1.63831885      -0.87200143      -0.36084868      -0.19923957 
H       0.70235612       1.21648341      -2.02746752      -0.15114651      -0.17180614       0.23247542 
H       1.50034605       0.26407246      -0.83822618      -0.06922221       0.26880947      -0.03471699 
H      -0.27787123       0.15499460      -1.25712541       0.26089817       0.11459269       0.38996520 
O       2.44662860      -0.05998311       0.05577871       0.65743873      -0.10714588      -0.19150582 
H       2.23196983       0.13124506       0.97305368       0.09597686       0.24707953      -0.17765334 
H       2.74459496      -0.97642167      -0.14116113       0.07805639       0.00931900      -0.01932491 
7
Properties=species:S:1:pos:R:3:momenta:R:3 pbc="F F F" energy=-4162.759007687135
O       0.47182632       0.23262597      -1.46413520      -0.74591573      -0.55289003      -0.36792285 
H       0.78877075       0.60171484      -2.35511413      -0.24642804      -0.10421373       0.05596464 
H       1.38979723       0.08028495      -0.84241301      -0.10152957       0.20678352       0.00008166 
H      -0.24698798       0.70058851      -1.00788653       0.16412056       0.17604206      -0.06154511 
O       2.50288500      -0.05523702      -0.07109721       0.36638032      -0.04892280       0.47551048 
H       2.84929112       0.59529456       0.58429521       0.32754930       0.19118666      -0.05551855 
H       3.19475299      -0.60809182      -0.42067747       0.23582315       0.13201432      -0.04657027 
7
Properties=species:S:1:pos:R:3:momenta:R:3 pbc="F F F" energy=-4162.773193353615
O       0.46800416       0.19945812      -1.38786639      -0.10827396      -0.14666931      -0.85291990 
H       0.21011179      -0.59358391      -1.89792343      -0.22597964       0.12567457       0.62925714 
H       1.47138558       0.05505942      -0.70057442      -0.13045327       0.16320682       0.21190048 
H      -0.26146832       0.79293782      -1.27230946       0.02009522      -0.26734895       0.09863709 
O       2.53929579       0.00434043      -0.13624827       0.22406506       0.25368052      -0.02141407 
H       2.65355775       0.92260376       0.22794704       0.12691822      -0.22598985      -0.13453865 
H       3.38478990      -0.22639968      -0.57539689       0.09362838       0.09744619       0.06907792 
7
Properties=species:S:1:pos:R:3:momenta:R:3 pbc="F F F" energy=-4162.699014236629
O       0.44335939       0.12037471      -1.31411514      -0.16911634      -0.56542774       0.83664681 
H       0.02394121      -0.70582986      -1.37060635      -0.07976996       0.30690375      -0.09114343 
H       1.56734232       0.36377956      -0.61422513       0.15168305       0.16204031      -0.01730757 
H      -0.20819907       0.73255308      -1.60134435      -0.03288238      -0.05936936      -0.29577490 
O       2.55512599       0.09575651      -0.20955299       0.24124754      -0.08196225      -0.13830265 
H       3.09714980       0.71611782       0.25177220      -0.04203536       0.11195688      -0.14580033 
H       3.11804749      -0.35174770      -0.89094098      -0.06912653       0.12585841      -0.14831793 
7
Properties=species:S:1:pos:R:3:momenta:R:3 pbc="F F F" energy=-4162.722303842107
O       0.34953713       0.05875213      -1.16370305       0.19875346      -0.03039205       0.59156309 
H      -0.17091092      -0.77535899      -1.23966800      -0.01729951      -0.35230401       0.23263998 
H       1.46222980      -0.08991174      -0.71821831      -0.26366795       0.15341300       0.11304953 
H       0.28926404       0.54389367      -2.02078936       0.12968914      -0.08696522      -0.26693247 
O       2.64367072       0.15767303      -0.34468772       0.35941960       0.31565768      -0.80129205 
H       2.60861202       0.80979013       0.32749483      -0.12969008      -0.07314236       0.31554482 
H       3.49285180       0.26179426      -0.81664637      -0.27720466       0.07373296      -0.18457290 
7
Properties=species:S:1:pos:R:3:momenta:R:3 pbc="F F F" energy=-4162.5747750266655
O       0.31971846      -0.01231687      -1.18791129      -0.56513190      -0.03406063      -0.52697813 
H      -0.17439584      -0.87980478      -1.21932935       0.11691094      -0.24799618      -0.14369005 
H       1.49901914      -0.03817171      -0.89597373       0.15171227      -0.04928952       0.34272020 
H       0.13798068       0.53258146      -2.02930414       0.11880417       0.19891015       0.18860807 
O       2.69388850       0.25111043      -0.35302817       0.51889018       0.33835238      -0.23413266 
H       2.79637531      -0.33496346       0.46145560      -0.20051688      -0.26881431       0.08665170 
H       3.09929236       1.11553425      -0.26806197      -0.14066878       0.06289811       0.28682087 
7
Properties=species:S:1:pos:R:3:momenta:R:3 pbc="F F F" energy=-4162.611628196977
O       0.35599362      -0.13306571      -1.09993427      -0.54589515      -1.00033563       0.39598566 
H       0.45932134      -0.78909784      -1.79574989      -0.22121295       0.23076966      -0.05127183 
H       1.60042155       0.00025009      -0.78484981       0.27518075       0.11306586       0.06753000 
H      -0.15960112       0.63884054      -1.43388690       0.27847752      -0.14450977       0.01206656 
O       2.63044391       0.37410523      -0.43708542       0.17781459       0.88467478      -0.61161004 
H       3.17355986      -0.47782173      -0.32239497       0.08497077       0.16659690       0.02332464 
H       2.71580393       0.98735673       0.32345337      -0.04933553      -0.25026179       0.16397501 
7
Properties=species:S:1:pos:R:3:momenta:R:3 pbc="F F F" energy=-4162.6675296062995
O       0.40508750      -0.23543898      -0.98326045       0.17157297      -0.21853231       0.54744355 
H       0.53775562      -0.82638320      -1.70358853       0.11275127      -0.17976232      -0.04390696 
H       1.57137950       0.05333793      -0.70118123       0.03731295       0.03862268       0.44316154 
H      -0.42443749       0.23782849      -1.02959105       0.13646456      -0.02082030      -0.03032608 
O       2.57602747       0.48695737      -0.54651653      -0.58232635       0.36898586      -0.93593081 
H       3.29058756       0.13886937      -1.07890889      -0.11627802       0.11158603       0.12609577 
H       2.89870007       0.58955427       0.38488499       0.24050261      -0.10007965      -0.10653701 
7
Properties=species:S:1:pos:R:3:momenta:R:3 pbc="F F F" energy=-4162.664481459328
O       0.36885507      -0.35266552      -0.84335065       1.16613275       0.50547531      -0.09597941 
H       0.11034480      -0.69744056      -1.73127371      -0.25443253       0.03655450      -0.07436691 
H       1.54494831       0.12632949      -0.93254981      -0.17802750      -0.04527605       0.23745684 
H      -0.32315003       0.30017283      -0.57019244       0.00415567       0.09792778       0.11117962 
O       2.63382591       0.55218197      -0.69573113      -0.55017364      -0.61596760      -0.31310628 
H       3.45102694       0.17000994      -0.82877713      -0.12836647      -0.19177695       0.05292374 
H       2.74851902       1.11951117       0.08209440      -0.05928829       0.21306302       0.08189240 
7
[truncated: 418,808 more chars]
