# Supplementary material for: Pure non-local machine-learned density functional theory for electron correlation
Source: Nat Commun. 2021 Jan 12;12:344. doi: 10.1038/s41467-020-20471-y (PMC7804195; doi:10.1038/s41467-020-20471-y)
Supplement: Supplementary file 4 — Supplementary Data 1 [file 41467_2020_20471_MOESM4_ESM.zip › SI/octane_mp2.xyz]

26
Properties=species:S:1:pos:R:3:momenta:R:3 pbc="F F F" energy=-8569.128964389884
C      -3.34007000       0.53548000      -0.30271000      -0.19153928       0.19089250       0.21439629 
C      -1.81992000       0.55839000      -0.29135000      -0.47236718       0.39669891      -0.42847396 
H      -3.74086000       1.37796000      -0.87536000      -0.13163319       0.04705989      -0.21485433 
H      -3.74086000       0.58939000       0.71454000       0.44574951      -0.21444846       0.10736312 
H      -3.70177000      -0.38994000      -0.76171000       0.27230621       0.03277516       0.04874154 
C      -1.28387000       1.84071000       0.34467000       0.30104191       0.06353283      -0.35400992 
H      -1.45134000       0.47048000      -1.32000000      -0.21576536       0.06878913       0.28188321 
H      -1.45134000      -0.31374000       0.26113000       0.02509180      -0.05756387      -0.08073179 
H      -1.65884000       2.71005000      -0.20916000      -0.09701358       0.01744872      -0.26956021 
C       0.24555000       1.85981000       0.35413000       0.99329666      -0.32772420       0.69168441 
H      -1.65883000       1.92586000       1.37191000       0.16402544       0.28099204       0.05853474 
H       0.62032000       1.77479000      -0.67316000      -0.12820509      -0.10625068       0.21132322 
H       0.62032000       0.99051000       0.90810000      -0.14280525       0.02309006       0.09457910 
C       0.78211000       3.14306000       0.99061000      -0.69603722      -0.01692524       0.48320592 
H       0.40733000       4.01236000       0.43665000       0.11663525       0.04762733      -0.18990180 
C       2.31153000       3.16216000       1.00008000      -0.09223486       0.16506478      -0.27016655 
H       0.40734000       3.22808000       2.01790000      -0.06007969      -0.41011934       0.02764872 
H       2.68649000       3.07701000      -0.02716000       0.40688732      -0.14512168      -0.04283684 
H       2.68649000       2.29282000       1.55390000       0.13420837       0.14446748      -0.10665922 
C       2.84758000       4.44449000       1.63609000      -0.05460224      -0.12807772      -0.57270842 
H       2.47899000       5.31662000       1.08361000      -0.14463550       0.15756708       0.23514663 
C       4.36773000       4.46740000       1.64745000      -0.12210238       0.33595843      -0.26015951 
H       2.47900000       4.53239000       2.66474000      -0.16831176      -0.29502685       0.07667686 
H       4.76851000       4.41349000       0.63020000      -0.11426721      -0.03253924      -0.25716313 
H       4.76852000       3.62492000       2.22010000      -0.08477603      -0.09594385       0.43773008 
H       4.72943000       5.39282000       2.10644000       0.05713335      -0.14222321       0.07831184 
26
Properties=species:S:1:pos:R:3:momenta:R:3 pbc="F F F" energy=-8568.437869638019
C      -3.28711638       0.35432947      -0.24351689      -1.30563828      -0.49741583       0.48375949 
C      -1.79010240       0.57337636      -0.39811996       0.28628878      -0.42987208       0.06676991 
H      -3.79896216       1.17872898      -0.78003275       0.48548437       0.06359903       0.02927083 
H      -3.44467696       0.32731178       0.85650314       0.04160461       0.02175917       0.05015885 
H      -3.52950963      -0.59336508      -0.74757856      -0.06973464      -0.20312292      -0.09568534 
C      -1.33165051       1.86138245       0.23122573      -0.53696257      -0.64670856      -0.70759521 
H      -1.41935293       0.62266778      -1.41922781       0.05689312       0.03770455      -0.23515837 
H      -1.29669715      -0.31422493       0.03959221       0.23997351       0.00410416       0.01175165 
H      -1.64118480       2.66114147      -0.51141576      -0.07587845      -0.01402459       0.19474254 
C       0.19649640       1.86974440       0.37191956       0.14771171       0.45432735       0.51061398 
H      -1.87897151       2.03761080       1.15654488       0.16998490       0.28992460       0.10114691 
H       0.56517218       1.68739888      -0.60740099      -0.30294560       0.01095367      -0.16564616 
H       0.38397599       1.02326793       1.02941048       0.03356536      -0.13934474      -0.11569578 
C       0.81087422       3.14899441       1.01852633       0.18982283       0.20974008      -0.31997677 
H       0.51572489       3.94632701       0.38647475       0.28079153       0.15753316       0.03407344 
C       2.29292462       3.14814755       1.07951954      -0.49696627       0.19807437      -0.18766653 
H       0.47778995       3.12603591       2.05554757      -0.06168215      -0.19339876       0.12178707 
H       2.76121080       2.90682620       0.11128139       0.33754959      -0.01427308       0.20443714 
H       2.57989654       2.35080486       1.74662978      -0.19214295      -0.01394653       0.05254994 
C       2.84525696       4.47739403       1.67252660       0.61041428       0.68928144       0.20867050 
H       2.32782732       5.32803665       1.29652377       0.04750481      -0.10749799       0.02237688 
C       4.36002478       4.60533871       1.62881502       0.04773250      -0.09098039      -0.39505900 
H       2.59647063       4.45912175       2.75816766      -0.07085290      -0.14084954      -0.15898466 
H       4.69493310       4.71482751       0.61432762       0.21764215       0.01055785       0.18443127 
H       4.85712464       3.77753894       2.11977010      -0.11254181       0.16047939      -0.09898466 
H       4.66414194       5.46161905       2.21291722       0.03238158       0.18339618       0.20391209 
26
Properties=species:S:1:pos:R:3:momenta:R:3 pbc="F F F" energy=-8568.204003354584
C      -3.40775937       0.29508612      -0.28786467       0.64616940       0.26256337      -0.09138823 
C      -1.85200197       0.46944168      -0.29957322      -0.08227225      -0.41200140       0.33261334 
H      -3.67851726       0.98104508      -1.04468431       0.17759429       0.08246144      -0.18615817 
H      -3.84721607       0.59625327       0.59493000      -0.00301897       0.33387349      -0.01577344 
H      -3.57935565      -0.73858030      -0.50853949       0.15628437       0.23826477       0.23249845 
C      -1.24826334       1.84964709       0.19397074       0.11538314      -0.39995788      -0.23844535 
H      -1.64157543       0.33219046      -1.42808514       0.18707389       0.18936825       0.09595126 
H      -1.41480179      -0.37673796       0.16371417      -0.15230480       0.01883975       0.19075777 
H      -1.59480450       2.64927231      -0.40088267      -0.03670092       0.04861452       0.02451298 
C       0.29709556       1.88983756       0.27912916      -0.02514478       0.91364431      -0.31808120 
H      -1.79194609       2.10155307       1.14726511       0.12186466       0.21821384       0.20053940 
H       0.65083805       1.83234210      -0.80052029      -0.22721269      -0.40998823       0.01982823 
H       0.62894720       1.02155814       0.81475006      -0.13095663      -0.37024657      -0.25310487 
C       0.77371709       3.16817073       1.02476646      -0.36384026      -0.65015364       0.05921404 
H       0.37737712       4.07624282       0.52623264       0.11330535       0.16516826       0.10373988 
C       2.34559093       3.24085795       1.14440059       0.12900088      -0.06230449      -0.52083076 
H       0.41154761       3.13559934       2.03789452      -0.39576100       0.27112847      -0.17607404 
H       2.88069375       3.01176231       0.21103636       0.13451085       0.27994586       0.09546322 
H       2.61460429       2.41996925       1.82069594       0.17511389      -0.06729124       0.10230031 
C       2.84967805       4.52277117       1.72105316       0.00277630       0.27205856       0.51308923 
H       2.30869601       5.34828645       1.20207527      -0.10736884       0.00904915      -0.20419792 
C       4.35972389       4.58757634       1.61578421      -0.37863424      -0.23894970       0.18376829 
H       2.57868197       4.57203204       2.79469722      -0.01333668      -0.34945378      -0.06414193 
H       4.70546400       4.64332006       0.54429351      -0.08610167      -0.12522540      -0.06532456 
H       4.83548467       3.76169706       2.13650298       0.02432505      -0.10531841       0.13206358 
H       4.71969428       5.51640339       2.14000761       0.01925169      -0.11230328      -0.15281951 
26
Properties=species:S:1:pos:R:3:momenta:R:3 pbc="F F F" energy=-8568.28473772461
C      -3.23960163       0.53855405      -0.49387109       0.26333102       0.80608098      -0.04264417 
C      -1.77814930       0.48924301       0.07764339      -1.15949130      -0.62807899       0.43610616 
H      -3.18750009       1.15625524      -1.37611434      -0.06295334      -0.05064068      -0.00109054 
H      -3.90691853       1.01184660       0.26375268       0.02650626      -0.25442014      -0.25596655 
H      -3.50288827      -0.51451634      -0.74618617      -0.16861486       0.02972165      -0.11050928 
C      -1.27330035       1.86217085       0.45349711      -0.21111967       0.42829798       0.79019143 
H      -1.16502254       0.17119979      -0.77089945       0.05497220      -0.09782213       0.30193651 
H      -1.74073615      -0.22249153       0.96362103      -0.00649970       0.10375527       0.21526139 
H      -1.88803329       2.59085024      -0.13781820      -0.12800970       0.25368201      -0.12716471 
C       0.20827259       1.94298169       0.22454477       0.97483042       0.41817298       0.98982720 
H      -1.47567266       2.08089620       1.49455783       0.12571978      -0.27208016       0.04837982 
H       0.56678090       1.84041786      -0.81922432      -0.28563755      -0.15713854       0.09734988 
H       0.63472594       0.92288575       0.63571761      -0.11686855      -0.14825868      -0.20858342 
C       0.80686358       3.08032621       0.96711618      -0.63564372      -0.17933357      -0.01802946 
H       0.47103664       4.01618152       0.46074456      -0.15338693       0.03491191      -0.18691603 
C       2.31499201       3.15924926       0.89353828       0.17381139      -0.18545853      -0.77860729 
H       0.42568336       3.21824649       2.00093927      -0.05526466      -0.08432845       0.12604756 
H       2.61919771       3.16189416      -0.13877214       0.18753409       0.32466757      -0.16269942 
H       2.77065323       2.25723094       1.35909732       0.06508302       0.27988235      -0.25844656 
C       2.77809282       4.42633702       1.65955537       0.68990625      -0.38948476      -0.75996018 
H       2.27002445       5.26539683       1.19477082      -0.14741309      -0.40463715      -0.12226848 
C       4.29402077       4.52754546       1.62160526       0.57638481      -0.04471020       0.13246887 
H       2.44932077       4.27155753       2.66996738      -0.13553648      -0.01685946      -0.05292105 
H       4.54261389       4.43450448       0.60840151       0.02555460       0.15207273      -0.18681979 
H       4.74075100       3.70181816       2.19563688      -0.01352283      -0.13535178       0.03515063 
H       4.61832433       5.48406251       1.95064602       0.11632855       0.21735779       0.09990749 
26
Properties=species:S:1:pos:R:3:momenta:R:3 pbc="F F F" energy=-8568.127856754576
C      -3.33845993       0.54535313      -0.40621572       0.07176061       0.32985416      -0.38164662 
C      -2.00632941       0.46760701       0.31636095       0.02032568       0.71790586       0.22277382 
H      -3.31337301       1.27739613      -1.24446360      -0.26337091      -0.16090942       0.03860845 
H      -4.13878368       0.91382873       0.25208906      -0.13613373       0.01642217       0.28229345 
H      -3.68393124      -0.38270205      -0.78489278      -0.06043487       0.06707005       0.19200866 
C      -1.37693956       1.85417409       0.66100492      -0.18230547      -0.34466670       0.31370534 
H      -1.25233620      -0.07821507      -0.29392072       0.21402247      -0.13541335       0.33701829 
H      -2.20471444      -0.10782499       1.23483994       0.11184721       0.00418181      -0.04048907 
H      -1.78259846       2.61828744       0.00286303       0.04949268      -0.30086653       0.29788812 
C       0.12699656       1.78537370       0.44611039       0.21805164      -0.33927215       0.28501901 
H      -1.53623903       1.97735522       1.74629349      -0.15453457       0.01914394       0.03811026 
H       0.31745453       1.60664193      -0.59966105      -0.33290394      -0.10416110      -0.18963479 
H       0.47887406       0.94508603       0.97993427      -0.25583658       0.01564766       0.35237649 
C       0.89699933       3.09014044       0.86066552       0.07581313      -0.23185261      -0.72909677 
H       0.44917416       3.91178733       0.29540203       0.03426699      -0.10153081       0.00947456 
C       2.39619101       3.23787534       0.56325830      -0.42563700       0.35473010      -0.59672608 
H       0.76473237       3.27549666       1.93439461      -0.04796909      -0.10169988      -0.11530791 
H       2.44670074       3.51182746      -0.51965852       0.11505601       0.16879254      -0.22353708 
H       2.91874243       2.36064443       0.71476383       0.34950202       0.06606625      -0.14961902 
C       2.96097081       4.48378102       1.38625018       0.56033614       0.03076072       0.46434600 
H       2.57410270       5.30941208       0.84327079      -0.21180935       0.20853478      -0.13361159 
C       4.47567967       4.51986380       1.56748406       0.17632889       0.18351929      -0.21069529 
H       2.44368962       4.45484534       2.38712623      -0.04731875       0.12731753      -0.05657723 
H       5.00110230       5.08505002       0.73388901      -0.09442996      -0.09877351       0.23043950 
H       4.80078116       3.54651693       1.74155250       0.18025450      -0.01542512      -0.09669765 
H       4.67396359       5.12610923       2.48880945       0.03562624      -0.37537570      -0.14042284 
26
Properties=species:S:1:pos:R:3:momenta:R:3 pbc="F F F" energy=-8567.950514105976
C      -3.27008681       0.67911256      -0.30772960       0.27990358       0.52186319       0.37466864 
C      -2.03112115       0.46056771       0.53280190      -0.27878435      -0.52064425       0.52574872 
H      -3.15769195       1.09351056      -1.29089004      -0.02183667      -0.09352092       0.09526429 
H      -3.96338129       1.31486036       0.21037208       0.30362958      -0.06995857      -0.27072245 
H      -3.80340755      -0.32038550      -0.43929076       0.07094418       0.05395259      -0.03885833 
C      -1.23677923       1.75229370       0.80496864       0.77976531      -0.47419871      -0.05397110 
H      -1.44842420      -0.38755597       0.23137931      -0.13938193       0.08323999       0.27418789 
H      -2.44181660       0.12752836       1.46852953       0.11022500      -0.23117023       0.15571617 
H      -1.51688042       2.57335730       0.16729269       0.14793111       0.33370036      -0.04316907 
C       0.25800845       1.76850622       0.65738660      -0.03792001      -0.94486520       0.34279331 
H      -1.51849789       2.17024918       1.76659575       0.10517063       0.08705344       0.13751960 
H       0.53410500       1.43782496      -0.37419236      -0.21667045       0.00417481       0.16178950 
H       0.76893444       1.34474740       1.54096137      -0.07149174       0.03085406       0.01270651 
C       0.75011379       3.20854104       0.70228975       0.71916921       1.12238844      -0.30564365 
H       0.18248503       3.77124835      -0.06832824      -0.22628521       0.02347899      -0.18349268 
C       2.25422027       3.31915334       0.46605406      -0.98179782       0.84862976      -0.11631185 
H       0.54513516       3.64846658       1.68734426      -0.08356987      -0.01267455       0.01696256 
H       2.42117082       3.46055281      -0.59111050      -0.04413752      -0.25111450       0.07456489 
H       2.79363185       2.31084974       0.69556565      -0.02538327       0.10025680       0.33391553 
C       2.92880669       4.37511171       1.31350565      -0.21797281      -0.39019451       0.13038870 
H       2.50384677       5.35184513       0.88036114       0.03155844      -0.04866979       0.12282577 
C       4.47743988       4.41465003       1.23969905      -0.69559680      -0.58130535      -1.17332358 
H       2.45857741       4.24741345       2.27082335       0.29633394       0.15488418      -0.24251670 
H       4.78921751       5.03631618       0.36830582       0.01596172       0.03892151      -0.33718586 
H       4.97585708       3.40406957       1.09419607       0.02257264       0.08096744      -0.10412551 
H       4.88817934       4.84090562       2.12721253       0.15766313       0.13395099       0.11026871 
26
Properties=species:S:1:pos:R:3:momenta:R:3 pbc="F F F" energy=-8568.00378958784
C      -3.07842575       0.62783221      -0.28294690       0.32572288      -0.88354212       0.17410451 
C      -1.91011680       0.41854337       0.61675340      -0.45427391      -0.47624893       0.21261729 
H      -2.78544738       0.68062931      -1.35926328       0.03564423      -0.16433503      -0.12284934 
H      -3.63138408       1.54922703      -0.15659059      -0.25039604       0.03599328      -0.13638634 
H      -3.72539515      -0.22203177      -0.28341593       0.03133389      -0.36636551       0.13644248 
C      -1.28359496       1.75627538       0.95301405       0.30128575       0.99029731       1.06004413 
H      -1.23201994      -0.30554077       0.16028489       0.21473725       0.36663908      -0.38687597 
H      -2.20138320      -0.14058439       1.55061784       0.03325808       0.04122591       0.02615907 
H      -1.71716243       2.59258375       0.32723408       0.06118442      -0.07687151      -0.00850986 
C       0.23327071       1.76000689       0.72260849      -0.84940376       1.20287443      -0.22444367 
H      -1.47958745       2.02957931       1.97967268       0.32166522      -0.21851039       0.05470983 
H       0.45994039       1.50298228      -0.28645396       0.32448388      -0.04733177       0.01552855 
H       0.76683711       1.21676823       1.47433644       0.08449890       0.15264827      -0.06119655 
C       0.63051688       3.23606769       0.68385587      -0.35748364      -0.01833284       0.24294366 
H       0.13615300       3.65542309      -0.18118911       0.00816327      -0.11730914       0.26528150 
C       2.19681176       3.28897244       0.59859409       0.50981398      -1.31732743       0.05951352 
H       0.35086328       3.72672543       1.58686042      -0.05732168      -0.02650239      -0.01177202 
H       2.42862531       3.21192595      -0.49556737      -0.32953946      -0.00279446      -0.17787570 
H       2.65813455       2.39743282       1.10772527      -0.07164715       0.57020422       0.00601709 
C       2.91497747       4.48857309       1.23225028      -0.15222505      -0.22868762      -0.84006918 
H       2.47023357       5.40996053       0.92204832      -0.06520027      -0.32705533      -0.23844274 
C       4.39103265       4.43502822       0.92459493       0.23446856       1.20754970      -0.50348098 
H       2.62083749       4.34154553       2.28779059      -0.11152518      -0.10706661       0.18518793 
H       4.67066186       4.48829082      -0.11171466       0.35632552      -0.07149535       0.25750485 
H       4.80523068       3.57356310       1.33065447      -0.06182801      -0.06235049       0.12533646 
H       4.84641542       5.31978149       1.41847138      -0.08174168      -0.05530529      -0.10948849 
26
Properties=species:S:1:pos:R:3:momenta:R:3 pbc="F F F" energy=-8567.897967807161
C      -3.17014080       0.23859976      -0.33779461      -0.36236329      -0.24116503       0.14758208 
C      -1.95961022       0.34205888       0.71604391      -0.56068474      -0.50282901       0.00070966 
H      -2.96857328       0.97325016      -1.10299951       0.17586139      -0.08131387       0.29361212 
H      -4.10137838       0.57041444       0.12854442       0.04563276      -0.44949115       0.02812965 
H      -3.39166590      -0.74280984      -0.82645925      -0.04405100      -0.14613305       0.17693054 
C      -1.45211007       1.78447357       1.01345007      -0.02275802       0.30793748      -0.69735518 
H      -1.11632085      -0.16587502       0.15682198       0.28938160       0.19288268       0.06787556 
H      -2.24664078      -0.14099922       1.61830919      -0.03542869       0.02589157      -0.00883697 
H      -2.14215850       2.39662981       0.46967298       0.15792739       0.10837731      -0.10727678 
C       0.08856440       1.87310562       0.63849924      -0.34637704      -0.28616636      -0.76860393 
H      -1.48926091       2.05811779       2.09140648      -0.00449551       0.40984108       0.19076572 
H       0.29007461       1.53450769      -0.40357382       0.26958999       0.03697836       0.04916987 
H       0.59474442       1.18311545       1.32678534       0.03827917      -0.17727086      -0.20591149 
C       0.86646817       3.26712481       0.86093970      -0.03678270      -0.99364404       0.11756431 
H       0.48206629       4.03544340       0.20532073      -0.24934627       0.27721298       0.16691915 
C       2.36323859       3.19387190       0.60468591      -0.18832512       0.62797308       0.15080786 
H       0.64870912       3.57507091       1.90720046      -0.14490690      -0.28074767       0.18119250 
H       2.47421354       3.14101244      -0.46890300      -0.25067908      -0.25366963       0.16197258 
H       2.77002478       2.40739312       1.16554084       0.10127015      -0.02534895       0.21704721 
C       2.92127149       4.62140954       0.96489915       0.96148843       0.22184332       0.09765464 
H       2.37106549       5.32226892       0.28459884       0.11235513       0.25904195      -0.26420734 
C       4.44704028       4.69120696       0.97463636      -0.11020250       0.30678324       0.28545301 
H       2.50785277       4.73431876       1.97261120       0.02545307       0.16677727      -0.35610016 
H       4.91642384       4.68792642      -0.04919336       0.16604609      -0.13153391       0.15796032 
H       4.93658083       3.83266143       1.54312342       0.04331591       0.28295811       0.07879059 
H       4.78366183       5.61924046       1.41194145      -0.03020021       0.34481507      -0.16184552 
26
Properties=species:S:1:pos:R:3:momenta:R:3 pbc="F F F" energy=-8567.79342017713
C      -3.08298412       0.11779610      -0.12144084      -0.63311599      -1.09905176       0.07371980 
C      -1.84492333       0.32970814       0.74440943       1.29304814       0.44208302      -0.55550590 
H      -2.80784409       0.41411164      -1.14772006       0.19728430      -0.21672983      -0.04696112 
H      -4.03409812       0.56596557       0.32039390       0.03575190       0.08353132      -0.08960495 
H      -3.35127893      -0.93477316      -0.12145185       0.02842473       0.11585098       0.19715811 
C      -1.30599210       1.81400282       0.55697635      -0.09611556      -0.97812546      -0.58322202 
H      -1.14623466      -0.42324024       0.32071536       0.03231634       0.15459536       0.35246769 
H      -2.05803704       0.14651157       1.82226193       0.30223117       0.06625117       0.07100398 
H      -1.85338350       2.19553267      -0.31033486      -0.19185613      -0.18158869      -0.04023037 
C       0.20125477       2.00279746       0.43678194      -0.45803873      -0.19257681       0.54814619 
H      -1.78016265       2.38544641       1.37467091       0.14618300       0.13793155      -0.45736283 
H       0.56108621       1.98119448      -0.59432795       0.20432420       0.28057363      -0.07199842 
H       0.79521319       1.18556051       0.84314845       0.10656767       0.25174018      -0.23814046 
C       0.79148142       3.25947113       1.07633902       0.28852828       1.28586945      -0.00497141 
H       0.37423209       4.24269715       0.84898275       0.18100091      -0.01914882       0.26728792 
C       2.26549216       3.31219087       0.75228344       0.03794409       0.15083050       0.35581811 
H       0.70832881       3.24059860       2.18017350       0.12212597       0.13612296      -0.12071895 
H       2.58542395       2.95531502      -0.22073219       0.14064395      -0.41523015       0.03919213 
H       2.78284467       2.60629533       1.49016389      -0.12560158       0.17215208       0.16793297 
C       2.80148007       4.70081322       0.84968994      -1.16181088       0.90409430      -0.62890034 
H       2.51759009       5.28660858      -0.01897631      -0.01450854      -0.09734545       0.19877525 
C       4.24927777       4.52449411       1.10093001      -0.41183073      -0.60952885      -0.01485093 
H       2.26433818       5.13554911       1.69590706      -0.14484376      -0.00645523       0.08936476 
H       4.63366332       3.63206096       0.66435176       0.10488049      -0.24136287       0.30641634 
H       4.63986953       4.47977437       2.11618307       0.16692153       0.14487457       0.12893103 
H       4.84099104       5.33757237       0.63670274      -0.15045478      -0.26935715       0.05625342 
26
Properties=species:S:1:pos:R:3:momenta:R:3 pbc="F F F" energy=-8567.894206881852
C      -3.00269702      -0.12938740       0.07776515      -0.95608125      -0.71761477       0.65461512 
C      -1.70895265       0.36103500       0.64976111      -0.76842415      -0.56264520      -0.53342876 
H      -2.96217596      -0.58456460      -0.85390309      -0.04141351      -0.06517941       0.05407142 
H      -3.63490723       0.72762750       0.03203966      -0.18887002       0.08649852      -0.07896899 
H      -3.47275256      -0.76292809       0.81816244       0.30662680      -0.15488799       0.29244237 
C      -1.32285654       1.81493712       0.22947662      -0.04543494       0.14146988      -0.36068810 
H      -0.96636938      -0.40636082       0.34716786       0.18061884      -0.35804434       0.19001912 
H      -1.63525464       0.17202404       1.71522057      -0.00771301       0.03862316      -0.22808370 
H      -1.57921230       1.97248546      -0.81940220       0.27118182      -0.22609739      -0.09926866 
C       0.15316771       1.92430866       0.42671728      -0.04912886      -0.00322145      -0.10929599 
H      -1.95273488       2.53313383       0.71795965       0.10911685       0.31515249      -0.01810099 
H       0.73115752       1.61139946      -0.47674896      -0.00435026       0.51126617       0.00879079 
H       0.50464408       1.29989193       1.22788396      -0.18700767       0.34338330       0.51120466 
C       0.57630125       3.31045233       0.84409464       0.31316345       0.04698899      -1.13306487 
H       0.16080543       4.08545302       0.18709893       0.23799419       0.07408015      -0.36324471 
C       2.11769009       3.38093512       0.94420956       1.21906130       0.13166657       0.30049461 
H       0.17206453       3.55851449       1.78009432      -0.07453506       0.03456895       0.17564255 
H       2.73211184       2.73576168       0.27668480      -0.00333875      -0.23685825       0.24005713 
H       2.26904090       2.95342285       1.89594533      -0.17019915      -0.05199911       0.14074327 
C       2.87804046       4.72548516       0.89916744       0.43652465      -0.20908403      -0.46525035 
H       2.61498427       5.15857042      -0.07484332       0.01310672       0.15338231      -0.00103721 
C       4.38184855       4.68002121       1.26297996      -0.47161256       0.63969362       0.82815347 
H       2.35619590       5.27919351       1.70669882       0.23642812      -0.18939076       0.09823823 
H       4.92169735       3.90224551       0.73717831      -0.09762452       0.12853986      -0.17169157 
H       4.56139092       4.47171095       2.31811816      -0.24173939      -0.10565210      -0.08488841 
H       4.88217947       5.64758887       1.10111615      -0.01634966       0.23536085       0.15253958 
26
Properties=species:S:1:pos:R:3:momenta:R:3 pbc="F F F" energy=-8568.035972637304
C      -3.20782504      -0.03534549       0.30101784       0.19524994       0.96739768       0.15885322 
C      -1.76912558       0.31419847       0.65554016       0.13003010      -0.16709107       0.48541649 
H      -3.39780591      -0.07015350      -0.80973563       0.07412240       0.36956393       0.02930655 
H      -3.85117764       0.80462797       0.61550466       0.24895110      -0.09714979      -0.22701812 
H      -3.55856736      -0.97908104       0.70266623       0.05790497       0.10838233      -0.11886067 
C      -1.21721025       1.60132449       0.13561910       0.38170099      -0.62712382      -0.03902061 
H      -1.19255684      -0.52715208       0.26247072      -0.45419861       0.15387381      -0.14809447 
H      -1.56463344       0.21015770       1.66769171       0.27642250       0.21477333       0.09055516 
H      -1.22352530       1.53413224      -0.96598144       0.14205921       0.12727971      -0.09085783 
C       0.24342198       1.83259485       0.66183496      -0.61613856      -1.03722066       0.81658353 
H      -1.93897194       2.37478316       0.44647151       0.03849385      -0.05134417       0.18742536 
H       0.86372676       1.11014279       0.13275374       0.08684117       0.16532448       0.22799864 
H       0.22022051       1.97887590       1.78271382      -0.00744628      -0.02308018       0.10556722 
C       0.83463401       3.23334840       0.30069324       0.40794186      -1.17048195      -1.47040890 
H       1.01861097       3.30352170      -0.78226272       0.28882867      -0.57920818       0.16588326 
C       2.14600644       3.40525007       1.06849147      -0.73490419       0.64530045       0.11464477 
H       0.12985690       4.08666907       0.58270366      -0.02668745       0.10605163      -0.24381299 
H       2.78006228       2.58213166       0.89433361      -0.22781724       0.08815267      -0.23261094 
H       1.87939131       3.28504364       2.20024569      -0.28792753      -0.18988206      -0.07921404 
C       2.81991681       4.79492593       0.93293707      -0.22142426      -0.57434881       0.26867856 
H       2.58476717       5.31063030       0.00971670      -0.02219814       0.06344261      -0.05914549 
C       4.28114531       4.85549824       1.27221089       0.24859574       0.95569105       0.24939083 
H       2.30921404       5.38299334       1.68424610       0.08340960       0.28252274       0.05078545 
H       5.00623907       4.55812175       0.53317701      -0.11207975       0.21844037      -0.19854125 
H       4.49311281       4.30464086       2.20566487       0.11081463       0.01279122       0.18819372 
H       4.44876625       5.89142673       1.54352406      -0.06054473       0.03794268      -0.23169745 
26
Properties=species:S:1:pos:R:3:momenta:R:3 pbc="F F F" energy=-8567.919211878383
C      -3.26771557       0.26240539       0.22637345      -0.31630308      -0.38472105      -0.58680748 
C      -1.80442358       0.17870415       0.63011899      -0.28420844       0.38033038      -0.09216923 
H      -3.34330014       0.43364398      -0.84422070      -0.32365238       0.06950536      -0.11226121 
H      -3.77695407       1.13259622       0.59908524      -0.03332353       0.32476324       0.16091584 
H      -3.72418048      -0.71923426       0.44080437      -0.00996256      -0.16911475       0.07143655 
C      -1.08275829       1.55469553       0.10149437      -0.11021135       0.01468177      -0.05032011 
H      -1.39554885      -0.73232201       0.11516640      -0.08718201      -0.18838326      -0.36345631 
H      -1.76057844      -0.03231200       1.75599587      -0.01969407       0.15179003       0.15232536 
H      -0.98212622       1.29138097      -0.97173916       0.15436550      -0.04794617       0.13680325 
C       0.23028047       1.89157241       0.82158296       0.90989952       0.43323957      -0.58218859 
H      -1.84545349       2.24918617       0.26720640      -0.04535383       0.15255477      -0.33605589 
H       0.85091892       0.98759681       0.96382639       0.16173374      -0.03696019       0.48938274 
H      -0.04370173       2.16715090       1.78882610       0.16660495      -0.11406730       0.13299544 
C       1.11825768       2.98840129       0.19727111      -0.11757070      -0.55949136       0.18544498 
H       1.56779428       2.59899654      -0.69642853       0.03340850      -0.05856641      -0.04148133 
C       2.22661835       3.38819898       1.15269389      -0.01833576      -0.22767597       1.30002071 
H       0.51646773       3.87997648      -0.06127275      -0.01779788      -0.19719296      -0.07130316 
H       3.11546157       2.70820049       0.91434664      -0.03160368      -0.17235137      -0.24328868 
H       1.85771379       3.22521972       2.14408910       0.35231819      -0.08500699      -0.01555373 
C       2.61432881       4.84503909       0.92923669      -0.33192292       0.30703749      -0.09451423 
H       2.46384394       5.16470688      -0.12147917       0.24314961      -0.45601516      -0.08574366 
C       4.11388204       4.92483049       1.32472583      -0.04432153       0.67843983       0.49874856 
H       1.92534070       5.54786482       1.42151169      -0.02224919       0.19118784      -0.22091566 
H       4.62814274       4.15277839       0.81271147      -0.20812722      -0.11685768      -0.00726980 
H       4.11187453       4.79187911       2.39148117       0.01881428       0.00394426       0.05334542 
H       4.63241627       5.91227746       1.12881372      -0.01847414       0.10687608      -0.27808979 
26
Properties=species:S:1:pos:R:3:momenta:R:3 pbc="F F F" energy=-8568.040371757346
C      -3.23912847       0.26934441       0.07367720       0.18433556       0.30475261      -1.23461660 
C      -1.81726936       0.36118842       0.59814756      -0.50368484      -0.03457811       0.90753121 
H      -3.23383131       0.54144213      -1.00665346       0.07314888      -0.29759124       0.08699949 
H      -3.85717526       1.02845590       0.55099147      -0.02986266      -0.39007316      -0.06616030 
H      -3.66980119      -0.73927108       0.26255982      -0.16603239       0.14372852       0.00719823 
C      -0.97407684       1.48455697       0.06929584       0.48976865      -0.35163690       0.62687233 
H      -1.28597930      -0.52541213       0.34437921      -0.20072602       0.12616791      -0.11717255 
H      -1.99435311       0.40228706       1.69151562      -0.08334274       0.10584086      -0.35872084 
H      -0.66921029       1.14210547      -0.90121645       0.13050795      -0.00443147       0.05774681 
C       0.09650096       1.75260064       0.99923475       0.71180054       0.09139840       0.37121589 
H      -1.68742058       2.39204924      -0.07861960      -0.15870655       0.02628107      -0.08725943 
H       0.63787123       0.82351505       1.30095859      -0.09003969      -0.15672395      -0.31542854 
H      -0.32176438       2.10518754       2.00705490      -0.37931233      -0.03854223       0.10506846 
C       1.00145304       2.87825960       0.39785575       0.34296570       0.79184216       0.59651957 
H       1.36096789       2.62132789      -0.60699230      -0.00981197       0.19842030       0.26885376 
C       2.22971922       3.36923655       1.23485627       0.49092157      -0.11155353      -0.49070142 
H       0.35780113       3.70794750       0.24938884       0.10276057       0.01946788       0.08304428 
H       3.10716964       2.81740019       0.94147326      -0.04224181       0.21672846       0.15794636 
H       2.17687742       3.24745137       2.36495152       0.14243238      -0.00863058       0.07085923 
C       2.71132071       4.73119604       0.76102688      -0.74333900      -0.38698653      -0.09430624 
H       2.78492443       4.67545909      -0.30899072       0.06120506      -0.30055170      -0.12515018 
C       4.12087534       5.14316466       1.25837819      -0.01775859      -0.10626088      -0.11392526 
H       1.97986993       5.47861199       1.00028894      -0.01239220       0.05583082      -0.12769696 
H       4.89028192       4.58262918       0.65278479      -0.03111975       0.10121687      -0.00100323 
H       4.18325612       4.80250620       2.29771814      -0.07799046      -0.11041141       0.00598700 
H       4.26594195       6.18375873       1.18018694      -0.18348585       0.11629583      -0.21370109 
26
Properties=species:S:1:pos:R:3:momenta:R:3 pbc="F F F" energy=-8568.097429576423
C      -2.97075770       0.06870974      -0.32080427       1.39742120      -0.72231270      -0.15329513 
C      -1.90532939       0.32130761       0.76245280       0.02161410       0.59675836       0.18747793 
H      -2.49986179      -0.12453372      -1.24566292       0.32086625      -0.32348310      -0.03212198 
H      -3.71116030       0.86363674      -0.45564143      -0.05222032       0.00569505      -0.37234054 
H      -3.51996391      -0.78358482      -0.08015388      -0.12475440       0.05846236      -0.30542743 
C      -1.04929415       1.51713588       0.27801165      -0.43181224       0.31063615       0.77336565 
H      -1.26451756      -0.52780280       0.73720386       0.18391030      -0.02932716       0.12692716 
H      -2.43294782       0.58730052       1.63041212      -0.09232534       0.07749876       0.13694899 
H      -1.06638208       1.47750324      -0.84636013      -0.10664061       0.22552772      -0.17384295 
C       0.31589739       1.67260017       1.03119549       0.27969861      -1.02890622       0.49531049 
H      -1.66601595       2.38526270       0.49435449      -0.10597101      -0.29507499       0.13167645 
H       0.98621050       0.88616402       0.66070727      -0.12629458      -0.07471466      -0.48563459 
H       0.17809985       1.69357292       2.12436829      -0.27741224      -0.14704740      -0.08019259 
C       0.91949387       2.97100549       0.47039819      -0.24036595       0.41371018      -0.29768959 
H       1.06904305       2.83130564      -0.60387866       0.07146604       0.12020886      -0.13829055 
C       2.18600927       3.38710455       1.20250084      -0.58049798      -0.17218773      -0.30408833 
H       0.23725534       3.78588655       0.59282644      -0.17352257      -0.06488552       0.10156951 
H       3.02314159       2.71932118       0.98234448       0.26123499      -0.05461104       0.03804875 
H       2.05758170       3.42146143       2.27484759       0.14346738       0.03707063       0.11912342 
C       2.65013646       4.78184618       0.75307860      -0.13481037       0.09418014      -0.38800628 
H       2.91004387       4.75663817      -0.33567896      -0.13232744       0.11608714      -0.07594107 
C       3.97949889       5.24775406       1.29621038      -0.23887228       1.19811162       0.25175683 
H       1.82721009       5.44762576       0.98904322       0.18127360       0.03353501       0.18013207 
H       4.70735251       4.50198677       1.05464679       0.11727762      -0.19031685       0.08666605 
H       3.93766043       5.46278799       2.36012212      -0.09060956       0.13034239       0.17879435 
H       4.29724083       6.16606008       0.64821808      -0.06979320      -0.31495700      -0.00092664 
26
Properties=species:S:1:pos:R:3:momenta:R:3 pbc="F F F" energy=-8567.914373698139
C      -2.64453196      -0.23253664      -0.52578460       0.83353990      -0.36578472      -0.72138937 
C      -1.91672673       0.25735559       0.70251011      -0.02044230       0.54825410      -0.46752591 
H      -1.95695998      -0.79150734      -1.23386156       0.00099682       0.12931567      -0.18281648 
H      -3.12406330       0.56077624      -1.09887112       0.01378183      -0.17286746      -0.17088284 
H      -3.50647505      -0.96554954      -0.25434154      -0.01792780      -0.18037719       0.07657208 
C      -1.09978577       1.59406637       0.41717387       0.20442951       0.40962328      -0.26606329 
H      -1.25094938      -0.50250087       1.11988894      -0.05281481       0.15298830       0.20957410 
H      -2.75492076       0.42596831       1.49024815      -0.16883108      -0.25254469       0.10906096 
H      -1.20084881       1.81460067      -0.65563227      -0.01536924      -0.10813446      -0.02291161 
C       0.32131490       1.66420472       0.85331631       0.82074657       0.32065588      -0.27295985 
H      -1.63209383       2.41080136       0.94813701      -0.26888628       0.00364685       0.34158304 
H       0.88474629       0.89850595       0.32343787       0.08591143      -0.08651999       0.01772902 
H       0.44654632       1.70144547       1.89063769      -0.02136672      -0.08081735       0.16649064 
C       0.90231102       3.01199807       0.48364203      -0.14463205      -0.46876905      -0.00692986 
H       1.02296260       3.06611313      -0.59721398      -0.09409174       0.22381333      -0.01503673 
C       2.20160533       3.42552712       1.21382693      -0.92775711      -0.97715525       0.17801769 
H       0.10389356       3.87729264       0.63207841      -0.14181839       0.11790150      -0.05584453 
H       2.95914009       2.66160485       0.98363240      -0.12392183       0.40694471       0.21468106 
H       2.17901696       3.36947954       2.28677869      -0.03604284       0.20126651       0.18996553 
C       2.57459292       4.84632031       0.77198789       1.24948150      -0.37979162      -0.30686489 
H       2.77364838       4.90485636      -0.28730716      -0.46809082       0.37766928      -0.05030960 
C       3.81017872       5.41735784       1.50588223      -0.48023079      -0.36295392       0.33758079 
H       1.68788903       5.37270520       0.96827733       0.18876093       0.09488238       0.04697355 
H       4.61330745       4.69477278       1.52797304      -0.20237010       0.18431408       0.31316340 
H       3.40545426       5.58369082       2.50439768       0.01158233      -0.12640191       0.07223220 
H       4.14201618       6.26699968       1.03506854      -0.22463690       0.39084171       0.26591092 
26
Properties=species:S:1:pos:R:3:momenta:R:3 pbc="F F F" energy=-8567.9414770139
C      -2.26302693      -0.36151772      -0.77761046       0.01768206      -0.88184050      -0.35091436 
C      -1.91012107       0.28334937       0.53056576      -0.22938704      -0.37241377      -0.47407735 
H      -1.46795362      -0.28368532      -1.50570995       0.21552029       0.03057663       0.03320715 
H      -3.00398952       0.25960660      -1.25599605      -0.03677869       0.11340058       0.01431618 
H      -2.63728156      -1.31432413      -0.73185386       0.09194541       0.05814064       0.04561571 
C      -1.22336014       1.62297480       0.22360322       0.64883036       0.81391761      -0.53718469 
H      -1.20260393      -0.33366452       1.15111102      -0.03627224       0.17329628      -0.06335559 
H      -2.71577403       0.31192655       1.26954877      -0.01132442      -0.41197919      -0.33616532 
H      -1.11270839       1.63343011      -0.87307970       0.18475775      -0.11048774       0.26229576 
C       0.17979660       1.70782733       0.85281940      -0.65489477       0.77643517      -0.43712049 
H      -1.74077781       2.48827437       0.67569158      -0.07974262      -0.22637430       0.05776151 
H       0.92921101       0.94570071       0.58122636      -0.10731465      -0.06112528       0.11610590 
H       0.10305188       1.67883985       1.98743852      -0.02236245      -0.18604206      -0.01280340 
C       0.79563330       3.15192903       0.57041101      -1.12527175       0.88853646       0.86680479 
H       0.85680485       3.32956356      -0.48669966      -0.20123489       0.01007276      -0.08953946 
C       2.10994089       3.41613275       1.34181237       0.02528262       0.07687271       0.49079641 
H       0.03204733       3.91987422       0.83721148       0.32726950      -0.29312094       0.00707244 
H       2.78093623       2.59198511       1.15694082       0.31084164      -0.30147908      -0.07600484 
H       1.85453795       3.42914540       2.44511814      -0.14828316       0.20626822      -0.07875911 
C       2.64569097       4.78847490       0.87081056       0.17769409      -0.05355526       0.64750696 
H       2.82312683       4.84911981      -0.22508539      -0.00790466       0.19989159      -0.05684937 
C       3.77610420       5.36350782       1.76276316       0.01144327      -0.32203716      -0.57351481 
H       1.73337213       5.43159715       0.99550539       0.13010991      -0.13496465       0.02508142 
H       4.80742181       4.96027368       1.68617471       0.20769035      -0.10648057       0.23166633 
H       3.45292852       5.08369871       2.78269737       0.29650870       0.12857022       0.02387511 
H       3.75633796       6.50709525       1.65765018       0.01519539      -0.01407838       0.26418312 
26
Properties=species:S:1:pos:R:3:momenta:R:3 pbc="F F F" energy=-8567.94962500564
C      -2.22501258      -0.48197412      -0.92407738       0.27161579       0.31415569      -0.63210873 
C      -1.85344012       0.24956939       0.34292995       0.02776776      -0.14525109      -0.50303658 
H      -1.26944360      -0.73131304      -1.44309813       0.22404752      -0.14318469       0.10963348 
H      -2.85734908       0.03169724      -1.71226172      -0.08857460       0.12256722       0.19832499 
H      -2.70470575      -1.48790479      -0.64578915       0.02246716      -0.01678090      -0.04128560 
C      -1.29351085       1.71399945       0.25114737      -0.05364080      -0.18580929       1.19880671 
H      -1.20984636      -0.42057353       0.87651250       0.32634509      -0.17401279      -0.05934223 
H      -2.69548255       0.46209020       1.00744778      -0.39281365      -0.14121921       0.01655307 
H      -1.10206967       2.01915308      -0.74119951       0.09990673       0.10199804      -0.06362647 
C       0.08438615       1.89909057       0.97682352      -0.83597010       0.02130646       0.11247850 
H      -2.00465705       2.38322939       0.74970586      -0.15703989       0.33145333      -0.15751754 
H       0.84831311       1.16238935       0.65350044      -0.01669614      -0.00161109      -0.13394007 
H       0.01326258       1.65202485       2.02711564      -0.03596265      -0.12287016      -0.16050911 
C       0.66409603       3.28792680       0.82291868       0.06327189       0.72077151       0.24960264 
H       0.47252321       3.68519775      -0.25531514       0.01238439       0.00126339      -0.13945229 
C       2.10485433       3.43705736       1.16109365       0.30406523      -0.16493987      -0.75441900 
H       0.02792820       3.88176990       1.48428518      -0.09539874       0.14992543       0.37792436 
H       2.68877818       2.62550960       0.62469319      -0.24547201       0.20259528       0.12298249 
H       2.21287447       3.34124553       2.26567558       0.08995864       0.02199851       0.04288392 
C       2.72352383       4.82325501       0.87730323      -0.36594065      -0.00752839       0.10653557 
H       2.97788907       5.02380833      -0.10711183       0.26664109      -0.01409453      -0.10496793 
C       3.86787227       5.10513405       1.85533953       0.44322522      -1.14666079      -0.05546969 
H       1.92252863       5.50214603       1.09763474      -0.25618851       0.09805999       0.13006426 
H       4.56578281       4.32256580       1.85243747      -0.12002564       0.08039672      -0.03405423 
H       3.56376045       5.23364338       2.91498947       0.15555046       0.16816837       0.08569084 
H       4.25007106       6.07039110       1.63803883       0.35647642      -0.07069714       0.08824866 
26
Properties=species:S:1:pos:R:3:momenta:R:3 pbc="F F F" energy=-8567.987424222834
C      -2.08435948      -0.22654143      -1.04400774       0.09597025      -0.02492822      -0.60942606 
C      -1.79182855       0.30161153       0.41410847       0.25375676      -0.19833699      -0.42101058 
H      -1.20998003      -0.27686932      -1.64331252       0.06984537       0.32907647       0.39614644 
H      -2.90234048       0.37985016      -1.43323282      -0.15828875      -0.04498889      -0.05839847 
H      -2.42568047      -1.21534402      -0.99814056      -0.10728357      -0.03893220       0.21140185 
C      -1.38301721       1.71663950       0.30977982      -0.72220072       0.76265166       0.36253080 
H      -0.92893977      -0.35258971       0.77157768      -0.07736273       0.19476987       0.00406882 
H      -2.70187130       0.17337622       1.00441844       0.24993822       0.03330025      -0.06947678 
H      -1.26854637       2.01500731      -0.75164646      -0.14212739       0.22257570       0.13051134 
C       0.07923239       1.92499731       0.81578913       0.27131352       0.15832564       0.16377332 
H      -2.09773531       2.39038902       0.75944927       0.07244216      -0.00383025      -0.11341893 
H       0.72479827       1.36657790       0.14998562      -0.09405223       0.03889341      -0.44242411 
H       0.16724520       1.56790892       1.84954353       0.07148716      -0.00802092       0.20349243 
C       0.50110400       3.40464629       0.77637025       1.03395362       0.14865203      -1.02354358 
H       0.35119687       3.78090470      -0.18940355       0.17851862      -0.23745218       0.40319423 
C       1.98523582       3.35073348       1.27085817      -0.27704501       0.44772570       1.42274443 
H      -0.12803959       3.96708020       1.48924313       0.03755867      -0.13761816      -0.19126981 
H       2.50266795       2.58575208       0.80125470      -0.11381637      -0.11465983       0.12560032 
H       1.92671958       3.07114039       2.32097686       0.12411257      -0.26739649      -0.06306318 
C       2.70833822       4.74802724       1.11476063      -0.82652211       0.03291378       0.44054567 
H       2.83348039       4.84582327      -0.01996596       0.03324142      -0.04202421      -0.07283466 
C       4.02261660       4.84576109       1.78479741      -0.22188457      -0.64475229      -0.56446129 
H       1.95520742       5.46540270       1.49850341       0.11253574       0.04427063       0.08821054 
H       4.65469276       3.90765743       1.55151961       0.14355639      -0.23916912      -0.23337387 
H       4.04421112       5.03994962       2.82131330      -0.07247591      -0.30310112       0.00969986 
H       4.62544992       5.66593803       1.36410611       0.06482890      -0.10794427      -0.09921872 
26
Properties=species:S:1:pos:R:3:momenta:R:3 pbc="F F F" energy=-8567.832237237744
C      -2.17213823      -0.17432084      -1.09055365      -0.38244266      -0.13633309      -0.79452850 
C      -1.95924850       0.30487273       0.37640173      -0.91936805      -0.01473568       0.36706973 
H      -1.53531263       0.49659404      -1.70222567      -0.02554375       0.23619145      -0.06694029 
H      -3.20358562      -0.08363260      -1.33101896      -0.03769842      -0.03231077      -0.17493765 
H      -2.00899295      -1.28120531      -1.19182116      -0.15707196       0.34372781       0.02326072 
C      -1.42642994       1.79722731       0.50912377      -0.05679455      -0.94830544       0.31598235 
H      -1.24506136      -0.41263347       0.70625110       0.14423118      -0.18488669       0.06902184 
H      -2.81302619       0.13041730       0.96432220      -0.16202017       0.06307977       0.31257514 
H      -1.65530731       2.40418826      -0.33560547      -0.10977623      -0.00706013      -0.10615589 
C       0.10007187       1.90603858       0.63879959       0.61059334      -0.27123288      -0.46714719 
H      -2.00857897       2.28383711       1.34662655      -0.01687908       0.14160790       0.20462107 
H       0.55305953       1.34476677      -0.24569473       0.17317719       0.05929684       0.00348661 
H       0.38433112       1.46154621       1.60833890      -0.10772617      -0.10037928      -0.14277118 
C       0.57740365       3.36504168       0.75838619      -0.39735553       0.07594110       0.59188875 
H       0.71715848       3.72212658      -0.27113597      -0.03292485       0.31863422      -0.44253010 
C       1.91954862       3.52968320       1.49925434       0.06155455       0.56378879       0.82233542 
H      -0.17817448       3.97148272       1.17200381      -0.11260274       0.12772381       0.11848413 
H       2.54103349       2.63314798       1.19122704      -0.11080422      -0.09581583      -0.24973114 
H       1.81583749       3.37550542       2.58628412      -0.05198289       0.04249663       0.11278223 
C       2.73259546       4.75761594       1.23338285       0.09570994      -0.06767686      -0.07323694 
H       2.63428555       4.91829683       0.17919156       0.10423213       0.00951829       0.10820008 
C       4.24858320       4.58002874       1.51445145       1.07116843      -0.34663636      -0.73664666 
H       2.44169666       5.56994879       1.80404185       0.25486752       0.06964706      -0.00615898 
H       4.76859041       3.84912981       0.99154428      -0.10920456       0.15600661       0.22055966 
H       4.43314091       4.44879072       2.65570931       0.19430784      -0.03250491      -0.08060917 
H       4.68324140       5.54192623       1.25639873       0.08035372       0.03021764       0.07112596 
26
Properties=species:S:1:pos:R:3:momenta:R:3 pbc="F F F" energy=-8567.947896436817
C      -2.21307611       0.11852436      -1.23677879       0.22008978       0.91236137      -0.05357117 
C      -1.87837576       0.35745451       0.23960963       0.31950172      -0.52466404      -1.41595839 
H      -1.34423161       0.23489001      -1.78532537      -0.04306102      -0.10140762      -0.09468508 
H      -2.93004332       0.90125739      -1.63893662       0.21113117       0.13321434      -0.09736227 
H      -2.63403693      -0.88741186      -1.27688195      -0.15783453      -0.11359172      -0.27993573 
C      -1.41437923       1.74928823       0.64150427      -0.00358145       0.81205328       1.11338064 
H      -1.05031809      -0.41933682       0.33892128      -0.06127704       0.13763121      -0.11773520 
H      -2.79026699       0.03799657       0.84763567       0.27480010       0.11112119       0.03940517 
H      -1.74894010       2.62645321       0.01545028      -0.02109643       0.06407520       0.14453329 
C       0.16675712       1.87938307       0.62932779      -0.22238699       0.56018600      -0.23187781 
H      -1.80077853       1.98634534       1.70042407       0.20534510      -0.22180365      -0.07663731 
H       0.46207576       1.46678815      -0.28150932      -0.00111928      -0.06930102       0.10573093 
H       0.55602789       1.17621116       1.39315280      -0.09683365      -0.09190884       0.03146523 
C       0.57162696       3.28642087       0.97625911      -1.15636393      -0.63887674       0.42753415 
H       0.41760266       3.89633576       0.05357847       0.03943568      -0.41224509       0.32010090 
C       2.04059658       3.32215345       1.42923255       1.36495709      -1.27191778      -0.27340218 
H      -0.07131424       3.74409300       1.77319702       0.04182722      -0.02222133       0.00895141 
H       2.53431848       2.61881809       0.73810084      -0.04776163      -0.19251042      -0.06978838 
H       2.08303939       3.01673934       2.53754473       0.12865957       0.03278992       0.05874343 
C       2.65130766       4.71638888       1.24140009      -0.95110228       0.18105200       0.22896682 
H       2.51766477       4.95958962       0.15876527      -0.10156217      -0.12277976      -0.03315325 
C       4.13011094       4.63216424       1.51634987       0.10127629       0.88808339       0.35281839 
H       2.15371840       5.46892468       1.92558132      -0.05810130       0.13140559       0.00560834 
H       4.61947662       3.77727055       0.92674403      -0.06307715       0.00194318      -0.16310256 
H       4.23242681       4.27958447       2.51988505      -0.05724395      -0.08310029       0.02477445 
H       4.71061289       5.54222974       1.46601363       0.13537908      -0.09958836       0.04519614 
26
Properties=species:S:1:pos:R:3:momenta:R:3 pbc="F F F" energy=-8567.99480048228
C      -1.97773835       0.42712455      -1.43736085       1.14163411       1.12051018      -0.15456354 
C      -1.97028522       0.29697530       0.15517329      -0.79976121       0.08448998      -0.57328973 
H      -0.91028660       0.29824590      -1.88743432      -0.06452972      -0.10274027      -0.21287528 
H      -2.32210019       1.46014910      -1.60184128      -0.07664677       0.10265402      -0.15738937 
H      -2.57111537      -0.23881246      -2.08004609       0.26498269       0.11004583       0.11807367 
C      -1.44117740       1.58844899       0.70171331      -1.03952148      -0.74797040      -0.00206842 
H      -1.40954534      -0.53399840       0.50789787       0.03814356      -0.23997722       0.15211665 
H      -2.93005594       0.09493662       0.52359945       0.02824607       0.12267917       0.09166122 
H      -1.71226898       2.53359057       0.24766196      -0.03222869       0.01175176       0.05025265 
C       0.11617210       1.73890638       0.76792912       0.50873740      -0.28184335       0.41170171 
H      -1.64348383       1.57602007       1.72137322      -0.07389518      -0.09937621       0.08380189 
H       0.55202353       1.43221431      -0.20578603      -0.04682389      -0.33307378      -0.12995756 
H       0.45443493       0.98618465       1.44148465       0.06705412       0.05474475       0.12551927 
C       0.55233608       3.14798411       1.14936888       0.93453815      -0.64783880       1.22521619 
H       0.26725628       3.76669111       0.31853109      -0.20732132       0.04933279      -0.21263999 
C       2.05594041       3.22640147       1.18968358      -0.72326179       1.01689233      -1.81631999 
H       0.18578507       3.46133522       2.10383370       0.03840202      -0.18559669       0.08169984 
H       2.41840064       2.82592005       0.25526251      -0.03659849      -0.12828547       0.04962960 
H       2.41270372       2.56778034       1.90114402      -0.05976938       0.02671407      -0.30746188 
C       2.56641237       4.70037429       1.43603290       0.20438791      -0.58488226       0.93273573 
H       2.27190437       5.33548139       0.59251166       0.02409154      -0.03606456       0.30593553 
C       4.09426575       4.85575051       1.52607929       0.40713659       0.00888360      -0.13175102 
H       2.01506987       5.07796915       2.28283226      -0.01778544       0.26295897      -0.01291200 
H       4.62359116       4.57644328       0.64996522      -0.00780876       0.24939901      -0.02207950 
H       4.51736075       4.25807515       2.35201336      -0.13661494       0.05028069       0.03180694 
H       4.39612371       5.89956629       1.67311869      -0.33478709       0.11631188       0.07315735 
26
Properties=species:S:1:pos:R:3:momenta:R:3 pbc="F F F" energy=-8567.69961111139
C      -1.60794191       0.49668706      -1.48475450       1.14520812      -0.03267349       0.50286479 
C      -2.09958183       0.58577154      -0.11834901      -0.16392326       0.23781205      -0.01933568 
H      -0.60254328       0.25515731      -1.51030560       0.04114744       0.16807615      -0.05669923 
H      -1.81859468       1.42782783      -1.95481449       0.28331294       0.05373829      -0.09714223 
H      -2.11018843      -0.30932919      -2.02458825      -0.04777548      -0.01503323      -0.01838455 
C      -1.49120271       1.57973889       0.89339116       0.66867946      -0.05731210      -0.32644567 
H      -1.96084376      -0.50289763       0.26273920      -0.17233151       0.12066357       0.00319194 
H      -3.26932826       0.76658758      -0.12380459      -0.03122357       0.20272237       0.17858709 
H      -1.85062525       2.59952372       0.76623431       0.16528325      -0.15074464       0.10750630 
C       0.08282155       1.65381085       0.83360037      -0.18991922      -0.66629828      -1.01887365 
H      -1.72201204       1.21568279       1.96177026      -0.03763513       0.20002292      -0.02242173 
H       0.55445089       1.35505408      -0.09650861      -0.15661775       0.03152618      -0.00348665 
H       0.41285118       0.93639267       1.62162173       0.15900122       0.07363851       0.08170332 
C       0.53650552       3.03481862       1.21579478      -0.72244089       0.54237321       0.05516016 
H      -0.19144517       3.79446802       0.71370728      -0.08518522       0.20342268       0.29798937 
C       2.09826616       3.33836893       0.97367064       0.08163585      -0.43744168      -0.91017233 
H       0.44839071       3.14822179       2.29051544      -0.19204877      -0.03433235       0.17032098 
H       2.22712118       3.23625552      -0.14748279      -0.01981993      -0.13456254      -0.08640386 
H       2.66738731       2.45822412       1.35897781       0.17008035      -0.19661614       0.20939491 
C       2.51769577       4.61635468       1.48816100      -0.73489109       0.39608342       0.58816799 
H       2.16138207       5.50946712       0.99003788       0.04916966      -0.05515203      -0.02916197 
C       3.99323255       4.71183650       1.62893779       0.01337020       0.14131205       0.00945265 
H       2.10751303       4.66018042       2.50340039      -0.02560452      -0.18984712      -0.03338689 
H       4.45829080       4.71214361       0.63805393       0.02259433      -0.19402310       0.11816577 
H       4.46460714       3.97496289       2.23201190      -0.34028812      -0.18981183       0.08883214 
H       4.23580816       5.71779891       2.00765888       0.12022163      -0.01754287       0.21057700 
26
Properties=species:S:1:pos:R:3:momenta:R:3 pbc="F F F" energy=-8568.020118302591
C      -1.53248123       0.57014471      -1.53317475      -0.64793222      -0.25918255      -0.04329653 
C      -2.10139556       0.54489580      -0.08705270       0.16449901      -0.63799947      -1.46832657 
H      -0.59629060      -0.03148839      -1.58129650      -0.10063135       0.10114913      -0.15605247 
H      -1.16131234       1.51188752      -1.90128134      -0.18584398      -0.09637436       0.05175139 
H      -2.24361187       0.13108739      -2.25741715      -0.02145739       0.01617957       0.08194499 
C      -1.52574530       1.68374431       0.75618206      -0.36548972       0.41525292       0.41378646 
H      -1.84700263      -0.39084942       0.33151173      -0.02792133       0.04114516      -0.10152206 
H      -3.14152590       0.53973698      -0.10377317       0.16316150       0.12973616       0.04031820 
H      -1.96961064       2.63143798       0.52189020      -0.16132954       0.19440742      -0.08013750 
C       0.00631585       1.86824013       0.55675818      -0.05993289       0.65372366       0.90477225 
H      -1.69455094       1.65720147       1.86162940      -0.11544889       0.48090828      -0.21659152 
H       0.28987011       1.98718846      -0.51267080      -0.02198671       0.41034570       0.01423273 
H       0.45200198       0.95385062       0.91519762      -0.03168753       0.14719722      -0.19460788 
C       0.53880250       3.03678574       1.29216290      -0.36134478      -0.82466311      -0.16921233 
H      -0.04670950       3.85981905       1.08406682      -0.06059757      -0.26986119       0.09491226 
C       1.98950194       3.21723306       0.98759854       0.76421166      -0.37894178       0.33438621 
H       0.51007560       2.94493221       2.37829340      -0.05294343       0.25874797      -0.11602817 
H       2.16608899       3.18992716      -0.05910927       0.18218642       0.05425714       0.11312081 
H       2.53571936       2.34039234       1.44006064      -0.04888452       0.25016447       0.09337210 
C       2.49566857       4.59700733       1.57460120       0.84543065      -0.27238120       0.13723162 
H       2.21680292       5.43040478       0.95132455      -0.02492108       0.04742695      -0.03940204 
C       4.09259256       4.51735614       1.88688464       0.23529872      -0.09896158       0.21400188 
H       2.11244282       4.74216637       2.59020278      -0.12644364      -0.25336636      -0.05155187 
H       4.54443047       4.14818497       0.94132032       0.08487046       0.04425912       0.02263634 
H       4.35468793       3.67978452       2.56109899      -0.04598302      -0.15296392       0.06550446 
H       4.52353430       5.41533532       2.28637805       0.02112117      -0.00020533       0.05475725 
26
Properties=species:S:1:pos:R:3:momenta:R:3 pbc="F F F" energy=-8568.103165828436
C      -1.90517269       0.50116797      -1.65573083      -0.50983475       0.43562192       0.48420765 
C      -2.12694257       0.62347117      -0.11512363       0.29886554       0.84177552       0.63267367 
H      -0.81942977       0.62640363      -1.87377769      -0.10659132      -0.03241295      -0.14493099 
H      -2.33035640       1.30803020      -2.19924838      -0.44138984      -0.08223967      -0.08944941 
H      -2.29878815      -0.42819780      -2.05313312       0.02069190      -0.21719040      -0.02616111 
C      -1.56545675       1.86874009       0.51274559      -0.15936977      -0.47988431      -0.82565970 
H      -1.81300987      -0.29012812       0.50258695       0.20588031       0.26041934       0.11628242 
H      -3.23063524       0.82495398       0.06931944      -0.01524360       0.34576488      -0.03927493 
H      -1.90229193       2.86945803       0.05969582       0.29604210      -0.15662518      -0.20970991 
C      -0.03767546       1.88278266       0.60695137      -0.00029683       0.11770891      -0.02613566 
H      -2.04718719       1.97221031       1.48761149      -0.00704332       0.05835732       0.03311998 
H       0.28481416       2.06131193      -0.42099642       0.13280708       0.15353020       0.19046221 
H       0.35381341       0.91308665       0.89726821       0.10120414      -0.08783198       0.07155088 
C       0.60580358       3.04620574       1.43781122       0.85774555      -0.26151898      -0.60194926 
H       0.04660450       3.99176861       1.27523811      -0.28143026       0.15223587      -0.24783638 
C       2.13745802       3.19084823       1.08925143      -0.26592054      -0.25936175       1.08496364 
H       0.47488207       2.92446251       2.52152411       0.09725201      -0.06428248       0.02463430 
H       2.32069809       3.05940381       0.02882783      -0.08547534       0.17844329       0.11678285 
H       2.61561439       2.43000233       1.67487022       0.04021317      -0.04907798       0.10908192 
C       2.72139599       4.44953465       1.60472224      -0.25078278      -0.14874433      -0.20327249 
H       2.50604802       5.34199659       1.00910776       0.00753156      -0.00545177       0.08594455 
C       4.20809766       4.40244607       1.93219740      -0.02950843      -1.12076275      -0.04955164 
H       2.33538333       4.68027345       2.59098564       0.08403621      -0.08553966      -0.14586509 
H       4.81157651       4.19100397       1.07807393       0.03545283       0.26887493      -0.17388511 
H       4.45126307       3.68812074       2.66422087      -0.03355071       0.21836274       0.08422493 
H       4.36132076       5.41344589       2.38709260       0.00871511       0.01982928      -0.25024731 
26
Properties=species:S:1:pos:R:3:momenta:R:3 pbc="F F F" energy=-8568.027011267412
C      -2.18882766       0.63293573      -1.55036138      -0.79174307       0.42328838      -1.07585500 
C      -2.19470357       0.75900445      -0.06039158      -0.59090425      -0.26922009       1.18640039 
H      -1.21728789       0.64781297      -2.05589549       0.25554424      -0.06558219       0.05429960 
H      -2.88710519       1.32413362      -2.04450513      -0.01601855      -0.18365611      -0.21878530 
H      -2.55477672      -0.35161523      -1.77341981      -0.09389333       0.21575596      -0.35501610 
C      -1.44480133       2.04890179       0.37808375      -0.52887648      -0.01328257      -0.03291674 
H      -1.75092688      -0.09900114       0.34745651      -0.15132076       0.18881177       0.14147580 
H      -3.23845359       0.91518306       0.13819054       0.21762884       0.21448013       0.09693211 
H      -1.52141616       2.82306754      -0.36093995       0.10188349      -0.10018492      -0.20597245 
C       0.11398482       1.84366952       0.49785815       0.03516413      -0.14893336      -0.13771837 
H      -1.81862624       2.51079088       1.33101604       0.01331601      -0.00970852       0.21013453 
H       0.52283914       1.83247584      -0.54343857       0.33491075      -0.16961786       0.02034500 
H       0.36756431       0.90860727       0.96147366      -0.05220381       0.17609746       0.05061195 
C       0.65569974       3.01246829       1.30519394      -0.16895777       1.09032146      -0.09730575 
H       0.56279374       3.96004610       0.63132588      -0.11581287      -0.45035047      -0.16960183 
C       2.16034072       2.98434529       1.43103186      -0.02441246      -1.07274089       0.65071126 
H       0.06674921       3.17515378       2.20179349      -0.01075510      -0.09823597      -0.06141946 
H       2.65431684       2.57755602       0.55548586       0.06688856       0.11890756      -0.07208145 
H       2.40677166       2.37700026       2.35057759       0.34448742      -0.31343059       0.16774277 
C       2.68949981       4.36007511       1.72140575       0.96449020      -0.01138351       0.06765069 
H       2.35556304       5.05100747       0.96987832       0.15220339      -0.11729793      -0.01072348 
C       4.24867826       4.34480748       1.78210481       0.10844106       0.33100567      -0.16451785 
H       2.34182191       4.74831901       2.67914180      -0.17831314       0.23139534       0.15364600 
H       4.62631505       3.92828476       0.81532307      -0.19713349       0.25755920      -0.03206245 
H       4.44242880       3.72414649       2.62626054       0.01316769      -0.14924314       0.04697889 
H       4.73359173       5.27427654       1.77210332       0.31221930      -0.07475480      -0.21295276 
26
Properties=species:S:1:pos:R:3:momenta:R:3 pbc="F F F" energy=-8568.06611295074
C      -2.22883747       0.69310966      -1.73221503       0.22516711       0.34486085      -0.07977233 
C      -2.25527602       0.92187016      -0.17199732      -0.00201423      -0.16452753      -1.04617197 
H      -1.17772594       0.61174936      -2.04254047      -0.16487602      -0.21515634       0.25309888 
H      -2.63138355       1.52846491      -2.32684489      -0.00594386       0.07809352      -0.08770684 
H      -2.85898012      -0.15526271      -2.14380329      -0.10978719       0.10959027      -0.02173267 
C      -1.42989961       2.11604333       0.39973639       0.19422638       1.03220471       0.50313752 
H      -1.88858640      -0.05546680       0.21995041      -0.08425825      -0.14686185       0.00974416 
H      -3.29475642       1.14046513       0.06231451      -0.19182614      -0.12963265       0.08765890 
H      -1.43685902       2.97307724      -0.28208902       0.08593738       0.02328352       0.11330984 
C      -0.04868405       1.78890390       0.66065721      -0.24287860       0.44962521      -0.61184253 
H      -1.81699691       2.32262794       1.45174892      -0.05356355      -0.32067102      -0.31029044 
H       0.40105578       1.48023165      -0.29171673       0.29123330      -0.14233131       0.23878319 
H       0.01676552       0.91835512       1.36447745       0.05235182       0.17718083       0.21371037 
C       0.66367732       3.05145468       1.21831174       0.99921810      -0.16379978       0.76440587 
H       0.65146371       3.73745641       0.39753410      -0.03364175      -0.15926490      -0.16491185 
C       2.16582669       2.90786475       1.59922290      -0.84371791       0.31509600      -0.03488255 
H       0.01399038       3.44448261       1.99733957       0.13389162      -0.02718510      -0.02912396 
H       2.76451768       2.49052518       0.74338348       0.21511141       0.08545502       0.22745386 
H       2.26026550       2.19131925       2.39915182       0.09657559       0.11618776      -0.22121331 
C       2.79263982       4.25291507       1.83642879      -0.43803518      -0.35036871       0.76203888 
H       2.47850034       4.99690196       1.08981495      -0.00332986      -0.04716520      -0.12889363 
C       4.36401688       4.26203329       1.71045362      -0.15925483      -0.90447049      -0.43018348 
H       2.65584932       4.72949674       2.83066033      -0.31279059      -0.04933380      -0.09836335 
H       4.61873346       3.80195675       0.75573589       0.06893165      -0.03447510      -0.02426375 
H       4.80095665       3.77981133       2.57265142       0.19549199       0.18758955      -0.16097790 
H       4.73085616       5.29588055       1.61730479       0.08778162      -0.06392347       0.27698911 
26
Properties=species:S:1:pos:R:3:momenta:R:3 pbc="F F F" energy=-8568.272946052335
C      -2.09166697       0.85693375      -1.68367667       0.28608194       0.28423329      -0.22888434 
C      -2.29560107       1.03915617      -0.20005325      -0.46630670       0.50397425      -0.03249414 
H      -1.16349333       0.41121065      -2.04070574       0.21998749      -0.11098914       0.09238393 
H      -2.27228492       1.80994324      -2.19172404       0.33818061      -0.04711761       0.09597393 
H      -2.84964804       0.24060564      -2.11167122       0.03784755      -0.41890542      -0.01534851 
C      -1.47427147       2.14963712       0.38441565       1.21353732       0.50741661      -0.08601798 
H      -2.08723191       0.14840133       0.35250404      -0.09353852       0.09026321       0.08770367 
H      -3.39146068       1.07483241       0.00534607       0.30530039      -0.14094644       0.20255684 
H      -1.59472027       3.01099541      -0.27983968       0.04558457       0.22938143      -0.04347706 
C       0.04623802       1.84824745       0.68556714      -1.12080756      -0.15261447      -0.92411098 
H      -1.87240035       2.40633325       1.34575781      -0.17730264       0.08014914       0.26810121 
H       0.59971674       1.65476100      -0.26660187       0.08174052      -0.06680339      -0.17931620 
H       0.20750925       0.95987643       1.32990624       0.19155547       0.14684868      -0.05888729 
C       0.60323112       3.04475283       1.36180291      -0.58080854       0.00621883       0.58735733 
H       0.47476640       3.95941751       0.74225933      -0.30708246       0.17751790       0.14326250 
C       2.09044725       2.88658276       1.61198214      -0.00813570      -0.12121977      -0.17458400 
H      -0.04659729       3.16055246       2.20074445       0.05668880       0.13678611      -0.05050407 
H       2.54077187       2.43819603       0.69667611       0.00888860       0.19663030       0.12107396 
H       2.29044448       2.09952200       2.36063535       0.02164914      -0.20019403       0.07440759 
C       2.82789310       4.18807735       1.70752987       0.93125582      -0.18489679      -0.51899744 
H       2.62633933       4.85199371       0.89030863      -0.10251248      -0.03980421      -0.14538298 
C       4.32155941       4.01081002       1.64219689      -0.88656483      -0.63801447       0.61306869 
H       2.61991695       4.72480797       2.65892221      -0.12577656      -0.07397141       0.33624890 
H       4.51175017       3.54450563       0.68874137      -0.15941101      -0.08693125      -0.08019506 
H       4.77096585       3.41231803       2.42397077       0.09358312      -0.14688363       0.01298633 
H       4.87130000       4.96629880       1.73893344       0.19636568       0.06987230      -0.09692484 
26
Properties=species:S:1:pos:R:3:momenta:R:3 pbc="F F F" energy=-8568.374845771426
C      -1.83798346       0.79315261      -1.61801743       0.56958348      -1.07875230       0.31343037 
C      -2.39589919       1.11929332      -0.20562405      -0.86558152       0.88870063      -0.14700903 
H      -0.89388487       0.30398715      -1.35354636       0.03823679       0.11893646      -0.09484609 
H      -1.60256015       1.70853601      -2.20987096       0.20301298      -0.02585680       0.18297872 
H      -2.42217903       0.01863661      -2.15930365      -0.05025364       0.13292068       0.36016839 
C      -1.67611206       2.33512271       0.40790721      -0.61763411       0.55678308      -0.28314531 
H      -2.31026271       0.22477424       0.44864863       0.06666402      -0.03151031      -0.18887597 
H      -3.44900545       1.19855729      -0.21753978      -0.06696497       0.01087790      -0.20058483 
H      -1.87447168       3.25683098      -0.17080765      -0.17036592       0.05497431       0.10096502 
C      -0.20857409       2.01066835       0.61266821      -0.12774929       0.86660273      -0.00079846 
H      -2.11539988       2.49543983       1.45573534       0.02149461      -0.16301390      -0.10844800 
H       0.20757733       1.90204431      -0.36062505       0.10759292       0.20894554       0.31313078 
H      -0.13100182       1.05055538       1.08846388       0.09910904       0.08548492       0.24445744 
C       0.63222532       3.05907130       1.39916157      -0.46923741       0.01672365      -0.56610832 
H       0.43344513       4.05455594       0.97447352       0.03818581      -0.14868708       0.16414578 
C       2.11350528       2.80531834       1.43928395      -0.01736282      -0.02305460      -0.29768123 
H       0.14325467       3.06038769       2.37416806       0.05706705      -0.03545740      -0.11066931 
H       2.51809449       2.43023743       0.54280879       0.27971959       0.13942076      -0.08685088 
H       2.36054037       2.05043285       2.20478775      -0.30523150       0.09902035       0.09311073 
C       2.89241987       4.11915330       1.70966454       0.55529882      -0.28217998      -0.23900607 
H       2.73478761       4.85470925       0.93322011      -0.00300043      -0.09374623      -0.11461658 
C       4.45941110       3.81397755       1.70226364       0.58516967      -1.05181686       1.26884412 
H       2.70557397       4.60077610       2.68968644       0.00946061      -0.26062189      -0.11688862 
H       4.76899370       3.25068768       0.77505847       0.20813545       0.13624160      -0.00113730 
H       4.73519540       3.27183747       2.60684274      -0.00703935      -0.12838751      -0.29259931 
H       5.00886835       4.76552605       1.66618072      -0.13830986       0.00745224      -0.19196604 
26
Properties=species:S:1:pos:R:3:momenta:R:3 pbc="F F F" energy=-8568.034218987776
C      -1.84930634       0.66681661      -1.47958551       0.26735938      -0.50956872      -0.36501384 
C      -2.47914070       1.27810784      -0.28762813      -0.60416442       0.20524424       0.92554280 
H      -0.83155335       0.28054101      -1.19523121       0.05402662       0.04866720      -0.02028809 
H      -1.60204598       1.41114819      -2.20270855      -0.08164517      -0.26530047      -0.06115591 
H      -2.49632785      -0.12127821      -1.80192255      -0.37822731      -0.10838409      -0.07785770 
C      -1.65816615       2.42713801       0.36537769       0.84670845       0.96449929      -0.09664842 
H      -2.60325978       0.53835927       0.46604910       0.05947169      -0.09922055       0.03623192 
H      -3.50669312       1.59319834      -0.63959026       0.13601495       0.16061659      -0.00171679 
H      -1.84905797       3.36274139      -0.12293942      -0.16524161       0.11896017       0.28207449 
C      -0.16615476       2.14655364       0.53333294      -0.72899428      -0.52153256      -0.52382970 
H      -2.08055850       2.50204838       1.32634837       0.00208711       0.13274495       0.00635150 
H       0.32068545       2.03430921      -0.46977661       0.11931924      -0.08149061      -0.26923145 
H      -0.13394981       1.25900549       1.21772764       0.03304697       0.05492617       0.01554107 
C       0.60495119       3.30362627       1.28990484       0.27714252       0.62170869       0.24769507 
H       0.49914946       4.19177111       0.73216240       0.30314337       0.19051443      -0.03448503 
C       2.07697198       2.83644161       1.38008736       0.38988165       0.11138520      -0.45410167 
H       0.12920828       3.40456850       2.26266802      -0.13701884       0.08903879      -0.05575669 
H       2.46442769       2.38195813       0.37839678       0.00785156       0.04884589      -0.04456022 
H       2.18158885       2.16155388       2.17107886      -0.11364891      -0.12307250      -0.08660051 
C       3.03835845       3.96799424       1.70937563       0.07676103       0.61359750      -0.08901055 
H       3.07718572       4.68750544       0.91058454      -0.04853997       0.03283259       0.02041117 
C       4.42289299       3.45294815       1.91355401      -0.07136017      -0.77775494       0.60105204 
H       2.82164770       4.40582638       2.67759408      -0.14033856      -0.19838299      -0.01260318 
H       4.87778815       3.26981046       0.98347007      -0.26544617      -0.16345211      -0.08821215 
H       4.36048867       2.57266767       2.56036230       0.12109285      -0.34850615       0.14489013 
H       5.05283785       4.27836380       2.30684304       0.04071804      -0.19691601       0.00128173 
26
Properties=species:S:1:pos:R:3:momenta:R:3 pbc="F F F" energy=-8568.160240440475
C      -1.98907021       0.62619555      -1.35559098      -0.79877509       0.56001759       0.63548248 
C      -2.52612091       1.41509374      -0.11045469       0.47154911      -0.53616360       0.06873021 
H      -0.97862478       0.33801879      -1.16674951      -0.27028187      -0.19784646       0.33589617 
H      -2.06828064       1.22700772      -2.31084650      -0.31010525       0.00220897       0.10823827 
H      -2.67354016      -0.19075318      -1.51693661       0.15207938       0.11160523       0.04111152 
C      -1.58089130       2.58320555       0.22614290       0.97720064       0.84008491      -0.36927591 
H      -2.44746445       0.71744664       0.75454165      -0.04028565       0.12505740      -0.01698386 
H      -3.48047715       1.74640865      -0.43258700      -0.13072334       0.20332527      -0.01298875 
H      -1.69972828       3.36222092      -0.60774253       0.28466817      -0.13232214      -0.27658928 
C      -0.16379057       2.15952410       0.51313346      -0.64828464       0.23478180       0.83014198 
H      -2.05285195       3.13948679       1.03748406      -0.09265584      -0.05645155      -0.30522579 
H       0.31701937       1.75580781      -0.34848357      -0.21145753       0.01178329       0.34890631 
H      -0.18821896       1.37777491       1.26529617       0.38082553      -0.17167223      -0.19064132 
C       0.66388830       3.21933933       1.14829613      -0.10901980      -0.44703963      -1.09811837 
H       0.55028533       4.14890078       0.57530836       0.04772334      -0.00236778       0.19371155 
C       2.11794509       2.82985743       1.07890189      -0.12683444       0.06465915      -1.41753892 
H       0.31483978       3.43820789       2.18916359       0.03363923      -0.04673310       0.12735804 
H       2.39206874       2.69326670       0.09983110       0.32698476      -0.16036518       0.18721207 
H       2.31378198       1.88955906       1.60554683      -0.06284066      -0.30999341      -0.24153857 
C       3.01349225       3.89812499       1.81398338       0.74457487      -0.65978169       0.29993516 
H       3.16001886       4.70317819       1.07792545      -0.12792328       0.03689672      -0.04765501 
C       4.47537639       3.35635349       2.11050391      -0.80671383       0.20210510       0.08134642 
H       2.63762472       4.22545697       2.75168153       0.12837420       0.26726990       0.07688039 
H       4.80392265       2.67342840       1.26729892      -0.00749492      -0.20438557       0.23745153 
H       4.40225961       2.69941655       2.99349968       0.26622182       0.25722306      -0.05983413 
H       5.13558027       4.17313131       2.32096088      -0.07044489       0.00810396       0.46398782 
26
Properties=species:S:1:pos:R:3:momenta:R:3 pbc="F F F" energy=-8567.906244684218
C      -2.36795189       0.58471960      -1.27451458       0.10698364      -0.22334339      -0.09660449 
C      -2.52335922       1.51218701      -0.07064513      -0.80720373       0.42276062       0.15750706 
H      -1.41708064       0.00133913      -1.17242575      -0.28949901      -0.15983994      -0.20113015 
H      -2.47501195       1.17179368      -2.15144400       0.03560572      -0.02010808      -0.14638926 
H      -3.20937110      -0.14985709      -1.36465431      -0.18512047      -0.11501293       0.30235257 
C      -1.58265244       2.65043376       0.16171802      -0.17933008      -0.03822925       0.07512853 
H      -2.40628432       0.91205965       0.83208181      -0.17023747       0.24245649       0.02097749 
H      -3.59940424       1.88925600      -0.11743271       0.09681300       0.05248384       0.31719122 
H      -1.49850627       3.13463829      -0.76542071      -0.12976987      -0.22231584      -0.09238650 
C      -0.16505334       2.15898584       0.43354042       0.25319218       0.30394008      -0.52690098 
H      -2.05561403       3.30309144       0.93645620      -0.14403414      -0.13589105       0.28350031 
H       0.24381682       1.64908657      -0.45118286       0.10915708       0.08577593      -0.05854872 
H      -0.13770885       1.30054719       1.11996407       0.14871832      -0.07785497       0.14152217 
C       0.79814806       3.22065065       0.97408532      -0.43134935      -0.09944335       0.03323188 
H       0.64462018       4.09843256       0.31483841       0.28923295       0.03354963      -0.22055472 
C       2.29530232       2.89619661       1.06377068       0.18492131       0.88062766      -0.11290086 
H       0.50023446       3.54490456       1.97306423      -0.25710587       0.12729803      -0.14658616 
H       2.70077002       2.70042949      -0.02208133       0.12544989      -0.34127986      -0.32606726 
H       2.41310041       1.84138179       1.57128624      -0.18148211       0.05482308       0.36216018 
C       3.14266614       3.84142987       1.80822322       0.55421968      -0.43175561       0.01092945 
H       3.46077450       4.65366564       1.11803112      -0.08575601       0.14910478      -0.01463843 
C       4.44448202       3.25698028       2.30705817       0.35079985      -0.27124620       0.38828036 
H       2.61515388       4.43325155       2.59527228      -0.02015750       0.34154483      -0.10488138 
H       4.94788972       2.94156362       1.47139155       0.27691420       0.01916631       0.16367016 
H       4.40294860       2.35085558       2.93062549       0.21584034      -0.27818276      -0.00595513 
H       4.94144965       3.93770982       2.99515289       0.13319746      -0.29902806      -0.20290733 
26
Properties=species:S:1:pos:R:3:momenta:R:3 pbc="F F F" energy=-8567.901719908663
C      -2.48814732       0.59577279      -1.14537074      -0.39313790       0.77866488       0.58270622 
C      -2.61486389       1.60876346      -0.01792480       0.80768397       0.07501380      -0.21945833 
H      -1.72332635      -0.09528032      -0.97121105       0.18435719      -0.07968483      -0.04904464 
H      -2.38970683       1.08166615      -2.17393812       0.19649906      -0.06810452       0.31432968 
H      -3.40857325       0.00676931      -1.18727636       0.12508953      -0.12132228      -0.20666677 
C      -1.50608065       2.73251144       0.05149149      -0.18454634       0.87019670       0.16224367 
H      -2.79413028       1.13244936       0.98559262       0.10873216       0.29202508       0.00771522 
H      -3.58909029       2.07305813      -0.17854080       0.07015074       0.05671827       0.11049594 
H      -1.53951964       3.30695819      -0.91176688      -0.07311734      -0.02484495      -0.00173470 
C      -0.07644659       2.19498591       0.34256651       0.41682227      -0.64219657      -0.86649326 
H      -1.70339434       3.25519445       0.94621288      -0.00376491      -0.02730875      -0.24073956 
H       0.32087718       1.77851272      -0.56474201      -0.15201620      -0.14952394      -0.02556618 
H      -0.11094825       1.40678909       1.18152543      -0.30211034       0.31990875       0.08435696 
C       0.90410244       3.35976019       0.73066249       0.11126655      -0.56784024      -0.59055439 
H       1.00839124       3.85756420      -0.25336636       0.13757987      -0.31938162       0.10128903 
C       2.18145019       2.69985841       1.28177375       0.36505445      -0.30657695       0.41108889 
H       0.59483363       4.03467871       1.55978531       0.05875275       0.16755171      -0.00979171 
H       2.68834371       2.19065602       0.37898442      -0.19702467       0.35921630       0.38321743 
H       1.95263803       1.98068197       1.99265664      -0.32389965      -0.00141314       0.06957967 
C       3.16493508       3.79992509       1.83927405      -0.70025192      -0.04125791       0.69295396 
H       3.40944582       4.58436795       1.16168445      -0.31867327      -0.37300434      -0.23149179 
C       4.48081483       3.13632954       2.32057401      -0.31856021      -0.03544431      -0.05766352 
H       2.73567752       4.31336179       2.66084241       0.07100789      -0.02078737       0.05143095 
H       4.92253672       2.50095953       1.42485889       0.17609138      -0.14100407      -0.01368292 
H       4.39858339       2.37143455       3.10127473      -0.32441966       0.07332551      -0.20316930 
H       5.24930224       3.85898209       2.66320303       0.46243461      -0.07292520      -0.25535053 
26
Properties=species:S:1:pos:R:3:momenta:R:3 pbc="F F F" energy=-8567.874570990456
C      -2.26708062       0.72879867      -0.95741160       0.31357046       0.37145458       0.35212667 
C      -2.64422812       1.87988456      -0.03304605      -1.27320516       0.15708481      -0.15118154 
H      -1.40731897       0.13101469      -0.58083114      -0.17630169       0.04657663      -0.11819477 
H      -1.97786147       1.03843085      -1.94019469       0.01703238      -0.19903147      -0.11399522 
H      -3.05456383      -0.03260363      -1.05109709       0.06824016       0.07175557       0.17616606 
C      -1.46733427       2.84194346      -0.09374370      -0.02349336      -0.24586705      -0.13147708 
H      -2.83121856       1.61131539       1.00528331       0.16147342       0.34473719       0.12060481 
H      -3.53301258       2.41960259      -0.42925313       0.00790541      -0.02860162      -0.37981703 
H      -1.34404378       3.23767570      -1.11530182       0.14686079       0.14818645       0.31325016 
C      -0.20006505       2.17527704       0.40632412      -0.02654813       0.12204946       0.09838006 
H      -1.59443533       3.69639049       0.56717482       0.15397766       0.35356348       0.16561631 
H       0.16507982       1.35086168      -0.29721328      -0.17937758      -0.08781166       0.09153606 
H      -0.40779100       1.90636276       1.44570874       0.04954238       0.27406927      -0.11174166 
C       0.97219218       3.14095365       0.51224833      -0.64059256      -0.57982479      -0.54566240 
H       1.38959063       3.56318990      -0.34221559       0.04415098       0.41672090      -0.15433668 
C       2.06727743       2.60030626       1.45404473      -0.01415408      -0.83212483       0.48250301 
H       0.51603282       3.98970603       1.04217261       0.52126730      -0.02107168      -0.13877812 
H       2.54617686       2.01047212       0.79268587       0.04630740      -0.16834932      -0.11723958 
H       1.69253166       2.00776266       2.36108291       0.17638024       0.19968359       0.14152082 
C       3.08580875       3.64376372       1.87944026       0.48914116       0.07677062       0.25650290 
H       3.28077648       4.39162365       1.09277875       0.12403567       0.09295946      -0.18420553 
C       4.44843697       3.07138696       2.20606655      -0.06586541      -0.63499297      -0.12116034 
H       2.73461178       4.15868952       2.84886681      -0.03663140       0.05174255       0.05771471 
H       4.87089458       2.58162898       1.38715524       0.16912397       0.34711063      -0.10180447 
H       4.38361390       2.31025848       2.99353134       0.16848721      -0.24517249       0.26495518 
H       5.19767907       3.80968785       2.38247908      -0.22132719      -0.03161732      -0.15128233 
26
Properties=species:S:1:pos:R:3:momenta:R:3 pbc="F F F" energy=-8567.881518837487
C      -2.57574046       0.48983637      -0.70273345      -1.07577754       0.19304274       0.93170620 
C      -2.70071284       1.95217312      -0.23661331      -0.07030691      -0.54051525      -0.11542370 
H      -1.97617417      -0.18230766      -0.07718285      -0.11398024       0.01683316       0.39465968 
H      -2.16615512       0.53835284      -1.73516644       0.09253337      -0.20202208       0.21819199 
H      -3.59405135       0.11462297      -0.76603792      -0.16822623      -0.26636585       0.01672466 
C      -1.45885525       2.90008464      -0.10581794       0.30529435      -0.68599779      -0.45503753 
H      -3.09130381       1.90508573       0.80159104      -0.11159283       0.30510670      -0.06719697 
H      -3.34628924       2.50379761      -0.93522610       0.09972983       0.04028515      -0.00954877 
H      -1.14043444       3.29257174      -1.06004432       0.22194998      -0.12754615       0.02562039 
C      -0.18837405       2.25798404       0.62292470       0.12062721       0.62295110       0.14853603 
H      -1.72607963       3.82763879       0.51266411      -0.04526703      -0.10365929      -0.13472600 
H       0.10333322       1.36275823       0.16221660      -0.19251022      -0.35663036       0.15518713 
H      -0.61023610       2.07523278       1.61333027      -0.20353273      -0.18144926       0.05672301 
C       1.01116062       3.19876919       0.59077575      -0.05490390       0.45178092       0.04953547 
H       1.27009346       3.50444348      -0.46476725      -0.08240399       0.03144040       0.19213418 
C       2.18692545       2.64672719       1.30532632      -0.51875499       1.39135428      -0.56351433 
H       0.81895506       4.18064541       0.92227770       0.21406859       0.25526390       0.35653461 
H       2.73396511       1.84978422       0.65395651       0.02072815      -0.08948682      -0.18386841 
H       1.78021567       2.19704475       2.16284398       0.02872437      -0.15748368      -0.10325521 
C       3.20302338       3.62128697       1.77831488       0.77578733      -0.01447179      -0.61294604 
H       3.42887090       4.27282691       0.93058815       0.02817033      -0.00534612       0.18067389 
C       4.56012918       3.01312567       2.15212399       0.81359023      -0.09513099      -0.45200350 
H       2.83475442       4.20858304       2.54172863      -0.03179887      -0.26574436      -0.14859641 
H       4.99348365       2.53507303       1.18981605      -0.36397651      -0.34938905      -0.18857978 
H       4.42024008       2.32446916       2.95142637       0.11711326       0.20031334      -0.03620159 
H       5.38655702       3.69917598       2.39682051       0.19471497      -0.06713283       0.34467099 
26
Properties=species:S:1:pos:R:3:momenta:R:3 pbc="F F F" energy=-8567.998541348063
C      -2.49282854       0.40226343      -0.28215829       0.87703159       0.39934194       0.57438457 
C      -2.70730515       1.92165146      -0.24098193       1.21730309       0.32107063      -0.12969402 
H      -2.04032280       0.10541017       0.66811314       0.06724802      -0.17803610       0.10482560 
H      -1.92317993       0.02038777      -1.11010694      -0.14149431      -0.42700716      -0.00786187 
H      -3.45143880      -0.02589698      -0.26035841       0.17972297       0.02879012       0.06203129 
C      -1.39139576       2.67107677      -0.36848007      -0.67007813      -0.28695533       0.28259994 
H      -3.17572710       2.21695443       0.71413130      -0.02325698       0.04874184      -0.10944426 
H      -3.33471740       2.35592337      -1.04432860      -0.19589447       0.03405097       0.10229686 
H      -0.89682586       2.48724703      -1.31621479       0.17948740      -0.24500956      -0.20079095 
C      -0.29572419       2.33423938       0.67605042       0.50088521       0.15549787       0.33095437 
H      -1.58175038       3.69889872      -0.32842650       0.11147406      -0.00741906       0.05266245 
H       0.27651205       1.35116114       0.47522630      -0.06897634      -0.11118895       0.04755780 
H      -0.77053977       2.18093871       1.66391754      -0.09442038       0.13760801      -0.19836974 
C       0.79364412       3.43703932       0.84449054      -0.78366007      -0.10537152       0.69006015 
H       0.97175341       4.11884963       0.09505940      -0.05559016       0.03093290      -0.09199913 
C       2.19730914       2.76103036       1.10942141       0.17965001       0.67004211      -0.59288352 
H       0.43624672       4.01977851       1.78781411       0.16183905      -0.08929480       0.27213658 
H       2.56999713       2.28205947       0.21965400      -0.01115909       0.02808088       0.20574838 
H       2.12266934       1.97174593       1.94464265      -0.05621940       0.06489147      -0.09364305 
C       3.37029558       3.74394936       1.53042993      -0.47340165      -0.16933187      -0.73982608 
H       3.73429987       4.29812321       0.70065613       0.07509615       0.07143271      -0.15593172 
C       4.52532955       2.86828971       2.02304157      -0.48912662       0.12968178      -0.69417757 
H       3.09830613       4.43274775       2.36517934      -0.00044971      -0.00319676       0.09607407 
H       4.79673296       2.13863119       1.28679858      -0.20111558      -0.16557783       0.16502880 
H       4.34342053       2.30316915       2.93468026      -0.05277307      -0.18629407      -0.23672371 
H       5.39986018       3.54406024       2.34475997      -0.23212158      -0.14548025       0.26498475 
26
Properties=species:S:1:pos:R:3:momenta:R:3 pbc="F F F" energy=-8567.921354856231
C      -2.36636980       0.42302610      -0.19379184      -0.20713818      -0.60727557      -0.17526506 
C      -2.57548025       1.87918090      -0.24395676      -0.69070218       0.72703104       0.03427380 
H      -1.73252201       0.18911003       0.64853483       0.04876869       0.11155632       0.05817203 
H      -1.80463006       0.05505320      -1.05206246      -0.11468230       0.03486405      -0.01438012 
H      -3.23704054      -0.26903345      -0.14684615       0.13878648      -0.24835957      -0.24735597 
C      -1.24739102       2.65053069      -0.42408146       0.33939257      -0.09896299      -0.79520385 
H      -3.14467942       2.22317097       0.65421832      -0.10529816       0.15803372      -0.04162324 
H      -3.22195665       2.28639941      -1.03020155       0.03879435      -0.05683718      -0.12663962 
H      -0.63384065       2.42286099      -1.31288320       0.13419416       0.04282342       0.09219530 
C      -0.30603650       2.35796044       0.79043431      -0.68348221       0.13810038       0.83594676 
H      -1.46498034       3.73354094      -0.47971230      -0.21006575       0.05375689      -0.17046952 
H       0.18894140       1.48200118       0.54460952      -0.11381171       0.11067699       0.00384621 
H      -0.98847349       2.29738983       1.61434929      -0.25292649       0.05250234      -0.01541901 
C       0.74794040       3.43323979       0.95682156      -0.77911725      -0.29588432       0.15221021 
H       0.76227332       4.26359967       0.12215098       0.26195511       0.11325804       0.04915113 
C       2.10834987       2.79638959       0.99939694       0.43822372      -0.42423343      -0.09851625 
H       0.63239635       3.89669508       1.89124496       0.00947042      -0.15037967      -0.11229185 
H       2.45653660       2.34063614       0.08266578      -0.08591582      -0.24465305      -0.14984571 
H       2.03567099       2.00545837       1.65775244       0.30447485      -0.02322313      -0.03015143 
C       3.19922982       3.68379876       1.56100784       0.65986661       0.47709996       0.20089649 
H       3.46264438       4.41442542       0.79067300       0.21321817       0.16972777       0.41475852 
C       4.45751425       2.91056140       1.90433066       0.26557442      -0.03920574       0.28772518 
H       2.76919250       4.20196802       2.44246345      -0.07659736      -0.18542399       0.05260358 
H       4.63154847       2.18448096       1.13429370       0.14243503      -0.04234171      -0.00546041 
H       4.38890010       2.21974153       2.74963678       0.17084616      -0.05198259       0.12836537 
H       5.25568557       3.61050758       2.13505826       0.15373667       0.27933200      -0.32752253 
26
Properties=species:S:1:pos:R:3:momenta:R:3 pbc="F F F" energy=-8568.193592615222
C      -2.43191016       0.37962165      -0.38875155      -0.53185657       0.48360633      -0.26656826 
C      -2.57708922       1.92969826      -0.52603962       0.78085976      -0.37908732      -0.25057097 
H      -2.42115137      -0.03744213       0.61424398      -0.45672493      -0.05770949      -0.17313716 
H      -1.58906832      -0.01283846      -0.96072105       0.12450972      -0.00604660       0.02196491 
H      -3.29523181      -0.07174853      -0.90884759      -0.05529436       0.26742785      -0.08582502 
C      -1.25756593       2.66339906      -0.47025536       0.39636451       1.00828361      -0.45433279 
H      -3.12112418       2.25920261       0.30497367       0.10802584      -0.18388178      -0.10412178 
H      -3.03546225       2.28867727      -1.48300597       0.14541114       0.04763375      -0.39763819 
H      -0.58677007       2.32225892      -1.23779781       0.01584241      -0.03522848       0.03772684 
C      -0.47202989       2.51430799       0.87384660       1.05206115      -0.23859531       0.39939740 
H      -1.35558817       3.71541491      -0.58033273       0.05828625       0.00230429      -0.09859322 
H      -0.23543409       1.39449119       0.93723864      -0.09238222      -0.01733382       0.23632827 
H      -1.25714143       2.79650131       1.61498975      -0.02162361      -0.25938553      -0.16963287 
C       0.80052149       3.38297377       1.00124810       0.04563414       0.23227742       0.09549603 
H       0.87700959       3.92845888       0.11441492       0.15320456      -0.28543651      -0.02238098 
C       2.14847860       2.65765781       1.19376509      -0.58992837      -0.10410381       0.75310466 
H       0.71669513       4.17240199       1.79256782      -0.08916800       0.36221621      -0.02125247 
H       2.45401017       2.07776692       0.31106680      -0.05168640       0.03907565       0.21873964 
H       2.03967367       1.85925781       2.00934240      -0.14954467      -0.28907865       0.19634566 
C       3.25353333       3.62981535       1.62429294      -0.60084749      -0.77940506      -0.00667724 
H       3.33604397       4.29835553       0.75165704      -0.17214124       0.18045319      -0.13376212 
C       4.57163839       2.98094087       2.06314669       0.16518228      -0.20872395       0.26073006 
H       2.88270099       4.23794020       2.42744883      -0.01586254       0.08907281       0.14668948 
H       4.84127348       2.19237615       1.35690968       0.25803406      -0.01270737      -0.05433022 
H       4.40107022       2.50789553       3.00936541      -0.44450052       0.33135388      -0.07522450 
H       5.49182542       3.58462504       2.12111076      -0.03185490      -0.18698129      -0.05247515 
26
Properties=species:S:1:pos:R:3:momenta:R:3 pbc="F F F" energy=-8567.97016102495
C      -2.57729930       0.61554454      -0.62115068      -0.61837971      -0.27669202      -0.29784930 
C      -2.54797133       2.13096391      -0.65943333       0.58028465       1.16725212      -0.30938418 
H      -3.05471283       0.19415711       0.30460595      -0.09124242      -0.07577656      -0.06116011 
H      -1.58051315       0.25501347      -0.68831732       0.11959413       0.16017841      -0.13565087 
H      -3.23027003       0.16452734      -1.33887124      -0.14512015      -0.04440399      -0.15921600 
C      -1.10419256       2.66833311      -0.53014592      -0.89682685      -0.31440900       1.05289554 
H      -3.19928380       2.70794232       0.10811269      -0.07767678       0.00679668       0.05625331 
H      -2.65965278       2.44324951      -1.69839649       0.04323101       0.19291872       0.14940121 
H      -0.42427494       2.36757619      -1.34710609      -0.08007418      -0.06799960       0.04875535 
C      -0.35138660       2.40351249       0.79219164       0.17961437       0.35092796      -0.89063522 
H      -1.15048626       3.79628882      -0.59740057      -0.09168878       0.17458853      -0.05958444 
H      -0.04844128       1.39488198       0.77678348      -0.11947755       0.18589326      -0.05712575 
H      -1.06548339       2.41247448       1.60745669      -0.03605510      -0.12326673      -0.05510498 
C       0.82035774       3.29816203       1.07203817      -0.54992131      -0.52225485       0.04181716 
H       1.20524764       3.68655684       0.07803177       0.24181909      -0.16018874      -0.13400396 
C       2.01395043       2.56990052       1.62829968       0.97716202       0.50791580       0.78759464 
H       0.54919066       4.20927976       1.65764959      -0.07224281      -0.50104012      -0.22381601 
H       2.21244575       1.74842224       0.96051357       0.14353440      -0.24748124       0.00105034 
H       1.90946888       2.13690104       2.64351278       0.17651326       0.24514465      -0.09716540 
C       3.23063999       3.52391605       1.65456479      -0.21370084      -0.20656421       0.03751237 
H       3.28185479       4.09414961       0.73457306       0.00803421      -0.08692359       0.11010993 
C       4.51997634       2.88020798       2.03549975       0.26476030      -0.20908898      -0.01381689 
H       3.04335390       4.23455767       2.51137093       0.08469787       0.03215933       0.01234907 
H       5.00480114       2.24915679       1.28393058      -0.25953903      -0.00895026      -0.10164982 
H       4.42430817       2.39258134       3.03432103       0.19505299      -0.23569469       0.17673651 
H       5.30114482       3.59633087       2.15657120       0.23764720       0.05695912       0.12168751 
26
Properties=species:S:1:pos:R:3:momenta:R:3 pbc="F F F" energy=-8568.035413120131
C      -2.54027503       0.72864823      -0.85707429       0.83781234       0.67373846      -0.33771776 
C      -2.56317274       2.17757171      -0.53487453      -0.14365825      -0.04684669       0.15244195 
H      -2.29800354       0.20071625      -0.03364182       0.18114548       0.11380874      -0.17045950 
H      -1.89519999       0.46035534      -1.68396660      -0.20179386      -0.05837771      -0.09567950 
H      -3.61535058       0.44780980      -1.14839425       0.15841993       0.22201639       0.13702054 
C      -1.16583600       2.79251534      -0.44400157      -0.12072908      -0.38394783      -0.16278870 
H      -3.11502189       2.37407224       0.34585912       0.09709390      -0.07189934      -0.18106073 
H      -3.13663750       2.67969128      -1.36424253      -0.57407253       0.13931083       0.27024203 
H      -0.56816480       2.55683105      -1.30985046       0.01506309       0.02502002       0.20109713 
C      -0.30204758       2.26819911       0.77173216       1.10331922      -0.00879695       0.30094337 
H      -1.16847921       3.88455824      -0.34507754      -0.28855578      -0.14786090      -0.13568959 
H       0.04474247       1.22891269       0.53034952       0.06829895      -0.09070355      -0.32969530 
H      -0.84249767       2.10676921       1.71271237       0.16829437      -0.11760768       0.19174506 
C       0.87287885       3.27314799       0.93857065       0.15381276       0.67720182      -0.43046834 
H       1.14933145       3.50630475      -0.05030625       0.07386573       0.06580596       0.10425022 
C       2.00663768       2.55780525       1.68619119      -0.25084443      -0.94809559       0.01292396 
H       0.57847253       4.08332933       1.53646171       0.05050956       0.03201491       0.25755561 
H       2.30842036       1.60099576       1.11686747       0.11359519      -0.11021412       0.04951548 
H       1.66956453       2.28377802       2.66155772      -0.02352801       0.06888430      -0.05584590 
C       3.22661693       3.53006403       1.75338322      -0.87523902       0.04301741      -0.01034185 
H       3.33525803       4.00775439       0.78908713      -0.07826271      -0.05837616      -0.21633742 
C       4.49283426       2.80428508       2.08202646      -0.19856711       0.36962514       0.56359113 
H       2.99791191       4.28783947       2.49319321       0.28619570       0.21151167       0.00334001 
H       4.83438827       1.89654294       1.45110127      -0.28122112      -0.17672005       0.06620234 
H       4.56075151       2.45367023       3.10918833      -0.01743791      -0.04714974      -0.22361361 
H       5.39845843       3.52727928       2.08940430      -0.25351642      -0.37535932       0.03882936 
26
Properties=species:S:1:pos:R:3:momenta:R:3 pbc="F F F" energy=-8568.129452422498
C      -2.33644986       0.72924000      -1.17246014       0.50554942      -0.22622010      -1.11219321 
C      -2.51440827       2.10871946      -0.55140620      -1.44615743      -0.44431533      -0.07698114 
H      -1.21509080       0.48029961      -0.82875449       0.19257859       0.04822769      -0.15948360 
H      -2.37843039       0.63351917      -2.27473793      -0.12268874      -0.14961193      -0.12162244 
H      -3.04988089       0.04051142      -0.83543811       0.08407343      -0.21504666      -0.02118353 
C      -1.27962889       2.99025248      -0.40338900       0.44805413       0.03022081       0.18710338 
H      -2.87776963       1.96153953       0.47121755      -0.29321232       0.06761920       0.24632827 
H      -3.31093820       2.65919946      -0.99036370       0.05233530       0.15475174      -0.00839507 
H      -0.73691596       3.01165213      -1.35494496       0.05618187       0.19569973      -0.01961063 
C      -0.33156684       2.30605996       0.56583125       0.55787172      -0.12909452      -0.45896878 
H      -1.44735045       4.00934476      -0.09815458      -0.10198934       0.21547815       0.13025112 
H       0.14224466       1.43510009       0.08219440      -0.07254622       0.18418642      -0.07045878 
H      -0.86678659       1.95230650       1.46007924      -0.09297877       0.22901219      -0.04466090 
C       0.83069503       3.25057099       0.98844042      -0.15211740       0.58394861       0.14063343 
H       1.20906340       3.72456614       0.04586532       0.00262545       0.00994650      -0.07528336 
C       1.95581671       2.63455225       1.77825055      -0.00092428      -0.43658531      -0.30194258 
H       0.37958869       4.04016578       1.65298689       0.03638056       0.41225662      -0.15459780 
H       2.11053087       1.68552173       1.35821052      -0.11187422       0.00788219       0.03560492 
H       1.58387172       2.46500708       2.81785552       0.01696158       0.03145484       0.07508182 
C       3.26386616       3.46216963       1.78133971      -0.21863896      -0.25266137       0.39055161 
H       3.59436850       3.66183094       0.71824160       0.17460919      -0.12404844       0.11070449 
C       4.43093274       2.65616781       2.39187653       0.24417599      -0.59714702       1.02665765 
H       3.04220465       4.46503057       2.19490070       0.35347763       0.08965128       0.05771539 
H       4.70100889       1.87879249       1.74244864      -0.07724484      -0.00209448       0.04214325 
H       4.18261851       2.14274779       3.31378368      -0.12891074      -0.01773634       0.03672760 
H       5.27545583       3.27458840       2.63308129       0.09440840       0.33422552       0.14587887 
26
Properties=species:S:1:pos:R:3:momenta:R:3 pbc="F F F" energy=-8568.180968448414
C      -2.22578265       0.79784172      -1.41650172       0.04997076       0.63549307      -0.26688938 
C      -2.54502111       2.02666994      -0.52293857       1.15053163      -0.61043831       0.46414043 
H      -1.31456834       0.38504775      -1.20990599      -0.02202928      -0.17373126       0.16036460 
H      -2.16064709       1.07947079      -2.43901918       0.17045343       0.39111574       0.05734866 
H      -3.03037161       0.06807816      -1.36163270      -0.03992702      -0.01522705       0.02274765 
C      -1.34710839       3.02392241      -0.31244067      -0.76513239      -0.25250520       0.42230159 
H      -2.87832084       1.74901032       0.55221073       0.29055518      -0.03303429      -0.07664002 
H      -3.44806702       2.46720689      -1.01956774      -0.02735283       0.06455297      -0.08237178 
H      -0.90957793       3.24331990      -1.28342843       0.07336002       0.01853615      -0.03923669 
C      -0.26298126       2.44311008       0.65537054      -0.60816458      -0.02972367      -0.11537185 
H      -1.62114794       3.96024753       0.17104585      -0.04602709      -0.00125486       0.06231198 
H       0.21244412       1.50572714       0.24220174      -0.02573031      -0.25674751      -0.00341967 
H      -0.74990557       2.28486272       1.60716900       0.01464239       0.26590945      -0.07287787 
C       0.94698707       3.30768839       0.79611195       0.05720168      -0.42264929      -0.37497322 
H       1.35297200       3.57665833      -0.14054645      -0.07564256      -0.20663505       0.02228813 
C       1.94255524       2.62069976       1.76409737      -0.24504828       0.20904738       0.35042868 
H       0.73293997       4.24427597       1.25243102       0.29528097       0.13990390      -0.28144355 
H       2.14644942       1.67542459       1.19995591       0.06534124      -0.14542804      -0.24504135 
H       1.46027688       2.42959895       2.69659901       0.08147886      -0.10270626      -0.09452579 
C       3.23631532       3.31986442       1.81059296      -0.08217293       0.56093998      -0.11076011 
H       3.67959094       3.51784727       0.86001501       0.03407627       0.06655559      -0.02045142 
C       4.29007999       2.59215360       2.62499459       0.31541006      -0.01738154       0.58528663 
H       3.04976913       4.32025770       2.23878378       0.07167561      -0.01200799       0.06127115 
H       4.44271949       1.57431394       2.15406568      -0.16899595      -0.06429937       0.01423669 
H       3.95787575       2.39499734       3.68917959      -0.31270068       0.09974733      -0.02937681 
H       5.22724341       3.11427785       2.65102911      -0.25105421      -0.10803188      -0.40934666 
26
Properties=species:S:1:pos:R:3:momenta:R:3 pbc="F F F" energy=-8568.056243749255
C      -2.09790073       0.95230227      -1.40085101      -0.08266848       0.28701484       0.51721589 
C      -2.53994363       2.00384785      -0.43559572      -0.36855075       0.58608103      -0.22181239 
H      -1.43371485       0.14980244      -0.88917996      -0.21121626      -0.05041507       0.09796723 
H      -1.57189870       1.35156338      -2.29017073      -0.11904831       0.04416482      -0.09018517 
H      -2.98201933       0.39701547      -1.69492972      -0.16400263      -0.09334561      -0.00986436 
C      -1.41247145       2.96819838      -0.20876860      -0.14280052      -0.13055197       0.53411354 
H      -2.81143766       1.50065265       0.42810193       0.01239224       0.00567781       0.10220206 
H      -3.38678672       2.56796939      -0.89877957       0.12142823      -0.17050875      -0.30780953 
H      -0.84029662       3.17155646      -1.17700121      -0.20228878      -0.10115620       0.24579152 
C      -0.38780964       2.45889459       0.77710846       0.64830628       0.24052671      -0.66240427 
H      -1.83740489       3.91481857       0.18049107       0.10070258      -0.13070277       0.12706214 
H      -0.21135530       1.41529824       0.52373939       0.16582677       0.24152308       0.28959727 
H      -0.68624851       2.49834716       1.83685196      -0.01012972      -0.21125521       0.08345837 
C       1.01877117       3.09959990       0.57184273      -0.22759033      -0.32134930       0.33650981 
H       1.49572432       2.88019937      -0.42138362      -0.08651437      -0.26801670      -0.33517525 
C       1.93090004       2.63645923       1.72028092       0.06492202       0.24036627      -0.14414251 
H       0.84261067       4.28486568       0.58028308       0.17913223       0.11323548       0.19536237 
H       2.17684234       1.63549777       1.41551277       0.32034943       0.14136715       0.33894593 
H       1.37505398       2.48757839       2.73279308       0.04704285      -0.27029080       0.35618941 
C       3.22833109       3.43393660       1.79873012      -0.16230389      -0.58420527      -0.92979142 
H       3.68351328       3.55218779       0.78159307      -0.10790192      -0.02429592      -0.05854574 
C       4.27729746       2.59791080       2.59437144       0.04064432       0.13000191      -0.01834446 
H       3.03349427       4.39542321       2.22270549       0.02914795       0.02935104       0.01668420 
H       4.44979346       1.61909384       2.09390937      -0.04134270       0.15042777      -0.24368936 
H       3.86140569       2.38718499       3.54268669       0.08444370       0.04080795      -0.17624351 
H       5.20533127       3.15279565       2.68088375       0.11202007       0.10554773      -0.04309176 
26
Properties=species:S:1:pos:R:3:momenta:R:3 pbc="F F F" energy=-8568.276035055353
C      -2.25471783       0.87415589      -1.30013571      -0.25359500      -0.65860865      -0.30715567 
C      -2.63490320       2.10434338      -0.43220771      -0.62259043      -0.10386640       0.81625575 
H      -1.39341133       0.44219850      -0.96567618      -0.14449269       0.36421510       0.03724535 
H      -2.07663457       1.25762941      -2.28827078      -0.10622562       0.08257243       0.05894808 
H      -3.07172426       0.13813287      -1.35624247       0.07249609      -0.00377436      -0.03503795 
C      -1.43102782       3.04049051      -0.10351745       0.10123803      -0.02448308       0.23263082 
H      -3.03018100       1.68107563       0.54505054      -0.25441779       0.15548254       0.00858378 
H      -3.32974764       2.77642035      -0.94555579      -0.02838501      -0.09191697       0.06625399 
H      -0.91083137       3.39589922      -0.93578110       0.07015726       0.04480146      -0.29098404 
C      -0.41509671       2.40800565       0.82560723      -0.44760635      -0.03630356       0.10401576 
H      -1.90041198       3.90466220       0.38860720       0.05192047      -0.03910846       0.08776960 
H      -0.29554672       1.34627339       0.52411353       0.04317409      -0.11980859      -0.16730928 
H      -0.79680440       2.36738578       1.85300163      -0.03658150      -0.02595787      -0.24606693 
C       0.98406606       3.15895199       0.71572618       0.43588247       0.81831468      -0.20953582 
H       1.29484828       3.09399476      -0.38249864       0.18334082       0.08694295       0.34796600 
C       2.05193478       2.45478847       1.56732288      -0.07997026      -0.07865838      -0.12525165 
H       0.85932174       4.16030601       0.97208530      -0.05669992      -0.41595773       0.18155300 
H       2.21398589       1.43532545       1.11241001       0.07024109      -0.05919660      -0.20065506 
H       1.60722955       2.17426853       2.55164757       0.52922004      -0.10596366      -0.17505191 
C       3.31631352       3.31782122       1.62159176       0.01956541      -0.94391249      -0.38084134 
H       3.69937953       3.39328220       0.61136599       0.11671444       0.15014990      -0.01250307 
C       4.44347801       2.75564391       2.50972111       0.15574734       1.31203210       0.09682878 
H       2.90005931       4.31436056       1.87370988      -0.11113210      -0.22922942       0.01511300 
H       4.89798298       1.86113566       2.06507222       0.05788576       0.18648087      -0.07324334 
H       4.02467104       2.53401225       3.51085848       0.04160994      -0.09113417       0.17175476 
H       5.15956707       3.52575522       2.66923285       0.19250343      -0.17311163      -0.00128263 
26
Properties=species:S:1:pos:R:3:momenta:R:3 pbc="F F F" energy=-8568.149427001934
C      -2.36674985       0.88221763      -1.12335109       0.38628966       0.36421779       0.13975279 
C      -2.60482137       2.06986321      -0.18437132       0.43971403      -0.36993863       0.77364809 
H      -1.53857611       0.27374217      -0.65075083      -0.09189882      -0.14260425      -0.02292641 
H      -2.13456026       1.22793050      -2.12778988       0.18769921      -0.16809069       0.05474372 
H      -3.32425018       0.36521874      -1.22120328      -0.08467634       0.11846928       0.13109231 
C      -1.38214543       2.93978339      -0.11150715       0.47647833       0.02905329       0.50151867 
H      -2.87514043       1.66492035       0.74266396      -0.18099411       0.21692694      -0.01865692 
H      -3.46015846       2.61140892      -0.53785430      -0.01566674      -0.04029019       0.23993658 
H      -0.88342596       3.20029576      -1.10734730       0.02189527      -0.07592476       0.03463598 
C      -0.27583314       2.20807925       0.61810492       0.04099000      -0.66397808      -0.31881049 
H      -1.59866697       3.92383973       0.32290776      -0.10693371      -0.19288762      -0.10046967 
H       0.07822912       1.39257469      -0.02211464       0.05641118       0.19013478      -0.03355206 
H      -0.64747958       1.80302180       1.58240640      -0.19314582      -0.30668447       0.07693561 
C       0.84533716       3.12469310       0.85831635       0.57470478      -0.31106838      -0.46528751 
H       1.05798509       3.48331262      -0.08309662       0.02811093       0.30985843      -0.08696615 
C       2.17272459       2.45594585       1.38527580       0.11244232       0.57041727      -1.02060473 
H       0.49131448       3.93943107       1.53692268      -0.13862864      -0.03813593       0.34481807 
H       2.43289028       1.69084332       0.62696552       0.30474993       0.12358133       0.01014658 
H       1.86684637       1.98896813       2.32336878      -0.28145603      -0.08838775       0.07251148 
C       3.30187619       3.50736339       1.54185694      -0.75357252       1.04096142      -0.11904968 
H       3.69863670       3.60866337       0.55388409      -0.13985373       0.19820536      -0.00625148 
C       4.35740508       2.90804171       2.42249482      -0.85433371      -1.00525446      -0.11804563 
H       2.85551164       4.45830285       1.80331393      -0.07860314       0.12218672      -0.07669486 
H       4.55866738       1.86190091       2.31046273       0.14173860       0.05865402       0.12274385 
H       4.09934016       3.06223866       3.48562713       0.10812442       0.07240386      -0.08501916 
H       5.32059836       3.46253041       2.23246113       0.04041465      -0.01182526      -0.03014899 
26
Properties=species:S:1:pos:R:3:momenta:R:3 pbc="F F F" energy=-8568.38537088759
C      -2.48639469       0.81004130      -1.18146414      -0.07061954       0.00209407      -0.37846802 
C      -2.66004027       1.92608519      -0.06275325      -0.71164563      -0.98083945      -0.30843199 
H      -1.93749102      -0.00562161      -0.84732416      -0.01462512      -0.08362328      -0.06707635 
H      -1.85676888       1.27876141      -1.97605907       0.07793579       0.14058737      -0.13697772 
H      -3.41132258       0.48108718      -1.59675824      -0.25506900      -0.21200159       0.12112318 
C      -1.47865863       2.82634594       0.12728266       0.26487844       0.51193997       0.76021267 
H      -3.08290650       1.35590437       0.84482227       0.00205241       0.01832216       0.10892727 
H      -3.52263409       2.57230843      -0.38469618       0.03580992      -0.08031867      -0.02738457 
H      -1.25181734       3.26210984      -0.81448116       0.04267156      -0.05984588      -0.02113434 
C      -0.12051161       2.13692018       0.49625095       0.20373065       0.49352408      -0.46154636 
H      -1.74392019       3.54168420       0.90915795      -0.31024771       0.03604538       0.28905959 
H       0.19726104       1.50531968      -0.32832057      -0.01211285      -0.12039112       0.00428896 
H      -0.17920078       1.49627860       1.38137530       0.05640826       0.32404538      -0.27441295 
C       0.90826819       3.25685427       0.78629942      -0.73052749      -0.06900267      -0.01677873 
H       1.01058526       3.89441514      -0.13623405      -0.13819607       0.11049545      -0.08327581 
C       2.22540653       2.61941201       1.20807055      -0.33370034      -0.71588618       0.01568730 
H       0.59716259       3.96666024       1.64044203      -0.39586579      -0.00622322      -0.37357497 
H       2.60623649       1.93601601       0.46590616       0.06510968      -0.37404563       0.08690136 
H       1.93138078       1.99962579       2.05731364      -0.04245070       0.13547083      -0.14758945 
C       3.28753382       3.58872791       1.63547006       1.29601895       0.57229359       0.89260069 
H       3.66574059       4.04124290       0.67481217      -0.04544169       0.05938224       0.22928518 
C       4.38045035       2.93167966       2.38566735       1.22392602       0.58378804      -0.27324684 
H       2.85904223       4.45760019       2.20008155      -0.13186640       0.04456289      -0.03538508 
H       4.74002609       2.02086002       1.85460895       0.16718133      -0.02387382      -0.14796547 
H       4.04873626       2.63412888       3.38865973       0.07159170      -0.16442568      -0.06335365 
H       5.22922269       3.57982240       2.58045735      -0.31494637      -0.14207427       0.30851611 
26
Properties=species:S:1:pos:R:3:momenta:R:3 pbc="F F F" energy=-8568.159540439054
C      -2.53048386       0.90464945      -1.26115574       0.20751806       0.24530970      -0.24407551 
C      -2.71312755       1.80168664      -0.00302294       1.38922171       0.34721867       0.22950826 
H      -1.47209754       0.52886247      -1.35315717      -0.10996716      -0.03276294      -0.04855732 
H      -2.65713375       1.47230107      -2.14016430      -0.27568211      -0.30238700       0.13005995 
H      -3.15639886      -0.04848572      -1.27305228       0.23260744       0.18826081       0.23544438 
C      -1.57762244       2.77548570       0.15033295      -0.38878674      -0.40888901       0.31780245 
H      -2.83703930       1.11925096       0.76302758       0.18722903       0.07137609       0.09646185 
H      -3.60720628       2.32809698      -0.16772409      -0.14461820      -0.00828732       0.04839161 
H      -1.44748413       3.35612604      -0.80789467      -0.16261213      -0.08572132       0.04343049 
C      -0.15645479       2.13470592       0.41949688      -0.27529812      -0.15355833      -0.20335228 
H      -1.78809366       3.33959454       1.04204722      -0.17643230       0.10405882      -0.01144054 
H       0.05500393       1.50133300      -0.43190480      -0.08408370      -0.05074949       0.10263957 
H      -0.14402794       1.46736284       1.28326340      -0.13560315      -0.15819648       0.06391233 
C       0.97006648       3.17125250       0.67403324       1.04418527       0.50440395       0.52352818 
H       1.19050943       3.75181459      -0.18681694       0.02427559       0.07098867      -0.02974904 
C       2.23131303       2.57021224       1.28084664       0.45066149       0.05812993      -0.59671564 
H       0.69332548       3.89065642       1.38195125      -0.01670126      -0.01252754       0.04723504 
H       2.78300548       1.93497844       0.54027537       0.10233557      -0.22586361       0.06384362 
H       1.96970933       1.87812788       2.11801544      -0.22663614      -0.11837501      -0.01683781 
C       3.21425708       3.68075867       1.82218315      -0.97639629      -0.40864043       0.60315879 
H       3.38792345       4.43838731       1.04167681      -0.22248743      -0.14661557       0.13298220 
C       4.56847315       3.07139004       2.32813422      -0.60321759       0.29112612      -1.17600082 
H       2.74851881       4.21883571       2.61007503       0.11346616      -0.20416501      -0.14389608 
H       5.14728722       2.95377590       1.45655130      -0.10435246       0.21658971       0.14992826 
H       4.48492448       2.08050431       2.76887320       0.06185100      -0.14224447      -0.30880676 
H       5.14001223       3.63897137       3.07777504       0.08952346       0.36152108      -0.00889518 
26
Properties=species:S:1:pos:R:3:momenta:R:3 pbc="F F F" energy=-8567.849817577122
C      -2.46504808       0.95316493      -1.14601946      -0.17665039       0.20766012       0.75635477 
C      -2.53156578       1.65414628       0.14770335      -0.50394004      -0.46902353       0.15315477 
H      -1.45882709       0.73786505      -1.52362880       0.31250079       0.24839023       0.07305607 
H      -2.83422046       1.66739297      -1.97322491      -0.17361539       0.22182864      -0.00034729 
H      -2.98339215       0.03761909      -1.13272683      -0.17239108      -0.03356083      -0.40691733 
C      -1.54036056       2.78925670       0.15458550      -0.10297564      -0.16987279      -0.86036732 
H      -2.37551437       0.78073334       0.85697477       0.03177967      -0.07483275       0.24169575 
H      -3.58730921       2.04613517       0.22956530      -0.12689276      -0.17712579       0.02551362 
H      -1.50486931       3.32117223      -0.78526380      -0.19461667       0.09677325       0.23532578 
C      -0.13783828       2.23473971       0.47675136       0.64378863      -0.22399895      -0.25792006 
H      -1.69747197       3.55873302       0.91901316      -0.05479633       0.02695730      -0.16503737 
H       0.12999990       1.60581212      -0.38958782       0.22392912       0.08251021      -0.17973058 
H      -0.12670590       1.60579269       1.41461761      -0.04748217       0.18245311       0.08740351 
C       0.91579517       3.22754066       0.66957734       0.18639777      -0.23929930       0.32330237 
H       0.98857840       3.93100487      -0.15895287      -0.01303329       0.06296775       0.08929089 
C       2.28685099       2.57457603       1.09017062      -0.49282012      -0.05839506      -0.81743067 
H       0.64894940       3.81754374       1.64176327      -0.00014627       0.17792218       0.22225886 
H       2.94131901       2.29939090       0.29561456      -0.23502196       0.21542461      -0.01785803 
H       2.13716105       1.65070641       1.64686292      -0.02046800       0.06952510       0.07055918 
C       3.01626710       3.50274007       1.95419032       0.15991387      -0.29728174      -1.00299733 
H       2.92642843       4.51023433       1.57558895       0.02660805       0.19040698       0.22380777 
C       4.46394754       3.13579116       2.06048283       0.52279905       0.03465835       1.20963162 
H       2.61617220       3.50453535       2.97733737       0.10647454      -0.19066429       0.49358969 
H       4.92678602       2.81890961       1.08245593       0.13889274       0.11774810      -0.03559735 
H       4.73910824       2.32616817       2.79393688       0.07403648       0.04090162      -0.13506548 
H       4.98515946       4.08575239       2.29306287      -0.11227058      -0.04207253      -0.32567586 
26
Properties=species:S:1:pos:R:3:momenta:R:3 pbc="F F F" energy=-8567.96608219016
C      -2.57299391       0.90211265      -1.26738359      -0.09090332      -0.37699949       0.09697208 
C      -2.59280346       1.69391819       0.12783487      -0.68418025      -0.08312299      -0.66430709 
H      -1.65390564       0.33729694      -1.41944632      -0.18163579      -0.15676983       0.05465216 
H      -2.74486927       1.54407396      -2.11337537      -0.08084528       0.06304394       0.13933281 
H      -3.39290791       0.16776497      -1.46525220       0.02381162       0.19530847       0.09248558 
C      -1.61124301       2.81809946       0.32680761       0.81104115      -0.55461976       0.54074303 
H      -2.41933382       0.89943294       0.86339217      -0.15306703       0.11580247      -0.21439795 
H      -3.56375062       2.05402555       0.25245673       0.14271776       0.05220136      -0.12354167 
H      -1.61852908       3.75971298      -0.27807132      -0.15919787       0.06045187      -0.12800863 
C      -0.16480902       2.19880740       0.40508158      -0.37524375       0.73986783       0.25405333 
H      -1.71388128       3.25257716       1.32715767       0.08459052      -0.04917734       0.09423165 
H       0.10829325       1.83483512      -0.58416284       0.03160474       0.17752467       0.04078171 
H      -0.18525816       1.48330016       1.19130624       0.19552805       0.11132514      -0.04711793 
C       0.93140433       3.27943783       0.79083998      -1.45802754       0.26410091       0.23315197 
H       1.02214441       4.02740970      -0.03253841      -0.16705628       0.07991516       0.15043560 
C       2.32526476       2.68021733       0.94592941       1.13291412      -0.66062324       0.24504496 
H       0.65248092       3.88252436       1.67951596       0.08221372      -0.23604662      -0.18401477 
H       2.82586537       2.48270570       0.00737444       0.47934873       0.12814307      -0.27531193 
H       2.14492484       1.68003213       1.46639411       0.04696102       0.09972925       0.06260768 
C       3.15061760       3.50365972       2.00548087       0.25884400       0.94971981      -0.53563133 
H       3.16218125       4.55103987       1.60848981      -0.05941644      -0.09030019       0.19195465 
C       4.58716322       3.02055793       2.08797540       0.17662528      -0.56246255       0.18714034 
H       2.59337502       3.48878447       2.97001211       0.18984985      -0.02960366      -0.06301112 
H       4.99464630       2.89404578       1.08399063      -0.29648831       0.14340720      -0.05506698 
H       4.48815523       2.01132823       2.40273919      -0.23511024      -0.08442831      -0.28863428 
H       5.24084893       3.65844774       2.62321014       0.28512154      -0.29638715       0.19545612 
26
Properties=species:S:1:pos:R:3:momenta:R:3 pbc="F F F" energy=-8568.117016276736
C      -2.58565272       0.98451154      -1.13970254      -0.06577941      -0.00994003       0.06664564 
C      -2.64868331       1.71831882       0.12825852       1.45237082       0.08891085       0.19013066 
H      -1.82559898       0.21329250      -0.98510614       0.08617927       0.00469600      -0.09682800 
H      -2.34315109       1.53240678      -2.07183736       0.18294069       0.19005471       0.03977974 
H      -3.47783625       0.41702375      -1.34213365      -0.25849776      -0.08106782       0.39475631 
C      -1.54575877       2.70022054       0.35290703      -0.36878673       0.76841983       0.22989525 
H      -2.84286244       0.98343157       0.92294412      -0.00923988      -0.04615470       0.20628151 
H      -3.54876127       2.41293217       0.14467839      -0.11464011       0.35132609       0.10079656 
H      -1.51061213       3.46525791      -0.45291704      -0.21487317      -0.27714574      -0.32650489 
C      -0.07734934       2.23063388       0.44979450      -1.00294568      -0.38951016       0.12823225 
H      -1.90005641       3.26450587       1.22422729      -0.00868062       0.00338030       0.10346874 
H       0.19018987       1.88570401      -0.51058616      -0.06133884      -0.31471693      -0.04260417 
H       0.12542557       1.41184646       1.21000799       0.19864915      -0.18551889      -0.08509190 
C       0.80140261       3.33172494       0.90944909       0.95334232      -0.35110683      -0.33036375 
H       0.76587807       4.21524607       0.27193992       0.35282553      -0.09448075       0.13905390 
C       2.25609433       2.84095397       0.93630345      -0.58424595       0.66285382      -0.26899259 
H       0.39709879       3.62838617       1.89013578      -0.00903925       0.18341232       0.30112659 
H       2.50169031       2.90215358      -0.15441739      -0.09382001       0.14285050       0.24558338 
H       2.19209281       1.84398035       1.22894051       0.05312886       0.22471141      -0.08773304 
C       3.26672309       3.51408705       1.87831947      -0.51832190      -0.52390555      -0.65531637 
H       3.42960695       4.54275410       1.57595585       0.28636791       0.06218179       0.04084973 
C       4.60913718       2.77015499       1.89890909      -0.11499181      -0.03923277      -1.11559174 
H       2.81747666       3.62268633       2.84350569       0.22620154      -0.03502812       0.36240159 
H       5.24687867       3.01157027       1.07218130       0.09983823       0.05783045       0.09477071 
H       4.39494846       1.66413261       1.93272337      -0.04903986      -0.12708321       0.24168552 
H       5.05028713       3.06596123       2.88217816      -0.41760334      -0.26573656       0.12356833 
26
Properties=species:S:1:pos:R:3:momenta:R:3 pbc="F F F" energy=-8568.187154589754
C      -2.50350002       0.94050908      -1.03791525      -0.18011877      -0.70033020      -0.23674651 
C      -2.65835463       1.75662061       0.29311863      -1.12383663      -0.21721865       0.43779988 
H      -1.55511730       0.40555266      -1.19364589      -0.03191951       0.05002403       0.09455512 
H      -2.60822469       1.60805093      -1.87860289      -0.06173589       0.10778509       0.25983968 
H      -3.33279352       0.19288846      -1.04452967       0.10461652      -0.01318421      -0.03902065 
C      -1.59964312       2.89256861       0.35745884       0.41807109       0.66171908      -0.17626831 
H      -2.68355600       1.14800556       1.17323865       0.01703481       0.27197186      -0.00555332 
H      -3.72953925       2.17605759       0.24278257       0.47733095       0.01643508      -0.26475751 
H      -1.49784779       3.39315307      -0.59724899      -0.08998969       0.01469088      -0.05094764 
C      -0.20463142       2.25337794       0.49667773       0.06120754       0.02020469      -0.11040192 
H      -1.79354725       3.54441598       1.21590366      -0.03845017      -0.29114191       0.21765222 
H       0.10718728       1.84764145      -0.47275346      -0.02471072      -0.01658349       0.00485497 
H      -0.37669699       1.37329135       1.13254561       0.31621741       0.19617850      -0.18541633 
C       0.82582172       3.26832421       0.96304618      -0.73825018       0.56503439       1.28104819 
H       0.67864529       4.11483837       0.31375206       0.05204704       0.10274978      -0.16669620 
C       2.32476548       2.78538330       0.75080812      -0.61475816      -0.00435471      -0.93802794 
H       0.68310074       3.58359742       2.00593158      -0.17003418       0.04070452      -0.14670043 
H       2.56941419       2.99370209      -0.28757148      -0.00175992      -0.14277820      -0.40388357 
H       2.34484276       1.67401277       0.71395249       0.09489119      -0.38869880      -0.03562238 
C       3.24759761       3.40568950       1.74532720      -0.26435535      -0.79255479       0.38003351 
H       3.19131184       4.49873678       1.46706711       0.15086192      -0.14712552      -0.27960511 
C       4.64804189       2.80144217       1.88509682       1.10543501       0.35848765       0.60251056 
H       2.76143180       3.35319921       2.73689771       0.10507093      -0.17140380      -0.12338951 
H       5.16666051       3.10728613       0.95222154       0.08852750       0.02798091      -0.16628355 
H       4.60167418       1.75753257       1.96313540       0.21191749       0.26869061       0.03896528 
H       5.08588863       3.15271553       2.77010966       0.13668978       0.18271721       0.01206147 
26
Properties=species:S:1:pos:R:3:momenta:R:3 pbc="F F F" energy=-8567.717499417615
C      -2.66370760       0.79394102      -0.83239030       0.16882734       0.55686468       0.56314297 
C      -2.71284012       1.82447145       0.33597261       0.15376174      -0.45171092       0.51772436 
H      -1.82190376       0.16268580      -0.76858169      -0.09020066       0.02459547       0.21197389 
H      -2.71495545       1.43085534      -1.77740222      -0.14194390      -0.15302286      -0.30833867 
H      -3.51376611       0.14829926      -0.74300027      -0.21826748      -0.01066843       0.29516315 
C      -1.59628918       2.89600598       0.25611933       0.63574725      -0.29064195      -0.69592431 
H      -2.55242300       1.31927553       1.28093720       0.17987678      -0.04272520       0.32422540 
H      -3.61149047       2.30756556       0.21824574      -0.20153810       0.02499873      -0.01607881 
H      -1.55068074       3.31405657      -0.74291992       0.22058328      -0.02317165       0.22114319 
C      -0.18098209       2.35783698       0.40754427       0.56256876      -0.28001671      -0.94856671 
H      -1.90907837       3.56097616       1.08642201      -0.28606565       0.24386927      -0.28649243 
H       0.15414627       1.85000214      -0.51126459       0.04309969      -0.08508421      -0.08421210 
H      -0.41885793       1.54592328       1.11330651      -0.04274036      -0.07163764       0.12400451 
C       0.93019081       3.29181837       0.79817033      -0.13753609       0.04645657      -1.17577032 
H       0.82009275       4.11035344       0.06832854       0.18003776      -0.17149746       0.32143239 
C       2.38142740       2.69660918       0.79097173      -0.46490534       0.07007963       0.47214992 
H       0.87511803       3.65952458       1.82635370       0.17122399      -0.21035771      -0.00260072 
H       2.75805114       2.86031409      -0.24677021       0.16613680       0.14684771       0.20636400 
H       2.30220880       1.57839219       0.93104249      -0.09441940       0.08827263       0.29010693 
C       3.25008489       3.42481151       1.82096488      -0.06460499       1.08366699      -0.05086690 
H       3.29228623       4.42573284       1.45367965      -0.15252412      -0.14918911      -0.07981382 
C       4.65452395       2.83099922       1.84371684      -0.60238930       0.22806282      -0.26794211 
H       2.80176817       3.30516856       2.81621373       0.24413760      -0.08460025       0.14694246 
H       4.89378084       2.73793096       0.84275462      -0.09418272      -0.05667668       0.18213947 
H       4.74567533       1.84589176       2.47350689      -0.10499199      -0.25538300      -0.01486883 
H       5.27364439       3.61185084       2.28017164      -0.02969089      -0.17733071       0.05496309 
26
Properties=species:S:1:pos:R:3:momenta:R:3 pbc="F F F" energy=-8567.830811612766
C      -2.76109089       0.80027864      -0.56430657      -1.24028983      -0.48889405       0.25987804 
C      -2.55127360       1.94888756       0.39938095      -0.41820682       1.31619541       0.13672294 
H      -1.85299909       0.15735043      -0.68129725      -0.07231326       0.01212702      -0.05452685 
H      -3.00201595       1.19590014      -1.53764631       0.05022833      -0.31795968      -0.10581269 
H      -3.67074002       0.26224909      -0.29616985       0.16839357      -0.22670903      -0.03458395 
C      -1.41965324       2.79814986      -0.02375063       0.58098058      -0.34706265      -0.36408013 
H      -2.24105584       1.53251390       1.36589214      -0.07942874       0.33411708       0.05321006 
H      -3.46348612       2.63194731       0.47381505      -0.12046686      -0.11150806       0.28267643 
H      -1.53317302       2.94712950      -1.11147099      -0.01608395       0.06099764      -0.16412247 
C      -0.01578923       2.23253424       0.22150813      -0.15117139      -0.10614303      -1.24719593 
H      -1.57053484       3.88975144       0.31468030      -0.29958321      -0.12362925      -0.09800925 
H       0.38808164       1.84656027      -0.67906285       0.16435888      -0.07184177       0.04271177 
H      -0.13191917       1.41398909       0.93047729      -0.24106502       0.25749999      -0.21085690 
C       0.87600253       3.32881042       0.81277075       0.07672172      -0.49599381       1.41850074 
H       0.83051707       4.27177975       0.26203396      -0.21472798       0.15378322       0.02998978 
C       2.28357175       2.70809891       0.88791878       0.24646065      -0.22327358       0.24439622 
H       0.52696288       3.50200448       1.82550067       0.13163426       0.22712343       0.10638450 
H       2.53147192       2.72680446      -0.17508629       0.18704308      -0.06747459      -0.14011319 
H       2.21394739       1.72146189       1.28232248       0.00327888      -0.03181184       0.07093544 
C       3.16805919       3.50673128       1.81365089       1.00834787       0.49272241      -1.07856596 
H       3.16212398       4.55498204       1.45336680      -0.07589397       0.33886164       0.21970524 
C       4.52901206       2.78969186       1.85518450      -0.21118968      -0.64761605       0.48295023 
H       2.68590257       3.40301550       2.84005841       0.08386180      -0.08357196       0.25786096 
H       5.09153693       2.98073124       0.87466673       0.08471899       0.11515543       0.06141661 
H       4.33838137       1.77875612       1.89359624       0.33419907       0.10210777      -0.14814111 
H       4.96736356       2.99732479       2.78832394       0.02019306      -0.06720170      -0.02133053 
26
Properties=species:S:1:pos:R:3:momenta:R:3 pbc="F F F" energy=-8567.492085018324
C      -2.72015097       0.58113608      -0.45158109      -0.25134123       0.60637052      -0.19226504 
C      -2.68305943       1.92573927       0.20140804      -0.23535448       0.20609219      -0.96951058 
H      -1.73608086       0.24345154      -0.58560360       0.02062774      -0.13249845       0.28521297 
H      -3.16470503       0.63691756      -1.46958619       0.05322528      -0.09477753       0.00136870 
H      -3.31688440      -0.17977257       0.08530310       0.14311162      -0.14309075       0.00540400 
C      -1.48155668       2.86827791      -0.44870678       0.40821693       0.42398881      -0.04563882 
H      -2.61045735       1.81591189       1.29390964      -0.07947492       0.18409808      -0.27443965 
H      -3.56825470       2.57692884       0.12207651      -0.06654079      -0.13501624       0.21616567 
H      -1.64257125       2.92716812      -1.50644044       0.12888711      -0.26992985       0.02089742 
C      -0.06582249       2.38375899       0.07734604       0.71709824      -0.56932716      -0.22154850 
H      -1.51191041       3.86526187      -0.04378853      -0.48338795      -0.11988477      -0.03326465 
H       0.51799670       2.40628889      -0.90652228       0.26309917       0.05449686      -0.25109430 
H      -0.15591778       1.34146821       0.41427454       0.14825232      -0.19231021       0.10806592 
C       0.79559960       3.11432224       1.05041464       0.40237786       0.26270471       0.13242889 
H       0.63175413       4.24750620       0.93391445      -0.09058780      -0.21176224       0.18735748 
C       2.33181469       2.78852880       1.02574021      -0.86195483       0.22598961       0.36442636 
H       0.45295205       2.99409690       2.08935950      -0.09738573      -0.15331927       0.07066268 
H       2.46748782       2.76684530      -0.03803726       0.07124562      -0.20480642       0.15148463 
H       2.35848014       1.71849396       1.46096831       0.09876687      -0.24818229      -0.11276822 
C       3.24649717       3.54467086       1.89466173       0.00223363       0.23160545      -0.17592658 
H       3.34500143       4.56846875       1.56815158      -0.34210353      -0.13306097       0.25370229 
C       4.64597461       2.92047163       1.99382253      -0.56959396      -0.00362963       0.81259662 
H       2.80732660       3.58677342       2.88992252       0.21070207      -0.04950385      -0.16806383 
H       5.31133943       3.11044757       1.17946699       0.14916111       0.30102774      -0.08859056 
H       4.50927759       1.75964192       2.11271695      -0.19473113      -0.08929221       0.01886759 
H       5.04670156       3.26483398       2.92993593       0.45545077       0.25401788      -0.09553048 
26
Properties=species:S:1:pos:R:3:momenta:R:3 pbc="F F F" energy=-8567.85033835056
C      -2.69212123       0.79388081      -0.69891737       0.44093814       1.10150931      -1.46592463 
C      -2.45803973       2.10791404       0.03827446       0.74959762       0.24676524       1.39697869 
H      -2.01480951      -0.05127705      -0.34133863      -0.27700890       0.07450066      -0.02688240 
H      -2.69788437       0.86607290      -1.78907776       0.11186170      -0.36854010      -0.13596477 
H      -3.68922982       0.43194818      -0.36371737       0.02864900       0.02407057      -0.07645723 
C      -1.26563567       2.89893589      -0.51100334       0.85377505       0.41341448      -1.48791046 
H      -2.17407146       1.80083558       1.04760356       0.05336463      -0.44789916      -0.05458594 
H      -3.25101155       2.80720189       0.11120111       0.04856895       0.05537295       0.00858739 
H      -1.51062994       2.91099906      -1.63522888      -0.20088731       0.34044299      -0.30255141 
C       0.10662599       2.25905717      -0.06801156      -1.20660093       0.12415068      -0.32470571 
H      -1.13700987       3.87814495      -0.03602109       0.04023767       0.23223969       0.00148895 
H       0.72386181       2.31604730      -0.95794289      -0.23905549      -0.04429322       0.24848790 
H      -0.08840708       1.24218063       0.27121133       0.14820702      -0.00062671       0.08691743 
C       0.69811309       2.97479682       1.12324089       0.13728014      -1.02606464      -0.62742804 
H       0.67868922       4.03165556       1.09991122       0.24992025      -0.04168333      -0.01665110 
C       2.15770131       2.56417220       1.32194487      -0.34344432      -0.65131658       2.03632665 
H       0.08007208       2.70233598       2.00411649      -0.18526424      -0.18910739      -0.26586995 
H       2.47538115       2.51470307       0.28113709       0.18240654      -0.11109642      -0.07131157 
H       2.22356502       1.48924381       1.59843620       0.21361554       0.21680865      -0.02126911 
C       3.03433581       3.45163260       2.17871790      -0.40984235      -1.07074514       0.74140596 
H       2.84609038       4.53244850       1.98164808      -0.08804442       0.03329641      -0.12847344 
C       4.48637961       3.07333805       1.97873692      -0.41525509       1.04290112       0.07987120 
H       2.77933521       3.33493850       3.24759504       0.14554878       0.13906669       0.35905937 
H       4.75077802       2.76254230       0.96150820      -0.19876107       0.14103342       0.36171893 
H       4.56903309       2.23893039       2.56964522       0.31446096      -0.12068518      -0.04801302 
H       5.20086776       3.87965096       2.24248165      -0.15426787      -0.11351499      -0.26684372 
26
Properties=species:S:1:pos:R:3:momenta:R:3 pbc="F F F" energy=-8567.600892570512
C      -2.66588376       0.87989994      -0.78064079       0.43559845      -0.66881249       0.59806896 
C      -2.34442391       2.15048701      -0.10363558       0.45281123       0.37706208      -0.42818103 
H      -1.94779127       0.09680002      -0.59207362      -0.00260100      -0.26423953      -0.36779292 
H      -2.58318975       1.11977687      -1.86128061      -0.17897777       0.18680255       0.08030463 
H      -3.57787874       0.29879940      -0.65983386      -0.07559910      -0.03468685      -0.17996910 
C      -1.15072926       2.90214488      -0.51652488       0.27057388       0.60743325      -0.42485690 
H      -2.02113376       1.89729726       0.94131118      -0.00409902       0.09047886      -0.13866585 
H      -3.20357951       2.84555482      -0.09695902      -0.20873712       0.06822890      -0.09612528 
H      -1.28407921       2.96826834      -1.61832744      -0.15987885       0.17943189       0.17440588 
C       0.30546426       2.36962863      -0.27858443      -0.27770115      -0.13828839       0.12624336 
H      -1.28742161       3.95295647      -0.20408495      -0.13053574       0.05641450      -0.13560147 
H       0.98775913       2.64898426      -1.12130907       0.13042840       0.33164521      -0.08872666 
H       0.12007728       1.24511645      -0.36376985       0.26936925       0.23937070      -0.29069555 
C       0.70060036       2.90032537       1.08748359       0.21199692      -0.12167995      -0.06754689 
H       0.79499572       3.97553652       0.97914249      -0.10185041       0.03172222      -0.03252505 
C       1.99479499       2.27904956       1.54351703      -0.02007611      -0.77241162      -0.67377699 
H      -0.05687698       2.69474492       1.82034213      -0.13752705      -0.02899191      -0.11064109 
H       2.59870639       1.89541161       0.68216332       0.11386495       0.13957145       0.00851357 
H       1.81032670       1.36878268       2.05640340       0.11725964      -0.26259762       0.36381152 
C       2.84098691       3.30750407       2.33889492      -0.41663876      -0.21735043       0.90328527 
H       2.60730177       4.32111258       1.97146504       0.09531935      -0.28488722      -0.06230829 
C       4.38118960       3.26440969       2.12807392      -0.51489298       0.04429508       0.67307055 
H       2.49112524       3.27911484       3.38141580      -0.05517762      -0.00940367      -0.04165169 
H       4.71897019       3.64330143       1.14401903       0.07964609       0.27965949      -0.09061344 
H       4.90954921       2.27287923       2.31016017      -0.04308822       0.23298944      -0.02098441 
H       4.75162721       4.00157985       2.86186094       0.15051273      -0.06175593       0.32295887 
26
Properties=species:S:1:pos:R:3:momenta:R:3 pbc="F F F" energy=-8567.941944426897
C      -2.50389604       0.80721696      -0.74955893       0.47052213      -0.09994032       1.36361195 
C      -2.22454003       2.12015039       0.03593462       0.14267318       0.58390194      -0.56156699 
H      -1.62555840       0.10197212      -0.75221756       0.10507442      -0.03935950      -0.37097497 
H      -2.89787323       0.91950196      -1.71113821      -0.04944276       0.00688953       0.17461020 
H      -3.33810300       0.32406135      -0.18652767      -0.11536422      -0.00125016      -0.20153199 
C      -1.17163342       3.04832621      -0.72483243       0.20423976      -0.14835150       0.36505562 
H      -1.89396180       1.95233176       1.02060108       0.03517910      -0.04499120       0.03630521 
H      -3.18417831       2.67307024       0.15175428       0.04241497       0.03792336      -0.06548038 
H      -1.53455385       3.06479657      -1.73988081      -0.28185369      -0.17106141       0.00872064 
C       0.23096649       2.50948292      -0.39681730       0.69439879       0.58247014      -0.81595256 
H      -1.13276136       4.09460360      -0.40860519      -0.33880456      -0.11919047      -0.00698887 
H       0.96167831       3.07675774      -0.95896803      -0.04852137      -0.00303547       0.16302403 
H       0.30421980       1.55200168      -0.72984403      -0.22374503      -0.00924770      -0.24929687 
C       0.60594160       2.68762169       1.10646859      -0.18485988      -0.34793748       1.39081814 
H       0.56714977       3.77805125       1.29108694      -0.00173368      -0.20426901       0.00646794 
C       2.11856464       2.27396119       1.46216885      -0.28470993      -0.43651193      -0.94779068 
H      -0.09370581       2.20656508       1.82192472       0.12213164       0.12582189      -0.00857401 
H       2.69435095       2.29898464       0.55726155       0.14909558       0.32228325      -0.32646166 
H       2.05537921       1.20636930       1.84783662       0.11886754       0.07756511       0.13463986 
C       2.76487073       3.26689640       2.47018405      -0.25988179      -0.61056478      -0.15627772 
H       2.36985771       4.25612358       2.28099383      -0.01633426       0.38954421       0.11729693 
C       4.24440282       3.33981484       2.16333159      -0.34458752       0.34742380      -0.56319116 
H       2.60799739       2.95809620       3.47580024       0.02996525      -0.18457389       0.09740881 
H       4.34041449       3.73125096       1.18108135       0.25526184       0.07094933       0.17303860 
H       4.68538601       2.37719792       2.29593473      -0.03157575       0.04322358       0.33051484 
H       4.91084490       3.95402600       2.80964807      -0.18840974      -0.16771133      -0.08742492 
26
Properties=species:S:1:pos:R:3:momenta:R:3 pbc="F F F" energy=-8567.745324955478
C      -2.38397265       0.76611948      -0.48177241       0.53646639      -0.20904298       1.10504041 
C      -2.23838692       2.14478968       0.08804740      -0.46393724       0.33394793      -0.01174463 
H      -1.48282416       0.24605633      -0.30147612      -0.02102130      -0.12648920       0.05584048 
H      -2.61831124       0.69789800      -1.60813105       0.32314001      -0.01296952      -0.26982793 
H      -3.25336885       0.32184707      -0.04227878      -0.10968727       0.02347235       0.07686518 
C      -1.18477573       2.99229874      -0.76470021       0.34859694      -0.04882337      -0.61378059 
H      -2.01357025       2.34959467       1.18368046      -0.02186515       0.24359705      -0.17996049 
H      -3.17357024       2.62986215      -0.10390835       0.00357002      -0.11191075      -0.05644955 
H      -1.39773653       2.83624554      -1.87566814      -0.27149999       0.01610510       0.04930036 
C       0.24221131       2.56585008      -0.40695085      -1.34942720      -0.41995465       0.06504489 
H      -1.30396563       4.06023685      -0.56016416       0.07834186      -0.00061154       0.29986296 
H       0.87869445       3.24838813      -0.99167501       0.03612464      -0.04951762      -0.04070837 
H       0.36938083       1.47884617      -0.82467116      -0.19013965      -0.02341508       0.08817817 
C       0.65123126       2.58656477       0.99737496       0.66604374       0.12084773      -0.98071130 
H       0.36784690       3.54840805       1.41524102      -0.30976132       0.17279414      -0.07399805 
C       2.16660102       2.47122594       1.19330175       0.50372855       1.12516932      -0.29636902 
H       0.03804933       1.92672627       1.54159973       0.12266087      -0.13112062      -0.00493737 
H       2.48645057       3.21897074       0.37016685       0.06696133       0.00058309       0.20582943 
H       2.46725601       1.47418067       1.05253224       0.01518974       0.27093316      -0.06770870 
C       2.66440915       3.09955020       2.42179852      -0.02086036      -0.50927656       0.10755942 
H       2.03439930       4.00497156       2.65964399       0.30665399      -0.22452879       0.14063440 
C       4.15448483       3.39711229       2.33578798      -0.04792335      -0.20958783       0.37291350 
H       2.60053179       2.35633569       3.23594940      -0.03458460      -0.19580287      -0.12615853 
H       4.38662462       4.06215872       1.48376538      -0.02666568      -0.03191246       0.19780808 
H       4.77900703       2.44492868       2.25791059      -0.10174209      -0.15201878      -0.26509299 
H       4.54678374       3.97709320       3.16347772      -0.03836287       0.14953274       0.22257025 
26
Properties=species:S:1:pos:R:3:momenta:R:3 pbc="F F F" energy=-8568.044355901708
C      -2.33149626       0.73989776      -0.18323777      -0.02704230       0.27600924      -0.35280682 
C      -2.37286604       2.22960385      -0.13057412      -0.36964343      -0.41112022       0.00912523 
H      -1.60829208       0.32303822       0.52112021       0.00643203       0.10984735      -0.06285961 
H      -2.01435381       0.37247953      -1.14926661       0.01592972      -0.26987277       0.46815126 
H      -3.28528283       0.36572583       0.15994350       0.21662026       0.23090281       0.27523709 
C      -1.20663275       2.95642679      -0.78113990       0.42774845       0.18652736      -0.67545905 
H      -2.56931785       2.64854480       0.81229168       0.12768059       0.12289783      -0.14505313 
H      -3.29039310       2.58708478      -0.72724267       0.01137691      -0.20684586       0.00268149 
H      -1.48013653       2.90763931      -1.79201299      -0.24334503      -0.10975241       0.25454940 
C       0.18993961       2.38281001      -0.52475200      -0.71571260      -0.27895680       1.27261897 
H      -1.28872788       3.97099658      -0.42655661       0.18479379      -0.01914248      -0.14953583 
H       0.77543457       2.99375047      -1.20457433      -0.00711527       0.04499496      -0.10792391 
H       0.23130367       1.37355554      -0.74456353       0.12887016      -0.04374924      -0.02165108 
C       0.63679458       2.62797580       0.93645960       0.27579788       0.37121709       0.38648591 
H       0.06498128       3.50083321       1.39680098      -0.29380146      -0.11298985      -0.33740430 
C       2.20545258       2.86406498       0.99370832       0.36974246       1.02772225      -0.09566364 
H       0.36411913       1.68028893       1.56495410       0.13271163      -0.18224239      -0.29093004 
H       2.50049722       3.68854069       0.41226121       0.24864360      -0.04611742      -0.06693735 
H       2.59724807       1.95041270       0.47943478      -0.00568596      -0.16259643      -0.22805268 
C       2.72890849       3.03566691       2.44937343       0.22719505      -0.25527838      -1.12031137 
H       2.26471828       3.90616468       2.81248315      -0.10063168       0.15977456      -0.10415808 
C       4.24516257       3.22552977       2.55361221      -0.18866563      -0.07692567       1.31442534 
H       2.48960325       2.20212259       3.09544143      -0.12928485       0.03497962      -0.02664313 
H       4.44486981       4.04301991       1.89456956      -0.32221475      -0.13545344      -0.26466731 
H       4.78850008       2.36408248       2.23305394      -0.01678103      -0.13962395       0.13721234 
H       4.44735847       3.54613572       3.54525002       0.04638146      -0.11420577      -0.07042971 
26
Properties=species:S:1:pos:R:3:momenta:R:3 pbc="F F F" energy=-8567.905765169118
C      -2.22619645       0.79081080      -0.07530100      -0.00588438      -0.27939967       0.11053194 
C      -2.42515664       2.30826931      -0.07615703      -0.03870246       0.33566514       0.28116203 
H      -1.30381786       0.42111880       0.43553967       0.14745476       0.21961082       0.13669304 
H      -2.25110952       0.34783199      -1.08832836      -0.09850901      -0.00826887      -0.42927668 
H      -3.02844881       0.25026825       0.47948769      -0.23711620      -0.38980238      -0.13717867 
C      -1.23803091       2.97121016      -0.82148464       0.61485076      -0.02825047       0.47834289 
H      -2.40211686       2.76583736       0.92403990       0.33046188       0.10718511       0.08980159 
H      -3.35180388       2.55440223      -0.48779830       0.00116011      -0.09665003       0.04378222 
H      -1.48343520       2.73873028      -1.89037359      -0.23560479       0.30405653       0.16750570 
C       0.15633618       2.46325535      -0.53911129       0.38488595       0.27709486      -0.42745898 
H      -1.38642553       4.05750597      -0.67817783      -0.06830345       0.03302854      -0.08642436 
H       0.68677329       3.10785384      -1.28973569      -0.08973932      -0.01929442       0.00757810 
H       0.36697285       1.36678386      -0.90332641       0.04991425       0.08365495      -0.00251230 
C       0.69635406       2.77914756       0.87895411       0.36389044       0.15677106      -0.26545516 
H       0.39909688       3.76198918       1.14665837      -0.01103696       0.18003496      -0.14120567 
C       2.20477055       2.71476310       0.93797602      -0.76752233      -1.30228284      -0.33581958 
H       0.38956617       1.97606521       1.51256273      -0.52486027       0.14796271      -0.39443845 
H       2.78081804       3.48344625       0.31912389      -0.04232250      -0.03583473      -0.02730635 
H       2.58922126       1.72985062       0.64151282      -0.28092221       0.18101288       0.18348324 
C       2.62077510       2.95121600       2.44042055       0.74904371       0.56685837       0.83812471 
H       2.23003213       3.96349600       2.80554278      -0.00893019      -0.00336683       0.24485134 
C       4.24472701       3.11162557       2.56415616      -0.56041973      -0.28559971      -1.27746371 
H       2.28699350       2.16114162       3.14969875       0.19115278       0.03330622       0.33841958 
H       4.53837095       3.77822192       1.75838729       0.09432468      -0.04032572       0.21019309 
H       4.78051970       2.15556031       2.50738077       0.14125469       0.12466476       0.18265399 
H       4.32592797       3.46683657       3.58881886      -0.09852022      -0.26183124       0.21141645 
26
Properties=species:S:1:pos:R:3:momenta:R:3 pbc="F F F" energy=-8567.948948786043
C      -2.24679210       0.76214627      -0.12877334      -0.00839920      -0.38425882      -0.46730947 
C      -2.25110814       2.26595852       0.03753839       0.31875248       0.28984619      -0.52156997 
H      -1.70661982       0.22151012       0.59029698      -0.16886975       0.12706085       0.04526146 
H      -1.83834846       0.47555471      -1.10571725      -0.12950769       0.01382586       0.35625921 
H      -3.26132647       0.37724033      -0.27255844      -0.00699707       0.34990370       0.03076400 
C      -1.25003131       3.08531583      -0.92778751       0.21711277       0.39994553      -0.23814088 
H      -1.81455625       2.44983157       1.00900630      -0.17767643       0.04472554       0.01247986 
H      -3.25161789       2.77084393       0.00203089      -0.03164286      -0.29781326      -0.01268132 
H      -1.51684113       2.90621308      -1.97076531      -0.12288826      -0.14303013      -0.03866469 
C       0.23663427       2.69269780      -0.60252822       0.49105644       0.25125573       0.36635247 
H      -1.53887463       4.09343314      -0.77073302       0.07613081      -0.20291270      -0.12135388 
H       0.88946003       3.16407714      -1.29170311      -0.10558974      -0.05514149       0.03274118 
H       0.32190682       1.65963296      -0.75330590      -0.11558071       0.12173975      -0.17710411 
C       0.67976547       2.90601599       0.85373808       0.49874738       0.41311068       1.11122607 
H       0.69540565       4.01054405       1.04664897      -0.00405286       0.19722760       0.23935564 
C       2.12004026       2.41004586       1.12782504      -0.76733288      -0.19977587      -0.23252655 
H      -0.07827879       2.44073635       1.58225139      -0.22600610       0.15078814      -0.01860503 
H       2.74606317       2.79860210       0.31949758       0.03994095      -0.12691394       0.08679367 
H       2.22924065       1.31643344       1.20461499      -0.13086187      -0.35532144       0.20735959 
C       2.63453369       2.90192820       2.41328991      -0.72438195      -0.33270514      -0.24060701 
H       2.17679041       3.81449727       2.64775611       0.06105420      -0.32138703      -0.28634994 
C       4.13524732       3.07535530       2.54225044       0.29433867      -0.48070818       0.28387429 
H       2.26393908       2.18577274       3.17632996       0.03633702       0.13034976      -0.17389868 
H       4.40621195       3.97429433       1.93920640       0.34606146       0.25603040      -0.03152079 
H       4.61465166       2.27933645       1.97371594       0.22087816      -0.00169857      -0.02839124 
H       4.53548606       3.03916872       3.53175657       0.11937703       0.15585687      -0.18374390 
26
Properties=species:S:1:pos:R:3:momenta:R:3 pbc="F F F" energy=-8567.985942158422
C      -2.19877731       0.88028246      -0.22665913       0.20892750       1.10817164      -0.12712503 
C      -2.35306253       2.46152977      -0.31881235       0.97856921       0.64753997      -1.21036073 
H      -1.36403174       0.64946660       0.49640223       0.07105131       0.03618989      -0.04962340 
H      -1.93035106       0.58017234      -1.23734199      -0.03771751      -0.05026125      -0.21936738 
H      -3.16928032       0.41809595       0.07695754       0.16885751       0.05695009       0.36228271 
C      -1.08811172       3.04573652      -0.99249289       0.75157077       0.01415309      -0.57356963 
H      -2.53732364       2.88012220       0.65651545      -0.26302819      -0.01591980      -0.27529293 
H      -3.07690952       2.89848802      -0.97945892       0.09077165      -0.12606076      -0.14536252 
H      -1.24037584       2.74276828      -2.05563648       0.11239914      -0.02730145       0.14130066 
C       0.28103246       2.64547133      -0.46979334      -1.12711682      -0.11528230       0.39924198 
H      -1.29739848       4.10764281      -0.97005462      -0.10732492       0.16070735      -0.16144488 
H       0.92089573       3.25514482      -1.16837649      -0.07838215      -0.16982253       0.10146375 
H       0.48881572       1.52903257      -0.71501072      -0.28696504      -0.15137226      -0.19129960 
C       0.60428167       2.98466901       0.93130686      -1.41678512      -0.36880883       0.39245585 
H       0.48927488       4.02340984       1.16743306      -0.21999553      -0.25469698      -0.17322772 
C       1.99348118       2.41218596       1.29653142       0.63967615      -0.16371827       1.05615452 
H      -0.04016796       2.51230877       1.60145685      -0.18227518       0.22763904      -0.17687805 
H       2.77760411       2.80112984       0.61767975       0.20492755      -0.15665971       0.16865038 
H       2.03155173       1.30723554       1.18517897       0.30748304       0.39687198       0.16496838 
C       2.64419546       2.84989914       2.65311465      -0.35883753      -0.56993167      -0.05420144 
H       2.35789328       3.87291899       2.88944248      -0.02393651       0.40617307       0.02176961 
C       4.13038715       2.79819692       2.47378037      -0.02977796      -0.62260965       0.28507952 
H       2.37064770       2.28652024       3.55506808       0.08349920      -0.15042663       0.16707933 
H       4.56860606       3.48903855       1.76975870       0.03004305      -0.34615063       0.28721374 
H       4.37196814       1.79000105       2.19286808      -0.06010389       0.06912336       0.00822725 
H       4.68584710       3.09032540       3.40102301       0.54447027       0.16550323      -0.19813435 
26
Properties=species:S:1:pos:R:3:momenta:R:3 pbc="F F F" energy=-8567.504304995558
C      -2.34484960       1.05909380      -0.22480027      -0.45427866       0.18580454      -0.15039744 
C      -2.28888137       2.50079394      -0.65899123       0.05278186       0.68911319      -0.68292374 
H      -1.70403112       0.72672200       0.52128220      -0.25992054      -0.35084367       0.22699525 
H      -2.26788904       0.57568048      -1.18329611       0.16171660       0.06623850       0.11798576 
H      -3.32452285       0.91635911       0.17818132      -0.18144998      -0.15582993      -0.18790861 
C      -0.91522428       3.11514198      -1.03874690      -0.42037197       0.32868290      -0.38089524 
H      -2.83285606       3.08994521       0.11880970      -0.13150971       0.13204545       0.03674658 
H      -2.85030895       2.60528211      -1.57702185       0.09199395      -0.00590155      -0.20219178 
H      -0.85966067       2.88066256      -2.02038704      -0.11550516      -0.09515564       0.16229723 
C       0.31828515       2.52619501      -0.38526153       1.16315272      -0.46701483       0.17144318 
H      -0.98422311       4.20645081      -0.89391734      -0.01625448      -0.22034456      -0.03721928 
H       1.08476650       3.02703606      -0.94351445      -0.18389470       0.16782902       0.13990058 
H       0.51370465       1.52093339      -0.68544743      -0.06247865       0.09287551      -0.09689783 
C       0.50709004       2.68041288       1.08254939       1.10534854       0.14257113       0.18644184 
H       0.24423056       3.74280292       1.37135567       0.13561400       0.12945992       0.10004814 
C       1.99516890       2.53341422       1.24805190      -0.19877932       0.15764133      -0.67575828 
H       0.05739617       1.91333531       1.78562606      -0.03519255      -0.42954814       0.08300710 
H       2.57124912       2.90511524       0.43017191      -0.08875885       0.03371471      -0.04346227 
H       2.19515669       1.48711711       1.25882130       0.13301860       0.02326540       0.14840101 
C       2.64200681       3.05843553       2.58750712      -0.42480489       0.27875945      -0.38841653 
H       2.66896395       4.22869245       2.69345260       0.26486127      -0.11917446       0.29086504 
C       4.12717141       2.62570855       2.72785456      -0.64175019       0.05913560       0.56864098 
H       1.99738073       2.63419607       3.35270487       0.15573972      -0.02586608       0.21430122 
H       4.72332581       3.05705620       1.94022893       0.10363353      -0.06652250       0.02855289 
H       4.20136409       1.49831776       2.63937797       0.04529161      -0.33400176       0.42556272 
H       4.64743677       2.96520942       3.60248405      -0.19820274      -0.21693353      -0.05511852 
26
Properties=species:S:1:pos:R:3:momenta:R:3 pbc="F F F" energy=-8568.056980415298
C      -2.37665305       1.13092042      -0.48098645      -0.33891874       0.48544754      -0.07961974 
C      -2.35733438       2.63899275      -0.53314023      -0.03974327      -0.46139534       0.49618002 
H      -1.92828513       0.71910472       0.49355932       0.21921645      -0.10503460      -0.20096875 
H      -1.75309011       0.67395657      -1.26914013       0.13289229      -0.09950857      -0.15670260 
H      -3.38412332       0.74494311      -0.46893852       0.02085596      -0.19695607       0.07397321 
C      -0.96359597       3.11100594      -1.07476689      -0.00685104       0.21550157       0.24854043 
H      -2.69660835       3.16794245       0.33818075      -0.07657538      -0.46378121       0.22938716 
H      -3.06686760       3.03285212      -1.34544212      -0.12055057       0.37165587       0.12286494 
H      -1.04532924       2.83099308      -2.17641989      -0.14974010      -0.00550965      -0.39343336 
C       0.25154837       2.49589675      -0.48680570       0.35279752      -0.05867058      -0.15073460 
H      -0.88764025       4.17351004      -0.97023784      -0.02186611       0.26104374       0.01688178 
H       1.09294802       2.80684242      -1.16697172       0.28071805      -0.02837043      -0.29877120 
H       0.18323607       1.36229834      -0.54773797      -0.18471979      -0.28203676       0.07919326 
C       0.62336800       2.85837608       0.96542028      -0.00401580       1.44404250      -0.31085132 
H       0.41643158       3.87260549       1.08594475      -0.08298293      -0.02588047       0.00820064 
C       2.15245181       2.56789780       1.32888963      -0.07840154      -0.84753190      -0.20950019 
H      -0.03418113       2.27640218       1.65709805       0.02680331       0.22649705      -0.11067563 
H       2.87969652       3.02496618       0.61565860      -0.08719318       0.20317834      -0.09985715 
H       2.29074529       1.44180000       1.14394188       0.16455555      -0.02080183      -0.04939676 
C       2.68908298       2.99580850       2.65083336       0.00884859      -0.40368142      -0.27854297 
H       2.69232351       4.06404959       2.72132746       0.27117218      -0.31865703       0.08604297 
C       4.03611473       2.34069755       2.95293390      -0.27707928       0.24955847       0.55831856 
H       1.92839501       2.66905387       3.40856304       0.11999241       0.02042986       0.13338776 
H       4.79198131       2.37524237       2.10720190      -0.33083839      -0.21548547       0.11466367 
H       3.91487740       1.37346971       3.34684830      -0.01073389       0.32778362      -0.04572766 
H       4.51758716       2.88949002       3.80356703       0.21235769      -0.27183724       0.21714752 
26
Properties=species:S:1:pos:R:3:momenta:R:3 pbc="F F F" energy=-8568.045135625798
C      -2.48744591       1.02671452      -0.66503197      -0.14774389      -0.24062998      -0.32876619 
C      -2.16162636       2.45870356      -0.28917719      -0.18908597      -0.03113175       0.79689623 
H      -1.86127383       0.32548064      -0.22827742       0.09475898      -0.04982450      -0.04842518 
H      -2.45505935       0.78699599      -1.72898764      -0.40968760       0.14078096       0.06218134 
H      -3.49949398       0.89341044      -0.34899353      -0.02943475      -0.03475710       0.04539895 
C      -0.91257031       3.09252923      -1.02071371       0.07166611      -0.94076293      -0.38510656 
H      -1.92747671       2.62082033       0.82972818       0.24251114      -0.47125088       0.28271510 
H      -3.09258542       3.02188685      -0.37156415       0.23415408       0.19497911      -0.04257286 
H      -1.00742557       2.83031900      -2.13923088       0.07314342       0.25260961       0.28578603 
C       0.42187197       2.59378125      -0.49998555       0.67643551       0.74488447      -0.10364997 
H      -0.97107784       4.20771649      -1.02534133       0.20219750      -0.04599021       0.08590421 
H       1.23272671       2.81525060      -1.27665950      -0.26783927       0.06280125       0.08480173 
H       0.36898691       1.52785264      -0.30228910      -0.02660704       0.21133646       0.05161469 
C       0.81019739       3.20315491       0.82213541       0.24442514       0.92744864      -1.52569291 
H       0.96959348       4.34604873       0.76469006      -0.08322083       0.23253631      -0.03688730 
C       2.13994971       2.56224776       1.20490139       0.34234916       0.09340408       0.65440756 
H       0.05817867       3.00337039       1.54614038      -0.09631920       0.14907817      -0.12144883 
H       3.01006644       2.86594981       0.60886474      -0.01010567       0.08098045       0.13821518 
H       2.01475850       1.52505234       0.99994281       0.25932514       0.05678097       0.11614536 
C       2.45248371       2.91971937       2.70527740      -1.61502304      -0.56768478      -0.41035677 
H       2.50074352       4.03358994       2.74053500       0.40862464       0.22208530       0.09663938 
C       3.82510332       2.28252651       3.06102453      -0.05338672      -0.34364125       0.45616094 
H       1.60932407       2.61376051       3.32030715      -0.09852038      -0.04666415       0.03353429 
H       4.46376616       2.24935411       2.19890067       0.38152873      -0.13342717      -0.05997658 
H       3.73034211       1.15437996       3.33940261       0.00184506      -0.30189475      -0.09763239 
H       4.37501176       2.68088931       3.89687318      -0.20599025      -0.16204633      -0.02988547 
26
Properties=species:S:1:pos:R:3:momenta:R:3 pbc="F F F" energy=-8567.693779070154
C      -2.64369666       1.11252727      -0.73626830       0.39176181       0.97148676      -0.25218822 
C      -2.08422924       2.38039698      -0.06638742      -0.32948232      -0.85016599       0.61568966 
H      -1.65359285       0.70426169      -1.16123183      -0.06649697      -0.18659078       0.14101080 
H      -3.38530089       1.24100135      -1.52806007      -0.03550123       0.21681376       0.33508605 
H      -3.09622980       0.34356390      -0.03012382       0.03495451       0.04062946      -0.11233939 
C      -1.08206552       3.06881496      -0.99142954      -0.14319454       0.62838413       0.08028395 
H      -1.50744853       2.23297430       0.82267601       0.11227438       0.03476379      -0.30211631 
H      -2.93909844       3.06462102      -0.00493765      -0.14505401      -0.06142431      -0.04376521 
H      -1.30685639       2.76556363      -2.02160051      -0.00651076      -0.20861288      -0.17790571 
C       0.45147101       2.80639746      -0.67989903       0.17001656       0.65408422      -0.11965546 
H      -1.21043139       4.11543124      -0.94931434      -0.05297798       0.08920009       0.08454426 
H       1.02643576       3.05841475      -1.51628884       0.06293476      -0.05722882      -0.19120032 
H       0.42670661       1.68561515      -0.55972005      -0.11218290      -0.09767870      -0.09172030 
C       1.01958711       3.31609127       0.68147652       0.19363963       0.16714148       0.81695012 
H       1.27536918       4.34783615       0.61585117       0.05045679      -0.31679363       0.15545454 
C       2.17570745       2.56726114       1.23851063      -0.26713558      -0.77240497      -0.72347885 
H       0.21023514       3.28531981       1.44828363      -0.05826771       0.12857985       0.24760543 
H       3.15383417       2.68452469       0.77878664       0.20591961      -0.16172664      -0.10372471 
H       1.90460331       1.52335406       1.06389919      -0.07738741       0.00894008      -0.17303644 
C       2.55112990       2.85807000       2.74517336      -0.04720440      -0.03184749      -0.56346100 
H       2.79546639       3.95491802       2.71469552       0.19399843      -0.25529621       0.00642226 
C       3.70001252       2.05703014       3.12540681       0.06979815      -0.13128447      -0.02760340 
H       1.69551690       2.65340690       3.43997608       0.17417482       0.04963420      -0.11903736 
H       4.58871476       2.47885502       2.71627307      -0.12194941       0.03479379       0.29626535 
H       3.75527754       1.04407309       2.78539249      -0.13909703       0.13316888       0.00452436 
H       3.78646357       1.99414245       4.23149615      -0.05748719      -0.02656560       0.21739590 
26
Properties=species:S:1:pos:R:3:momenta:R:3 pbc="F F F" energy=-8568.272777617121
C      -2.48786584       1.18357467      -0.82375009      -0.06530021      -0.03744551      -0.15883721 
C      -1.86591590       2.29141487       0.07484636       0.51511802      -0.05981068      -0.26900950 
H      -1.80125685       0.45135712      -1.18839659       0.12374447       0.08363346       0.26666206 
H      -3.09664839       1.58679556      -1.63950479       0.16609222       0.11319907      -0.34664614 
H      -3.13989239       0.56114164      -0.23170457       0.14135343      -0.08816184      -0.43309546 
C      -1.03559367       3.28668471      -0.84372470      -0.03378618      -0.11799856       0.76455692 
H      -1.15862467       1.95415939       0.82047453       0.27985706       0.32178377       0.23290013 
H      -2.74448079       2.77918776       0.49025191       0.26471171       0.04860029       0.03108380 
H      -1.39523832       3.22191200      -1.85511590      -0.03473856      -0.28055749       0.42180675 
C       0.42358084       2.85279868      -0.70170204      -1.04918775       1.26686419       0.03862552 
H      -1.03591355       4.33222012      -0.45304071       0.00477093       0.04889823      -0.07945041 
H       1.06731594       3.25603700      -1.53003375      -0.23697592      -0.29533130      -0.20473328 
H       0.59938770       1.77152345      -0.77254347       0.00840514       0.36396019      -0.16922230 
C       0.93024701       3.27919805       0.65536141      -0.46535598      -1.25660125      -0.50805312 
H       1.27782813       4.31211970       0.63046836       0.26960931       0.18035036      -0.03015553 
C       2.07507267       2.42048530       1.19668200      -0.00827009      -0.28090166      -0.75661431 
H       0.07362760       3.26827540       1.38734175       0.23834716       0.03398806      -0.30754978 
H       2.94443165       2.39145585       0.53608573      -0.08947569       0.03289254       0.31064453 
H       1.78926815       1.39323233       1.28328602      -0.02703734      -0.03645070      -0.02872130 
C       2.48920382       2.90923452       2.57625299       0.79775451       0.30957167       0.80092784 
H       2.85569634       3.89234408       2.47595212      -0.09422081       0.21728047       0.14498545 
C       3.56100715       1.93241996       3.17405430      -0.39009391      -0.26875577       0.19998809 
H       1.55585114       2.93811494       3.14789697       0.11168563      -0.07886095       0.27769023 
H       4.44354150       2.14847384       2.52682121      -0.14196523      -0.12823865      -0.19676969 
H       3.31116927       0.84404490       3.17620485      -0.23136063      -0.11413921       0.16314678 
H       3.95192168       2.20391485       4.14364069      -0.05368129       0.02223129      -0.16416007 
26
Properties=species:S:1:pos:R:3:momenta:R:3 pbc="F F F" energy=-8568.042255305485
C      -2.48841871       1.09751670      -0.81225951       0.33671555       0.84635703      -0.03001112 
C      -2.00096208       2.24699516       0.02017126      -0.76543323      -0.46872547      -0.51864868 
H      -1.73065335       0.40872508      -1.08541057       0.05361274      -0.02236746      -0.29479167 
H      -3.05737044       1.38384026      -1.70130473       0.00581612      -0.38708176       0.13034747 
H      -3.11432317       0.43224033      -0.14594801       0.11500428       0.11683897       0.29671125 
C      -1.04586131       3.28954544      -0.64794981      -0.21165212      -0.03161187       0.33002691 
H      -1.53993676       1.75251971       0.89321453      -0.23853383       0.29299361       0.04087987 
H      -2.86351790       2.77913667       0.31222203      -0.55125258      -0.05420673       0.07599242 
H      -1.32818434       3.41774197      -1.69045769      -0.42333731       0.17743460      -0.03157264 
C       0.40331571       2.93320975      -0.65362211       0.11308967       0.25921963       0.47451702 
H      -1.26719177       4.17356707      -0.06603795       0.13796488       0.13341147      -0.02906749 
H       0.94007308       3.31665842      -1.51074329      -0.05120780       0.06756190       0.10565261 
H       0.50928359       1.89038923      -0.79033686       0.30593076      -0.39155833       0.35053574 
C       1.08442566       3.42047594       0.63836173       0.48507675       0.81891240       0.03884737 
H       1.50411412       4.47238969       0.50377434      -0.11137567      -0.24892184       0.00013887 
C       2.13100450       2.44653238       1.08807772       0.19116237      -0.42505794       0.79955544 
H       0.28976604       3.48336935       1.32853781      -0.12577218      -0.07952133       0.00095285 
H       3.00932365       2.64367734       0.47223949       0.29678340       0.11027160       0.08224901 
H       1.79886724       1.39981347       0.98590142       0.10775753       0.01011744      -0.06594072 
C       2.51317309       2.82016559       2.50091082       0.26906166       0.01067624      -1.42503476 
H       2.74417750       3.92690930       2.45686231      -0.06036586      -0.18911140      -0.21939039 
C       3.55201286       1.89811201       3.16520155       0.47816469      -0.72090886       0.49941120 
H       1.60130532       2.79974215       3.07575159      -0.10213513      -0.24356932      -0.33359780 
H       4.11554243       1.39034038       2.39320400      -0.20659196       0.11673719      -0.23162207 
H       3.02503693       1.20930255       3.74942155       0.19297665       0.11357544       0.03578644 
H       4.15919986       2.46476572       3.87596751      -0.24145938       0.18853479      -0.08192713 
26
Properties=species:S:1:pos:R:3:momenta:R:3 pbc="F F F" energy=-8567.753174656958
C      -2.35217596       1.20190492      -0.81165250       0.01268723       0.25796837       0.47569074 
C      -2.05736087       2.42116550       0.04147703      -0.22923187      -0.28821486       0.14617045 
H      -1.43332681       0.83490677      -1.39368861       0.05868435       0.12845250       0.26351120 
H      -3.07272920       1.48178917      -1.62244095      -0.18920925       0.05923026       0.04777560 
H      -2.79426286       0.36645075      -0.34166047      -0.11229539       0.06082278      -0.29994512 
C      -1.17209487       3.37260706      -0.72274273       1.67388970       0.06236440      -0.63888910 
H      -1.49370491       2.13783186       0.96872268       0.11816522       0.27809791       0.30846035 
H      -3.02120122       2.96032862       0.33309527       0.08880294       0.00782752      -0.04547733 
H      -1.57098056       3.49214153      -1.77927588       0.03534076       0.15261114       0.08905734 
C       0.24700664       2.77923925      -0.71425083      -0.33081334      -0.86462494      -0.03801688 
H      -1.15856098       4.38841341      -0.27337654      -0.04750985      -0.03943889      -0.17744336 
H       0.84654563       3.11279736      -1.60331432      -0.00559805       0.40545952       0.05831041 
H       0.30368712       1.64209500      -0.67324783      -0.16711208       0.10764377      -0.05020486 
C       1.04988545       3.30360871       0.57957104       0.07612910      -0.89341905      -0.04679883 
H       1.54381961       4.19059361       0.36777465      -0.19193019       0.02069132       0.11124370 
C       2.13076217       2.37391653       1.12725469      -1.05909433       0.07986064       0.14277834 
H       0.33874675       3.49119695       1.39239275       0.13305593      -0.12723535       0.08963708 
H       3.03873167       2.38877851       0.48579028      -0.14245045      -0.25351977       0.00673349 
H       1.77321060       1.32066585       1.21799038      -0.24745121       0.07893118      -0.22052764 
C       2.56481759       2.79133270       2.64453551       0.10692724       0.55562900       0.01253409 
H       2.96695575       3.74844066       2.60155433       0.10766499       0.34862782      -0.17883449 
C       3.68264641       1.90254006       3.16677770       0.66761881       0.03190920       0.49213937 
H       1.67735909       2.66740381       3.27781331      -0.18716340      -0.02509879      -0.08171961 
H       4.40308383       1.83416144       2.33917254      -0.16223400       0.28629212      -0.11646770 
H       3.18010348       0.91780641       3.56690631      -0.08254599      -0.13338456      -0.15082164 
H       3.92581768       2.44365977       4.04872912       0.07567310      -0.29748322      -0.19889561 
26
Properties=species:S:1:pos:R:3:momenta:R:3 pbc="F F F" energy=-8567.974620602541
C      -2.46745651       1.27013340      -0.81227317      -0.23252801      -0.02378739      -0.88339334 
C      -2.02137324       2.50911081      -0.03359250      -0.06893470       0.00818818      -0.79273665 
H      -1.67906063       0.67626096      -1.23577948      -0.03736502      -0.28208771      -0.03332743 
H      -3.12307172       1.52440757      -1.59908989       0.06419202      -0.12532577       0.07370925 
H      -3.08893679       0.64558755      -0.17201643       0.07486715       0.20131842       0.38480387 
C      -0.95901132       3.34776141      -0.84010869       0.36908920       0.48936467      -0.20675536 
H      -1.59518068       2.18673717       0.93548623      -0.10465878       0.06388450      -0.03286387 
H      -2.81847359       3.13629018       0.19203437      -0.12439912       0.02726006       0.01450051 
H      -1.21631635       3.33529768      -1.91357035      -0.31835246      -0.13703586       0.21011967 
C       0.45464067       2.76129129      -0.63447061       0.71769690       0.41160055      -0.79083849 
H      -1.07151179       4.37903612      -0.52439492      -0.33544465       0.01091488      -0.25153318 
H       1.05680282       3.19040330      -1.39881274       0.04383151      -0.21489005      -0.22615569 
H       0.42912907       1.70513951      -0.61010477      -0.05455680      -0.07152185       0.41996713 
C       0.97182597       3.28562324       0.65600995      -0.17723960       0.69443398       0.15641938 
H       1.56917416       4.23788291       0.53857752      -0.00992134       0.00466693       0.14629336 
C       1.94493999       2.21487533       1.27735197      -0.88225221      -0.09320031      -0.03063488 
H       0.18808403       3.50165256       1.33093331       0.06961549       0.22456688      -0.01063103 
H       2.73211942       1.95517989       0.60315785      -0.07218848      -0.21801891      -0.13268679 
H       1.44937726       1.31308152       1.60073081      -0.34766897      -0.21715565      -0.03559989 
C       2.49427973       2.78262021       2.58026436       0.96816502      -0.78921608       0.93504374 
H       2.89355219       3.82213332       2.30839684       0.09257814       0.00697583       0.31996777 
C       3.70130487       1.95030671       3.11181575      -0.25190730      -0.14959915      -0.08679159 
H       1.61966224       2.83548707       3.26898855       0.33807471       0.05917901       0.01360538 
H       4.57758971       2.34856716       2.70464539       0.17053712      -0.00922831       0.21345748 
H       3.48854555       1.02487481       2.73289505       0.24879889      -0.03401630       0.24453283 
H       3.73601080       1.89447656       4.22203021      -0.14002871       0.16272944       0.38152783 
26
Properties=species:S:1:pos:R:3:momenta:R:3 pbc="F F F" energy=-8568.182496300093
C      -2.53468224       1.33495924      -0.88966561       0.46627090      -0.00608359      -0.01670190 
C      -2.17932936       2.72329165      -0.32099722      -1.36731864       0.40124256      -0.36960206 
H      -1.62777501       0.72790275      -1.03486913       0.00613665       0.29371373       0.07037395 
H      -3.11554289       1.33017718      -1.83681107      -0.04103000       0.27562730      -0.27261060 
H      -3.13350247       0.83838940      -0.08639518      -0.04862704       0.01477912      -0.25258687 
C      -0.95776785       3.40018676      -1.01377288       1.02842767       0.52400615      -0.79889113 
H      -2.01681058       2.68561166       0.75155053      -0.07708884       0.19578176       0.05322536 
H      -3.05260941       3.44289638      -0.38829047       0.11461614      -0.01525089      -0.18382954 
H      -1.08988698       3.18818222      -2.09530969       0.18194544      -0.08114142      -0.02870813 
C       0.40300244       2.80975366      -0.57360553       0.19780525      -0.20009688       1.55515252 
H      -0.95822827       4.54119177      -0.91855476      -0.29229639       0.04228424       0.13977388 
H       1.08892633       2.94518755      -1.41457227      -0.10877978      -0.09257415       0.01320265 
H       0.27399623       1.67831395      -0.38972147       0.35551917      -0.15154613       0.04919371 
C       1.11099172       3.29444781       0.76523030       0.33110693      -0.44830462      -0.00656460 
H       1.73952006       4.14233124       0.67651611       0.00237759       0.07797304       0.15843910 
C       1.90297754       2.26153779       1.48806839       0.74163674       0.24904090       0.78952677 
H       0.24420119       3.58256253       1.44012658      -0.13131577      -0.14835350      -0.01010387 
H       2.79201556       2.00387142       0.79887805       0.00326871       0.00865411       0.23896044 
H       1.32652098       1.33419112       1.71035635       0.04235505       0.21466368       0.05880756 
C       2.60893085       2.65918341       2.74407070      -0.77715134      -0.36603834      -0.82536090 
H       2.94438585       3.67995508       2.73014999      -0.16542117      -0.03844549      -0.05832956 
C       3.75426504       1.69965589       3.10366244       0.41134818      -0.69209292       0.19437875 
H       1.84531680       2.63604668       3.53484266      -0.41489492       0.17501561      -0.03368717 
H       4.52434975       1.60013756       2.33200380      -0.34060273      -0.23463464      -0.11681657 
H       3.24695595       0.71158908       3.14609876      -0.27261998       0.09277883      -0.08718514 
H       4.24389951       1.91360100       4.05201699       0.15433221      -0.09099846      -0.26005664 
26
Properties=species:S:1:pos:R:3:momenta:R:3 pbc="F F F" energy=-8568.075969769985
C      -2.48610500       1.49140022      -1.05049065       0.40126337       0.79289534      -0.67770071 
C      -2.21431376       2.87510759      -0.51041328      -0.18191858       0.00307277       0.52507228 
H      -1.78657144       0.79264740      -0.67920453      -0.02540850       0.09046168       0.16687506 
H      -2.41845365       1.57162498      -2.11069684      -0.06948843      -0.18297271       0.04498623 
H      -3.44828018       1.18503826      -0.74745462      -0.12152667       0.44997910      -0.02159660 
C      -0.85128816       3.54628254      -0.93725881       0.43099750       0.80248813      -0.55785036 
H      -2.02095687       2.91447921       0.60786474       0.02813816      -0.19431797      -0.03917283 
H      -3.03405907       3.53518181      -0.73768125      -0.25691464       0.16371230      -0.01014423 
H      -0.84068353       3.71617605      -2.00554928      -0.11546261       0.17960721      -0.09140941 
C       0.36263171       2.79061147      -0.42860970      -0.81365093      -0.48714991      -0.58504018 
H      -0.81780015       4.49960438      -0.44398080      -0.21576811      -0.02578851       0.06941149 
H       1.19736491       2.73341649      -1.08853229      -0.15381999      -0.13595162      -0.00006805 
H       0.11581039       1.73505701      -0.28998858       0.13329169       0.10965117      -0.19856930 
C       0.88097349       3.25160828       0.96874875      -0.31129218      -0.34678363       1.31480231 
H       1.35987363       4.28196330       0.83026199       0.11885533      -0.11559721       0.36277494 
C       1.90428136       2.16154981       1.43146533      -0.13977679       0.47286440      -0.02467338 
H       0.12871693       3.28235028       1.73675716       0.09235416      -0.03780262       0.15501434 
H       2.57877637       1.86708599       0.68981929       0.11331383      -0.00401557      -0.06128068 
H       1.33133751       1.28561398       1.74467087      -0.01185914       0.05811760       0.03737378 
C       2.81443731       2.61813614       2.68498185       0.45070652      -0.82790926      -0.11334026 
H       3.51644666       3.37743775       2.42082009       0.45727399      -0.31602283      -0.11034551 
C       3.65462283       1.42325743       3.13037969      -0.06548166      -0.58968575      -0.32711262 
H       2.19215149       3.00241200       3.55574007       0.09468805      -0.00598110      -0.25324480 
H       4.24660442       1.09606391       2.28938445       0.05219527       0.11758653      -0.01595245 
H       3.17467195       0.56974696       3.45353148       0.00234563       0.01211362       0.06258454 
H       4.31492495       1.83487826       3.95130636       0.10694473       0.01742884       0.34860642 
26
Properties=species:S:1:pos:R:3:momenta:R:3 pbc="F F F" energy=-8568.250553616923
C      -2.65913510       1.77589280      -1.08245725      -0.65867101       0.09735164       0.10908895 
C      -2.29067919       3.08509946      -0.44381837       0.32367647       0.29142312       0.19910788 
H      -1.88104875       1.06760392      -0.69360916      -0.02150652       0.04190457      -0.04487773 
H      -2.52427630       1.87270696      -2.17257300      -0.02363106      -0.15057355       0.00098554 
H      -3.65590962       1.51459550      -0.78172871       0.02684162       0.32244419      -0.06995232 
C      -0.91897013       3.54199413      -0.87271481       0.64846206      -0.46213979       0.65208433 
H      -2.25647160       3.10857789       0.60637043       0.17513675       0.40378769      -0.31626713 
H      -3.01467020       3.85903811      -0.79832277      -0.06937613       0.12385760      -0.00375346 
H      -0.95023888       3.33240623      -1.98089569       0.06106122       0.03474312       0.13573858 
C       0.38658759       2.81877438      -0.35549657      -0.48798887       0.20893632       0.26154654 
H      -0.68848299       4.58036207      -0.64060955       0.05105597       0.29956974       0.01576052 
H       1.12246506       3.02077794      -1.13453735      -0.02992105       0.14690259       0.01480043 
H       0.24019628       1.72419986      -0.43802525      -0.29881299      -0.20544697       0.08076908 
C       0.95834141       3.11283509       1.03424369      -0.24798655       0.04144276      -0.76692695 
H       1.24427162       4.13726789       0.99897474       0.14788493      -0.14823267      -0.25551564 
C       2.00657155       2.08236128       1.43922615      -1.16895264      -0.72621775       0.22583788 
H       0.16142926       3.11115939       1.83723228       0.15967969       0.09202375       0.06726577 
H       2.61091924       1.86279156       0.53831459       0.27230471      -0.17277844       0.14864056 
H       1.48520966       1.16239742       1.70134996       0.09277919      -0.07200141      -0.21050635 
C       2.94321092       2.49707786       2.55812126       0.47609663       0.15024786      -0.08825077 
H       3.71703036       3.18627734       2.11033537       0.09274800       0.07856878       0.05927604 
C       3.65619316       1.23631111       3.09778780       0.49442029       0.03618108      -0.36542944 
H       2.41987840       2.98960451       3.36223476       0.09268257      -0.18495834       0.22595076 
H       4.15910362       0.81146961       2.21933231       0.20047041      -0.20562164       0.08036087 
H       3.00775381       0.48811094       3.57724715       0.02611240       0.07383486       0.12197990 
H       4.39157341       1.54207779       3.84017308      -0.33456610      -0.11524912      -0.27771384 
26
Properties=species:S:1:pos:R:3:momenta:R:3 pbc="F F F" energy=-8568.326898049312
C      -2.65171878       1.96155477      -1.00915442       0.86273915       0.92282101       0.31056523 
C      -2.14929750       3.20323316      -0.27844841      -0.21928936       0.27390411       0.79196970 
H      -2.26209916       1.08855516      -0.51855337      -0.02338362      -0.10066302      -0.25793927 
H      -2.32767695       1.91413166      -2.03239689       0.06670972       0.11784531      -0.15085304 
H      -3.78790932       2.03016061      -0.99722535       0.14167086       0.12680151      -0.01736095 
C      -0.80345593       3.67900650      -0.78610035      -0.08364033      -0.17308568       0.64311409 
H      -2.03685370       2.98531995       0.79457569       0.23781864       0.27068814       0.35882525 
H      -2.78618804       4.09275296      -0.28254519      -0.21536512      -0.27991616      -0.19997851 
H      -0.88612242       3.83124502      -1.81807279      -0.30772527       0.03721814      -0.02782665 
C       0.29880187       2.64919281      -0.45298315       0.27048968      -0.41375544      -0.80027080 
H      -0.35423286       4.67185293      -0.45002741      -0.05185825      -0.00829427      -0.23061399 
H       1.02064318       2.79697831      -1.25460843      -0.04425448       0.07754179       0.06653018 
H      -0.12999004       1.61500431      -0.39497815       0.04054721       0.20933069      -0.08560027 
C       0.96758272       2.97534079       0.87486957       0.25352998      -0.51337080       0.30826340 
H       1.52050859       3.97000498       0.71633492       0.14508524       0.23776431      -0.32709723 
C       1.97576826       1.93096368       1.32780693       0.00245399      -1.21207645       0.03373806 
H       0.21698918       3.20044708       1.61626257       0.14834015      -0.15698030       0.09133055 
H       2.63423979       1.75690723       0.45184403       0.02078575       0.02332389       0.11983242 
H       1.54601581       0.91540747       1.49121270       0.09567328      -0.16822729      -0.15766870 
C       2.75960727       2.39418600       2.55000158      -0.45759717      -0.35224983      -0.75819500 
H       3.29785254       3.29617932       2.21888649      -0.35451031       0.21402442       0.28893245 
C       3.70204774       1.31481740       3.10558758      -0.38310553       0.67649429      -0.11918432 
H       2.04311577       2.75026439       3.33837789      -0.27899642       0.02971869      -0.18448197 
H       4.35754355       0.82452879       2.36202400      -0.07521243       0.25667491       0.23661622 
H       3.04375437       0.52176261       3.44872521       0.01401750      -0.15188041      -0.05954268 
H       4.27400866       1.61098824       3.97752601       0.19507713       0.05634846       0.12689579 
26
Properties=species:S:1:pos:R:3:momenta:R:3 pbc="F F F" energy=-8568.051523626316
C      -2.65304324       1.95448261      -0.76766237      -0.13329325      -0.37478514       0.60606186 
C      -2.06756766       3.19086385      -0.18067884       0.46554069      -0.63871340      -0.41067286 
H      -1.97894183       1.12705444      -0.76390921      -0.19291148      -0.03908007       0.05540500 
H      -2.81302048       2.20623476      -1.82862560      -0.20464135      -0.00030810       0.22291545 
H      -3.53243672       1.65590473      -0.31649883      -0.04642895      -0.26206084       0.03588117 
C      -0.76576313       3.72139828      -0.84369299       0.79851317       0.59931517       0.19319935 
H      -2.07428168       3.02690027       0.91354005       0.08887736      -0.00624945      -0.25482190 
H      -2.71498114       4.08378883      -0.46400145       0.07367676       0.05105643       0.02484368 
H      -0.94185316       4.13662875      -1.89747949      -0.41070252      -0.03760140      -0.16163764 
C       0.42983207       2.71463147      -0.64630295      -0.16714731       0.84684319      -0.72832565 
H      -0.46486091       4.55305680      -0.29131813       0.10224994      -0.27886232      -0.26163013 
H       1.16740439       2.93828351      -1.41769342       0.10359595      -0.06232761      -0.12934873 
H       0.00181417       1.72324695      -0.80507733       0.02910947      -0.06908494       0.11357779 
C       1.00374392       2.93164978       0.72810036       0.26802084       0.02523280      -0.47481636 
H       1.60125015       3.86582722       0.68260968      -0.24692353      -0.12691199      -0.06132337 
C       2.05680888       1.93519066       1.18501513      -0.20125047       0.29607890       0.77196983 
H       0.18887625       3.01767834       1.48143169      -0.02978187      -0.18186639      -0.03557560 
H       2.85734160       1.95461864       0.43206875       0.11034710       0.24248059      -0.04556539 
H       1.60092248       0.91089631       1.15869813       0.01673135       0.26526915      -0.27397137 
C       2.51102661       2.25668132       2.62655283      -0.53333971      -0.09952670       1.00896652 
H       2.92041874       3.25301556       2.66679335      -0.02216221      -0.09651161      -0.10123648 
C       3.60214109       1.36944408       3.20530285      -0.30371026       0.19389390       0.34197688 
H       1.68401101       2.31531523       3.24022894       0.06386323      -0.24308878      -0.32267150 
H       4.46580404       1.17055075       2.54846030       0.28242723       0.04721872      -0.04602950 
H       3.23859804       0.41707529       3.54779878       0.15080654       0.06348553      -0.03376943 
H       3.96492395       1.92098832       4.07757577      -0.06146670      -0.11389565      -0.03340162 
26
Properties=species:S:1:pos:R:3:momenta:R:3 pbc="F F F" energy=-8568.10919078354
C      -2.58279758       1.97209085      -0.79160718      -0.15823962       0.43583325      -0.16843640 
C      -1.99211307       3.26556907      -0.24186135      -0.47255426      -0.34159561      -1.10471886 
H      -2.03554104       1.00672958      -0.79021898      -0.14628224       0.01537914       0.19137909 
H      -3.03183780       2.09116982      -1.76038911      -0.11955845      -0.04908831      -0.20509601 
H      -3.53037894       1.75449039      -0.15094636      -0.12382195      -0.03950351      -0.04475268 
C      -0.74873919       3.59613958      -1.02326017       0.76604097      -0.31941597      -0.48474649 
H      -1.77137583       3.20731657       0.80701696      -0.00597225       0.01794374       0.25128826 
H      -2.65806419       4.06018113      -0.39361214       0.12140829      -0.27134826       0.25989738 
H      -0.82052556       3.37668980      -2.07331196      -0.24338041      -0.01380668       0.11452881 
C       0.53505996       2.75003729      -0.64232133       0.55889008       0.29999131       0.63837212 
H      -0.46457420       4.65268783      -0.88143353       0.10332815       0.16173738       0.02579708 
H       1.21912168       3.10730290      -1.40880075      -0.14116790      -0.21461319       0.11341252 
H       0.32486295       1.70504236      -0.86857127       0.18020940       0.02492381       0.21951364 
C       0.97062787       3.02244115       0.75644078      -0.20960563       0.22419462      -0.36313218 
H       1.38128473       3.97704103       0.92746641      -0.14560683       0.30512412      -0.03637306 
C       2.06028513       1.95706896       1.27203159       0.19847786      -0.02649516      -0.92484561 
H       0.19142572       2.89300870       1.43035379      -0.15586209       0.09763202      -0.08617118 
H       2.99769678       2.14368870       0.73938134      -0.15975927      -0.00130315       0.01622388 
H       1.74079839       0.96091028       1.12207290      -0.22925828       0.20437045      -0.07343176 
C       2.29249121       2.17948979       2.79448351       0.13592575      -0.28209498       1.33974170 
H       2.49520691       3.27065842       2.88602012       0.10707060      -0.08102655      -0.09981736 
C       3.57827718       1.39465648       3.19716450       0.53509120       0.09758039      -0.34752025 
H       1.38814517       1.77872945       3.33044551      -0.33256583      -0.33241331       0.21393758 
H       4.49360227       1.72290854       2.67263103      -0.03797865       0.10126321       0.25428316 
H       3.48301812       0.35041325       2.92947777      -0.04756345       0.11876869       0.13624497 
H       3.81682351       1.46560759       4.27500171       0.02273480      -0.13203744       0.16442166 
26
Properties=species:S:1:pos:R:3:momenta:R:3 pbc="F F F" energy=-8568.010729269059
C      -2.63584601       1.94768030      -1.06128582       0.31861954      -0.10520464      -0.86507058 
C      -2.02247616       3.19654336      -0.47633645      -0.70606495       0.73731955      -0.02126596 
H      -2.11254165       1.10784414      -0.71408314       0.20303906      -0.16740448      -0.17701244 
H      -2.61122964       1.89788638      -2.11824999       0.26813861      -0.09780426       0.16157452 
H      -3.59418582       1.78100398      -0.72825432      -0.03000097      -0.01424398      -0.14548405 
C      -0.67156266       3.52309150      -1.06560790       0.22027961      -0.76782872      -0.50341224 
H      -2.05724530       3.14329372       0.69133386       0.17678329      -0.09068394       0.05216769 
H      -2.57846635       4.13805269      -0.66648751      -0.28920336       0.12748748       0.04229817 
H      -0.68740428       3.33125974      -2.15861980      -0.12997420       0.12782132      -0.18141875 
C       0.50841372       2.72653235      -0.52349554       0.04359466      -0.05655248       0.25101166 
H      -0.50768698       4.60922484      -0.91744157      -0.10721614      -0.26182490      -0.13961617 
H       1.29254430       2.67664796      -1.29813898       0.14004922      -0.13236024      -0.27929712 
H       0.11733870       1.70954853      -0.56639772       0.07269692      -0.11013247       0.03299688 
C       0.93671281       3.06261071       0.92826273      -0.39420137      -0.26421541       1.04825349 
H       1.30311779       4.13703198       1.05376261      -0.21433139      -0.03786905      -0.07344572 
C       2.01327259       2.08489040       1.44502640       0.21967134       0.43237543       1.09658100 
H       0.09569777       2.99183286       1.69689884      -0.29789465      -0.00161915      -0.09702106 
H       2.86084714       2.42822324       0.84355695      -0.05176497       0.07861733      -0.21113594 
H       1.68343865       1.04675729       1.15293574       0.14453566       0.07512591       0.30824159 
C       2.36800691       2.20298776       2.87967991      -0.05128042       0.67932429      -0.59738324 
H       2.59938833       3.22107049       3.11981753      -0.10050252       0.12839163       0.18091556 
C       3.62915634       1.39635512       3.21070806       0.67085583      -0.55979098       0.34967741 
H       1.50052729       1.74459660       3.34913886       0.13277333       0.34553293      -0.15734600 
H       4.42279449       1.81594886       2.65404655       0.02224903       0.09141945      -0.07891884 
H       3.47089023       0.33483687       2.97424716      -0.15083493      -0.14536314       0.11926205 
H       3.87189278       1.37140601       4.23528511      -0.11001625      -0.01051750      -0.11515191 
26
Properties=species:S:1:pos:R:3:momenta:R:3 pbc="F F F" energy=-8567.904138540627
C      -2.65746386       1.87824578      -1.17532674      -0.03684841      -0.54510083      -0.30681683 
C      -2.05358398       3.18971599      -0.70184042       0.34273259       0.34046184      -0.57821178 
H      -1.88704768       1.00329413      -1.09438348       0.19932202       0.29980459       0.13342670 
H      -2.82227333       1.80430501      -2.25468274      -0.16141542       0.05549990      -0.04190803 
H      -3.54230526       1.61259910      -0.55528471      -0.03845572      -0.11023208      -0.29482545 
C      -0.54646459       3.51131385      -1.15578905       0.73134680      -0.41297733       0.53209272 
H      -2.07360893       3.11275727       0.34399084      -0.00823976       0.03102009      -0.09620349 
H      -2.66517645       4.07921486      -0.87098316      -0.02506515      -0.08812976      -0.21152654 
H      -0.44277287       3.35756590      -2.21655536       0.07040644       0.01568199       0.09701980 
C       0.56466914       2.63851687      -0.39497665      -0.16102331      -0.23932887      -0.22560393 
H      -0.29380298       4.53956176      -0.92155478      -0.14145023       0.25330563      -0.03480986 
H       1.50740962       2.96823064      -0.86613154      -0.15561802       0.15334877       0.25366760 
H       0.56240242       1.58626129      -0.60669263      -0.04150938       0.09869199      -0.15435865 
C       0.71604546       2.89129263       1.06730835      -0.24422709      -0.83905959       0.89022896 
H       0.75333049       3.90670244       1.42327090      -0.16228442       0.33491181      -0.27468832 
C       2.05790575       2.25985292       1.44758522      -0.11032548       0.32574433       0.17081977 
H       0.06853549       2.29219203       1.70824429       0.22339817      -0.26532772       0.00463700 
H       2.83717288       2.72670239       0.83911264       0.11997048      -0.04786725       0.05946805 
H       2.10572814       1.26353173       1.11389144       0.08732840      -0.04293879      -0.16592037 
C       2.46040216       2.39200646       2.95088807       0.42730138       0.33279334      -0.24105662 
H       2.82313029       3.41804653       3.33545837      -0.17758135       0.09507636       0.01908061 
C       3.51891990       1.39116106       3.25300219      -0.19978236       0.10615191       0.44137575 
H       1.57639072       2.24103706       3.64253169      -0.12959583       0.03434979       0.15565802 
H       4.43972405       1.61086154       2.72961848      -0.27893329      -0.19547633      -0.05292827 
H       3.11717865       0.40378287       3.04002126      -0.12671502       0.19971133      -0.20343801 
H       3.78317108       1.42381343       4.36279605      -0.00273604       0.10988490       0.12482117 
26
Properties=species:S:1:pos:R:3:momenta:R:3 pbc="F F F" energy=-8567.91753543583
C      -2.49977482       1.86709130      -1.31463928       0.21759457       0.34958210      -0.00768885 
C      -2.01151984       3.23761837      -0.82935906       0.82088071      -0.10976543       0.45730106 
H      -2.08291687       1.11670083      -0.69006987      -0.13254262      -0.05844445       0.30146648 
H      -2.27062858       1.73830752      -2.38300064      -0.03552326       0.07678509      -0.15687425 
H      -3.57743529       1.85295592      -1.27793984       0.17606548       0.19330004      -0.31955958 
C      -0.53337470       3.50845493      -1.08214299       0.24982387      -0.27161488       0.28310419 
H      -2.24919921       3.22878765       0.26281322      -0.10008025       0.00494153       0.27208100 
H      -2.51446912       4.12174632      -1.22170639      -0.10120010      -0.06102418      -0.24378087 
H      -0.32237618       3.41858437      -2.17483936      -0.08908562       0.13009817      -0.10408090 
C       0.46455960       2.55118583      -0.41605901      -0.00242951      -0.05027372       0.42849382 
H      -0.23467439       4.52476194      -0.82846319      -0.16985245       0.08633316       0.03520500 
H       1.45015592       2.95171325      -0.84999231      -0.00174885       0.00181473       0.09514258 
H       0.29585519       1.50416691      -0.65897210       0.03119613      -0.28645024       0.38328344 
C       0.63419394       2.68126430       1.08762252       0.39851665      -0.08071944      -0.78549019 
H       0.52482847       3.73507260       1.41411932      -0.05374239      -0.14388232       0.20900874 
C       2.10667324       2.40887253       1.50293105      -0.57837728      -0.22370133      -0.61530387 
H      -0.04184136       2.01508330       1.54748561       0.05125686       0.12585928      -0.19413711 
H       2.80213527       2.93208016       0.77341145       0.07992452       0.20348359       0.08123518 
H       2.34434809       1.31039686       1.28628214       0.03626383      -0.11608314       0.20646001 
C       2.34161038       2.42059021       3.00362163      -0.62281485       0.29742007       0.31368381 
H       2.46734124       3.35917779       3.49199732       0.11158793      -0.36532224       0.07090839 
C       3.58486103       1.47563904       3.40588825      -0.34453707       0.50930551      -0.17721716 
H       1.40713627       1.96825931       3.40696218       0.20915974      -0.24460013      -0.29508788 
H       4.31192909       1.46959442       2.57731177       0.00025357       0.01700426      -0.08644725 
H       3.29107805       0.42412837       3.32277615       0.08208118      -0.14306986      -0.00087714 
H       3.92659324       1.69549364       4.35599728      -0.23267081       0.15902383      -0.15082864 
26
Properties=species:S:1:pos:R:3:momenta:R:3 pbc="F F F" energy=-8568.121665555402
C      -2.46270708       1.96061413      -1.22227659      -0.18398297       0.09432689       1.14957564 
C      -1.93723387       3.24562918      -0.69938637      -0.42448752       0.55255405       0.81543649 
H      -2.02673583       1.08439569      -0.76360970      -0.02742533       0.27296746      -0.42840840 
H      -2.30471902       1.91711142      -2.29684043       0.08304343       0.18471304       0.06834087 
H      -3.54952411       2.02813644      -1.08880772      -0.11471036      -0.12844774       0.24278209 
C      -0.50871225       3.54884216      -1.12714692       0.59325230       0.24477947      -0.26374425 
H      -1.99611066       3.14686104       0.42850107      -0.04937143      -0.15545767      -0.32124578 
H      -2.53223155       4.10199132      -1.04106934       0.10775034      -0.11012628      -0.05298923 
H      -0.39500519       3.56010307      -2.21849396      -0.16619135      -0.07178546       0.04645902 
C       0.48578383       2.57978125      -0.56669583      -0.02813174       0.31737857      -0.72555856 
H      -0.34069505       4.62572354      -0.81767781      -0.14491057       0.20849243      -0.01234938 
H       1.44614791       2.80499449      -0.95762137      -0.16114661      -0.13109182      -0.23713184 
H       0.16641754       1.58105544      -0.89946920      -0.04893551       0.21897929      -0.18322960 
C       0.67657032       2.63317441       0.99988447       0.69695998      -0.44953519       0.06949697 
H       0.49653727       3.64417705       1.30451311       0.02465702      -0.09921821       0.05677728 
C       2.07184220       2.17129770       1.52527613      -0.92213314      -1.23698008      -0.26111499 
H      -0.09607540       2.01316932       1.47329559       0.08863876       0.00647226       0.13743922 
H       2.83422086       2.80514710       1.07485908       0.06848429       0.06122011       0.40506282 
H       2.10423824       1.15451168       1.16746734      -0.02606994       0.03228949      -0.08269264 
C       2.20342191       2.26162274       3.03183380      -0.16322590      -1.26914100      -0.87317394 
H       2.01029459       3.32937433       3.14754551       0.19593014       0.09826368      -0.18730633 
C       3.60892678       1.71144347       3.40473470      -0.19526502       0.69454918       0.00821279 
H       1.52964285       1.59657914       3.55609118       0.00224082       0.05318753       0.12788962 
H       4.43817280       2.02224829       2.85177562       0.40299503       0.30750454       0.37352660 
H       3.35342948       0.67488232       3.08636395       0.15448875       0.31891476       0.09775906 
H       3.78617118       1.73305653       4.48604490       0.23754654      -0.01480932       0.03018646 
26
Properties=species:S:1:pos:R:3:momenta:R:3 pbc="F F F" energy=-8568.003204890665
C      -2.51418429       1.95048107      -1.00182942      -0.27770977       0.23784157       0.22703503 
C      -1.89936721       3.35715765      -0.49098570       0.66026226       0.23753247       0.24107625 
H      -1.93569971       1.10533716      -0.58237924       0.06773483      -0.32751202       0.34369271 
H      -2.51740862       1.94240882      -2.10041835       0.17430066       0.04657503       0.25833533 
H      -3.52392048       1.95508036      -0.67006447       0.14302555      -0.19846133      -0.04412773 
C      -0.50580240       3.67025177      -1.04491049       0.80381902       0.59997417       0.21930595 
H      -1.90409178       3.32415706       0.58124946      -0.38683007      -0.27168627       0.10940547 
H      -2.54296859       4.07134749      -0.97445285      -0.30904595       0.17947824       0.01551180 
H      -0.52303926       3.69917573      -2.14052408      -0.11356402      -0.03373434      -0.13269393 
C       0.64376351       2.75311762      -0.62694822       0.36126566       1.29692050       0.19661111 
H      -0.26238616       4.71132305      -0.75443516      -0.35251548      -0.01704175      -0.06907528 
H       1.60828853       3.21101819      -1.00711065       0.14771277       0.04082420      -0.22833166 
H       0.50363400       1.79452312      -1.14902329       0.00269432      -0.10362453      -0.04513311 
C       0.74052405       2.57253344       0.86613706      -0.04218961      -0.18762308      -0.19813952 
H       0.81483952       3.54632611       1.34961021      -0.00618368      -0.07993378       0.06838659 
C       2.05456471       1.86872083       1.32827774       0.44107036      -0.24872745       0.27213768 
H      -0.20830448       2.13365142       1.16555591       0.02669039       0.18670060      -0.03697207 
H       2.78678014       2.41766499       0.71252301       0.09594295      -0.07218252      -0.01939333 
H       1.97279404       0.78733599       1.01562215       0.14838677      -0.10768025       0.01910118 
C       2.12908820       2.01116584       2.84047515      -0.23448162      -1.83772793      -0.68488704 
H       1.67584485       2.93289157       3.16649252       0.00988955      -0.01785926       0.15879472 
C       3.49993730       1.85900806       3.44453355      -1.19362022       0.86179977      -0.35044446 
H       1.45452490       1.23235836       3.19174216      -0.43249316       0.05915445      -0.12816041 
H       4.00971796       2.94516664       3.30252273      -0.33303534      -0.09847782      -0.08402330 
H       4.03076327       0.99358721       3.21069814       0.40216148      -0.18044432       0.05656159 
H       3.35812010       1.85389014       4.55029036       0.19671238       0.03591566      -0.16457358 
26
Properties=species:S:1:pos:R:3:momenta:R:3 pbc="F F F" energy=-8567.64321329727
C      -2.24030398       1.95881591      -0.73430797       1.52748886      -0.22570166       0.44257412 
C      -1.84980740       3.41159154      -0.35237866       0.17775673       1.00591161      -0.44192665 
H      -1.56187195       1.21866716      -0.22508495      -0.13446963      -0.07998998      -0.25000629 
H      -2.22620755       1.84121927      -1.79865696      -0.09795513      -0.00060464      -0.12211433 
H      -3.30956012       1.69847447      -0.37528297      -0.14661260      -0.01718956       0.21787689 
C      -0.51278106       3.84178501      -0.99168126       0.13946789      -0.02102136      -0.06822731 
H      -1.85534503       3.41400553       0.73104483      -0.41829298       0.08221327      -0.20265993 
H      -2.73085194       4.03896754      -0.77996706      -0.15882524      -0.17219360       0.42382510 
H      -0.63621299       3.76748160      -2.12293267       0.00516751       0.08158947       0.18218998 
C       0.65647685       2.84690044      -0.71577660      -0.42706169      -0.54516700       0.80707718 
H      -0.28027845       4.88686103      -0.68664239      -0.44755008       0.02786182       0.00584622 
H       1.58119355       3.23072493      -1.09355839      -0.22589312       0.08730449      -0.17205781 
H       0.43683355       1.98156108      -1.33682008       0.08533973      -0.02004724       0.13508463 
C       0.72476228       2.65465727       0.79085090      -0.24999455       0.67312583       0.10363849 
H       0.59752938       3.64086492       1.27778918      -0.02248094      -0.05212843      -0.06861639 
C       1.98007124       1.91409583       1.22304212       0.02521202      -0.13897767      -0.74139553 
H      -0.15036571       2.03994762       1.11273132      -0.35217501      -0.23065837      -0.20903830 
H       2.84004486       2.48908386       0.96095357      -0.13359250      -0.08960928       0.03370903 
H       1.96344742       1.10379120       0.57022684       0.16662668       0.44923195      -0.24193371 
C       1.94528293       1.72251789       2.78223337      -0.32359163       0.01498537       0.61665810 
H       1.41208773       2.63435615       3.17007956       0.20939109       0.00571211      -0.03415876 
C       3.44096890       1.74160807       3.28297860       0.51757199      -0.64773432      -0.30824659 
H       1.42290005       0.89040521       3.35335245      -0.03147316       0.11994066      -0.06908213 
H       3.97661504       2.47143084       2.89023493       0.25079261      -0.35804742       0.04031155 
H       4.00507437       0.76476348       3.19921434       0.06781122       0.11859806      -0.15762934 
H       3.35838029       1.95438640       4.37617512      -0.00265809      -0.06740411       0.07830178 
26
Properties=species:S:1:pos:R:3:momenta:R:3 pbc="F F F" energy=-8567.97056392465
C      -2.37193316       2.04060808      -0.65498924      -1.86125858       0.94147143       0.63086236 
C      -1.91759417       3.49657305      -0.45169302       0.20792986      -0.11357933      -0.29977944 
H      -1.52825950       1.34674775      -0.55403126       0.03974555      -0.00938212      -0.14689099 
H      -2.85232227       1.93189357      -1.64244528       0.10302416      -0.04554848       0.15678425 
H      -3.10884523       1.86821763       0.06027635      -0.09014483       0.13543034      -0.18256671 
C      -0.57408314       3.89670666      -1.01526784       1.05804394      -0.74552339      -0.30645218 
H      -2.09667926       3.76188530       0.56632769      -0.34737310      -0.08169536      -0.03933426 
H      -2.70328298       4.09999740      -0.90504606      -0.07964801      -0.17927811       0.12426673 
H      -0.55821598       3.95794084      -2.10010540       0.17406256      -0.04334111      -0.14659620 
C       0.57836593       3.01978620      -0.61304364       0.53899153       0.75938936       0.23096856 
H      -0.33658128       4.88576064      -0.61637983      -0.44553452      -0.01291551      -0.21617200 
H       1.47321094       3.50288084      -1.09840742      -0.05120696       0.34626739       0.01594841 
H       0.48408978       2.04776445      -1.13807333      -0.16246697       0.00587960      -0.22566623 
C       0.71911394       2.63827660       0.88877610      -0.21253262      -0.15727439       0.78292878 
H       0.73630022       3.49027349       1.56755482       0.07509292       0.13247127       0.14979437 
C       2.06934445       1.92565911       1.27659626       0.99967334      -0.28613000       0.50878497 
H      -0.16062831       2.05670656       1.11069815       0.05845548       0.15056261       0.09269823 
H       2.82595896       2.61521617       0.79064620       0.09113768       0.10190442      -0.37457435 
H       2.12863284       0.97094363       0.65175167      -0.20751101      -0.10126537      -0.03602713 
C       2.13870499       1.83182708       2.71305702      -0.42405005       1.07659797      -0.06740115 
H       2.15277571       2.86148439       3.07863318       0.13265102       0.11816409       0.23257651 
C       3.45330125       1.23678677       3.18233837      -0.10890221      -1.79221515      -0.92758321 
H       1.34872169       1.30021265       3.14135665       0.15976268       0.04912114      -0.08564160 
H       4.31648572       1.95218603       2.76968829       0.26616580       0.01213433       0.03077106 
H       3.74897414       0.28788187       2.81454776       0.28251744      -0.03970995       0.08053746 
H       3.56230360       1.19749537       4.23954376      -0.19662509      -0.22153567       0.01776378 
26
Properties=species:S:1:pos:R:3:momenta:R:3 pbc="F F F" energy=-8568.064743621688
C      -2.67351677       2.24974280      -0.72469690       0.34838809       0.15424205      -0.42001588 
C      -1.89935738       3.57716390      -0.42359756       0.29860588       1.33272036       0.94231433 
H      -2.11994896       1.38535612      -0.36452289      -0.37405144       0.00677838      -0.02121669 
H      -2.65576059       2.18072294      -1.80600148       0.10928061      -0.15054024      -0.16051562 
H      -3.72865278       2.25537767      -0.32757281      -0.02686257      -0.02490442       0.12992587 
C      -0.62314753       3.69933559      -1.19008228       0.07982138      -1.01028338      -0.44631318 
H      -1.76861116       3.60749434       0.68835656       0.08427747      -0.18955731       0.15475170 
H      -2.63124367       4.41835119      -0.59534782      -0.18750158      -0.20250280       0.20180532 
H      -0.67317492       3.20534463      -2.15522032       0.08990441       0.28270392      -0.08556538 
C       0.68371227       3.07116750      -0.52596017      -0.48663276      -1.27608762       0.37946103 
H      -0.51414134       4.76375583      -1.49495589       0.03422446       0.18248820      -0.26372664 
H       1.53854892       3.68024606      -0.73246350      -0.31594184       0.16885327      -0.27094574 
H       0.86330482       2.12524237      -1.02348964      -0.06931949       0.16996254       0.02724847 
C       0.69708547       2.72777888       0.94550728       0.61051374       0.56771027       0.47615896 
H       0.66268795       3.61355069       1.60201676       0.01448907       0.01254900      -0.06774377 
C       2.04744129       2.06430729       1.30603392       0.52214724      -0.13452609      -0.41468731 
H      -0.11171368       2.08650086       1.31222317      -0.10543377       0.10857712      -0.02279849 
H       2.83774781       2.57664733       0.82376003      -0.32936274       0.02587104       0.12480660 
H       1.97483071       1.11169008       0.85231605      -0.18821627       0.28880275       0.21613828 
C       2.33023252       1.83635029       2.80800598       0.58515182       0.02599089      -0.44416868 
H       2.52184286       2.81989230       3.33298182      -0.28723087       0.03158694       0.06885711 
C       3.55229785       0.94473151       3.11360910       0.20242468       0.01515864       0.27443372 
H       1.47253132       1.28298179       3.36077054       0.00947781      -0.10168650      -0.29028430 
H       4.45660841       1.43985814       2.94546862      -0.27955740      -0.20752852      -0.09169279 
H       3.50090235       0.06812665       2.38476112      -0.63229109       0.26052122       0.14410156 
H       3.57419571       0.50921211       4.13548182       0.29369517      -0.33689969      -0.14032845 
26
Properties=species:S:1:pos:R:3:momenta:R:3 pbc="F F F" energy=-8567.671327900109
C      -2.75219610       2.35416361      -0.89480829      -0.03863485       0.54660444      -0.37784063 
C      -1.86170523       3.47221698      -0.34018262       0.50187868       0.10341584      -0.46467962 
H      -2.08882783       1.45985356      -0.85753829       0.01863454      -0.03333767      -0.17258117 
H      -3.08020988       2.51988188      -1.90046522      -0.06332676       0.10258334       0.16747371 
H      -3.51987155       2.10134505      -0.23615364       0.09166690      -0.28019006      -0.20031702 
C      -0.50360356       3.76031072      -0.97229069      -0.28215856       0.33451555       0.41780860 
H      -1.87266415       3.20502800       0.70510235       0.08029387      -0.34196172      -0.29987992 
H      -2.40659669       4.35858248      -0.44512087      -0.13465039      -0.28575544      -0.05790493 
H      -0.61230354       4.07275895      -2.02208770       0.20476974       0.13137775       0.13536365 
C       0.65238179       2.82249011      -0.55627716      -0.24969015      -0.46547502       0.08638921 
H      -0.13605831       4.76999722      -0.55569114      -0.24839002      -0.27477973       0.18205687 
H       1.56093643       3.14707347      -1.14668579      -0.06410423      -0.05090135      -0.16963712 
H       0.44223544       1.71052150      -0.78445228      -0.33470403      -0.18072186      -0.18481781 
C       0.80004819       2.96601057       0.95845807       0.22150396      -0.07178346      -0.11297905 
H       1.06656314       3.95826818       1.35170320       0.15633422      -0.03256755      -0.24668898 
C       2.07736149       2.08406250       1.29877527       0.09829093       0.84602018       0.29058423 
H      -0.00492419       2.56278312       1.54347413      -0.06516678       0.10879272       0.18481007 
H       2.99027559       2.53683026       0.97184820       0.55948933       0.07024680      -0.11915016 
H       1.86380015       1.10672093       0.88776468      -0.10095686      -0.12240051       0.02147655 
C       2.24783422       1.82120779       2.87684816       0.11530649       0.28634205       0.31877016 
H       2.39057922       2.68713391       3.46166434      -0.01472537      -0.23906107       0.21458738 
C       3.44332984       0.86609050       2.91744994      -0.16127839       0.27574694       0.30341546 
H       1.43219290       1.31835053       3.29233821      -0.11603610       0.24523665       0.17200824 
H       4.20461065       1.10200121       2.14811024       0.15763357      -0.32615259      -0.23440189 
H       3.14659900      -0.16057703       2.88531913      -0.15386771      -0.18141713       0.09165595 
H       3.95822969       0.96007179       3.88783490      -0.17811202      -0.16437710       0.05447820 
26
Properties=species:S:1:pos:R:3:momenta:R:3 pbc="F F F" energy=-8568.009399213926
C      -2.59742621       2.50296473      -1.18290372       0.23967073       0.09337219      -0.48880155 
C      -2.00865720       3.52478942      -0.28023871       0.41765406       0.33863406       0.32040947 
H      -1.94910725       1.68592645      -1.25559383       0.04552283      -0.03346918      -0.10524069 
H      -2.89652001       2.89190029      -2.15662351      -0.02522786      -0.01632377      -0.24628682 
H      -3.52251130       1.98998187      -0.77037915      -0.20363874       0.21077083      -0.09952684 
C      -0.64698397       3.83473583      -0.87519195      -0.05573459       0.25216023       0.80774972 
H      -1.89423540       3.00009749       0.70739869      -0.33066795      -0.12070126       0.12314563 
H      -2.75352477       4.35476439      -0.32208982       0.02075756      -0.14868506      -0.02573956 
H      -0.66341821       3.79255159      -1.97370449      -0.16612511      -0.20515110      -0.06391784 
C       0.42004048       2.74790196      -0.47165736      -0.42239622      -0.41428630       0.53571447 
H      -0.25093143       4.78326964      -0.48449534       0.20980954       0.12819294       0.10691216 
H       1.22879614       2.92258202      -1.19422307      -0.08857428       0.12146045       0.07647692 
H       0.00804953       1.76777413      -0.59514214       0.59196886       0.33355768       0.41160163 
C       1.03506528       2.95488234       0.93179455      -0.50160529       0.21578492      -0.40087248 
H       1.40836584       3.94839734       1.00880204       0.14272705       0.03573068      -0.10139751 
C       2.19719004       2.05872978       1.27658969       0.28006987      -0.51105087      -1.26902726 
H       0.21618268       2.79046291       1.70018050       0.05400666       0.23461918       0.14537015 
H       3.19822220       2.39537107       0.78877684      -0.01647603      -0.24463955      -0.13170824 
H       1.97077583       1.09155763       0.84470738       0.17064321      -0.05755978      -0.23529427 
C       2.38135026       1.80221730       2.74400996      -0.24733751      -0.15595864       0.17073276 
H       2.47390640       2.71788439       3.34164311       0.03621693       0.17132759       0.02455472 
C       3.36230494       0.74797376       3.20036578       0.36234063      -0.40218621      -0.06542608 
H       1.31835540       1.50977630       3.10188815      -0.16618057      -0.01398200      -0.08970649 
H       4.30801657       1.00030317       2.76714977      -0.03711576      -0.03926066       0.32513239 
H       3.19205973      -0.22129022       2.71526319      -0.03045889       0.03620934       0.18370243 
H       3.47221338       0.66593751       4.31047994      -0.27984913       0.19143429       0.09144318 
26
Properties=species:S:1:pos:R:3:momenta:R:3 pbc="F F F" energy=-8568.030032320386
C      -2.71215837       2.53136931      -1.36535744       0.05139109       0.33788630      -0.47104174 
C      -2.01362879       3.51805676      -0.35972861       0.10233259      -0.30474407       0.20164202 
H      -2.42538795       1.49429064      -1.26967805      -0.00765910       0.14187645      -0.20415616 
H      -2.45531633       2.80760579      -2.39366688       0.16123687       0.09414942       0.46790248 
H      -3.81362308       2.56432058      -1.24520372      -0.05947820      -0.01423216      -0.07887543 
C      -0.60418811       3.90745323      -0.65904537       0.11056429       0.03259366      -0.67869321 
H      -2.09864245       3.10944381       0.66464146      -0.26327343       0.11531646      -0.00871517 
H      -2.64762028       4.38358313      -0.35804687      -0.23868827       0.05248897       0.01683859 
H      -0.37145836       4.13361064      -1.69451229      -0.00045563       0.07718142       0.40934405 
C       0.39233243       2.78149334      -0.43191676      -0.26777234       0.83061935      -0.26983114 
H      -0.38897870       4.72717780       0.01799178      -0.05421960       0.00267628      -0.12459050 
H       1.11303978       2.83853785      -1.25288627       0.13533861      -0.07321462       0.01616021 
H      -0.16016822       1.89164565      -0.62255292      -0.21791072      -0.40915565      -0.11964315 
C       1.18768900       2.92589072       0.89153148       0.67373845      -1.27995317      -0.14714680 
H       1.78362005       3.85900484       0.86426677       0.06488017      -0.00366777      -0.22016162 
C       2.15294791       1.77487531       1.25676474      -0.39913692       0.24172965       0.83151225 
H       0.43889727       3.00024115       1.68647651      -0.02642648       0.23580528      -0.12077716 
H       3.05575117       1.88790996       0.79480971       0.12609512      -0.03470083       0.32526352 
H       1.76497131       0.79625592       0.84796128      -0.05415966       0.04179661      -0.15312502 
C       2.33290719       1.83451470       2.78162182      -0.07548422      -0.42813812       0.79632494 
H       2.52700524       2.90865050       2.98939384       0.08263138      -0.00210252      -0.32121406 
C       3.40276932       0.83959544       3.26061018       0.05126586       0.16634371       0.56252349 
H       1.37215637       1.61679496       3.23242566       0.12573547       0.00136351      -0.22757417 
H       4.41335210       1.37947815       3.31301553      -0.13581314       0.14795214       0.01649889 
H       3.54613153       0.10285457       2.43273601      -0.06448919       0.17038767      -0.26491554 
H       3.26116718       0.31205830       4.14899937       0.17975699      -0.14025798      -0.23354958 
26
Properties=species:S:1:pos:R:3:momenta:R:3 pbc="F F F" energy=-8567.847909141175
C      -2.58720011       2.64553628      -1.48826701      -0.19479731      -0.10150444      -0.62943467 
C      -1.98258605       3.56160548      -0.38024413       0.88855320      -0.15747645      -0.19963572 
H      -1.90452973       1.82990859      -1.78303158       0.28549213       0.11444940      -0.05851082 
H      -2.70493801       3.16463579      -2.44245322      -0.16895250       0.00040017      -0.54234605 
H      -3.57824647       2.18057519      -1.20171984       0.16435126      -0.01911546       0.14127837 
C      -0.56177014       3.85087995      -0.75212502       0.48574194      -0.79084771       0.49472888 
H      -2.08161746       3.10652837       0.61624781       0.17892793      -0.13344079      -0.35389091 
H      -2.53870052       4.55458140      -0.32115330      -0.14773014      -0.04768097       0.08354337 
H      -0.34137396       4.21290662      -1.81050234       0.32518827      -0.03708531      -0.29718974 
C       0.49417598       2.62540882      -0.51648283      -0.20556409      -0.10095082       0.41192115 
H      -0.29578103       4.63573111      -0.06402055      -0.07972771       0.21773295      -0.15504160 
H       1.22932678       2.65826700      -1.34549852       0.26986923      -0.21342425       0.03648461 
H      -0.13569831       1.69365358      -0.68694255      -0.09504936       0.08919755       0.09169094 
C       1.11885676       2.88217450       0.83670855      -0.18899222      -0.03197019       0.76922643 
H       1.79198975       3.74155411       0.74148851      -0.10045578      -0.15049655       0.09792622 
C       2.04633440       1.72289812       1.34711550      -0.82827321      -0.68014772       0.51914018 
H       0.31211830       3.10744792       1.55557839      -0.08417225       0.27300304      -0.11398896 
H       3.10463463       1.88938099       0.88329511       0.36844689       0.07077496       0.06714603 
H       1.78138870       0.70470193       1.06913130      -0.01345835       0.23560602      -0.13469006 
C       2.15990153       1.80183457       2.90042640       0.31910156       0.49826928      -0.01912952 
H       2.43031338       2.77020574       3.19636416      -0.36790487      -0.05549735      -0.22223896 
C       3.40292661       0.99816583       3.39193009      -0.19917406       0.39710682      -0.39387813 
H       1.27701928       1.42318558       3.40416608      -0.15918341       0.02836812       0.08348452 
H       4.22223059       1.68195276       3.48652265      -0.13344784       0.26543766      -0.17831571 
H       3.70084212       0.11954550       2.81512153      -0.06668323       0.15528274       0.26332792 
H       3.21824742       0.63355872       4.46561240      -0.25210607       0.17400929       0.23839225 
26
Properties=species:S:1:pos:R:3:momenta:R:3 pbc="F F F" energy=-8568.133792774299
C      -2.48480884       2.74272993      -1.69736291      -0.01327145      -0.14517495      -1.47333063 
C      -1.86864537       3.55957814      -0.56722306       0.25327585       1.04519628      -0.20065322 
H      -1.73908529       2.05738157      -2.04169177      -0.01067887       0.00078992       0.20234049 
H      -2.80110053       3.30020171      -2.62152748      -0.03027308      -0.23383046       0.12399695 
H      -3.40428728       2.21202731      -1.44481156      -0.13110313       0.16235647       0.11105719 
C      -0.35921168       3.77480629      -0.95731340      -0.21683303      -0.58489019      -1.05116378 
H      -2.08138523       2.84863493       0.24301272       0.17855461      -0.04920691       0.34796787 
H      -2.41224032       4.45779988      -0.38557523       0.01089191      -0.20760026      -0.24912514 
H      -0.28998978       3.78406774      -2.07727240       0.22400647      -0.18871606       0.36443520 
C       0.54094266       2.62544537      -0.44027536       0.58150939      -0.19715880      -0.87253349 
H       0.15230913       4.71472088      -0.68720822      -0.30227074       0.27064053      -0.08938781 
H       1.43152005       2.72730077      -1.08331695       0.14000924       0.01551585       0.13269423 
H       0.07707917       1.68926208      -0.52993282       0.14446857      -0.08339043      -0.09970549 
C       0.95420237       2.81561485       1.01886798      -0.63975027      -0.35618153       1.08707095 
H       1.43170836       3.81199107       1.18576773      -0.11417046       0.39047064       0.17277634 
C       1.84556826       1.73080629       1.50444940      -0.00462370      -0.21057917      -0.45279664 
H       0.02059348       2.92083747       1.65343151      -0.32588260       0.16638675      -0.08594540 
H       2.83394542       1.96912635       1.01289454      -0.10520622      -0.21541910       0.20339602 
H       1.54290367       0.73110245       1.20575844      -0.12792511       0.00574874       0.12776277 
C       2.11726812       1.76876262       3.00929923       0.20721882       0.59026843       1.06999537 
H       2.33469025       2.83083712       3.26035357      -0.13332699       0.42075903       0.32243831 
C       3.36047100       1.07535931       3.50474846       0.98176638      -0.12371812       0.46317526 
H       1.27521660       1.50536883       3.62428942      -0.04401370       0.04103765       0.03026089 
H       4.20631451       1.32322941       2.88861691      -0.18795968      -0.31949651       0.02730267 
H       3.18384183      -0.02800348       3.40752353      -0.22809674      -0.11704966       0.07538012 
H       3.54469850       1.19763148       4.53739546      -0.10631547      -0.07675814      -0.28740903 
26
Properties=species:S:1:pos:R:3:momenta:R:3 pbc="F F F" energy=-8568.118701105728
C      -2.44235682       2.68669496      -1.78520886       0.41520623      -0.27349732      -0.29256049 
C      -1.62991059       3.54770045      -0.80227368       0.87700767      -0.59877697       0.35127081 
H      -1.97421015       1.70552581      -1.90658567      -0.09933365       0.07107028       0.05579370 
H      -2.47647334       3.16823189      -2.79763868       0.31021657       0.26199558       0.01379356 
H      -3.43859892       2.58358643      -1.51389880       0.08591247      -0.02289827       0.04069381 
C      -0.12463183       3.77607618      -1.05483206       1.69918406      -0.58117149      -0.38957747 
H      -1.90725856       3.04398349       0.12961976      -0.11599218       0.22411952      -0.13111714 
H      -2.14076596       4.52154903      -0.83079938      -0.24999356       0.26909515      -0.15420449 
H      -0.11419422       3.88896924      -2.08424473      -0.08744445       0.13318817      -0.08626374 
C       0.78452869       2.72230009      -0.43268091      -0.45105028      -0.13367698      -0.18313681 
H       0.19961980       4.65811716      -0.54646384      -0.19822859       0.03700886       0.10056952 
H       1.82903451       2.99830877      -0.60669307      -0.17058759       0.18287859       0.01442308 
H       0.64098520       1.65195054      -0.74603384       0.34402708       0.10384159       0.10857549 
C       0.62315246       2.68575430       1.09998851       0.15072289      -0.65555622       1.65600108 
H       0.80823403       3.74058321       1.48372282       0.15388533      -0.26799126       0.03611707 
C       1.70219668       1.77490146       1.64776136      -0.85958462       1.50956943      -0.39522898 
H      -0.36791729       2.45831839       1.50341377       0.05943116      -0.08620689      -0.40647566 
H       2.56186073       1.99977586       1.07099634       0.27371895      -0.19370152      -0.01973189 
H       1.47517629       0.70670407       1.55763925      -0.16335902       0.05642854       0.19230753 
C       2.00910401       1.88970429       3.10016490      -0.23159597      -0.05856328       0.19588104 
H       2.19022302       2.96540718       3.39423189       0.04901419      -0.20107645      -0.32001173 
C       3.20417752       1.02036237       3.55251188      -1.34438795      -0.01566042      -0.03628102 
H       1.16236417       1.54331511       3.77364679      -0.03758205      -0.12598823      -0.27557528 
H       4.05698440       1.14103673       2.83367962      -0.14590099       0.14299076      -0.03002779 
H       2.95827401      -0.04124856       3.45390887      -0.22180197       0.12657784      -0.22133284 
H       3.59943814       1.19558391       4.57212066      -0.04148374       0.09600098       0.17609865 
26
Properties=species:S:1:pos:R:3:momenta:R:3 pbc="F F F" energy=-8567.878222748011
C      -2.16045798       2.58295769      -1.89289103       0.12947502      -0.39428396      -0.52463061 
C      -1.56762624       3.62550322      -0.96512997       0.21275613      -0.09610459      -1.41346285 
H      -1.61483447       1.61113197      -2.01236044       0.10577037      -0.03821249      -0.01432477 
H      -2.00145547       3.06473757      -2.81492629      -0.00638840       0.11028740      -0.01585592 
H      -3.25372036       2.30928247      -1.79102683      -0.01040636      -0.05740749      -0.07317713 
C      -0.12295826       3.75940934      -1.13592168       0.98268629       0.47596719       0.40040459 
H      -1.68460835       3.43874165       0.13625674      -0.11823394      -0.02488273       0.09542166 
H      -2.20281657       4.49853349      -1.18377032       0.22440880      -0.20762555      -0.03899809 
H       0.06283271       3.73032925      -2.22863996      -0.23838476       0.26637092      -0.02071529 
C       0.77307015       2.71396517      -0.38847907      -1.03167595      -0.06303414       0.21930976 
H       0.20568666       4.78442004      -0.76266576      -0.07979158       0.25532856      -0.03266269 
H       1.81971158       3.02392974      -0.52441973       0.29492670       0.05228800      -0.19309506 
H       0.69986117       1.74441034      -0.90150533      -0.09983318      -0.30841590       0.06180986 
C       0.59526989       2.71828897       1.08441660       0.19026215       0.25314004       0.25812763 
H       0.79035457       3.72940413       1.31031981       0.24560702       0.08531707      -0.18828159 
C       1.60225046       1.69728100       1.74364346      -0.98774002       0.53242753      -0.30903681 
H      -0.33422469       2.36498934       1.52775168      -0.32471535      -0.04440479       0.00517914 
H       2.59958233       1.64892198       1.23619498       0.00804512      -0.23749015       0.22791836 
H       1.22369508       0.60927207       1.75733083       0.10587295       0.16001368       0.17701009 
C       1.95584147       2.03254618       3.21803774       0.14856058      -0.61968099      -0.23562777 
H       2.38695758       3.02881744       3.24637729       0.11296569       0.24774009      -0.50473335 
C       3.00057774       0.98989353       3.68617912       0.24897055      -0.32426159       1.49135679 
H       1.12749593       1.89477576       3.83625203      -0.11234024       0.00362741       0.18598045 
H       3.89476797       1.01061194       3.11473661       0.04953642       0.11440305       0.10607616 
H       2.62364823      -0.02109020       3.81679504      -0.16274673      -0.14019714       0.33759009 
H       3.31911559       1.26364608       4.68689245       0.11241273      -0.00090944      -0.00158262 
26
Properties=species:S:1:pos:R:3:momenta:R:3 pbc="F F F" energy=-8568.036390946974
C      -1.96163484       2.55537983      -2.20758932       0.22193903       0.05627166      -0.58405584 
C      -1.60416730       3.64626599      -1.17722324      -0.17536401       0.26929433      -0.51443982 
H      -1.75609496       1.61886847      -1.77898057       0.03903108      -0.05073232       0.26317717 
H      -1.52776498       2.67522365      -3.22500087       0.13994471       0.03963599      -0.12389411 
H      -3.00595461       2.64525594      -2.33449998       0.12314158       0.09397791      -0.29922971 
C      -0.10694516       3.80089827      -0.97830131      -0.83111092      -0.41652188       1.23468486 
H      -2.17589831       3.47767757      -0.23560806       0.35035349      -0.19045256      -0.20680018 
H      -2.06146951       4.60193261      -1.53010605      -0.10229390       0.09888975       0.00407425 
H       0.28525001       4.06908230      -1.98553675      -0.43291427      -0.11129413      -0.00662857 
C       0.67991489       2.63370647      -0.40604346       0.62035533      -0.59244270      -0.37690094 
H       0.08913283       4.70640521      -0.35779466      -0.08153615      -0.02566781      -0.17309469 
H       1.71618738       2.62442178      -0.81418407      -0.00438818      -0.01948179      -0.09563013 
H       0.15866410       1.74860376      -0.79016134      -0.13893617       0.04726327       0.29194405 
C       0.80623185       2.73848554       1.13782180      -0.37307637       0.91640780      -0.25280787 
H       1.34020955       3.66926916       1.29506047      -0.19477030       0.26630102       0.03600312 
C       1.49817139       1.51024940       1.81049048       0.54138178      -0.76886587      -0.71929536 
H      -0.17918454       2.82642024       1.46852914       0.18195880       0.32285907      -0.05485956 
H       2.37642658       1.32510899       1.17411186       0.08640702      -0.06912046       0.19543099 
H       0.89887876       0.67155564       1.98297877      -0.00847106      -0.32264822       0.33113152 
C       2.04909518       2.08822777       3.21472343       1.16083815       0.60191134       0.63762205 
H       2.75564417       2.96527331       2.97675530      -0.26589758       0.13708385      -0.05391228 
C       2.76685417       1.08149962       3.97433810      -0.95584079      -0.81707906       0.50508703 
H       1.17214518       2.39942771       3.82373864       0.28956622       0.32094923       0.14821491 
H       3.55417379       0.62230276       3.28181307      -0.25620761      -0.05387013      -0.14796221 
H       2.09358335       0.34220437       4.41690183       0.03203913       0.07493351      -0.04265529 
H       3.31383247       1.52192587       4.86278873       0.03385101       0.19239821       0.00479660 
26
Properties=species:S:1:pos:R:3:momenta:R:3 pbc="F F F" energy=-8567.86578319277
C      -1.96121464       2.42723028      -2.39532841      -0.06559073      -0.67899491      -0.01649382 
C      -1.73448008       3.37055035      -1.18874527      -1.05213114      -0.53689682       0.11127286 
H      -1.83404442       1.38809533      -2.00888641       0.06226108       0.03356945      -0.44519908 
H      -1.25159391       2.60312580      -3.17512988      -0.08808351       0.13672568       0.00847786 
H      -2.95667936       2.59462159      -2.89364214       0.04075130      -0.07326178       0.10397679 
C      -0.22505590       3.71685643      -0.96791364       0.45128434      -1.12581481      -0.58598491 
H      -2.08535436       2.90309915      -0.29116270       0.08784043      -0.17821915       0.19575041 
H      -2.21796857       4.32752995      -1.34777309       0.02405971       0.04858167       0.02390214 
H       0.17518802       4.08377295      -1.92870298      -0.20836372       0.12631699      -0.14424811 
C       0.48162410       2.57458093      -0.28482576      -0.37602842       0.37350354       1.09303280 
H      -0.18871266       4.57000596      -0.35506192      -0.15778101       0.17427374       0.15596708 
H       1.36897184       2.30831254      -0.88619179      -0.01355091      -0.08290324       0.13041493 
H      -0.14753796       1.64302778      -0.27888411      -0.18030828       0.03286900      -0.02553329 
C       0.98836935       2.88171970       1.10662522       1.55766482       0.52151234       0.58331825 
H       1.51035390       3.89394703       1.11692383      -0.16582202       0.05136938      -0.12008235 
C       1.70870491       1.86483664       1.87586236      -0.23116875       0.91423176      -0.66224880 
H       0.01631957       3.20652650       1.60470580      -0.04897007       0.02639487       0.18599783 
H       2.52798383       1.62838870       1.20103362       0.06251043      -0.00156827      -0.11480076 
H       1.08902973       0.92693919       2.02982094       0.14759205       0.13411490      -0.10697017 
C       2.26750984       2.26015085       3.19039920       0.77180723      -0.26603045      -0.32011323 
H       3.11124581       2.87436332       3.07190793      -0.01307566      -0.04206215      -0.04673789 
C       2.64729887       1.01466860       4.03571381      -0.62581005       0.09636023      -0.30105139 
H       1.56676981       2.94183076       3.63599365       0.33183294      -0.04653360       0.10421422 
H       2.85246243       0.19368598       3.38656512      -0.06930761       0.14185202       0.19780740 
H       1.66060060       0.68973813       4.48777327      -0.10209599      -0.10664612       0.05044399 
H       3.31170617       1.06809008       4.81896510      -0.13951647       0.32725571      -0.05511276 
26
Properties=species:S:1:pos:R:3:momenta:R:3 pbc="F F F" energy=-8567.870915382435
C      -2.03433367       2.20933179      -2.41955930      -0.02327303      -0.33839006      -0.37985408 
C      -1.87551771       3.15814230      -1.25275171      -0.77512127      -0.55712007       0.00220263 
H      -1.19262768       1.54941170      -2.51970060       0.10251583      -0.16707180      -0.05717604 
H      -2.16759049       2.79140094      -3.38844090      -0.03683275       0.03085141       0.01332233 
H      -2.90829020       1.65195721      -2.28521979       0.23467853      -0.03664559       0.38619903 
C      -0.44237586       3.60307313      -1.02850070      -0.27618921      -0.17435030      -0.15036774 
H      -2.18699763       2.68139000      -0.35327914      -0.08064262       0.00966008      -0.16018787 
H      -2.49798248       4.04469278      -1.47853361       0.30430307      -0.11345590       0.07609400 
H      -0.05311754       3.59387960      -2.05804397      -0.16219502       0.11604036      -0.04271331 
C       0.31875958       2.57398702      -0.06113538      -1.14682858       0.66456280       0.95946976 
H      -0.35997349       4.64020911      -0.60186453       0.04132402      -0.03741015       0.03333454 
H       1.04341820       1.99379061      -0.63880289      -0.18143968      -0.06359670      -0.08637571 
H      -0.36638169       1.90884569       0.44449713      -0.12854112      -0.02780056       0.01458464 
C       1.14844760       3.22750557       1.10665545       0.87135365       0.34718259      -0.34659126 
H       1.78675888       3.97461582       0.71864865      -0.07760820       0.06915627       0.04082874 
C       1.87271228       2.00173573       1.83121561       0.35918678       0.26785464       0.39379931 
H       0.37120955       3.63376369       1.77870178      -0.06586805      -0.22630119      -0.23815667 
H       2.58266368       1.51531230       1.11287379      -0.08082972       0.12509178      -0.10682876 
H       1.20049258       1.20823623       2.02392194       0.21106654       0.05479434       0.31659773 
C       2.58035118       2.27781266       3.13899219       0.68665210      -0.14613299      -0.28546605 
H       3.66877897       2.43592713       3.00985620       0.13239732      -0.37906317      -0.03619183 
C       2.57670965       1.11227988       4.05857372       0.21672906       0.16438739       0.12940995 
H       2.26957425       3.22239839       3.52693247      -0.28752821       0.14673964      -0.12999927 
H       3.01836387       0.17059580       3.64373825       0.15161503       0.11063609      -0.19920540 
H       1.56172673       0.76494443       4.24556787      -0.04567566       0.25213209      -0.27575556 
H       3.07239445       1.42893022       4.98711668       0.05675120      -0.09175103       0.12902691 
26
Properties=species:S:1:pos:R:3:momenta:R:3 pbc="F F F" energy=-8568.052009716312
C      -2.06438343       2.25798712      -2.41879068       0.31148433       0.85260403       0.25811421 
C      -1.99375616       3.14004434      -1.23530912      -0.91514674      -0.48574533       0.17536250 
H      -1.09679795       1.77322776      -2.57329511      -0.08417106       0.12767102      -0.03572532 
H      -2.22924790       2.82478955      -3.30002537       0.21517662       0.20064466       0.06498136 
H      -2.78456586       1.41876767      -2.36475147      -0.08727100      -0.10455948      -0.04341441 
C      -0.54152540       3.48678593      -0.74584111       0.23439007       0.23995973       0.34260958 
H      -2.41512342       2.69108025      -0.29050555      -0.04827161      -0.00037559       0.05994438 
H      -2.46939134       4.15357545      -1.38449184       0.11603144       0.29539565       0.04153301 
H       0.06436174       3.84970245      -1.56956956      -0.27254677       0.20064001       0.13026651 
C       0.23196650       2.49319255       0.01374499       0.04903486      -0.54637340       0.56939247 
H      -0.76511929       4.33654342      -0.12950159      -0.03600568      -0.17797095       0.12081336 
H       0.64360422       1.63800525      -0.51585047      -0.25189827      -0.05061177       0.13227625 
H      -0.55519843       2.00835498       0.68775601      -0.00033336      -0.00553342       0.17164900 
C       1.25291973       3.14091837       0.95434017       0.37106148      -0.48425368      -0.96264160 
H       2.00331893       3.63212407       0.31648059      -0.00652512       0.07174098      -0.19705393 
C       1.88081077       1.98568582       1.69553733      -0.14622677      -1.21656492      -0.25062475 
H       0.72370229       3.82743260       1.56194593      -0.12010408      -0.06457568       0.05918386 
H       2.62237804       1.45180598       1.07574795      -0.11343815       0.17069649      -0.16217230 
H       1.12312418       1.30247019       2.06786294      -0.07894798       0.02093232       0.32696195 
C       2.59890382       2.43739052       3.03988125       0.13312332       1.29174855      -0.57384532 
H       3.60179279       2.81405928       2.80636881      -0.20294427      -0.21711161       0.10738201 
C       2.76838217       1.18968646       4.02835521       1.01860375      -0.20597364      -0.30263482 
H       1.95764574       3.21357042       3.52810229      -0.15503738      -0.15833104      -0.20650288 
H       3.34957077       0.42369917       3.52389908       0.13728603      -0.20505747       0.07038120 
H       1.83077503       0.74841251       4.37318367      -0.12404979       0.30612507       0.12743862 
H       3.37384672       1.48609077       4.84996971       0.05672616       0.14487946      -0.02367494 
26
Properties=species:S:1:pos:R:3:momenta:R:3 pbc="F F F" energy=-8567.888479779287
C      -1.94352085       2.45743151      -2.50400690      -0.00100949       0.16820362      -0.69995867 
C      -2.07596554       3.16689651      -1.09993848      -0.69942735       0.02906089      -0.99079575 
H      -1.28193283       1.60296559      -2.52269795      -0.00141934      -0.06458984       0.20241196 
H      -1.56355292       3.18080362      -3.25466964       0.07305854      -0.07010707       0.19934141 
H      -2.95019377       2.27015046      -2.77963261       0.00934441       0.42808616      -0.22739620 
C      -0.71285520       3.63064987      -0.61414282      -0.61753146      -0.46255135       0.85658569 
H      -2.46889864       2.55185446      -0.36624959       0.15712276       0.01456586      -0.03432893 
H      -2.69549064       3.99679553      -1.23731350       0.15426767       0.04892500       0.02268676 
H      -0.14628888       4.05503404      -1.48697005       0.01676304      -0.20821093       0.14478611 
C      -0.03572644       2.41301598       0.00793694      -0.56944772      -0.38728076       0.00208896 
H      -0.76462327       4.46004264       0.10315827      -0.24825412      -0.00680447       0.08126998 
H       0.20172107       1.58582887      -0.64497442      -0.07584986       0.13355952      -0.18937795 
H      -0.73383350       2.12416311       0.72004546       0.10937312       0.05873563      -0.06804119 
C       1.23160552       2.79076956       0.88988778       0.21727259      -0.07197349      -0.43427229 
H       2.00501253       3.21505660       0.25772012      -0.00754711       0.05910034      -0.04183153 
C       1.81238394       1.75892070       1.78868029      -0.70105997      -0.00315588       0.44408561 
H       0.88482330       3.62291402       1.62287844      -0.02379783       0.02221945      -0.22158640 
H       2.56550383       1.11961190       1.39328309      -0.09424515      -0.24959946      -0.08669898 
H       1.05065935       1.16680486       2.31400504      -0.12649048      -0.04561004       0.00492106 
C       2.61540842       2.40903935       2.92484107      -0.19091212       0.32355216       0.34558345 
H       3.35543785       2.97633107       2.38527857       0.26177974       0.12610637      -0.10717017 
C       3.20698764       1.42927856       3.93665113       1.52865664      -0.19424366       0.44210416 
H       1.94513742       2.91352542       3.56561162       0.14569944       0.07983539       0.07218878 
H       3.79960704       0.64696001       3.42199397       0.22934424       0.04995649       0.16842147 
H       2.39531658       1.03880151       4.53799623       0.34082987      -0.05943010       0.11563840 
H       3.79732643       1.96795447       4.65780182       0.11347994       0.28165019      -0.00065575 
26
Properties=species:S:1:pos:R:3:momenta:R:3 pbc="F F F" energy=-8567.706985458392
C      -2.00282219       2.44927350      -2.61096719       0.42991374      -0.40517858      -0.25096804 
C      -2.16631115       3.17135756      -1.26005894       0.18421268       0.51408901       0.53632459 
H      -2.08817991       1.41736970      -2.35251922      -0.21305020      -0.09971131       0.13485516 
H      -1.02163819       2.53307960      -2.93724247       0.36149168      -0.03452861      -0.17368056 
H      -2.64001936       2.80281414      -3.41059446      -0.00624599      -0.03096426      -0.02432453 
C      -0.92912355       3.43599755      -0.32876410      -0.51152981      -0.47644387       0.08711400 
H      -3.03926901       2.70389779      -0.62121172      -0.10001828       0.07237476       0.11836149 
H      -2.40066430       4.25690534      -1.44508527      -0.15752591       0.29102282       0.11996542 
H      -0.34644238       4.16919075      -0.77999810       0.14254742       0.09356544       0.08922897 
C      -0.05258433       2.26426099       0.10809330      -0.31280558      -0.49196805      -0.58737645 
H      -1.39649151       3.90410777       0.55646179      -0.13467243      -0.11472975       0.27978078 
H       0.37090369       1.79637068      -0.78113321      -0.14764069      -0.19230948       0.17303713 
H      -0.56891267       1.54438400       0.81533234      -0.18274457      -0.26580670       0.00686558 
C       1.17300482       2.77572115       0.84493646      -0.42138404       0.27266377       0.83396124 
H       1.92160131       3.08935322       0.11034355       0.01834180      -0.00434799      -0.05081110 
C       1.72654839       1.85277027       1.94041242       0.14219870       0.10340224       0.33497571 
H       0.93134620       3.68685276       1.35370047       0.35105723      -0.10905663      -0.08191380 
H       2.29234228       0.92277498       1.69815417       0.02142030      -0.02595722       0.00988674 
H       0.98276336       1.36631656       2.63155293      -0.04442705      -0.04154402      -0.01993690 
C       2.75285129       2.54380458       2.93799289       0.30103551      -0.33596917      -0.30023021 
H       3.38746899       3.20366994       2.26625814      -0.04229193       0.26255004       0.11200135 
C       3.55699231       1.57013848       3.71518703      -0.01736133       0.87042230      -0.40199641 
H       2.18346407       3.17784127       3.64364117       0.27394631       0.53210957      -0.03576198 
H       4.11787246       0.97277928       3.05828053      -0.21318524       0.11488886      -0.45572513 
H       2.95945264       0.78629191       4.23076385       0.09987242      -0.23090358      -0.28053176 
H       4.22392323       2.07435151       4.44891320       0.17884526      -0.26766961      -0.17310130 
26
Properties=species:S:1:pos:R:3:momenta:R:3 pbc="F F F" energy=-8567.957678222489
C      -1.70202029       2.43762909      -2.39940937       0.50971768       0.42744966      -0.14336384 
C      -2.10472039       3.12801655      -1.13512362       0.27653509      -1.38477473      -0.01441184 
H      -1.77557166       1.31801455      -2.33990601       0.20830234      -0.02827609       0.19575199 
H      -0.66999138       2.84041516      -2.83247873      -0.07839643       0.16355517       0.24353735 
H      -2.43383259       2.75810837      -3.18428661      -0.07494089      -0.13820484      -0.00914815 
C      -0.91818323       3.49207404      -0.30608093      -0.56465133       1.21277656      -0.44227719 
H      -2.72364151       2.45433634      -0.63633793       0.11022613       0.09946470       0.03556381 
H      -2.76678952       3.96186418      -1.35576721       0.22228247      -0.30921967       0.17470565 
H      -0.24054832       4.08987313      -1.02088362       0.03541978       0.07670800       0.00931402 
C      -0.20050346       2.23277430       0.12555292      -0.36455447       0.38600053       1.20957398 
H      -1.15465442       4.13293940       0.58089915      -0.00558872       0.05968386       0.00179074 
H       0.17916045       1.66935368      -0.70593908      -0.14994851       0.03711853      -0.00808267 
H      -0.84740539       1.54679945       0.69639275       0.14005698       0.16469972      -0.02600721 
C       1.02135347       2.74138787       0.92863997      -0.67518524      -0.23343682      -1.00661811 
H       1.78661122       3.10431664       0.20052325      -0.08845912      -0.20277393       0.08454738 
C       1.63546268       1.79852219       1.91623948       0.25853681      -0.48418593       0.07114709 
H       0.77901056       3.68194081       1.47104046      -0.22105758       0.18914082       0.26412328 
H       2.18393761       0.99895295       1.44338999       0.17838400       0.41270994       0.04602357 
H       1.00868350       1.33912884       2.65513495       0.01169185      -0.06403278       0.05392471 
C       2.66607182       2.57951166       2.77190460      -0.30965785      -0.64458547      -0.82181125 
H       3.27430256       3.14148554       2.12848973      -0.13991254       0.14962700      -0.03308057 
C       3.62443925       1.63165728       3.53156354      -0.27448710      -0.21246021       0.06133482 
H       2.12295490       3.40376768       3.26947821       0.32992303      -0.02017912       0.06108548 
H       4.30285554       1.11923850       2.79188143       0.26413276       0.15300222       0.02164426 
H       3.09107443       0.86604277       4.03505772       0.20128026      -0.00294587      -0.02520701 
H       4.19014280       2.24095224       4.25876289       0.20035061       0.19313878      -0.00406032 
26
Properties=species:S:1:pos:R:3:momenta:R:3 pbc="F F F" energy=-8567.758993470492
C      -1.59046799       2.43090287      -2.51608811       0.21430153       0.05376295      -0.55377043 
C      -2.28183907       3.16703981      -1.29278930       0.22482884       0.41764053       0.19204419 
H      -0.96748089       1.63165799      -2.20752211       0.01999126       0.11273534      -0.02705135 
H      -1.00753597       3.12013915      -2.94585673      -0.06142640      -0.05186987      -0.02716977 
H      -2.30884984       2.02947261      -3.20877586       0.04297258      -0.10694794       0.23254845 
C      -1.12567967       3.59298357      -0.26266081      -0.44194660       0.06566846      -0.29785890 
H      -3.08066433       2.56984024      -0.81567465      -0.09662121       0.05294998       0.08958039 
H      -2.64624365       4.12195597      -1.69296740       0.07825504       0.26058147       0.01140177 
H      -0.45914569       4.19286293      -0.81954230      -0.19914726       0.10253007       0.02466562 
C      -0.44282420       2.47992308       0.52025575      -0.65989278      -0.40545420       0.55706960 
H      -1.56938016       4.25460142       0.44219053       0.34411808      -0.05595554       0.45978754 
H      -0.39088295       1.60424225      -0.20449299      -0.30245401      -0.04609224       0.11954100 
H      -1.07806341       2.18034334       1.32037547      -0.11563660       0.24979015       0.10030224 
C       1.07283481       2.77055111       1.01135675      -0.98052155       0.63891248      -0.34192732 
H       1.57877089       3.10063901       0.15288407       0.09188265      -0.30711230      -0.05949566 
C       1.78574065       1.65883816       1.74382477       0.36539985       0.20826613      -0.95909055 
H       1.01038606       3.61392070       1.78457332       0.17345594      -0.22864395      -0.03997665 
H       2.45140695       1.06734511       1.08050076      -0.00978764      -0.01349234      -0.05859054 
H       1.10158939       1.07210988       2.38667146       0.15902414      -0.02672951      -0.10318299 
C       2.80799729       2.37804535       2.70985158       0.11427516       0.11285793       0.17259863 
H       3.38901012       3.11436731       2.09876646       0.23639068       0.15831521      -0.26082498 
C       3.78249006       1.53780598       3.48186409       0.38657337      -0.75810610       0.25041295 
H       2.27195303       3.04941022       3.32968087       0.08341458      -0.16359073       0.49022786 
H       4.40413668       0.89877288       2.92369786       0.12102456       0.07300663      -0.00816193 
H       3.26932770       1.09873615       4.37905998       0.15804336      -0.05599502       0.13721769 
H       4.50058959       2.25076076       3.90076807       0.05348243      -0.28702761      -0.10029686 
26
Properties=species:S:1:pos:R:3:momenta:R:3 pbc="F F F" energy=-8567.921799713113
C      -1.59219898       2.49827146      -2.34427812       0.10713142       0.47090760       1.21185536 
C      -2.17704885       3.19388095      -1.19005269      -0.47882658      -0.52973376      -0.38889980 
H      -0.85369553       1.73949742      -1.97993574      -0.09581494       0.06691530       0.19912857 
H      -1.01998140       3.25349428      -3.03130208       0.10531270       0.14393511       0.08167743 
H      -2.37199669       1.92995897      -2.86476368       0.00172160      -0.09926467      -0.07564434 
C      -1.06609405       3.58678427      -0.13604995      -0.02983215      -0.88560770      -0.04939122 
H      -2.92840937       2.56661964      -0.69822406      -0.17947814      -0.14665527       0.11074026 
H      -2.67593065       4.08836546      -1.51961062      -0.09782667      -0.14254541       0.27178016 
H      -0.27529272       4.12007243      -0.72764731       0.07362254      -0.07573867      -0.06300087 
C      -0.41068367       2.40577565       0.63765370       0.33883308      -0.05830497       0.79511234 
H      -1.53010614       4.41145400       0.46694446       0.05748786      -0.07848058       0.06050241 
H      -0.50108301       1.49730786       0.11801897      -0.27634723       0.11607483      -0.32779274 
H      -0.89556211       2.28543135       1.62902351      -0.12279608       0.05716139      -0.04461956 
C       1.02951628       2.80730124       0.88398242       1.11637039       0.76848557      -0.19886579 
H       1.51541255       2.90450488      -0.13353344       0.32859750      -0.11508349      -0.00957257 
C       1.79768694       1.76522786       1.71105034      -0.57282722       0.36769475      -0.18585957 
H       1.01684847       3.71104668       1.40186409       0.30832086       0.07621555       0.08687484 
H       2.30823902       1.14597134       1.00182158       0.00265747      -0.21966203       0.01129541 
H       1.22854977       1.05253646       2.28446584       0.04150097      -0.03936398       0.10026543 
C       2.74538539       2.43061969       2.65069748       0.56012630       0.75301696      -0.77235075 
H       3.32543592       3.19730902       2.09366573      -0.12318855      -0.10461130       0.05851163 
C       3.70680243       1.39479835       3.21754172      -0.64857793       0.20190123      -0.85334381 
H       1.99200252       2.94667705       3.39408705      -0.12653690      -0.09352211       0.21861458 
H       4.32600301       0.91406756       2.40242840      -0.21467159      -0.22761455      -0.05706631 
H       3.04933369       0.71228902       3.72917814      -0.15165045      -0.16244831      -0.25689457 
H       4.45991066       1.70135360       3.92163928       0.07669175      -0.04367149       0.07694351 
26
Properties=species:S:1:pos:R:3:momenta:R:3 pbc="F F F" energy=-8567.603754385693
C      -1.59765532       2.33425163      -2.37922075      -0.24866283       0.09136206      -0.21506731 
C      -2.19578392       2.93412714      -0.99026575      -0.00695943      -1.30976015      -0.80101969 
H      -1.03660158       1.47689820      -2.26032045       0.10677929       0.03531090      -0.04690414 
H      -1.03742088       3.01691865      -2.85795898      -0.18461916      -0.21791264       0.03573437 
H      -2.43882074       2.11560872      -3.01001467      -0.03131291       0.08534241       0.00047004 
C      -1.18485752       3.67182753      -0.10458222      -1.06761044       0.66810323      -0.72813310 
H      -2.50858768       2.02358104      -0.41467406       0.05823808       0.09331846      -0.10651079 
H      -3.12749607       3.45526924      -1.12497401       0.02058714       0.00552652       0.01270599 
H      -0.62505905       4.35871515      -0.74041156      -0.28807373      -0.01456392      -0.08317363 
C      -0.30150156       2.56929297       0.48309332       1.01060946       0.18309768      -0.08992523 
H      -1.69844351       4.22844446       0.61868769       0.03965404       0.05437413       0.36871912 
H      -0.07509199       1.80615388      -0.33799981      -0.02185979       0.10758921      -0.00296765 
H      -0.84416783       2.11958739       1.30436852       0.15660817      -0.06599566       0.16346735 
C       1.05933746       3.05767419       0.90621999      -0.58099714       0.56042571       0.46971346 
H       1.46463645       3.27475670      -0.10049169      -0.16058216       0.26950568       0.07689715 
C       1.70656649       1.94412671       1.77853465       0.70436347       0.88001794       0.35174532 
H       0.93332330       3.96676328       1.62614341       0.14210316      -0.18565410       0.17860654 
H       2.00666796       1.14520566       1.05554721      -0.10391346      -0.12698038       0.34794580 
H       0.99649828       1.53659553       2.48349406       0.18627897      -0.02035988       0.16380245 
C       2.94188281       2.42630984       2.59903242       0.24689510      -0.48628176       0.33517448 
H       3.62752258       2.88947713       1.91081149       0.11113339      -0.02777529      -0.01965188 
C       3.66517724       1.21834996       3.14384358      -0.08520153      -0.08224098      -0.24949866 
H       2.48833032       3.09213266       3.27755144       0.08094722      -0.02175395      -0.18290730 
H       4.14537786       0.61033955       2.43623148      -0.16921734      -0.32488571       0.10834589 
H       2.88699623       0.56578981       3.59620059       0.15726761      -0.09023719      -0.08406924 
H       4.29945463       1.62229498       3.95312082      -0.07245516      -0.05957231      -0.00349935 
26
Properties=species:S:1:pos:R:3:momenta:R:3 pbc="F F F" energy=-8567.784753241483
C      -1.72983311       2.51207085      -2.41364942      -0.34462222      -0.08587980      -0.45092753 
C      -2.28076149       2.83542951      -1.07588151       0.40058467       0.14874541       0.90213930 
H      -0.82317267       1.82988726      -2.40913564      -0.03824391       0.19694052      -0.22124092 
H      -1.44135588       3.45974148      -3.07789481      -0.16471592       0.32781795      -0.06582143 
H      -2.56896369       2.06095948      -3.00946181      -0.15066342      -0.08827590       0.13734381 
C      -1.17110546       3.49294639      -0.26303693       0.04943109      -0.23994513      -0.64291315 
H      -2.57301753       1.92165823      -0.59152727       0.12534332      -0.08028797       0.16855246 
H      -3.17331470       3.46965438      -1.15852265       0.09147990       0.27810206      -0.00145462 
H      -0.52462487       4.01874557      -0.94328132       0.03007297       0.02843667       0.15867150 
C      -0.23948547       2.53473900       0.49564144       0.63692655      -0.42332947      -0.10577010 
H      -1.79026712       4.23482858       0.37008337      -0.05845489      -0.13416961       0.02457997 
H       0.13168528       1.83732239      -0.16233430      -0.23359266      -0.05723978      -0.21163483 
H      -0.82870025       1.98271251       1.29913184       0.12829499       0.23765021       0.01424820 
C       0.96365780       3.25855260       1.25478132      -1.02064218      -0.11274587      -0.40587701 
H       1.55909502       3.87644266       0.64160910      -0.23001597       0.27750825       0.40186549 
C       1.71467788       2.09011068       1.81400242      -0.51395701       0.13337348       0.61547852 
H       0.53451203       3.84440643       2.04021694      -0.06716403       0.04735160       0.21578191 
H       1.78582186       1.32992074       1.09109976      -0.05679945      -0.05011488      -0.12314409 
H       1.09963805       1.56462912       2.60539597       0.19768512      -0.22837331       0.04113274 
C       3.10495518       2.34039818       2.50659936       1.23818171      -0.25096161       0.02599230 
H       3.81091209       2.88183502       1.79320331       0.17547375       0.07596777       0.24590685 
C       3.71769552       1.06753328       3.10913321      -0.37955766      -0.07022305      -0.47645845 
H       2.79355938       3.09926320       3.32615693      -0.09259602       0.08759983      -0.07165778 
H       3.87926991       0.29282765       2.31211831       0.13749534      -0.03607502      -0.01364872 
H       3.08972193       0.57338778       3.88864610      -0.11997557       0.16139477      -0.00218334 
H       4.65557057       1.31442431       3.50782738       0.26003149      -0.14326712      -0.15896108 
26
Properties=species:S:1:pos:R:3:momenta:R:3 pbc="F F F" energy=-8567.911123573593
C      -1.92178193       2.61582284      -2.47040554      -0.38131781       0.63647056       0.09682612 
C      -2.23269955       2.92274363      -0.99438947      -0.51732448       0.28764256       0.54116559 
H      -0.95978808       2.22348054      -2.59654800       0.06004752      -0.02734148       0.07810314 
H      -1.97591685       3.48122110      -3.02604908       0.07921572       0.00930932       0.29344804 
H      -2.54478600       1.87552785      -2.93607722      -0.01972154      -0.05488815      -0.08013432 
C      -1.03296216       3.60622037      -0.19961986       0.03558631       0.00176738      -0.22707770 
H      -2.54796019       1.95915586      -0.54135502      -0.29917990       0.10916080      -0.16269025 
H      -2.97969387       3.67988105      -0.92692657       0.31065624      -0.06979567      -0.14792990 
H      -0.52938228       4.23397579      -0.92668357       0.14052214       0.22145219      -0.05349838 
C      -0.17093376       2.59156350       0.44636988       0.39658490      -0.30759482      -0.18958542 
H      -1.49220704       4.17675479       0.54149189      -0.00348866      -0.00692195      -0.05893155 
H       0.28010860       1.83791371      -0.32927862       0.08034132       0.02978979      -0.17425520 
H      -0.89861035       2.09693224       1.02464690      -0.01256716      -0.04993703       0.05123981 
C       0.91668015       3.05619594       1.31341963       0.48533158      -0.16819364       0.01638359 
H       1.53814230       3.82930170       0.83674411       0.10775934      -0.01756683      -0.10516289 
C       1.72861279       1.88656332       1.85846361      -1.13127225       0.10615022       0.45715907 
H       0.46444853       3.62576288       2.16916606       0.30282975      -0.11120846      -0.01517959 
H       1.94980564       1.03429875       1.14134456       0.00281152       0.04432902      -0.22205807 
H       1.13353950       1.40874768       2.60483125       0.18646331       0.09389384      -0.06136335 
C       3.04956719       2.34998577       2.49897215      -0.57313975      -0.84898480      -0.00370366 
H       3.53957140       2.96046272       1.77517847      -0.15856459       0.02397599      -0.06689312 
C       3.74360172       1.09273023       2.98671773       0.53096172      -0.24675102       0.18145847 
H       2.85323277       3.00463764       3.31183667      -0.09306116       0.02715068      -0.26229015 
H       3.67672416       0.34177489       2.20072051       0.13815757       0.05010418       0.13479317 
H       3.27917272       0.82625404       3.87993477       0.29689140       0.08983537      -0.08432235 
H       4.82658904       1.11518296       3.17810184       0.03547697       0.17815196       0.06449888 
26
Properties=species:S:1:pos:R:3:momenta:R:3 pbc="F F F" energy=-8567.98285695934
C      -1.87301084       2.67592115      -2.37455941      -0.06471423      -0.17865493      -0.18366436 
C      -2.32111270       3.03762682      -0.94878273       0.60456497       0.09663512       0.07484149 
H      -1.13781838       1.83967348      -2.62880596      -0.07438839      -0.06778377       0.01754688 
H      -1.46542775       3.64192022      -2.79230854       0.17138413       0.04340125      -0.07338533 
H      -2.78882586       2.47978517      -2.97280495      -0.13142242       0.15359694       0.21406127 
C      -1.21029251       3.68863627      -0.14722221      -0.03221799       0.03583108       1.06941390 
H      -2.60800066       2.21558603      -0.32964644      -0.18035707      -0.10955309      -0.08671365 
H      -3.29137000       3.54194894      -1.00554630      -0.22321940      -0.01945423       0.00511994 
H      -0.61481324       4.44363476      -0.80311738       0.10305886       0.11583102       0.09118950 
C      -0.25424765       2.52560113       0.32946844       0.04681558       0.28528040      -0.09963202 
H      -1.67770794       4.21850834       0.75365435       0.01193185       0.05642500      -0.08511074 
H       0.03347001       1.91858801      -0.44385671      -0.07740798       0.18255995       0.10358264 
H      -0.86809959       1.87783387       0.99439170      -0.04917405      -0.19681351       0.20383806 
C       0.99385151       2.97503567       1.15461751      -0.58261161      -0.76111687      -0.58408665 
H       1.81580322       3.33917783       0.50706172      -0.12771880      -0.40866271      -0.10270772 
C       1.68657071       1.85010988       1.94247412       0.90713336      -0.75481409      -0.50873424 
H       0.62726411       3.77542202       1.79000808       0.07644559       0.10576508       0.23115202 
H       1.74083847       0.91990530       1.39141636       0.12557392       0.21302436      -0.05137158 
H       1.07354733       1.69015796       2.86811926      -0.22978831       0.00701805       0.21559509 
C       3.12310886       2.20126620       2.37095140       0.95364656       0.98234254      -0.34550945 
H       3.67216083       2.59172027       1.46928811      -0.05105492      -0.30411765      -0.14880444 
C       3.88833610       1.12201415       3.09018980      -0.42924504       0.33257418       0.01947978 
H       3.12597626       3.10517225       3.01895065       0.00289539       0.17567357       0.00035600 
H       3.99212785       0.22084952       2.46860667      -0.28073250      -0.18169285       0.10849359 
H       3.61879520       0.83302839       4.13734445      -0.27820055      -0.02326193      -0.01173056 
H       4.92368848       1.60187917       3.22513040      -0.19119697       0.21996710      -0.07321944 
26
Properties=species:S:1:pos:R:3:momenta:R:3 pbc="F F F" energy=-8568.023548138122
C      -1.90218155       2.82385809      -2.28218678       0.01642986       0.10821529      -0.23727788 
C      -2.32159075       3.13770093      -0.84621323      -0.42507244       1.38307129       1.01440811 
H      -1.11517930       2.16007523      -2.14581147       0.21233917       0.03093235      -0.06198216 
H      -1.47189773       3.61802905      -2.82558479       0.02595510       0.15353631       0.14863396 
H      -2.67146790       2.31118494      -2.84969788      -0.06859008      -0.01689035       0.06192734 
C      -1.15885444       3.40088434       0.08243845      -0.28199923      -1.09295224      -0.10204302 
H      -3.04930899       2.45162534      -0.45107250      -0.03707706      -0.06540790       0.07155262 
H      -2.90775786       4.09463318      -0.79952459       0.11800717      -0.09867287      -0.04444387 
H      -0.50295553       4.13282251      -0.35594999       0.06544953      -0.05929444       0.17533461 
C      -0.25919218       2.28598871       0.36472274      -0.38029916      -0.79323224       0.42993137 
H      -1.52912350       3.83802856       0.95610306      -0.07531449       0.18194496      -0.00931917 
H       0.02497225       1.74477365      -0.58923450      -0.08821377      -0.17184973      -0.31343745 
H      -0.72651415       1.51320313       1.07274194       0.22184948       0.07507882      -0.18422914 
C       0.99530467       2.90272343       0.98979847      -0.49439356       0.37885653      -0.34656412 
H       1.62956438       3.30226536       0.21882111      -0.10206091      -0.01950075      -0.11722741 
C       1.76860951       1.84520991       1.71941068       0.04848686      -0.39744000      -0.36673363 
H       0.64772927       3.69057114       1.73214937       0.05302116      -0.08528483      -0.02395038 
H       2.00530246       1.06108172       0.98376680      -0.02957780      -0.15988627      -0.08877808 
H       1.19129562       1.47404086       2.60045773      -0.00421211      -0.01527187      -0.53041677 
C       3.12144262       2.36090352       2.23992809       0.41348487       1.05997839      -0.05594988 
H       3.68714046       2.43954269       1.30346289       0.05694729      -0.01709961      -0.10166974 
C       3.80975171       1.32489924       3.14772272       0.71048156      -0.30935026       1.36126429 
H       2.97001147       3.29395118       2.80305615      -0.04850515      -0.22709203      -0.17501776 
H       3.79567384       0.38439412       2.60145195       0.12736537       0.10528671      -0.17429923 
H       3.20818921       1.01850174       3.96979547       0.00028476      -0.01492575      -0.16457006 
H       4.74659483       1.65508668       3.44101628      -0.03478641       0.06725050      -0.16514256 
26
Properties=species:S:1:pos:R:3:momenta:R:3 pbc="F F F" energy=-8567.947675472364
C      -2.03046586       3.06682652      -2.35330905      -0.67019199       0.22949237      -0.04406306 
C      -2.47980169       3.13619953      -0.88059941       0.19354427      -0.75520669       0.18927271 
H      -1.53934504       2.13649775      -2.71762446      -0.25788121      -0.06452217       0.16828494 
H      -1.38122851       3.92249226      -2.63150641      -0.24023625       0.03848987       0.02910965 
H      -2.99136439       3.16952526      -2.87437563       0.11188968       0.18014784      -0.23891670 
C      -1.29281953       3.50409177       0.07743734      -0.02940453       0.37200294       0.16738407 
H      -3.00816844       2.24095607      -0.63285151       0.00161933       0.14008578      -0.25197077 
H      -3.15614253       3.98527316      -0.92485636      -0.06686124       0.00153279      -0.10556658 
H      -0.67151079       4.26160139      -0.40386056       0.07250384      -0.28582144       0.02555654 
C      -0.31085672       2.26124079       0.42224316       0.44722623       0.14232440      -0.79729999 
H      -1.59404245       4.06327174       1.06485641      -0.12492098       0.11392257      -0.08987773 
H      -0.03046129       1.66744535      -0.44830566      -0.19765462       0.11133576       0.06047191 
H      -0.74315729       1.69319372       1.16926296      -0.12690513       0.04772063       0.17198209 
C       1.07230166       2.69180889       0.94469342       0.01005840      -0.54393251       0.32286387 
H       1.64992976       3.22874373       0.17349544       0.14560813       0.04810834       0.02090494 
C       2.00693661       1.65187117       1.61288419       1.13225499       0.27144564       0.19928693 
H       0.93716871       3.40412146       1.73741601      -0.07859867       0.02622591       0.06191826 
H       2.32097748       0.91086992       0.86156590      -0.20024728       0.03192519       0.10314995 
H       1.42863178       1.07930097       2.30402480      -0.41660708      -0.03692454      -0.00040103 
C       3.17058551       2.34795477       2.35134585      -0.24082576      -0.99767822      -0.32679268 
H       3.89096986       2.66448122       1.66896823      -0.02802772       0.28815344       0.09333212 
C       3.89753877       1.35154063       3.25145456       0.55013055       0.24454097       0.01346768 
H       2.81009446       3.19130843       2.89022823      -0.06257195       0.23912935       0.18521075 
H       4.33168079       0.55048801       2.61591800       0.14355377       0.04695445       0.09589755 
H       3.10670473       0.97650618       3.97720165      -0.09222366       0.20086119      -0.00639770 
H       4.80830652       1.87938748       3.71093072       0.02476892      -0.09031386      -0.04680772 
26
Properties=species:S:1:pos:R:3:momenta:R:3 pbc="F F F" energy=-8567.939997926413
C      -2.21268538       3.11304144      -2.22005063       0.10010719       0.42450930       0.71925731 
C      -2.43532450       3.15374726      -0.66014099       0.13128893      -0.39262915       0.35572728 
H      -1.47610332       2.37236979      -2.35545551      -0.03561343      -0.22125499       0.25813506 
H      -1.93200646       4.06646470      -2.57175090      -0.13795655       0.07628179      -0.32623384 
H      -3.09694347       2.82517496      -2.77612040      -0.27870981      -0.11447536      -0.04582130 
C      -1.09782003       3.40438663       0.07871975      -0.40604897       0.55543635      -0.02140617 
H      -2.89550949       2.27434110      -0.25006488      -0.21900677      -0.07212130      -0.11737462 
H      -3.13468763       3.98698410      -0.41527449      -0.18249813      -0.15796437      -0.23319753 
H      -0.46637651       4.19114162      -0.33507268       0.32962149      -0.04750933       0.06838868 
C      -0.20445100       2.23827336       0.22861563       0.90112081       0.75171185       0.41143382 
H      -1.34632983       3.75266697       1.00221717       0.25821586      -0.29273804      -0.15581823 
H       0.03199050       1.83918845      -0.75262738       0.26138640      -0.09164103       0.11311193 
H      -0.66474763       1.41426166       0.85975915      -0.06758829       0.09195675      -0.34830730 
C       1.05984106       2.72740495       0.87215406      -0.28343025       0.07488471       0.37996895 
H       1.73439115       3.36107003       0.22907865       0.03722149      -0.26732457       0.07392015 
C       1.88176929       1.64702636       1.66590387      -0.02877103      -1.05998908       0.05027460 
H       0.79439198       3.40707695       1.72141967       0.10765664      -0.08904769      -0.04900822 
H       2.08882107       0.77155918       1.03567213      -0.17256465      -0.41577934       0.02139778 
H       1.15581051       1.24410814       2.46086874       0.12574824       0.04620637      -0.03190534 
C       3.10346635       2.30572883       2.26151571      -0.31350091       0.84725981      -0.15026001 
H       3.76289657       2.78782850       1.48056516       0.20415994       0.09303057       0.00801461 
C       3.95528212       1.41030237       3.13928321      -0.25305947       0.42522902      -1.09994097 
H       2.78906896       3.23084457       2.95359188      -0.01791742      -0.19660800      -0.20898217 
H       4.27272700       0.45294183       2.67211206      -0.10422679      -0.11705696       0.05457233 
H       3.48603188       1.29336528       4.04426158       0.02620591       0.03353509       0.15677887 
H       4.86711288       1.89257064       3.25402921       0.01815956       0.11609761       0.11727434 
26
Properties=species:S:1:pos:R:3:momenta:R:3 pbc="F F F" energy=-8567.73271321475
C      -2.34957377       3.10407813      -2.11534561      -1.14562943       0.61185784      -0.26456153 
C      -2.42314166       3.04878565      -0.61036294       0.22671631      -0.37867730       0.46436198 
H      -1.87900721       2.21304639      -2.51459096      -0.05067653       0.22095043      -0.03977121 
H      -1.94303953       4.05726952      -2.54012179       0.18221546      -0.14271405       0.12360124 
H      -3.37499928       3.12315146      -2.44350015       0.17185274      -0.01230796       0.05633339 
C      -1.16729836       3.46259705       0.03543706      -0.44083541      -0.90173030      -0.78946687 
H      -2.61171414       1.97482967      -0.41726014      -0.20900682       0.00142600      -0.04673313 
H      -3.32214902       3.49385563      -0.13656727      -0.03869954      -0.03954737      -0.08441543 
H      -0.70943624       4.29101557      -0.52954353       0.28158557      -0.14084163       0.18005606 
C      -0.16674829       2.23523496       0.14803173      -0.38524843       0.25372007       0.27322629 
H      -1.39633120       3.80258658       1.11507734      -0.18744837      -0.21710920       0.47331970 
H       0.15008222       1.87392011      -0.87838534       0.00285302      -0.02890829       0.02071129 
H      -0.55291924       1.35951808       0.53863950       0.15923402       0.01932015       0.01450305 
C       1.06454568       2.76267060       0.90807001       0.56163523       1.28479915      -0.35552786 
H       1.71163567       3.18060162       0.21204098       0.20951146      -0.04765391      -0.09884839 
C       1.87634542       1.70286291       1.66841935       0.03316310       0.40155861       0.17994921 
H       0.72181108       3.46621634       1.64275672      -0.24676240      -0.11572189      -0.07701428 
H       1.86280525       0.85662710       0.99680674       0.14047948       0.10371952       0.04557726 
H       1.32372366       1.38263776       2.48121494       0.08357294      -0.19828976      -0.00966829 
C       3.19258337       2.30214672       2.19095150       0.55407419      -0.46583662       0.11660540 
H       3.82806458       2.74701892       1.43592260       0.11476192      -0.31661111       0.25286594 
C       4.06377951       1.43158843       3.15689625       0.49596250       0.08178696      -0.64867851 
H       2.78887816       3.04206399       2.81536129      -0.26935797      -0.00008480       0.23292509 
H       4.48362109       0.59116454       2.63998877      -0.04702735      -0.24000550       0.12672882 
H       3.48087239       1.06277294       4.01197184       0.09642245      -0.04840624      -0.22258323 
H       4.92708007       2.04924383       3.63559385      -0.29334811       0.31530721       0.07650401 
26
Properties=species:S:1:pos:R:3:momenta:R:3 pbc="F F F" energy=-8568.018774677003
C      -2.49433209       3.11397122      -2.11832116       0.43705447      -1.00507247       0.32007267 
C      -2.47739717       2.91252308      -0.60693426       0.72549284      -0.66527909       0.98386355 
H      -1.81320126       2.47655346      -2.67149496       0.23186087       0.12699845      -0.17873709 
H      -2.04626094       4.13098970      -2.22484850       0.07974408       0.09947036       0.07932557 
H      -3.48924561       3.04496589      -2.60061553      -0.27282957      -0.14012718      -0.08194893 
C      -1.19404797       3.33485737       0.15245784      -0.35401623       1.04475394       0.33709649 
H      -2.80444711       1.88788470      -0.42230397      -0.16368938      -0.10185019       0.01511236 
H      -3.22106661       3.54325389      -0.15440098      -0.03158987       0.19890939      -0.13180947 
H      -0.78695298       4.18978788      -0.35777545       0.10003079      -0.00752744       0.05805771 
C      -0.12582168       2.25055410       0.26370188      -0.49934724       0.15162830       0.00151769 
H      -1.46224754       3.68396563       1.23078228       0.14969340      -0.33809879      -0.27648014 
H      -0.01966893       1.71737207      -0.67626275      -0.12018745      -0.35833222      -0.15179683 
H      -0.56362266       1.54047300       1.07460655      -0.40564423       0.08644091       0.24754067 
C       1.21602161       2.82212775       0.76336692      -0.17842427      -0.57377977      -0.99247653 
H       1.70450393       3.09315469      -0.22134030      -0.08835396       0.12310037       0.10904288 
C       2.07521121       1.81180015       1.48890510      -0.29022738       1.07114321      -0.99975881 
H       1.06934086       3.62286019       1.52866298      -0.11853679       0.07140708       0.16767012 
H       2.45002730       1.07912699       0.78417798       0.40797776       0.21580845      -0.16237428 
H       1.35589589       1.35776952       2.21007696      -0.10729226       0.08804718      -0.08069499 
C       3.24596233       2.41616241       2.23174185       0.00228697       0.32076371       0.12970067 
H       3.97979535       2.69274064       1.50547329       0.44572798      -0.01302927      -0.23733060 
C       3.86816286       1.38387427       3.19042607       0.30959131      -0.46549405       0.47033026 
H       2.90080610       3.27027784       2.93079188      -0.01454249       0.14500804      -0.14313096 
H       4.27814973       0.51220155       2.64946814      -0.25138159       0.02144803       0.13680413 
H       3.16032835       0.90001783       3.84653597      -0.23070631       0.07247910       0.17628923 
H       4.51959990       1.87292869       3.83349649       0.23730852      -0.16881604       0.20411465 
26
Properties=species:S:1:pos:R:3:momenta:R:3 pbc="F F F" energy=-8567.705899791055
C      -2.33205425       2.92999545      -2.00675723       0.30334288      -0.87053598      -0.15217207 
C      -2.52842924       2.86469603      -0.56457616       0.64537500       0.56910117       0.86853349 
H      -1.42340720       2.48292495      -2.36767353      -0.11368927      -0.00712659       0.21256087 
H      -2.32420562       3.95860002      -2.37923784      -0.06756373      -0.30553734      -0.03439773 
H      -3.23618930       2.48153645      -2.45986021       0.18071963       0.02098822       0.00700742 
C      -1.26018054       3.37165706       0.11147624      -0.38626319       0.37521464      -0.24712465 
H      -2.87716888       1.91772227      -0.10466387      -0.15326453       0.20674744      -0.24835004 
H      -3.31895457       3.62266932      -0.32905632      -0.15445175       0.01002906      -0.03215274 
H      -0.85960438       4.23700720      -0.53814676      -0.05374858       0.11285034      -0.03801125 
C      -0.14041085       2.30872628       0.32188887       0.09955020      -0.39539839      -0.97690749 
H      -1.55359381       3.72848130       1.02337205      -0.01117204       0.10878077       0.15187002 
H      -0.00785211       1.71570938      -0.56574929      -0.15815676       0.02437012       0.31979797 
H      -0.40759296       1.66714343       1.20223413       0.05002836       0.32134009      -0.29234675 
C       1.17916390       2.87153331       0.76194694      -0.42564221      -0.01530838       0.78203560 
H       1.69169863       3.36880779      -0.02911313       0.23289269       0.30629114       0.20113722 
C       2.10645468       1.72254760       1.38929985      -0.50172133      -0.52730598       0.11601191 
H       1.00129726       3.58031020       1.57276904      -0.09318813      -0.05306328      -0.37845525 
H       2.47543252       1.26605446       0.44985299       0.05996099      -0.06257604       0.11150860 
H       1.52004084       1.09404498       1.99245222       0.03568511       0.05460861      -0.03639518 
C       3.20579594       2.45575984       2.20909168      -0.14650522      -0.50046843      -0.08577663 
H       3.93083800       2.82713989       1.36183909       0.09685021       0.30768499       0.36305607 
C       3.84340722       1.50579533       3.16589110       0.17104662       0.16931655       0.06495086 
H       2.85513201       3.24617857       2.79742877       0.05492089       0.26192218      -0.16426537 
H       3.99039481       0.45209298       2.76300413       0.26165347      -0.09491953      -0.02955039 
H       3.31321664       1.36126279       4.11590212      -0.01915355      -0.01548909      -0.09440397 
H       4.91902469       1.78927311       3.48660444       0.09249424      -0.00151630      -0.38816051 
26
Properties=species:S:1:pos:R:3:momenta:R:3 pbc="F F F" energy=-8567.93750935509
C      -2.43954279       2.68669415      -2.09139992      -0.25556775      -0.28770103      -0.06421747 
C      -2.54374994       2.97187183      -0.57106201      -1.16210113       0.68403081       0.62027369 
H      -1.55581304       2.01379068      -2.27334622      -0.18970634       0.01329684       0.27645612 
H      -2.32559061       3.59362610      -2.66162545      -0.03068353       0.13741690      -0.07325618 
H      -3.35482227       2.21102559      -2.48527752      -0.03578427      -0.09693302      -0.16246180 
C      -1.17227369       3.47428414       0.07118698       0.60960226      -0.15487885      -1.47502201 
H      -2.94077576       2.13400177       0.00418694      -0.25977437      -0.27748031       0.02686760 
H      -3.29669703       3.75455474      -0.41396432       0.09535244      -0.06154060      -0.00557471 
H      -0.81189212       4.30162428      -0.47701741       0.03587933       0.02016843       0.31727229 
C      -0.17209439       2.35130245       0.26856021       0.93313090       0.43949512       0.97087449 
H      -1.42915372       3.81774423       1.11463474      -0.15568286      -0.04726343      -0.06341311 
H      -0.07659941       1.86074591      -0.67539428       0.19458223      -0.22878765      -0.23671793 
H      -0.55897822       1.66157419       0.92560054       0.38651862      -0.21095428       0.14280038 
C       1.12103164       2.82360406       0.88642412      -0.06210355      -0.03030453      -0.47722142 
H       1.71731563       3.49434902       0.18729941      -0.12927559       0.04057488       0.06052675 
C       2.05044573       1.80815498       1.55615686      -0.06724813       0.12038361       0.13503367 
H       0.91019870       3.53084620       1.68206567      -0.10483673       0.16084985       0.33676962 
H       2.27502800       1.21952441       0.71899812       0.02726548      -0.11151720       0.07234617 
H       1.45613545       1.25190544       2.36802319      -0.25848416      -0.01492601       0.12650663 
C       3.18243786       2.45424701       2.25137314       0.56495864      -0.90048956      -0.06726226 
H       3.70453857       3.02514792       1.49838952      -0.20417918       0.19046455       0.07901033 
C       4.06149438       1.47534152       3.01433446       0.13100956       0.27463648      -0.50506819 
H       2.91113232       3.30504677       2.98259179       0.13042046       0.06146198       0.03763577 
H       4.30478714       0.64891914       2.42490227      -0.15015182       0.16511531      -0.10747156 
H       3.60447374       0.95122407       3.86242376      -0.21514874      -0.06378262      -0.08199654 
H       4.98837658       1.84508486       3.24149007       0.17200825       0.17866434       0.11730970 
26
Properties=species:S:1:pos:R:3:momenta:R:3 pbc="F F F" energy=-8567.711369241279
C      -2.58238405       2.61321365      -1.99188658       0.06930678       0.40877336      -0.34696627 
C      -2.41760993       3.02066231      -0.53385672       0.91682182       0.14581704       0.15028522 
H      -2.15942510       1.66805106      -2.16747468      -0.30327094      -0.24863600       0.22192473 
H      -2.24841901       3.42041071      -2.72692616       0.10984224      -0.13127608       0.05008017 
H      -3.62478032       2.56576705      -2.18757460       0.09698087      -0.05346960       0.13970948 
C      -1.05207505       3.50906821      -0.04550679       0.18932115       0.55259519      -0.76462211 
H      -2.48553172       2.07541876       0.03825535       0.08020944      -0.07549428      -0.33380544 
H      -3.24538791       3.74027562      -0.33420314      -0.12564997      -0.07714612      -0.02168853 
H      -0.62019535       4.17233635      -0.80735336       0.21201528       0.09826045      -0.32001607 
C      -0.11318877       2.32427854       0.23254667      -0.55756830      -0.21283637      -0.07030548 
H      -1.12385811       4.09294284       0.85312434       0.15151918      -0.23051652      -0.05663556 
H       0.16186667       1.62336649      -0.62629187      -0.28482264       0.08278591       0.31180440 
H      -0.59222842       1.60883892       1.05771985       0.13451895      -0.01450319       0.19199898 
C       1.15430377       3.01521143       0.84218779       0.29922770       0.46684257       0.94316422 
H       1.77638507       3.40114269       0.09542166      -0.08257718      -0.20875415      -0.04519788 
C       1.91255055       1.98801147       1.70262137       0.38539822       0.72451772      -0.14690593 
H       0.88200670       3.82289541       1.61792596       0.10996384      -0.22320265       0.02886849 
H       2.07466910       1.07363663       1.07078776      -0.25471377      -0.13544692       0.09371214 
H       1.25175291       1.64885674       2.47848975       0.49169972       0.14011534      -0.05344142 
C       3.23769642       2.44510337       2.29136256       0.02267625       0.57050551      -0.09634061 
H       3.82024902       2.94328345       1.45893093      -0.35122959      -0.06365959      -0.23483046 
C       3.96174208       1.22311403       2.87903398      -0.89569766      -1.13615877       0.76552428 
H       3.15630936       3.18191774       3.05577808      -0.13393265      -0.38681950       0.04939522 
H       4.32222234       0.31474960       2.18736236      -0.16098559      -0.01391886      -0.35222140 
H       3.26076320       0.62950774       3.48053104       0.05219196       0.07172292      -0.06204069 
H       4.75695133       1.52723901       3.58757121      -0.17124515      -0.05009740      -0.04144949 
26
Properties=species:S:1:pos:R:3:momenta:R:3 pbc="F F F" energy=-8567.816899864181
C      -2.47922082       2.70479150      -2.18670840      -0.34436335      -0.21886762      -0.72629607 
C      -2.41375748       3.07275996      -0.69467684       0.70097854       0.37056149      -0.25280652 
H      -1.79220643       1.81322324      -2.17965924       0.20227013       0.27379331      -0.26365234 
H      -2.02266965       3.40203510      -2.80108090       0.00182043       0.05523838       0.06459356 
H      -3.37809713       2.18765669      -2.47088719       0.07721598      -0.16206434       0.05866376 
C      -0.95728210       3.62364089      -0.28459086       0.22471927       0.94590131      -0.44933396 
H      -2.60579256       2.17290721      -0.12112725      -0.07122193       0.19366624       0.18246880 
H      -3.13164724       3.80853241      -0.42243442       0.05883657      -0.22003744      -0.36896475 
H      -0.48985345       3.82753788      -1.24276623       0.29150522      -0.18819404       0.27622547 
C      -0.17521276       2.65730979       0.57640324      -0.54622118       0.56343289       0.28904409 
H      -1.16503314       4.52162137       0.34347614       0.14461421       0.10300405       0.13301575 
H      -0.04863621       1.74838981       0.09377381       0.02871435       0.03281091       0.13515766 
H      -0.82788717       2.39058145       1.39402406       0.11856395       0.32562116       0.17352563 
C       1.17895954       3.08532054       0.99625249      -1.11548502      -0.21383006       0.52475339 
H       1.79995985       3.38922152       0.10909456      -0.17121793       0.00361977      -0.18433263 
C       1.81287216       1.90730291       1.79849159      -0.32830439      -0.30360930      -0.47668593 
H       1.00201192       3.92050388       1.59450022       0.39234076       0.03038242       0.11465589 
H       1.77741445       0.99881268       1.20160078      -0.06398254       0.06133445       0.06929266 
H       1.20283660       1.78820084       2.68890024      -0.01288110       0.17907864       0.36580248 
C       3.23598141       2.19062603       2.32359888       0.00861892      -0.99305583       0.49638896 
H       3.99719185       2.47793020       1.57761714      -0.18295914      -0.01275266      -0.16800551 
C       3.89061490       0.91686838       2.85641749      -0.10869203      -1.18583514       0.09388792 
H       3.05564607       2.92645043       3.13161143       0.15388539       0.09483854       0.08135231 
H       3.77079373       0.13244781       2.17074464       0.29788860       0.09868712      -0.27117395 
H       3.39333750       0.66978067       3.84015354      -0.05291431       0.16679172       0.35827065 
H       4.92226151       1.09700290       3.12104193       0.29627060      -0.00051597      -0.25584730 
26
Properties=species:S:1:pos:R:3:momenta:R:3 pbc="F F F" energy=-8567.836904085088
C      -2.28328967       2.70995816      -2.29560522       1.45196246       0.68983546       0.50350481 
C      -2.29087871       3.25981270      -0.88643050       0.73699699      -0.53869501       0.16376265 
H      -1.48131720       2.02239712      -2.49693165       0.15636540       0.04627157       0.01617514 
H      -2.12598079       3.55325586      -3.01733338       0.10945138      -0.13798985      -0.11758040 
H      -3.22626113       2.25919426      -2.50644703      -0.37979202       0.17793062      -0.37795080 
C      -0.85623633       3.65750237      -0.40897119      -0.59926216      -0.49788831       0.23856125 
H      -2.87125198       2.58642678      -0.20530572      -0.14036535       0.17777163      -0.13921704 
H      -3.01024611       4.12353480      -1.00790706      -0.06170812       0.26085984      -0.47725453 
H      -0.27042487       3.46494273      -1.24282338       0.06612841      -0.11759384      -0.25623953 
C      -0.44434542       2.80380196       0.84437161      -0.29305843       0.77504927       0.09966753 
H      -0.87021781       4.68781771      -0.09363306       0.18495258      -0.11260334      -0.16761858 
H      -0.60615952       1.67559237       0.56508280       0.06786751      -0.04177313      -0.16569160 
H      -1.12160462       3.04051313       1.64428491      -0.27589098       0.13085384       0.32504942 
C       1.13705203       2.98183343       1.21442957      -0.11615429      -0.36635380      -0.08562024 
H       1.75032628       3.29080033       0.40199308      -0.05626580       0.10386886       0.09197166 
C       1.70987447       1.72964798       1.94606091      -0.48456595      -0.57550365       1.30678712 
H       1.03981853       3.85418472       1.88794087       0.11995036       0.17452807       0.03965413 
H       1.74279166       0.85247906       1.29700910       0.06891549       0.01180926      -0.15348135 
H       1.11848065       1.60237686       2.89711796      -0.16836417      -0.34750716      -0.12844448 
C       3.17915093       2.05228318       2.18309984       0.51244026      -0.55698306       0.13623279 
H       3.73407353       2.33606078       1.31394625      -0.21694758       0.20202703      -0.00010997 
C       3.93246657       0.89498477       2.84841514      -0.28149049       0.00962053      -0.17449831 
H       3.21097359       2.91053614       2.85591929      -0.14188507       0.08370475      -0.37911945 
H       3.97288176      -0.02022293       2.23160337      -0.08298334       0.06333661       0.21001252 
H       3.55472646       0.76218553       3.84214306      -0.04876227       0.13589077      -0.50683924 
H       5.02818127       1.09050489       2.94480781      -0.12753481       0.24953306      -0.00171349 
26
Properties=species:S:1:pos:R:3:momenta:R:3 pbc="F F F" energy=-8567.86276472493
C      -2.13871592       2.84445922      -2.35086330      -0.58801924       0.41701573      -0.10551587 
C      -2.11458088       3.44886988      -0.96086499      -0.67883508       0.59184052      -0.37881198 
H      -2.16922799       1.73165270      -2.40772531      -0.19889076       0.01301731       0.11609268 
H      -1.30122689       3.24387497      -2.93641689       0.15135178       0.01075919      -0.00337139 
H      -3.03920989       3.28872424      -2.90955157       0.32971021      -0.29534977      -0.04400422 
C      -0.73698664       3.60879334      -0.31652253       0.29597362      -0.22719023      -0.17884908 
H      -2.80311583       2.94028159      -0.35768060      -0.24198303       0.09706957      -0.27526236 
H      -2.53190680       4.50249750      -1.12704157       0.03150953      -0.10677878      -0.23186631 
H       0.10325631       3.42939099      -1.13327275      -0.00851296       0.28053868      -0.11863923 
C      -0.46873831       2.78022767       0.84033121      -0.43530968      -0.67287688       0.64600499 
H      -0.65931311       4.64001342      -0.12563570       0.24937943       0.10537431      -0.02767762 
H      -0.74880756       1.73363573       0.59448150       0.37604739       0.40327073      -0.14223646 
H      -1.05643617       3.08292371       1.75242860      -0.19242438       0.00317957      -0.30158258 
C       0.98043559       2.85061323       1.22353509       0.65715490       0.08874221       1.13453717 
H       1.68009498       2.92643448       0.33846360       0.07969550      -0.35039566      -0.12272101 
C       1.61460010       1.72519282       1.95980846       0.33794635      -0.06270616       0.14175186 
H       1.10176344       3.78621069       1.76025624      -0.10493548      -0.00365031      -0.00212280 
H       1.57009971       0.74525797       1.38339139       0.08155197       0.27182774       0.02035419 
H       1.07680007       1.53765030       2.90252984      -0.16084746      -0.05992424      -0.13262313 
C       3.11364835       1.97266359       2.14691248       0.30809223      -0.11990912      -0.56100753 
H       3.70330016       2.05881793       1.17951689       0.22664321      -0.19680254      -0.09935128 
C       3.80247313       0.84305201       2.93067266       0.23329383      -0.33434527       0.41890853 
H       3.34744550       3.00183612       2.55463445      -0.33422603       0.12339229      -0.00765237 
H       3.62756600      -0.15060957       2.47231287      -0.32957362       0.01508931      -0.03052247 
H       3.21776870       0.72259184       3.86706415      -0.11254060      -0.24804032       0.25801218 
H       4.82717081       1.06148376       3.17437576       0.02774836       0.25685212       0.02815608 
26
Properties=species:S:1:pos:R:3:momenta:R:3 pbc="F F F" energy=-8568.067928531207
C      -2.14625138       2.79761703      -2.31049686       0.24636347      -0.27330764       0.41584300 
C      -2.10390967       3.61719051      -0.99140733       0.48923058       1.49597538       0.13478882 
H      -1.77116509       1.81609117      -2.28799512       0.22370147       0.05493497      -0.09054303 
H      -1.64832325       3.39296113      -3.06905355      -0.02944046      -0.11414653      -0.08895316 
H      -3.16078930       2.67897391      -2.67107861      -0.33296086      -0.30030452       0.00011701 
C      -0.76816325       3.84380603      -0.34514230       0.17314054       0.39368560      -0.25970491 
H      -2.69192371       3.10725798      -0.12818152       0.24227121      -0.25353593       0.02523124 
H      -2.60698108       4.55640928      -1.20322500      -0.29998220      -0.05498079      -0.05420552 
H      -0.05216990       4.08253638      -1.09199335      -0.17479065       0.08074737       0.22499834 
C      -0.35084402       2.67902459       0.55698610       0.29551728       0.66869655      -0.41284726 
H      -0.91097771       4.80666415       0.26997704       0.11980191      -0.04396125       0.10861531 
H      -0.20126493       1.78643484      -0.01312953       0.24283102      -0.10504750      -0.33537797 
H      -1.05648735       2.62040693       1.33491906       0.08783035      -0.13084533      -0.09660507 
C       1.04966301       2.97950246       1.20250575      -0.49623541      -0.10013702       0.11680709 
H       1.74420263       2.99492762       0.33366054      -0.18381247      -0.19420154       0.05137191 
C       1.59626012       1.72002515       1.98615026       0.13514191       0.81611611      -0.16784700 
H       1.04645844       3.86597757       1.77478240      -0.13169417      -0.12626561      -0.13517088 
H       1.36527245       0.83258893       1.44977110       0.24334710      -0.27108381       0.00120909 
H       1.20983211       1.71715192       2.99772041      -0.04109789       0.07873171      -0.10234760 
C       3.10755573       1.74653975       2.21056943       0.08587936      -0.46627938       0.60886863 
H       3.63791447       1.51854264       1.27729616      -0.09015478      -0.35191126       0.16164236 
C       3.68097149       0.71980059       3.12000422      -0.63446089      -0.98479875       0.28205714 
H       3.34304030       2.70788045       2.54918488      -0.27834572       0.05368581      -0.01013306 
H       3.24684506      -0.24372337       2.91101830       0.04831609       0.10446537      -0.01472597 
H       3.53903268       0.93488917       4.14314797       0.04345177       0.26341499      -0.32227401 
H       4.75685500       0.75358426       2.92769074       0.01615145      -0.23964701      -0.04081450 
26
Properties=species:S:1:pos:R:3:momenta:R:3 pbc="F F F" energy=-8567.792565601103
C      -1.89961278       2.94067899      -2.19096192      -0.56865163      -0.20067691      -0.32063678 
C      -2.02206303       3.81946110      -0.98451317       1.09338900       0.58338377       1.09930035 
H      -1.04326387       2.22071294      -1.97315358      -0.08497606       0.10459838      -0.11374735 
H      -1.64181389       3.35623966      -3.15562166       0.12529828      -0.20009196      -0.17254517 
H      -2.74469062       2.22374610      -2.23474695       0.13819351       0.48747900      -0.26584321 
C      -0.63779488       3.96869561      -0.23671995      -0.13532904       1.34688806       0.82034982 
H      -2.74474849       3.44234143      -0.31683838       0.11050802      -0.02523650      -0.13521431 
H      -2.29265923       4.82077198      -1.30847528       0.11648372      -0.01752812      -0.18264113 
H       0.20859430       4.13659840      -0.95582541       0.34455766      -0.00592950      -0.03823315 
C      -0.26917205       2.66360440       0.48087759      -0.20726583       0.38566441      -0.21748988 
H      -0.65755323       4.80457092       0.43827341      -0.14000232       0.02359368       0.12098568 
H      -0.09840303       1.82160709      -0.25565336      -0.28220684      -0.03219164       0.16451596 
H      -1.00894327       2.45572093       1.28322425      -0.05126256      -0.39738851       0.20715457 
C       1.12862941       2.91062510       1.09392449       0.91615840      -0.07693132      -0.55719055 
H       1.82654452       2.86949747       0.28931265       0.10616976       0.29514904       0.00477596 
C       1.46793296       1.77629517       1.99478605       0.04154857       0.20722482      -0.30502558 
H       1.23752341       3.91727330       1.63139793       0.12370202       0.17150312      -0.05156564 
H       1.21434429       0.78946552       1.60568386       0.01988374      -0.07258994       0.11152643 
H       0.83915494       1.75730765       2.89975157      -0.28650033      -0.13150689       0.06718580 
C       2.97333818       1.64658775       2.15725650      -0.55101326      -1.11639115       0.53912822 
H       3.31060867       1.41120305       1.16961602       0.01778178      -0.22289507       0.06431792 
C       3.30835939       0.44061701       3.11435015      -0.55089672      -0.71778609      -0.51109023 
H       3.54983124       2.53079218       2.58498454      -0.01964965      -0.00493988      -0.33421074 
H       2.45289857      -0.24699632       2.93504057      -0.26434126      -0.14256769      -0.19000089 
H       3.37212147       0.95678824       4.06430637      -0.06014253       0.10609448       0.02434000 
H       4.19648213      -0.08947635       2.80525544       0.04856357      -0.34692760       0.17185387 
26
Properties=species:S:1:pos:R:3:momenta:R:3 pbc="F F F" energy=-8568.271959379832
C      -1.82344775       3.09622702      -2.25843245       0.60534443       1.13222875       0.06766229 
C      -1.97719935       4.04310514      -1.06902272       0.36460979      -0.33238614       0.14551595 
H      -1.42907144       2.11715096      -1.99375566      -0.02177959      -0.23081897       0.20209221 
H      -1.04653954       3.49553950      -2.96514234      -0.07221244      -0.01049716      -0.15275265 
H      -2.72978018       3.06741296      -2.86390645      -0.15698769       0.26768223      -0.43376519 
C      -0.59149539       4.12703359      -0.35470005       1.07234922       0.33521250      -1.23422089 
H      -2.68536285       3.50520688      -0.39486514      -0.47599938      -0.16722256      -0.13291980 
H      -2.34301362       5.02511014      -1.41200574       0.01225456       0.01291429      -0.13488548 
H       0.24319427       4.16529616      -1.09288724      -0.39786033      -0.09139187       0.02169816 
C      -0.23616557       2.87583319       0.48192613      -0.70136549       0.38108813       0.02912616 
H      -0.57990513       5.01340794       0.33439336      -0.07837025      -0.00083630      -0.01005994 
H      -0.48804182       1.99884575      -0.06104900      -0.22328593      -0.16751802       0.26800982 
H      -0.96579056       2.74682661       1.32729176       0.06585538      -0.24665084       0.12651553 
C       1.20079605       2.78463075       1.06314184      -0.08806555      -0.37734091       0.91400070 
H       1.90849035       2.66106573       0.20859285       0.08315029      -0.06695913       0.08699268 
C       1.43102517       1.64001431       2.02450505       0.17444304       0.31255855      -0.57147190 
H       1.47841994       3.79954534       1.39970041       0.25084887      -0.47431437      -0.04035874 
H       0.95447259       0.69839716       1.66605535       0.19042000      -0.23180895      -0.04217288 
H       0.99856473       1.77605389       3.06175411       0.14295941       0.19644019      -0.14459066 
C       2.93902732       1.32486390       2.21157530      -0.22335654       0.25462130      -0.33839368 
H       3.41955604       0.91266413       1.28527725       0.21008075      -0.07139844       0.11100687 
C       3.11130958       0.27196744       3.32380266      -0.57584620       0.24238621       0.93667934 
H       3.53161465       2.14251898       2.45482452       0.05049970      -0.08115618      -0.24713096 
H       2.89246757      -0.66404658       2.86036376       0.04491689      -0.33199766       0.25726691 
H       2.57313941       0.44811203       4.23668371      -0.12928635      -0.35894032       0.09293484 
H       4.19317586       0.30349050       3.52913093      -0.12331657       0.10610567       0.22322130 
26
Properties=species:S:1:pos:R:3:momenta:R:3 pbc="F F F" energy=-8568.119087066423
C      -1.83291399       3.12144071      -2.44449540      -0.50638264      -0.23071426       0.08586316 
C      -1.80602373       3.96209047      -1.07689829       0.21695386      -0.15324687       0.56709718 
H      -1.61292601       2.05102690      -2.34295755      -0.11701604       0.12001644      -0.19354797 
H      -1.16744983       3.58762681      -3.12462390      -0.00488520       0.04799229       0.06126307 
H      -2.83340978       3.25933945      -2.98893300       0.32371207      -0.34840226       0.09799360 
C      -0.47507650       4.00429394      -0.32433639       0.18698892      -0.76501411       0.41878502 
H      -2.56732007       3.55373759      -0.39532522       0.08477191       0.33830652      -0.25337228 
H      -2.18264077       4.95175674      -1.35205637       0.04010123      -0.02960980      -0.18632102 
H       0.36939368       3.97978554      -0.95243705       0.20484731      -0.05268654       0.06775282 
C      -0.25092621       2.91242603       0.66842378      -0.39155733       0.29709920      -0.79043866 
H      -0.48264003       4.88422860       0.27255779       0.01534842      -0.05655897      -0.14232616 
H      -0.54038182       1.91916300       0.25351122       0.24437059      -0.03140323      -0.14216885 
H      -0.96570360       3.04093183       1.47147308       0.30135734       0.17561293       0.42233772 
C       1.20800132       2.81439328       1.01040977       0.23465511       0.47011193       0.30440307 
H       1.75022953       2.85087481       0.07590846       0.11742404      -0.16652663      -0.02467276 
C       1.43764884       1.54536226       1.84661623      -0.66195251      -0.81670683      -0.02351664 
H       1.44332229       3.73080965       1.48695342      -0.11235234       0.38913449       0.33080049 
H       1.08795103       0.68316419       1.27635616       0.22357637      -0.19249868      -0.04465943 
H       0.89301412       1.68855133       2.71073702      -0.00365381      -0.06955244       0.03625675 
C       2.85698939       1.34980780       2.30040184       0.43569877       0.50900098       0.04239572 
H       3.47249405       1.05196715       1.42627118       0.11284212      -0.07298313       0.03997899 
C       2.99831782       0.38400540       3.44723972      -0.78916223       0.32394375      -0.98893680 
H       3.33029451       2.34400558       2.60315835      -0.05793250       0.37503359       0.18343102 
H       2.95429612      -0.62516008       3.04993948      -0.08801476       0.12712503       0.17854740 
H       2.07022221       0.51436174       4.06167072      -0.03061094      -0.02830775      -0.05943806 
H       3.92777101       0.57880210       3.99385160       0.02087226      -0.15916564       0.01249261 
26
Properties=species:S:1:pos:R:3:momenta:R:3 pbc="F F F" energy=-8568.113370798044
C      -1.77046649       3.00677758      -2.22850350       1.63611404       0.29319364       0.05651719 
C      -1.89048498       3.94503537      -1.07830681      -0.16720372       0.60838045       0.73318388 
H      -1.28945069       2.05066427      -2.03806155       0.04330793      -0.15684355      -0.16513122 
H      -1.12379241       3.59398111      -3.00860203       0.04135669      -0.21427178      -0.06964178 
H      -2.74782116       2.79350368      -2.65649187      -0.27853183      -0.18084024       0.09481227 
C      -0.59248816       4.11039193      -0.39027892      -0.41260603      -0.24461876      -0.30611549 
H      -2.70174469       3.55986570      -0.43758957      -0.03521004      -0.36633787       0.17006516 
H      -2.20230506       4.89958117      -1.50356614      -0.14733762       0.01178160      -0.18995114 
H       0.24757624       4.38765297      -1.09945725      -0.20796675       0.10052885      -0.04865356 
C      -0.23412686       2.82921092       0.39483321      -0.38558300       0.07751498      -0.98216379 
H      -0.67952792       4.95983940       0.33125760      -0.09506367      -0.07164871       0.17360167 
H      -0.28264066       1.96920452      -0.23386537       0.33259691       0.02594793      -0.07731623 
H      -1.03389472       2.87843334       1.20802946      -0.05220810       0.17881598      -0.00957112 
C       1.16569102       2.83886918       1.06014105       0.13689147       0.20874064       0.85244654 
H       1.89012084       2.96969201       0.23105259      -0.14127171      -0.03574106      -0.07307348 
C       1.48826298       1.60230868       1.81408726       0.02933402       0.69151601       0.28613862 
H       1.07377787       3.78290133       1.76008547      -0.06925057      -0.07166554      -0.10516855 
H       1.36039784       0.83282025       1.02852811      -0.03854577      -0.14252750       0.05323507 
H       0.77510222       1.48953683       2.72548981      -0.29315587      -0.13279495       0.06128213 
C       2.92636198       1.50231544       2.41842406      -0.65881547       0.62550151       0.25034152 
H       3.69543547       1.37363792       1.65662876      -0.12412476      -0.08820637      -0.11648106 
C       3.01846019       0.27557207       3.40870244       0.75010500      -0.39773080      -0.71320972 
H       3.15410688       2.40572468       2.96834190       0.10200354      -0.35183319       0.04722616 
H       2.47974853      -0.61530979       2.99514103      -0.05155552       0.00976572      -0.05724612 
H       2.58880422       0.53916321       4.33606006       0.12896525      -0.07303410       0.11638035 
H       4.03821893      -0.02445016       3.59984097      -0.04224442      -0.30359289       0.01849271 
26
Properties=species:S:1:pos:R:3:momenta:R:3 pbc="F F F" energy=-8568.024293841883
C      -1.60742025       3.04811591      -2.44555198      -0.38030004       0.15187196      -0.36527710 
C      -1.90001779       3.70751596      -1.08034110      -0.41271885      -0.29106266       0.02208713 
H      -1.27210123       2.01540619      -2.24774085       0.06424326       0.09800842      -0.15816305 
H      -0.80775659       3.60572851      -2.86157281       0.15510432      -0.05599061      -0.18222318 
H      -2.51855994       2.89578493      -3.01956455       0.39526032       0.23607713      -0.21160810 
C      -0.66932281       4.04470348      -0.20749789      -0.10471710      -0.37612836       0.94546067 
H      -2.65705493       3.13598511      -0.52235341       0.39928344      -0.08851300      -0.35394634 
H      -2.31819430       4.73632003      -1.30382024      -0.49661496      -0.12945722      -0.11481451 
H       0.10134146       4.50235005      -0.76765838       0.14172029       0.06143359      -0.04412086 
C      -0.12262544       2.76746812       0.41961007      -0.22835598      -0.00523463       0.76573719 
H      -1.02472456       4.74357852       0.58314376      -0.31635629       0.17027198      -0.11162468 
H       0.12389385       1.92190467      -0.23888782       0.20606513       0.00027745      -0.01046597 
H      -0.92580397       2.46367277       1.06698875       0.05925304      -0.20306740      -0.30371036 
C       1.18160962       3.00560470       1.21789902      -0.52151914      -0.33296632       0.71299414 
H       1.98122325       3.09660328       0.48147430      -0.06811837       0.03705345      -0.00623499 
C       1.34009804       1.71529561       2.06277022       0.10191230       0.76711503       0.26890848 
H       1.06262373       3.85468103       1.74014056      -0.06629448       0.00365815      -0.15358306 
H       1.09973178       0.94853462       1.29449492      -0.15323654      -0.09495586       0.20446734 
H       0.59679451       1.54724128       2.80752443       0.21230516      -0.07786917      -0.35498466 
C       2.78667330       1.62467803       2.44991585       0.48376358       0.73031436      -0.12357583 
H       3.36312692       1.65871077       1.54064255       0.11772015      -0.19623404      -0.02644571 
C       3.08579819       0.24528061       3.03078751       0.17829734      -0.42453592      -0.42302623 
H       3.09569717       2.43639332       3.13023092       0.13195332       0.21852003       0.18006896 
H       2.61368035      -0.56689213       2.51801086      -0.01692539      -0.06285550      -0.12216141 
H       2.76092228       0.25676215       4.08089950       0.16272947      -0.30300538      -0.13799070 
H       4.16288984       0.01956552       3.00304366      -0.04445395       0.16727455       0.10423282 
26
Properties=species:S:1:pos:R:3:momenta:R:3 pbc="F F F" energy=-8568.24650696444
C      -1.40018048       3.01019913      -2.41458614       0.30917322      -0.20318212      -0.07928555 
C      -2.04277286       3.65460030      -1.17199843       0.18838545       0.47470571       0.66280004 
H      -1.24028880       1.99394551      -2.17830929       0.13806141       0.01916946       0.20117324 
H      -0.46220446       3.52136095      -2.78428456      -0.34489479      -0.38534812      -0.24268101 
H      -2.10824149       3.09114371      -3.29594283       0.14713840      -0.08560482      -0.31571315 
C      -0.96961988       3.92956066      -0.18683278      -0.80909241      -0.20431714       1.04864539 
H      -2.69981805       2.87608142      -0.69107459      -0.19531411      -0.29403142      -0.09665365 
H      -2.62533723       4.56836771      -1.31588247       0.20724040      -0.07302485      -0.35740539 
H      -0.12109773       4.46381616      -0.70869260      -0.07539188       0.05164273       0.05800792 
C      -0.26651572       2.67464073       0.41866169       0.35065643      -0.87520009       0.28289253 
H      -1.34661894       4.62030256       0.61384728      -0.07482699       0.26626535      -0.20119952 
H       0.15387951       1.98244410      -0.27546721       0.26137647      -0.11064132      -0.01944597 
H      -1.04437176       2.14630785       0.99135545      -0.25449523      -0.00506674      -0.02564314 
C       1.00554743       3.03574620       1.28493932       1.03069364       0.70353253       0.22974329 
H       1.68665920       3.26749917       0.49631061      -0.20790784       0.11923149      -0.02519324 
C       1.48751487       1.86471035       2.16405580      -0.20013328      -0.47046676      -0.32351675 
H       0.85180599       3.99558502       1.90703746      -0.06937788       0.30627906      -0.05441657 
H       1.08011067       0.95216759       1.69966080       0.17677474      -0.02595532      -0.18475176 
H       0.96253492       1.82514637       3.12895688      -0.00417453       0.06566975       0.16502849 
C       2.96566990       1.69544179       2.40624908      -0.66743609      -0.05661349      -0.45638909 
H       3.47927762       1.78363502       1.42456457       0.01414299      -0.00273259       0.05042625 
C       3.27443961       0.29151295       2.94107323       0.55429851       0.63575214      -0.29264952 
H       3.30697141       2.43806224       3.09810241      -0.29350432      -0.04443849      -0.14123463 
H       3.06425593      -0.46002427       2.16551699      -0.05239017       0.05788374       0.01476373 
H       2.67778065       0.02230950       3.78845889      -0.12315688       0.07977696       0.00252571 
H       4.30751894       0.21099376       3.29268895      -0.00584530       0.05671435       0.10017234 
26
Properties=species:S:1:pos:R:3:momenta:R:3 pbc="F F F" energy=-8568.24001745495
C      -1.31717400       2.73480647      -2.34857282       0.00571722      -0.59959441       1.11172541 
C      -1.97881735       3.54173740      -1.22649396      -0.60988408      -0.41017989       0.73774119 
H      -0.92848422       1.74975611      -2.04953088       0.07609694       0.06943848      -0.14828236 
H      -0.55707488       3.33933890      -2.81557387       0.48129159       0.20863036       0.03073699 
H      -2.00181366       2.58652624      -3.16646754       0.17447180      -0.21056522       0.07912367 
C      -1.05126585       3.87116781       0.03516032      -0.44021040      -0.05099486       0.04947094 
H      -2.82473154       2.98580497      -0.75160267       0.01562471       0.10018481      -0.21178950 
H      -2.31858805       4.50941464      -1.63504214       0.01349440       0.05069509      -0.15090421 
H      -0.23614436       4.62016862      -0.13994586       0.04656390      -0.24309726      -0.00539578 
C      -0.33477040       2.67413169       0.53330980      -0.59075870       0.26313194      -0.48194818 
H      -1.64053070       4.40180145       0.75427491       0.02917902       0.17933020      -0.13209839 
H      -0.03010942       2.06762593      -0.33028515      -0.19574172      -0.01100994       0.19927976 
H      -0.87056664       2.07453617       1.27516850       0.02775058       0.45461145      -0.25928010 
C       0.93987958       3.04529016       1.22996784       0.10624767      -0.30174139       0.14864929 
H       1.67210761       3.47095419       0.57476910      -0.10192790       0.29109669       0.02723633 
C       1.46398466       1.85022499       1.89353048      -0.23129566      -0.30629912      -0.72815549 
H       0.83995341       3.80932669       1.96792884      -0.10679994      -0.24813910      -0.13544961 
H       1.42639313       1.02898016       1.12280583       0.30880691      -0.10289355      -0.05697034 
H       0.92781081       1.52318187       2.80311545       0.12904753       0.07556957      -0.11949358 
C       2.96751435       1.87134559       2.35000675      -0.07938568       0.47404370      -0.62721876 
H       3.64583861       2.07230434       1.52762322       0.12264078       0.35706929       0.15352473 
C       3.32379970       0.55454738       2.95456556       0.55190331      -0.20823762       0.22518589 
H       3.06815510       2.65229952       3.13941875       0.08867017       0.26012927       0.06505527 
H       3.06208793      -0.26273231       2.28882740       0.08889326      -0.27295967       0.28295608 
H       2.76897615       0.33214138       3.90300905      -0.01263084       0.13006558      -0.17298009 
H       4.40727140       0.49453316       3.12771364       0.10223514       0.05171561       0.11928082 
26
Properties=species:S:1:pos:R:3:momenta:R:3 pbc="F F F" energy=-8568.395937377878
C      -1.24816462       2.65257534      -2.36420109      -0.21807188      -0.19631301      -0.56483686 
C      -1.99502951       3.36651034      -1.24938053       0.62660197      -0.18421778      -0.72387598 
H      -0.85437539       1.65782397      -2.12381567       0.18109371      -0.19630024      -0.24528636 
H      -0.33306274       3.19165079      -2.79169188      -0.22603259      -0.25753504      -0.01648092 
H      -1.99949013       2.53342813      -3.20768071      -0.33501259       0.08584080       0.12149072 
C      -1.06886242       3.91560662      -0.20075182       0.73938337      -0.15868843       0.29371734 
H      -2.78403288       2.75471854      -0.79865639      -0.21442099      -0.16781972       0.00686372 
H      -2.49657693       4.25824124      -1.64836733       0.02153277      -0.12525308       0.03320021 
H      -0.26606781       4.41602837      -0.71183565       0.33074090      -0.19465310       0.29829222 
C      -0.52033095       2.86153039       0.77810576       0.07084614       0.87318213       0.30669228 
H      -1.52794978       4.76593880       0.37576199      -0.39719610      -0.18640640      -0.04936361 
H      -0.52731071       1.87433544       0.30489582      -0.32513218      -0.15344819       0.07108510 
H      -1.16296680       2.83885292       1.64525242      -0.14816165       0.06876999       0.32328406 
C       0.91882472       3.07441406       1.25061134       0.49727430      -0.04605767       0.14347902 
H       1.53026066       3.52812474       0.46073642      -0.03666658      -0.01834660      -0.05026430 
C       1.53818133       1.73206477       1.74674577      -1.04324021      -0.12767392      -0.63904047 
H       0.85832193       3.87310608       1.96116807       0.12201133       0.14419569       0.40644314 
H       1.66322418       1.11834455       0.89439365      -0.10556074       0.04439905       0.06908836 
H       0.93202579       1.20770440       2.51048566       0.16686196       0.01032708       0.00444021 
C       2.95090356       1.88679610       2.41653676      -0.30526443      -0.16459244       0.01649026 
H       3.65688341       2.40597346       1.74923630       0.32997229       0.13987605       0.29095771 
C       3.45481723       0.60994124       3.04199546       0.46174397       0.66386037       0.26124253 
H       2.82642168       2.68519179       3.21720000      -0.05780922      -0.18280730      -0.11664166 
H       3.58672219      -0.23317999       2.37038199       0.01036890       0.32299512      -0.26207538 
H       2.73966632       0.27074670       3.81266639      -0.15203955      -0.05682044      -0.07373707 
H       4.36404342       0.83098935       3.59767039       0.00617710       0.06348708       0.09483575 
26
Properties=species:S:1:pos:R:3:momenta:R:3 pbc="F F F" energy=-8568.001227092896
C      -1.44299469       2.53026263      -2.50898924      -0.06864852      -0.22317714       0.22102487 
C      -1.90937473       3.21511294      -1.24739309      -1.16302333      -0.68860870       1.23096220 
H      -0.74563810       1.70880921      -2.38532314       0.05013113       0.24688025       0.15828078 
H      -0.79679927       3.19765970      -3.03354100       0.28886923       0.10242832      -0.01926860 
H      -2.21140047       2.20215915      -3.15270235       0.26928401      -0.17124247      -0.17722036 
C      -0.94490843       3.90228780      -0.26355188       0.52728329       0.42138566      -0.40261618 
H      -2.49700717       2.50007031      -0.64505466       0.05488201      -0.15349103      -0.14264610 
H      -2.64178349       3.93440431      -1.46316952      -0.30578298      -0.11888239       0.18441438 
H      -0.03265167       4.17624980      -0.81292277      -0.03000441      -0.16037970      -0.08455715 
C      -0.51968039       2.91868866       0.90931248       0.39708844      -0.29176479      -0.84457413 
H      -1.46511428       4.73124668       0.21564589      -0.00089183       0.10959290      -0.15519704 
H      -0.71089354       1.87292567       0.59215203      -0.09730516       0.07996701      -0.10905591 
H      -1.25804771       3.13692316       1.71833780      -0.17014199      -0.07030385      -0.31670880 
C       0.96446748       3.10544105       1.22252985       0.61991529       0.85622532      -0.86483627 
H       1.40763067       3.47096696       0.30615372      -0.06629740       0.11517585      -0.15085537 
C       1.58077990       1.82851229       1.80870520      -0.22907287       0.44728948       0.77035919 
H       0.98582204       3.94218421       2.01275352      -0.08493598      -0.27682038       0.14495702 
H       1.69122153       1.02379067       1.01819252       0.11609830      -0.31971575       0.11412578 
H       0.89890328       1.48968033       2.54475851      -0.07600558      -0.13549722       0.11975657 
C       2.85793941       2.01837267       2.62789344       0.04293708       0.59324812      -0.00144675 
H       3.55317266       2.66435141       2.17004501       0.17174000      -0.10161847       0.00218681 
C       3.49287400       0.62201903       2.89050366      -0.18556987      -0.07063918       0.11986890 
H       2.55198007       2.53229619       3.52764113      -0.20000448      -0.16421326       0.39374098 
H       3.64485032       0.17867660       1.88646970       0.01263567      -0.09819067       0.00286164 
H       2.80381300      -0.00691296       3.47580459       0.01269535      -0.04117461      -0.00526149 
H       4.44663210       0.73091834       3.41200691       0.11412461       0.11352670      -0.18829500 
26
Properties=species:S:1:pos:R:3:momenta:R:3 pbc="F F F" energy=-8568.050549016429
C      -1.41236234       2.46415821      -2.43487970      -0.36176004      -0.84208906      -0.00423017 
C      -2.04300002       3.11357807      -1.18740525       0.68031720       0.76563121      -0.76940245 
H      -0.47910276       1.85041851      -2.21751731      -0.00792772      -0.40923495      -0.18835884 
H      -1.02074838       3.15899977      -3.22303639      -0.37926270      -0.10226047      -0.00643832 
H      -2.14612951       1.72321257      -2.82668568      -0.04556676       0.05483059       0.03265613 
C      -1.05111053       3.83805501      -0.27078779      -1.01590654      -0.57465336       0.03750044 
H      -2.50447933       2.33435159      -0.55405495       0.27833084      -0.22415711      -0.08755853 
H      -2.82855069       3.86437695      -1.51446889      -0.06066863      -0.13856423      -0.13920581 
H      -0.36297110       4.49034768      -0.82596338      -0.17692794       0.30923249       0.24814486 
C      -0.24271397       2.77493711       0.48705027       1.42485746      -0.42919847      -0.73965299 
H      -1.54633478       4.46339456       0.45020255      -0.37983963       0.21569208      -0.10529213 
H      -0.04713691       1.95247602      -0.21644670       0.14519814       0.11124995      -0.29718302 
H      -0.93372808       2.30627761       1.17127598      -0.15603886      -0.12853493      -0.15211041 
C       1.01338197       3.19517769       1.24087468      -0.00697355       0.18520873       0.29178252 
H       1.72139302       3.56941736       0.48140841      -0.23692611       0.08124425       0.26742132 
C       1.52399679       2.02180357       1.94516666       0.32095066       0.54922788       0.97812045 
H       0.64622360       3.94207141       1.90892243      -0.25369525       0.13101854      -0.22394051 
H       1.48841187       1.19611144       1.28581204      -0.01390220      -0.12579762       0.18930545 
H       0.78755927       1.70262965       2.80123529       0.09225196      -0.37552973      -0.00115352 
C       2.87961927       2.08062015       2.70270613      -0.05726732       1.15268661      -0.21920842 
H       3.60593459       2.66663980       2.00257989       0.03031035      -0.07382058      -0.09971813 
C       3.40427175       0.69054534       2.95026834       0.28477461      -0.22993401       1.16969006 
H       2.81653429       2.66374654       3.69712127      -0.06698830       0.04024824      -0.15119226 
H       3.81618479       0.21876417       2.10476912       0.01747841      -0.01972904      -0.00907262 
H       2.52447162       0.10707701       3.23310797      -0.07270443       0.12946761      -0.07186475 
H       4.17080198       0.82116948       3.70068378       0.01788636      -0.05223461       0.05096167 
26
Properties=species:S:1:pos:R:3:momenta:R:3 pbc="F F F" energy=-8567.676177663314
C      -1.52673302       2.34127987      -2.55000190       0.39252473      -0.27641061      -0.55912536 
C      -2.08572912       2.90628127      -1.30253586       0.31921543      -0.46252919       1.38836434 
H      -0.85444754       1.58895073      -2.25887504      -0.27535025       0.09464450      -0.13375187 
H      -0.98232784       3.09174806      -3.17007776      -0.01161320       0.11277263      -0.06468555 
H      -2.21423385       1.88064629      -3.19529163      -0.07876462      -0.10873357      -0.25475069 
C      -0.99951883       3.59123563      -0.54802840       1.64393372      -0.48045970      -0.47598892 
H      -2.58589810       2.12580279      -0.67408532      -0.15882182      -0.10404934      -0.13089745 
H      -2.78969959       3.66572528      -1.55225955      -0.01869305      -0.06501001      -0.01556037 
H      -0.48853354       4.38793433      -1.08745466      -0.04580376      -0.01180841      -0.01446341 
C       0.04225361       2.71864050       0.20782217       0.18293928      -0.33087765      -1.05116145 
H      -1.40782028       4.23480295       0.26294224      -0.12545632       0.05372473      -0.25316251 
H       0.74741106       2.47361804      -0.56798271       0.08910838       0.01494495      -0.07954780 
H      -0.59234219       1.82072399       0.48694377      -0.24634668       0.05623365      -0.26393374 
C       0.80808317       3.32490604       1.43782127      -0.55840160      -0.52097298       0.82344860 
H       1.56189978       4.02969801       1.08821794      -0.18647265       0.18588756      -0.13067349 
C       1.42561924       2.05995109       2.20236716      -0.81914984      -0.13306194       0.48274558 
H       0.12585277       3.86957984       2.18363621      -0.07821534       0.16449433       0.01987429 
H       1.35233365       1.18869217       1.56015232      -0.08508594       0.09882414       0.10048881 
H       0.74139448       1.70638194       2.92400933       0.06737187       0.26714204      -0.23200586 
C       2.84186148       2.26400930       2.82860923      -0.15917349       0.29034764       0.62512887 
H       3.34607831       2.72091381       2.04003141      -0.14372439      -0.15329148       0.08073244 
C       3.55388936       0.92434536       3.16738910       0.21480747       0.89318700      -0.03446630 
H       2.83138761       2.85570303       3.66050564      -0.05215450      -0.06604625      -0.04759382 
H       3.42002128       0.27743163       2.33451086      -0.04576721       0.07620403       0.18267588 
H       3.05304652       0.48259997       3.98393263       0.21936493       0.39058987       0.07103330 
H       4.59145336       1.20517577       3.31557776      -0.04027119       0.01425406      -0.03272354 
26
Properties=species:S:1:pos:R:3:momenta:R:3 pbc="F F F" energy=-8567.814531673583
C      -1.64444757       2.33778955      -2.72510414      -0.63120718       0.40431087      -0.78523636 
C      -1.89874879       3.03040621      -1.30958524      -0.04035950       0.90684438      -0.24569022 
H      -1.19752235       1.32520961      -2.52471544       0.16584358      -0.25139859       0.15444767 
H      -1.00135187       2.97335737      -3.27184945      -0.09990242      -0.09491009       0.25184333 
H      -2.59201591       2.12523657      -3.30749411       0.01272869       0.06445319       0.09246784 
C      -0.67648781       3.63647496      -0.60482367       0.28871379       0.17792109       0.35927883 
H      -2.33732834       2.27791050      -0.68643931      -0.17565572       0.29642528      -0.07129351 
H      -2.68070435       3.80646278      -1.54075963       0.08888210       0.30801633      -0.15494672 
H      -0.04892095       4.25909341      -1.24669477       0.05725297      -0.15847560      -0.20661488 
C       0.18799558       2.51195247       0.07383464       0.66154405      -1.04691223      -0.06315947 
H      -0.99187898       4.31399841       0.22848289      -0.27182702       0.12601678      -0.04558415 
H       1.04659998       2.25326651      -0.52034326       0.27231409      -0.11831851      -0.10774107 
H      -0.50741593       1.75399289       0.20951656       0.18265524      -0.10247038      -0.28711846 
C       0.64025536       2.98574487       1.45074806      -0.01655890      -0.32711872       0.43374716 
H       1.39329215       3.79296313       1.33028137      -0.21663546       0.20505803       0.03350119 
C       1.30312551       1.89127853       2.27661494       0.14905071      -1.12212355      -0.32174037 
H      -0.22368726       3.41328165       1.95360146       0.11050584      -0.15634822      -0.15840212 
H       1.55267731       1.06254915       1.58190738       0.02824869       0.14372531      -0.45745029 
H       0.65711621       1.46911917       3.08090286      -0.31081127      -0.15035047       0.37667635 
C       2.59559393       2.42699193       2.88341152      -0.56878596       0.23431251       0.20034809 
H       3.06782161       2.96958751       1.96708398       0.09586343       0.10106874      -0.09334098 
C       3.55621225       1.27074471       3.38577404       0.24058174       0.58338750       0.93377750 
H       2.35541102       3.13827596       3.75935190      -0.09085275      -0.14166149       0.03444003 
H       3.18734325       0.34701478       2.88433753       0.01205371       0.07334264       0.07735909 
H       3.58411651       1.30017001       4.52818880      -0.03464058       0.04447067       0.05094674 
H       4.54707140       1.49251820       3.05888609       0.09099814       0.00073455      -0.00051523 
26
Properties=species:S:1:pos:R:3:momenta:R:3 pbc="F F F" energy=-8567.617898536851
C      -1.66442279       2.46167226      -2.63664912       0.41386774       0.06038880       0.42311144 
C      -1.91414596       3.27814037      -1.35019005       1.00324349       0.42265314       0.80692166 
H      -1.16946064       1.56430629      -2.32895528       0.12988386       0.19142308      -0.19163692 
H      -0.93292462       3.05012236      -3.26798971       0.04461198      -0.06806920       0.03490049 
H      -2.55139850       2.24245493      -3.15648142      -0.16371552       0.18555661      -0.25671447 
C      -0.53341965       3.68711110      -0.72866661       0.49855657      -0.29179966      -0.35697700 
H      -2.46537236       2.65378620      -0.69589508      -0.04938665      -0.04753697       0.11000620 
H      -2.39240448       4.12567833      -1.77276586      -0.05772782      -0.30835743       0.12641182 
H       0.07779765       4.20014560      -1.44148704      -0.17286420       0.14738072       0.08674540 
C       0.16850524       2.51856733      -0.06072840      -0.54270167       0.90947309      -0.62994113 
H      -0.67326005       4.31192762       0.18055107      -0.28213099      -0.04370127      -0.13583851 
H       1.15141746       2.25548675      -0.48980622      -0.13435424      -0.08425383       0.40749870 
H      -0.49594453       1.64369323      -0.14090995      -0.17942165      -0.10597492      -0.14149262 
C       0.40556682       2.62355449       1.44453016      -0.44517383      -0.35965949      -0.18564223 
H       0.73070487       3.62704979       1.74691063      -0.29611107      -0.07565662       0.25084666 
C       1.48776577       1.71886175       2.08921757       0.96070353      -0.17850468      -0.28419817 
H      -0.47038589       2.51200329       2.03142011      -0.25772684      -0.08841115       0.06474891 
H       2.11283335       1.25776441       1.28013269       0.02082449      -0.16416115      -0.05086480 
H       0.87568103       0.96955477       2.72483733       0.22770181       0.05819802      -0.32941056 
C       2.52709006       2.39164536       3.03152731      -0.32001929       0.03550697      -0.49822235 
H       3.00250808       3.10568876       2.42478166      -0.04252776      -0.06290454       0.33782914 
C       3.54830718       1.41957741       3.59696229      -0.05381302       0.56393579       0.16360225 
H       1.99614150       2.84554274       3.83315312      -0.06653117      -0.01080607       0.05000592 
H       3.45084975       0.44362910       3.19515128       0.04929185      -0.21983943       0.16032310 
H       3.50928762       1.34855853       4.63108550      -0.12638403      -0.45254423       0.09636010 
H       4.51034883       1.82430599       3.26513246      -0.15809557      -0.01233557      -0.05837305 
26
Properties=species:S:1:pos:R:3:momenta:R:3 pbc="F F F" energy=-8567.781210830515
C      -1.56601272       2.53601784      -2.64628833      -0.36220255       0.78805638      -0.44088047 
C      -1.76058492       3.31107670      -1.39332588       0.33947885       0.09246268      -0.45088520 
H      -1.16752476       1.50639359      -2.46187652      -0.01373463      -0.20830764       0.01173103 
H      -0.77465699       3.02443886      -3.16619364       0.14974009      -0.02616413      -0.35577892 
H      -2.51252005       2.53365588      -3.26488745       0.07536573       0.08569357       0.07629889 
C      -0.50571236       3.62665440      -0.66854575       0.39489171      -0.53867873       0.34684103 
H      -2.59233986       2.83479281      -0.71422758       0.13599535       0.04954445      -0.22269777 
H      -2.30501543       4.17597613      -1.77345204      -0.34174875      -0.19699866      -0.26149169 
H       0.19624556       4.17621955      -1.32544955      -0.07495150      -0.01227297       0.01396402 
C       0.17832598       2.43060185      -0.01234147      -0.72513295       0.22965064       0.30986519 
H      -0.72984072       4.25748791       0.17398696       0.12472933      -0.06815603       0.06834425 
H       1.13314023       2.12026685      -0.43933470      -0.06871163      -0.30029778       0.04323332 
H      -0.41938855       1.47545243      -0.11254346       0.20872214       0.08362088       0.21476504 
C       0.41629418       2.64421026       1.47810774       0.54173405      -0.62932511      -0.71101567 
H       0.62867562       3.65803134       1.70654363       0.11833242      -0.09583553      -0.04485865 
C       1.54782077       1.71123214       1.94435754      -0.26034825       1.04447380       0.37949709 
H      -0.48962793       2.41124329       2.13225694       0.11474552      -0.07097063      -0.14272320 
H       2.13038409       1.35174393       1.06444809      -0.05188262      -0.33457062       0.22886281 
H       1.16048569       0.77879587       2.31883072      -0.19153529      -0.23308775      -0.19723386 
C       2.32870991       2.39026699       3.06732893       0.09155436       0.12467182       0.11699308 
H       2.81658249       3.33037807       2.73628233       0.23324386       0.69432114       0.29895246 
C       3.43566892       1.46567383       3.62810005      -0.64911133      -0.20598808       0.23557504 
H       1.61964987       2.74661898       3.83838432       0.02940142      -0.20946062       0.24242427 
H       3.49649216       0.50216454       2.97765571       0.10810305       0.10367514       0.27133595 
H       3.10984987       0.98130337       4.58921026       0.03981447      -0.03504769      -0.32906172 
H       4.37882495       1.91888796       3.60351562       0.03350717      -0.13100852       0.29794366 
26
Properties=species:S:1:pos:R:3:momenta:R:3 pbc="F F F" energy=-8567.74553743458
C      -1.65012070       2.57023403      -2.87918311       0.13370584       0.52011172      -0.52818021 
C      -1.84472517       3.35316117      -1.53440183      -0.40020195      -0.36882074       0.22470613 
H      -1.11174880       1.70106870      -2.61385448      -0.07852377       0.13884680      -0.00434728 
H      -0.99055736       3.18411770      -3.60794372      -0.01373151      -0.28730849      -0.07730095 
H      -2.49848537       2.24029105      -3.45745690       0.17937857      -0.14901418      -0.27731391 
C      -0.55510313       3.54846801      -0.74090921       0.21590189      -0.03248768       0.80012149 
H      -2.52675553       2.84447579      -0.98154827       0.06410679      -0.04535454      -0.17388738 
H      -2.26271698       4.41711880      -1.81248241      -0.10183047      -0.11724135      -0.37741214 
H       0.21555067       3.90422175      -1.45675239      -0.12510737      -0.07390718      -0.33912363 
C       0.09472512       2.38057323       0.05980455      -0.60605598      -0.67248503      -0.13365594 
H      -0.73283584       4.41399926      -0.10067284       0.22758830       0.02170665       0.11565899 
H       0.94090306       1.90787754      -0.47590626      -0.02623447      -0.04350348       0.28554139 
H      -0.58292397       1.55934055       0.18464212       0.15437493       0.10434499       0.47715873 
C       0.58918451       2.80190324       1.47796573       0.16436596       1.36576833       0.12993229 
H       1.01380823       3.87115675       1.42550088       0.17485183       0.00899126      -0.00755140 
C       1.48996737       1.75501559       2.14496513       0.16284985       0.11577129       0.39274910 
H      -0.28491217       2.78638940       2.05902976       0.20493758       0.05641899       0.05428616 
H       1.94444604       1.16018327       1.38660941      -0.18244678       0.08632910       0.09503439 
H       0.83599834       1.00365814       2.66178359       0.06626441       0.40969308       0.18984174 
C       2.40605701       2.28329800       3.18562709      -0.04711634      -0.50651320      -0.93372048 
H       2.85029576       3.32187402       2.88783067      -0.07425164      -0.23968094       0.25518408 
C       3.51756437       1.38166440       3.70315545      -0.26530138      -0.06471500      -0.25941779 
H       1.81039688       2.47734559       4.04099526      -0.07449223       0.00829927      -0.03419606 
H       4.13943733       0.99241314       2.90920296       0.45532066       0.29780412      -0.11191268 
H       3.00343583       0.60246625       4.21503921      -0.01561260      -0.37859180       0.30761710 
H       4.23733126       1.88935736       4.38521680      -0.19274011      -0.15446195      -0.06981174 
26
Properties=species:S:1:pos:R:3:momenta:R:3 pbc="F F F" energy=-8567.967075612094
C      -1.45345635       2.59579936      -2.84156002      -0.37032423       0.39961073       0.43377103 
C      -1.77431498       3.28746887      -1.48853402       0.26460647       0.45007428      -0.18075266 
H      -1.30739424       1.48297632      -2.89255241       0.15342662      -0.03415394      -0.06570155 
H      -0.60093714       3.00404144      -3.31336306       0.36545064       0.07931377       0.02123140 
H      -2.27023867       2.84915352      -3.56048538       0.15695577      -0.09614400      -0.23482854 
C      -0.57829705       3.55863707      -0.61035339      -0.51673242      -0.27132630      -0.06555755 
H      -2.46759048       2.54432625      -0.99957303      -0.09963104      -0.02095333       0.09733219 
H      -2.29021424       4.20403727      -1.68509253       0.05955516      -0.32026145      -0.37699482 
H       0.32712330       3.82839169      -1.21168262      -0.12659673      -0.17593730       0.11220797 
C      -0.16183014       2.34302993       0.22471955      -1.31273030       0.63620158       0.31486542 
H      -0.89830381       4.38830790       0.06098377      -0.29568021      -0.11905299       0.00310569 
H       0.21990985       1.55865064      -0.42170410       0.21796461       0.07383836       0.15804737 
H      -1.07766281       2.00390901       0.75746569      -0.03246345      -0.10054829       0.40499777 
C       0.84179024       2.80031707       1.26134343       0.86090139      -0.27826015      -1.17332607 
H       1.48658211       3.44467690       0.78921775      -0.20795836      -0.11126886       0.04991345 
C       1.47130445       1.78723258       2.11212261       0.36594337       0.31904089       0.47615095 
H       0.20618376       3.40667114       1.98868502       0.19157530       0.17186266       0.09945057 
H       2.01216019       1.10044514       1.41965990       0.07928447       0.08974532      -0.09464191 
H       0.66554126       1.27484745       2.64172511      -0.11299478      -0.12877511       0.02815549 
C       2.39757905       2.41276625       3.18307574      -0.15711066      -0.01790311      -0.21922180 
H       2.80468210       3.34537780       2.93981317      -0.03110563       0.03568877      -0.24796804 
C       3.35390918       1.30331288       3.56838077       0.33693478      -0.00346845       0.28106202 
H       1.77978763       2.59458617       4.08503430       0.11112516       0.01876536       0.04997909 
H       4.27593419       1.37620883       2.95894666      -0.10454830      -0.52846742      -0.01108977 
H       2.89682589       0.28575299       3.52251726       0.18343615       0.31712359      -0.15881259 
H       3.65280146       1.41523975       4.66292698       0.02071621      -0.38474461       0.29862488 
26
Properties=species:S:1:pos:R:3:momenta:R:3 pbc="F F F" energy=-8568.177826796235
C      -1.14285941       2.64224296      -2.81280369       0.79152625      -0.17888196       0.40602801 
C      -1.85686224       3.24841234      -1.58586356       0.04233584      -0.29444871       0.52069615 
H      -0.56078657       1.77051271      -2.59176282       0.16148714       0.33807228      -0.15325160 
H      -0.42385018       3.36054713      -3.30397782      -0.04740710      -0.04042020      -0.00663680 
H      -1.80624096       2.39130456      -3.57873173      -0.04932890      -0.16473349       0.06913138 
C      -0.87809801       3.60592909      -0.46642311      -0.32179320       0.13329315       0.68978527 
H      -2.60758719       2.57647278      -1.30060627       0.15313533       0.09804304      -0.15459360 
H      -2.39369669       4.19268099      -1.89770882      -0.36883366      -0.05261390      -0.14134200 
H      -0.03737572       4.12997031      -0.82676891      -0.05845585       0.25363963      -0.00303066 
C      -0.36389378       2.41228490       0.36487590      -0.25592879       0.66107702      -0.61433858 
H      -1.46780687       4.23341582       0.14267701       0.03286852       0.03885769       0.07572938 
H      -0.04089762       1.62194479      -0.30012929       0.03985989      -0.07026242       0.05711811 
H      -1.13357028       2.04933815       1.05790063      -0.07090990      -0.06860960      -0.02962880 
C       0.89755282       2.90508512       1.11093346      -0.06898856      -0.14461999       1.14923380 
H       1.60738419       3.30802652       0.33304024       0.31770190      -0.10499714      -0.26199320 
C       1.55633109       1.75195951       1.98291730      -0.12460627      -0.12591214      -0.77841226 
H       0.72603248       3.82376877       1.66274071       0.34793463      -0.33750056      -0.22306166 
H       2.07919755       1.15179413       1.24555504      -0.13555935       0.07185186       0.04305638 
H       0.78583079       1.12219631       2.46417579       0.26708029      -0.13903875      -0.08083278 
C       2.46028865       2.30925271       3.18258836      -0.45517275      -0.46165666      -0.15220355 
H       2.89105902       3.29220825       2.81373470       0.26115060      -0.07302404      -0.32912649 
C       3.36485120       1.20615159       3.67218493      -0.66434651       1.05754919      -0.00996155 
H       1.81125643       2.61157261       4.01948130       0.02850420       0.03905671      -0.10880675 
H       4.10447146       0.85171574       2.92335988      -0.09039203      -0.08959419      -0.11456440 
H       2.79543350       0.28190779       3.79720016       0.04104700      -0.40529467       0.19182628 
H       3.79381932       1.42456134       4.61507078       0.22709127       0.06016786      -0.04082006 
26
Properties=species:S:1:pos:R:3:momenta:R:3 pbc="F F F" energy=-8568.16591548423
C      -0.91769326       2.75504758      -2.68228511       0.52494460      -0.08114603      -0.39617071 
C      -1.81037281       3.06101122      -1.49494504       0.21262537      -0.10602649       0.23302703 
H      -0.19474454       1.96525501      -2.41366602       0.05281155      -0.20604181       0.03000783 
H      -0.26715764       3.60641013      -2.92160824       0.10095839       0.08062915       0.09560155 
H      -1.49369281       2.38513349      -3.56027178      -0.02760227       0.08681393       0.21520115 
C      -0.99936860       3.63871323      -0.37708139       0.10153331      -0.35645646       0.16519610 
H      -2.45657113       2.18307293      -1.31802915      -0.24977576       0.00779670      -0.16441893 
H      -2.56461596       3.80986548      -1.81492850       0.14067135      -0.19357241       0.04540564 
H      -0.19230294       4.32984627      -0.79862825      -0.02291581      -0.04782626      -0.03217484 
C      -0.34742723       2.49744998       0.36955681      -0.09997332      -0.18944397       0.17776134 
H      -1.59057159       4.34757340       0.29428928      -0.22216498      -0.07478776      -0.02235988 
H      -0.16770479       1.68634365      -0.35297167      -0.19604209      -0.05797886       0.07034679 
H      -1.12841058       2.09053196       1.03739964      -0.09458667      -0.27354614      -0.06268591 
C       0.88074253       2.89123458       1.11933298      -0.27245938       0.78670573      -1.20711533 
H       1.64150801       3.20399166       0.33622055      -0.29022103      -0.12746439       0.02419471 
C       1.47297376       1.75594762       1.93049600      -0.35641354       0.82730884       0.42788170 
H       0.67799791       3.73748131       1.70010609      -0.42680588       0.21755004       0.30467153 
H       1.92341016       1.11615118       1.16383747       0.06263854       0.00154459      -0.19518674 
H       0.80245613       1.10242783       2.52039946       0.23744878      -0.04423069       0.07527885 
C       2.42826916       2.27358119       2.93891827       0.48221760      -0.01276315      -0.09780624 
H       3.22242066       2.84199378       2.38125151      -0.21044715      -0.34206558      -0.21728205 
C       3.27289060       1.20692720       3.64176438       0.05153557      -0.32077695       0.38252197 
H       1.89305877       2.90885606       3.62487775       0.22709238       0.19537877      -0.02255055 
H       3.74962230       0.61740408       2.92274964       0.15880756       0.04742138       0.12722525 
H       2.87635087       0.49699484       4.40429479       0.00588961       0.20418933      -0.01269006 
H       4.07434236       1.78135477       4.10153643       0.11023327      -0.02121154       0.05611977 
26
Properties=species:S:1:pos:R:3:momenta:R:3 pbc="F F F" energy=-8568.209094030857
C      -0.80878168       2.54818848      -2.78729298      -0.18255372      -0.55124635      -0.30276845 
C      -1.75754934       3.15184646      -1.75343806       0.26196325       0.02174746      -0.46442751 
H      -0.34310127       1.59393764      -2.48702907       0.05514098       0.10000411       0.09529274 
H      -0.08756238       3.37316811      -2.94499526      -0.11595723       0.04554012       0.12850120 
H      -1.39226493       2.35936374      -3.64571396      -0.29253669      -0.04287429      -0.19260562 
C      -1.12192226       3.57278076      -0.42851827       0.59269770      -0.49479533       0.30576409 
H      -2.60875203       2.47021502      -1.61800401       0.17658627       0.10107681      -0.05419548 
H      -2.26491072       3.98022093      -2.22679580      -0.13032397      -0.03199322      -0.30681579 
H      -0.41570114       4.33829650      -0.51778627      -0.00584113      -0.05530563       0.14592262 
C      -0.44223393       2.47624513       0.42743136      -0.31867015      -0.19305189       0.14165456 
H      -1.86393287       4.04204939       0.16717348       0.05376752      -0.17621499      -0.22536170 
H      -0.05180722       1.70547306      -0.21634179      -0.13462594      -0.07848774      -0.05929498 
H      -1.20708830       1.96557562       0.96306072       0.10285455       0.01910499       0.06276344 
C       0.71928535       2.96370829       1.33183553      -0.30267647       0.08266823       0.78956187 
H       1.37328911       3.43371193       0.63904645       0.05707776       0.16389691       0.03277211 
C       1.42433675       1.84619179       2.10150453      -0.44970116       0.73600160      -0.59734713 
H       0.31607710       3.70716557       2.14302184      -0.00387574      -0.07181209       0.26483411 
H       1.77883982       1.03772163       1.38213669      -0.34649186       0.14738591      -0.11466102 
H       0.73452022       1.27796015       2.75414336       0.19685577       0.04625798       0.17889235 
C       2.76768759       2.34470871       2.84045377       0.80094207      -0.07392984       0.16627246 
H       3.42067597       2.64184015       2.05442272      -0.19043048       0.21615254      -0.14409239 
C       3.24866696       1.20083541       3.69653693       0.12630042      -0.17621858       0.18436429 
H       2.67194318       3.29420545       3.39192050       0.16285716      -0.09224087      -0.15089655 
H       3.50546049       0.34183033       3.04652099       0.01432910       0.22636359      -0.08152931 
H       2.47568669       0.89400678       4.41458027      -0.15724383       0.14400857       0.20523913 
H       4.17449194       1.46091026       4.21297302       0.02955581      -0.01203800      -0.00783905 
26
Properties=species:S:1:pos:R:3:momenta:R:3 pbc="F F F" energy=-8567.994447695068
C      -0.84788246       2.55280866      -2.77455501      -0.30176976      -0.54611219       0.33229522 
C      -1.82704639       3.05248170      -1.58928706      -0.98392054       0.45668115       0.64303938 
H      -0.23289089       1.78411009      -2.34510832       0.09382826      -0.13742877      -0.04241493 
H      -0.23614965       3.42401791      -2.86827658      -0.06348904       0.07949768      -0.06686819 
H      -1.43725179       2.32477179      -3.74198933      -0.03757406       0.24318372       0.06149576 
C      -1.00104858       3.59150717      -0.45963806       0.26612291       0.46279195       0.22786616 
H      -2.52128525       2.23703222      -1.31653693       0.34500701      -0.43176401       0.04539052 
H      -2.49309097       3.84353342      -1.99075162      -0.07058076      -0.24459684       0.08047600 
H      -0.11409999       4.19609297      -0.83186771       0.03161247      -0.04453326      -0.18209950 
C      -0.35686727       2.52332817       0.47148121       0.46711386       0.56375958      -0.42356142 
H      -1.59546498       4.34049555       0.16522398      -0.00302852       0.10934952       0.06343555 
H       0.09940430       1.69364116      -0.07371393       0.16185233       0.02237837      -0.10710268 
H      -1.20163278       2.01616264       0.96291693      -0.08495234       0.10856122      -0.09384411 
C       0.61459435       3.08839894       1.41126300       0.35174249      -0.23870936      -0.23610222 
H       1.33563754       3.63017187       0.74743257       0.21882395       0.07326063       0.14907833 
C       1.33128873       1.93544347       2.22535362      -0.24040619      -0.32905724       0.81355811 
H       0.08263575       3.79133389       1.96895841       0.37225774      -0.07118341       0.05486352 
H       1.28866910       1.04547251       1.66789528      -0.27645396      -0.18167444      -0.09660453 
H       0.78201071       1.75752396       3.14814172       0.15720618       0.11030093       0.25880087 
C       2.77316276       2.21340999       2.57896306       0.06344173      -0.39762946      -0.03921910 
H       3.42569629       2.35153646       1.64829981      -0.14113527       0.14267041      -0.40134164 
C       3.33110995       1.12366449       3.56967872      -0.39134603       0.31053197      -0.51548750 
H       2.74746346       3.21079260       2.98106373       0.01018801       0.00651240      -0.09009171 
H       3.16836980       0.08954979       3.19787709      -0.04786831      -0.22044488      -0.14225430 
H       2.87073182       1.26819132       4.49929605       0.22493170       0.09364745      -0.14359230 
H       4.39222431       1.19279317       3.63691311      -0.12160387       0.06000689      -0.14971527 
26
Properties=species:S:1:pos:R:3:momenta:R:3 pbc="F F F" energy=-8568.069324867507
C      -1.12296517       2.68297543      -2.72126956      -0.91970022       0.44379644       0.38388767 
C      -1.90943313       3.06675229      -1.45611383       0.01146990       1.01475728       0.15416238 
H      -0.49482162       1.86243706      -2.47201285      -0.18560672       0.00541791      -0.02782058 
H      -0.51445095       3.51048783      -3.11837357      -0.16876947       0.02898290      -0.04100291 
H      -1.83966180       2.37391563      -3.38553397       0.10361296      -0.13158207      -0.07150806 
C      -0.97185131       3.67857709      -0.41783278      -0.59219553      -0.86553152      -0.08561477 
H      -2.32697570       2.13225177      -1.10401466      -0.01360600       0.22576070      -0.05352707 
H      -2.65474881       3.78637080      -1.81932744       0.10362153       0.35526022      -0.08704515 
H      -0.15160952       4.23693275      -0.82691644      -0.06432564      -0.26053320      -0.09051539 
C      -0.31823249       2.52279792       0.40980922       0.43604353      -0.94637564       0.12773312 
H      -1.51085728       4.26858291       0.30295419      -0.00487469      -0.06274465      -0.07164418 
H       0.11334970       1.81210046      -0.29432451       0.28475174      -0.04504483       0.34796665 
H      -1.14561806       2.03297114       0.90130303       0.04141151       0.21480807       0.29270665 
C       0.77708329       3.05093408       1.34767513      -0.53094709       0.63172394      -1.34329237 
H       1.58171459       3.39524579       0.78883713      -0.03199796       0.03907733       0.12114476 
C       1.26036458       1.98969386       2.31876915       0.66646557      -0.10942927       0.28475441 
H       0.39669273       3.93303240       1.92766177      -0.08643711       0.18565424       0.14355270 
H       1.06312660       0.96822529       1.88667684       0.01926584       0.29516253       0.04015908 
H       0.69924879       2.10590149       3.24248927       0.13392365       0.14972995      -0.00218869 
C       2.79473755       1.95802015       2.43876167       0.37373480      -0.41136857      -0.96865714 
H       3.24049473       1.70983709       1.48587772      -0.27798074      -0.03203386       0.10060287 
C       3.48686197       1.13619437       3.49668929       0.81522341      -0.87043538       0.58715935 
H       3.00885297       2.96705714       2.66863430      -0.12483202       0.01625053      -0.13448833 
H       3.38236591       0.07676115       3.51879118      -0.06378532      -0.03696330       0.12843899 
H       3.19117231       1.59041853       4.53285636       0.15212899       0.06576373       0.25016254 
H       4.56990250       1.37627613       3.42003571      -0.07659492       0.09989651       0.01487346 
26
Properties=species:S:1:pos:R:3:momenta:R:3 pbc="F F F" energy=-8567.910348993599
C      -1.32053175       2.68048150      -2.76879046      -0.27149732       0.11238014      -0.58696775 
C      -1.96087954       3.18244284      -1.45584428       0.19187892      -0.78523151       0.41145933 
H      -0.58643647       1.89038820      -2.47173169      -0.11099966       0.19616014      -0.00631597 
H      -0.92156175       3.44685060      -3.40651316      -0.04737530      -0.10661356      -0.23552004 
H      -2.14436883       2.20444088      -3.38674663       0.08265403       0.06009340      -0.08602521 
C      -0.90360567       3.58605339      -0.36087829       0.76625424       0.35638382       0.90699112 
H      -2.55438439       2.40172255      -0.99300101      -0.13547309       0.09683018       0.28256380 
H      -2.53243363       4.06955809      -1.68090912       0.02094677      -0.05266454       0.03358253 
H      -0.02172319       4.08553397      -0.69780135       0.01374462       0.26584803       0.14057914 
C      -0.45034247       2.37384251       0.48274684      -0.43593318      -0.07699863      -0.10773072 
H      -1.46360750       4.24078710       0.33505800      -0.26163675       0.19215315       0.02434900 
H      -0.17115178       1.59118633      -0.28080415      -0.04043251      -0.25076285      -0.05786416 
H      -1.26301962       1.96162964       1.11795937      -0.16731722       0.19775132      -0.25157323 
C       0.69489451       2.92244218       1.33701801       0.13276504      -0.34177002       0.23475037 
H       1.48704020       3.36722991       0.67690678       0.16221856       0.15204630       0.02465273 
C       1.45595751       2.03235231       2.32768161      -0.16494848       0.14222036      -0.78332611 
H       0.28337193       3.73797522       1.91292364       0.06646711      -0.45699600       0.07339725 
H       1.13250110       1.01062762       2.25917222      -0.15715256      -0.19598398      -0.00312459 
H       1.20183941       2.44626952       3.32045096      -0.17065722       0.18796780       0.10394659 
C       3.06142743       2.01789032       2.29195118       0.61600680      -0.78102290       0.70786570 
H       3.47466471       1.42664603       1.41377251       0.23599676      -0.09809921      -0.11250609 
C       3.47659704       1.28436487       3.54654857      -0.24307848       1.12282928      -0.02272284 
H       3.26293381       3.13285359       2.22953326      -0.18140247       0.22347727      -0.24292372 
H       2.96010219       0.32750885       3.57394516       0.15599365       0.00206295      -0.09047963 
H       3.28235308       1.78922319       4.41794272      -0.19198639      -0.06648116      -0.09010808 
H       4.50343920       1.08076500       3.50676415       0.13496411      -0.09557978      -0.26694942 
26
Properties=species:S:1:pos:R:3:momenta:R:3 pbc="F F F" energy=-8567.907325238451
C      -1.47435874       2.73022624      -2.73151002       0.23764064       1.16232353       0.79565221 
C      -2.09159107       3.11068736      -1.38326713       0.32214365      -0.48463648       0.25903827 
H      -0.66513394       2.04729843      -2.54238128      -0.18486178      -0.13315996      -0.11174324 
H      -1.04365060       3.69417986      -3.11798719       0.01588176      -0.01143226      -0.11279658 
H      -2.12564940       2.36037507      -3.47815899      -0.38311082      -0.05457466       0.10062428 
C      -0.92017785       3.48984453      -0.42166807       0.15351840      -0.72520564       0.24889926 
H      -2.67806931       2.30920493      -0.93079955      -0.16897807       0.04733767       0.11050298 
H      -2.74108452       3.98113593      -1.36031048      -0.08155814      -0.13801460      -0.12023556 
H      -0.10274400       3.90603868      -1.07508225      -0.00573951      -0.06754494       0.26115496 
C      -0.30379050       2.48487706       0.53764566       0.40057982      -0.12482626      -0.30570142 
H      -1.22787565       4.31164221       0.20954622      -0.20755915       0.02622303      -0.49875817 
H       0.05570292       1.64704196      -0.04147521      -0.26459009      -0.00181270       0.14296820 
H      -0.97820482       2.01411987       1.22531615      -0.07871944      -0.02324231       0.06854429 
C       0.78505717       3.02880656       1.39730248       0.67751970       0.03932423      -0.60512825 
H       1.58882404       3.44675250       0.82251649      -0.20499194       0.05399701       0.24665685 
C       1.44008011       1.88837663       2.25067224      -0.67044849       0.10221357      -0.36774988 
H       0.52521268       3.82459933       2.08251557      -0.00140274       0.23831730       0.12221610 
H       1.25044818       0.86078256       1.87391741       0.16498817       0.11086941       0.13840520 
H       1.04040292       2.00799059       3.26369742      -0.16733334       0.01142690      -0.30123434 
C       2.91327222       1.96937976       2.27011349       0.44837868       0.15753091      -0.03007648 
H       3.20533927       1.40822762       1.39747782      -0.15377957       0.33313252       0.07898656 
C       3.64306353       1.35606099       3.48109558       0.57374360      -0.38347600       0.17604043 
H       3.11162752       3.03004466       2.01749342      -0.21994065      -0.48186729       0.10641366 
H       3.67174000       0.27018747       3.55152043       0.16041426       0.01299733      -0.09233859 
H       3.04943194       1.70215712       4.42117961      -0.06569250       0.02733669      -0.15631068 
H       4.73156244       1.64692448       3.52851941      -0.29610246       0.30676300      -0.15403008 
26
Properties=species:S:1:pos:R:3:momenta:R:3 pbc="F F F" energy=-8567.922741504299
C      -1.49166599       2.79712813      -2.67455734      -0.52477186       0.20311137      -0.73862641 
C      -2.02548399       3.12691686      -1.31301180      -1.00169973       0.97266721       0.65636690 
H      -1.14267781       1.76626557      -2.86529368       0.12498651       0.07086606       0.00396190 
H      -0.85805826       3.54649403      -3.12383430       0.22559672      -0.11759992       0.07947584 
H      -2.47024628       2.83910408      -3.31445504       0.22754399      -0.04935970       0.01825671 
C      -0.96704431       3.57353614      -0.35089094      -0.00641642      -1.34782573       0.74508900 
H      -2.50850133       2.20799488      -0.98633388       0.03502425      -0.02334594       0.14234886 
H      -2.81070182       3.89123884      -1.30593899      -0.26070569      -0.00445734      -0.11280723 
H      -0.25060396       3.98216506      -1.02123337       0.08033965      -0.13394734       0.06285823 
C      -0.45608575       2.41618415       0.50999526      -0.02103970      -0.12425211      -0.31936171 
H      -1.16592738       4.40974842       0.36633805      -0.35116110       0.24484056       0.10802674 
H      -0.33546410       1.52721656      -0.12408919      -0.01922374      -0.04522324       0.07347276 
H      -1.21677099       2.12917129       1.28422403       0.14088962       0.05835731      -0.02634391 
C       0.81550664       2.81045775       1.28483354      -0.03142474       0.34164861       0.00215422 
H       1.69536735       3.00466645       0.60932271       0.17659834      -0.15115648      -0.17353437 
C       1.49620420       1.81711449       2.24041488       1.02349804      -0.07027299      -0.33197011 
H       0.60496199       3.72707729       1.85369092       0.16313296      -0.03001131      -0.25205927 
H       1.49468484       0.83431432       1.80366047       0.27462924      -0.03864803       0.16571199 
H       1.14273537       1.67655638       3.24050936      -0.08249891      -0.16716354       0.18063842 
C       2.98505073       2.21949144       2.39135984      -0.00871593       0.61131285       0.52653839 
H       3.52175794       2.10245813       1.41611511       0.06494244       0.25695327      -0.19399525 
C       3.67809947       1.31789771       3.36782220      -0.23865709      -0.99409527      -0.08007122 
H       2.90505413       3.25390357       2.61314096      -0.42590471       0.12758035      -0.02394405 
H       3.40275133       0.30338988       3.07148610      -0.08481285      -0.04512011      -0.11023729 
H       3.38297240       1.60395606       4.37233718       0.18893799       0.15994683      -0.23576729 
H       4.76386085       1.41909818       3.29556864       0.33091272       0.29519463      -0.16618186 
26
Properties=species:S:1:pos:R:3:momenta:R:3 pbc="F F F" energy=-8567.527822619933
C      -1.62495890       2.81233390      -2.61244481      -0.14776699      -0.45399752       1.11653508 
C      -2.15708981       3.25658867      -1.29637167      -0.48525295      -0.25370499      -0.38347518 
H      -0.79716386       2.08806661      -2.41987929       0.08156447       0.34574793       0.20479548 
H      -0.95871571       3.65994601      -3.00963053       0.10004773      -0.04967709       0.09975359 
H      -2.26740107       2.41964024      -3.33234966      -0.11383836      -0.13289014      -0.21017360 
C      -1.07144748       3.48771549      -0.17243406       0.10959262       0.62959617       0.43398492 
H      -2.78780646       2.38444687      -0.95890753      -0.04593849       0.00598218      -0.11713384 
H      -2.66267831       4.16700129      -1.25159772       0.17673624      -0.23548651      -0.08860664 
H      -0.45330919       4.31488388      -0.62051371      -0.05223718       0.13604418       0.31071542 
C      -0.42458765       2.25686006       0.55438807       0.20667869       0.38546417       0.29741297 
H      -1.63092176       3.97363424       0.69222791      -0.08157289      -0.07792866      -0.28407748 
H      -0.21697696       1.46727619      -0.10659799       0.13926291      -0.03599582      -0.24933789 
H      -1.01896767       1.85360048       1.35094114      -0.04230094      -0.18532887       0.04889509 
C       0.99127008       2.80590747       0.97782600       0.39925283      -1.08956233      -0.27466830 
H       1.68831828       2.82983928       0.16200538      -0.37441655      -0.11046154       0.18811221 
C       1.54995496       1.92741114       2.06368917       0.36580822       0.33301643      -0.54931812 
H       0.92516639       3.79747812       1.43484082      -0.13654509      -0.02606995      -0.00296023 
H       1.71696736       0.86988703       1.61207464       0.21144133       0.12855525       0.05395718 
H       0.93279182       1.82535829       2.94830464       0.10065174       0.14098014      -0.20468196 
C       2.95117570       2.30218596       2.61799513       0.66737839       0.05362894       0.49043513 
H       3.49424761       2.68830277       1.79793994       0.06013395       0.04900468       0.24875430 
C       3.77578499       1.21197091       3.26220611       0.02413120       0.33755719      -0.63290265 
H       2.80879270       3.11348219       3.38512302      -0.41199344      -0.13044294      -0.16037659 
H       3.54885872       0.29180140       2.68881096      -0.14381615       0.24310823      -0.21507072 
H       3.54083093       1.16268398       4.32920998      -0.31126559       0.11157245      -0.12790993 
H       4.82315998       1.52902980       3.21140020      -0.29573568      -0.11871159       0.00734176 
26
Properties=species:S:1:pos:R:3:momenta:R:3 pbc="F F F" energy=-8567.895890256805
C      -1.48513214       2.57761377      -2.35594988      -0.04184158      -0.59333813      -0.25683377 
C      -2.24911386       3.00940721      -1.07935832       0.68548313      -0.35392562       1.76404624 
H      -0.67176750       1.93237793      -2.19231780       0.05830802      -0.30029087      -0.16454707 
H      -1.00141823       3.40313717      -2.81558470      -0.22828163      -0.16004375      -0.00919161 
H      -2.20670651       2.16575661      -3.05293840       0.25022668       0.02220217       0.10040409 
C      -1.26269776       3.52514941      -0.08644014      -0.61337136      -0.35116647      -0.02733474 
H      -2.59636748       2.07407709      -0.70014827      -0.30905405      -0.12770319      -0.44505799 
H      -3.07736272       3.71687126      -1.16924989      -0.10399370      -0.08473349       0.10421602 
H      -0.74405377       4.29685080      -0.58723856       0.02654765      -0.05135996      -0.13522731 
C      -0.36040307       2.44109688       0.46014820      -0.18276454      -0.16447064      -0.05070410 
H      -1.70595149       4.05050592       0.73948906      -0.08429287       0.19309602       0.06958281 
H      -0.10914742       1.64133414      -0.31078477      -0.19079173       0.11364481       0.23462881 
H      -0.88579040       1.96490803       1.30172398       0.04976699       0.20961713       0.00873082 
C       1.05111365       2.91035966       0.90953537       0.65497914       0.82859634      -0.14956037 
H       1.77809858       3.07281372       0.09903930       0.37363211       0.36223918      -0.23986980 
C       1.61049404       1.90221312       1.90289701      -0.67743937      -0.12313542      -0.46002293 
H       1.04019026       3.83750023       1.50247025      -0.00901453      -0.02114806       0.08736307 
H       1.73988192       0.90366046       1.57573270       0.21269191       0.31798696      -0.04938698 
H       1.08859803       1.83913095       2.83793779      -0.08497610      -0.18885993       0.25293716 
C       2.98605884       2.45609657       2.41736026       0.06830875      -0.51374301      -0.72913468 
H       3.54028632       2.89943853       1.56398014       0.16398429       0.07985008      -0.11243820 
C       3.69442465       1.26571682       3.20512873      -0.18037485       0.50580997      -0.33686054 
H       2.82516428       3.23284638       3.15627447      -0.23978275       0.21340374       0.17917621 
H       4.61391799       1.04009702       2.72152054       0.32849093       0.14666196       0.22436701 
H       3.10556718       0.39573580       3.33648100       0.06208226      -0.07045476      -0.28277032 
H       4.01589238       1.65140830       4.16359219       0.01147717       0.11126493       0.42348815 
26
Properties=species:S:1:pos:R:3:momenta:R:3 pbc="F F F" energy=-8567.891046235854
C      -1.53629287       2.28743454      -2.35089669       0.27632549      -1.92368417       0.26889366 
C      -2.26278028       2.81624503      -1.12840651      -0.57117294       1.47433174      -0.21716927 
H      -0.66670935       1.58885625      -2.05955680      -0.13650063      -0.00249231      -0.07961528 
H      -1.10654505       3.18225194      -2.94813373      -0.22663062       0.15709017       0.06767825 
H      -2.13845493       1.73621037      -3.05042690       0.18609000      -0.10162427      -0.30844173 
C      -1.32429668       3.57130931      -0.17595862       0.33722893       0.99777820      -0.54009492 
H      -2.83368064       1.99092759      -0.58894230      -0.20992948      -0.20922045      -0.07398994 
H      -3.09809126       3.48597708      -1.41808297      -0.05152912      -0.28332322      -0.32297334 
H      -0.61895082       4.20485672      -0.78015391       0.05911375       0.02048944      -0.00824060 
C      -0.45381190       2.54504546       0.65070380      -0.22662062       0.11530455       0.54704923 
H      -1.87871514       4.34911967       0.51707112      -0.10782283      -0.12558284      -0.07153296 
H      -0.47226090       1.63787643       0.14271026       0.26020635      -0.33366759       0.04324732 
H      -0.98361477       2.44010403       1.61690165      -0.21404698      -0.02668312       0.27548810 
C       0.90250339       3.02628682       1.06590178      -0.19554471       0.27303067      -0.07105662 
H       1.49898165       3.53140676       0.17907411      -0.33625130       0.03546111       0.17175763 
C       1.87161849       1.93364137       1.69247807       0.52460885      -0.51988051       0.52971533 
H       0.72577059       3.81660520       1.82397270       0.16717126      -0.06527855       0.25518051 
H       2.18135973       1.15108065       0.98026320       0.36181103      -0.20272631      -0.14995870 
H       1.35850072       1.41036063       2.53188064       0.41361509      -0.14734727      -0.24960042 
C       3.07971741       2.50510467       2.46042179      -0.49364604       1.05954101      -0.13554248 
H       3.65337745       2.91734116       1.68442598      -0.03873585       0.07488701       0.45883847 
C       3.76704526       1.41011029       3.17756292      -0.64109915      -0.27961947      -0.01621730 
H       2.72485797       3.27336824       3.22544914       0.12606816      -0.07610865      -0.15125730 
H       4.68913491       1.67677089       3.74542909      -0.17827660       0.09038861       0.14371475 
H       3.97049829       0.64628169       2.39423791       0.60904274      -0.00953291      -0.10345814 
H       3.04104308       0.98940100       3.95359467       0.30652522       0.00846915      -0.26241426 
26
Properties=species:S:1:pos:R:3:momenta:R:3 pbc="F F F" energy=-8567.39413697712
C      -1.49349573       1.98180116      -2.21744379      -0.15167000      -0.45063289       0.67319834 
C      -2.15678925       2.79618836      -1.16270719       0.41968851      -0.28772684       1.01916694 
H      -0.83870425       1.28724839      -1.83333073       0.13458760      -0.14061854       0.12021737
[truncated: 2,416,636 more chars]
