# Supplementary material for: Pure non-local machine-learned density functional theory for electron correlation
Source: Nat Commun. 2021 Jan 12;12:344. doi: 10.1038/s41467-020-20471-y (PMC7804195; doi:10.1038/s41467-020-20471-y)
Supplement: Supplementary file 4 — Supplementary Data 1 [file 41467_2020_20471_MOESM4_ESM.zip › SI/h3o_mp2.xyz]

4
Properties=species:S:1:pos:R:3:momenta:R:3:forces:R:3 energy=-2084.0346928151193 pbc="F F F"
O       1.89504000      -0.60808000      -1.53775000       0.72309270       0.33143754       0.13061966       0.11834387       0.37714074      -0.15927843 
H       2.86778000      -0.65568000      -1.72103000      -0.25831499      -0.21175146       0.01859328      -0.39196773      -0.00281662       0.08171567 
H       1.68838000       0.08014000      -0.85531000      -0.16399046      -0.00324584       0.28914153       0.07504350      -0.29416849      -0.26103153 
H       1.37665000      -0.46053000      -2.36937000      -0.30078725      -0.11644023      -0.43835447       0.19858036      -0.08015563       0.33859429 
4
Properties=species:S:1:pos:R:3:momenta:R:3:forces:R:3 energy=-2083.931734520811 pbc="F F F"
O       1.90491297      -0.57442148      -1.53856385       0.68088575      -0.21916990       0.01558045       1.77723314      -0.99970817       0.53502622 
H       2.74157295      -1.05241657      -1.77500981      -0.03719755      -0.01292712       0.02884832      -0.49202878       0.60436957       0.19166526 
H       1.91101445       0.30378428      -1.16197858      -0.15580459       0.25897473      -0.14126977       0.36655675       0.97618696       0.35740637 
H       1.12351864      -0.82166659      -1.99580418      -0.48788362      -0.02687771       0.09684100      -1.65176111      -0.58084836      -1.08409785 
4
Properties=species:S:1:pos:R:3:momenta:R:3:forces:R:3 energy=-2083.97370201839 pbc="F F F"
O       1.91150321      -0.55326919      -1.51100389      -0.01437521       0.20937485       0.41327802       2.69604767       0.29025694       0.04417581 
H       2.69424182      -1.12020244      -1.76411658       0.02787399      -0.16444362       0.08487940      -0.60929595       0.32072020       0.28517190 
H       1.87618316       0.23662609      -2.06728206      -0.06747022      -0.11954487      -0.32416809      -0.02850863       0.69980073      -0.33901302 
H       1.10108048      -1.02245210      -1.53882630       0.05397144       0.07461364      -0.17398932      -2.05824309      -1.31077786       0.00966530 
4
Properties=species:S:1:pos:R:3:momenta:R:3:forces:R:3 energy=-2083.9657871418044 pbc="F F F"
O       1.92761238      -0.53805156      -1.53493859      -0.57173714      -0.23114635      -0.10421677       0.71297182       1.04522959      -0.01201910 
H       2.11549186      -1.34569937      -1.08147765       0.05468385      -0.08499547       0.20564182       0.09934013      -1.51822847       1.16465654 
H       2.27465567      -0.57590635      -2.42376439       0.08447601       0.11908004      -0.15373767       0.38677672       0.19436472      -1.29459352 
H       1.02567286      -0.22595734      -1.48509065       0.43257728       0.19706177       0.05231262      -1.19908866       0.27863415       0.14195608 
4
Properties=species:S:1:pos:R:3:momenta:R:3:forces:R:3 energy=-2083.9371639417786 pbc="F F F"
O       1.92823771      -0.55656375      -1.54428321       0.02913242       0.11462930       0.43637483       0.85120465       0.94961250      -0.16957302 
H       1.69670145      -1.28901476      -1.00844151      -0.17230038      -0.01418563      -0.08751955      -0.71771673      -1.59434898       1.42244714 
H       2.30430252      -0.81350582      -2.38811242      -0.04583748      -0.12000454      -0.22014332       0.20207374       0.19100681      -1.01687892 
H       1.40489125       0.24878347      -1.44546074       0.18900544       0.01956087      -0.12871195      -0.33556166       0.45372967      -0.23599520 
4
Properties=species:S:1:pos:R:3:momenta:R:3:forces:R:3 energy=-2083.8080357799404 pbc="F F F"
O       1.95859564      -0.56230131      -1.53226143      -0.03451900      -0.10996783       0.26874924      -0.85891494       0.30273274       2.26606681 
H       1.25407927      -1.11595920      -1.16791933       0.09162338       0.02366388       0.01899293      -0.46836894      -0.55235231       1.17847770 
H       2.08320943      -0.99259689      -2.35650904      -0.01380998       0.03762440      -0.08203012       0.90255529      -0.07985594      -2.72936319 
H       1.58676468       0.34588558      -1.50839640      -0.04329440       0.04867955      -0.20571206       0.42472859       0.32947552      -0.71518131 
4
Properties=species:S:1:pos:R:3:momenta:R:3:forces:R:3 energy=-2083.898925793825 pbc="F F F"
O       1.93822189      -0.54617045      -1.56156226       0.21259610      -0.22207070       0.30925768      -0.56589131       1.71543588       3.78821565 
H       1.90623020      -1.04661057      -0.70721143       0.04556013       0.02508059      -0.06323044       0.10051460       0.28658880      -0.33891468 
H       2.11428611      -1.11250114      -2.26887527      -0.22295534       0.15662962      -0.20632740       0.19764487      -1.57015027      -2.84700974 
H       1.22690965       0.14041182      -1.59167451      -0.03520089       0.04036049      -0.03969984       0.26773184      -0.43187442      -0.60229124 
4
Properties=species:S:1:pos:R:3:momenta:R:3:forces:R:3 energy=-2083.963458904323 pbc="F F F"
O       1.95592160      -0.55403385      -1.55979667       0.29525961      -0.48110405      -0.20845329      -0.02392016       0.21853258       0.75739037 
H       1.76979365      -1.33796110      -1.02752032      -0.02719922      -0.02427763      -0.06403262       0.22583079      -1.03673741       0.27748824 
H       1.71083906      -0.72256528      -2.49061865       0.04138722       0.36576840       0.23960802      -0.25219457       0.41488610      -0.24716698 
H       1.48586311       0.16663466      -1.07764578      -0.30944760       0.13961328       0.03287788       0.05028395       0.40331873      -0.78771163 
4
Properties=species:S:1:pos:R:3:momenta:R:3:forces:R:3 energy=-2083.940344002665 pbc="F F F"
O       1.94525947      -0.53249284      -1.55071461       0.03619255      -0.69173839      -0.48337927       0.37389652      -0.48168541      -1.74636592 
H       2.17926592      -1.43868830      -1.30220338       0.16518912       0.21127652       0.06560171       0.59870307      -0.70623780       0.04159550 
H       1.67264626      -0.53362207      -2.53155995      -0.01952831       0.35196959       0.37845173       0.03587731       0.35267853       1.49544807 
H       1.28381327      -0.26348081      -0.90617208      -0.18185337       0.12849229       0.03932583      -1.00847690       0.83524468       0.20932235 
4
Properties=species:S:1:pos:R:3:momenta:R:3:forces:R:3 energy=-2083.8724009991256 pbc="F F F"
O       1.92089352      -0.52586064      -1.53018533       0.18764270       0.00804612      -0.22252531       0.14019396       1.13998400      -2.52867300 
H       2.71161883      -1.10198283      -1.61674165      -0.20967969       0.13255993       0.07844661       0.29296827       0.34977688      -0.54066396 
H       1.49856370      -0.20432073      -2.43820917      -0.12750480       0.06249367       0.16793796       1.15684577      -0.91762162       2.11492247 
H       1.31227981      -1.03475409      -1.01082573       0.14954179      -0.20309972      -0.02385926      -1.59000800      -0.57213926       0.95441449 
4
Properties=species:S:1:pos:R:3:momenta:R:3:forces:R:3 energy=-2083.9429633400982 pbc="F F F"
O       1.91437672      -0.54395406      -1.54662936      -0.01338834       0.12945375       0.26960742       0.24068907       0.64712027      -1.72531640 
H       2.74338981      -0.86024056      -2.01428511      -0.18908747      -0.07243646       0.09479153      -1.08951786       0.36994492       0.26802423 
H       1.11914630      -0.23741038      -2.10005119      -0.06449330      -0.17573950      -0.00663433       1.27216119      -0.69668893       0.86787179 
H       1.76336094      -0.95622747      -0.69044030       0.26696911       0.11872220      -0.35776462      -0.42333239      -0.32037626       0.58942038 
4
Properties=species:S:1:pos:R:3:momenta:R:3:forces:R:3 energy=-2083.892498906005 pbc="F F F"
O       1.95469971      -0.53279565      -1.57503012       0.18522650      -0.33191033       0.00416203      -0.43644208      -2.30032198      -0.42808715 
H       1.91179848      -1.51645622      -1.87217329      -0.19080938      -0.06070363       0.21758555       0.06732591       1.72695968      -0.39208308 
H       1.14563245      -0.03857027      -1.87026022      -0.03892570       0.22704906       0.06866454       0.29914328      -0.20533574       0.04622910 
H       1.92845875      -0.67595847      -0.61156552       0.04450858       0.16556490      -0.29041212       0.06997289       0.77869804       0.77394112 
4
Properties=species:S:1:pos:R:3:momenta:R:3:forces:R:3 energy=-2083.991028045868 pbc="F F F"
O       1.93153080      -0.59333609      -1.57220527       0.12487688       0.26272641       0.50440665      -0.65323407      -1.12867348       1.80200573 
H       1.04612630      -0.98140072      -1.30461796      -0.16855803       0.06847865      -0.02004766       0.76669037       0.39540041      -0.53214901 
H       1.89546517      -0.00758017      -2.33951319       0.05701345      -0.20691918      -0.15486991       0.05017565       0.62232056      -0.33275419 
H       2.41203571      -0.28110478      -0.75470394      -0.01333231      -0.12428588      -0.32948908      -0.16363195       0.11095252      -0.93710253 
4
Properties=species:S:1:pos:R:3:momenta:R:3:forces:R:3 energy=-2083.8550557108565 pbc="F F F"
O       1.91997131      -0.61615037      -1.54152614      -0.05876183       0.08493459       0.46569184       0.09596166       1.99877363       0.43711029 
H       0.94294367      -0.50885689      -1.73940138      -0.18918293      -0.04860346      -0.32524596       0.79184059      -0.30887595      -0.05075485 
H       2.47418349      -0.45266589      -2.39473510       0.09268091      -0.02515692       0.10822217      -0.87010375      -0.09305073       1.69221575 
H       2.11997252       0.05354584      -0.75163855       0.15526385      -0.01117421      -0.24866806      -0.01769850      -1.59684694      -2.07857119 
4
Properties=species:S:1:pos:R:3:momenta:R:3:forces:R:3 energy=-2083.9842167693832 pbc="F F F"
O       1.90582458      -0.55993495      -1.52166598      -0.15215901       0.07335599      -0.41060576      -0.32872249       0.45972170      -0.04644141 
H       1.12746658      -1.16106293      -1.66313285      -0.00347895      -0.11166655       0.39130094       0.26757098       0.78647384      -0.10363919 
H       2.74702860      -1.02544581      -1.67128644       0.10421085      -0.06954322       0.20017188       0.33921040       0.00816489      -0.08206830 
H       1.88714176       0.38627937      -1.86657664       0.05142711       0.10785378      -0.18086706      -0.27805889      -1.25436043       0.23214890 
4
Properties=species:S:1:pos:R:3:momenta:R:3:forces:R:3 energy=-2083.9892373654807 pbc="F F F"
O       1.90893591      -0.53296916      -1.53458534      -0.07565931       0.15155673       0.21188882       0.42407415       0.09055542       0.33012957 
H       1.18394894      -0.98278323      -1.04096204       0.13628715      -0.07885816       0.14227262      -0.00144972       0.13699116      -0.48802916 
H       2.75662793      -1.00542123      -1.50336037      -0.03361769      -0.05777139       0.05330432       0.36809504      -0.34195442       0.40991907 
H       1.77167688      -0.24002656      -2.45161708      -0.02701015      -0.01492718      -0.40746575      -0.79071947       0.11440784      -0.25201948 
4
Properties=species:S:1:pos:R:3:momenta:R:3:forces:R:3 energy=-2083.9282715551717 pbc="F F F"
O       1.91233909      -0.52364528      -1.57176296       0.03457919       0.07526115      -0.15313393       2.53812822       0.49107559       1.88180252 
H       1.38655824      -0.44663252      -0.76401098       0.11507040       0.03744523       0.06807218      -1.07350034       0.12506134       0.16593134 
H       2.73376118      -1.00852096      -1.30754567       0.03916187      -0.06395176       0.02280153      -0.01377028       0.28070431      -0.37120587 
H       1.53791900      -0.92106635      -2.33429887      -0.18881146      -0.04875462       0.06226021      -1.45085760      -0.89684124      -1.67652799 
4
Properties=species:S:1:pos:R:3:momenta:R:3:forces:R:3 energy=-2084.014654127671 pbc="F F F"
O       1.92152923      -0.54825090      -1.58982902      -0.17680917      -0.15595705      -0.01182480       0.52308218      -0.78494761      -0.28673001 
H       2.09907844       0.17710208      -0.95647159       0.19142325       0.20365764      -0.15307343      -0.10776462      -0.06469961       0.13074465 
H       2.42452593      -1.38408387      -1.42948094       0.07134731      -0.19466751       0.08522952       0.15089829       0.50857818       0.11100579 
H       0.98876799      -0.77869712      -1.73315804      -0.08596140       0.14696691       0.07966871      -0.56621584       0.34106904       0.04497957 
4
Properties=species:S:1:pos:R:3:momenta:R:3:forces:R:3 energy=-2083.997616807366 pbc="F F F"
O       1.90169091      -0.56074231      -1.59863807      -0.05306699      -0.16246524      -0.20978365      -0.26454620      -0.70985560       0.18100347 
H       2.70958545      -0.01527123      -1.45547321       0.04675536       0.01118206      -0.02009189      -0.47598752       0.28135555       0.15739425 
H       2.07383957      -1.49226177      -1.33665521      -0.07162934      -0.03309205       0.05569508       0.09561888      -0.02649012      -0.18949757 
H       1.04382157      -0.27988191      -1.18716469       0.07794097       0.18437523       0.17418046       0.64491485       0.45499017      -0.14890015 
4
Properties=species:S:1:pos:R:3:momenta:R:3:forces:R:3 energy=-2084.0055700416387 pbc="F F F"
O       1.88910460      -0.56843714      -1.60045793      -0.16039612       0.03094898       0.22843369      -0.42821635       0.25905383       0.61287830 
H       2.76708880      -0.13330328      -1.67103599       0.21272516       0.08862226      -0.04574103      -0.18528915       0.42653012      -0.02093633 
H       2.04294860      -1.46438850      -1.23936645       0.14124297      -0.17538890      -0.13528969      -0.25260872      -0.30968897       0.03366636 
H       1.21697937      -0.06759069      -1.04000583      -0.19357201       0.05581767      -0.04740297       0.86611422      -0.37589497      -0.62560833 
4
Properties=species:S:1:pos:R:3:momenta:R:3:forces:R:3 energy=-2083.910371305706 pbc="F F F"
O       1.91413887      -0.57640197      -1.59310111       0.12594790      -0.31595415       0.00389767      -0.55021349      -2.32278527       0.54383480 
H       2.47521237       0.18298288      -1.51626286      -0.09713271       0.26865871       0.18077898       0.25433025       2.01712154      -0.31364266 
H       2.23340375      -1.19887665      -0.89455725       0.09520918       0.13509479      -0.01160691      -0.52012144      -0.20398707      -0.34138919 
H       0.92105617      -0.52297075      -1.65635569      -0.12402436      -0.08779935      -0.17306973       0.81600468       0.50965080       0.11119705 
4
Properties=species:S:1:pos:R:3:momenta:R:3:forces:R:3 energy=-2083.9205055067446 pbc="F F F"
O       1.92077909      -0.54974076      -1.60030401      -0.01954635       0.31952129      -0.33095351       1.50215073      -3.06279749      -0.34628287 
H       1.86423196       0.22023330      -1.07179250      -0.22299678      -0.24044099       0.09778415      -0.79694559       2.29166649       1.12028618 
H       2.58124114      -1.14508839      -1.11621498       0.17093468       0.08143108       0.05406185      -0.72311540       0.39070987      -0.90688864 
H       1.07880549      -1.03717666      -1.76484377       0.07160844      -0.16051137       0.17910750       0.01791026       0.38042112       0.13288533 
4
Properties=species:S:1:pos:R:3:momenta:R:3:forces:R:3 energy=-2083.9271448675154 pbc="F F F"
O       1.90247823      -0.54653256      -1.60382359      -0.30003280      -0.01244437       0.21909682       0.34686148       0.83872172       0.27021141 
H       1.59137789       0.02541186      -0.88335342       0.05042732      -0.14964181      -0.16368680      -1.15843747       0.40641772       0.17577857 
H       2.82298292      -0.66298888      -1.32866464       0.22035004       0.12164702       0.00053000       0.99243619      -0.79219187      -0.50338045 
H       1.40038949      -1.37537544      -1.68497036       0.02925544       0.04043917      -0.05594002      -0.18086020      -0.45294756       0.05739048 
4
Properties=species:S:1:pos:R:3:momenta:R:3:forces:R:3 energy=-2083.966303785397 pbc="F F F"
O       1.89499050      -0.54428641      -1.58083672      -0.38441421      -0.15074622       0.17543370      -1.63947619       0.43393678       0.20429465 
H       1.78995700      -0.08943509      -0.72587944       0.24766419       0.14152903      -0.04373930      -0.54347513      -0.08553953       0.30171713 
H       2.81149390      -0.62756043      -1.77285612       0.08222254      -0.06862060      -0.18001056       1.98990501      -0.52048590      -0.76725947 
H       1.33214483      -1.33160782      -1.76310100       0.05452748       0.07783780       0.04831616       0.19304631       0.17208864       0.26124770 
4
Properties=species:S:1:pos:R:3:momenta:R:3:forces:R:3 energy=-2083.991352194021 pbc="F F F"
O       1.87699647      -0.54106944      -1.57218421      -0.40923832       0.04196576       0.20795316      -0.92017126       0.15325394       0.04872429 
H       2.43034197       0.03360786      -1.03924252       0.36122092      -0.02421471      -0.29770093       0.35097118       0.64455283       0.94584962 
H       2.40301374      -0.90519256      -2.27615813      -0.06950326      -0.06186463      -0.02871485       0.64925952      -0.71592987      -1.29868481 
H       1.38584158      -1.22807844      -1.08376868       0.11752067       0.04411358       0.11846262      -0.08005944      -0.08187690       0.30411089 
4
Properties=species:S:1:pos:R:3:momenta:R:3:forces:R:3 energy=-2083.8985396482294 pbc="F F F"
O       1.89584422      -0.52159053      -1.55223721       0.27065909       0.02814087       0.11315918      -0.69937307      -0.27268281      -0.70004501 
H       2.82442756      -0.41105929      -1.86412494      -0.08378956      -0.11727372      -0.20921461       0.11242900      -0.03732733       0.95504563 
H       1.45242425      -1.11726613      -2.17707952      -0.14313892       0.05035952       0.02019314      -0.40911471      -0.06087957      -0.75229357 
H       1.64319364      -0.88050759      -0.67456415      -0.04373062       0.03877333       0.07586228       0.99605878       0.37088972       0.49729295 
4
Properties=species:S:1:pos:R:3:momenta:R:3:forces:R:3 energy=-2083.961789258466 pbc="F F F"
O       1.92156201      -0.53272586      -1.57954494      -0.18261833       0.03291507      -0.31805467      -0.60541038      -0.52495214      -0.76218446 
H       2.46745551      -1.27965219      -1.96045711      -0.01138318      -0.17272216       0.18089119      -0.01622864       0.73099780       0.83848166 
H       0.97224875      -0.76219860      -1.64393745       0.06986621       0.01289753      -0.09541958      -0.19436180       0.02893672      -0.28017753 
H       2.07214776      -0.19024197      -0.67794517       0.12413531       0.12690956       0.23258306       0.81600081      -0.23498239       0.20388033 
4
Properties=species:S:1:pos:R:3:momenta:R:3:forces:R:3 energy=-2083.9397760541806 pbc="F F F"
O       1.93659210      -0.56728687      -1.60153769      -0.15606164      -0.10866223      -0.00410552      -1.85582688      -0.03927275       0.07916897 
H       1.87606578      -1.53435867      -1.32884798      -0.06631780       0.00129997       0.00185235       0.42663179       1.01625483       0.00409201 
H       1.00575898      -0.18692880      -1.62040874      -0.12462530       0.08721531      -0.11444521       0.63263432      -0.58880344      -0.45783144 
H       2.39146929       0.03774792      -0.98401358       0.34700474       0.02014694       0.11669838       0.79656077      -0.38817864       0.37457045 
4
Properties=species:S:1:pos:R:3:momenta:R:3:forces:R:3 energy=-2083.9729445463845 pbc="F F F"
O       1.91813059      -0.57333442      -1.59948428       0.07596300      -0.01030361      -0.10732583      -2.17980589      -1.57216746       0.47131087 
H       2.12088903      -1.42985643      -1.10813363       0.13635301       0.12409809       0.10242735       0.26817118       1.11369028      -0.49118073 
H       0.95410718      -0.33730139      -1.42073091      -0.29610242      -0.10353839       0.14563724       1.04451699      -0.11783066      -0.35621779 
H       2.49131947       0.17960509      -1.43699744       0.08378642      -0.01025609      -0.14073876       0.86711771       0.57630784       0.37608765 
4
Properties=species:S:1:pos:R:3:momenta:R:3:forces:R:3 energy=-2083.977090043056 pbc="F F F"
O       1.89792072      -0.59799934      -1.58825080       0.01537684       0.29777582      -0.04799915       2.55906563       0.46298996      -0.76874856 
H       2.78740456      -0.84777130      -1.16530123       0.22221101       0.17284164      -0.13222892      -1.38315321       0.18206227      -0.38888860 
H       1.14421945      -0.66284905      -1.01423883      -0.18989134      -0.32878390       0.30730916      -1.15705113      -0.34325601       1.18679982 
H       1.95546319       0.31454993      -1.96462000      -0.04769650      -0.14183356      -0.12708109      -0.01886129      -0.30179622      -0.02916266 
4
Properties=species:S:1:pos:R:3:momenta:R:3:forces:R:3 energy=-2083.9388957969454 pbc="F F F"
O       1.90059148      -0.58148701      -1.59635884      -0.30429091      -0.12399653      -0.04276498      -0.14919865       1.59874389      -0.66800636 
H       2.79112612      -0.12216481      -1.70996119       0.01883264       0.36875729      -0.05847484      -1.22217454      -0.18102131       0.21427988 
H       1.94584464      -1.30034468      -0.98175856       0.17619937      -0.18172479      -0.06067585       0.43643455      -1.58405984       0.99134684 
H       1.10772601      -0.03564515      -1.32374933       0.10925889      -0.06303597       0.16191567       0.93493864       0.16633726      -0.53762035 
4
Properties=species:S:1:pos:R:3:momenta:R:3:forces:R:3 energy=-2083.8761321682673 pbc="F F F"
O       1.87165757      -0.56111312      -1.58077673       0.10263377      -0.49463048      -0.11768573      -1.53735018      -2.03400939       2.39189292 
H       2.10972633       0.36206790      -1.65347831      -0.21896726       0.39160830       0.25418805       0.49501463       1.11918151       0.12678508 
H       2.46870113      -1.19478599      -1.96291640      -0.16126383      -0.02755439      -0.12795872       1.19181616      -0.50191577      -1.38505557 
H       1.72550897      -0.94881130      -0.64639395       0.27759732       0.13057657      -0.00854360      -0.14948061       1.41674365      -1.13362242 
4
Properties=species:S:1:pos:R:3:momenta:R:3:forces:R:3 energy=-2083.8891964182085 pbc="F F F"
O       1.88084701      -0.59222920      -1.56383116       0.05439153       0.28980147      -0.44070863       1.51883096      -2.06318836       0.64173495 
H       1.19604457       0.00661998      -1.28035393      -0.23082018      -0.25488006       0.28847095      -0.71274032       1.05945283       0.41084397 
H       2.40255950      -0.39839577      -2.33531103       0.09188376       0.00099967       0.12827520       0.00426123       0.86409439      -1.69148997 
H       2.55947743      -0.89587845      -0.91608420       0.08454488      -0.03592108       0.02396248      -0.81035187       0.13964115       0.63891104 
4
Properties=species:S:1:pos:R:3:momenta:R:3:forces:R:3 energy=-2083.9339591686276 pbc="F F F"
O       1.88003738      -0.58204839      -1.59030223      -0.06053769       0.52494205      -0.36239927       2.01909105      -1.28568128      -0.95753384 
H       1.18401111      -0.36026889      -0.98218185       0.05461590      -0.22118454       0.13812965      -1.04045936       0.67033097       1.01134122 
H       2.45471279       0.13214573      -1.90856763       0.02570259      -0.05278132       0.10357956      -0.40086631       1.06542223      -0.26336524 
H       2.53220807      -1.22112124      -1.22085030      -0.01978080      -0.25097619       0.12069006      -0.57776538      -0.45007192       0.20955786 
4
Properties=species:S:1:pos:R:3:momenta:R:3:forces:R:3 energy=-2083.933241628297 pbc="F F F"
O       1.88716824      -0.55913146      -1.57717763       0.03711755       0.39207671       0.05989053       0.93315503       0.59188397      -1.17332473 
H       1.21244150      -0.38681822      -0.90424550       0.04385243      -0.06203801      -0.02044357      -0.01160085       0.47847311       0.48047059 
H       2.65797133       0.03703210      -1.77054293       0.04555454       0.01803725      -0.03271134      -0.90284363       0.25668445       0.60397775 
H       2.18733799      -1.46319628      -1.64512521      -0.12652452      -0.34807595      -0.00673562      -0.01871054      -1.32704153       0.08887638 
4
Properties=species:S:1:pos:R:3:momenta:R:3:forces:R:3 energy=-2083.8782969177278 pbc="F F F"
O       1.87131813      -0.54346008      -1.55100835      -0.23071380       0.21184278       0.59709276       1.23364111       2.35707067      -2.69865584 
H       1.90226150      -0.79511462      -0.64400005       0.16351419      -0.16146818      -0.15428349       0.45783727      -0.30285325       2.01935935 
H       2.62991103       0.01759091      -1.95163430       0.01752332       0.03387250      -0.22647862      -1.13280223      -0.61094696       1.40651642 
H       1.77715152      -1.28419519      -2.13963886       0.04967629      -0.08424711      -0.21633065      -0.55867615      -1.44327045      -0.72721992 
4
Properties=species:S:1:pos:R:3:momenta:R:3:forces:R:3 energy=-2083.9377091848924 pbc="F F F"
O       1.87351394      -0.55862561      -1.52406451       0.00223177      -0.52533357       0.52078223      -0.57873079       2.71414225      -0.78896073 
H       2.47284999      -1.04644358      -0.98681015      -0.03034596       0.19873474      -0.19689519       1.34383196      -1.21662203       1.14830774 
H       2.28233639       0.25915720      -1.90981893       0.01680514       0.29711336      -0.23354891      -0.01561463      -0.14877582       0.61435205 
H       1.51928584      -1.03372493      -2.26629731       0.01130906       0.02948547      -0.09033813      -0.74948653      -1.34874440      -0.97369907 
4
Properties=species:S:1:pos:R:3:momenta:R:3:forces:R:3 energy=-2083.9338232946393 pbc="F F F"
O       1.90700671      -0.58018019      -1.51368740       0.17689048      -0.50983323      -0.12402532       1.59110585       0.04169989       0.42532774 
H       2.86461376      -0.68878709      -1.79513656      -0.17274189       0.03304977      -0.12157389      -1.08347049      -0.58119076       0.03535837 
H       1.67000928       0.33365315      -1.63771930      -0.09207623       0.29989642       0.00049452      -0.41556427       1.56247817       0.07756243 
H       1.20825104      -1.12376257      -1.89477636       0.08792764       0.17688704       0.24510469      -0.09207109      -1.02298730      -0.53824854 
4
Properties=species:S:1:pos:R:3:momenta:R:3:forces:R:3 energy=-2083.860577406451 pbc="F F F"
O       1.95033278      -0.59253843      -1.53577102      -0.00280891      -0.24145129       0.08139035      -0.23349864      -0.37932398      -0.03072503 
H       2.00856322      -0.71232576      -2.51839146      -0.28979537       0.10925599      -0.17982411      -0.48083669      -0.84731092       0.39893903 
H       1.88523817       0.34905554      -1.43113332       0.14655180      -0.05299942       0.05353727       0.45173575       1.95372671       0.46898754 
H       1.16140029      -0.91947597      -1.02759561       0.14605248       0.18519472       0.04489650       0.26259959      -0.72709180      -0.83720153 
4
Properties=species:S:1:pos:R:3:momenta:R:3:forces:R:3 energy=-2083.918878824047 pbc="F F F"
O       1.94152929      -0.58607234      -1.58599578      -0.11682802       0.47720245      -0.11040758       0.43962767      -1.93691914       2.11046519 
H       1.25287114      -0.29436966      -2.17694987      -0.12171868      -0.19353842       0.03262002      -1.32858930      -0.06161392      -0.91907672 
H       2.27594616       0.19318187      -1.13052883       0.00783757      -0.22491863       0.15430483       0.65238978       0.76033891       0.47556185 
H       1.66611356      -1.28418829      -0.87247309       0.23070914      -0.05874540      -0.07651727       0.23657185       1.23819415      -1.66695032 
4
Properties=species:S:1:pos:R:3:momenta:R:3:forces:R:3 energy=-2083.946378519224 pbc="F F F"
O       1.89926166      -0.57457652      -1.59542390      -0.55287458       0.40830232      -0.00595924       3.02261133      -0.38393885      -0.00868346 
H       0.99459911      -0.53814657      -1.29046908       0.14468659       0.03959895       0.21914160      -1.12178124      -0.32713556       0.61621102 
H       2.36193734       0.29907767      -1.48665651      -0.02233035      -0.26029800      -0.23577178      -0.36569765      -0.45962993      -0.14112206 
H       2.50926733      -1.32876910      -1.25318284       0.43051833      -0.18760327       0.02258942      -1.53513245       1.17070434      -0.46640551 
4
Properties=species:S:1:pos:R:3:momenta:R:3:forces:R:3 energy=-2083.8308193910552 pbc="F F F"
O       1.89277869      -0.59845927      -1.58395568      -0.55594378       0.34150717       0.06535836      -2.68046053       3.84625232      -2.71149754 
H       1.21161429      -0.51193388      -0.91236017      -0.00760087       0.00032525      -0.15976225      -0.57713708      -0.32552826       0.94018516 
H       2.08871088       0.32771789      -1.95672919       0.06443193      -0.30019546       0.03206697      -0.26746433      -1.34520693       0.29806763 
H       2.66837645      -1.00455453      -1.34324294       0.49911272      -0.04163696       0.06233692       3.52506194      -2.17551713       1.47324475 
4
Properties=species:S:1:pos:R:3:momenta:R:3:forces:R:3 energy=-2083.9486603168284 pbc="F F F"
O       1.88303227      -0.58393804      -1.58273099       0.36968224      -0.49974248       0.05105481      -0.09771601       2.50530604      -1.72433793 
H       1.53347963      -0.96092678      -0.78827617       0.09639010       0.07340892      -0.08003706      -0.81514125      -0.40510435       1.56795303 
H       1.81521228       0.43214504      -1.68462304       0.09230757       0.12580646       0.02328519      -0.08275932      -1.71874075       0.42302790 
H       2.77470504      -0.89047008      -1.75887141      -0.55837991       0.30052709       0.00569706       0.99561657      -0.38146093      -0.26664300 
4
Properties=species:S:1:pos:R:3:momenta:R:3:forces:R:3 energy=-2083.9325303949395 pbc="F F F"
O       1.85969622      -0.56581782      -1.55618637       0.34115543      -0.58205821       0.04875079       1.08924359      -0.15277312      -2.99231011 
H       1.99268869      -1.11030528      -0.76651994      -0.20481147       0.15158740      -0.07928463       0.22398554      -0.27885730       0.53215421 
H       2.18073977       0.36132829      -1.47756639       0.11870711       0.16980134      -0.11639559      -0.16764222      -0.07158795       0.45428837 
H       2.32035882      -0.95787927      -2.40900120      -0.25505108       0.26066947       0.14692943      -1.14558691       0.50321837       2.00586752 
4
Properties=species:S:1:pos:R:3:momenta:R:3:forces:R:3 energy=-2083.8370802880595 pbc="F F F"
O       1.89292994      -0.57311784      -1.53289801       0.02969107      -0.53533087       0.12801638      -2.46147225      -1.27834353      -3.31084926 
H       2.52020567      -1.15160547      -1.10010653      -0.00605308       0.43631435      -0.23536311       0.87245281      -0.41023096       0.34355637 
H       1.90665026       0.36556634      -1.44068905      -0.00866293       0.00932193      -0.07255936       0.56107747       1.73708788       0.78197987 
H       1.53944507      -0.80495106      -2.48192536      -0.01497507       0.08969459       0.17990609       1.02794197      -0.04851339       2.18531303 
4
Properties=species:S:1:pos:R:3:momenta:R:3:forces:R:3 energy=-2083.877900648136 pbc="F F F"
O       1.90948741      -0.58216616      -1.50221825       0.31289780       0.06223499       0.43604447      -0.38027024      -2.64711789      -1.91947700 
H       2.86257246      -0.66891383      -1.82338422      -0.24711191       0.18475731      -0.15682514      -1.03764506       0.20800502       0.33320436 
H       1.57926070       0.30511279      -1.54822616       0.05729173      -0.20069103      -0.12120285      -0.07952271       2.04816594       0.29857869 
H       1.26166718      -1.08357400      -2.13806046      -0.12307761      -0.04630127      -0.15801648       1.49743801       0.39094693       1.28769395 
4
Properties=species:S:1:pos:R:3:momenta:R:3:forces:R:3 energy=-2083.898379702941 pbc="F F F"
O       1.93151062      -0.57702396      -1.50979040       0.09878510       0.10431207      -0.36026134      -1.40235723      -0.35603473      -0.70737616 
H       2.73712540      -0.62449549      -2.11562821      -0.00625558       0.10608000       0.06066425      -1.02136791       0.36806330       0.54346453 
H       1.43001560       0.28344075      -1.46947899       0.12507685      -0.06699117       0.12599116       1.19915320       0.10991428      -0.03853618 
H       1.18680652      -1.18793744      -1.80437829      -0.21760636      -0.14340090       0.17360592       1.22457193      -0.12194284       0.20244781 
4
Properties=species:S:1:pos:R:3:momenta:R:3:forces:R:3 energy=-2083.763181890399 pbc="F F F"
O       1.94096162      -0.58096241      -1.53615259      -0.26626684       0.06256294       0.00492546       0.30842644       1.09318068      -0.06952540 
H       2.44290196      -0.61442298      -2.44118008       0.11416385       0.09661985      -0.11758808      -1.40761001       0.33512328       1.75791772 
H       1.60353137       0.27434322      -1.13567640       0.11667446      -0.11128471       0.08855490       1.31284554      -0.00159050      -0.97700764 
H       1.15750766      -1.12640128      -1.39420773       0.03542853      -0.04789808       0.02410771      -0.21366198      -1.42671346      -0.71138468 
4
Properties=species:S:1:pos:R:3:momenta:R:3:forces:R:3 energy=-2083.684716507263 pbc="F F F"
O       1.94473033      -0.57432663      -1.56572292       0.39273218      -0.14708206      -0.16775771      -0.21836408       0.15539431       1.86147983 
H       1.83606943      -0.48804476      -2.56398933      -0.16119240       0.13427372       0.09075931      -0.15042885       0.54698888       1.35724189 
H       1.92606970       0.13955296      -0.84026787      -0.11391064       0.00971913       0.05358257       0.52690366       0.23881353      -2.21556886 
H       1.38198473      -1.22331247      -1.09746603      -0.11762915       0.00308921       0.02341583      -0.15811073      -0.94119673      -1.00315286 
4
Properties=species:S:1:pos:R:3:momenta:R:3:forces:R:3 energy=-2083.659810389943 pbc="F F F"
O       1.96021700      -0.57042255      -1.57239058      -0.00902396      -0.03052641      -0.00151496      -0.59408727      -0.10591997       1.69144560 
H       1.64722977      -0.20788019      -2.45934371       0.02444561       0.16240432      -0.06421380      -0.09289335      -0.31080762       1.18825187 
H       1.75309695      -0.06596887      -0.73262964      -0.19564377       0.14026297      -0.01606146       0.65277774       1.42665067      -1.23862075 
H       1.49799234      -1.35992089      -1.20392060       0.18022212      -0.27214087       0.08179022       0.03420288      -1.00992308      -1.64107672 
4
Properties=species:S:1:pos:R:3:momenta:R:3:forces:R:3 energy=-2083.6607933994396 pbc="F F F"
O       1.95328451      -0.54913902      -1.56216488      -0.03288840      -0.07061959      -0.22644157      -0.67534972      -0.50400508       1.74844550 
H       1.72096943      -0.21820227      -2.49144300       0.03051668       0.12723816       0.03343671      -0.25179645      -0.43408081       1.44027156 
H       1.47222596      -0.25178558      -0.72028820      -0.10748890       0.01526365       0.08183975       0.36068458       1.41979794      -1.61542532 
H       1.81515644      -1.50159471      -1.34646517       0.10986062      -0.07188221       0.11116510       0.56646159      -0.48171206      -1.57329174 
4
Properties=species:S:1:pos:R:3:momenta:R:3:forces:R:3 energy=-2083.8353400142614 pbc="F F F"
O       1.93565616      -0.54720420      -1.55546177       0.14511053       0.12937852       0.05881912      -0.74368996       0.82884663       0.48039921 
H       1.68889464      -0.13971382      -2.46715756      -0.00372495       0.05812937      -0.01001930       0.22053931      -1.08868173       1.79352557 
H       1.36606484      -0.39622388      -0.74395136      -0.17922242      -0.12909349      -0.10725379       0.13553795       0.68261133      -1.23119561 
H       2.23318981      -1.46635438      -1.45347940       0.03783685      -0.05841440       0.05845398       0.38761269      -0.42277622      -1.04272918 
4
Properties=species:S:1:pos:R:3:momenta:R:3:forces:R:3 energy=-2083.8164930834514 pbc="F F F"
O       1.93020866      -0.53220909      -1.51783093       0.09233099      -0.28779111       0.56507663      -1.69679802      -1.31055309      -0.24283101 
H       2.05246778       0.05496719      -2.34256522      -0.02705169       0.03849772      -0.33068956      -0.15250214      -1.16603346       1.04381058 
H       0.96764158      -0.85894986      -1.38378406      -0.01122266       0.01952827      -0.28417102       1.03192594       1.49543389      -0.33303661 
H       2.35450280      -1.43631216      -1.53551660      -0.05405664       0.22976512       0.04978395       0.81737422       0.98115266      -0.46794295 
4
Properties=species:S:1:pos:R:3:momenta:R:3:forces:R:3 energy=-2083.6271278277045 pbc="F F F"
O       1.93012845      -0.53511845      -1.54118585       0.28249904      -0.81928562       0.02756970      -2.35773904      -4.39452159       4.37190571 
H       2.08786493       0.01062996      -2.28845236       0.03225153       0.39243341      -0.09085907       0.53128002       0.68818742      -2.04550441 
H       0.95463053      -0.73372683      -1.26859399      -0.28020862       0.27418535      -0.00813492       1.51819022       1.38041799      -0.97294670 
H       2.33338979      -1.47102055      -1.33412982      -0.03454195       0.15266687       0.07142429       0.30826880       2.32591618      -1.35345459 
4
Properties=species:S:1:pos:R:3:momenta:R:3:forces:R:3 energy=-2083.7669746346355 pbc="F F F"
O       1.94266588      -0.56134513      -1.55099570       0.57986693      -0.04498992       0.37128563      -1.60504486      -2.89769562       3.33358021 
H       2.18925595      -0.05033821      -2.30787089      -0.25244746      -0.00544758      -0.21566772       0.17918489       0.43874494      -1.70514282 
H       1.29970037      -0.17273543      -0.91798168       0.06291325       0.18878666       0.05388558       0.33365272       0.89020745      -0.32565039 
H       1.68793460      -1.55477329      -1.50962131      -0.39033273      -0.13834916      -0.20950349       1.09220725       1.56874323      -1.30278700 
4
Properties=species:S:1:pos:R:3:momenta:R:3:forces:R:3 energy=-2083.7958656729047 pbc="F F F"
O       1.94386836      -0.60830364      -1.57415834       0.46551288      -0.13127952      -0.14147029      -2.36260549      -1.55630340       1.72962619 
H       2.23465126       0.09718287      -2.14689021      -0.07699288       0.03842295       0.19278362       0.03026219       1.02837620      -1.22761172 
H       1.97329699      -0.29872034      -0.65629405       0.13918088       0.03147552       0.07103666       1.15332401       0.33377854       0.88958466 
H       0.94985692      -0.83098299      -1.56465171      -0.52770088       0.06138105      -0.12234998       1.17901929       0.19414866      -1.39159914 
4
Properties=species:S:1:pos:R:3:momenta:R:3:forces:R:3 energy=-2083.754617838553 pbc="F F F"
O       1.90275583      -0.58386255      -1.59546556       0.02752055      -0.06078820       0.22422771       4.70478498      -2.22190455       0.61154244 
H       2.68483229       0.01248409      -1.69270167       0.14363766      -0.01768392       0.12219145      -0.91706538       0.58650971      -0.44886397 
H       2.09115926      -1.11284395      -0.79648067       0.20557722      -0.21689682      -0.23788380       0.02480572      -0.57169578       0.10320358 
H       1.03435256      -0.32009006      -1.54046496      -0.37673543       0.29536894      -0.10853536      -3.81252532       2.20709062      -0.26588205 
4
Properties=species:S:1:pos:R:3:momenta:R:3:forces:R:3 energy=-2083.913355293018 pbc="F F F"
O       1.90676543      -0.53714631      -1.60022003      -0.68770442       0.12580599      -0.37567160       0.48014030      -2.05519853      -1.28791098 
H       2.68991055      -0.24892368      -1.13064317       0.10734192      -0.15258440       0.33172346       0.72089249       1.04646214       0.85518886 
H       1.99140239      -1.52033874      -1.64343190       0.20337374       0.02491548      -0.07405571       0.03575309       0.02498091      -0.52728804 
H       1.06539082      -0.39266884      -1.18010909       0.37698876       0.00186293       0.11800386      -1.23678589       0.98375548       0.96001017 
4
Properties=species:S:1:pos:R:3:momenta:R:3:forces:R:3 energy=-2083.930925788241 pbc="F F F"
O       1.91287797      -0.54541012      -1.57790025      -0.25582962      -0.59830291       0.51169302      -3.26605780      -0.44025986      -1.44387362 
H       2.64029376      -0.24464763      -1.08947525      -0.10108172       0.26965611      -0.18680660       2.10909269       1.00400169       1.74604405 
H       2.02068531      -1.41689535      -1.98349975       0.07610719       0.09605346      -0.19711940       0.10178651      -0.50368300      -0.19300071 
H       0.98870630      -0.36922481      -1.23546927       0.28080415       0.23259334      -0.12776701       1.05517861      -0.06005883      -0.10916972 
4
Properties=species:S:1:pos:R:3:momenta:R:3:forces:R:3 energy=-2083.850318732832 pbc="F F F"
O       1.93829765      -0.56090553      -1.49957988      -0.09995085       0.14982501      -0.45579706      -2.78467757      -0.40233388       0.69350495 
H       2.20008312       0.07285090      -2.14709931      -0.21100373      -0.05057065       0.01188887       1.06428924       1.94321526      -1.19096923 
H       2.13078434      -1.40557941      -1.93043810       0.27912850      -0.13825183       0.32150328       0.18375062      -1.15057875       0.07536850 
H       0.91535606      -0.45209581      -1.47400967       0.03182608       0.03899747       0.12240491       1.53663771      -0.39030263       0.42209578 
4
Properties=species:S:1:pos:R:3:momenta:R:3:forces:R:3 energy=-2083.8914878766172 pbc="F F F"
O       1.91632700      -0.54731371      -1.54037765       0.49031278      -0.64424231      -0.20738419       0.03967766       0.44482873       0.34077570 
H       1.93193584      -0.39830481      -2.47850385      -0.22555334       0.01100308       0.16746155       0.26329201       0.22207544      -1.46906333 
H       2.67108236      -1.08996714      -1.21459035      -0.06803512       0.42340387       0.03022694      -0.76356892      -0.08946952       0.42992358 
H       0.99192408      -0.51228211      -1.21090964      -0.19672431       0.20983536       0.00969570       0.46059926      -0.57743465       0.69836405 
4
Properties=species:S:1:pos:R:3:momenta:R:3:forces:R:3 energy=-2083.831039754546 pbc="F F F"
O       1.91024996      -0.53876336      -1.55413323       0.20067198      -0.10475190      -0.13963301       1.44518870      -0.12533724      -1.85897053 
H       1.82660221      -1.02498364      -2.39871067      -0.05446262       0.10168040       0.44636902       0.68610666       0.01895021      -0.17533888 
H       2.81528866      -0.53921519      -1.12884784      -0.08302965       0.07712145       0.03998896      -1.24054824      -0.11904660       0.15661169 
H       1.04950625      -0.57206651      -1.15811644      -0.06317972      -0.07404994      -0.34672497      -0.89074713       0.22543363       1.87769772 
4
Properties=species:S:1:pos:R:3:momenta:R:3:forces:R:3 energy=-2083.843436884679 pbc="F F F"
O       1.89854274      -0.52204758      -1.57527232       0.00533323      -0.03834759      -0.19710200       2.48573703      -1.50445157      -1.82809192 
H       2.47348089      -1.22504104      -2.08284190      -0.18491289       0.17823963       0.22423807      -0.48987479       1.87175206       1.08324500 
H       2.33661350      -0.18388379      -0.75083665      -0.11173139      -0.01898766       0.20042042      -0.52587502      -0.41211087      -0.21651778 
H       1.06712005      -0.99265374      -1.51647626       0.29131105      -0.12090438      -0.22755650      -1.46998722       0.04481038       0.96136470 
4
Properties=species:S:1:pos:R:3:momenta:R:3:forces:R:3 energy=-2083.8923047570106 pbc="F F F"
O       1.90525092      -0.52400404      -1.56802758      -0.00274024      -0.18704522      -0.11416948       0.79587665      -0.81011912      -0.64572769 
H       2.77823351      -0.95570592      -1.82470397      -0.05278947       0.08154817       0.11231435      -0.38939502       0.94971295       1.06372968 
H       1.72734255      -0.30853688      -0.60076827      -0.05119463      -0.06207465      -0.02071016       0.29566741      -0.60100999      -1.03656385 
H       1.26516599      -1.10628281      -2.03967124       0.10672434       0.16757171       0.02256528      -0.70214904       0.46141616       0.61856186 
4
Properties=species:S:1:pos:R:3:momenta:R:3:forces:R:3 energy=-2083.9106104954485 pbc="F F F"
O       1.89862532      -0.52381344      -1.55814188       0.28070561       0.40272449      -0.19334284       2.01193291      -0.59983553      -1.91914622 
H       2.87834936      -0.77175637      -1.64683774      -0.14728448      -0.19174931       0.17925219      -1.10805103       0.65439943       0.92442753 
H       1.50614766      -0.56945763      -0.66851248      -0.01959047      -0.21008157      -0.22970599      -0.16554657      -0.37925977       0.20857953 
H       1.49140667      -1.03233691      -2.30669933      -0.11383066      -0.00089361       0.24379664      -0.73833531       0.32469587       0.78613915 
4
Properties=species:S:1:pos:R:3:momenta:R:3:forces:R:3 energy=-2084.010377808479 pbc="F F F"
O       1.90823333      -0.52576033      -1.58596207       0.25712882      -0.48171299       0.25318704       0.93384463      -0.92162000       0.04359928 
H       2.80522639      -0.68170017      -1.16705787      -0.12035934       0.23197649       0.08492493      -0.72335429       0.43880769      -0.17318157 
H       1.22337184      -0.31067627      -0.91206446       0.07655636       0.08378739      -0.28025210       0.04128832      -0.08212048      -0.07969853 
H       1.69480694      -1.35027337      -2.10136462      -0.21332585       0.16594911      -0.05785987      -0.25177866       0.56493278       0.20928082 
4
Properties=species:S:1:pos:R:3:momenta:R:3:forces:R:3 energy=-2083.907669639653 pbc="F F F"
O       1.89657554      -0.54498305      -1.57209815      -0.01032158      -0.03521729       0.06906635       1.90575049       0.18653430      -0.25773623 
H       2.70102281      -0.33431405      -1.02674523      -0.23850708       0.20960774      -0.00779174      -0.60751332      -0.08358120      -0.33681589 
H       1.07452020      -0.53868539      -1.04103887       0.21533980      -0.24704366       0.00021914      -0.22045167      -0.59520915      -0.47420308 
H       2.13289479      -1.16454691      -2.33275129       0.03348886       0.07265321      -0.06149375      -1.07778551       0.49225605       1.06875519 
4
Properties=species:S:1:pos:R:3:momenta:R:3:forces:R:3 energy=-2083.9183116558766 pbc="F F F"
O       1.87026686      -0.54637499      -1.57467459       0.00197269      -0.21231023       0.21243877       0.81115452       1.22127306       1.68084143 
H       2.43749118      -0.05295056      -0.90939661      -0.20713270      -0.08544729      -0.11793071      -0.70079728      -0.16679621      -0.50974064 
H       1.45071829      -1.29932409      -1.08432029       0.19174544       0.11959314      -0.09091131       0.29169895      -0.17688471      -0.96113178 
H       2.43780043      -0.66317873      -2.36592514       0.01341456       0.17816438      -0.00359675      -0.40205619      -0.87759214      -0.20996901 
4
Properties=species:S:1:pos:R:3:momenta:R:3:forces:R:3 energy=-2083.937467715325 pbc="F F F"
O       1.86551378      -0.57888337      -1.56135052      -0.05082264      -0.27992734       0.14311180       0.32474289       1.64409264      -0.02669743 
H       2.02779718       0.30380125      -1.11789923       0.00965101      -0.15147205      -0.19134715      -0.35615324      -0.83110414       0.04672914 
H       2.12560628      -1.33515197      -0.97289440       0.12985230       0.33081926       0.04914968       0.18638048       0.21741169      -0.76961101 
H       2.24804742      -0.46812889      -2.48032830      -0.08868067       0.10058013      -0.00091432      -0.15497014      -1.03040018       0.74957930 
4
Properties=species:S:1:pos:R:3:momenta:R:3:forces:R:3 energy=-2083.930241262016 pbc="F F F"
O       1.87761075      -0.60220067      -1.53370284       0.47650426      -0.15880796       0.04147075      -0.10871848       2.55865509       1.01999760 
H       1.63536692       0.39485695      -1.38542629      -0.09027768      -0.15383060       0.00438892       0.41579016      -1.96470809       0.05041930 
H       2.77744796      -0.78359647      -1.13026358      -0.20520050       0.24828458      -0.04710245      -0.69015469      -0.03803353      -0.67210867 
H       1.79663258      -0.74064729      -2.49425668      -0.18102608       0.06435398       0.00124278       0.38308300      -0.55591347      -0.39830822 
4
Properties=species:S:1:pos:R:3:momenta:R:3:forces:R:3 energy=-2083.991449238966 pbc="F F F"
O       1.92370977      -0.58739572      -1.53895290       0.06016053      -0.04887122      -0.15400672      -0.12372536       0.62450785       0.93981296 
H       1.50253044       0.04377754      -0.88426381       0.19044157      -0.00473823      -0.08996524       0.66466898      -0.44301648      -0.74869588 
H       2.71245126      -0.26770210      -2.04759990      -0.22181688       0.06546730       0.02009358      -0.65020581      -0.10713983       0.18930167 
H       1.26278102      -1.14044684      -1.99475388      -0.02878523      -0.01185785       0.22387838       0.10926219      -0.07435154      -0.38041875 
4
Properties=species:S:1:pos:R:3:momenta:R:3:forces:R:3 energy=-2083.989508560657 pbc="F F F"
O       1.94656783      -0.59554202      -1.54160904       0.14922634      -0.15238707      -0.44182938      -0.73520771       0.57885488       0.72646611 
H       1.67925585       0.00054954      -0.76831184      -0.07282241       0.02563606      -0.07046707       0.72966800      -0.37277434      -1.04392050 
H       2.29233938      -0.12479797      -2.34311008      -0.05892652      -0.01891591       0.29976737      -0.10059167       0.05894809       0.51893041 
H       1.14336378      -1.11082470      -1.77303727      -0.01747740       0.14566692       0.21252909       0.10613138      -0.26502862      -0.20147602 
4
Properties=species:S:1:pos:R:3:momenta:R:3:forces:R:3 energy=-2083.894126885978 pbc="F F F"
O       1.95785274      -0.59289673      -1.56406744      -0.12549321      -0.16745719      -0.45438555      -0.57784612      -0.07905134       0.95995162 
H       2.02118522       0.16100146      -0.93661152      -0.00272138      -0.02159474      -0.08080447       0.72568754       0.78035104      -0.66473230 
H       1.67951500      -0.36850183      -2.48158282      -0.04870260       0.12097795       0.35814069       0.12692019       0.33819518       0.09635586 
H       1.23514440      -1.06955884      -1.10980456       0.17691720       0.06807398       0.17704932      -0.27476161      -1.03949488      -0.39157519 
4
Properties=species:S:1:pos:R:3:momenta:R:3:forces:R:3 energy=-2083.9745869192757 pbc="F F F"
O       1.91591448      -0.59914511      -1.56885839      -0.22028566       0.11385668       0.13839817       2.57732054       0.86701373      -0.58693181 
H       2.73506115      -0.07637969      -1.30360162       0.08164168      -0.17603194      -0.21295071      -0.93204551      -0.55683088      -0.44779808 
H       1.44844412      -0.23238587      -2.33928861       0.12142386       0.07191011       0.09627306      -0.40121254       0.10304098      -0.04336640 
H       1.41798453      -0.86911918      -0.80906663       0.01722012      -0.00973485      -0.02172052      -1.24406250      -0.41322383       1.07809629 
4
Properties=species:S:1:pos:R:3:momenta:R:3:forces:R:3 energy=-2084.009780704246 pbc="F F F"
O       1.89795600      -0.59615269      -1.56984538      -0.02587799      -0.22276155      -0.15011654       1.52688407      -0.37866594      -0.61044024 
H       2.85851201      -0.43885695      -1.80109573      -0.11009921      -0.04188458      -0.00514993      -0.94085436      -0.02881549       0.11153747 
H       1.26216543      -0.00824197      -2.00635808       0.12023419       0.06887193       0.23743337      -0.28357334       0.35363242      -0.03079272 
H       1.76584971      -0.77828156      -0.62883753       0.01574300       0.19577421      -0.08216691      -0.30245637       0.05384900       0.52969549 
4
Properties=species:S:1:pos:R:3:momenta:R:3:forces:R:3 energy=-2083.9987333111612 pbc="F F F"
O       1.90476071      -0.59541167      -1.58194874       0.12531849      -0.05099178       0.03849863       0.96303897       0.81470835      -0.36995862 
H       2.84517330      -0.21519023      -1.64163936      -0.06442763       0.06330925       0.03965352      -1.36686747      -0.59542628       0.20637222 
H       1.21331281       0.06800816      -1.85405446      -0.00046070      -0.24444067       0.11706168       0.40194814      -0.52385976       0.37511390 
H       1.72003662      -1.08995998      -0.74849276      -0.06043015       0.23212320      -0.19521384       0.00188036       0.30457769      -0.21152750 
4
Properties=species:S:1:pos:R:3:momenta:R:3:forces:R:3 energy=-2083.932889604392 pbc="F F F"
O       1.89340296      -0.59123496      -1.57839505      -0.12702688       0.32311999       0.13317428       0.14722092      -0.33657609       1.24180189 
H       2.83262294      -0.55095544      -1.94891421       0.06286902      -0.23449130      -0.07091440      -1.18639476       0.02254186       0.68677316 
H       1.34154897       0.22401360      -1.72861375       0.03886850      -0.18592937       0.16875349       0.55521114      -0.52222274       0.08192155 
H       1.78462128      -0.97649299      -0.62306281       0.02528936       0.09730067      -0.23101336       0.48396271       0.83625696      -2.01049660 
4
Properties=species:S:1:pos:R:3:momenta:R:3:forces:R:3 energy=-2083.970731360657 pbc="F F F"
O       1.87423015      -0.58403040      -1.57880230      -0.21628540       0.29284617      -0.04542475       0.27246048       0.74535308       0.76455805 
H       2.67767842      -0.66270696      -2.17036382       0.14151508      -0.23850944      -0.09332400      -0.62236668      -0.08519867       0.62333075 
H       1.66392954       0.39473767      -1.38837160      -0.09370821      -0.11629884       0.15688609       0.28493963      -1.51710484      -0.16312032 
H       1.92149646      -1.14981655      -0.73539154       0.16847853       0.06196211      -0.01813734       0.06496657       0.85695043      -1.22476848 
4
Properties=species:S:1:pos:R:3:momenta:R:3:forces:R:3 energy=-2083.8633310643195 pbc="F F F"
O       1.88744433      -0.58810063      -1.59805129       0.15857887       0.12954864      -0.00102680      -0.74793814       0.35834181       2.24144261 
H       2.84156745      -0.87410891      -1.55196859       0.07999430      -0.21147539       0.15860161      -0.59749734       0.14249746      -0.05408164 
H       1.83580610       0.42218668      -1.72263426      -0.04156427       0.02725252      -0.10187563      -0.02416347      -1.46697987       0.25916357 
H       1.37599509      -0.90126087      -0.71400359      -0.19700890       0.05467423      -0.05569918       1.36959895       0.96614061      -2.44652454 
4
Properties=species:S:1:pos:R:3:momenta:R:3:forces:R:3 energy=-2083.880178338672 pbc="F F F"
O       1.89577198      -0.58732196      -1.59066648       0.02106072      -0.35481597      -0.07134255      -0.86979457       1.68986401       0.21222093 
H       2.48919270      -1.19584762      -1.11409924      -0.04759582      -0.04732601       0.03852531       0.58395816      -0.03426378      -0.11931125 
H       2.35021856       0.25647957      -2.00516910       0.20928314       0.18907553      -0.08683110      -1.06323652      -1.86246032       1.20556467 
H       1.08178076      -0.42617410      -0.98655000      -0.18274805       0.21306645       0.11964834       1.34907293       0.20686009      -1.29847435 
4
Properties=species:S:1:pos:R:3:momenta:R:3:forces:R:3 energy=-2083.9837791613154 pbc="F F F"
O       1.89896877      -0.56533420      -1.60412635      -0.12718972      -0.38936939      -0.20533735      -1.98042044      -0.82216553       0.71348671 
H       2.08824914      -1.50635169      -1.36379457       0.07642617      -0.03755487      -0.02566428       0.44075507       0.34685992      -0.25044133 
H       2.62296425       0.05138504      -1.51450280       0.23822321       0.23947310       0.32150815       1.36546220       0.52370238       0.02460212 
H       1.15923903      -0.25956567      -1.01388556      -0.18745966       0.18745115      -0.09050651       0.17420316      -0.04839677      -0.48764751 
4
Properties=species:S:1:pos:R:3:momenta:R:3:forces:R:3 energy=-2083.932950320314 pbc="F F F"
O       1.94882908      -0.56039093      -1.58121933       0.13024546      -0.04435493       0.08909399      -1.84335684       0.35688847      -2.37693348 
H       1.81041170      -1.53819765      -1.59972585       0.06547970      -0.02992264       0.01295798      -0.08509003       0.28921160      -0.02872262 
H       2.11295610      -0.23287058      -0.71638193      -0.21633277      -0.15696029       0.00341346       0.74008939       0.51509276       2.21437318 
H       1.15570070      -0.02192379      -1.93965603       0.02060760       0.23123786      -0.10546543       1.18835747      -1.16119283       0.19128292 
4
Properties=species:S:1:pos:R:3:momenta:R:3:forces:R:3 energy=-2083.994897361339 pbc="F F F"
O       1.95176538      -0.56228403      -1.56771133       0.08969104      -0.24350326       0.17527085      -0.52758233       1.06749113      -0.43570462 
H       1.78870970      -1.49017266      -1.85646403      -0.01267792      -0.06512180      -0.05461544      -0.13590339       0.22377168       0.12923928 
H       1.86906319      -0.40092469      -0.61045171       0.06211447      -0.06998836      -0.26466704       0.21248849      -0.47918057       0.49387143 
H       1.37469046       0.12815265      -2.00324736      -0.13912759       0.37861343       0.14401164       0.45099723      -0.81208224      -0.18740609 
4
Properties=species:S:1:pos:R:3:momenta:R:3:forces:R:3 energy=-2083.9556721049285 pbc="F F F"
O       1.92778104      -0.54826151      -1.58736932      -0.12689952       0.09827410      -0.40717165       0.14457701      -0.06712930       0.39481189 
H       1.30703389      -1.14271507      -2.10383823       0.00644356      -0.16416162       0.08070300       0.93569549       0.12329170       0.66643145 
H       2.67412569      -0.92194686      -1.02818041      -0.06224341       0.07293475      -0.20795836      -0.81467831      -0.29766312      -0.96635995 
H       1.43198388       0.07915137      -1.02613228       0.18269937      -0.00704722       0.53442702      -0.26559419       0.24150073      -0.09488338 
4
Properties=species:S:1:pos:R:3:momenta:R:3:forces:R:3 energy=-2083.9678012293853 pbc="F F F"
O       1.89374135      -0.52333968      -1.56007692      -0.03445028      -0.41837226       0.59086932      -0.39639781      -0.79444473      -2.55876896 
H       1.07094559      -1.10090748      -1.60881152      -0.10817314       0.11162656      -0.11484106       0.92401533       0.56169154      -0.00235276 
H       2.58130595      -0.73984720      -2.27820686      -0.09675862       0.13783892      -0.18450309      -1.14143758       0.25112230       0.90861232 
H       2.30117066      -0.54031568      -0.70431821       0.23938203       0.16890677      -0.29152517       0.61382006      -0.01836911       1.65250940 
4
Properties=species:S:1:pos:R:3:momenta:R:3:forces:R:3 energy=-2083.9251296739008 pbc="F F F"
O       1.90455273      -0.54660028      -1.54567235       0.16654328       0.00135453       0.63648455      -1.59724658      -0.08311795      -0.73345485 
H       1.06678871      -1.03461727      -1.21423445      -0.10883610      -0.10254940      -0.04037190       1.72037488       0.78113682      -0.65564198 
H       1.96283137      -0.30823798      -2.52174272       0.02167652      -0.06520944      -0.20641469      -0.17123652      -0.45580349       1.22527463 
H       2.75220363      -0.66902238      -1.08398904      -0.07938370       0.16640430      -0.38969796       0.04810822      -0.24221538       0.16382220 
4
Properties=species:S:1:pos:R:3:momenta:R:3:forces:R:3 energy=-2083.876878861625 pbc="F F F"
O       1.88216125      -0.51830402      -1.53670746      -0.07179781       0.35605036       0.57478845       1.81972163      -1.03007377      -0.82192598 
H       1.39015636      -1.30249696      -1.14350093       0.16546388      -0.16217127      -0.22680120       0.68442474       0.75733992       0.09974174 
H       1.84359544      -0.66565201      -2.53660876       0.11631703      -0.19708060      -0.17334531      -0.01125536       0.47594002       0.98380306 
H       2.90347004      -0.49284757      -1.28214758      -0.20998310       0.00320151      -0.17464194      -2.49289102      -0.20320618      -0.26161882 
4
Properties=species:S:1:pos:R:3:momenta:R:3:forces:R:3 energy=-2084.0035012500016 pbc="F F F"
O       1.87517906      -0.55750822      -1.52517005       0.49364529       0.04966391      -0.11510622       0.63326801       0.32821003      -0.43327990 
H       2.14969349      -1.49936350      -1.34738498      -0.15702740       0.00133769       0.08383878      -0.02120901       0.72244837      -0.03179816 
H       1.49545644      -0.46672353      -2.44320818      -0.22617788      -0.16233334       0.14385282       0.25874487      -0.01206039       0.64959937 
H       2.60289342       0.12734060      -1.35478612      -0.11044001       0.11133174      -0.11258538      -0.87080387      -1.03859802      -0.18452131 
4
Properties=species:S:1:pos:R:3:momenta:R:3:forces:R:3 energy=-2083.9807008591215 pbc="F F F"
O       1.90702218      -0.54771889      -1.53750251       0.41081409      -0.19547640       0.04481555       0.15279575      -0.51755235       0.90733621 
H       1.79847926      -1.39024152      -1.02068167      -0.26368051       0.03984294       0.09842245       0.51692138       0.59279983      -0.41004937 
H       1.14325905      -0.35114826      -2.09425579      -0.06889641       0.22336211       0.02447073      -0.25794597       0.28720641      -0.56294126 
H       2.80089032      -0.25273326      -1.83470075      -0.07823717      -0.06772865      -0.16770873      -0.41177116      -0.36245389       0.06565442 
4
Properties=species:S:1:pos:R:3:momenta:R:3:forces:R:3 energy=-2083.9598257006064 pbc="F F F"
O       1.94178121      -0.54093972      -1.54125775       0.75365176      -0.00870882      -0.12144327       1.79599860      -2.00338157      -0.95600575 
H       1.66917763      -1.02610338      -0.73454861      -0.31907756       0.14265573       0.14941547       0.03213250      -0.16278750      -0.03676062 
H       1.28132564       0.06443500      -1.83835461      -0.13895508      -0.06421170      -0.00859300      -1.39187435       1.34303294      -0.49152511 
H       2.24042906      -1.14005379      -2.31713163      -0.29561912      -0.06973521      -0.01937919      -0.43625674       0.82313614       1.48429148 
4
Properties=species:S:1:pos:R:3:momenta:R:3:forces:R:3 energy=-2083.944433860678 pbc="F F F"
O       1.86696429      -0.56563934      -1.56304695      -0.64671850       0.02110172      -0.26634027      -0.53918478      -2.40223833       0.86693150 
H       1.97297475      -0.63414366      -0.57509802       0.20719216       0.14679402      -0.00749850      -0.04510308      -0.46199622      -0.69193428 
H       2.20553656       0.25692800      -1.84872482       0.24775460      -0.31973965       0.27125382       0.85700250       2.21836059      -1.02662573 
H       2.19991710      -1.33247347      -2.12037334       0.19177174       0.15184392       0.00258495      -0.27271464       0.64587396       0.85162852 
4
Properties=species:S:1:pos:R:3:momenta:R:3:forces:R:3 energy=-2083.887461271961 pbc="F F F"
O       1.95526238      -0.58278493      -1.55758849      -0.69000081       0.16705288      -0.19878482      -0.43470886       0.58696471      -0.96274455 
H       1.58169219      -0.69127610      -0.66975380       0.19489221       0.20870445       0.22143941      -0.32848323      -1.11192400       0.54288045 
H       1.86647065       0.40430997      -1.66302826       0.21912664      -0.32671484       0.03147211       0.25395306      -0.57550647      -0.92873210 
H       1.52879605      -1.15058774      -2.29805099       0.27598196      -0.04904248      -0.05412669       0.50923903       1.10046576       1.34859620 
4
Properties=species:S:1:pos:R:3:momenta:R:3:forces:R:3 energy=-2083.750723376414 pbc="F F F"
O       1.91296636      -0.56872407      -1.55927709      -0.39228804      -0.08623783      -0.18039819       0.24799191       0.14569413      -2.46150488 
H       1.77798888      -0.86164148      -0.67831814       0.18120271       0.05261891       0.08001391      -0.44015194      -1.34650035       1.68694930 
H       2.07761324       0.40700121      -1.55431668      -0.01237580      -0.00396404       0.16532143      -0.08721772      -0.60205665      -1.03251238 
H       1.79268033      -1.20608800      -2.37139664       0.22346113       0.03758295      -0.06493715       0.27937775       1.80286287       1.80706796 
4
Properties=species:S:1:pos:R:3:momenta:R:3:forces:R:3 energy=-2083.8545256779285 pbc="F F F"
O       1.88538454      -0.56761057      -1.56019568      -0.39567116      -0.45796824       0.10477953      -0.09410022       0.46151966      -0.78448291 
H       2.06067969      -1.21424421      -0.85778817       0.10500359       0.46051364      -0.19595119       0.13720695      -0.74568847      -0.26093326 
H       1.99609539       0.34530154      -1.17836501       0.16394537      -0.07686230       0.24907063       0.00204730      -0.41853558      -1.12347094 
H       2.02928655      -0.80945901      -2.55329851       0.12672220       0.07431690      -0.15789898      -0.04515404       0.70270439       2.16888711 
4
Properties=species:S:1:pos:R:3:momenta:R:3:forces:R:3 energy=-2083.7054301585013 pbc="F F F"
O       1.86399507      -0.60783819      -1.54806962       0.23155091      -0.45643778       0.28043894       3.17459806       0.50455288       1.59986869 
H       2.87175384      -0.78048386      -1.30354233      -0.10129103       0.35349252      -0.05015793      -2.04525150      -0.61148813      -1.32609066 
H       1.81365567       0.19824782      -0.94796783       0.03979151      -0.05894210       0.02275696      -1.25905520      -0.17505569      -1.09682149 
H       1.74014634      -0.45767193      -2.53040655      -0.17005139       0.16188736      -0.25303797       0.12970864       0.28199094       0.82304345 
4
Properties=species:S:1:pos:R:3:momenta:R:3:forces:R:3 energy=-2083.8382509165526 pbc="F F F"
O       1.90101110      -0.61169152      -1.56964101      -0.24205953       0.53155315      -0.27744987       3.39334592       0.86824088       0.97064583 
H       2.88965010      -0.21666586      -1.62949490       0.16144542      -0.05890763       0.04445847      -2.74365906      -1.01919711      -0.47394248 
H       1.68630901      -0.53303193      -0.60130883       0.20278879      -0.38561597       0.24015512      -0.64328367      -0.07738489      -0.71519500 
H       1.26207740      -0.22905010      -2.20873133      -0.12217468      -0.08702956      -0.00716373      -0.00640318       0.22834112       0.21849165 
4
Properties=species:S:1:pos:R:3:momenta:R:3:forces:R:3 energy=-2083.917407254986 pbc="F F F"
O       1.87605683      -0.59263753      -1.57357446      -0.22547551       0.45315442       0.60399460       3.02519396      -0.74672526      -1.33900571 
H       2.41141193      -0.08487430      -2.30139400       0.01508006      -0.04876139      -0.45322413      -1.31741921      -0.81707991       1.48680904 
H       2.53354909      -1.15791618      -1.02706660       0.14717176      -0.17414249      -0.20591515      -1.32004706       0.97844954      -0.68212428 
H       1.28915027      -0.03838272      -1.04864268       0.06322369      -0.23025055       0.05514469      -0.38772768       0.58535563       0.53432096 
4
Properties=species:S:1:pos:R:3:momenta:R:3:forces:R:3 energy=-2083.933579396374 pbc="F F F"
O       1.88811069      -0.56122528      -1.53572556       0.28848556       0.49791261       0.65850702       0.10604581      -1.45600914      -0.08772677 
H       1.32626628      -0.56418782      -2.36011417      -0.40372666      -0.09216460      -0.14917611       0.59862578       0.72529133       0.67685636 
H       2.34164264      -1.45142228      -1.42363639       0.06647316      -0.15930476      -0.05040106      -0.27972939       1.19339129       0.08927431 
H       2.37488332       0.23586087      -1.19409141       0.04876794      -0.24644324      -0.45892984      -0.42494220      -0.46267348      -0.67840391 
4
Properties=species:S:1:pos:R:3:momenta:R:3:forces:R:3 energy=-2083.703062940601 pbc="F F F"
O       1.92941365      -0.53426688      -1.54810233       0.59924951       0.33994160      -0.44430970       4.21582369      -2.94577076      -2.32942127 
H       1.11718330      -0.15298708      -1.36337410      -0.30210425       0.20995734       0.20281291      -3.38995697       1.71296220       0.06962323 
H       2.11111908      -1.23381622      -0.85785371      -0.02857953      -0.08689317       0.10145435       0.17167613       0.38407172      -0.83199768 
H       2.15892824      -0.82083022      -2.56016976      -0.26856572      -0.46300577       0.14004244      -0.99754286       0.84873684       3.09179572 
4
Properties=species:S:1:pos:R:3:momenta:R:3:forces:R:3 energy=-2083.8079399399962 pbc="F F F"
O       1.94237605      -0.60700727      -1.59629500       0.12892069      -0.22411011       0.17053715      -2.08234483      -1.14169544       2.78456628 
H       2.00106218       0.29711324      -1.89474579       0.31569810      -0.12238648      -0.30867570      -0.04594534       1.45362783      -1.25513438 
H       2.24988062      -0.49812048      -0.63712861       0.05644526       0.01675851       0.04727207       0.07677930      -0.71011564      -0.87724230 
H       0.93054822      -0.85208912      -1.48460789      -0.50106405       0.32973808       0.09086648       2.05151086       0.39818326      -0.65218959 
4
Properties=species:S:1:pos:R:3:momenta:R:3:forces:R:3 energy=-2083.8784652305994 pbc="F F F"
O       1.87221676      -0.58752631      -1.55828170       0.26779537      -0.32406955       0.04843541       1.58476740      -2.92766251       1.45682209 
H       2.31994517      -0.96940793      -2.36035145      -0.16066123      -0.03483745      -0.07002532      -0.26855059       0.61334457       0.42365352 
H       2.39030376      -0.68710285      -0.70516705      -0.20649398       0.03156911       0.04421202      -0.25922417      -0.51286344      -0.91879035 
H       1.58481208       0.29421217      -1.55431184       0.09935984       0.32733790      -0.02262210      -1.05699265       2.82718138      -0.96168526 
4
Properties=species:S:1:pos:R:3:momenta:R:3:forces:R:3 energy=-2083.897729837545 pbc="F F F"
O       1.87074536      -0.55644553      -1.57689678      -0.37504258      -0.04087275       0.11882924      -2.37969299      -2.63195597       2.47211468 
H       2.23604329      -1.35034808      -1.96918967       0.13390969       0.09225280       0.02670590       0.54063537      -0.77485238      -0.84593772 
H       1.75516056      -0.72476888      -0.59410211      -0.16155985       0.08471344       0.09056657      -0.01054760       0.46199924      -0.85343612 
H       2.32721131       0.21950342      -1.76107961       0.40269273      -0.13609348      -0.23610171       1.84960522       2.94480910      -0.77274084 
4
Properties=species:S:1:pos:R:3:momenta:R:3:forces:R:3 energy=-2083.955937536434 pbc="F F F"
O       1.88547886      -0.56643951      -1.60867731       0.18566201       0.20312238       0.03073263      -1.47811752      -0.20420861       1.06556984 
H       1.81257317      -1.43594695      -1.15874894       0.05952320       0.02120101      -0.04953557       0.22795437      -0.48871092      -0.39546685 
H       1.47242622       0.04520870      -0.95864881      -0.11029220       0.16734581      -0.05694012      -0.24154641       0.47232586      -0.29327914 
H       2.79956532      -0.30625053      -1.70255233      -0.13489301      -0.39166919       0.07574305       1.49170956       0.22059366      -0.37682385 
4
Properties=species:S:1:pos:R:3:momenta:R:3:forces:R:3 energy=-2083.9960526433183 pbc="F F F"
O       1.90432877      -0.56347044      -1.58535639      -0.03864167       0.03789972       0.00807195      -1.53938904       0.70080404      -0.21509851 
H       1.27019026      -1.27105129      -1.37068269      -0.03884318      -0.07964655      -0.20262654       0.10677218      -0.31351906       0.07592627 
H       1.68552354       0.29939771      -1.18638094       0.15719472       0.28892235       0.10213322       0.06510120       0.12727695       0.08472795 
H       2.82966469      -0.77246044      -1.63303668      -0.07970988      -0.24717552       0.09242137       1.36751566      -0.51456193       0.05444429 
4
Properties=species:S:1:pos:R:3:momenta:R:3:forces:R:3 energy=-2083.991848019461 pbc="F F F"
O       1.90682547      -0.53800695      -1.59889011       0.19723707       0.09959367      -0.04732401      -0.34029265       0.02824688      -0.15203432 
H       1.00176169      -0.78113307      -1.32960617      -0.16517877      -0.09888197      -0.02432379      -0.46570559      -0.39936637      -0.31261484 
H       2.27471792      -0.05773409      -0.85295017       0.15743249       0.09633979       0.13124762       0.73486853       0.81671880       0.69545929 
H       2.46927107      -1.30940389      -1.79273646      -0.18949079      -0.09705150      -0.05959982       0.07112970      -0.44559931      -0.23081012 
4
Properties=species:S:1:pos:R:3:momenta:R:3:forces:R:3 energy=-2083.9733087413706 pbc="F F F"
O       1.90069799      -0.53145590      -1.56521218       0.27428475       0.26763993      -0.38417592       0.08498206      -0.08836484      -1.48271597 
H       1.03796785      -0.85574851      -1.24676927      -0.17612618      -0.14538195       0.03979167      -0.29086451      -0.29285775      -0.42563500 
H       2.52196252      -0.49029642      -0.83725253       0.07441521      -0.17197867       0.36503951       0.95875896       0.07324605       0.65435214 
H       2.28307592      -0.90620466      -2.42580776      -0.17257378       0.04972070      -0.02065526      -0.75287650       0.30797654       1.25399883 
4
Properties=species:S:1:pos:R:3:momenta:R:3:forces:R:3 energy=-2083.986600589685 pbc="F F F"
O       1.91094539      -0.52131666      -1.54642278       0.17881233       0.02462485      -0.17197910       0.25705060       0.43893855      -0.73713386 
H       0.96602002      -0.73125689      -1.63390973      -0.23610409       0.07301679      -0.14901566      -0.47975923       0.09112621      -0.62954321 
H       2.24144394      -1.04116254      -0.81634450       0.11751421      -0.28684374       0.31198776       0.81224801      -0.57407745       1.07822326 
H       2.47289530      -0.64076040      -2.35780125      -0.06022245       0.18920211       0.00900701      -0.58953939       0.04401269       0.28845382 
4
Properties=species:S:1:pos:R:3:momenta:R:3:forces:R:3 energy=-2083.951713288433 pbc="F F F"
O       1.90177014      -0.53535106      -1.53562912      -0.07926830       0.05049211       0.12365838       1.98698525       1.60069938      -1.75947891 
H       1.01756818      -0.66224942      -1.88890386       0.06262571       0.09843746      -0.13197154      -0.78150072      -0.18952265      -0.47396538 
H       2.16211045      -1.15643422      -0.86815927       0.15466460      -0.16490727       0.02407778       0.30797576      -1.12223681       1.15871971 
H       2.64631047      -0.37174179      -2.22230960      -0.13802201       0.01597770      -0.01576463      -1.51346029      -0.28893993       1.07472458 
4
Properties=species:S:1:pos:R:3:momenta:R:3:forces:R:3 energy=-2083.9555560050735 pbc="F F F"
O       1.90019512      -0.56939842      -1.51139697      -0.21007078      -0.58090376       0.21687351       1.02418627       3.12482618       0.33153192 
H       1.03643278      -0.54530487      -1.92242418       0.07774002       0.30128054      -0.11399055      -1.14339016      -0.17452382      -0.49078964 
H       2.38118219      -1.36882665      -1.67005441       0.11638633       0.09438332      -0.11731370       0.86519017      -1.55779315      -0.34306100 
H       2.43337279       0.26410658      -1.77150729       0.01594443       0.18523990       0.01443074      -0.74598628      -1.39250921       0.50231872 
4
Properties=species:S:1:pos:R:3:momenta:R:3:forces:R:3 energy=-2084.03133297334 pbc="F F F"
O       1.91063817      -0.59486199      -1.52850335       0.01447373      -0.55768296      -0.56285583      -0.55406229       0.34808258       0.65509996 
H       0.98994631      -0.62701279      -1.86895550      -0.04436997       0.03745644       0.14118501       0.15931520      -0.11329629      -0.13742563 
H       2.59722438      -0.87381662      -2.15395903       0.10384553       0.28671362       0.14607141       0.27372917      -0.07801294      -0.39948523 
H       2.09806478       0.25496276      -1.06955855      -0.07394928       0.23351291       0.27559940       0.12101792      -0.15677335      -0.11818910 
4
Properties=species:S:1:pos:R:3:momenta:R:3:forces:R:3 energy=-2083.9494419940424 pbc="F F F"
O       1.92801532      -0.58180912      -1.51514030       0.42928420      -0.18246334      -0.00683260       0.77352788      -1.38855666      -0.76136112 
H       1.40470659      -1.31139049      -1.94204467       0.18322016      -0.11897361       0.01411798       0.86600893       0.06030912      -0.05908451 
H       2.71137353      -0.23505994      -2.02847730      -0.36869567       0.23093701       0.18916041      -0.63966229      -0.46134308       0.18856860 
H       1.29334483       0.09340836      -1.33404976      -0.24380869       0.07049994      -0.19644579      -0.99987452       1.78959062       0.63187702 
4
Properties=species:S:1:pos:R:3:momenta:R:3:forces:R:3 energy=-2083.9747135981283 pbc="F F F"
O       1.90939080      -0.56669062      -1.51595525       0.06853076       0.05983306      -0.18329999       1.91538136      -1.95906221       0.11282147 
H       2.70190914      -1.01786776      -1.92833946       0.17215385       0.22281904       0.08435039      -0.50961216       0.65284448       0.41578622 
H       1.88667028       0.37602924      -1.62117382      -0.34523048      -0.15044539       0.12522933      -0.16237576       1.55488934      -0.31186609 
H       1.11645432      -1.05116471      -1.74212352       0.10454587      -0.13220671      -0.02627973      -1.24339344      -0.24867162      -0.21674160 
4
Properties=species:S:1:pos:R:3:momenta:R:3:forces:R:3 energy=-2083.9688245539655 pbc="F F F"
O       1.91311838      -0.57586230      -1.52385482       0.28400942       0.17813876       0.03616909      -0.55471808      -0.38871478       0.46333691 
H       2.50445806       0.14506539      -1.73393336      -0.15867701       0.12395628       0.01045567       0.59758257       1.07197767      -0.14355102 
H       0.95956428      -0.30580824      -1.42560504      -0.00866239      -0.41639397      -0.08201449       0.63868385      -0.57729830      -0.35762970 
H       2.18184714      -1.38668725      -2.00671620      -0.11667002       0.11429893       0.03538974      -0.68154834      -0.10596458       0.03784382 
4
Properties=species:S:1:pos:R:3:momenta:R:3:forces:R:3 energy=-2083.9615763206903 pbc="F F F"
O       1.90371081      -0.55010687      -1.50832847       0.04068505       0.39371311      -0.05433673       1.69643974      -0.70885960       0.24663086 
H       1.88673627       0.17861852      -2.12772600      -0.19146829      -0.15732585       0.05451346      -0.70456178       1.22373203      -0.69663040 
H       1.13143886      -1.14075606      -1.57429405       0.20448803      -0.15742516      -0.19524764      -0.22662126      -0.26166739      -0.12238312 
H       2.77701159      -0.99408335      -1.71066910      -0.05370479      -0.07896210       0.19507091      -0.76525670      -0.25320503       0.57238265 
4
Properties=species:S:1:pos:R:3:momenta:R:3:forces:R:3 energy=-2083.954589086921 pbc="F F F"
O       1.86625873      -0.58706054      -1.54822722       0.06811077       0.14404321      -0.07747613       0.03420793       1.14667914       1.17085050 
H       1.75674351       0.30593913      -1.94356366      -0.17713570      -0.17995538      -0.07842829      -0.24776733      -0.37510916      -0.87973697 
H       2.24880658      -1.29268116      -2.10366809       0.24189595       0.23356855       0.15556252       0.20794028       0.06197803      -0.30633532 
H       2.38407689      -0.38294934      -0.73218349      -0.13287102      -0.19765638       0.00034191       0.00561912      -0.83354801       0.01522179 
4
Properties=species:S:1:pos:R:3:momenta:R:3:forces:R:3 energy=-2083.956073090471 pbc="F F F"
O       1.92810186      -0.60064157      -1.56440808       0.05937041      -0.04623846      -0.02693284      -1.74564299      -0.43486701      -1.84887945 
H       0.97389020      -0.61065772      -1.92076086       0.21618098      -0.11138929      -0.07037319       1.60646627       0.19195249       0.08910352 
H       2.55095642       0.03265025      -1.98491849      -0.38192913       0.26288970       0.21949772      -0.24544512       0.04789053       0.08867031 
H       1.88320479      -0.57612551      -0.61691298       0.10637773      -0.10526194      -0.12219169       0.38462184       0.19502399       1.67110562 
4
Properties=species:S:1:pos:R:3:momenta:R:3:forces:R:3 energy=-2083.9670290463055 pbc="F F F"
O       1.94789898      -0.54418547      -1.58582439      -0.10131338      -0.03044532       0.05941731      -1.92916113      -0.20330266      -0.43703348 
H       1.11062515      -0.81065087      -2.11374414       0.00431759       0.26585038       0.12784852       1.55888361       0.08615386       0.55005837 
H       1.60589529       0.08994820      -0.90640276       0.05178747      -0.34418204       0.05967985       0.53718004      -0.10131618       0.02534445 
H       2.37731063      -1.32950282      -1.16252530       0.04520833       0.10877698      -0.24694568      -0.16690251       0.21846498      -0.13836934 
4
Properties=species:S:1:pos:R:3:momenta:R:3:forces:R:3 energy=-2083.908055892951 pbc="F F F"
O       1.91100492      -0.53083292      -1.56606245       0.02460118      -0.32600263      -0.15371516      -2.27246586       0.26901900       0.85249616 
H       0.99138297      -0.88869819      -1.70630407      -0.14972626      -0.00836336       0.23355016       0.83554731       0.15667963      -0.96697713 
H       2.05253457      -0.65239102      -0.61851286       0.22649701      -0.07831268      -0.10859626       1.02776351       0.08453337       0.62309331 
H       2.63549690      -0.72104822      -2.17151718      -0.10137193       0.41267868       0.02876125       0.40915505      -0.51023199      -0.50861234 
4
Properties=species:S:1:pos:R:3:momenta:R:3:forces:R:3 energy=-2083.954573076857 pbc="F F F"
O       1.90144959      -0.53244232      -1.52787342       0.12036531       0.00598123       0.27922720       2.12517538      -0.61410830       1.00013595 
H       1.19704042      -1.15424668      -1.34152655      -0.16493574      -0.08171426      -0.02919993      -1.44700734      -0.27595455      -0.23950581 
H       2.74281662      -1.05950142      -1.40835151       0.03007554       0.06175389      -0.30943631      -0.31466508       0.81622122      -0.21600415 
H       1.89121976      -0.02284491      -2.35259317       0.01449489       0.01397915       0.05940904      -0.36350297       0.07384162      -0.54462599 
4
Properties=species:S:1:pos:R:3:momenta:R:3:forces:R:3 energy=-2083.978275117258 pbc="F F F"
O       1.93891573      -0.54489504      -1.52195766       0.06216636      -0.32692110       0.01582914       0.32819027       0.29106153      -1.06892005 
H       1.24153924      -1.03606058      -1.07177403       0.04341962       0.26402883       0.08684873      -0.88509309      -0.02263202       0.66578215 
H       2.41725624      -1.22828807      -2.05912932      -0.03913830       0.01734663      -0.15921363       0.11993330       0.68671716      -0.10767975 
H       1.57761782       0.22540546      -2.06546306      -0.06644769       0.04554564       0.05653576       0.43696952      -0.95514667       0.51081765 
4
Properties=species:S:1:pos:R:3:momenta:R:3:forces:R:3 energy=-2083.992299093519 pbc="F F F"
O       1.93734221      -0.56877090      -1.54447862      -0.13177502      -0.22590920       0.23536693       0.71780281       0.92877551       0.42419269 
H       1.47924014      -1.23833702      -1.04310572       0.15806524       0.13862854      -0.26433183      -0.71215093      -0.70787926       0.81151184 
H       2.03728699      -0.79053323      -2.46935809       0.00142518       0.04173830      -0.12967403       0.09640967      -0.02410553      -1.14411208 
H       1.74486113       0.36888523      -1.32644935      -0.02771540       0.04554236       0.15863893      -0.10206154      -0.19679072      -0.09159245 
4
Properties=species:S:1:pos:R:3:momenta:R:3:forces:R:3 energy=-2083.928784341142 pbc="F F F"
O       1.94615736      -0.59437194      -1.53360799      -0.12806531      -0.15437933      -0.05971104      -2.07502388      -1.23223988       1.52562915 
H       1.05461729      -1.09013423      -1.57881115       0.13152351       0.25183152      -0.15477159       1.23849110       0.75058278       0.56316097 
H       2.16569192      -0.39856206      -2.42466222      -0.06009435      -0.07705317       0.06738149       0.97667885       0.57410588      -2.23733976 
H       1.90116483       0.23505158      -1.00797874       0.05663616      -0.02039902       0.14710113      -0.14014607      -0.09244878       0.14854965 
4
Properties=species:S:1:pos:R:3:momenta:R:3:forces:R:3 energy=-2084.0012829891602 pbc="F F F"
O       1.91838425      -0.60332421      -1.57305656       0.03457717       0.55374078      -0.22706426       1.39540242       0.80274349      -0.11348649 
H       0.95393485      -0.74658641      -1.54736165       0.01141734      -0.00990595      -0.09094871      -0.22003770       0.14100337       0.13153433 
H       2.22996934       0.15755831      -2.13750662      -0.15773145      -0.26786970       0.24070622      -0.61446034      -0.59821431       0.08832516 
H       2.37838534      -0.52252599      -0.70045518       0.11173694      -0.27596512       0.07730675      -0.56090438      -0.34553255      -0.10637300 
4
Properties=species:S:1:pos:R:3:momenta:R:3:forces:R:3 energy=-2083.900418223734 pbc="F F F"
O       1.91190472      -0.58726839      -1.58895818       0.14736441       0.19965217      -0.41098678      -1.27990791       2.29186913      -2.44626464 
H       1.05793622      -0.91109153      -1.29200368      -0.03033895      -0.05169746       0.10405391      -0.89242502      -0.17138456       0.34856577 
H       1.97957427       0.39356685      -1.76410066      -0.08358895      -0.23382583       0.21506574      -0.49083849      -0.74405419       0.02907649 
H       2.62762234      -0.84886775      -1.07682816      -0.03343651       0.08587112       0.09186712       2.66317142      -1.37643038       2.06862238 
4
Properties=species:S:1:pos:R:3:momenta:R:3:forces:R:3 energy=-2083.894627388076 pbc="F F F"
O       1.88363434      -0.60138400      -1.59828873      -0.05488321      -0.00597607       0.17908663       0.67663521       2.86095951      -0.49893739 
H       1.43332248      -0.85144856      -0.77026635       0.20456930       0.06137327       0.19150493      -0.39837376      -0.07040173       0.32530240 
H       1.83205888       0.43282042      -1.74404787      -0.00665571       0.03250138      -0.03194361      -0.52220616      -2.15507377       0.23968219 
H       2.84845959      -0.72372100      -1.47052359      -0.14303038      -0.08789857      -0.33864796       0.24394471      -0.63548401      -0.06604721 
4
Properties=species:S:1:pos:R:3:momenta:R:3:forces:R:3 energy=-2083.9849476645454 pbc="F F F"
O       1.88241077      -0.57748775      -1.54069823       0.19073505      -0.19244842       0.00497563      -0.94301724       0.98476752      -1.11419544 
H       2.41649353      -0.70389479      -0.74013450       0.21137353      -0.02367206      -0.16988590       0.41303147      -0.21285085       0.07649143 
H       1.75055086       0.36036462      -1.84409478      -0.17181839       0.28124285       0.01164118       0.20122664      -0.54450125       0.52243255 
H       1.96621699      -1.17810078      -2.31468629      -0.23029019      -0.06512238       0.15326909       0.32875913      -0.22741542       0.51527146 
4
Properties=species:S:1:pos:R:3:momenta:R:3:forces:R:3 energy=-2083.9833109354317 pbc="F F F"
O       1.91259348      -0.58425055      -1.52334777      -0.05159987      -0.59702275       0.49182712       0.50761813       0.71989078       0.27573034 
H       2.84338155      -0.59828464      -1.88384472      -0.06268074       0.02231823      -0.42985037      -0.93396963      -0.50365632      -0.04663915 
H       1.60843482       0.34031633      -1.40308076       0.03686088       0.34157542      -0.03168360      -0.06822865      -0.04355280       0.07181202 
H       1.20238433      -1.15632337      -1.88737704       0.07741973       0.23312911      -0.03029316       0.49458015      -0.17268166      -0.30090320 
4
Properties=species:S:1:pos:R:3:momenta:R:3:forces:R:3 energy=-2083.957109652002 pbc="F F F"
O       1.92576887      -0.61446658      -1.55044226      -0.07309943      -0.75236657      -0.20383924      -1.88885381      -0.03394989       0.26888349 
H       2.27246499      -0.37714124      -2.43983028      -0.37657895       0.19695637       0.01181099      -0.10485492       0.09180014       0.06429068 
H       2.24987286      -0.04159741      -0.84239812       0.17465426       0.22574109       0.16236419       0.99285221       0.41641582       0.39804370 
H       0.92274280      -0.51596344      -1.46202972       0.27502413       0.32966911       0.02966406       1.00085652      -0.47426607      -0.73121787 
4
Properties=species:S:1:pos:R:3:momenta:R:3:forces:R:3 energy=-2083.9606572295147 pbc="F F F"
O       1.90789047      -0.62161389      -1.55646666       0.17858560       0.44016271      -0.20715768      -2.18799210       1.06714462      -0.38385229 
H       2.12656767      -0.29956698      -2.47471535      -0.12323306      -0.09669389       0.00981398      -0.07354348      -0.26581355       0.51895159 
H       2.57537756      -0.33157037      -0.92594099      -0.03274490      -0.25595339       0.17567053       0.98430358       0.10662230       0.54870804 
H       1.02690184      -0.19012235      -1.24798232      -0.02260764      -0.08751544       0.02167317       1.27723200      -0.90795336      -0.68380735 
4
Properties=species:S:1:pos:R:3:momenta:R:3:forces:R:3 energy=-2083.954287082768 pbc="F F F"
O       1.89405179      -0.59199953      -1.56925784       0.26080099      -0.01346136      -0.23453515      -2.48574406       0.74396385       1.49504735 
H       2.00945876      -0.10402532      -2.39634807      -0.04963478       0.02006869       0.00957395       0.24410792       0.33645722      -0.35837689 
H       2.64935869      -1.02708053      -1.18381165      -0.23988261      -0.08902461       0.06570326       1.21567532      -0.48436134       0.25237113 
H       1.28967746      -0.16019373      -0.86545715       0.02871640       0.08241728       0.15925795       1.02596082      -0.59605973      -1.38904159 
4
Properties=species:S:1:pos:R:3:momenta:R:3:forces:R:3 energy=-2083.9952136611023 pbc="F F F"
O       1.86956231      -0.57871762      -1.58597051      -0.03680475      -0.42459972      -0.22292023      -1.23280160       0.47015807       1.67607408 
H       2.47075913      -0.08335657      -2.14148145       0.04104493       0.17682636       0.13187453       0.84195021       0.56699307      -0.85049325 
H       2.26696378      -1.39313146      -1.24477380      -0.15531143       0.05947371       0.01611577       0.36131122      -0.72187143      -0.04898953 
H       1.59946953      -0.02562239      -0.79409768       0.15107125       0.18829965       0.07492993       0.02954017      -0.31527972      -0.77659130 
4
Properties=species:S:1:pos:R:3:momenta:R:3:forces:R:3 energy=-2084.028523331011 pbc="F F F"
O       1.85941669      -0.56607764      -1.56453757       0.43564994      -0.29426472      -0.18320915       0.36297139       0.15403774      -0.76803199 
H       2.36915237      -0.43296793      -2.40624934      -0.28661614       0.03042766       0.11921008      -0.32838626       0.09014168       0.32033638 
H       2.10087326      -1.42801764      -1.18421583      -0.29569799       0.06350186       0.00650250      -0.02576527      -0.44892734       0.30488187 
H       2.02819842       0.15825314      -0.93007195       0.14666420       0.20033519       0.05749658      -0.00881987       0.20474792       0.14281375 
4
Properties=species:S:1:pos:R:3:momenta:R:3:forces:R:3 energy=-2083.9193549207157 pbc="F F F"
O       1.89518460      -0.52825828      -1.54928349      -0.12167896      -0.06443863      -0.05392836      -2.21519506      -1.03845566      -3.25545018 
H       2.31389393      -0.62947247      -2.47354825       0.09565378       0.08594304       0.08193502      -0.52215609       0.20248374       1.51891161 
H       1.09811331      -1.15921554      -1.44389954      -0.09172176       0.34525510      -0.00419939       1.41601249       1.00538542       0.11000352 
H       2.51850772      -0.51431427      -0.84520238       0.11774695      -0.36675952      -0.02380727       1.32133867      -0.16941350       1.62653505 
4
Properties=species:S:1:pos:R:3:momenta:R:3:forces:R:3 energy=-2083.953286681658 pbc="F F F"
O       1.94250822      -0.54379995      -1.52823468      -0.06401196       0.20211536       0.28101259      -0.63405652       1.59802989      -1.77807734 
H       2.31227798      -1.00514399      -2.31457100      -0.01758030      -0.27080789       0.14785688       0.21364819       0.01984825       0.08856316 
H       1.26199137       0.15109738      -1.87501222       0.19249205      -0.06214701      -0.09614660       1.03056511      -1.35850205       1.06974840 
H       1.60512391      -1.20227788      -0.90715424      -0.11089979       0.13083954      -0.33272287      -0.61015678      -0.25937609       0.61976578 
4
Properties=species:S:1:pos:R:3:momenta:R:3:forces:R:3 energy=-2083.812041828381 pbc="F F F"
O       1.94728360      -0.54420937      -1.54188957      -0.35397269      -0.16581277       0.27183984      -1.82538992       0.92647875      -0.23701282 
H       2.07945232      -1.51084866      -1.45470982      -0.02232222      -0.05572551       0.23995068       0.09378673      -0.11322101       0.06073075 
H       1.84360772      -0.30431177      -2.55000905       0.17331745       0.01316207      -0.24792841      -0.14892256      -0.23060233       2.32102806 
H       1.18053825      -0.23466572      -0.87528780       0.20297745       0.20837620      -0.26386211       1.88052574      -0.58265541      -2.14474599 
4
Properties=species:S:1:pos:R:3:momenta:R:3:forces:R:3 energy=-2083.7848603663915 pbc="F F F"
O       1.93187292      -0.54811529      -1.53184968       0.07924942      -0.09083895       0.14797855      -1.17586484       1.03499393      -0.56624978 
H       1.90628199      -1.45958053      -1.13929442       0.00580525      -0.04134518       0.09661510      -0.64191150       0.72494485       0.20582094 
H       2.35964394      -0.63647991      -2.43043239      -0.00644937       0.08661169      -0.14658644      -0.58375263       0.57631957       0.57418927 
H       1.08227112       0.10822920      -1.46963317      -0.07860529       0.04557244      -0.09800721       2.40152896      -2.33625836      -0.21376043 
4
Properties=species:S:1:pos:R:3:momenta:R:3:forces:R:3 energy=-2083.901359973178 pbc="F F F"
O       1.92947589      -0.54253548      -1.53010596       0.56715883      -0.44390573       0.29527144       0.06908860       0.23229417      -1.29148409 
H       1.96684198      -1.42692599      -1.08817612       0.04414922       0.09770625      -0.02978932      -0.77817231       0.58061432       0.34623132 
H       2.33689560      -0.68340791      -2.43744011      -0.23267473       0.07202955      -0.20196055      -0.54709269       0.62119398       0.73816563 
H       1.08250520       0.03393967      -1.54142008      -0.37863333       0.27416993      -0.06352157       1.25617640      -1.43410247       0.20708714 
4
Properties=species:S:1:pos:R:3:momenta:R:3:forces:R:3 energy=-2083.836064957831 pbc="F F F"
O       1.95153434      -0.54313695      -1.57339591      -0.20702440      -0.39333867      -0.38738589      -0.01494751      -4.64229182      -2.31479185 
H       2.15300961      -1.43695829      -1.10557430       0.15958174       0.11766665       0.05815045      -0.04060158       1.94215095      -0.16678706 
H       1.22418104      -0.79502119      -2.22509251      -0.27528359       0.16742966       0.12774844       0.78682993       0.64651587       0.35732442 
H       1.65893987       0.16513190      -1.04927051       0.32272626       0.10824236       0.20148700      -0.73128084       2.05362499       2.12425449 
4
Properties=species:S:1:pos:R:3:momenta:R:3:forces:R:3 energy=-2083.9084423253 pbc="F F F"
O       1.88834582      -0.55982931      -1.59099185      -0.20209637       0.27099310       0.35555368       1.16216980      -2.67792178      -0.88156414 
H       2.19845571      -1.55890432      -1.56241570       0.13281553      -0.07641495      -0.21837425      -1.08821320       2.27402213       0.20122494 
H       1.19186884      -0.27111014      -0.99566379       0.17856339       0.06641095       0.18625551      -0.79915769      -0.18568906       0.72173587 
H       2.64873566       0.02810842      -1.54257455      -0.10928255      -0.26098909      -0.32343494       0.72520109       0.58958870      -0.04139668 
4
Properties=species:S:1:pos:R:3:momenta:R:3:forces:R:3 energy=-2083.9336857871244 pbc="F F F"
O       1.87710378      -0.57497593      -1.54391643      -0.29379698      -0.02783483       0.21851899       0.35458713      -2.25632072      -1.80177925 
H       2.40146546      -1.34907211      -1.93383710       0.27135970       0.01643786      -0.17152123      -0.53478922       0.86880902       1.17580543 
H       2.07713730      -0.26989615      -0.65399341       0.11043783       0.07341664      -0.05701888       0.41004406       0.38403381       0.61489997 
H       1.73889136       0.05746969      -2.26000581      -0.08800055      -0.06201967       0.01002111      -0.22984197       1.00347790       0.01107386 
4
Properties=species:S:1:pos:R:3:momenta:R:3:forces:R:3 energy=-2083.8268163767657 pbc="F F F"
O       1.88491991      -0.58442363      -1.51119142      -0.01655585       0.50629631       0.28662199      -0.94123933      -1.57899597      -1.46834015 
H       2.54085110      -1.09551827      -1.99818916       0.22207826      -0.14707817      -0.17651443       1.05303753      -0.98214522       0.06354148 
H       2.35341223       0.16211584      -1.13581684      -0.09233349      -0.21828281      -0.15652931      -0.11894793       1.53718556       0.31103811 
H       1.19917294      -0.47814201      -2.23324248      -0.11318892      -0.14093533       0.04642176       0.00714973       1.02395562       1.09376057 
4
Properties=species:S:1:pos:R:3:momenta:R:3:forces:R:3 energy=-2083.781914428189 pbc="F F F"
O       1.92505217      -0.56583821      -1.51079285       0.38414121       0.73845507       0.34242634      -1.95623414      -1.63722436       1.37817514 
H       2.21956839      -1.21359299      -2.12002411      -0.25852990      -0.40850427      -0.24246867       1.39314264      -1.88495393      -1.39475159 
H       2.29771639       0.26051856      -1.77785931      -0.17279045      -0.17533139      -0.21877846      -0.07773583       2.16460768      -0.27852066 
H       0.93917135      -0.75345825      -1.47569117       0.04717914      -0.15461941       0.11882079       0.64082733       1.35757060       0.29509711 
4
Properties=species:S:1:pos:R:3:momenta:R:3:forces:R:3 energy=-2083.8402464560095 pbc="F F F"
O       1.95337104      -0.57483596      -1.57190582      -0.33400222      -0.35352116      -0.63648018       1.97737038       2.20469127       1.96622094 
H       1.43632163      -1.32523472      -1.63662179      -0.04510806       0.20589027       0.14178938      -2.14206908      -3.48248918      -0.90828691 
H       1.64436623       0.11885923      -2.17267036       0.09860348      -0.01369059       0.22999828      -0.15816408       0.70275033      -0.18086256 
H       1.92629050      -0.35734465      -0.59429581       0.28050680       0.16132147       0.26469253       0.32286278       0.57504759      -0.87707147 
4
Properties=species:S:1:pos:R:3:momenta:R:3:forces:R:3 energy=-2083.9399064223257 pbc="F F F"
O       1.93750641      -0.57437725      -1.58545621      -0.43300783      -0.57208090      -0.21663683      -1.83399102      -1.46894797      -1.44542620 
H       1.42073019      -1.40930928      -1.34754713       0.17927094       0.13399311      -0.14400870       0.27222486       1.08160412      -0.70266224 
H       1.41748662       0.16028614      -2.01986700       0.03298501      -0.10515789       0.28549413       0.28664594      -0.67490817       0.48438009 
H       2.42056526      -0.32197775      -0.82110179       0.22075187       0.54324568       0.07515140       1.27512022       1.06225202       1.66370835 
4
Properties=species:S:1:pos:R:3:momenta:R:3:forces:R:3 energy=-2083.878250679678 pbc="F F F"
O       1.94620686      -0.55430204      -1.58447295       0.28913356      -0.11792914       0.20231983      -0.91132150      -3.15110552      -1.78867498 
H       2.00369486      -1.53966560      -1.27138097       0.01571716       0.15416012      -0.04694285      -0.29790446       1.79868360      -0.96177992 
H       1.11055262      -0.33167169      -2.10698099       0.07260463      -0.01598545       0.04769329       0.94424408      -0.51451297       0.55360493 
H       2.00644096      -0.01829770      -0.82576024      -0.37745535      -0.02024553      -0.20307027       0.26498188       1.86693489       2.19684997 
4
Properties=species:S:1:pos:R:3:momenta:R:3:forces:R:3 energy=-2083.930570430996 pbc="F F F"
O       1.94758852      -0.53983545      -1.56184832      -0.35749195      -0.15253053       0.49751781       0.52243820      -2.41350461       0.43714933 
H       2.15892443      -1.52343974      -1.26597452       0.26437424       0.11725048       0.04562169      -0.43981425       2.19202228      -1.06657598 
H       1.51027989      -0.46516415      -2.45209823      -0.03012405       0.19814897      -0.15771897       0.19747322      -0.19521663       0.55494466 
H       1.42955432      -0.13064516      -0.84514807       0.12324176      -0.16286892      -0.38542054      -0.28009717       0.41669896       0.07448199 
4
Properties=species:S:1:pos:R:3:momenta:R:3:forces:R:3 energy=-2083.9336225197 pbc="F F F"
O       1.92150103      -0.53876978      -1.55577912       0.06451415      -0.00716605      -0.05659257       1.09583087      -0.93595809       0.72463782 
H       2.67984576      -1.21866620      -1.36831185       0.10396573       0.10758869       0.32150542      -1.76953634       1.37865032      -0.40035819 
H       1.56649577      -0.52932294      -2.47801548      -0.20702339       0.05388129      -0.04031547       0.06465755      -0.13340361       0.50693421 
H       1.26647843      -0.38817437      -0.81322409       0.03854351      -0.15430392      -0.22459738       0.60904792      -0.30928863      -0.83121384 
4
Properties=species:S:1:pos:R:3:momenta:R:3:forces:R:3 energy=-2083.9849521426686 pbc="F F F"
O       1.91821760      -0.51573857      -1.54820554       0.44960732       0.13081443      -0.21696757       0.55368257      -1.09225072      -0.02800523 
H       2.67553603      -1.13041605      -1.32153438       0.05634143      -0.11336711       0.32052564      -0.48559946       0.62286709       0.18997897 
H       1.74642313      -0.67386078      -2.51551572      -0.42684895       0.07600690       0.05472079      -0.47594394       0.31785884       0.54325965 
H       1.14297550      -0.69743861      -0.94270932      -0.07909979      -0.09345421      -0.15827886       0.40786083       0.15152479      -0.70523339 
4
Properties=species:S:1:pos:R:3:momenta:R:3:forces:R:3 energy=-2083.967022499899 pbc="F F F"
O       1.92336790      -0.52629259      -1.54192475       0.30385317      -0.12471332      -0.28477354      -1.66743011      -0.30049532       0.19742554 
H       2.71038268      -1.11097412      -1.51786295       0.12860977       0.01149355       0.19957902      -0.01643261      -0.05386775       0.05493015 
H       1.58374661      -0.40088267      -2.48349804      -0.34658696       0.13220913       0.17243697       0.27482262      -0.17857801       1.13423279 
H       1.18905964      -0.82234494      -0.87808734      -0.08587598      -0.01898936      -0.08724244       1.40904011       0.53294107      -1.38658848 
4
Properties=species:S:1:pos:R:3:momenta:R:3:forces:R:3 energy=-2083.974308275744 pbc="F F F"
O       1.91578492      -0.54172580      -1.51686227       0.46644457       0.41262543      -0.26029721       1.15571418      -0.60601507      -0.92444105 
H       2.75465291      -0.98987918      -1.88326558      -0.16508365      -0.20304207       0.08738682      -1.23170404       0.46039614       0.77731851 
H       1.60404208       0.10519212      -2.20755292      -0.26863511       0.18799869       0.15902628      -0.29339758      -0.47651602       0.61987806 
H       1.24485107      -1.20455836      -1.18642210      -0.03272582      -0.39758206       0.01388411       0.36938744       0.62213495      -0.47275552 
4
Properties=species:S:1:pos:R:3:momenta:R:3:forces:R:3 energy=-2083.9032190743637 pbc="F F F"
O       1.93056251      -0.55159878      -1.52055640       0.06013322       0.42893450      -0.16788869       2.19176353      -0.76275077      -2.52638390 
H       2.46981042      -0.82492923      -2.38258764       0.01781157      -0.15637823       0.09606500      -1.26278491       0.86117817       2.09814988 
H       1.38523969       0.24769698      -1.67902224      -0.21263174       0.02791939       0.21369636      -0.34620662      -0.24418044       0.16655608 
H       1.51394582      -1.35530903      -1.15699733       0.13468696      -0.30047566      -0.14187267      -0.58277201       0.14575304       0.26167794 
4
Properties=species:S:1:pos:R:3:momenta:R:3:forces:R:3 energy=-2083.9393773709394 pbc="F F F"
O       1.93290207      -0.53905773      -1.53886964      -0.51509683       0.33639898      -0.19780393       0.53088074       0.03644467      -1.95725020 
H       2.33082560      -0.92873659      -2.40121504       0.35180879      -0.24522505      -0.14612363      -0.94238369       1.08958983       1.24901653 
H       1.12542911       0.05515932      -1.63147588      -0.02178147      -0.02779261       0.29490249       0.83465390      -0.89222621      -0.00879134 
H       1.87560757      -1.25801581      -0.89524808       0.18506950      -0.06338133       0.04902507      -0.42315095      -0.23380829       0.71702501 
4
Properties=species:S:1:pos:R:3:momenta:R:3:forces:R:3 energy=-2084.005284716977 pbc="F F F"
O       1.91357635      -0.52677147      -1.55395860      -0.15278071       0.18943928       0.01115872      -1.07851170       0.24065552      -0.30456272 
H       2.13130154      -0.83543173      -2.45447298       0.15830593      -0.13166936      -0.24854924      -0.17683983      -0.00099321      -0.25937912 
H       0.94171768      -0.62889391      -1.31290234      -0.03339155      -0.13427492       0.37558484       1.17599973      -0.03961725      -0.11191277 
H       2.56558137      -0.86227536      -0.92107133       0.02786633       0.07650500      -0.13819433       0.07935180      -0.20004506       0.67585461 
4
Properties=species:S:1:pos:R:3:momenta:R:3:forces:R:3 energy=-2083.9924473798715 pbc="F F F"
O       1.88406171      -0.53171345      -1.53055169       0.04943254      -0.07818403       0.53422439       0.84122548      -0.30312944       0.44755001 
H       1.52725079      -0.60462512      -2.42830412      -0.24813383       0.21391180      -0.28359756      -0.68013672      -0.20999410      -0.48081271 
H       1.73885905      -1.36408537      -0.98708747       0.18977832      -0.28040226      -0.02880524       0.27685437       0.77784917      -0.55132136 
H       2.84094785      -0.27945125      -1.64457009       0.00892297       0.14467449      -0.22182158      -0.43794313      -0.26472563       0.58458405 
4
Properties=species:S:1:pos:R:3:momenta:R:3:forces:R:3 energy=-2083.949120274615 pbc="F F F"
O       1.92779224      -0.56563515      -1.52172602      -0.24259554      -0.19436209       0.14680475       2.16031068      -0.86868255      -0.33360806 
H       1.07277739      -0.31271157      -1.24457145      -0.01768137       0.12827057       0.46515319      -2.46248277       0.13981216       0.87730029 
H       2.06818839      -1.49224547      -1.82668151       0.11352360      -0.20873985      -0.18663195      -0.32205191       0.21211826       0.12739957 
H       2.27199988       0.09520133      -2.12879005       0.14675331       0.27483138      -0.42532600       0.62422400       0.51675213      -0.67109179 
4
Properties=species:S:1:pos:R:3:momenta:R:3:forces:R:3 energy=-2083.9385139976616 pbc="F F F"
O       1.95898678      -0.58264655      -1.56058531       0.49661374      -0.11532373      -0.11721813       0.06922397      -0.76397599      -0.58509013 
H       1.82864428      -0.33610738      -0.64183654       0.00918503      -0.01427731       0.08293095      -0.13938720      -0.33291346       1.34639396 
H       1.36723401      -1.29729530      -1.88490751      -0.27787112       0.07088932       0.03538154       0.07257507      -0.36223448       0.43794747 
H       1.72196690       0.19365230      -2.05652334      -0.22792765       0.05871173      -0.00109437      -0.00241184       1.45912393      -1.19925130 
4
Properties=species:S:1:pos:R:3:momenta:R:3:forces:R:3 energy=-2083.869213451271 pbc="F F F"
O       1.95222261      -0.60351186      -1.56328250      -0.12955792       0.29764063       0.50441963      -0.04356522       0.97977016      -1.44727991 
H       1.90238157      -0.55393664      -0.59836147       0.06626098      -0.09566166      -0.01455216      -0.27308320      -0.19071637       0.79852314 
H       1.12563688      -0.85835043      -2.00714204      -0.15899587      -0.22737651      -0.31453647      -0.70340853      -1.28174769       0.36691961 
H       1.99718784       0.30371152      -1.93495403       0.22229281       0.02539754      -0.17533100       1.02005695       0.49269390       0.28183717 
4
Properties=species:S:1:pos:R:3:momenta:R:3:forces:R:3 energy=-2083.8739629597585 pbc="F F F"
O       1.88537225      -0.54163698      -1.54678395       0.32843793      -0.84505621       0.20795066       1.15236078       1.95120480       1.32852163 
H       1.64652519      -1.08475908      -0.79301865      -0.24772380       0.25719183       0.01028341      -0.13396200      -0.73266685       0.61033896 
H       1.64473666      -0.79807165      -2.40013741      -0.27316567       0.41240530      -0.18742222      -1.52282570      -1.36062684      -2.67459746 
H       2.79499484      -0.20782442      -1.60916694       0.19245154       0.17545909      -0.03081185       0.50442692       0.14208889       0.73573687 
4
Properties=species:S:1:pos:R:3:momenta:R:3:forces:R:3 energy=-2083.9306048707604 pbc="F F F"
O       1.90615305      -0.59183561      -1.54725575      -0.28372129      -0.18170133       0.01520923       0.73935092      -0.84743890       0.64938584 
H       1.40648911      -0.26965582      -0.78753478       0.13149360       0.10796377      -0.07429645       0.06425757       0.39178098       0.63128817 
H       1.48177143      -0.51507878      -2.37905144      -0.05948321      -0.05738279       0.00409279      -1.25329707       0.20262650      -1.87705957 
H       2.86816294      -0.50916674      -1.62824828       0.21171090       0.13112035       0.05499442       0.44968858       0.25303142       0.59638556 
4
Properties=species:S:1:pos:R:3:momenta:R:3:forces:R:3 energy=-2083.9910858649746 pbc="F F F"
O       1.90491050      -0.59865431      -1.51383700      -0.26020493       0.31889136       0.00370173       0.23393316       0.50244232       0.51549562 
H       1.50846306       0.26712840      -1.26639049       0.01146500      -0.02452674      -0.07030447       0.20282628       0.04534907       0.20144077 
H       1.43043106      -0.93787844      -2.27055182       0.02140821      -0.18905915       0.12898216      -0.93875524      -0.75687685      -0.97458319 
H       2.83725102      -0.51492468      -1.78831546       0.22733172      -0.10530547      -0.06237942       0.50199580       0.20908546       0.25764680 
4
Properties=species:S:1:pos:R:3:momenta:R:3:forces:R:3 energy=-2083.978816244785 pbc="F F F"
O       1.92770401      -0.56638806      -1.51502240       0.12278551       0.30764983       0.16210339      -1.50628492       1.31839212       0.99042172 
H       1.50035739       0.33961853      -1.62659000       0.12934634       0.00518107      -0.01642212       0.58791721      -0.98928188       0.01435057 
H       1.27971056      -1.28542537      -1.56328788      -0.01521185      -0.02295796       0.09600208      -0.57679961      -0.35409752       0.16320141 
H       2.63429806      -0.75199856      -2.11656517      -0.23692000      -0.28987293      -0.24168335       1.49516732       0.02498728      -1.16797371 
4
Properties=species:S:1:pos:R:3:momenta:R:3:forces:R:3 energy=-2084.0141999844413 pbc="F F F"
O       1.94809833      -0.59025359      -1.54588584      -0.13741624      -0.04304489      -0.37819588       0.72843985       1.43903534       0.13765590 
H       2.12869116       0.39921502      -1.50898698       0.20591313      -0.17063285       0.15299621      -0.13453136      -1.01584414      -0.06290103 
H       1.29827340      -0.84933936      -0.87998852       0.04039902       0.00569583       0.08477716      -0.47615389      -0.23575682       0.62422166 
H       1.66370237      -0.86888689      -2.42760219      -0.10889591       0.20798191       0.14042251      -0.11775460      -0.18743438      -0.69897654 
4
Properties=species:S:1:pos:R:3:momenta:R:3:forces:R:3 energy=-2083.9887829303543 pbc="F F F"
O       1.92125174      -0.59099086      -1.59144182      -0.27206790      -0.20995431       0.08093744       0.16163449       0.33906129       0.38756058 
H       2.75915798      -0.14326273      -1.26074255       0.12812627       0.04629915       0.03319614      -0.99095314      -0.02691123      -0.63906341 
H       1.56433297      -1.14990335      -0.86961268      -0.01418715       0.01334606      -0.29362245      -0.08671256      -0.19267519      -0.03299317 
H       1.19328565      -0.01414322      -1.96315690       0.15812877       0.15030910       0.17948887       0.91603121      -0.11947487       0.28449601 
4
Properties=species:S:1:pos:R:3:momenta:R:3:forces:R:3 energy=-2083.9480518111613 pbc="F F F"
O       1.92134686      -0.54722806      -1.60468581      -0.42218647      -0.00625988      -0.10386454      -1.22256702      -2.24945811       0.32345496 
H       2.73641192      -0.93187505      -1.18119855       0.08723485      -0.17493031       0.14951721      -0.32324895       0.37825770      -0.25177749 
H       1.18851260      -1.29180959      -1.60557994       0.14190244       0.27139045      -0.20024316       1.51138554       1.65110693      -0.15119398 
H       1.59034240       0.22177127      -1.09652473       0.19304918      -0.09020026       0.15459048       0.03443043       0.22009348       0.07951652 
4
Properties=species:S:1:pos:R:3:momenta:R:3:forces:R:3 energy=-2083.9190868570527 pbc="F F F"
O       1.92801736      -0.54026683      -1.56389086       0.15316786      -0.25628614       0.10454801      -2.44440911       0.25759142      -1.90640776 
H       2.61641497      -1.21549977      -1.70061634       0.02416920       0.02390502      -0.12391917       0.13665815      -0.19200074       0.35588815 
H       1.08462898      -0.66865024      -2.16813055      -0.12508763       0.21693356      -0.11770369       2.03519752       0.24172728       1.45419770 
H       1.70834867      -0.22825219      -0.66205476      -0.05224942       0.01544756       0.13707486       0.27255344      -0.30731796       0.09632191 
4
Properties=species:S:1:pos:R:3:momenta:R:3:forces:R:3 energy=-2083.95767331902 pbc="F F F"
O       1.93997063      -0.53406040      -1.54941710       0.45985676      -0.18616071       0.08978281      -0.64732933      -0.16778921      -2.37491824 
H       2.42225533      -1.33019406      -1.93533955      -0.01863500       0.02874213       0.06711729      -0.38793080       0.66942390       1.05890742 
H       1.18778419      -0.31087444      -2.19061625      -0.28229137       0.21689898      -0.12904753       0.90462040      -0.04149725       0.91685934 
H       1.60963045      -0.56984240      -0.63457369      -0.15893040      -0.05948039      -0.02785257       0.13063973      -0.46013744       0.39915148 
4
Properties=species:S:1:pos:R:3:momenta:R:3:forces:R:3 energy=-2083.8315221116295 pbc="F F F"
O       1.93020964      -0.56454704      -1.51635541       0.06385476      -0.33233173      -0.09968993       1.05417223      -2.79746299      -0.44538302 
H       2.55111245      -1.01489193      -2.21818335      -0.00071003      -0.01326065       0.07759660      -1.62229546       0.25963421       1.65949269 
H       1.75194954       0.29341402      -1.83721219      -0.02919666       0.25155928       0.15420171      -0.56218552       2.59807989      -0.63219213 
H       1.07153461      -1.00554827      -1.22988993      -0.03394807       0.09403310      -0.13210838       1.13030876      -0.06025111      -0.58191754 
4
Properties=species:S:1:pos:R:3:momenta:R:3:forces:R:3 energy=-2083.9330678793517 pbc="F F F"
O       1.91860216      -0.58140987      -1.51972547       0.38059340       0.33930221      -0.16358525       0.97809287       0.05235580      -0.46020260 
H       2.55023158      -1.02443111      -2.17118338      -0.00625095      -0.11674845       0.08711444      -1.36196348      -0.16019516       0.70915696 
H       2.04896893       0.37702489      -1.61943318      -0.20990112      -0.32018787       0.11540687      -0.14431109       0.50295627       0.23544201 
H       0.95963038      -0.81197278      -1.44117926      -0.16444133       0.09763411      -0.03893606       0.52818170      -0.39511690      -0.48439637 
4
Properties=species:S:1:pos:R:3:momenta:R:3:forces:R:3 energy=-2083.952972163533 pbc="F F F"
O       1.92890103      -0.58619009      -1.50865920       0.42155993       0.39332784      -0.21466376      -0.30307017       1.26731254      -1.09698367 
H       2.41634077      -1.04721052      -2.26509539      -0.05068614      -0.10095489       0.10265504      -0.82263659       0.20519180       0.87506438 
H       2.04519704       0.41258236      -1.64991813      -0.16639404      -0.26750681       0.13189101       0.03729674      -1.19297580       0.38597222 
H       0.93382909      -0.74887900      -1.49242631      -0.20447975      -0.02486614      -0.01988228       1.08841002      -0.27952854      -0.16405293 
4
Properties=species:S:1:pos:R:3:momenta:R:3:forces:R:3 energy=-2083.926549745415 pbc="F F F"
O       1.94362225      -0.57530199      -1.54569287       0.05309719       0.30004764      -0.13982589       0.26088352       3.71808822       0.34698329 
H       2.03694725      -0.61269566      -2.51092664      -0.20297451      -0.03370095       0.12297506      -0.13534926      -0.62193577      -0.39260606 
H       1.57651544       0.33219428      -1.25866027      -0.04208056      -0.00797172       0.01157079       0.64243369      -1.41764073      -0.38634286 
H       1.54824874      -1.27582203      -1.05005373       0.19195789      -0.25837497       0.00528004      -0.76796795      -1.67851172       0.43196563 
4
Properties=species:S:1:pos:R:3:momenta:R:3:forces:R:3 energy=-2083.829772944906 pbc="F F F"
O       1.95304862      -0.54693420      -1.55829927       0.24416087       0.13287242       0.03757872      -1.75645870       3.43565742      -0.35057453 
H       1.62015002      -0.45558612      -2.49308565      -0.19990281      -0.05458639       0.07779962       0.49949239      -0.75901024       0.45155477 
H       1.25981921      -0.17945324      -0.95343665      -0.07229906      -0.04759805       0.20542671       0.27377842       0.50196189      -0.28186561 
H       2.13212655      -1.37153829      -1.17302926       0.02804100      -0.03068798      -0.32080505       0.98318790      -3.17860907       0.18088537 
4
Properties=species:S:1:pos:R:3:momenta:R:3:forces:R:3 energy=-2083.958975218668 pbc="F F F"
O       1.92612145      -0.51941762      -1.54596437       0.21032779      -0.38337699      -0.10718662       1.51276690      -1.37707825      -0.27318495 
H       1.00694994      -0.34603978      -1.81472290      -0.14902990       0.11945479       0.13143375      -0.28077275       0.10250331      -0.61099910 
H       1.90609988      -1.11666542      -0.76235649       0.11691495      -0.17244513      -0.07688200       0.04634738       0.25423172       0.15417280 
H       2.52643473      -0.98061627      -2.23825189      -0.17821283       0.43636733       0.05263487      -1.27834153       1.02034323       0.73001125 
4
Properties=species:S:1:pos:R:3:momenta:R:3:forces:R:3 energy=-2083.880064575976 pbc="F F F"
O       1.93331273      -0.56209162      -1.52521902       0.27226156      -0.50114740      -0.11487977       2.30131161       1.94333192      -2.68945201 
H       1.14334183      -0.42290053      -1.02654777      -0.14718012       0.02120081       0.20602841      -1.61071924       0.46835531       0.81544065 
H       2.04525438      -1.47296937      -1.82200839       0.08874650       0.25637407      -0.20156699       0.05701991      -0.73385941      -0.20865343 
H       2.13674810       0.12987126      -2.29604583      -0.21382795       0.22357252       0.11041834      -0.74761227      -1.67782783       2.08266479 
4
Properties=species:S:1:pos:R:3:momenta:R:3:forces:R:3 energy=-2083.936560564859 pbc="F F F"
O       1.94042420      -0.52553672      -1.56304925      -0.02874614      -0.01171788      -0.10512786      -2.44655372       1.79431350       1.30080123 
H       2.13636041      -0.96525471      -0.72686384       0.27648302       0.09466804      -0.03488778       0.49758080      -0.35014448       0.80895814 
H       2.12813762      -1.10240684      -2.28361350       0.04907912       0.18338352      -0.07960951       0.42383760      -1.22971674      -1.77677077 
H       0.94797284      -0.27853730      -1.53368234      -0.29681600      -0.26633368       0.21962515       1.52513532      -0.21445227      -0.33298859 
4
Properties=species:S:1:pos:R:3:momenta:R:3:forces:R:3 energy=-2083.9971863926826 pbc="F F F"
O       1.87982638      -0.56289390      -1.52296908      -0.16259764       0.28620088      -0.13448174      -0.87951620      -0.16449235      -0.73534525 
H       2.58515962       0.07417578      -1.34905829      -0.27483429      -0.01828263      -0.05676613       0.31074253       0.80114206      -0.02286995 
H       1.32450740      -0.36708204      -2.34480770      -0.20846897       0.00786886       0.36429479       0.82709099      -0.28895837       0.96878267 
H       2.26461387      -1.46035855      -1.48644719       0.64590090      -0.27578711      -0.17304691      -0.25831732      -0.34769133      -0.21056747 
4
Properties=species:S:1:pos:R:3:momenta:R:3:forces:R:3 energy=-2083.824619999729 pbc="F F F"
O       1.94021019      -0.56924126      -1.52180808       0.35254823       0.23380328       0.20400940      -3.29102823       0.71752546       3.09088500 
H       1.53315646       0.35930574      -1.56013443      -0.26151830      -0.16084899      -0.08257520       0.15350418      -1.34074550       0.45978899 
H       1.27718571      -1.33439095      -1.33507484       0.10340923      -0.14461076      -0.00617993       1.08456787       1.54668763      -0.38207687 
H       2.40552549      -0.67743415      -2.30353120      -0.19443916       0.07165648      -0.11525427       2.05295618      -0.92346760      -3.16859712 
4
Properties=species:S:1:pos:R:3:momenta:R:3:forces:R:3 energy=-2083.995708236996 pbc="F F F"
O       1.92192323      -0.55211458      -1.50652437      -0.14305529       0.31774884      -0.55701202      -1.72161376       0.18410686      -0.48457230 
H       0.96500641      -0.35406101      -1.76632953      -0.09535729      -0.11799714       0.16755973       0.95063967      -0.20013087       0.55214357 
H       2.05474497      -1.52832687      -1.55155268       0.24654794      -0.20406935      -0.10793679       0.30936067       0.18253759      -0.04818475 
H       2.48636739      -0.04196667      -2.12344178      -0.00813536       0.00431765       0.49738907       0.46161342      -0.16651358      -0.01938653 
4
Properties=species:S:1:pos:R:3:momenta:R:3:forces:R:3 energy=-2083.9915909730626 pbc="F F F"
O       1.92525643      -0.59079704      -1.53314335      -0.01896727       0.11467345       0.26682387      -1.30043062       0.73541192       1.54156683 
H       0.93264915      -0.64942758      -1.44758596      -0.10515140      -0.15422989      -0.01968577       0.78714954       0.03580751      -0.05589515 
H       2.24119992      -0.94397886      -2.36781357       0.06852370       0.23292975      -0.16895558       0.57869634      -0.02471649      -0.87408049 
H       2.27936506       0.28302087      -1.20342729       0.05559497      -0.19337331      -0.07818252      -0.06541527      -0.74650294      -0.61159120 
4
Properties=species:S:1:pos:R:3:momenta:R:3:forces:R:3 energy=-2083.972890775978 pbc="F F F"
O       1.93247270      -0.59330079      -1.51686843       0.06949113       0.25147997       0.41525480      -2.19417373       0.50432498       1.06970432 
H       1.02149266      -0.91074085      -1.76221055       0.02729108      -0.14946304      -0.20328961       0.41307326      -0.10745342       0.33139680 
H       2.48604840      -0.71700953      -2.27962680      -0.00695472       0.09781357       0.11583745       1.28522521       0.06575393      -1.19425836 
H       1.83113625       0.35710436      -1.23530548      -0.08982749      -0.19983050      -0.32780265       0.49587526      -0.46262550      -0.20684276 
4
Properties=species:S:1:pos:R:3:momenta:R:3:forces:R:3 energy=-2083.9183124389115 pbc="F F F"
O       1.88917294      -0.56612136      -1.51769724       0.10364740      -0.09251745      -0.33552928       0.10925376       2.72360998      -0.35190316 
H       1.85091540      -1.47681761      -1.78755572       0.15309102       0.01542329       0.11884614      -0.32816812      -1.45472763      -0.55854005 
H       2.84956773      -0.30044195      -1.36755111      -0.38328858       0.12688525       0.20609278      -1.17447154       0.07185817      -0.27534895 
H       1.32544898       0.07522104      -2.10888106       0.12655016      -0.04979109       0.01059035       1.39338591      -1.34074052       1.18579216 
4
Properties=species:S:1:pos:R:3:momenta:R:3:forces:R:3 energy=-2083.8398541644506 pbc="F F F"
O       1.87061301      -0.53907001      -1.53711678      -0.02518639      -0.39081140       0.19426191       2.46992921       0.54392680       1.17265952 
H       1.79147371      -1.47893011      -1.30619991       0.00334304       0.37826195      -0.02642257      -0.88030441      -0.68579895      -0.45214291 
H       2.82574486      -0.34895372      -1.15759284      -0.12639917       0.01319290      -0.05997276      -2.00083433       0.45732276      -1.34670848 
H       1.70329726      -0.30351434      -2.49196776       0.14824252      -0.00064345      -0.10786659       0.41120953      -0.31545060       0.62619187 
4
Properties=species:S:1:pos:R:3:momenta:R:3:forces:R:3 energy=-2083.7454854064863 pbc="F F F"
O       1.87907848      -0.55453464      -1.57175296      -0.08482398      -0.27076923       0.13183408      -0.45932778      -1.25280567       3.42448192 
H       1.83374233      -1.35043668      -0.91207616       0.02172335       0.17064291      -0.08130424      -0.10900340       0.80004517      -2.29270752 
H       2.26503967       0.13357139      -0.96886044      -0.05704868       0.14398033       0.08537836       0.13845262       0.42061821      -1.49964939 
H       2.08736968      -0.66907801      -2.52507768       0.12014930      -0.04385401      -0.13590820       0.42987856       0.03214229       0.36787498 
4
Properties=species:S:1:pos:R:3:momenta:R:3:forces:R:3 energy=-2083.774672432362 pbc="F F F"
O       1.91410147      -0.57238998      -1.57300821       0.17498010      -0.17872856      -0.24112847      -2.50716758      -1.87760568       1.90379316 
H       1.29285383      -1.04899316      -0.89883826       0.03462345       0.28023438       0.10182286       2.00807583       0.31667924      -1.27963894 
H       1.49007396       0.26365862      -1.76084437      -0.18289205      -0.19925443      -0.08118548       0.53814385       1.29491953      -0.77083849 
H       2.84733814      -0.81720832      -1.72640818      -0.02671150       0.09774860       0.22049109      -0.03905210       0.26600691       0.14668427 
4
Properties=species:S:1:pos:R:3:momenta:R:3:forces:R:3 energy=-2083.839726004292 pbc="F F F"
O       1.90295960      -0.60692173      -1.57849762      -0.21353446      -0.41691757      -0.11777460      -0.31372611      -0.09896306       2.15252141 
H       1.46224347      -0.46234712      -0.67958441       0.14540528       0.29064916      -0.06068670       0.96376392      -0.74046313      -0.63941986 
H       1.42681925       0.05941193      -2.11004465       0.10561037      -0.01390705       0.09830358       0.87125124       0.26200445      -1.04084581 
H       2.91804715      -0.65151890      -1.50933372      -0.03748119       0.14017547       0.08015772      -1.52128904       0.57742173      -0.47225575 
4
Properties=species:S:1:pos:R:3:momenta:R:3:forces:R:3 energy=-2083.7488725730136 pbc="F F F"
O       1.90722163      -0.61527462      -1.53312842      -0.17689933       0.20327547      -0.05792532      -2.20421284       1.00955718      -0.25757717 
H       1.43123204       0.14245093      -1.10421464       0.11809077      -0.02033753      -0.03719653       1.07393720      -0.22099091       1.27052383 
H       1.41936802      -0.48178885      -2.38582036      -0.02424704      -0.13102459       0.12953545       1.18269305      -1.11521372      -0.71524328 
H       2.88886278      -0.58253897      -1.52902887       0.08305560      -0.05191335      -0.03441359      -0.05241740       0.32664746      -0.29770338 
4
Properties=species:S:1:pos:R:3:momenta:R:3:forces:R:3 energy=-2083.6968395241242 pbc="F F F"
O       1.89847180      -0.58345312      -1.52278514       0.18416580       0.40247184      -0.12634030      -2.29281181       2.52235206      -1.15632646 
H       2.02603682       0.41368166      -1.47908870       0.23217848      -0.23823850      -0.06288090       1.28972937      -1.21828215       1.00097990 
H       1.27126266      -0.56771186      -2.30498491      -0.13078674      -0.05620128       0.14975717       0.67971265      -1.61806996       0.51081928 
H       2.58104088      -1.27291829      -1.39915908      -0.28555753      -0.10803205       0.03946404       0.32336979       0.31400005      -0.35547271 
4
Properties=species:S:1:pos:R:3:momenta:R:3:forces:R:3 energy=-2083.8077636224057 pbc="F F F"
O       1.91865703      -0.54433147      -1.51472366       0.16352825       0.22414746       0.01548643      -1.20619426       0.72096556      -2.02376282 
H       2.46971299      -0.15558422      -2.29461175       0.08270799      -0.28676063       0.04250610      -0.24766855      -1.24300880       1.71455345 
H       0.95145472      -0.42492991      -1.86528581      -0.08934615      -0.03765128       0.16242215       1.63215345      -0.70382036       1.22840927 
H       2.13679224      -1.46737409      -1.15128702      -0.15689010       0.10026445      -0.22041468      -0.17829065       1.22586360      -0.91919990 
4
Properties=species:S:1:pos:R:3:momenta:R:3:forces:R:3 energy=-2083.792946131951 pbc="F F F"
O       1.92134077      -0.56348886      -1.49444349       0.02868283      -0.01012149      -0.03772981       0.42296666      -0.72701833      -2.49544342 
H       2.67568365      -0.43067570      -2.18056363       0.06527196      -0.20478423       0.12996951      -0.66964473      -0.72295970       1.38612263 
H       1.33755760       0.19726497      -1.78466382      -0.07790100       0.13040714       0.11670656      -0.40645343      -0.83012918       0.70734174 
H       1.50212224      -1.51041099      -1.66784453      -0.01605379       0.08449857      -0.20894625       0.65313149       2.28010720       0.40197905 
4
Properties=species:S:1:pos:R:3:momenta:R:3:forces:R:3 energy=-2083.9732256670773 pbc="F F F"
O       1.88417779      -0.58694686      -1.53145684       0.19498948       0.20088098       0.10294218       0.49123960      -1.80563692      -1.85131255 
H       2.80884299      -0.96307275      -1.50469005      -0.13720826      -0.31669460      -0.10030194      -0.70578299       0.39699759       0.14587431 
H       1.78986655       0.24863279      -1.06643118      -0.13505143      -0.08066659       0.16631445      -0.16755755       0.93018812       0.18375258 
H       1.50650574      -0.65705578      -2.47447398       0.07727021       0.19648022      -0.16895469       0.38210094       0.47845120       1.52168566 
4
Properties=species:S:1:pos:R:3:momenta:R:3:forces:R:3 energy=-2084.0313713476803 pbc="F F F"
O       1.86381535      -0.57490307      -1.55090810      -0.35181353      -0.12866950       0.32159942      -0.18896117       0.02353078      -0.04383715 
H       2.25740743      -1.41111454      -1.86918261      -0.09615361       0.13565428      -0.16874962       0.10899620      -0.20865560       0.10153279 
H       2.18027554      -0.29295200      -0.67277002       0.12493327       0.02237520      -0.00799851       0.12255396      -0.15017911       0.35724606 
H       1.99072541       0.14141146      -2.19491164       0.32303388      -0.02935997      -0.14485129      -0.04258899       0.33530392      -0.41494170 
4
Properties=species:S:1:pos:R:3:momenta:R:3:forces:R:3 energy=-2084.0046236278095 pbc="F F F"
O       1.86685687      -0.54054806      -1.54127919       0.64651379       0.09446784       0.34128181      -0.30821416      -0.45399302       0.60110741 
H       1.60656368      -1.47261706      -1.69554239      -0.31914357      -0.09750190      -0.19635278      -0.19121338      -0.07948759      -0.21619731 
H       2.55889373      -0.51820678      -0.86427775      -0.12848791       0.03119486      -0.01306101       0.36873427       0.10329006       0.73695167 
H       2.21467585      -0.11711478      -2.32987445      -0.19888230      -0.02816080      -0.13186803       0.13069327       0.43019055      -1.12186177 
4
Properties=species:S:1:pos:R:3:momenta:R:3:forces:R:3 energy=-2083.9748976921614 pbc="F F F"
O       1.90053562      -0.53600315      -1.52940568       0.20614839       0.24170136       0.13593884       2.35303110      -0.31963291       1.54678714 
H       1.05812635      -0.96104211      -1.55979191      -0.13635811       0.03619676      -0.20223325      -1.69018574      -0.87662502      -0.10963787 
H       2.63806849      -1.12574403      -1.17930203       0.06545677      -0.19504578       0.05996742      -0.88229294       0.61330650      -0.34772117 
H       2.14938859      -0.09328927      -2.33905724      -0.13524705      -0.08285235       0.00632699       0.21944758       0.58295142      -1.08942810 
4
Properties=species:S:1:pos:R:3:momenta:R:3:forces:R:3 energy=-2083.932678231216 pbc="F F F"
O       1.92841590      -0.54732353      -1.51011805       0.10921762       0.44721855      -0.39149191       2.80562064      -1.91835104      -1.38212280 
H       1.00944299      -0.39909529      -1.36181343       0.01835319       0.13636721       0.24965892      -2.07444221       0.34508713       0.30183548 
H       2.12863856      -1.52520522      -1.71162996      -0.12381699      -0.55222504      -0.13471077      -0.48883321       1.14447481       0.74293912 
H       2.26498544      -0.07609755      -2.31084164      -0.00375382      -0.03136072       0.27654376      -0.24234521       0.42878910       0.33734819 
4
Properties=species:S:1:pos:R:3:momenta:R:3:forces:R:3 energy=-2083.9272517568875 pbc="F F F"
O       1.93474472      -0.59311303      -1.52908428       0.20120537       0.39619669       0.17164668       2.63942614       2.32157823      -0.05231014 
H       1.46437462      -0.04883653      -0.87853155       0.11294873      -0.09419894      -0.03614508      -0.51355107       0.08691234       0.36151586 
H       1.43032953      -1.20846971      -2.00737248      -0.34026138      -0.08171562      -0.21104863      -1.96451665      -2.06302795      -1.05331614 
H       2.40791158      -0.01631987      -2.19734848       0.02610727      -0.22028212       0.07554703      -0.16135841      -0.34546262       0.74411042 
4
Properties=species:S:1:pos:R:3:momenta:R:3:forces:R:3 energy=-2083.8775119828756 pbc="F F F"
O       1.91860065      -0.59702493      -1.53880981       0.15248406       0.11012602       0.23704761       3.14863419       1.35611623       1.52712066 
H       1.37878369      -0.28510543      -0.79701050      -0.18105084      -0.29747944      -0.14672180      -0.38533937       0.27065677       0.18220220 
H       1.50661216      -0.91306578      -2.29656137       0.02096095       0.05700275      -0.05113188      -2.20324030      -1.39119684      -2.51822204 
H       2.67345893      -0.01336504      -1.83531685       0.00760582       0.13035067      -0.03919393      -0.56005452      -0.23557616       0.80889918 
4
Properties=species:S:1:pos:R:3:momenta:R:3:forces:R:3 energy=-2083.9764432314305 pbc="F F F"
O       1.95025275      -0.58823822      -1.56121526       0.11330929       0.27602966      -0.27039821       0.97008622       1.71465843       0.48774101 
H       1.45081225      -1.26038947      -1.09654705       0.02358859      -0.15480325      -0.27056311      -0.79101632      -1.00559966       0.18006078 
H       1.65004802      -0.33579861      -2.44474267      -0.02347312      -0.03906816       0.24984085      -0.44005925      -0.45707302      -0.82755970 
H       1.95561164       0.24518882      -1.03197908      -0.11342475      -0.08215825       0.29112047       0.26098935      -0.25198575       0.15975791 
4
Properties=species:S:1:pos:R:3:momenta:R:3:forces:R:3 energy=-2083.958343456409 pbc="F F F"
O       1.94723110      -0.57367816      -1.56296157      -0.36436475      -0.03993432      -0.14066393       1.01755333       2.79449656       0.67502072 
H       1.65452842      -1.44524094      -1.71953788       0.09041763       0.25945032       0.01012255      -0.92725430      -2.39586575      -0.31522109 
H       1.60100412       0.09611152      -2.17651969       0.07711189      -0.07510858       0.04470307      -0.13640493       0.03218105      -0.57824784 
H       1.84889905      -0.23296740      -0.64949373       0.19683523      -0.14440742       0.08583832       0.04610591      -0.43081186       0.21844822 
4
Properties=species:S:1:pos:R:3:momenta:R:3:forces:R:3 energy=-2083.9401073999356 pbc="F F F"
O       1.94219764      -0.56046481      -1.57342905      -0.07048439       0.16925252      -0.27605393      -0.67857464       1.05360603      -0.88798332 
H       1.58613181      -1.21607460      -2.23936901       0.06640819       0.20949206       0.09512414       0.33582838       0.25211840       0.98481770 
H       1.37768100       0.23831202      -1.45333099       0.00776362      -0.17689075       0.18168473      -0.02741199      -0.13908968      -0.56821579 
H       2.22050998      -0.81405692      -0.68671134      -0.00368742      -0.20185383      -0.00075494       0.37015824      -1.16663475       0.47138141 
4
Properties=species:S:1:pos:R:3:momenta:R:3:forces:R:3 energy=-2083.917456821532 pbc="F F F"
O       1.95529332      -0.55128871      -1.54916920      -0.31382246      -0.15701015       0.17498925      -0.81261747       1.05419118       0.71942502 
H       1.82381821      -0.32687365      -2.50375528       0.05503433       0.17865904       0.12025060       0.16310816      -0.71130873       0.16931206 
H       1.23378576      -0.14050872      -1.02031101       0.14775160       0.03251770       0.03772304       0.16886794       0.64467436      -0.10495068 
H       1.91886384      -1.47008026      -1.24039788       0.11103652      -0.05416659      -0.33296289       0.48064138      -0.98755681      -0.78378641 
4
Properties=species:S:1:pos:R:3:momenta:R:3:forces:R:3 energy=-2083.895331936793 pbc="F F F"
O       1.93611412      -0.55189666      -1.57067218       0.28867568       0.12221206       0.18017539       0.00745136       0.56243731       0.92150051 
H       1.30608035      -0.15654442      -2.23359962      -0.29743123      -0.18103493       0.18624128       0.53703283      -1.06978811       0.06141147 
H       1.69133530      -0.29559451      -0.65936988      -0.00859029       0.04555318      -0.09463020      -0.04529586       0.31814739       0.06313880 
H       2.28346489      -1.47567434      -1.53019894       0.01734584       0.01326969      -0.27178646      -0.49918833       0.18920341      -1.04605078 
4
Properties=species:S:1:pos:R:3:momenta:R:3:forces:R:3 energy=-2083.8692129805413 pbc="F F F"
O       1.92144494      -0.51850917      -1.56573590       0.16833361      -0.24260898       0.50352878       2.49270130      -1.62294990       1.26944693 
H       0.98034641      -0.35157575      -1.44356743      -0.00195573       0.04221400      -0.04584332      -1.02577169      -0.06633944      -0.71391034 
H       2.24827780      -1.01814518      -0.75443861       0.11027420       0.02712858      -0.12550541      -0.30516699       0.91948209      -0.39054692 
H       2.28508599      -1.08801948      -2.30351114      -0.27665208       0.17326639      -0.33218004      -1.16176262       0.76980725      -0.16498967 
4
Properties=species:S:1:pos:R:3:momenta:R:3:forces:R:3 energy=-2083.974990507587 pbc="F F F"
O       1.91771047      -0.53029355      -1.55117843       0.17068139      -0.06485429       0.24037865       2.12513125      -0.74509056      -0.96987463 
H       1.25615172      -0.47367748      -0.85365826       0.10603771      -0.12600980      -0.20918345      -0.64306116      -0.17516788       0.45116893 
H       2.69437951      -1.15054753      -1.40101274       0.09508128       0.01539219      -0.05868336      -0.90230116       0.69635658       0.37769883 
H       1.62245249      -0.64647332      -2.47790256      -0.37180038       0.17547190       0.02748817      -0.57976893       0.22390186       0.14100686 
4
Properties=species:S:1:pos:R:3:momenta:R:3:forces:R:3 energy=-2083.9361509995397 pbc="F F F"
O       1.94076289      -0.54036987      -1.55537068       0.27419878       0.05754867      -0.18337132       0.63398461       0.17846368       0.63436723 
H       1.77022583      -0.58099370      -0.57837517       0.00900426       0.06612221      -0.15660085       0.25752852      -0.45264451      -0.55949569 
H       2.23859044      -1.32261926      -2.04636486      -0.05929649      -0.17324753      -0.03214393       0.56242519      -0.77717823       0.51037396 
H       1.19827887      -0.20715376      -2.04129417      -0.22390655       0.04957665       0.37211610      -1.45393831       1.05135905      -0.58524550 
4
Properties=species:S:1:pos:R:3:momenta:R:3:forces:R:3 energy=-2083.914242918253 pbc="F F F"
O       1.95581056      -0.55087561      -1.56116946      -0.16523372      -0.14133338      -0.10889839      -0.77604325       0.83229749      -1.36805720 
H       1.96126452      -0.64104148      -0.59343780      -0.03713678       0.11968598      -0.02677909      -0.02260160      -0.53392972       0.41139694 
H       1.78487817      -1.33351627      -2.11818327       0.09535915      -0.06996338       0.07143172       0.60381026      -1.01863606       0.50245317 
H       1.22211557       0.03053831      -1.86237466       0.10701134       0.09161078       0.06424576       0.19483459       0.72026830       0.45420709 
4
Properties=species:S:1:pos:R:3:momenta:R:3:forces:R:3 energy=-2083.936564869292 pbc="F F F"
O       1.93686512      -0.56204356      -1.55230126       0.02455518      -0.04532428      -0.44557813       0.52350053      -1.27570040      -0.69864840 
H       1.86820779      -0.30090471      -0.61644358      -0.10729326       0.10122531       0.03970050      -0.28963014      -0.07883948       0.11706162 
H       1.77090120      -1.48678468      -1.85289088       0.06791019      -0.13803949       0.32045148       0.12615274       0.05870969       0.90150306 
H       1.62985171       0.02092784      -2.24541766       0.01482789       0.08213846       0.08542615      -0.36002312       1.29583019      -0.31991629 
4
Properties=species:S:1:pos:R:3:momenta:R:3:forces:R:3 energy=-2084.0096740278036 pbc="F F F"
O       1.94063608      -0.56241263      -1.56282182       0.19196922      -0.34197793      -0.48796242       0.37513047      -0.81295095      -0.03967900 
H       1.86413593       0.17973199      -0.93382013      -0.16092349       0.03546385       0.10125409      -0.11077309      -0.10551768       0.27332614 
H       1.89287195      -1.49339419      -1.22223876      -0.02000282       0.06038551       0.24394659       0.00779406       0.72560698       0.14820188 
H       1.45210002      -0.44724135      -2.39171063      -0.01104291       0.24612857       0.14276174      -0.27215144       0.19286165      -0.38184903 
4
Properties=species:S:1:pos:R:3:momenta:R:3:forces:R:3 energy=-2083.9919011777474 pbc="F F F"
O       1.96525633      -0.56334744      -1.56171569       0.04831796      -0.37423733      -0.05487740      -1.28374711      -0.62581184      -0.60284090 
H       1.64388611       0.20072638      -1.03311326      -0.04030755      -0.11689365      -0.05457633       0.19398427       0.12165491       0.15135371 
H       1.70312560      -1.40788636      -1.08976151      -0.01234811       0.17374265       0.19532134       0.38049931       0.57087084      -0.30588484 
H       1.47132309      -0.53890629      -2.44245128       0.00433769       0.31738832      -0.08586762       0.70926353      -0.06671391       0.75737202 
4
Properties=species:S:1:pos:R:3:momenta:R:3:forces:R:3 energy=-2083.903902174985 pbc="F F F"
O       1.95289314      -0.58608596      -1.55243420      -0.28212154       0.05627585       0.06517537      -1.87208247      -0.80272539      -1.30952307 
H       2.11989741       0.36473852      -1.32778566       0.04308630      -0.01043780      -0.14755810      -0.18301164      -0.43466402       0.08630622 
H       1.36331230      -1.08133586      -0.87544279      -0.00114555       0.03663388       0.26867902       1.02460326       1.02491768      -0.99740699 
H       1.53135389      -0.66856263      -2.50941357       0.24018079      -0.08247193      -0.18629630       1.03049085       0.21247174       2.22062384 
4
Properties=species:S:1:pos:R:3:momenta:R:3:forces:R:3 energy=-2083.9684683714536 pbc="F F F"
O       1.95444109      -0.56722770      -1.54900276       0.38662384       0.03886186      -0.00685705      -0.84678818       0.23538116      -1.03480283 
H       1.68616988       0.40345446      -1.42596965      -0.18214687      -0.03306204       0.07261204       0.25164016      -1.40224372       0.23383540 
H       1.62351114      -1.21822620      -0.86480971      -0.06979987      -0.05971248       0.12189980       0.16080902       0.84710979      -0.36108853 
H       1.68031345      -0.86970702      -2.47632650      -0.13467709       0.05391265      -0.18765479       0.43433901       0.31975277       1.16205596 
4
Properties=species:S:1:pos:R:3:momenta:R:3:forces:R:3 energy=-2083.8892290859403 pbc="F F F"
O       1.95584569      -0.56077212      -1.56057534      -0.00060675       0.12785307      -0.35927239      -1.15009789       0.94610593       1.66514225 
H       1.47834592       0.34871598      -1.40057456      -0.02748198      -0.09111073       0.01038885       1.06653374      -1.93102599       0.04734593 
H       1.86344455      -1.22621897      -0.76896561       0.11153610      -0.06363143       0.41541436       0.02524222       1.41349919      -1.69054477 
H       1.62591014      -0.90943880      -2.41388545      -0.08344737       0.02688908      -0.06653082       0.05832193      -0.42857913      -0.02194342 
4
Properties=species:S:1:pos:R:3:momenta:R:3:forces:R:3 energy=-2083.8964131033104 pbc="F F F"
O       1.94530554      -0.56745671      -1.58774213      -0.24120711      -0.55048926      -0.13484249      -1.24341844       3.78605982      -0.96855959 
H       1.62499117       0.38259405      -1.30417246       0.15632650       0.28721740       0.09052891       0.67277946      -1.95757275      -0.77235057 
H       2.28352325      -1.00475313      -0.83570462       0.27820349       0.12327140       0.05588481       1.02103463      -1.44506475       2.03766746 
H       1.22647969      -1.05868471      -2.01235664      -0.19332288       0.14000045      -0.01157122      -0.45039565      -0.38342233      -0.29675730 
4
Properties=species:S:1:pos:R:3:momenta:R:3:forces:R:3 energy=-2084.0246398442578 pbc="F F F"
O       1.90185115      -0.58858896      -1.59090216      -0.47070692      -0.82477793       0.19817591       0.41143703      -0.77527492       0.06321446 
H       1.84313334       0.33845655      -1.83418195       0.00147200       0.33171379      -0.12294397      -0.26215269       0.99536856      -0.28482324 
H       2.80451004      -0.79863746      -1.26418106       0.27548921       0.25407667      -0.13004531      -0.15673055      -0.19256636       0.09882780 
H       1.17705993      -0.88525129      -1.00371468       0.19374572       0.23898747       0.05481337       0.00744621      -0.02752728       0.12278097 
4
Properties=species:S:1:pos:R:3:momenta:R:3:forces:R:3 energy=-2083.8763270287845 pbc="F F F"
O       1.91304964      -0.61071297      -1.56092213       0.64756345       0.06490192       0.27025780      -1.44412197      -0.83823887       2.99619018 
H       1.09776552      -0.26518496      -1.92016542      -0.29829478      -0.04354504       0.10051925      -1.39303519       0.23128243      -0.37291616 
H       2.60341600      -0.29304127      -2.10635918      -0.15379764      -0.04664170      -0.35309942       2.38233473       0.79618984      -0.84848193 
H       1.94577911      -0.43605318      -0.55139679      -0.19547103       0.02528482      -0.01767763       0.45482243      -0.18923340      -1.77479209 
4
Properties=species:S:1:pos:R:3:momenta:R:3:forces:R:3 energy=-2083.8429468811687 pbc="F F F"
O       1.92387089      -0.58714795      -1.55415941       0.18322171       0.36115666      -0.44828229       2.81247133       1.31998559       0.17443118 
H       1.09748976      -1.00405219      -1.49254187       0.04940558      -0.15277574       0.05448363      -2.46426591      -1.28105805       1.03129098 
H       2.00298422      -0.19985715      -2.44801735      -0.17459286      -0.12460950       0.15170803       0.61019482       0.49115247       0.20768255 
H       2.37473147      -0.16439461      -0.74470027      -0.05803443      -0.08377142       0.24209063      -0.95840024      -0.53008001      -1.41340471 
4
Properties=species:S:1:pos:R:3:momenta:R:3:forces:R:3 energy=-2083.953871663327 pbc="F F F"
O       1.93662962      -0.59226866      -1.53471236       0.68814817       0.01320593      -0.03202136       1.88240366       2.69360646       0.30302825 
H       1.32484564      -1.23352969      -1.84346270       0.07128024       0.23259914      -0.00627137      -1.75169265      -1.50592174      -0.33303599 
H       2.32905843      -0.10723135      -2.31676228      -0.09995491      -0.20854831      -0.08776138      -0.17329103      -0.32671544       0.72085646 
H       1.61879446       0.05373313      -0.83369848      -0.65947350      -0.03725676       0.12605410       0.04258001      -0.86096928      -0.69084872 
4
Properties=species:S:1:pos:R:3:momenta:R:3:forces:R:3 energy=-2083.9618214197667 pbc="F F F"
O       1.89781962      -0.57629240      -1.51326196       0.03976739       0.14315110      -0.29579652       2.58311309       1.23380909       0.11922707 
H       2.10352773      -1.44940762      -1.90778581      -0.06117288       0.26626240       0.17977936      -0.50201714      -0.09285505      -0.14812695 
H       2.71020779       0.04302864      -1.65032438       0.22873762      -0.05574361       0.29869611      -1.56494833      -1.02663683       0.36848980 
H       1.07495621      -0.13422450      -1.77627454      -0.20733213      -0.35366989      -0.18267895      -0.51614762      -0.11431721      -0.33958992 
4
Properties=species:S:1:pos:R:3:momenta:R:3:forces:R:3 energy=-2083.9364437804475 pbc="F F F"
O       1.87199737      -0.57310055      -1.54079548      -0.19190785      -0.12013416       0.12809188       1.52865102       0.28760387       1.71083618 
H       2.40191453      -1.43038559      -1.42793344      -0.21914988       0.35804665      -0.14919721      -0.77416400       1.17395307      -0.38848939 
H       2.30605085       0.20621808      -1.01250219       0.08178936       0.10827384       0.22292925      -0.96216069      -1.50498406      -1.33085190 
H       1.59057772      -0.36709714      -2.45693647       0.32926837      -0.34618633      -0.20182392       0.20767367       0.04342712       0.00850511 
4
Properties=species:S:1:pos:R:3:momenta:R:3:forces:R:3 energy=-2083.9499866302876 pbc="F F F"
O       1.84928368      -0.55607250      -1.57042822      -0.02909577       0.29158572      -0.01609550       1.53130915      -1.28239713       0.59138047 
H       2.04943109      -1.42473281      -1.07773850      -0.09008454       0.08563692      -0.12189791      -0.65929518       0.97709517      -0.54109970 
H       2.17431481       0.16632042      -0.96570740       0.03227501      -0.01471700       0.02256933      -0.28089060      -0.08858602      -0.47418617 
H       2.43530950      -0.60312181      -2.38359465       0.08690530      -0.36250564       0.11542407      -0.59112337       0.39388799       0.42390540 
4
Properties=species:S:1:pos:R:3:momenta:R:3:forces:R:3 energy=-2083.996699732554 pbc="F F F"
O       1.89271491      -0.53836825      -1.57607982       0.15004153      -0.15374298       0.37893060      -1.21055259      -1.44041273      -0.63365924 
H       1.25204669      -0.82323561      -0.87787789      -0.02407602       0.16018102      -0.21935552       0.36177406       0.33132035      -0.13763369 
H       2.64118768      -0.01690685      -1.25633310       0.14720403       0.00153669      -0.24663218       0.62733781       0.11215903       0.14947871 
H       2.07647959      -1.30239409      -2.20312720      -0.27316954      -0.00797473       0.08705711       0.22144072       0.99693335       0.62181422 
4
Properties=species:S:1:pos:R:3:momenta:R:3:forces:R:3 energy=-2083.945388882421 pbc="F F F"
O       1.92615301      -0.57380362      -1.57901867       0.13373171       0.22511827      -0.07498149      -2.47784784       0.92122855      -1.63698195 
H       1.77152118       0.41036162      -1.57605318       0.26793440      -0.13170635      -0.12115476       0.26078517      -0.77315135       0.12348741 
H       2.59863166      -0.89214223      -0.98624544      -0.21996664      -0.16746562       0.13669364       0.71504744      -0.65715252       0.99158698 
H       1.06883070      -1.09832497      -1.72839406      -0.18169947       0.07405369       0.05944261       1.50201523       0.50907532       0.52190756 
4
Properties=species:S:1:pos:R:3:momenta:R:3:forces:R:3 energy=-2083.911745231471 pbc="F F F"
O       1.92890711      -0.58457848      -1.59943374       0.60946032       0.17090905      -0.16865903      -1.43397676       1.77626676      -0.48670847 
H       2.26630044       0.27939662      -1.26363563      -0.11604067      -0.10764114       0.11418959       0.08952455       0.09491917      -0.40212376 
H       2.20986867      -1.22768633      -0.93564301      -0.31472992      -0.05151305      -0.07156321      -0.40136583      -1.06137726       0.39020745 
H       0.91910126      -0.46079694      -1.76738550      -0.17868972      -0.01175486       0.12603266       1.74581803      -0.80980867       0.49862479 
4
Properties=species:S:1:pos:R:3:momenta:R:3:forces:R:3 energy=-2083.90617740953 pbc="F F F"
O       1.92758488      -0.57717983      -1.58235885       0.16633244       0.12808391       0.49709068       1.34958491       1.22259515       0.32093784 
H       2.14511979       0.30979724      -1.21252750       0.12929560      -0.03063981      -0.08784301       0.59875175      -0.48600431       0.30589393 
H       2.21228058      -1.36750682      -1.06435035       0.02381258      -0.05678944      -0.13625517      -0.56494635       0.25443712      -0.13765691 
H       1.05885659      -0.46880867      -1.96079935      -0.31944062      -0.04065466      -0.27299250      -1.38339031      -0.99102796      -0.48917485 
4
Properties=species:S:1:pos:R:3:momenta:R:3:forces:R:3 energy=-2083.785411307759 pbc="F F F"
O       1.92632728      -0.57029186      -1.58381907       0.48089892       0.12964601      -0.34287455       2.59044524       0.18815650       1.07222128 
H       2.18451720       0.15528267      -0.97458264      -0.14493063      -0.13939727       0.11984636       0.89072419      -0.64606381       0.40090365 
H       2.15421968      -1.51753266      -1.35711187      -0.29885284      -0.07380814       0.14582672      -0.64860628       0.91470238      -0.07759806 
H       1.09748067      -0.27359423      -1.88280610      -0.03711545       0.08355940       0.07720147      -2.83256315      -0.45679506      -1.39552687 
4
Properties=species:S:1:pos:R:3:momenta:R:3:forces:R:3 energy=-2083.963306579256 pbc="F F F"
O       1.95150503      -0.57639646      -1.58694507       0.11491863       0.26123599      -0.04961573       0.49076721       0.54851402       0.99575785 
H       2.07723645       0.13961605      -0.91667989      -0.04206170      -0.04814078      -0.35169565       0.54250855      -0.41005989       0.19474118 
H       1.74930774      -1.43658500      -1.15263701      -0.10626428      -0.04675689       0.18650433      -0.01895085       0.02677960      -0.06655468 
H       1.21005158      -0.24198297      -2.09556777       0.03340735      -0.16633832       0.21480706      -1.01432490      -0.16523373      -1.12394436 
4
Properties=species:S:1:pos:R:3:momenta:R:3:forces:R:3 energy=-2083.9071298100816 pbc="F F F"
O       1.91965780      -0.59111175      -1.58146610      -0.18321279       0.07193101       0.18572105       0.31258498       2.78145838      -1.20794158 
H       2.53183709       0.21551863      -1.47785391      -0.08913194       0.07331257      -0.14462716      -0.36739644      -1.69543300       0.29599447 
H       1.97098289      -1.32280350      -0.94653930       0.18743413      -0.33430134       0.03178653      -0.11568518      -0.06754823       0.50252510 
H       1.03925574      -0.19810558      -1.82745385       0.08491060       0.18905775      -0.07288041       0.17049665      -1.01847716       0.40942201 
4
Properties=species:S:1:pos:R:3:momenta:R:3:forces:R:3 energy=-2083.9279117057617 pbc="F F F"
O       1.92912551      -0.57936485      -1.58427505       0.04029534      -0.47132959      -0.20660936       1.77535794       2.46717365       0.98928104 
H       2.32606873       0.08377392      -0.92786917      -0.22062196       0.01647464       0.18871485      -0.45615733      -0.80860071      -1.00414756 
H       1.82084027      -1.42361318      -1.14614981      -0.05957522       0.11748816       0.19377453      -0.81618641      -1.11519798       0.04839778 
H       1.24489496      -0.15199826      -2.13324427       0.23990183       0.33736679      -0.17588001      -0.50301420      -0.54337496      -0.03353126 
4
Properties=species:S:1:pos:R:3:momenta:R:3:forces:R:3 energy=-2083.9467229685947 pbc="F F F"
O       1.93318700      -0.60673269      -1.57871545      -0.42002515       0.13166102      -0.49467074      -0.22817145      -0.54121846       2.51746312 
H       2.27788191      -0.26438309      -0.70424295       0.00340171      -0.14095150       0.19388105       0.14478090      -0.42626937      -0.57675234 
H       0.99757795      -0.89641139      -1.37766424       0.13416259       0.06785818       0.13896746       0.46810939       0.31026406      -0.84807088 
H       2.05187998       0.10333990      -2.21359821       0.28246084      -0.05856771       0.16182223      -0.38471885       0.65722377      -1.09263991 
4
Properties=species:S:1:pos:R:3:momenta:R:3:forces:R:3 energy=-2083.966923087209 pbc="F F F"
O       1.92673234      -0.59122364      -1.57243948      -0.21731492       0.31737042      -0.29146099       0.31444543      -1.35205980       1.22207020 
H       2.20881868      -0.46170729      -0.65561928       0.00934457      -0.00723731       0.09826333       0.29193082       0.05505299       0.54617043 
H       1.03657004      -0.97174563      -1.60849947       0.10555970      -0.18043888       0.01346837      -0.56173925       0.11355981      -0.53525721 
H       2.18439964       0.12983835      -2.13099902       0.10241065      -0.12969423       0.17972929      -0.04463700       1.18344700      -1.23298342 
4
Properties=species:S:1:pos:R:3:momenta:R:3:forces:R:3 energy=-2083.951908779411 pbc="F F F"
O       1.93304175      -0.58651408      -1.56491455       0.50609098       0.09104889      -0.26009195       0.65403196      -0.38991143      -0.85059419 
H       1.95571258      -0.47410633      -0.63169269      -0.24900366      -0.02865954      -0.08403294       0.09762945       0.17286393       2.11847770 
H       1.18630356      -1.12942486      -1.85215405      -0.00316118       0.07472101       0.20630465      -0.48868379      -0.00365077      -0.62790244 
H       2.18762918       0.22516645      -2.03070683      -0.25392614      -0.13711036       0.13782024      -0.26297762       0.22069827      -0.63998107 
4
Properties=species:S:1:pos:R:3:momenta:R:3:forces:R:3 energy=-2084.0179036677973 pbc="F F F"
O       1.95234223      -0.59427953      -1.57093249       0.37129130       0.16330970      -0.20597729      -0.39990064       0.40312812      -0.18460772 
H       2.10577379      -0.20654858      -0.68464838      -0.23932934      -0.21001831      -0.06237412       0.16383947      -0.10194919       0.28716553 
H       1.17454842      -1.19311101      -1.54719608      -0.10633970       0.10843500       0.25886501       0.03385721      -0.25549695       0.07763222 
H       1.74298549       0.14454812      -2.18719229      -0.02562225      -0.06172639       0.00948640       0.20220396      -0.04568199      -0.18019003 
4
Properties=species:S:1:pos:R:3:momenta:R:3:forces:R:3 energy=-2083.9977955499266 pbc="F F F"
O       1.91830793      -0.60885721      -1.58124538      -0.28863663       0.26540345      -0.54845314       0.12484014       0.72105515      -0.57631627 
H       2.69964529      -0.36595790      -1.04667311       0.00891894      -0.30726090       0.13079401       0.11901204      -0.43252472       0.58383293 
H       1.11579590      -0.84061037      -1.06904314       0.22279330       0.00052797       0.42150539       0.06656474      -0.08944654       0.29481541 
H       1.74805964       0.18283417      -2.13963409       0.05692439       0.04132947      -0.00384626      -0.31041693      -0.19908389      -0.30233207 
4
Properties=species:S:1:pos:R:3:momenta:R:3:forces:R:3 energy=-2084.020125562393 pbc="F F F"
O       1.87227353      -0.57740354      -1.57038914       0.06857173       0.29443563       0.12898312      -0.65074848       1.44128228       0.18648382 
H       2.43086433      -1.27119878      -1.93127639      -0.28767666      -0.27176737       0.00748356       0.64328274      -0.57870315      -0.38741007 
H       1.79988538      -0.59405425      -0.59607122       0.25041959      -0.15538914       0.01130562       0.01080837      -0.14638765       0.16134022 
H       2.06341018       0.34228559      -1.90031317      -0.03131465       0.13272088      -0.14777230      -0.00334264      -0.71619148       0.03958603 
4
Properties=species:S:1:pos:R:3:momenta:R:3:forces:R:3 energy=-2083.8848347327626 pbc="F F F"
O       1.88391988      -0.56807617      -1.51873671      -0.08173243       0.17357743       0.04073129      -0.73838950       2.10637178      -0.14190343 
H       2.02124530      -1.51349803      -1.54799131       0.12697596       0.24825354       0.17787899      -0.23033318      -1.26141736      -0.55219750 
H       2.70802272      -0.08541744      -1.48558545       0.13654375      -0.20354493      -0.23734148       1.45001758       0.32107483       0.61368412 
H       1.38004085      -0.07209633      -2.21391271      -0.18178727      -0.21828604       0.01873120      -0.48129489      -1.16602926       0.08041681 
4
Properties=species:S:1:pos:R:3:momenta:R:3:forces:R:3 energy=-2083.9733559190568 pbc="F F F"
O       1.91860754      -0.52569612      -1.52566379       0.24156937      -0.35613304      -0.06314125      -0.05672057      -0.05500159       0.54148519 
H       1.82148665      -1.29004198      -0.91336759       0.05493873       0.28850970      -0.03705726      -0.27636420       0.11249266       0.01874580 
H       2.60338193      -0.71553445      -2.16556514      -0.09547753      -0.13920093       0.07357925       1.39761026      -0.19597202      -0.63560596 
H       1.13387689      -0.33809256      -2.05860994      -0.20103056       0.20682427       0.02661926      -1.06452549       0.13848095       0.07537498 
4
Properties=species:S:1:pos:R:3:momenta:R:3:forces:R:3 energy=-2083.9851713816493 pbc="F F F"
O       1.93916501      -0.53597291      -1.54158404      -0.03427464      -0.13148144       0.04710763       0.57143181       0.28868897       0.32181790 
H       1.69702663      -0.99720482      -0.72202339       0.06411722      -0.03812389      -0.03238059      -0.29051222      -0.13027904       0.42016415 
H       2.30567989      -1.12990246      -2.19518066      -0.07071135       0.08257882       0.14758230       0.81042295      -0.94603215      -0.67609716 
H       1.22975029      -0.05344814      -1.96765194       0.04086876       0.08702651      -0.16230934      -1.09134254       0.78762221      -0.06588489 
4
Properties=species:S:1:pos:R:3:momenta:R:3:forces:R:3 energy=-2083.9512801081205 pbc="F F F"
O       1.91159315      -0.53622874      -1.54562012      -0.10766212       0.13537756      -0.04883591       1.49304816      -0.48903886       1.17281835 
H       1.31612409      -0.77242762      -0.78724737       0.13087099      -0.05290249      -0.09371414       0.10051592       0.08319992      -0.81917908 
H       2.76125695      -1.04126896      -1.60405118      -0.08094099       0.01228793       0.13418926      -0.44284402       0.15344662       0.44381837 
H       1.59269693      -0.36279840      -2.42949677       0.05773213      -0.09476300       0.00836078      -1.15072006       0.25239232      -0.79745764 
4
Properties=species:S:1:pos:R:3:momenta:R:3:forces:R:3 energy=-2083.9530206635836 pbc="F F F"
O       1.88717422      -0.52955337      -1.57640528      -0.25072687      -0.03779983      -0.24160211       1.96791238       0.46941657       0.56085587 
H       1.37217799      -0.55191464      -0.72567414       0.10491806       0.10044626       0.07225083       0.10012694      -0.38474134      -0.67431291 
H       2.88153759      -0.46320535      -1.39745877       0.01582358       0.05746629       0.04496714      -1.23375557       0.30274150       0.05045932 
H       1.80394023      -1.26732660      -2.20903950       0.12998524      -0.12011273       0.12438415      -0.83428375      -0.38741672       0.06299772 
4
Properties=species:S:1:pos:R:3:momenta:R:3:forces:R:3 energy=-2083.90522367992 pbc="F F F"
O       1.89433413      -0.58020251      -1.59230627      -0.09730861      -0.19017101       0.33656815       1.76808584       1.04207662       0.08277059 
H       1.11554680      -0.01185455      -1.33136309       0.01555450       0.18403559      -0.39438580       0.31473746      -1.11507602       0.19747980 
H       2.72875809       0.00653784      -1.57390375      -0.01489152      -0.01062352      -0.08436375      -1.20236230      -0.99153165      -0.15339207 
H       2.09970868      -1.47322545      -1.17452478       0.09664563       0.01675895       0.14218141      -0.88046100       1.06453105      -0.12685832 
4
Properties=species:S:1:pos:R:3:momenta:R:3:forces:R:3 energy=-2083.9382961555775 pbc="F F F"
O       1.91873691      -0.60421624      -1.58251292      -0.27140292      -0.26565646       0.06337886       0.75277024       0.85028485       0.84496018 
H       1.03229772      -0.31338918      -1.93374399       0.14383217       0.01151344      -0.11491079       0.27194297      -0.58056869       0.70392131 
H       2.53939081       0.17907937      -1.67597316      -0.03238243      -0.00697282       0.10642229      -0.35475736      -0.82095679       0.04169329 
H       1.98500360      -0.96308595      -0.62551473       0.15995319       0.26111583      -0.05489036      -0.66995585       0.55124062      -1.59057478 
4
Properties=species:S:1:pos:R:3:momenta:R:3:forces:R:3 energy=-2083.8813912427204 pbc="F F F"
O       1.92678444      -0.60856290      -1.56947986      -0.22688177       0.08689844       0.00725863       1.10416003       1.11684866       0.71375399 
H       1.11080048      -0.59060514      -2.11959282       0.05594880      -0.13504968      -0.14833885      -0.44436140      -0.50123441       0.81256754 
H       2.38684121       0.24307879      -1.76550962       0.07306731      -0.04364630       0.00623634       0.25676251      -0.28369656      -0.14035049 
H       1.93131980      -0.68087899      -0.55699042       0.09786566       0.09179755       0.13484389      -0.91656115      -0.33191769      -1.38597103 
4
Properties=species:S:1:pos:R:3:momenta:R:3:forces:R:3 energy=-2083.900518387077 pbc="F F F"
O       1.93887603      -0.60113299      -1.55712481       0.00472612       0.03643731      -0.19896273      -0.82577911       0.42473023      -0.90794313 
H       1.08440787      -1.03286954      -1.95196655      -0.09717386      -0.11025423       0.05912940       1.51068162       0.82662099       1.38605194 
H       2.17077026       0.20717276      -2.08459477      -0.06982318      -0.13780115       0.15406031      -0.02594201      -0.51819734      -0.03989368 
H       1.98186539      -0.32063637      -0.60163129       0.16227092       0.21161807      -0.01422698      -0.65896049      -0.73315388      -0.43821513 
4
Properties=species:S:1:pos:R:3:momenta:R:3:forces:R:3 energy=-2083.996760400802 pbc="F F F"
O       1.91643489      -0.60872614      -1.55638797       0.19630336       0.00223706      -0.18740599       0.05174440       0.57521139      -1.95301314 
H       1.02728694      -0.58177957      -1.14334761      -0.12238959       0.25480940       0.30661913       0.10274777       0.09704212       0.16715080 
H       1.91709246      -0.19362911      -2.49148135      -0.03293864      -0.28925107       0.17361773      -0.05652384      -0.71451756       1.52661327 
H       2.64885034      -0.25040577      -1.01505879      -0.04097512       0.03220462      -0.29283087      -0.09796833       0.04226404       0.25924907 
4
Properties=species:S:1:pos:R:3:momenta:R:3:forces:R:3 energy=-2083.8397381284067 pbc="F F F"
O       1.92659955      -0.59567981      -1.52396700      -0.01233611       0.09891039       0.13773812      -1.48238083      -1.63805118      -2.17801335 
H       1.38451125       0.05029143      -1.06040694       0.11611135       0.21648028      -0.03805821       0.19190850       1.07543224       0.80475406 
H       1.24186712      -0.99855776      -2.21442837       0.09425599      -0.11035314       0.07660349       2.26100647       0.63975125       1.20743787 
H       2.80551768      -0.28461980      -1.88963881      -0.19803123      -0.20503754      -0.17628340      -0.97053413      -0.07713231       0.16582142 
4
Properties=species:S:1:pos:R:3:momenta:R:3:forces:R:3 energy=-2083.9805218288825 pbc="F F F"
O       1.94361638      -0.57776184      -1.52411273       0.27517526       0.23998973      -0.08051064      -1.47486244       0.38282451       0.54650233 
H       1.75346482       0.39652138      -1.55270399       0.16541605       0.02649584      -0.12158926       0.45050594      -0.34886459      -0.09300030 
H       1.07328988      -1.01654791      -1.23773229      -0.10365405      -0.20693785       0.12958949       1.34160108       0.08039466      -0.63407806 
H       2.33504979      -0.89725399      -2.37172479      -0.33693726      -0.05954772       0.07251042      -0.31724458      -0.11435458       0.18057603 
4
Properties=species:S:1:pos:R:3:momenta:R:3:forces:R:3 energy=-2084.0017519541598 pbc="F F F"
O       1.95361639      -0.56918832      -1.56140527      -0.11465111       0.29728602      -0.09008097      -0.65168306      -0.94400401      -1.44421160 
H       1.73451502       0.37508653      -1.53710639       0.01495971      -0.00482113      -0.00460508       0.00005739       0.59793543       0.38571878 
H       1.83342019      -1.04051770      -0.70816622       0.19039427      -0.12301982      -0.00096817      -0.08885747       0.10623005      -0.01987518 
H       1.43514890      -0.98792845      -2.32498043      -0.09070287      -0.16944507       0.09565422       0.74048313       0.23983853       1.07836800 
4
Properties=species:S:1:pos:R:3:momenta:R:3:forces:R:3 energy=-2083.9815162557325 pbc="F F F"
O       1.93408749      -0.56868620      -1.58626440      -0.13243327       0.14036592       0.13028848      -1.94918193      -0.49245049      -1.32298908 
H       1.56251399       0.33762634      -1.55183796       0.11060559       0.15107029      -0.03607038       0.09325790       0.06517352       0.02981655 
H       2.55566249      -0.74559526      -0.87665300       0.09637068       0.04024791      -0.08664105       0.49049192      -0.43875529       0.80728792 
H       1.19487087      -1.25336043      -1.74719733      -0.07454300      -0.33168412      -0.00757706       1.36543210       0.86603226       0.48588461 
4
Properties=species:S:1:pos:R:3:momenta:R:3:forces:R:3 energy=-2084.021564697279 pbc="F F F"
O       1.93439300      -0.55144246      -1.59247428      -0.05641167       0.55659398      -0.11150261      -0.62300064      -0.36611176      -0.06139064 
H       1.08582557      -0.05016091      -1.54627642      -0.12585756      -0.19211770       0.13211950       0.31733169       0.20435253       0.06248169 
H       2.52057220      -0.37627589      -0.81796296      -0.08572289      -0.03788022      -0.01267129      -0.17320162      -0.14482788      -0.15191276 
H       1.70180047      -1.50858556      -1.71288548       0.26799212      -0.32659606      -0.00794559       0.47887058       0.30658711       0.15082170 
4
Properties=species:S:1:pos:R:3:momenta:R:3:forces:R:3 energy=-2083.8904425021615 pbc="F F F"
O       1.88594722      -0.55178666      -1.57926228      -0.01164188      -0.26385315      -0.14909010      -1.90508520       1.37030934       2.00798756 
H       1.32904108      -1.35301468      -1.37605041       0.00685624      -0.12308896       0.26709972       0.47851115       0.74150521       0.22077006 
H       2.07512953       0.14796297      -0.86845394      -0.17459228       0.05773008      -0.12483809      -0.78811355      -1.26719918      -0.64990498 
H       2.67296018      -0.72450757      -2.04232175       0.17937792       0.32921203       0.00682847       2.21468761      -0.84461537      -1.57885264 
4
Properties=species:S:1:pos:R:3:momenta:R:3:forces:R:3 energy=-2084.0131166289857 pbc="F F F"
O       1.87119718      -0.58734085      -1.56119973      -0.12237769      -0.43147376      -0.05545008      -0.44939794       1.17713515       1.24162834 
H       2.26484542      -0.92575345      -0.71262106       0.25775441       0.16628495       0.09755853      -0.12623599       0.05644360      -0.64622060 
H       1.69381246       0.40234583      -1.49776682       0.27051074       0.01840575      -0.13072928       0.20148818      -1.09070957      -0.22258392 
H       2.35258587      -0.84183462      -2.36312744      -0.40588745       0.24678306       0.08862082       0.37414575      -0.14286919      -0.37282383 
4
Properties=species:S:1:pos:R:3:momenta:R:3:forces:R:3 energy=-2083.9262880101132 pbc="F F F"
O       1.88909354      -0.56550767      -1.49785387       0.20658304      -0.17173253       0.18224449      -0.32338433       2.15972377      -0.89802068 
H       2.76875429      -0.93732427      -1.55049024       0.05513434      -0.07527583      -0.18960704       1.22387039      -1.07355164       0.27609741 
H       1.99026602       0.30481141      -1.99194732      -0.02560648      -0.03839415      -0.16276105      -0.36900910      -0.32298056       0.75817590 
H       1.26817212      -1.07926619      -2.03650484      -0.23611090       0.28540251       0.17012359      -0.53147696      -0.76319157      -0.13625263 
4
Properties=species:S:1:pos:R:3:momenta:R:3:forces:R:3 energy=-2083.9096419971856 pbc="F F F"
O       1.91827907      -0.59756242      -1.53016822      -0.50482529      -0.04079510      -0.34411675       2.15550745       1.05885246       1.93790195 
H       2.24428977      -0.87505975      -2.36152366      -0.05910999       0.09468807      -0.09386292       0.53378602      -0.98389873      -2.25691824 
H       2.32634373       0.25764802      -1.28263156       0.42818348      -0.14754695       0.31922033       0.02412436       0.06860895       0.22450333 
H       0.99332543      -0.58559351      -1.42189292       0.13575180       0.09365398       0.11875934      -2.71341783      -0.14356268       0.09451296 
4
Properties=species:S:1:pos:R:3:momenta:R:3:forces:R:3 energy=-2083.916095950348 pbc="F F F"
O       1.89231946      -0.58195310      -1.55832585       0.05431192       0.16842837       0.17611012      -0.77835838      -0.69814415       0.35858029 
H       2.27848806      -0.47633296      -2.40553218       0.06131751       0.03117452      -0.18947045       0.62791317       0.53092206      -2.07190941 
H       2.47435125      -1.01727553      -0.94548214      -0.09316036      -0.14959442      -0.01190437       0.54817383      -0.41075826       1.30687513 
H       1.22315110       0.04285166      -1.26811534      -0.02246908      -0.05000847       0.02526469      -0.39772861       0.57798035       0.40645399 
4
Properties=species:S:1:pos:R:3:momenta:R:3:forces:R:3 energy=-2083.831183638505 pbc="F F F"
O       1.89457632      -0.57771867      -1.56044758      -0.23755092      -0.17910049       0.22455881      -2.35845559       1.09001930       1.05229256 
H       2.25105165      -0.20486901      -2.32394577       0.01289462       0.24039563      -0.12619928       1.25998279       1.26145145      -2.65207142 
H       2.30906610      -1.35741386      -1.25869978       0.10351400      -0.16151516      -0.16310843       0.87287965      -1.86220910       1.28709343 
H       1.38005172       0.04431705      -1.00280790       0.12114230       0.10022002       0.06474891       0.22559316      -0.48926165       0.31268543 
4
Properties=species:S:1:pos:R:3:momenta:R:3:forces:R:3 energy=-2083.890052020459 pbc="F F F"
O       1.85472948      -0.57432842      -1.54295081      -0.34765497      -0.08221457       0.24279747       0.40566233       0.52148648       3.23746754 
H       1.90374505       0.05600955      -2.23209675       0.09403633      -0.17151419       0.20914444      -0.17855183       1.82693352      -2.00946387 
H       2.23260524      -1.38421052      -1.84311542       0.08521176       0.12142673      -0.33088594       0.58396114      -2.07402109      -0.72693243 
H       2.43626925      -0.24357483      -0.78795044       0.16840688       0.13230202      -0.12105597      -0.81107163      -0.27439891      -0.50107123 
4
Properties=species:S:1:pos:R:3:momenta:R:3:forces:R:3 energy=-2083.8997391453368 pbc="F F F"
O       1.86118055      -0.58533938      -1.54343154       0.33894904       0.07720842      -0.38323675       0.92860849       0.55863821       2.62495366 
H       1.59815344       0.01696569      -2.24821012       0.04373724      -0.21242304       0.03423212      -0.08225781       0.53654143      -0.73741518 
H       2.47407233      -1.27375784      -1.79714649      -0.23277541      -0.01607755       0.16342151       0.35298466      -1.27967783      -1.20521239 
H       2.39800224      -0.14021743      -0.81017589      -0.14991087       0.15129217       0.18558312      -1.19933534       0.18449819      -0.68232608 
4
Properties=species:S:1:pos:R:3:momenta:R:3:forces:R:3 energy=-2083.9702707609817 pbc="F F F"
O       1.88877799      -0.57974398      -1.56705090       0.42371807      -0.24758496      -0.17937047      -1.24086862       0.11308451       1.98235548 
H       1.97222159       0.02388918      -2.30199772      -0.07849338      -0.12741090       0.29294177       0.45313978       0.49112318      -1.00619990 
H       2.45830049      -1.35499917      -1.46614555      -0.01681623       0.21790098      -0.14294964       0.49828952      -0.23837310      -0.27047858 
H       1.60167862      -0.15470999      -0.71250218      -0.32840846       0.15709488       0.02937835       0.28943933      -0.36583459      -0.70567700 
4
Properties=species:S:1:pos:R:3:momenta:R:3:forces:R:3 energy=-2083.942295787982 pbc="F F F"
O       1.88666221      -0.61173523      -1.58122347       0.11019954      -0.24345096      -0.17747371       1.16485263       1.32624805      -1.98776722 
H       2.05052099       0.17753759      -2.21654008       0.15280320      -0.15596174       0.34641359      -0.45965422      -1.30394443       0.87159533 
H       2.73329230      -0.80519022      -1.14568574      -0.02705271       0.20287673      -0.13853824       0.63253367      -0.43723982       0.12375416 
H       1.28196927      -0.35040153      -0.89347218      -0.23595002       0.19653597      -0.03040164      -1.33773209       0.41493620       0.99241773 
4
Properties=species:S:1:pos:R:3:momenta:R:3:forces:R:3 energy=-2083.8873581940334 pbc="F F F"
O       1.88874424      -0.59558381      -1.58652518      -0.30128819       0.35439110       0.73301521       1.10442185       2.31489302      -1.67555934 
H       2.45011130       0.17201260      -2.06881786       0.12335645      -0.08340992       0.01354096      -1.74376382      -1.97259574       1.38569031 
H       2.46794938      -1.13039928      -1.03230527       0.11699779      -0.09406384      -0.33634616       0.54341276      -0.55870818       0.47157269 
H       1.11467574      -0.27602319      -1.07042603       0.06093395      -0.17691734      -0.41021001       0.09592921       0.21641090      -0.18170367 
4
Properties=species:S:1:pos:R:3:momenta:R:3:forces:R:3 energy=-2083.9311985493787 pbc="F F F"
O       1.92026067      -0.57055358      -1.59715382      -0.67023276      -0.42591960       0.16235325       0.79258764       1.92390092       0.11954551 
H       2.31114224       0.34494867      -1.30204854       0.08090164       0.12373535       0.25847716      -1.04543676      -1.92339527      -0.51982887 
H       2.26912438      -1.31990813      -1.10452097       0.37433924       0.30771822      -0.19099923       0.78065576      -0.56594121       0.50594479 
H       0.95224027      -0.65673081      -1.59628157       0.21499188      -0.00553396      -0.22983117      -0.52780664       0.56543556      -0.10566143 
4
Properties=species:S:1:pos:R:3:momenta:R:3:forces:R:3 energy=-2083.9639184532307 pbc="F F F"
O       1.92997074      -0.53635287      -1.59045635      -0.21112490      -0.23107940      -0.81348909      -0.08300237      -2.43892694      -0.73078202 
H       1.84515618       0.07287690      -0.84468560      -0.05866086      -0.12043451       0.38745821      -0.47773760       0.57145588       0.46749378 
H       2.46632498      -1.33652379      -1.29755670       0.16476596       0.22821432       0.28353262      -0.23651156       0.90024909      -0.32784786 
H       1.06690736      -0.91087777      -1.96691133       0.10501980       0.12329959       0.14249826       0.79725152       0.96722197       0.59113611 
4
Properties=species:S:1:pos:R:3:momenta:R:3:forces:R:3 energy=-2083.8468826975122 pbc="F F F"
O       1.89909092      -0.53553313      -1.58686458      -0.08314165      -0.31066724      -0.35591192       1.33158702      -1.81058302      -1.35369448 
H       1.49940421      -0.10704378      -0.82426186       0.17213650       0.02511392       0.04239842      -1.44161140      -0.01809632       0.51845754 
H       2.83713982      -0.68116936      -1.31330052      -0.04450305       0.27389816       0.22799952      -0.04079225      -0.05971195      -0.50820659 
H       1.53196966      -1.39932254      -2.02859976      -0.04449180       0.01165516       0.08551397       0.15081662       1.88839128       1.34344353 
4
Properties=species:S:1:pos:R:3:momenta:R:3:forces:R:3 energy=-2083.932750023533 pbc="F F F"
O       1.91506873      -0.56030832      -1.58614346       0.15494505      -0.29225164       0.19165914       0.50365066      -1.21000223      -0.23209141 
H       1.12031222      -0.01634538      -1.45178063       0.05655452       0.21169589      -0.16787595      -0.61681175      -0.33836722      -0.09830134 
H       2.65376771      -0.19527024      -1.05306391      -0.27013162       0.17156256       0.01956364       0.14516055      -0.49670693      -0.06928144 
H       1.84083357      -1.58268761      -1.67276329       0.05863205      -0.09100681      -0.04334684      -0.03199946       2.04507638       0.39967419 
4
Properties=species:S:1:pos:R:3:momenta:R:3:forces:R:3 energy=-2083.9535031831733 pbc="F F F"
O       1.94347398      -0.58927396      -1.56448592       0.36955242      -0.17100469       0.11329357      -1.02492503      -1.21345055       0.15015265 
H       1.60665561      -0.17040001      -2.38173619       0.22917270      -0.00838345       0.07517702      -0.23598413      -0.29198680      -0.26067336 
H       2.25659996       0.12346196      -0.98117855      -0.25029478       0.09016359      -0.25992364       0.04199086      -0.05334666       0.72768257 
H       1.30080918      -1.28762182      -1.15844218      -0.34843033       0.08922455       0.07145304       1.21891830       1.55878402      -0.61716185 
4
Properties=species:S:1:pos:R:3:momenta:R:3:forces:R:3 energy=-2083.922685973583 pbc="F F F"
O       1.96121986      -0.59207446      -1.54299587       0.13806833       0.08567916      -0.42830570      -0.99028614       1.70378521      -1.31755257 
H       1.75902727      -0.34879410      -2.51116907       0.15009493       0.08369924       0.43505410       0.54513346      -0.69425893       1.00044471 
H       1.85609731       0.30688927      -1.08280968      -0.16348731      -0.04417373      -0.18485883       0.13101070      -1.35296759       0.06977394 
H       1.26727714      -1.24820549      -1.26846863      -0.12467594      -0.12520467       0.17811044       0.31414199       0.34344131       0.24733393 
4
Properties=species:S:1:pos:R:3:momenta:R:3:forces:R:3 energy=-2083.7190346997104 pbc="F F F"
O       1.91496747      -0.58536330      -1.52890177      -0.12819268      -0.24675149      -0.23671103       4.21902530       2.86037563      -1.46540603 
H       2.71190014      -0.54102086      -2.23550316       0.22073086       0.15742054       0.34266452      -2.53310305      -1.13579393       1.69786639 
H       1.69603056       0.35721992      -1.34691913       0.05654713       0.01821470      -0.15283210      -0.54249025      -0.44981768       0.29772895 
H       1.20859007      -1.21282904      -1.50372695      -0.14908530       0.07111626       0.04687861      -1.14343200      -1.27476402      -0.53018932 
4
Properties=species:S:1:pos:R:3:momenta:R:3:forces:R:3 energy=-2083.889654939805 pbc="F F F"
O       1.89110715      -0.57793172      -1.51919127      -0.40122050      -0.61381960      -0.07733639       1.73628795       2.07772127       0.81775920 
H       2.89491284      -0.66685338      -1.36754325       0.12143473       0.28960887       0.19340263      -1.60625988      -0.83219808      -0.47425094 
H       1.75003213       0.34114341      -1.84457371       0.24132248       0.09051128      -0.06266159      -0.27880179      -0.10641060       0.15435001 
H       1.35028736      -1.18887430      -2.02815763       0.03846329       0.23369944      -0.05340465       0.14877372      -1.13911259      -0.49785827 
4
Properties=species:S:1:pos:R:3:momenta:R:3:forces:R:3 energy=-2083.959473282245 pbc="F F F"
O       1.85918951      -0.56202586      -1.53632814      -0.02265075      -0.38595518      -0.48036012      -0.30995440       0.35431320      -1.29120454 
H       2.45968003      -0.80357180      -0.83401968       0.10420643       0.15970964       0.30794585       0.60274196      -1.05520925       1.18222677 
H       2.24029406       0.27790313      -1.86698741      -0.01816556       0.09524181       0.11456845      -0.38900429       0.31050175      -0.50649859 
H       1.80185575      -1.24137379      -2.26727076      -0.06339012       0.13100372       0.05784582       0.09621672       0.39039431       0.61547636 
4
Properties=species:S:1:pos:R:3:momenta:R:3:forces:R:3 energy=-2083.9107493565666 pbc="F F F"
O       1.86905690      -0.57189768      -1.54931461      -0.03196262      -0.10936031      -0.09071673      -1.24074682      -0.25951818      -1.27297234 
H       2.37534232      -0.83640149      -0.81649401       0.06085427       0.10161712      -0.03870549       1.38526998      -0.73081357       2.50396819 
H       1.88214583       0.39195124      -1.64913104      -0.01768426       0.00092828       0.15315413       0.02084634       0.46034983      -0.67171194 
H       2.08772618      -1.16590646      -2.29653124      -0.01120739       0.00681490      -0.02373191      -0.16536950       0.52998192      -0.55928390 
4
Properties=species:S:1:pos:R:3:momenta:R:3:forces:R:3 energy=-2083.922057084111 pbc="F F F"
O       1.87251010      -0.59577353      -1.53525968       0.09614871      -0.34392423       0.22581066      -1.38161716      -0.33055660      -1.77005767 
H       2.67514217      -0.70748850      -1.06630171      -0.07151615       0.19880772      -0.19749667       2.24037081      -0.93981537       1.14867382 
H       1.65977442       0.33598373      -1.41803851       0.03884520       0.12695748       0.10364753      -0.76428843       0.97576936      -0.26624408 
H       1.95548853      -0.85989385      -2.50089616      -0.06347777       0.01815903      -0.13196152      -0.09446521       0.29460260       0.88762793 
4
Properties=species:S:1:pos:R:3:momenta:R:3:forces:R:3 energy=-2083.983045184328 pbc="F F F"
O       1.90861446      -0.60778253      -1.52504511       0.29850314       0.10776555      -0.20090478       1.16351608       0.73316817       0.90072364 
H       2.81885385      -0.26064844      -1.69183668      -0.36116736       0.04463731       0.07990867      -0.01675979      -0.57122338      -0.27458059 
H       1.43331553       0.14490547      -1.14151653       0.01911263      -0.02243230       0.11733144      -0.76178665       0.28028487       0.41902632 
H       1.46518643      -0.92504843      -2.31400911       0.04355159      -0.12997056       0.00366467      -0.38496965      -0.44222966      -1.04516936 
4
Properties=species:S:1:pos:R:3:momenta:R:3:forces:R:3 energy=-2083.942338547192 pbc="F F F"
O       1.92956937      -0.58572002      -1.52745963       0.21615356       0.25585834      -0.21738284       0.72145211       2.26642731       1.65852176 
H       2.23309853       0.37943098      -1.50750313      -0.23003225      -0.11000008      -0.01706917      -0.18923768      -1.34188850      -0.32270373 
H       1.00191632      -0.66415934      -1.32117344      -0.12727746      -0.20421170      -0.08598188      -1.34721156      -0.09554106       0.43842240 
H       2.14974411      -1.10623981      -2.28036242       0.14115614       0.05835343       0.32043389       0.81499713      -0.82899774      -1.77424043 
4
Properties=species:S:1:pos:R:3:momenta:R:3:forces:R:3 energy=-2083.9623101900024 pbc="F F F"
O       1.91371957      -0.55013373      -1.52794667      -0.23299781      -0.16259843       0.02833442       0.00665927       1.74415461      -0.18425052 
H       1.47240654       0.12595314      -2.10154094       0.01568790      -0.03011646      -0.15115968       0.68584061      -0.28326566       0.07938218 
H       1.33516687      -1.25975788      -1.30986291       0.23290530       0.06317214       0.02008718      -1.16125907      -1.58816672       0.52456915 
H       2.82875396      -0.82198980      -1.68990481      -0.01559540       0.12954275       0.10273807       0.46875919       0.12727776      -0.41970081 
4
Properties=species:S:1:pos:R:3:momenta:R:3:forces:R:3 energy=-2084.0111506498833 pbc="F F F"
O       1.89113369      -0.51940155      -1.53930737      -0.30158402      -0.04970232      -0.12861502      -0.03267620       0.17056353      -0.64881336 
H       1.72629172      -0.66241329      -2.49472996       0.21575826      -0.22113162      -0.11816690       0.01308028       0.26834875      -0.27267788 
H       1.42082185      -1.21680188      -1.06579817       0.22184139       0.38208843       0.03377571      -0.41509137      -0.51311763       0.74128418 
H       2.84769745      -0.56436123      -1.36046333      -0.13601563      -0.11125449       0.21300621       0.43468729       0.07420535       0.18020706 
4
Properties=species:S:1:pos:R:3:momenta:R:3:forces:R:3 energy=-2084.010098181201 pbc="F F F"
O       1.92451852      -0.54769594      -1.59133211      -0.31030870       0.07124444      -0.09971436      -1.33240318       0.21446517       0.08445072 
H       1.58284681      -1.44582984      -1.84670562       0.04737411      -0.19553111       0.20893178       0.26570944       0.49916741       0.16620447 
H       1.17608844       0.04490355      -1.24769856       0.41482910       0.17029559      -0.24165257       1.13528096      -0.76181433      -0.34932889 
H       2.70599098      -0.59356097      -1.00084924      -0.15189451      -0.04600892       0.13243516      -0.06858722       0.04818174       0.09867370 
4
Properties=species:S:1:pos:R:3:momenta:R:3:forces:R:3 energy=-2083.9239747703505 pbc="F F F"
O       1.93240960      -0.60886961      -1.53803352      -0.11234270      -0.27488965       0.35827268       0.32554230       0.64519269      -1.41715038 
H       0.96261951      -0.70674525      -1.42028665      -0.00203299       0.31821486       0.03021546      -0.14173245      -0.44994733      -0.49159343 
H       2.22509300      -0.49574703      -2.53169751       0.32438283      -0.29126826      -0.08312230      -0.75782829      -0.17944386       2.12720587 
H       2.15196635       0.17895504      -0.98922579      -0.21000715       0.24794306      -0.30536584       0.57401844      -0.01580150      -0.21846206 
4
Properties=species:S:1:pos:R:3:momenta:R:3:forces:R:3 energy=-2084.0106649289833 pbc="F F F"
O       1.87347994      -0.53654340      -1.53107583      -0.05200212       0.21206697      -0.64071849       0.58837882      -0.11858209      -0.96097301 
H       1.51990518      -0.82256338      -2.42603557       0.07865870      -0.07172938       0.02841560       0.10323570       0.10208494       0.89584289 
H       2.03101347      -1.31180636      -0.93218487      -0.12943195      -0.00127414       0.58335767      -0.11692406       0.29408802      -0.27735251 
H       2.72409308      -0.03713095      -1.69342215       0.10277537      -0.13906345       0.02894522      -0.57469046      -0.27759087       0.34248263 
4
Properties=species:S:1:pos:R:3:momenta:R:3:forces:R:3 energy=-2083.9479768347314 pbc="F F F"
O       1.90861223      -0.54114568      -1.59822115       0.21698489      -0.15029584      -0.14070116       2.29894291      -2.19770677      -0.16189276 
H       1.61387547      -1.49378526      -1.78742221      -0.09746900       0.03187531       0.24419623      -0.11232159       1.41587700       0.26175773 
H       1.30814253      -0.00055102      -1.08832865      -0.05183341       0.16459891      -0.11957364      -1.17650236       0.49849590       0.60914651 
H       2.79537328      -0.60411679      -1.11015953      -0.06768248      -0.04617838       0.01607857      -1.01011896       0.28333387      -0.70901148 
4
Properties=species:S:1:pos:R:3:momenta:R:3:forces:R:3 energy=-2083.925706580972 pbc="F F F"
O       1.90275746      -0.57033631      -1.60263532      -0.21071254       0.16726214       0.07552063       1.25726256      -3.49707007       1.06842971 
H       1.15087648      -1.05882876      -1.16144950       0.23393092       0.04743674       0.05717718       0.13002996       0.92113799      -0.46061415 
H       1.90941227       0.37414271      -1.56946018       0.24343079      -0.04581771      -0.12593265      -0.42315167       1.88744878       0.22689971 
H       2.75002956      -0.95045271      -1.18493898      -0.26664918      -0.16888117      -0.00676516      -0.96414085       0.68848329      -0.83471527 
4
Properties=species:S:1:pos:R:3:momenta:R:3:forces:R:3 energy=-2083.9853715672716 pbc="F F F"
O       1.89155281      -0.61101601      -1.56716281       0.04164714       0.18372228      -0.50509370       1.35577022      -0.15745594       1.54870737 
H       1.27199036      -0.16776351      -0.94526301       0.17602338       0.05520211       0.21970687      -0.14876624      -0.07717774      -0.10772913 
H       1.90753783      -0.14962054      -2.42445775      -0.04471181      -0.33400941       0.19042177       0.21464825       0.15879735      -0.36297312 
H       2.80863053      -0.67208554      -1.10914841      -0.17295871       0.09508501       0.09496506      -1.42165223       0.07583634      -1.07800512 
4
Properties=species:S:1:pos:R:3:momenta:R:3:forces:R:3 energy=-2084.0031443230405 pbc="F F F"
O       1.90179501      -0.61225984      -1.56277029      -0.19562681       0.24504021      -0.81524962      -0.52324360       0.36160404       0.09229301 
H       1.33128836      -0.24474608      -0.85435556       0.15653253      -0.00921652       0.42414691      -0.01591815      -0.19788012       0.24893175 
H       1.64466905      -0.15384540      -2.40327453       0.18290152      -0.20335587       0.14256442       0.67301787      -0.28171436       0.12273685 
H       2.84963687      -0.57113606      -1.29095726      -0.14380724      -0.03246781       0.24853829      -0.13385612       0.11799044      -0.46396162 
4
Properties=species:S:1:pos:R:3:momenta:R:3:forces:R:3 energy=-2083.9932134670294 pbc="F F F"
O       1.88965915      -0.60722416      -1.57500409      -0.03075228       0.37928966      -0.28999361       0.11258144       1.43143383      -1.23085224 
H       1.34441226      -0.39315741      -0.79358315       0.20137934      -0.25415786       0.14826193       0.02390418      -0.23045169       0.43612739 
H       1.85003850       0.19898735      -2.19879534       0.00311713      -0.05903160       0.01251359       0.22939667      -1.31154403       0.72597829 
H       2.82376419      -0.85548382      -1.36203373      -0.17374419      -0.06610020       0.12921810      -0.36588229       0.11056189       0.06874655 
4
Properties=species:S:1:pos:R:3:momenta:R:3:forces:R:3 energy=-2084.025845857703 pbc="F F F"
O       1.88831943      -0.59042546      -1.58787557      -0.24833841       0.10355360      -0.45198347      -0.37118391       0.07598885       0.38882386 
H       1.47245781      -0.75874816      -0.71266993       0.19275443      -0.21017592       0.13950643      -0.06245216      -0.06910971      -0.09836874 
H       1.75011567       0.35131839      -1.85222636       0.11559575       0.11152746       0.09270121       0.35883437      -0.28334798      -0.07450924 
H       2.81690562      -0.90885356      -1.58521949      -0.06001176      -0.00490514       0.21977583       0.07480170       0.27646884      -0.21594587 
4
Properties=species:S:1:pos:R:3:momenta:R:3:forces:R:3 energy=-2083.9735857397836 pbc="F F F"
O       1.87818719      -0.57289088      -1.58486389       0.03725173       0.12985118       0.25609217       0.23898571      -1.81437341       1.21858989 
H       1.64341474      -0.98340558      -0.68409585       0.10217281      -0.10158840      -0.06898108       0.11511605       0.87733336      -1.24239455 
H       1.84090646       0.40434759      -1.60364556      -0.01719371       0.15442362      -0.16577303       0.28172433       0.07950521       0.00728250 
H       2.71597699      -1.01553464      -1.91017573      -0.12223083      -0.18268640      -0.02133806      -0.63582609       0.85753484       0.01652217 
4
Properties=species:S:1:pos:R:3:momenta:R:3:forces:R:3 energy=-2083.8111971096787 pbc="F F F"
O       1.87931940      -0.55591003      -1.57631961      -0.03726575       0.42845935       0.00684817      -0.16275747      -4.65544196       1.09701658 
H       1.62211006      -1.06682606      -0.69956686       0.14409418      -0.20342478       0.05694869       0.43158570       1.90054406      -1.77640604 
H       2.04618359       0.38344110      -1.55920790      -0.05895567       0.24506829      -0.09711168       0.50221783       1.12586087       0.24966085 
H       2.51403406      -1.18072796      -2.07475745      -0.04787276      -0.47010285       0.03331483      -0.77104605       1.62903703       0.42972861 
4
Properties=species:S:1:pos:R:3:momenta:R:3:forces:R:3 energy=-2083.881411622851 pbc="F F F"
O       1.86773931      -0.55900400      -1.55313749      -0.27464313       0.34010491      -0.06228248       0.69227742      -2.61334899       2.01531521 
H       2.40342346      -0.63943701      -0.70785150       0.25960534      -0.19310004      -0.02838435      -0.61765996       0.72514824      -0.64140573 
H       1.96823899       0.28563104      -2.00624754      -0.00553856       0.01841531      -0.01007751       0.28707951       0.35311579      -0.86142900 
H       1.99446469      -1.46119941      -1.98738039       0.02057635      -0.16542017       0.10074434      -0.36169697       1.53508496      -0.51248049 
4
Properties=species:S:1:pos:R:3:momenta:R:3:forces:R:3 energy=-2083.769461709276 pbc="F F F"
O       1.87811138      -0.56971164      -1.51027485       0.22390513       0.01882986      -0.15790239       0.87785924      -2.41948622      -0.76762784 
H       2.84633227      -0.67734784      -1.48850007       0.00894742      -0.05404616       0.08370891       0.75109739       0.89514267       0.91153275 
H       1.61493909       0.34925233      -1.70739872      -0.26812697       0.09241829       0.08753122      -0.29472656       0.08940809      -0.58637979 
H       1.74023017      -1.31695807      -2.18589751       0.03527443      -0.05720199      -0.01333774      -1.33423008       1.43493546       0.44247488 
4
Properties=species:S:1:pos:R:3:momenta:R:3:forces:R:3 energy=-2083.8874871566286 pbc="F F F"
O       1.90029644      -0.57630436      -1.51968646       0.40294223       0.06157758      -0.30779208       1.36920893      -1.75832942      -0.99537745 
H       2.82201114      -0.24280260      -1.65778687      -0.02912323       0.17040818       0.10181209      -0.52738914       0.36260134       0.34008446 
H       1.20346799       0.11506920      -1.45658047      -0.24856449       0.02841813       0.19092066      -0.04738472      -0.36783672      -0.45419433 
H       1.82390055      -1.41268026      -2.11804760      -0.12525450      -0.26040389       0.01505933      -0.79443507       1.76356480       1.10948732 
4
Properties=species:S:1:pos:R:3:momenta:R:3:forces:R:3 energy=-2083.960577682361 pbc="F F F"
O       1.91070659      -0.57897199      -1.51303096       0.13360825       0.41500435       0.59269163       2.07480496      -0.42829847      -1.19348279 
H       2.42989812       0.27728735      -1.61591179      -0.07811157       0.00097618      -0.15057295      -1.03696479      -0.61043762       0.29644971 
H       0.93544465      -0.52855066      -1.55492280      -0.20238918      -0.25923190      -0.26083077      -0.09645778       0.26822956      -0.14932995 
H       2.31880667      -1.24680973      -2.16721659       0.14689250      -0.15674863      -0.18128791      -0.94138239       0.77050654       1.04636304 
4
Properties=species:S:1:pos:R:3:momenta:R:3:forces:R:3 energy=-2083.9654542697353 pbc="F F F"
O       1.90261609      -0.55192019      -1.50115341      -0.33917623       0.54079066       0.43490114      -1.10741196       0.70047604      -0.88448823 
H       2.12929881       0.22902128      -2.07450540       0.11114806      -0.14727258      -0.26620836      -0.53167875      -0.06724388       0.37661457 
H       1.05763993      -0.99537923      -1.81138087       0.08960643      -0.25409962      -0.15926810       0.55004866       0.54175604       0.29996268 
H       2.62562335      -1.16108185      -1.64068575       0.13842175      -0.13941846      -0.00942468       1.08904205      -1.17498820       0.20791099 
4
Properties=species:S:1:pos:R:3:momenta:R:3:forces:R:3 energy=-2083.919332836581 pbc="F F F"
O       1.90042495      -0.53647185      -1.53244093      -0.41350953       0.55875470       0.09475853      -2.95286687       0.34628056      -2.26704261 
H       1.99833760      -0.31325367      -2.50343933       0.15828657      -0.36366648      -0.08111541      -0.12976761      -0.12372110       0.86812639 
H       1.11048483      -1.15600003      -1.38554793       0.04133462      -0.24567708       0.10045070       1.45838187       0.61727918       0.17283428 
H       2.73851750      -0.70338256      -1.14098842       0.21388835       0.05058886      -0.11409381       1.62425261      -0.83983864       1.22608195 
4
Properties=species:S:1:pos:R:3:momenta:R:3:forces:R:3 energy=-2083.8879582128234 pbc="F F F"
O       1.87643860      -0.51741811      -1.55752228       0.32416149      -0.04936447      -0.11863844      -1.06114581      -1.53955943      -0.73295736 
H       2.11955875      -0.99334380      -2.37378465       0.13831767      -0.02914215      -0.02938299       0.00330916       0.27601436      -0.94130241 
H       1.38773070      -1.24402361      -1.07121344      -0.31501295      -0.21790229       0.19912547       0.43995487       0.96198800       0.55850151 
H       2.72076238      -0.23769034      -1.18688587      -0.14746621       0.29640891      -0.05110404       0.61788178       0.30155707       1.11575825 
4
Properties=species:S:1:pos:R:3:momenta:R:3:forces:R:3 energy=-2083.8484146378637 pbc="F F F"
O       1.88738619      -0.55949551      -1.57739546       0.28383328       0.03484249       0.18178212       0.49070262      -1.29790356      -2.14284563 
H       2.29479262      -1.42191090      -1.63816476      -0.05575143       0.10514250       0.17827279       0.77614206      -0.97696077      -0.43378126 
H       1.31553728      -0.55566654      -0.85261982      -0.10847939      -0.07099641      -0.05161863      -1.90171461       0.95832488       2.51721888 
H       2.44396156       0.17037330      -1.82567166      -0.11960246      -0.06898858      -0.30843628       0.63486992       1.31653945       0.05940800 
4
Properties=species:S:1:pos:R:3:momenta:R:3:forces:R:3 energy=-2083.9666144033417 pbc="F F F"
O       1.88205309      -0.60105956      -1.56327203       0.02693028      -0.17512241       0.29061746       0.84205809      -0.80796962      -1.07103011 
H       2.79403142      -0.84375597      -1.32176201       0.03954304       0.20271207      -0.01796935       0.47464740      -0.30387705      -0.36565217 
H       1.51607765      -0.18427374      -0.79233444      -0.02950473      -0.00286735      -0.28867291      -1.19076521       1.07382614       0.91039005 
H       1.82882940      -0.11946893      -2.42652727      -0.03696860      -0.02472230       0.01602480      -0.12594028       0.03802053       0.52629224 
4
Properties=species:S:1:pos:R:3:momenta:R:3:forces:R:3 energy=-2083.9582067671404 pbc="F F F"
O       1.90565131      -0.60883672      -1.55692556      -0.21595781       0.10591707       0.24799237       0.33619881      -0.21281585       1.38912484 
H       2.73319604      -0.27396646      -1.17212747      -0.17804040       0.12216327      -0.16565604       0.81223460      -0.07220208      -0.39511296 
H       1.21746876      -0.26460947      -0.95667902       0.26264824      -0.17797426      -0.10601695      -0.86882511      -0.04088992      -0.49279688 
H       1.81372217      -0.48548336      -2.51254853       0.13134997      -0.05010608       0.02368063      -0.27960830       0.32590785      -0.50121500 
4
Properties=species:S:1:pos:R:3:momenta:R:3:forces:R:3 energy=-2083.9657669514186 pbc="F F F"
O       1.94409956      -0.59023529      -1.54278149      -0.30584113       0.02718730       0.12975441      -1.15678555       0.20419369       2.52378320 
H       2.02967998       0.35666639      -1.31707315      -0.17856920      -0.02190403      -0.09491246       0.41222344       0.28450472      -0.25437210 
H       1.10836959      -0.90481377      -1.07193683       0.27932089      -0.01633252      -0.01576156       0.91313062      -0.15910142      -0.95356346 
H       2.01608598      -0.77115428      -2.47684006       0.20508943       0.01104925      -0.01908039      -0.16856850      -0.32959699      -1.31584763 
4
Properties=species:S:1:pos:R:3:momenta:R:3:forces:R:3 energy=-2083.9647209445966 pbc="F F F"
O       1.95145903      -0.56483705      -1.53123736       0.20583733      -0.19437923       0.24431317      -1.36893154       0.12942216       0.84921376 
H       1.46991804       0.30414408      -1.51184001      -0.18184122       0.04212498      -0.10220134       0.74578706      -0.05840177      -0.48896721 
H       1.28348633      -1.18575218      -1.11842979       0.06612572       0.06192230      -0.06764078       0.90845712      -0.15816212      -0.52680210 
H       2.28392147      -0.84081497      -2.41880904      -0.09012183       0.09033195      -0.07447105      -0.28531264       0.08714173       0.16655555 
4
Properties=species:S:1:pos:R:3:momenta:R:3:forces:R:3 energy=-2083.814816280701 pbc="F F F"
O       1.95054478      -0.56655661      -1.53970392      -0.21704492      -0.37692513       0.22190264      -2.17344617       1.15781202       2.49339365 
H       1.43722439       0.29792288      -1.37538263       0.13072360      -0.01916624      -0.15743270       1.50812993      -0.54898494      -1.20132790 
H       1.29384811      -1.18983435      -1.13727012      -0.00376724       0.19830341       0.00286454       0.82263518      -0.75160988      -0.56111372 
H       2.32076428      -0.80321872      -2.40204466       0.09008856       0.19778796      -0.06733449      -0.15731895       0.14278280      -0.73095203 
4
Properties=species:S:1:pos:R:3:momenta:R:3:forces:R:3 energy=-2083.8266338033313 pbc="F F F"
O       1.92265050      -0.59325327      -1.54379242      -0.07664622      -0.21448192      -0.33729964      -1.20769982       1.73521021       2.32017101 
H       2.07547548       0.31006564      -1.14607292       0.03421469      -0.07339213       0.13516482       0.71398955      -0.72440950      -0.63748809 
H       0.94084152      -0.72615819      -1.40742830      -0.01796929       0.11977822      -0.08570992       0.88124684      -0.84668646      -1.12402596 
H       2.47825857      -0.85530767      -2.29630332       0.06040082       0.16809582       0.28784473      -0.38753657      -0.16411425      -0.55865695 
4
Properties=species:S:1:pos:R:3:momenta:R:3:forces:R:3 energy=-2083.9682517491196 pbc="F F F"
O       1.91687443      -0.60449921      -1.52992386       0.03048208      -0.22305390      -0.27761249      -0.45630128      -0.18014784      -0.32269905 
H       2.36026713       0.17933186      -1.18362706       0.03088578      -0.11993003      -0.05670126       0.14716932       0.70176490       0.78278341 
H       0.91613078      -0.53405438      -1.46058923      -0.00139409       0.11239506       0.09373980       1.02169011      -0.12658268      -0.42606837 
H       2.30985555      -0.73818189      -2.42571034      -0.05997376       0.23058887       0.24057395      -0.71255815      -0.39503438      -0.03401599 
4
Properties=species:S:1:pos:R:3:momenta:R:3:forces:R:3 energy=-2083.9712164236134 pbc="F F F"
O       1.89505561      -0.60212659      -1.53300703       0.08647603      -0.15699122      -0.12969712       0.87497684       0.02981118       0.18589854 
H       2.27064482       0.11061554      -0.98261511      -0.08915532      -0.01003395      -0.06243878      -0.23686723       0.26590819       0.43138696 
H       1.02322053      -0.34444788      -1.91328518       0.15853432      -0.03204071      -0.13927298       0.37299539      -0.21368300      -0.38593023 
H       2.63869684      -0.89673036      -2.12509020      -0.15585503       0.19906589       0.33140888      -1.01110500      -0.08203637      -0.23135527 
4
Properties=species:S:1:pos:R:3:momenta:R:3:forces:R:3 energy=-2083.9348102363992 pbc="F F F"
O       1.92981473      -0.59644775      -1.52624259       0.00823026       0.30627540      -0.18738331       0.97307939       0.55406915      -1.43250118 
H       1.48018015       0.09176587      -1.00449453      -0.12801063      -0.18970784      -0.09346902      -0.58440289      -0.06911331       0.39207195 
H       1.30390845      -1.22826273      -2.00463993       0.23699564      -0.16281794       0.20585406       0.76467656       0.91560852       0.39016816 
H       2.59677612      -0.08420044      -2.11922150      -0.11721528       0.04625038       0.07499827      -1.15335306      -1.40056437       0.65026107 
4
Properties=species:S:1:pos:R:3:momenta:R:3:forces:R:3 energy=-2083.916414691027 pbc="F F F"
O       1.93274766      -0.55074261      -1.53296366      -0.09469794       0.29185944      -0.02000694       0.96178570       0.16790998      -1.85962332 
H       1.07924463      -0.17751316      -1.26821976       0.09366310      -0.16351203       0.07644765      -0.52285419      -0.14639345       0.49971538 
H       2.13687276      -1.49112653      -1.24037400       0.06235995       0.00588705      -0.00774510      -0.37487527       1.01360956      -0.58853317 
H       2.11819578      -0.27749067      -2.51308516      -0.06132512      -0.13423447      -0.04869561      -0.06405624      -1.03512609       1.94844112 
4
Properties=species:S:1:pos:R:3:momenta:R:3:forces:R:3 energy=-2083.945156439687 pbc="F F F"
O       1.95546600      -0.52771800      -1.56547921      -0.19020576       0.11717398       0.09362828      -1.04110467      -1.56672398       0.52298268 
H       1.27625253      -0.18078849      -0.92169019       0.23167921       0.06138618      -0.06925506       0.54308607       0.15526701      -0.20290823 
H       2.25960776      -1.42496237      -1.17680320      -0.00830198      -0.08891395       0.07663423      -0.18914130       1.30426385      -0.73708958 
H       1.43786684      -0.70582675      -2.40709788      -0.03317148      -0.08964621      -0.10100746       0.68715991       0.10719312       0.41701513 
4
Properties=species:S:1:pos:R:3:momenta:R:3:forces:R:3 energy=-2083.9440095157393 pbc="F F F"
O       1.92041309      -0.58443180      -1.59195210       0.14776845       0.00579861      -0.18957484       1.24738884       1.09658708       0.75293953 
H       2.34244522       0.30416663      -1.37113816       0.06024613      -0.13439367      -0.20074589      -0.69863200      -0.76722885      -0.59741718 
H       2.22395551      -1.20612620      -0.87102568      -0.09084909       0.03366573       0.22977882      -0.97132726       0.01859700      -0.68031398 
H       0.96368696      -0.50945527      -1.84324917      -0.11716550       0.09492933       0.16054191       0.42257042      -0.34795523       0.52479164 
4
Properties=species:S:1:pos:R:3:momenta:R:3:forces:R:3 energy=-2083.916584021196 pbc="F F F"
O       1.86098030      -0.59367108      -1.57213711      -0.24029107       0.19700182       0.27024285       2.06911719      -1.03777200      -0.37678980 
H       2.60764926      -0.44555815      -2.21284479      -0.05858622      -0.09714451      -0.07777011      -0.54420155      -0.21237044      -0.23661557 
H       2.31517357      -1.11633153      -0.83615627      -0.05140089      -0.05165405      -0.10846319      -1.06179031       0.79573295      -0.21993822 
H       1.55058355       0.29712095      -1.35091597       0.35027817      -0.04820327      -0.08400955      -0.46312533       0.45440949       0.83334360 
4
Properties=species:S:1:pos:R:3:momenta:R:3:forces:R:3 energy=-2083.913851085778 pbc="F F F"
O       1.87997388      -0.55121420      -1.52845756       0.18750523      -0.06979846       0.34188067      -0.77846439       0.90847236      -1.68409533 
H       1.70979276      -0.55520169      -2.49646725      -0.22331655       0.26895813      -0.02628679      -0.31769862       0.01716810       0.02642424 
H       1.84949950      -1.46503749      -1.21249098       0.10953251       0.02141979      -0.10411767       0.69560190      -0.39337430       0.81891099 
H       2.61264751       0.08159383      -1.38424159      -0.07372119      -0.22057946      -0.21147622       0.40056111      -0.53226617       0.83876011 
4
Properties=species:S:1:pos:R:3:momenta:R:3:forces:R:3 energy=-2083.9434886927224 pbc="F F F"
O       1.88646123      -0.57553353      -1.51320241       0.17813432      -0.26447803       0.32438894       1.40549681       0.70472124       0.96566701 
H       1.37767834      -0.01024411      -2.08316338      -0.01094706       0.23254727      -0.06271846      -1.18739983       1.01340990      -0.83502977 
H       1.93608634      -1.45297625      -1.92744923       0.06815931       0.06793590      -0.25190771       0.57196568      -0.55068770       0.02492950 
H       2.75520770      -0.08942798      -1.32471733      -0.23534658      -0.03600514      -0.00976277      -0.79006266      -1.16744344      -0.15556675 
4
Properties=species:S:1:pos:R:3:momenta:R:3:forces:R:3 energy=-2083.914288047711 pbc="F F F"
O       1.89432915      -0.60291836      -1.55898567       0.16422233       0.01006610       0.08092981       2.62911491      -1.24426704       1.98289893 
H       1.12408198      -0.08629411      -1.46060513      -0.25273376      -0.05935316       0.02621471      -2.24668102       1.42421554      -0.23048456 
H       2.34667819      -0.56024554      -2.42117306      -0.01959052       0.25739122       0.03713541       0.16560235       0.19342276      -0.13654719 
H       2.47333251      -0.47145605      -0.72687876       0.10810195      -0.20810415      -0.14427993      -0.54803624      -0.37337126      -1.61586718 
4
Properties=species:S:1:pos:R:3:momenta:R:3:forces:R:3 energy=-2083.9620919299787 pbc="F F F"
O       1.88921555      -0.60064788      -1.57329430      -0.00674799      -0.17174634       0.14505017       2.10118720      -0.34782445      -2.27254521 
H       1.39719188      -0.52787792      -0.78685126       0.13569987      -0.00964292      -0.07968803      -1.71114078       0.43324973       2.18437603 
H       1.78710249       0.13004675      -2.22325528      -0.23046885       0.20437468       0.16004198      -0.25390202      -0.00531373       0.20621995 
H       2.84096141      -0.75620162      -1.37144345       0.10151696      -0.02298542      -0.22540412      -0.13614441      -0.08011154      -0.11805078 
4
Properties=species:S:1:pos:R:3:momenta:R:3:forces:R:3 energy=-2083.984792372757 pbc="F F F"
O       1.88870043      -0.61149711      -1.55688272       0.10877926      -0.27445752       0.37569193      -1.10479121       0.51513572       0.29213212 
H       2.03376408      -0.43268125      -0.59846146      -0.00172285       0.10477581      -0.38197933       0.42583522      -0.23124630      -0.18038373 
H       1.33146930       0.10356096      -1.92349584      -0.12678828       0.03072743       0.13252393      -0.48995105       0.05052345      -0.03194736 
H       2.66819849      -0.65271322      -2.12007771       0.01973187       0.13895427      -0.12623652       1.16890705      -0.33441287      -0.07980104 
4
Properties=species:S:1:pos:R:3:momenta:R:3:forces:R:3 energy=-2083.8852144110274 pbc="F F F"
O       1.91272549      -0.61059529      -1.53749839       0.25817168       0.32237803      -0.04848877      -1.30865118       0.04194601       1.78051516 
H       2.37248469      -0.07656387      -0.84592338      -0.07451725      -0.09152218      -0.08333632       0.21254547      -0.09801957      -0.46457441 
H       1.01489220      -0.28385958      -1.69888305       0.02645464      -0.08862017       0.18695941      -0.92107644       0.17026225       0.62188628 
H       2.26472854      -0.63572388      -2.40489712      -0.21010907      -0.14223568      -0.05513432       2.01718215      -0.11418869      -1.93782702 
4
Properties=species:S:1:pos:R:3:momenta:R:3:forces:R:3 energy=-2083.961281675938 pbc="F F F"
O       1.92331675      -0.59425514      -1.53916566      -0.05730540       0.00100392      -0.12489907      -0.69203494       0.29446824       2.18667909 
H       2.64869701       0.03777349      -1.40743414      -0.10455017      -0.00090074      -0.08595243       0.32076251       0.23262548      -0.31188375 
H       1.07391314      -0.32759979      -1.12876380       0.28434269      -0.10487981      -0.16448271       0.15071189       0.13541129       0.23309885 
H       1.76139065      -0.96567226      -2.38704263      -0.12248713       0.10477663       0.37533422       0.22056053      -0.66250501      -2.10789419 
4
Properties=species:S:1:pos:R:3:momenta:R:3:forces:R:3 energy=-2084.005763454592 pbc="F F F"
O       1.92515357      -0.60894766      -1.55120326      -0.35630084      -0.08695848      -0.29438092      -1.35919150      -0.29659823       0.39546682 
H       2.73824880      -0.08239020      -1.54896929       0.04041131       0.00020164      -0.08436601       0.49074574       0.35492017      -0.40805491 
H       1.33699544      -0.33736137      -0.80795833       0.23102535      -0.02202585      -0.03454015       0.23766300      -0.15469388       0.07989064 
H       1.37960245      -0.60254686      -2.37525190       0.08486418       0.10878268       0.41328708       0.63078275       0.09637195      -0.06730255 
4
Properties=species:S:1:pos:R:3:momenta:R:3:forces:R:3 energy=-2083.9631095772565 pbc="F F F"
O       1.91498332      -0.60097104      -1.57626641      -0.21734978      -0.05588312       0.23287428      -1.92944194      -0.08963479       0.78270489 
H       2.75883247      -0.15514438      -1.78245384      -0.02004231       0.12658907      -0.06663325      -0.06045817       0.34096439      -0.22437798 
H       1.80975692      -0.78463340      -0.59427063       0.11042084      -0.06642297      -0.33198814       0.20971154       0.16585784      -0.99127727 
H       1.04767969      -0.20912586      -1.95765220       0.12697125      -0.00428297       0.16574711       1.78018858      -0.41718744       0.43295036 
4
Properties=species:S:1:pos:R:3:momenta:R:3:forces:R:3 energy=-2083.9607570881444 pbc="F F F"
O       1.89705473      -0.59040361      -1.59068497       0.21559949       0.02182513       0.12130284      -0.69354387      -0.69951499       1.82248414 
H       2.64420772      -0.06983712      -1.95749302      -0.30236299      -0.16287107      -0.02521806      -0.21234465       0.22396039       0.04749354 
H       2.19805136      -1.17621741      -0.80547868      -0.00640731       0.11129360      -0.18719242      -0.47091062       0.97626980      -1.36348967 
H       1.05857300      -0.07057563      -1.34255315       0.09317080       0.02975234       0.09110764       1.37679915      -0.50071519      -0.50648801 
4
Properties=species:S:1:pos:R:3:momenta:R:3:forces:R:3 energy=-2083.9475951890013 pbc="F F F"
O       1.87857418      -0.57878112      -1.57718625       0.08212486       0.10694845       0.02890918       0.51825154      -2.13165048       1.06458548 
H       2.29615526      -0.07468259      -2.28399967      -0.32779803      -0.03186640       0.08829865      -0.00803780       1.03649495      -0.32317924 
H       2.51450315      -1.24480299      -1.20045754      -0.01248649       0.06529755      -0.11424997      -0.38109276       0.27218249      -0.41182566 
H       1.38349752      -0.18161694      -0.83531962       0.25815966      -0.14037960      -0.00295786      -0.12912098       0.82297305      -0.32958058 
4
Properties=species:S:1:pos:R:3:momenta:R:3:forces:R:3 energy=-2084.0045826499927 pbc="F F F"
O       1.90773878      -0.61076591      -1.56902950       0.21404088       0.21343486      -0.24706290      -0.89036963       0.37596707       0.57189732 
H       1.67209536      -0.09634561      -2.39060615      -0.02225988      -0.35868996       0.22563753      -0.01138805      -0.31459496       0.67093667 
H       2.80673063      -0.39034379      -1.25555568      -0.11102295       0.20606275       0.07246028       0.27432870       0.00355885      -0.05173177 
H       1.25242865      -0.50674971      -0.80307928      -0.08075805      -0.06080764      -0.05103492       0.62742898      -0.06493097      -1.19110221 
4
Properties=species:S:1:pos:R:3:momenta:R:3:forces:R:3 energy=-2083.950884263707 pbc="F F F"
O       1.93895249      -0.53652489      -1.54839320      -0.10963509       0.15382704      -0.29967377       0.71021988      -1.90603038      -0.61447664 
H       2.23597081      -1.35092170      -2.09926896       0.18448686      -0.02191984       0.20992228      -0.41993933       1.40413142       1.05817346 
H       1.28513865      -0.01691326      -2.07173406      -0.30542128      -0.37735114      -0.04566890      -0.13543809      -0.01986174       0.59948878 
H       1.71472051      -0.80395944      -0.60577779       0.23056950       0.24544394       0.13542039      -0.15484246       0.52176071      -1.04318560 
4
Properties=species:S:1:pos:R:3:momenta:R:3:forces:R:3 energy=-2083.881662537572 pbc="F F F"
O       1.88978629      -0.53285828      -1.58647763      -0.11182211      -0.04142428       0.17714136      -0.01368740      -1.81105718       0.40070491 
H       2.58339683      -1.14079597      -2.01061631       0.16579855      -0.02517376      -0.15633291      -0.62771565       1.12154118       0.51435140 
H       1.13516972      -1.17399981      -1.27206413       0.08458602      -0.03771275       0.17903835       1.39773927       1.75561213      -0.16783480 
H       2.29763043       0.08480488      -0.88962346      -0.13856246       0.10431080      -0.19984680      -0.75633622      -1.06609613      -0.74722152 
4
Properties=species:S:1:pos:R:3:momenta:R:3:forces:R:3 energy=-2083.966000961719 pbc="F F F"
O       1.86829399      -0.58474780      -1.55001470       0.34479523       0.13340879       0.27283786       0.33924017      -0.01616259       0.14775163 
H       2.27388525      -0.87972101      -2.39334135      -0.23706930      -0.15766516      -0.21106812      -0.42129907       0.44951384      -0.43327611 
H       2.49410458      -0.90709336      -0.85678851       0.17310145       0.16953771       0.02256586      -0.47570138       0.56670820       0.34074575 
H       1.58933345       0.38041513      -1.50091447      -0.28082739      -0.14528135      -0.08433560       0.55776027      -1.00005945      -0.05522126 
4
Properties=species:S:1:pos:R:3:momenta:R:3:forces:R:3 energy=-2083.9820502350467 pbc="F F F"
O       1.92729114      -0.60190903      -1.54939491       0.13015994      -0.07620152      -0.29656117       0.90019342       0.74910029       1.17891304 
H       1.35009701      -0.77965790      -2.29567718      -0.28485012       0.03166723       0.15989092      -1.02274207      -0.37159158      -0.44551130 
H       2.57224531       0.10187086      -1.81753515      -0.02759079       0.19059199       0.00008632      -0.20396195      -0.27058246       0.50369087 
H       1.49857689      -0.45622868      -0.64766935       0.18228097      -0.14605770       0.13658393       0.32651059      -0.10692625      -1.23709261 
4
Properties=species:S:1:pos:R:3:momenta:R:3:forces:R:3 energy=-2083.977009493462 pbc="F F F"
O       1.89242374      -0.59815704      -1.57239546      -0.52218889       0.23232869       0.11109558       1.47739334      -0.59311262      -0.92499743 
H       1.13020262      -0.35069140      -1.05360866       0.10225741      -0.01229820       0.18266085      -0.78020926       0.10710778       1.13863248 
H       2.12964791       0.09363465      -2.20587204      -0.04763858       0.01552029      -0.23598719       0.01589606       0.44233537      -0.54327903 
H       2.71448486      -0.93651072      -1.13633578       0.46757006      -0.23555078      -0.05776924      -0.71308014       0.04366947       0.32964398 
4
Properties=species:S:1:pos:R:3:momenta:R:3:forces:R:3 energy=-2083.9391355372836 pbc="F F F"
O       1.89161016      -0.58987857      -1.53664514      -0.25333365      -0.13966647       0.64647193      -1.11838407       1.28945423       2.16094938 
H       2.17853962       0.12923241      -0.93729962       0.39922487       0.16319202      -0.12066650       0.21298944      -0.10709221       0.03679307 
H       1.25258808      -0.29634444      -2.17117177      -0.21205453       0.04279901      -0.17020190      -1.07803895       0.36315938      -1.25089216 
H       2.55612086      -1.15785156      -1.85477491       0.06616332      -0.06632456      -0.35560352       1.98343359      -1.54552140      -0.94685028 
4
Properties=species:S:1:pos:R:3:momenta:R:3:forces:R:3 energy=-2083.8628960082174 pbc="F F F"
O       1.89729180      -0.58493425      -1.50787746       0.01064817       0.20714461       0.19491684       0.27360973      -0.33022684       0.86947103 
H       2.76578971      -0.15764682      -1.45959350       0.23637618      -0.15489973      -0.12987144       1.09940724      -0.53689908       0.03441550 
H       1.34764075       0.08900992      -1.85541789      -0.07869549       0.14322315       0.07025985      -2.01969232       1.86118981      -0.54210245 
H       1.78363891      -1.33480296      -2.10483621      -0.16832886      -0.19546803      -0.13530525       0.64667535      -0.99406389      -0.36178407 
4
Properties=species:S:1:pos:R:3:momenta:R:3:forces:R:3 energy=-2083.919005897683 pbc="F F F"
O       1.90918728      -0.59164302      -1.52744764       0.14466412       0.13740580       0.10234360       2.57349731      -0.97093979       0.30086061 
H       2.83107610      -0.54271104      -1.89583896       0.03102945      -0.05948559      -0.15629020      -0.69971491      -0.33400861      -0.08329729 
H       1.64982391       0.22700007      -1.16390958       0.13522604      -0.21258774       0.19430351      -0.77367636       2.26923176       1.13444884 
H       1.22736395      -0.98124717      -2.04948080      -0.31091960       0.13466754      -0.14035691      -1.10010604      -0.96428337      -1.35201216 
4
Properties=species:S:1:pos:R:3:momenta:R:3:forces:R:3 energy=-2083.9708675863517 pbc="F F F"
O       1.91634593      -0.60217532      -1.54739265       0.17003650      -0.15079301       0.46084976       2.60869146       0.24666821       0.04401408 
H       2.68216437      -0.20735769      -2.05304119      -0.17943158       0.15941949      -0.09282389      -0.82689691      -0.46068727       0.04861686 
H       1.79359351      -0.13652649      -0.71903291      -0.05967392      -0.06398673      -0.08926070      -0.36920823       0.42181578       0.99244734 
H       1.11888390      -0.78590498      -2.02058755       0.06906900       0.05536024      -0.27876518      -1.41258633      -0.20779672      -1.08507829 
4
Properties=species:S:1:pos:R:3:momenta:R:3:forces:R:3 energy=-2083.986697284747 pbc="F F F"
O       1.94801012      -0.59147372      -1.53765472      -0.59358055       0.09964599       0.27076189      -0.60808646       0.70285395       1.87477755 
H       2.27544761       0.21035942      -1.96544818      -0.01992870      -0.11611049      -0.13130994       0.49078454       0.39901076      -0.78623205 
H       1.28785133      -0.28612938      -0.85582518       0.20066283      -0.21770135       0.07584788       0.40835108      -0.45524782      -0.16919340 
H       1.52876803      -1.22387533      -2.12594899       0.41284641       0.23416585      -0.21529983      -0.29104917      -0.64661690      -0.91935210 
4
Properties=species:S:1:pos:R:3:momenta:R:3:forces:R:3 energy=-2083.9611063214134 pbc="F F F"
O       1.93604244      -0.58455512      -1.54003392       0.00940451      -0.21774057       0.10566019      -1.32626875      -2.40204532       0.75138556 
H       1.92660950       0.21723827      -1.04885251      -0.04972028      -0.29270566      -0.21992043       0.12322554       1.88358120       0.94674544 
H       1.08570970      -1.09849306      -1.43284672       0.00231294       0.06441665      -0.21206022       0.75676661       0.35489362      -0.27110845 
H       2.26969904      -0.52820261      -2.42776039       0.03800283       0.44602959       0.32632046       0.44627661       0.16357049      -1.42702255 
4
Properties=species:S:1:pos:R:3:momenta:R:3:forces:R:3 energy=-2084.0211252678714 pbc="F F F"
O       1.92419875      -0.60007633      -1.54197891      -0.03201586      -0.04325261      -0.18710995       0.74444541       0.45956582       0.98179355 
H       1.37633885      -0.21779520      -0.82456309       0.21346343      -0.12539604      -0.09379341       0.07233660       0.04483623       0.04652116 
H       1.38833901      -0.90515229      -2.27643789      -0.01265005      -0.01050050      -0.12137592      -0.41180911      -0.26203368      -0.97077622 
H       2.70532371      -0.04015692      -1.77758770      -0.16879752       0.17914916       0.40227928      -0.40497290      -0.24236836      -0.05753849 
4
Properties=species:S:1:pos:R:3:momenta:R:3:forces:R:3 energy=-2083.9629525943897 pbc="F F F"
O       1.95134654      -0.58556318      -1.56089111      -0.09054877      -0.09842159      -0.40881217       0.20602543       0.32567711       3.24547991 
H       1.34648550      -1.11474468      -0.97454455       0.31532361       0.12824340      -0.13943951       0.42594141       0.10195688      -0.32313887 
H       1.63840522      -0.60660105      -2.44659004       0.04794089       0.08188255       0.19751737      -0.62528012       0.27102144      -2.17891870 
H       2.05422055       0.32788819      -1.15727909      -0.27271573      -0.11170436       0.35073431      -0.00668672      -0.69865542      -0.74342234 
4
Properties=species:S:1:pos:R:3:momenta:R:3:forces:R:3 energy=-2084.0164100696766 pbc="F F F"
O       1.95250542      -0.54850607      -1.57309444      -0.49013055       0.01743169      -0.52314169      -0.24627499      -0.48940843      -0.02805237 
H       1.94232082      -1.52845192      -1.49309507       0.24994221       0.07719484       0.10340358       0.15067855      -0.08217667      -0.28919179 
H       1.26498177      -0.25583281      -2.22227065       0.28899839       0.11160570       0.23577334       0.19945096       0.08586096       0.31015489 
H       1.81341497      -0.19734414      -0.66935648      -0.04881004      -0.20623223       0.18396477      -0.10385451       0.48572415       0.00708927 
4
Properties=species:S:1:pos:R:3:momenta:R:3:forces:R:3 energy=-2083.9438042960646 pbc="F F F"
O       1.94742796      -0.55728897      -1.55730700      -0.04553726       0.14989327      -0.32239270       0.20133948       1.65038618      -0.40420156 
H       1.92383834      -1.27225486      -2.20694590      -0.00480289       0.12722525       0.02932080      -0.23216112      -0.09071231      -0.89205277 
H       1.47831079       0.30838479      -1.72342402       0.22645399      -0.03788515       0.24982798       0.35130601      -0.83149669      -0.54369269 
H       1.69915790      -0.87835632      -0.70493086      -0.17611384      -0.23923337       0.04324391      -0.32048437      -0.72817719       1.83994702 
4
Properties=species:S:1:pos:R:3:momenta:R:3:forces:R:3 energy=-2083.9370888489657 pbc="F F F"
O       1.95248212      -0.59240280      -1.55805983       0.48775483      -0.10849243      -0.17206002       1.01620901       2.38905783      -1.03888719 
H       1.60332972      -0.41214047      -2.47886161      -0.25259512       0.13486599       0.22374147       0.55009713       0.16039832       0.62649469 
H       2.10361227       0.25500659      -1.01813982      -0.04854878      -0.19985903       0.06362261      -0.12473272      -1.02119593      -0.90469063 
H       1.31414539      -1.12776499      -1.12635045      -0.18661093       0.17348548      -0.11530406      -1.44157342      -1.52826022       1.31708313 
4
Properties=species:S:1:pos:R:3:momenta:R:3:forces:R:3 energy=-2083.9109493361448 pbc="F F F"
O       1.92756425      -0.61415790      -1.58805764      -0.11702701       0.41830900       0.32661774       1.19433544       1.29914523       0.64448928 
H       1.96307617       0.24172951      -2.10624700       0.13405865      -0.00730607      -0.11711229       0.62269196      -0.57138427       0.21482705 
H       2.44279304      -0.53144724      -0.71833170      -0.00218889      -0.48371547       0.12742016      -0.19117585      -0.05009895      -1.19823226 
H       1.01071514      -0.64988368      -1.32264724      -0.01484275       0.07271254      -0.33692561      -1.62585155      -0.67766201       0.33891594 
4
Properties=species:S:1:pos:R:3:momenta:R:3:forces:R:3 energy=-2083.8995021941932 pbc="F F F"
O       1.92061279      -0.54568183      -1.49418268       0.07529899      -0.09632811       0.57608462       0.66872213      -0.45426626      -1.31759369 
H       2.50273367      -0.11108972      -2.18594132       0.02368801       0.14668511      -0.23295113       0.06892260      -0.26767320       0.75567224 
H       1.99154431      -1.52715950      -1.61412313      -0.17786133      -0.14989955      -0.08680965       0.57375875       0.05964393       0.40917472 
H       1.03264010      -0.38820595      -1.83714717       0.07887432       0.09954254      -0.25632384      -1.31140348       0.66229554       0.15274673 
4
Properties=species:S:1:pos:R:3:momenta:R:3:forces:R:3 energy=-2083.911081042328 pbc="F F F"
O       1.91143379      -0.57731248      -1.56801478      -0.11123208       0.11740332       0.57434459      -2.48537235      -0.13842974       0.14636960 
H       2.84610849      -0.77121861      -1.53418383       0.21251525      -0.35298090      -0.15867701       0.92308952      -0.50767845       0.39988716 
H       1.18078687      -1.06024886      -1.07276296      -0.40663610       0.20867051      -0.21805168       1.42414884       0.21162986      -0.38185569 
H       1.64571199       0.30705469      -1.85839993       0.30535293       0.02690707      -0.19761590       0.13813399       0.43447833      -0.16440106 
4
Properties=species:S:1:pos:R:3:momenta:R:3:forces:R:3 energy=-2083.8875522236517 pbc="F F F"
O       1.88420389      -0.57493680      -1.57911816      -0.77261517      -0.09151775      -0.53242010       2.04633792       3.59569461      -2.20759386 
H       1.61487760      -1.34581485      -1.14203049       0.05834611       0.05067211       0.26633458      -0.91232151      -2.19533762       1.72455142 
H       1.66316999       0.33323453      -1.24649301       0.51812214       0.48470656      -0.07224194      -0.45724885      -0.85897192       0.27856566 
H       2.82675340      -0.54953935      -1.90059008       0.19614692      -0.44386092       0.33832746      -0.67676756      -0.54138507       0.20447679 
4
Properties=species:S:1:pos:R:3:momenta:R:3:forces:R:3 energy=-2083.8849372568293 pbc="F F F"
O       1.92424938      -0.54426195      -1.52893546      -0.38969111       0.44808106      -0.94232032      -1.40371367      -2.39328631       3.09802711 
H       0.96852364      -0.35456600      -1.36221672       0.20386457       0.00065337       0.34497824       0.42641020       0.22083331      -0.45660125 
H       2.36704609      -0.18721645      -2.24919012       0.39135441      -0.22966972       0.09905124       1.18024202       1.94458345      -2.88506101 
H       2.13362827      -1.50720918      -1.47420777      -0.20552787      -0.21906471       0.49829083      -0.20293854       0.22786955       0.24363516 
4
Properties=species:S:1:pos:R:3:momenta:R:3:forces:R:3 energy=-2083.9989807646753 pbc="F F F"
O       1.94396647      -0.56731155      -1.55247312      -0.46091931      -0.02599506      -0.73563244       0.23853601       1.93344886      -0.79582546 
H       1.66793451       0.37785596      -1.35780314       0.31932267       0.08753769       0.25612575       0.20617587      -1.08748676       0.07095659 
H       1.73023328      -0.83171282      -2.46618216       0.14941125      -0.22154920       0.32056593      -0.06680321      -0.18884946      -0.15838957 
H       1.75808016      -1.22929088      -0.88803901      -0.00781460       0.16000657       0.15894076      -0.37790867      -0.65711264       0.88325844 
4
Properties=species:S:1:pos:R:3:momenta:R:3:forces:R:3 energy=-2083.8430149228316 pbc="F F F"
O       1.91165510      -0.56548836      -1.54470200      -0.45835714       0.28056850      -0.22458957      -0.44020653       1.76902587      -3.65585697 
H       2.71964838      -0.05860068      -1.83465366       0.21129402      -0.38847895      -0.02514474      -0.45220706      -0.71764199       0.94436807 
H       1.19134078      -0.59061809      -2.23369018       0.00415317       0.02408144       0.35209077       0.60893846      -0.05803824       0.73165446 
H       1.75810553      -1.06286678      -0.76702387       0.24290996       0.08382902      -0.10235646       0.28347514      -0.99334564       1.97983444 
4
Properties=species:S:1:pos:R:3:momenta:R:3:forces:R:3 energy=-2083.758105667834 pbc="F F F"
O       1.93084513      -0.53789479      -1.54835392      -0.09511000       0.43936820       0.25480450      -3.78578706       0.71951184      -0.48113549 
H       2.29737799      -0.66226927      -2.47434849       0.04213080      -0.03433180      -0.12654385       0.12068122      -0.41229697       1.31954177 
H       0.86250402      -0.46945736      -1.57389178       0.14958573      -0.19942776       0.21293184       3.13389255      -0.13370981       0.00800122 
H       2.20462810      -1.01832473      -0.72916411      -0.09660653      -0.20560864      -0.34119248       0.53121329      -0.17350506      -0.84640750 
4
Properties=species:S:1:pos:R:3:momenta:R:3:forces:R:3 energy=-2083.80950796232 pbc="F F F"
O       1.91640991      -0.51987392      -1.51119876      -0.31439600      -0.00691932       0.24226709      -3.52944245      -1.83353116      -0.47761257 
H       2.22994650      -0.17587967      -2.35860822       0.22030695      -0.06106010      -0.04230815       0.98230065       0.39513891      -0.57381619 
H       0.98131401      -0.92717639      -1.78482165       0.09896123      -0.09665338      -0.00016532       1.70733372       1.30939105       0.97652611 
H       2.38236576      -1.33302293      -1.22370210      -0.00487218       0.16463280      -0.19979362       0.83980808       0.12900120       0.07490265 
4
Properties=species:S:1:pos:R:3:momenta:R:3:forces:R:3 energy=-2083.932204549667 pbc="F F F"
O       1.89700162      -0.54572894      -1.53049216       0.20449344      -0.16808517      -0.29754329      -2.12297239      -1.51075498      -0.41725691 
H       2.06463432       0.08436629      -2.24609651       0.01048691       0.08957077       0.17840569       0.77473297       0.48260370      -0.09261334 
H       1.21951117      -1.23557085      -1.86725408      -0.14468724      -0.17628660       0.12774762       1.31650717       0.89568500       0.95214121 
H       2.61752956      -0.87450302      -0.94755600      -0.07029311       0.25480100      -0.00861001       0.03173225       0.13246629      -0.44227095 
4
Properties=species:S:1:pos:R:3:momenta:R:3:forces:R:3 energy=-2083.900495007925 pbc="F F F"
O       1.90387711      -0.55856399      -1.54536176       0.28420543       0.02891425       0.07222978      -0.49171579      -0.13226706      -0.33130788 
H       1.93320121      -0.04830963      -2.39044858      -0.00462006      -0.11619658       0.02043343       0.47298397      -0.00786126       0.65136899 
H       1.25308854      -1.31132879      -1.59980623      -0.13800498       0.00188233      -0.02804980       0.87202649       0.43998955       0.62663640 
H       2.60625735      -0.46235094      -0.83464114      -0.14158040       0.08540001      -0.06461342      -0.85329468      -0.29986123      -0.94669751 
4
Properties=species:S:1:pos:R:3:momenta:R:3:forces:R:3 energy=-2083.8840772982 pbc="F F F"
O       1.89268588      -0.56271672      -1.54751525      -0.16466704       0.05431126       0.23621332      -0.00379463       0.24678462      -0.14109318 
H       1.99242369      -0.06452584      -2.39806270       0.10110212      -0.10741054      -0.01939687       0.13024439       0.05515315       0.81048466 
H       1.74437731      -1.53221317      -1.71665222       0.21202876      -0.04878452      -0.13317520       0.32623082       0.68839897       0.84508526 
H       2.23337365      -0.15933812      -0.67600082      -0.14846384       0.10188380      -0.08364125      -0.45268058      -0.99033674      -1.51447673 
4
Properties=species:S:1:pos:R:3:momenta:R:3:forces:R:3 energy=-2083.9299295457927 pbc="F F F"
O       1.85744743      -0.56858968      -1.57197621      -0.60994120       0.07780486      -0.08387226       1.42083151       0.57962828       0.65374693 
H       2.40417175       0.08164120      -2.13556704       0.12062255      -0.14390473       0.21131686      -0.92334208      -0.70828700       0.88518609 
H       2.28320283      -1.47385389      -1.68572703       0.28784022      -0.00561070      -0.09155869      -0.57943098       0.76578155       0.36257462 
H       1.84210552      -0.27064868      -0.58117664       0.20147843       0.07171056      -0.03588591       0.08194155      -0.63712283      -1.90150764 
4
Properties=species:S:1:pos:R:3:momenta:R:3:forces:R:3 energy=-2083.885610692483 pbc="F F F"
O       1.88344562      -0.62191086      -1.58311071       0.00107068      -0.07212744      -0.09942840      -0.95732612       2.54059040       1.11705286 
H       1.98460357       0.15907524      -2.21117943       0.00540574      -0.22936286      -0.00012331       0.09348192      -0.97611840      -0.00474592 
H       2.76464159      -0.80555757      -1.19888822       0.18560927       0.17095317       0.19455540       0.44795139      -0.37910313      -0.10073592 
H       1.36759114      -0.17006397      -0.81567613      -0.19208570       0.13053712      -0.09500370       0.41589281      -1.18536888      -1.01157103 
4
Properties=species:S:1:pos:R:3:momenta:R:3:forces:R:3 energy=-2083.9407558995376 pbc="F F F"
O       1.90203836      -0.61571203      -1.52511749       0.04842718       0.35745188      -0.27810156       0.78107978       0.40388753      -2.30543987 
H       2.21202545      -0.70888685      -2.51132160       0.06467230      -0.35065517       0.36561563      -0.35291179      -0.11136844       1.94673101 
H       2.57298035      -0.05908712      -1.04408961       0.09586055       0.00246511      -0.00875242      -0.41979138      -0.27555116      -0.09529866 
H       1.03672610      -0.14696021      -1.59080232      -0.20896002      -0.00926183      -0.07876165      -0.00837661      -0.01696793       0.45400752 
4
Properties=species:S:1:pos:R:3:momenta:R:3:forces:R:3 energy=-2083.945290755823 pbc="F F F"
O       1.90054689      -0.56223565      -1.52190131      -0.02093069      -0.07576527      -0.30861941       2.03789172      -1.07300336       0.43041640 
H       2.19212515      -1.54526692      -1.59465630      -0.02323009       0.11233475       0.39046380      -0.41648961       1.95682428      -0.00495835 
H       2.60044752       0.14220333      -1.68444056       0.06261929       0.00387558      -0.08272308      -0.66843199      -1.01662801       0.10168331 
H       1.05283185      -0.36064901      -1.91816401      -0.01845851      -0.04044507       0.00087868      -0.95297013       0.13280709      -0.52714136 
4
Properties=species:S:1:pos:R:3:momenta:R:3:forces:R:3 energy=-2083.8675709361733 pbc="F F F"
O       1.89857207      -0.53607457      -1.53566873      -0.10464883       0.47859830       0.19676236       2.96872335      -0.55336718       1.86270720 
H       2.03909632      -1.24704332      -0.78627047       0.07357468      -0.13601955       0.03812220      -0.36036877       1.49143024      -1.92414971 
H       2.69764116      -0.32045860      -2.10811472      -0.03013672      -0.16479769      -0.13600566      -0.61305216      -0.41520964       0.95830808 
H       1.14001143      -0.61143995      -2.08435873       0.06121087      -0.17778106      -0.09887890      -1.99530242      -0.52285342      -0.89686557 
4
Properties=species:S:1:pos:R:3:momenta:R:3:forces:R:3 energy=-2083.9547976259764 pbc="F F F"
O       1.90110450      -0.52753390      -1.52273391       0.06472440      -0.01250556      -0.40589255      -0.76023602      -0.43382007      -1.44489149 
H       1.86794094      -1.32732059      -0.92047196      -0.13935927      -0.23328651       0.26441003       0.50999937       0.65470237      -0.51218622 
H       2.75589258      -0.34660671      -2.00823184      -0.10894259       0.04074333      -0.03822852      -0.23042401      -0.41100981       0.90535717 
H       1.21272060      -0.64057230      -2.25534199       0.18357746       0.20504874       0.17971104       0.48066066       0.19012751       1.05172055 
4
Properties=species:S:1:pos:R:3:momenta:R:3:forces:R:3 energy=-2083.9005845841616 pbc="F F F"
O       1.91804952      -0.54764803      -1.51466839       0.03479331       0.14534469       0.03571171       2.38585671       2.20270314      -2.89023945 
H       1.20509243      -1.07299345      -1.18723475      -0.26047299      -0.03844257       0.05032379      -1.48626575      -1.11726675       0.47785254 
H       2.70048535      -1.06848486      -1.88395183      -0.08214443      -0.15318999      -0.08001964      -0.99199951       0.27649433       0.74234642 
H       1.66202449       0.14623067      -2.24087521       0.30782412       0.04628787      -0.00601586       0.09240855      -1.36193071       1.67004050 
4
Properties=species:S:1:pos:R:3:momenta:R:3:forces:R:3 energy=-2083.9477851938104 pbc="F F F"
O       1.90885672      -0.54842911      -1.52038153      -0.12338823      -0.20289975      -0.46107403       2.30548978      -1.44071283      -0.05529597 
H       0.94420603      -0.54903909      -1.57275753       0.06483757       0.09099760       0.04394398      -0.60841528       0.45667212      -0.44257204 
H       2.28948331      -1.48292652      -1.56839582      -0.14265884       0.07459164       0.23229283      -0.60917733       1.05992092       0.21546687 
H       2.47982136       0.04911522      -2.08022946       0.20120950       0.03731052       0.18483722      -1.08789717      -0.07588020       0.28240114 
4
Properties=species:S:1:pos:R:3:momenta:R:3:forces:R:3 energy=-2083.956362367994 pbc="F F F"
O       1.90020771      -0.56422363      -1.52121206      -0.17818714      -0.07074472      -0.54459180       0.39253905      -2.30815879      -0.08610076 
H       1.15973420       0.01805664      -1.77678440       0.29057943      -0.12856079       0.20091012      -0.05362580      -0.04465552      -0.27373188 
H       1.89056543      -1.54427449      -1.82496049      -0.22981176       0.08811619       0.06226920      -0.46529948       1.84761475       0.42023227 
H       2.80048840      -0.20594142      -1.60645570       0.11741947       0.11118932       0.28141248       0.12638623       0.50519956      -0.06039962 
4
Properties=species:S:1:pos:R:3:momenta:R:3:forces:R:3 energy=-2083.9429067526876 pbc="F F F"
O       1.89516595      -0.57568498      -1.52745920      -0.00039407      -0.02180476       0.17474928       0.46345692      -2.76181919      -1.05420504 
H       1.16278520       0.02106614      -1.72310674       0.07130613      -0.25945880      -0.01557766      -0.37449434       0.45530406      -0.29603598 
H       2.04078563      -1.38013735      -2.15880051      -0.02456247       0.05089554      -0.12964031      -0.53733042       1.75475868       1.15543329 
H       2.72724009      -0.19117335      -1.22713853      -0.04634959       0.23036802      -0.02953131       0.44836783       0.55175645       0.19480772 
4
Properties=species:S:1:pos:R:3:momenta:R:3:forces:R:3 energy=-2083.9213634603575 pbc="F F F"
O       1.92387998      -0.58340079      -1.50744362       0.11165736       0.23246785       0.05609786      -0.83910191      -2.16619960      -2.11982796 
H       0.92034525      -0.48561343      -1.47737216       0.27131170      -0.19473136      -0.07905603       1.12324665       0.33374007       0.18001926 
H       2.13216298      -1.18293955      -2.33187645      -0.21371184       0.05786713       0.05519479      -0.27947716       1.05141844       1.79748211 
H       2.42255299       0.24077395      -1.61748503      -0.16925722      -0.09560362      -0.03223661      -0.00466758       0.78104109       0.14232659 
4
Properties=species:S:1:pos:R:3:momenta:R:3:forces:R:3 energy=-2083.8920131314985 pbc="F F F"
O       1.94278924      -0.57728614      -1.54850019      -0.07713095       0.39462845      -0.17100086      -1.88557289      -2.43360799       0.31427101 
H       1.28130054      -0.95509526      -0.83155717       0.15769784      -0.10409093      -0.01129034       1.58637591       1.14792870      -1.61227879 
H       1.71844436      -0.93189397      -2.47779096      -0.11338733      -0.10787086       0.01068989       0.42693141       0.89803491       1.39715555 
H       2.17518810       0.36215841      -1.46573459       0.03282045      -0.18266666       0.17160131      -0.12773443       0.38764439      -0.09914777 
4
Properties=species:S:1:pos:R:3:momenta:R:3:forces:R:3 energy=-2083.957106107801 pbc="F F F"
O       1.94655539      -0.58763455      -1.56126692       0.42424341       0.33606787      -0.12538611      -1.02935794      -0.42979458       1.50394141 
H       1.33033868      -1.12292266      -0.92012243      -0.22551531      -0.01571749      -0.02884009       1.30361469       1.19890034      -1.28662987 
H       1.56310112      -0.54104432      -2.46937772      -0.07739866       0.03943770       0.06230162       0.12986564       0.15399793       0.25518430 
H       2.22171674       0.30338626      -1.18294871      -0.12132944      -0.35978808       0.09192459      -0.40412238      -0.92310369      -0.47249584 
4
Properties=species:S:1:pos:R:3:momenta:R:3:forces:R:3 energy=-2083.9946507374725 pbc="F F F"
O       1.92172899      -0.60244152      -1.57456909       0.02593627       0.37655881      -0.12540765      -0.45614046      -0.57689947       1.64351796 
H       1.04599660      -0.81951206      -1.10381884      -0.16179881      -0.00108112       0.14492600       1.34922170       0.37178973      -0.61157462 
H       1.80471119       0.01965089      -2.30446972       0.26413640      -0.02485432      -0.05488499      -0.11039637       0.47280810      -0.53172279 
H       2.65849387      -0.32570290      -0.95302804      -0.12827386      -0.35062337       0.03536664      -0.78268487      -0.26769836      -0.50022055 
4
Properties=species:S:1:pos:R:3:momenta:R:3:forces:R:3 energy=-2083.933648224283 pbc="F F F"
O       1.89158440      -0.58500599      -1.58181563       0.22941958      -0.31937226      -0.41906870       0.40116271      -1.69402169       1.10676879 
H       1.07746924      -0.17720089      -1.18485547      -0.01654565       0.09674745       0.15371593       0.62636187      -0.45549446       0.09705053 
H       2.46692398       0.04874413      -2.01768525       0.09548584       0.04548959       0.12281840       0.46160758       0.72173923      -0.45060860 
H       2.44326420      -1.27384454      -1.04375862      -0.30835976       0.17713522       0.14253436      -1.48913216       1.42777691      -0.75321072 
4
Properties=species:S:1:pos:R:3:momenta:R:3:forces:R:3 energy=-2083.8072185602755 pbc="F F F"
O       1.91427888      -0.60312530      -1.60508457       0.13780990      -0.21368794       0.27443059       0.93684300      -1.03320838       3.85273881 
H       1.13276957      -0.06451995      -1.81925826       0.07768935       0.08821419      -0.12270142      -0.32161946       0.45203298      -0.26158753 
H       2.72724355      -0.04172256      -1.43374120      -0.11390323       0.15746635      -0.01507911      -0.61087552      -0.07896667      -0.80413485 
H       1.76743688      -1.00846856      -0.62397458      -0.10159601      -0.03199259      -0.13665006      -0.00434802       0.66014207      -2.78701644 
4
Properties=species:S:1:pos:R:3:momenta:R:3:forces:R:3 energy=-2083.940522216481 pbc="F F F"
O       1.93209060      -0.57489932      -1.58959995      -0.16927802       0.06577921       0.36205874       0.26384712      -2.78501698       1.63733644 
H       1.12348078      -0.24901559      -1.98835838       0.20058783       0.14890728      -0.05238046      -0.79749999       0.69346966      -0.43690905 
H       2.49634501       0.08779623      -1.14585698      -0.10681421       0.10660622      -0.26564391      -0.07901806       0.22734984       0.06379078 
H       1.72491622      -1.40149512      -0.98853105       0.07550440      -0.32129272      -0.04403437       0.61267093       1.86419748      -1.26421817 
4
Properties=species:S:1:pos:R:3:momenta:R:3:forces:R:3 energy=-2083.9633008101428 pbc="F F F"
O       1.93400850      -0.56848580      -1.56520004       0.15069803       0.29601842      -0.17440077      -0.03312195       1.52927270       0.12519282 
H       1.39113559      -0.66010832      -2.37974217       0.13455678      -0.06299506       0.07035797       0.11748807      -0.47756234       0.30162885 
H       1.81618347       0.34211779      -1.14619411      -0.41107655       0.06327801      -0.27381264       0.25112310      -1.38098079      -0.17928579 
H       2.10698192      -1.34651952      -0.98408608       0.12582174      -0.29630136       0.37785544      -0.33548922       0.32927043      -0.24753587 
4
Properties=species:S:1:pos:R:3:momenta:R:3:forces:R:3 energy=-2083.8187661626916 pbc="F F F"
O       1.89492948      -0.57820839      -1.54364577      -0.33463921      -0.23793051       0.42935800      -2.61263248       1.04304331      -3.87184560 
H       2.28154852      -1.16210003      -2.23983078       0.14314354       0.21111617      -0.14955132      -0.16588043       0.36686487       0.32788653 
H       1.32086565       0.22491600      -1.88728319      -0.14411547      -0.13640107      -0.42250831       1.59256560      -1.83598551       1.12455650 
H       2.33214994      -0.57300881      -0.72501815       0.33561114       0.16321541       0.14270164       1.18594731       0.42607733       2.41940257 
4
Properties=species:S:1:pos:R:3:momenta:R:3:forces:R:3 energy=-2083.8757252940177 pbc="F F F"
O       1.92210538      -0.61116469      -1.52406877       0.07395320       0.08991710       0.57530822      -0.23253686      -1.71002979      -3.80464020 
H       2.63833090      -0.25330025      -2.11213862      -0.22052290       0.13920458      -0.20801937       0.01856806      -0.42419788       0.25667141 
H       1.12143924      -0.79185916      -2.14816027       0.12631435      -0.23351214      -0.31102148       1.16004230       0.24273971       1.40330395 
H       1.74345748       0.05804964      -0.90255990       0.02025536       0.00439047      -0.05626737      -0.94607350       1.89148796       2.14466485 
4
Properties=species:S:1:pos:R:3:momenta:R:3:forces:R:3 energy=-2083.973109683633 pbc="F F F"
O       1.94051517      -0.57367736      -1.52751068      -0.42698874       0.09708790       0.25632506       0.44725124       2.81699020      -0.17108240 
H       2.19459294       0.04820267      -2.26846291      -0.08154401      -0.06706567      -0.23296001       0.10983040      -0.89399750       0.34879095 
H       1.82643845      -1.48393596      -1.77596107       0.34868446      -0.02642023      -0.05687505      -0.36343880      -1.41368365      -0.47586988 
H       1.18999566      -0.14637628      -1.06380481       0.15984829      -0.00360201       0.03351000      -0.19364284      -0.50930904       0.29816133 
4
Properties=species:S:1:pos:R:3:momenta:R:3:forces:R:3 energy=-2083.978697303844 pbc="F F F"
O       1.93814791      -0.54562470      -1.52893543       0.02974030       0.04096560       0.36128614      -1.99557261       2.17902386      -0.14436255 
H       2.07755534      -0.24626868      -2.45456648      -0.04925577      -0.12622041       0.03552009       0.35645977      -0.27671612       0.01619054 
H       2.19468391      -1.44359102      -1.34538288       0.05333063       0.02031080      -0.21836513       0.36690996      -1.43561278       0.13780690 
H       0.97636091      -0.33750234      -1.28566572      -0.03381517       0.06494401      -0.17844109       1.27220287      -0.46669496      -0.00963489 
4
Properties=species:S:1:pos:R:3:momenta:R:3:forces:R:3 energy=-2083.8993823528 pbc="F F F"
O       1.95210930      -0.54260566      -1.53371788      -0.10777203      -0.15614485      -0.08421598      -2.93011731       2.81112386       0.04014004 
H       1.77120871      -0.27288701      -2.46910810      -0.08856183      -0.12655713       0.07191144       0.66333884      -0.26780860       0.02398769 
H       2.21085247      -1.44730627      -1.45839398       0.26923092       0.13196737      -0.06948356       0.50649906      -1.97691067       0.13604038 
H       1.04494360      -0.35508693      -1.08220582      -0.07289706       0.15073461       0.08178811       1.76027940      -0.56640459      -0.20016810 
4
Properties=species:S:1:pos:R:3:momenta:R:3:forces:R:3 energy=-2083.994798745099 pbc="F F F"
O       1.91931738      -0.52462000      -1.57798023      -0.15926259      -0.07215814      -0.26456582      -1.65809180      -0.03237042       0.40518949 
H       1.33059815      -1.04904597      -2.19802885       0.05389644      -0.18033088       0.21923115       0.94852455       0.26959636       0.31137974 
H       2.79647937      -0.89851621      -1.38538527       0.11810496       0.08910295      -0.13369578       0.37718438      -0.40772683      -0.29486024 
H       1.42040126      -0.41318693      -0.72376064      -0.01273881       0.16338606       0.17903045       0.33238287       0.17050089      -0.42170899 
4
Properties=species:S:1:pos:R:3:momenta:R:3:forces:R:3 energy=-2083.9607719868955 pbc="F F F"
O       1.87568330      -0.53833110      -1.55306272       0.18058224      -0.04351213       0.29391766      -1.37814472      -1.61750210      -0.62725632 
H       1.61470185      -1.48555292      -1.73351443       0.05396271      -0.01859095      -0.04415236       0.04283297       0.81498291      -0.42992654 
H       2.35246783      -0.10523767      -2.28426597      -0.32324596       0.02095622      -0.05546247       0.38801923       0.10232284      -0.01435248 
H       2.27287032      -0.55233555      -0.68488572       0.08870101       0.04114686      -0.19430283       0.94729252       0.70019635       1.07153533 
4
Properties=species:S:1:pos:R:3:momenta:R:3:forces:R:3 energy=-2084.001276915987 pbc="F F F"
O       1.89075630      -0.57407014      -1.52043513       0.61495910       0.27851877      -0.01155273       0.85598790      -1.05497627      -0.05032159 
H       2.01725037      -1.39061348      -2.06878104      -0.26650913       0.01915102      -0.09423107      -0.27472994       0.37923696       0.23961813 
H       1.20334331       0.02069521      -1.87910008      -0.16111459      -0.22191406       0.22608374       0.19628299       0.37680060      -0.01626485 
H       2.78020733      -0.20595702      -1.27265086      -0.18733538      -0.07575572      -0.12029995      -0.77754095       0.29893871      -0.17303170 
4
Properties=species:S:1:pos:R:3:momenta:R:3:forces:R:3 energy=-2083.940036057396 pbc="F F F"
O       1.94285314      -0.57428334      -1.52559004       0.03882331       0.07303747       0.13042239      -0.36202380       0.93850027       0.66623816 
H       2.04895793      -1.02434875      -2.35787401      -0.07084326       0.16847667       0.01339241       0.38532305      -0.93972386      -1.28695088 
H       1.14734014      -0.96045252      -1.05963103       0.23828730      -0.17341643      -0.18295863       0.46896473       0.89189841      -0.13137138 
H       1.97762069       0.41230995      -1.72120811      -0.20626734      -0.06809771       0.03914382      -0.49226398      -0.89067482       0.75208410 
4
Properties=species:S:1:pos:R:3:momenta:R:3:forces:R:3 energy=-2083.9547997523287 pbc="F F F"
O       1.92722739      -0.57750266      -1.51585427      -0.31869133       0.13841327      -0.12422796      -0.79205542       0.69762277       0.09831669 
H       2.59393765      -0.28493943      -2.16086147       0.11441420      -0.03172133       0.18474840       0.54025166      -0.43445400      -0.36443561 
H       1.50106107      -1.46019743      -1.73573716       0.25013170      -0.03603443      -0.18472494       0.18100948       1.07210006       0.13141774 
H       1.32693229       0.22374256      -1.39664095      -0.04585457      -0.07065752       0.12420449       0.07079428      -1.33526882       0.13470118 
4
Properties=species:S:1:pos:R:3:momenta:R:3:forces:R:3 energy=-2083.9438307233545 pbc="F F F"
O       1.90092287      -0.58409412      -1.55373547      -0.02633001       0.23206831       0.05635557      -0.33962873       0.73731095       1.68197208 
H       2.67722057      -0.50235206      -0.94963200      -0.22697763      -0.35543476      -0.00536749      -0.09287581      -0.27141023      -0.65517967 
H       1.99439827      -0.95330546      -2.44752111       0.23939302       0.05169543      -0.02098377       0.00876598       0.14796071      -0.23998204 
H       1.16781808       0.03888305      -1.29483509       0.01391462       0.07167102      -0.03000431       0.42373855      -0.61386143      -0.78681036 
4
Properties=species:S:1:pos:R:3:momenta:R:3:forces:R:3 energy=-2083.9039518126074 pbc="F F F"
O       1.88055893      -0.58192461      -1.57816483      -0.23020661      -0.38779396       0.08072525      -0.64284011      -1.53490103       3.12318246 
H       1.96925555      -0.98425173      -0.61853776      -0.10471897       0.18507175      -0.28161880       0.07947016       0.55807173      -2.38358602 
H       2.58204274      -0.80593215      -2.20706106       0.34505117      -0.03215233       0.17486908       0.50681913       0.12365087      -0.23129650 
H       1.61135567       0.33897488      -1.47864597      -0.01012559       0.23487454       0.02602446       0.05655082       0.85317843      -0.50829994 
4
Properties=species:S:1:pos:R:3:momenta:R:3:forces:R:3 energy=-2083.822560973687 pbc="F F F"
O       1.90548707      -0.60813451      -1.58702480      -0.13927946       0.06403623      -0.10630374      -4.14314582      -0.05821064       2.41145589 
H       1.26147392      -0.52515457      -0.74643757      -0.04724922      -0.01659262       0.07561607       1.84067346      -0.68754709      -1.92466417 
H       2.80917203      -0.69536806      -1.32683090       0.15926936      -0.03020701       0.24732273       1.92847445      -0.00498119       0.46682002 
H       1.69634790       0.18531785      -2.09035075       0.02725932      -0.01723660      -0.21663506       0.37399792       0.75073892      -0.95361174 
4
Properties=species:S:1:pos:R:3:momenta:R:3:forces:R:3 energy=-2083.916230577891 pbc="F F F"
O       1.92868005      -0.60319019      -1.56574836       0.41219807       0.40880845      -0.56827290      -3.47572951      -1.65058624       0.79686834 
H       0.97314182      -0.66977742      -1.19218825      -0.35882369      -0.03820872       0.34842898       1.77697712      -0.04645448      -0.42744657 
H       2.54684492      -0.30132312      -0.91238845      -0.16151007      -0.01239947       0.28144886       1.18569549       0.77257661       0.87627503 
H       1.87888757      -0.14258062      -2.39674267       0.10813569      -0.35820026      -0.06160494       0.51305690       0.92446411      -1.24569680 
4
Properties=species:S:1:pos:R:3:momenta:R:3:forces:R:3 energy=-2083.9414333801365 pbc="F F F"
O       1.91003214      -0.59517629      -1.52196334       0.65455711      -0.59362492       0.06043698       0.64194375      -0.56105942      -0.07692963 
H       1.02827354      -0.36544901      -1.79129425      -0.37532310       0.31481301      -0.27619237      -1.69872215       0.47813346      -0.06227120 
H       2.35597505       0.17835270      -1.10217289      -0.22725324       0.36039726       0.05445408       0.38237724      -0.33885124      -0.42383514 
H       2.31060588      -1.05378163      -2.30280912      -0.05198077      -0.08158536       0.16130131       0.67440116       0.42177720       0.56303598 
4
Properties=species:S:1:pos:R:3:momenta:R:3:forces:R:3 energy=-2083.895079265631 pbc="F F F"
O       1.87021751      -0.57090268      -1.51997514       0.11853848      -0.12693415      -0.27122561       1.07236066      -1.12957236       1.14315857 
H       1.59086172      -0.62028156      -2.41619065       0.21145700       0.06821583      -0.02887248      -1.24215150       0.09873917      -2.18119975 
H       2.21621288       0.33352962      -1.36441840      -0.16760208       0.11415931      -0.01402950       0.44583833      -0.11452773       0.39872841 
H       2.51971860      -1.33939732      -1.44722402      -0.16239341      -0.05544098       0.31412759      -0.27604748       1.14536091       0.63931277 
4
Properties=species:S:1:pos:R:3:momenta:R:3:forces:R:3 energy=-2083.9388462785632 pbc="F F F"
O       1.87281741      -0.55668489      -1.57664281       0.25310374      -0.14155299      -0.39127816       0.98702985      -1.24062079      -1.30577360 
H       2.61134977      -1.03216584      -2.04655732       0.04007994      -0.01537319       0.34793661      -0.41461038       0.59360681      -0.03188892 
H       2.12008306       0.37025397      -1.37954160      -0.08203744       0.09938412       0.03314595      -0.23432178      -0.06741106       0.65468098 
H       1.55409467      -1.18990254      -0.90230348      -0.21114624       0.05754207       0.01019561      -0.33809769       0.71442503       0.68298155 
4
Properties=species:S:1:pos:R:3:momenta:R:3:forces:R:3 energy=-2083.9495267596867 pbc="F F F"
O       1.92545061      -0.56263857      -1.58451469       0.28977820      -0.06624790       0.42041066       2.20242466      -0.95933451       1.75085173 
H       2.40741734      -1.09974623      -0.85622545      -0.17767713      -0.01036130       0.12774668      -0.82429898       1.08201819      -1.26116387 
H       1.85420844       0.39515961      -1.39062962      -0.19112699      -0.01647435      -0.11427094      -0.40082808      -0.11133000      -0.10132381 
H       1.18850630      -1.05273078      -1.95660470       0.07902592       0.09308356      -0.43388640      -0.97729760      -0.01135368      -0.38836405 
4
Properties=species:S:1:pos:R:3:momenta:R:3:forces:R:3 energy=-2083.8981891357816 pbc="F F F"
O       1.95314003      -0.55637408      -1.53805737       0.38488189       0.24001405       0.62760677      -2.14555635      -0.16881047       2.74328764 
H       1.24927923      -0.99160731      -0.90928924      -0.25224410      -0.11100704      -0.22109710       1.44474296       1.20766371      -0.97977240 
H       1.65507921       0.34942408      -1.81954514      -0.01628912      -0.10283067      -0.32548517       0.23592572      -0.63837564      -0.24183476 
H       2.10628647      -1.21456435      -2.21199701      -0.11634867      -0.02617634      -0.08102449       0.46488767      -0.40047760      -1.52168049 
4
Properties=species:S:1:pos:R:3:momenta:R:3:forces:R:3 energy=-2083.8291100636234 pbc="F F F"
O       1.90133986      -0.59493287      -1.62019306       0.47961740      -0.14548166       0.31316661      -1.15870130       0.13928781       2.02829789 
H       1.07613441      -0.56616708      -1.02545765      -0.38297689       0.03173603      -0.15330304       0.37873955      -0.08377219      -1.19660561 
H       2.22570169       0.32237353      -1.61695720       0.11228438       0.08052824      -0.10707166       0.04564908       0.91568857      -0.72359069 
H       2.53098242      -1.00094803      -0.99475687      -0.20892489       0.03321740      -0.05279191       0.73431268      -0.97120419      -0.10810159 
4
Properties=species:S:1:pos:R:3:momenta:R:3:forces:R:3 energy=-2084.0066829910006 pbc="F F F"
O       1.90231730      -0.56257399      -1.51821493       0.12040672      -0.38496954      -0.55017622       1.85161049      -0.05827687       0.51752136 
H       1.01413103      -0.34995768      -1.79542554      -0.06855158       0.25095754       0.19518714      -1.10317082       0.34173444      -0.51880688 
H       2.61596298       0.07198775      -1.77414541       0.03707496       0.00462524       0.27844772      -0.53897570      -0.00009248       0.04147158 
H       2.18721057      -1.48037255      -1.68620019      -0.08893010       0.12938676       0.07654136      -0.20946397      -0.28336509      -0.04018606 
4
Properties=species:S:1:pos:R:3:momenta:R:3:forces:R:3 energy=-2083.9661322383977 pbc="F F F"
O       1.91243680      -0.57781658      -1.52940619      -0.10298710      -0.39875602      -0.06265131       1.77934644      -1.46878057      -0.96221935 
H       1.29263903       0.03812895      -1.15462436       0.21457542       0.16363119       0.03564902      -0.64468668       1.18506403       0.44029117 
H       2.83702633      -0.30104183      -1.79675114       0.00417585      -0.08039468      -0.02417953      -1.07153377       0.14720177       0.42489641 
H       1.52702226      -1.25349888      -2.12676758      -0.11576416       0.31551951       0.05118182      -0.06312599       0.13651477       0.09703177 
4
Properties=species:S:1:pos:R:3:momenta:R:3:forces:R:3 energy=-2084.0093160322235 pbc="F F F"
O       1.87671385      -0.59711645      -1.52879471      -0.27169255       0.47531870      -0.07157461      -0.52369854       0.31672790      -1.56204190 
H       2.22156852       0.05924942      -0.89932423       0.28145368      -0.35368906       0.01432490       0.15851262       0.28617272       0.39896752 
H       2.61031625      -1.14194368      -1.90240349      -0.10035301      -0.15556846       0.01391680      -0.13392496       0.01675426       0.16267538 
H       1.39179830      -0.12738947      -2.28612091       0.09059187       0.03393882       0.04333291       0.49911087      -0.61965488       1.00039900 
4
Properties=species:S:1:pos:R:3:momenta:R:3:forces:R:3 energy=-2083.9538709848384 pbc="F F F"
O       1.88638096      -0.56271452      -1.54952666       0.38940169       0.12007541      -0.16739801      -0.28891391       0.31444824      -0.94596672 
H       2.25107427      -0.61757860      -0.64468471      -0.21945967      -0.23016656      -0.14687348       0.13720513       0.25770211      -0.07812795 
H       1.82909962      -1.43214312      -2.02984409      -0.08237394       0.03532581       0.10079832       0.12978804       0.84640854       0.17155112 
H       1.99007264       0.29360973      -2.08426185      -0.08756808       0.07476533       0.21347317       0.02192074      -1.41855889       0.85254355 
4
Properties=species:S:1:pos:R:3:momenta:R:3:forces:R:3 energy=-2083.9857038683917 pbc="F F F"
O       1.89081131      -0.57041896      -1.54454649       0.17009686      -0.12625748       0.11488348      -0.11566320      -0.36630502       0.13589487 
H       2.59922698      -0.81166817      -0.90936234      -0.10751107       0.07403516      -0.36118253      -0.11304743      -0.02963138      -0.27415583 
H       1.67520871      -1.21081312      -2.27062715      -0.02035727       0.03950197       0.08299380       0.22745978       0.61150851       0.39835020 
H       1.72549218       0.38865434      -1.65784646      -0.04222851       0.01272035       0.16330525       0.00125085      -0.21557211      -0.26008924 
4
Properties=species:S:1:pos:R:3:momenta:R:3:forces:R:3 energy=-2083.9210897768085 pbc="F F F"
O       1.90558989      -0.57165469      -1.54980924       0.42031650      -0.09633690       0.05724072       1.58055326      -0.96058772      -0.65101966 
H       2.87190069      -0.66470198      -1.80620445      -0.30478566       0.09302007      -0.15852580      -1.32325217      -0.22315677       0.06893013 
H       1.20055091      -1.17531365      -1.87152183      -0.17278013      -0.03232891       0.00696154       0.35036639       0.21442482       0.00773747 
H       1.69291030       0.22580218      -1.07657915       0.05724929       0.03564574       0.09432355      -0.60766748       0.96931966       0.57435207 
4
Properties=species:S:1:pos:R:3:momenta:R:3:forces:R:3 energy=-2083.923404085543 pbc="F F F"
O       1.90103883      -0.56256549      -1.55426238       0.00980418       0.33419294      -0.09464219       0.90355248       0.14362438      -1.74947378 
H       2.33896281      -0.64385489      -2.47047431      -0.26087589      -0.00439338       0.14189963      -0.87901746      -0.02062209       1.61729295 
H       1.18154774      -1.17081713      -1.29171512       0.01723519      -0.25347569       0.05754667       0.18263432       0.09476749       0.03614173 
H       2.31708588       0.05619455      -0.92143571       0.23383652      -0.07632387      -0.10480411      -0.20716933      -0.21776978       0.09603910 
4
Properties=species:S:1:pos:R:3:momenta:R:3:forces:R:3 energy=-2083.789884720517 pbc="F F F"
O       1.90976179      -0.55818934      -1.54598631       0.36706345       0.11767783      -0.17235999      -0.93036309      -0.35970394      -4.33231896 
H       1.41122632      -0.71450839      -2.46927901      -0.22635347      -0.08535915       0.15292810       1.23992330       0.42479607       2.82315615 
H       1.40440635      -0.54507499      -0.73518201      -0.07270017       0.12988719       0.18984705      -0.26760158      -0.05289739       0.96084324 
H       2.88351267      -0.56835237      -1.61052202      -0.06800980      -0.16220587      -0.17041516      -0.04195863      -0.01219474       0.54831957 
4
Properties=species:S:1:pos:R:3:momenta:R:3:forces:R:3 energy=-2083.8139583574016 pbc="F F F"
O       1.90347054      -0.54120327      -1.55680619       0.24990887       0.43656749      -0.27879278      -3.17118049      -2.03088059      -3.92149069 
H       1.01838136      -1.06530407      -1.65961627      -0.09366946      -0.26228547       0.27695100       1.83717657       1.18562557       0.75957329 
H       2.22545072      -0.24981320      -0.74887441       0.06646665      -0.17056544      -0.09694827       0.95219998       0.84614283       3.23530069 
H       2.55516818      -0.78242178      -2.23475902      -0.22270606      -0.00371658       0.09879005       0.38180395      -0.00088782      -0.07338329 
4
Properties=species:S:1:pos:R:3:momenta:R:3:forces:R:3 energy=-2083.886111375428 pbc="F F F"
O       1.87065127      -0.52056392      -1.56641493      -0.22453479       0.30796979      -0.34201196      -1.86635057      -2.94055525       0.87088598 
H       1.68119485      -1.17914108      -0.80666422       0.20071220      -0.15155277       0.18323792      -0.23959196       1.09047864      -0.91907664 
H       2.69729943      -0.13779371      -1.31608073      -0.00585946      -0.17075808      -0.10118374       1.93090636       1.15055727      -0.02182161 
H       1.94141425      -1.10819252      -2.36799459       0.02968204       0.01434106       0.25995778       0.17503617       0.69951934       0.07001226 
4
Properties=species:S:1:pos:R:3:momenta:R:3:forces:R:3 energy=-2083.9057118285655 pbc="F F F"
O       1.85059459      -0.55010759      -1.57553673       0.57843922      -0.21557451      -0.47657808       2.32711352      -0.79851881      -0.87582938 
H       1.77274798      -0.92744522      -0.66607042      -0.08662533       0.13627474       0.22718934      -0.18477270       0.50354683       0.14618649 
H       2.48643276       0.23902188      -1.60129863      -0.35068043       0.05181766       0.06131159      -1.02961613      -0.56707376       0.40995598 
H       2.37906787      -1.26778612      -2.07858900      -0.14113346       0.02748212       0.18807715      -1.11272469       0.86204574       0.31968692 
4
Properties=species:S:1:pos:R:3:momenta:R:3:forces:R:3 energy=-2083.9563066250344 pbc="F F F"
O       1.88807376      -0.57079618      -1.57383243       0.50633320       0.43105455       0.18591027       1.18711704      -1.13709868      -0.56190881 
H       1.26521489      -0.51290879      -0.82128989      -0.06783329       0.02447110      -0.25274704       0.08534334       0.52121787      -0.07915972 
H       2.24653621       0.22948608      -2.04788376      -0.31145423      -0.12114657      -0.03428389      -0.50051091      -0.45555507       0.75209343 
H       2.53162724      -1.34441693      -1.50383523      -0.12704569      -0.33437909       0.10112066      -0.77194947       1.07143588      -0.11102490 
4
Properties=species:S:1:pos:R:3:momenta:R:3:forces:R:3 energy=-2083.950927766142 pbc="F F F"
O       1.88722161      -0.58526938      -1.57354782       0.18745992       0.44060705      -0.01450019      -1.98492451       1.53699131       0.66378484 
H       1.30548028      -0.23068650      -0.80765197       0.00552599      -0.14303408      -0.12263376       1.26527102      -0.87095588      -1.17847843 
H       2.23164569       0.11519984      -2.15606914      -0.27766583      -0.14732868       0.03365928       0.05422527       0.21787529      -0.11330474 
H       2.51977778      -1.28263406      -1.41380498       0.08467992      -0.15024429       0.10347467       0.66542821      -0.88391072       0.62799833 
4
Properties=species:S:1:pos:R:3:momenta:R:3:forces:R:3 energy=-2083.953959034734 pbc="F F F"
O       1.88525143      -0.59768551      -1.57236093      -0.08090848      -0.22553302      -0.30861008      -1.37110494       0.89915794       0.41576135 
H       1.32994549      -0.34754388      -0.74763836       0.16122867      -0.01324659       0.11267278       1.13269877      -0.30083685      -1.42517738 
H       2.00305235       0.11272669      -2.24810187      -0.10408564      -0.01515231       0.09713713      -0.52933316       0.02952849       0.32682552 
H       2.75517666      -0.96623439      -1.40062424       0.02376545       0.25393193       0.09880017       0.76773933      -0.62784957       0.68259050 
4
Properties=species:S:1:pos:R:3:momenta:R:3:forces:R:3 energy=-2083.8699728091074 pbc="F F F"
O       1.89991876      -0.61879264      -1.58600809       0.20044114       0.38447204      -0.11957876       0.46932563       1.00490696       1.50407464 
H       1.16940918      -0.57898446      -0.86063279      -0.15950650      -0.22187081       0.02531463       1.34616365      -0.12660795      -1.14560201 
H       1.86175129       0.20018797      -2.12642219      -0.03235686      -0.13933742      -0.04705483      -0.78399200       0.00504589      -0.50799373 
H       2.82421375      -0.48724226      -1.19270153      -0.00857779      -0.02326381       0.14131895      -1.03149729      -0.88334490       0.14952111 
4
Properties=species:S:1:pos:R:3:momenta:R:3:forces:R:3 energy=-2083.845125116538 pbc="F F F"
O       1.93094410      -0.57828818      -1.57225225      -0.10967872       0.59136360       0.04049833       0.37696987       3.28844279       0.13575054 
H       1.43479640      -1.33917642      -1.93269796       0.24951621      -0.23829801      -0.27879588      -0.26996628       0.16513349       0.11825692 
H       1.69438235       0.41451381      -1.83535508       0.15406051      -0.16738636       0.10997688       0.20487302      -2.85215076       0.21292618 
H       2.23376056      -0.58426380      -0.63003640      -0.29389800      -0.18567923       0.12832068      -0.31187661      -0.60142551      -0.46693364 
4
Properties=species:S:1:pos:R:3:momenta:R:3:forces:R:3 energy=-2083.896815452524 pbc="F F F"
O       1.93663568      -0.56487834      -1.51527832      -0.40702443       0.09227029      -0.00328317      -0.94072154       1.80454629      -1.08092322 
H       2.39256216      -1.25435124      -2.07576422       0.10247756      -0.05509457       0.25941351      -0.32311511       0.65955572       0.25599401 
H       1.86662747       0.39038078      -1.96936383       0.25005642       0.10343114      -0.15214850       0.42100419      -2.57563448       0.99891341 
H       1.01341282      -0.85779734      -1.25725300       0.05449044      -0.14060686      -0.10398184       0.84283245       0.11153246      -0.17398420 
4
Properties=species:S:1:pos:R:3:momenta:R:3:forces:R:3 energy=-2083.947644171129 pbc="F F F"
O       1.89554468      -0.54075864      -1.52872041      -0.24433811       0.09646454      -0.02483484      -1.58277525      -1.49451493      -0.37454934 
H       2.52947184      -1.11185970      -1.01972099      -0.09827573       0.04002405       0.08346805      -0.13676226       0.54027537      -0.45856281 
H       2.28153257       0.11496503      -2.15762917       0.32871671       0.06004736      -0.09341024       0.01313278      -0.40869464       0.18036261 
H       1.11379525      -1.10770162      -1.91167778       0.01389713      -0.19653596       0.03477703       1.70640473       1.36293420       0.65274953 
4
Properties=species:S:1:pos:R:3:momenta:R:3:forces:R:3 energy=-2083.961085637549 pbc="F F F"
O       1.90698053      -0.51519383      -1.55596294       0.10400083       0.12118961      -0.38727500      -1.57501976      -1.30487401       0.51299604 
H       2.06713290      -0.81611212      -0.59944708       0.05323168       0.05368958       0.09280761      -0.01361137       0.42153935      -1.29838606 
H       2.64588362      -0.75526577      -2.16158531       0.15755328      -0.17803732       0.13737924       0.02747315       0.02649245       0.20834847 
H       1.03027313      -0.93898363      -1.89560134      -0.31478579       0.00315814       0.15708815       1.56115799       0.85684221       0.57704155 
4
Properties=species:S:1:pos:R:3:momenta:R:3:forces:R:3 energy=-2083.9830021946923 pbc="F F F"
O       1.90680834      -0.57828071      -1.59689587      -0.29783341      -0.16697449      -0.29415625       1.84414089       1.20505345       0.01145150 
H       2.69496845       0.01499606      -1.35904545       0.31910768      -0.24427611      -0.19572488      -0.81559501      -1.09856286      -0.33857769 
H       1.94760235      -1.46868507      -1.18975802       0.09657659       0.03539186       0.36892932      -0.21131782       0.06779421       0.16137123 
H       1.10345181      -0.05535610      -1.45814189      -0.11785086       0.37585874       0.12095181      -0.81722806      -0.17428480       0.16575497 
4
Properties=species:S:1:pos:R:3:momenta:R:3:forces:R:3 energy=-2083.8828549815153 pbc="F F F"
O       1.88255481      -0.53834286      -1.55672750       0.38115497       0.52600486       0.20761111      -2.11101367      -3.16596431       0.54460997 
H       1.84267602      -1.19247412      -2.29744185      -0.47133646      -0.22798753      -0.07321935       0.29193143       0.81709351      -0.25086308 
H       1.76459392      -1.11132955      -0.73022082      -0.03440840      -0.06635463      -0.02933737       0.59841604       1.51987264      -0.50496486 
H       2.52370529       0.16086420      -1.61683602       0.12458990      -0.23166270      -0.10505439       1.22066620       0.82899815       0.21121798 
4
Properties=species:S:1:pos:R:3:momenta:R:3:forces:R:3 energy=-2083.9223604512827 pbc="F F F"
O       1.91295215      -0.53485300      -1.56860641       0.34455536       0.22225104      -0.13859558       0.47645848       1.07140120       2.04365969 
H       1.14419968      -0.89684343      -1.97849695      -0.26354085      -0.05146196       0.12899332      -1.29565407      -0.83884947      -1.25825008 
H       1.72344250      -0.44248736      -0.57798818      -0.03792385       0.09506089      -0.04616487       0.99535476      -0.16552092      -1.21972098 
H       2.78086571      -0.85899990      -1.89947118      -0.04309066      -0.26584997       0.05576713      -0.17615917      -0.06703081       0.43431137 
4
Properties=species:S:1:pos:R:3:momenta:R:3:forces:R:3 energy=-2083.832512513127 pbc="F F F"
O       1.94073925      -0.57310801      -1.58967777      -0.28489053      -0.29022538      -0.13543081       0.92518948       0.74113762       1.14067304 
H       1.09211294      -0.24950775      -1.87824400       0.25211831       0.18341656       0.05862024      -1.53548203      -0.14541687      -0.99153595 
H       2.22041970       0.18834237      -0.96895438       0.16050840       0.03237109      -0.01584482       0.36139964      -1.87579351      -0.31457272 
H       1.89493783      -1.52998082      -1.27431275      -0.12773619       0.07443773       0.09265539       0.24889291       1.28007275       0.16543562 
4
Properties=species:S:1:pos:R:3:momenta:R:3:forces:R:3 energy=-2083.977169709695 pbc="F F F"
O       1.91240632      -0.59722154      -1.59015583      -0.34539385       0.39870646      -0.33515200       0.40877139       0.69542821       0.77622342 
H       1.57273004       0.25373195      -2.01741453       0.24106758      -0.35663096       0.06472669       0.31373106      -1.05061161       0.60213161 
H       2.82321159      -0.45596243      -1.15689082       0.26360321      -0.13251908       0.05799114      -1.34284264      -0.19334252      -0.64361807 
H       1.26122974      -1.00618525      -0.93961810      -0.15927694       0.09044358       0.21243417       0.62034018       0.54852592      -0.73473695 
4
Properties=species:S:1:pos:R:3:momenta:R:3:forces:R:3 energy=-2083.9254136220743 pbc="F F F"
O       1.88395454      -0.59501652      -1.57038573      -0.00016769      -0.09271967      -0.20108688       2.24483144       0.43950836      -2.30684602 
H       2.37608803      -0.04550694      -2.31353766       0.14300833      -0.10413921       0.14157681      -1.42833755      -1.08346591       1.77170076 
H       2.55138520      -1.06576292      -1.01594650      -0.00389527      -0.03042383       0.08973726      -0.44863330       0.17643191       0.10448115 
H       1.18128538      -0.13214395      -1.09823072      -0.13894537       0.22728271      -0.03022719      -0.36786058       0.46752564       0.43066411 
4
Properties=species:S:1:pos:R:3:momenta:R:3:forces:R:3 energy=-2083.9525840654937 pbc="F F F"
O       1.87984546      -0.58852277      -1.58053817       0.01293019       0.06434514       0.05081433       2.63845037      -2.01581710      -0.28042309 
H       2.70648595      -0.39301708      -2.14132062      -0.01210317       0.00936242      -0.05033134      -1.43241096       0.12033425       0.69371550 
H       2.15769493      -1.08842598      -0.76262654       0.00335799      -0.02197392       0.05207138      -0.34255344       0.29191262      -0.55918027 
H       1.30979729       0.13496017      -1.36262802      -0.00418501      -0.05173365      -0.05255437      -0.86348597       1.60357023       0.14588786 
4
Properties=species:S:1:pos:R:3:momenta:R:3:forces:R:3 energy=-2083.9653217495234 pbc="F F F"
O       1.90100999      -0.57617492      -1.58439085       0.11188668       0.21061160      -0.10021918       0.97023087      -1.55151645       0.63700606 
H       2.88670550      -0.38678273      -1.68558740       0.03567768       0.08562846       0.27491251      -1.36513613       0.07346154       0.18198719 
H       1.68851955      -1.31386941      -0.92474025      -0.11790895      -0.05132725      -0.03377482       0.29408023       1.10269498      -0.87151366 
H       1.26282916       0.15818394      -1.59509769      -0.02965541      -0.24491281      -0.14091851       0.10082502       0.37535993       0.05252042 
4
Properties=species:S:1:pos:R:3:momenta:R:3:forces:R:3 energy=-2083.9788438919886 pbc="F F F"
O       1.95820066      -0.58403513      -1.57161918       0.36651922       0.23624329       0.15678989      -0.70376486       1.22900119       1.06490338 
H       1.98981491       0.03892954      -0.76018170      -0.27575410      -0.01797884      -0.00471044       0.16374053      -0.81418879      -1.31033910 
H       1.40189164      -1.35764884      -1.30578722      -0.20728108      -0.03960378      -0.27286875       0.17440241       0.02846083      -0.30644815 
H       1.53861590      -0.09899153      -2.34216859       0.11651596      -0.17866068       0.12078930       0.36562193      -0.44327322       0.55188387 
4
Properties=species:S:1:pos:R:3:momenta:R:3:forces:R:3 energy=-2083.8701767306356 pbc="F F F"
O       1.93078523      -0.58039403      -1.52357326       0.02984972       0.29454238      -0.11448233       0.67917337       3.51825183       0.15502193 
H       1.28184335       0.11920963      -1.09405283      -0.25954577       0.09104241       0.01974392       1.37298646      -1.78035621      -1.16607138 
H       1.55669179      -1.39949670      -1.81898986       0.20542704      -0.15094630      -0.13350946      -1.06903762      -1.37924037      -0.27602659 
H       2.52692567      -0.19521535      -2.25768083       0.02426901      -0.23463848       0.22824788      -0.98312220      -0.35865526       1.28707605 
4
Properties=species:S:1:pos:R:3:momenta:R:3:forces:R:3 energy=-2083.9676573085276 pbc="F F F"
O       1.90223257      -0.57461056      -1.51502773      -0.14621207      -0.58124885       0.05845408       1.14060791       1.82916680       0.01941391 
H       1.00787516      -0.49730376      -1.88761711      -0.27682744       0.06780900      -0.14101494      -0.40832049      -0.58478413      -0.22749568 
H       2.43202382      -1.38147320      -1.73052627       0.33934516       0.41829877       0.12862659      -0.37127328       0.33927030      -0.14900354 
H       2.37875036       0.31147926      -1.68821497       0.08369435       0.09514108      -0.04606573      -0.36101415      -1.58365297       0.35708531 
4
Properties=species:S:1:pos:R:3:momenta:R:3:forces:R:3 energy=-2083.9195210366765 pbc="F F F"
O       1.89264836      -0.57029598      -1.50289647       0.55025080      -0.41145561      -0.04348164       1.09838530       2.31990986      -0.78939523 
H       1.42118099      -1.24052782      -2.00723896      -0.10190456      -0.25026314       0.04530203      -0.26408943      -1.18249584      -0.29568766 
H       2.90342383      -0.70633962      -1.51667851      -0.25070668       0.44846564       0.11941170      -1.49058943       0.09574757      -0.02230172 
H       1.64616528       0.31108853      -1.97498866      -0.19763955       0.21325311      -0.12123208       0.65629355      -1.23316159       1.10738461 
4
Properties=species:S:1:pos:R:3:momenta:R:3:forces:R:3 energy=-2083.796726285043 pbc="F F F"
O       1.90925098      -0.54588502      -1.52189097       0.59149220       0.07486297       0.03781234       0.82135920       1.09971932      -1.04218533 
H       1.83649374      -1.47120262      -1.21282126      -0.06625706      -0.05443380       0.31190930       1.08886570      -0.18409183       0.12970415 
H       2.79447323      -0.14861239      -1.95449183      -0.12569643       0.12422074      -0.16518649      -2.36818226      -1.54766659       1.10452871 
H       1.07628595      -0.40341522      -2.03011189      -0.39953871      -0.14464991      -0.18453516       0.45795736       0.63203909      -0.19204752 
4
Properties=species:S:1:pos:R:3:momenta:R:3:forces:R:3 energy=-2083.915680918043 pbc="F F F"
O       1.87720529      -0.52325793      -1.55165110      -0.04113518       0.19851116       0.14453774       1.41640430       0.40718578      -0.76773774 
H       2.39293899      -0.67406718      -0.72622966      -0.21819752       0.15450705       0.15666040       0.46916542       0.64256612      -0.13511858 
H       2.46419019      -0.37646734      -2.38747119       0.15844588      -0.02105409      -0.43946817      -0.97887385      -0.32289010       1.62590458 
H       1.35875380      -1.33183341      -1.61137060       0.10088681      -0.33196412       0.13827002      -0.90669587      -0.72686180      -0.72304826 
4
Properties=species:S:1:pos:R:3:momenta:R:3:forces:R:3 energy=-2083.8895137267796 pbc="F F F"
O       1.88541027      -0.55617056      -1.58476077      -0.00688450       0.24428673       0.15393842      -0.71160400       2.45524982       0.21085410 
H       1.61927644       0.11757603      -0.88087273      -0.25123143      -0.13123792      -0.10885548       0.75373664      -0.68139710      -0.94091897 
H       2.76336402      -0.54305648      -1.97786283       0.29087567      -0.10176279      -0.07222814       0.92461691       0.81500571      -0.17541473 
H       1.70301278      -1.43449736      -1.34081841      -0.03275974      -0.01128602       0.02714519      -0.96674955      -2.58885842       0.90547960 
4
Properties=species:S:1:pos:R:3:momenta:R:3:forces:R:3 energy=-2083.8979121100483 pbc="F F F"
O       1.92533274      -0.58346327      -1.59859995       0.28209478      -0.09971490      -0.20042428      -2.10763114      -0.05445615      -0.18286733 
H       1.08187452      -0.02413656      -1.85214099      -0.15446376      -0.29236999      -0.07742866       1.91280324      -1.14361614       0.72963338 
H       2.63269513      -0.09037511      -1.17349259      -0.07912649       0.23994289       0.17755717       0.70066323       1.16676613      -0.00038793 
H       1.73743321      -1.31227560      -0.95426460      -0.04850453       0.15214201       0.10029576      -0.50583533       0.03130617      -0.54637813 
4
Properties=species:S:1:pos:R:3:momenta:R:3:forces:R:3 energy=-2083.839252390417 pbc="F F F"
O       1.94918526      -0.57508195      -1.57701833      -0.27066406       0.14040931       0.00746257      -0.11324205       0.72254201       2.61009953 
H       1.43668958      -0.96402183      -2.33754463       0.17614859      -0.29495120       0.00550842       0.02561745       0.51954166       0.66551529 
H       1.83325384       0.40129082      -1.32802872       0.13550316       0.00461565       0.02042995      -0.04788756      -0.96132116      -1.44188662 
H       1.80347171      -0.99708489      -0.65686885      -0.04098768       0.14992623      -0.03340093       0.13551216      -0.28076251      -1.83372820 
4
Properties=species:S:1:pos:R:3:momenta:R:3:forces:R:3 energy=-2083.9172093164248 pbc="F F F"
O       1.94190191      -0.58166731      -1.54972775       0.34038860      -0.30166888       0.05753577      -0.79751738       0.02308599       1.71154418 
H       1.61098734      -1.38270956      -2.06027133      -0.16430227       0.05681572       0.02985121       0.15597778       1.14571197       0.47463977 
H       2.11489845       0.25757233      -2.01116363      -0.05633993       0.04124735       0.00183115       0.11032943      -0.12150265      -0.85977921 
H       1.46313093      -0.33015563      -0.68416383      -0.11974640       0.20360581      -0.08921813       0.53121016      -1.04729531      -1.32640475 
4
Properties=species:S:1:pos:R:3:momenta:R:3:forces:R:3 energy=-2083.9814268239343 pbc="F F F"
O       1.94737542      -0.59021237      -1.54311159      -0.11867478       0.15161485      -0.03687186      -1.24589346       0.35521221       1.00677454 
H       1.40451197      -1.25290113      -2.06528443      -0.00948927      -0.12983458      -0.05087840       0.63128971       0.77007017       0.17249170 
H       2.29323587       0.19100690      -2.04768638       0.15643986      -0.01971587       0.06066325      -0.22703756      -0.57252163      -0.10381088 
H       1.40439317      -0.25777120      -0.74763985      -0.02827581      -0.00206439       0.02708701       0.84164131      -0.55276075      -1.07545536 
4
Properties=species:S:1:pos:R:3:momenta:R:3:forces:R:3 energy=-2084.00914989463 pbc="F F F"
O       1.92334772      -0.59232563      -1.53214427       0.42177329      -0.17486127      -0.00661469      -1.34913335      -1.01895993       0.10957438 
H       1.55273552      -1.02525382      -2.33038448      -0.02625083       0.06009272       0.05554439       0.06598974      -0.02325727       0.00529513 
H       2.71320739      -0.08664992      -1.71850827      -0.27626207      -0.19687309       0.13384252       0.84856814       0.87533894      -0.03510187 
H       1.21756630      -0.17421998      -0.98579153      -0.11926039       0.31164164      -0.18277223       0.43457546       0.16687827      -0.07976764 
4
Properties=species:S:1:pos:R:3:momenta:R:3:forces:R:3 energy=-2083.917073005286 pbc="F F F"
O       1.87802127      -0.58138034      -1.51048501       0.10707506      -0.26375249       0.08150559       1.83728054      -2.19739814      -0.30893877 
H       1.64951774      -1.00859119      -2.35584762      -0.00485742       0.10814253       0.03281246      -0.79835096      -0.23640715      -0.36595873 
H       2.86409725      -0.80025347      -1.44578113      -0.20306019      -0.03351551       0.02101602      -0.96210879       0.75368513       0.56306880 
H       1.68931675       0.34899698      -1.57683176       0.10084255       0.18912547      -0.13533407      -0.07682079       1.68012016       0.11182870 
4
Properties=species:S:1:pos:R:3:momenta:R:3:forces:R:3 energy=-2083.9166669416636 pbc="F F F"
O       1.88126744      -0.56667160      -1.51754850       0.26775414       0.22915775      -0.15194292      -1.01485906      -2.14460908      -1.73252235 
H       1.54154957      -0.89713138      -2.40701548       0.10488724       0.06494327       0.10732108       0.02448200       0.33642255       0.97843278 
H       2.61574816      -1.18290204      -1.26998767      -0.13130092      -0.19418432       0.05936157       0.15878339       0.96059688       0.32995403 
H       1.99411073       0.38672839      -1.58934552      -0.24134047      -0.09991670      -0.01473973       0.83159366       0.84758965       0.42413554 
4
Properties=species:S:1:pos:R:3:momenta:R:3:forces:R:3 energy=-2083.7893719515264 pbc="F F F"
O       1.90758141      -0.56918802      -1.52460747       0.22528909       0.08668920       0.18203161      -5.17759161       0.72665793      -1.57981864 
H       1.08428603      -0.65019258      -2.15209542      -0.19344869       0.11359611       0.14390059       1.75037073       0.31475506       1.41994097 
H       2.43175360      -1.32943673      -1.57431985      -0.03516344      -0.06679058      -0.18969068       2.37549897      -1.98033971       0.02197981 
H       2.21771285       0.32626485      -1.42789331       0.00332304      -0.13349472      -0.13624151       1.05172191       0.93892672       0.13789785 
4
Properties=species:S:1:pos:R:3:momenta:R:3:forces:R:3 energy=-2083.9746398491766 pbc="F F F"
O       1.91683990      -0.57482012      -1.50732138       0.41072194      -0.12921216       0.44287183      -1.10268325       2.23547530       0.32400880 
H       0.96944940      -0.37539568      -1.72852973      -0.15284372       0.16457483      -0.13395389       0.33372407       0.05058527       0.34347276 
H       2.13434898      -1.39398272      -1.92958056      -0.08932821      -0.03128953      -0.14058382       0.92816006      -1.50359117      -0.80155366 
H       2.48300311       0.20540680      -1.77056345      -0.16855002      -0.00407314      -0.16833412      -0.15920088      -0.78246939       0.13407210 
4
Properties=species:S:1:pos:R:3:momenta:R:3:forces:R:3 energy=-2083.9283159440442 pbc="F F F"
O       1.92103463      -0.54573966      -1.50858953       0.47568281      -0.10801703      -0.12531750      -0.88381794       0.19818457      -1.01506033 
H       0.91490819      -0.65431530      -1.59701093      -0.28395659       0.00021804       0.02921466       1.20070339       0.85814486      -0.01840490 
H       2.25083250      -1.45942284      -1.62665871      -0.00242034       0.06686193       0.14463357       0.63267442      -0.10483099       0.04985312 
H       2.35448189       0.08820079      -2.18487603      -0.18930587       0.04093707      -0.04853073      -0.94955987      -0.95149844       0.98361211 
4
Properties=species:S:1:pos:R:3:momenta:R:3:forces:R:3 energy=-2083.998458345384 pbc="F F F"
O       1.91363000      -0.54169218      -1.53190326       0.63822650      -0.10123807       0.13056205      -0.65293274       0.80193005      -0.73137462 
H       1.02353995      -0.90033225      -1.27845181      -0.32221635      -0.10178097      -0.13974625       0.50799770       0.24156154      -0.33595811 
H       2.65069561      -1.14823288      -1.35048500      -0.12860925       0.16000099       0.03800261       0.28085636      -0.22338079      -0.07753046 
H       1.96351344      -0.04121385      -2.40957271      -0.18740090       0.04301806      -0.02881841      -0.13592132      -0.82011079       1.14486319 
4
Properties=species:S:1:pos:R:3:momenta:R:3:forces:R:3 energy=-2083.980966798528 pbc="F F F"
O       1.88533777      -0.54038330      -1.52058699       0.06902647       0.17126911       0.20478426       0.71304478      -0.29414805       0.10318040 
H       1.35519112      -1.28329912      -1.85450130       0.01766389      -0.16504883      -0.26829689      -0.45517704      -0.46941913       0.06125722 
H       2.71819586      -0.90806742      -1.08207626       0.00468612      -0.00264488       0.10695212      -0.73525226       0.79230108      -0.68127706 
H       2.01341712       0.08081298      -2.28154415      -0.09137649      -0.00357539      -0.04343949       0.47738452      -0.02873390       0.51683945 
4
Properties=species:S:1:pos:R:3:momenta:R:3:forces:R:3 energy=-2083.8283771352267 pbc="F F F"
O       1.86578529      -0.56286194      -1.55216151      -0.00969182      -0.02434055       0.11234276      -0.90011775       0.87341568       0.57015098 
H       2.20523481      -1.07871440      -2.24728900       0.23949026       0.03008187      -0.20448356       0.68445077      -2.14276928      -2.08454629 
H       2.01562239      -1.01184688      -0.69333183      -0.21607402       0.01530023       0.02009886       0.21614046       0.73017338       0.32776292 
H       2.17628424       0.33678921      -1.77634936      -0.01372443      -0.02104155       0.07204193      -0.00047348       0.53918022       1.18663239 
4
Properties=species:S:1:pos:R:3:momenta:R:3:forces:R:3 energy=-2083.8989694383845 pbc="F F F"
O       1.87067180      -0.53255080      -1.57074541       0.11329865       0.46852534      -0.09788027       0.06445567       1.00506527       1.25974871 
H       2.60278763      -0.62368847      -2.15945030      -0.00121230       0.04232457       0.04939664       1.21343586      -0.30312804      -2.03048846 
H       1.37795795      -1.36727371      -1.51629951      -0.07100528      -0.18527201      -0.23856207      -0.32511339      -0.45408740       0.40783737 
H       2.33883711      -0.24390911      -0.74625633      -0.04108108      -0.32557790       0.28704570      -0.95277814      -0.24784983       0.36290237 
4
Properties=species:S:1:pos:R:3:momenta:R:3:forces:R:3 energy=-2083.890843251482 pbc="F F F"
O       1.86416198      -0.54763615      -1.53245117       0.38344018       0.18199411       0.09909619       0.82988494       0.27922914       1.61319859 
H       2.40297927       0.14316594      -1.92323404      -0.45715808       0.03688241       0.00866851      -0.11230669       1.20264868      -1.31649513 
H       1.47682688      -1.17853842      -2.14202822       0.00855497      -0.03989954      -0.19073881      -0.39539281      -0.62164583      -0.94979292 
H       2.54310045      -0.96006368      -0.96455095       0.06516292      -0.17897698       0.08297411      -0.32218544      -0.86023199       0.65308946 
4
Properties=species:S:1:pos:R:3:momenta:R:3:forces:R:3 energy=-2083.9532732481316 pbc="F F F"
O       1.88762769      -0.56535668      -1.52722764       0.25174251       0.46716244       0.06106741       2.25941597       0.73432935       2.04453684 
H       1.98892221       0.36671414      -1.76013817      -0.31915869      -0.13107441       0.01157421      -0.26921699       0.57825805      -0.40285240 
H       1.30404706      -1.09597187      -2.02206654      -0.16987472       0.02091018      -0.02278482      -1.67968760      -1.27546329      -1.58358781 
H       2.75748915      -0.98491786      -1.33051648       0.23729090      -0.35699820      -0.04985680      -0.31051138      -0.03712411      -0.05809662 
4
Properties=species:S:1:pos:R:3:momenta:R:3:forces:R:3 energy=-2083.907427423514 pbc="F F F"
O       1.91104718      -0.57965859      -1.51981292      -0.12899351      -0.15993717       0.03254637       1.22239381       2.42804269       1.52682952 
H       2.05008329       0.41602740      -1.47415739      -0.11054355       0.14261068       0.08523656      -0.70962497      -1.05005043      -0.00124386 
H       1.05686846      -0.93107934      -1.69706854       0.06138092       0.25480154       0.14446073      -2.10500304      -0.30679824      -0.32352742 
H       2.57179183      -0.97212333      -2.05918189       0.17815615      -0.23747506      -0.26224366       1.59223420      -1.07119402      -1.20205824 
4
Properties=species:S:1:pos:R:3:momenta:R:3:forces:R:3 energy=-2083.9684872958837 pbc="F F F"
O       1.92798779      -0.57223669      -1.50869686       0.10434602      -0.12697033       0.09368352       0.44412146       0.92806180       0.23458363 
H       2.09228362       0.31602644      -1.88172027      -0.09622691       0.20269962      -0.17487236      -0.29441571       0.60610614       0.35878785 
H       0.98648532      -0.76249912      -1.38079012       0.13297447       0.13868834      -0.04010699      -0.65214428      -0.06458731       0.08382825 
H       2.33109294      -1.15850319      -2.14433171      -0.14109358      -0.21441763       0.12129583       0.50243853      -1.46958062      -0.67719974 
4
Properties=species:S:1:pos:R:3:momenta:R:3:forces:R:3 energy=-2084.0048697856537 pbc="F F F"
O       1.94102732      -0.56252126      -1.54392822      -0.31463782      -0.54532417      -0.44776473       0.44093058       0.10388402       0.94879992 
H       1.87749879       0.03900178      -2.28155008      -0.08549262       0.29763579       0.07345647      -0.15023075       0.91507543      -0.92301047 
H       1.41799855      -0.31287263      -0.75754355       0.39576086       0.22052597      -0.01435944      -0.14005468      -0.07672914       0.03875331 
H       1.90740080      -1.48530862      -1.80855545       0.00436958       0.02716241       0.38866771      -0.15064515      -0.94223031      -0.06454275 
4
Properties=species:S:1:pos:R:3:momenta:R:3:forces:R:3 energy=-2083.902164084846 pbc="F F F"
O       1.90906635      -0.57373093      -1.55580901      -0.72463096       0.44224041       0.09059670      -0.08014444      -0.80207223       1.59368491 
H       1.75520162      -0.27891939      -2.42574786       0.19219823      -0.28446248      -0.05495072      -0.56449090       0.77464332      -2.27195100 
H       2.81625010      -0.48639982      -1.23364150       0.05267158      -0.29356179      -0.22827488       0.23421468      -0.06262303       0.57685907 
H       1.13873164      -0.81594008      -0.99968766       0.47976115       0.13578387       0.19262890       0.41042067       0.09005194       0.10140702 
4
Properties=species:S:1:pos:R:3:momenta:R:3:forces:R:3 energy=-2083.8492457041243 pbc="F F F"
O       1.91155526      -0.56237311      -1.55865476      -0.51086301       0.35183403       0.06530364       0.69983617       0.38779934       3.63382472 
H       1.38905064      -0.35698099      -2.29816308       0.21759393      -0.01223646       0.08165180      -1.58396828       0.63470574      -1.99370752 
H       2.64401219      -1.18325867      -1.68619531      -0.02379411      -0.18516866      -0.07416130       0.25091076      -0.21225077       0.23516056 
H       1.63761659      -0.22129113      -0.62955077       0.31706318      -0.15442891      -0.07279414       0.63322134      -0.81025431      -1.87527775 
4
Properties=species:S:1:pos:R:3:momenta:R:3:forces:R:3 energy=-2083.929283213115 pbc="F F F"
O       1.85656388      -0.59728358      -1.55415193      -0.98864941       0.07759115       0.11556927       0.89745338       0.68022371       1.98935651 
H       1.80888425       0.22857579      -2.05182620       0.28545344       0.08601714       0.04726672      -0.49013961       0.74224365      -0.82547908 
H       2.53300217      -1.14980614      -1.99560639       0.47050512       0.07080672      -0.03792997       0.16225807      -0.43879430       0.03836861 
H       2.20161742      -0.28620075      -0.63794562       0.23269085      -0.23441501      -0.12490602      -0.56957185      -0.98367306      -1.20224604 
4
Properties=species:S:1:pos:R:3:momenta:R:3:forces:R:3 energy=-2083.90558566409 pbc="F F F"
O       1.88758966      -0.57348870      -1.57412011      -0.55011778       0.51810262       0.05838272      -2.02513028       0.60515430       1.69929947 
H       2.10634293       0.35639282      -1.59632372       0.12315975      -0.30412342      -0.08437505       0.31973421       1.13939999      -0.17210244 
H       2.47753420      -1.11799017      -2.07837964       0.37321833       0.01458875       0.07790304       0.89675812      -1.36171996      -0.34816974 
H       1.46718481      -0.82350655      -0.69373939       0.05373970      -0.22856795      -0.05191070       0.80863794      -0.38283432      -1.17902729 
4
Properties=species:S:1:pos:R:3:momenta:R:3:forces:R:3 energy=-2083.967768545218 pbc="F F F"
O       1.89738697      -0.56028869      -1.60567062       0.42150966       0.43841371      -0.02239672      -1.54212197       2.02016214       1.30948142 
H       2.36417322       0.21927756      -1.19027543      -0.02448487      -0.36061964      -0.11948035      -0.23971852      -0.39447123      -0.49481229 
H       2.48706557      -1.30744423      -1.60070226      -0.20560107       0.03907446       0.20825147       0.73675503      -1.45055795      -0.00490561 
H       1.04432004      -0.70644821      -1.07669456      -0.19142371      -0.11686854      -0.06637440       1.04508545      -0.17513296      -0.80976352 
4
Properties=species:S:1:pos:R:3:momenta:R:3:forces:R:3 energy=-2083.965700153969 pbc="F F F"
O       1.91299419      -0.55102839      -1.57683900       0.26508836       0.16967861       0.63067326       0.65228746       1.73952270       1.14699528 
H       2.47234247      -0.12936120      -0.84257644       0.02014986      -0.22304022      -0.27355770      -1.03979466      -0.67271524      -1.01919484 
H       2.23223237      -1.38079826      -1.92299068      -0.25893601       0.20357365      -0.05008428       0.36300569      -1.08223118      -0.34335130 
H       0.94326583      -0.43143511      -1.55972135      -0.02630221      -0.15021203      -0.30703128       0.02450151       0.01542372       0.21555086 
4
Properties=species:S:1:pos:R:3:momenta:R:3:forces:R:3 energy=-2083.9409020456337 pbc="F F F"
O       1.90618983      -0.53044532      -1.57015167       0.36653610       0.41344412       0.20967466       3.55429955       0.67989747       0.98549694 
H       2.56301579      -0.60297635      -0.80266678       0.13997682      -0.27203075      -0.13072323      -0.93185862       0.13505388      -0.97496141 
H       2.17635446      -1.06717249      -2.32417670      -0.39419506       0.10507008       0.08880765      -0.03085590      -0.47778977      -0.64588832 
H       1.01646946      -0.59814059      -1.30458643      -0.11231785      -0.24648345      -0.16775908      -2.59158504      -0.33716158       0.63535278 
4
Properties=species:S:1:pos:R:3:momenta:R:3:forces:R:3 energy=-2083.912290014576 pbc="F F F"
O       1.93498655      -0.54826420      -1.52103804      -0.32029124      -0.33307876       0.00131783       0.23860839       2.29212313      -2.13051511 
H       2.27822821      -1.44841238      -1.46644727       0.22985529      -0.08652639      -0.10781427       0.26451201      -0.74330937      -0.22760831 
H       2.01954875      -0.06878553      -2.43238711      -0.12603799       0.08208089       0.32956004       0.51047760      -1.24280177       1.58859443 
H       1.00100044      -0.46826992      -1.31212822       0.21647394       0.33752426      -0.22306360      -1.01359800      -0.30601200       0.76952898 
4
Properties=species:S:1:pos:R:3:momenta:R:3:forces:R:3 energy=-2083.942535512755 pbc="F F F"
O       1.92474797      -0.57720751      -1.52556262      -0.45959166      -0.04003589       0.39431615       1.47154926       2.57625947      -0.16716333 
H       2.10701858      -1.41514470      -1.95546454       0.08962554      -0.05854849      -0.20215485      -0.21171255      -0.86865379      -0.48290964 
H       2.30409206       0.23932926      -1.97616977      -0.00092918       0.02745910       0.03890141      -0.06488015      -1.18179092       0.31641768 
H       1.05017381      -0.35026354      -1.20751402       0.37089531       0.07112528      -0.23106272      -1.19495656      -0.52581476       0.33365529 
4
Properties=species:S:1:pos:R:3:momenta:R:3:forces:R:3 energy=-2083.8451962597537 pbc="F F F"
O       1.92723474      -0.60606205      -1.51710370      -0.30944327      -0.21453567      -0.17315018       1.55909483       4.00995178       1.36821658 
H       1.85881914      -1.11449480      -2.30396607       0.07590287       0.11527776       0.18813867      -0.43668083      -1.42265460      -1.89503846 
H       2.48314080       0.24825099      -1.73425131       0.00802923       0.04383499       0.01329314      -0.55057821      -1.97340886       0.44092050 
H       1.07985439      -0.20185509      -1.23519121       0.22551116       0.05542291      -0.02828164      -0.57183578      -0.61388832       0.08590139 
4
Properties=species:S:1:pos:R:3:momenta:R:3:forces:R:3 energy=-2083.9369562346296 pbc="F F F"
O       1.91250869      -0.59563778      -1.54224793      -0.07627709      -0.16841925      -0.37314097       0.32397357       1.05347140       1.16668352 
H       2.01881282      -1.01067961      -2.43503381       0.11217123       0.13322515       0.30314386      -0.42804079       0.44415349       0.41062986 
H       2.60422885       0.07211784      -1.26439111       0.02160542       0.01562842       0.18445466      -0.32988026      -0.81266854      -0.62466041 
H       1.03250489      -0.29499150      -1.17489386      -0.05749955       0.01956568      -0.11445755       0.43394748      -0.68495636      -0.95265297 
4
Properties=species:S:1:pos:R:3:momenta:R:3:forces:R:3 energy=-2083.8396197158563 pbc="F F F"
O       1.91073979      -0.61657216      -1.53926870      -0.02905916      -0.09919592      -0.30868232       2.13319934       1.25771399      -1.16134986 
H       2.31467167      -0.57128527      -2.52551635       0.05317150       0.10789739       0.21028227      -1.21788960      -0.01790897       2.68611345 
H       2.39372523       0.02386376      -0.90585406       0.05941332       0.09447046      -0.02924201      -0.31201808      -1.10406498      -1.08389982 
H       0.97522564      -0.35386072      -1.49023482      -0.08352566      -0.10317193       0.12764206      -0.60329165      -0.13574004      -0.44086377 
4
Properties=species:S:1:pos:R:3:momenta:R:3:forces:R:3 energy=-2083.8949259068313 pbc="F F F"
O       1.89309878      -0.59282811      -1.56092456      -0.52663453       0.17889754       0.08533774       1.22665097       0.14781668      -1.64119632 
H       2.50907369      -0.43365897      -2.40128618       0.27179836       0.01774841      -0.13291016      -1.59048870      -0.26888620       2.32705007 
H       2.34502220      -0.84652536      -0.71567046      -0.04872300      -0.16457558      -0.04907872      -0.15067035       0.28459522      -0.57478994 
H       1.10952526       0.00203592      -1.46092614       0.30355917      -0.03207037       0.09665114       0.51450807      -0.16352571      -0.11106381 
4
Properties=species:S:1:pos:R:3:momenta:R:3:forces:R:3 energy=-2083.8198630910233 pbc="F F F"
O       1.87411889      -0.56191410      -1.57023232      -0.20027238       0.32276761       0.54673508       1.02624760      -0.71634345      -0.06937851 
H       2.50991734      -0.37302177      -2.37342820       0.02095540       0.06170249      -0.29053796      -1.35975120       0.10696516       2.05956702 
H       2.00855444      -1.52252158      -1.24093030       0.04167669      -0.05620158      -0.24024629      -0.29066628       1.76241327      -0.36746461 
H       1.74639862       0.12672715      -0.81579138       0.13764029      -0.32826852      -0.01595084       0.62416987      -1.15303499      -1.62272389 
4
Properties=species:S:1:pos:R:3:momenta:R:3:forces:R:3 energy=-2083.874508969335 pbc="F F F"
O       1.86572850      -0.54726032      -1.54383810      -0.12690228      -0.06031947       0.19729861       0.24089759      -2.04793119      -0.49461466 
H       2.34279806       0.10456505      -2.10071453       0.04735815       0.10245493      -0.14233761       0.24380891       0.49146152       0.64781103 
H       1.82654064      -1.38417654      -2.14977203       0.04625725       0.25176710       0.08161862      -0.11197539       1.19789593       1.67513524 
H       2.22870410      -0.72178984      -0.59859304       0.03328688      -0.29390257      -0.13657962      -0.37273111       0.35857373      -1.82833162 
4
Properties=species:S:1:pos:R:3:momenta:R:3:forces:R:3 energy=-2083.9422894946683 pbc="F F F"
O       1.87962922      -0.58135647      -1.53044978       0.14245565       0.12583092      -0.06140236      -2.13841743       2.02911297      -2.38314695 
H       1.97276072       0.39618970      -1.34732540      -0.11169947      -0.08361565       0.25158165       0.24156434      -0.90646833       0.25542351 
H       1.65706330      -0.69606954      -2.51783252       0.03851247       0.13303078      -0.04009478       0.44513726      -0.20084137       1.52203249 
H       2.54758632      -1.16034661      -1.19642130      -0.06926865      -0.17524605      -0.15008451       1.45171583      -0.92180327       0.60569094 
4
Properties=species:S:1:pos:R:3:momenta:R:3:forces:R:3 energy=-2083.990487956999 pbc="F F F"
O       1.87660608      -0.58537702      -1.57330320      -0.23965569      -0.26951044      -0.01514282      -0.83647600       1.23515023       0.96396585 
H       1.64874196      -0.49424589      -0.59294913       0.08562743      -0.14988382       0.12050698       0.52870873      -0.59018450      -1.13750413 
H       2.00976851       0.31799176      -1.95202873       0.29216641       0.22560920       0.10376528       0.04464126      -0.41680293      -0.09548941 
H       2.56688317      -1.22015804      -1.83643083      -0.13813815       0.19378506      -0.20912944       0.26312602      -0.22816280       0.26902769 
4
Properties=species:S:1:pos:R:3:momenta:R:3:forces:R:3 energy=-2083.977145687456 pbc="F F F"
O       1.86263545      -0.53808049      -1.55458916      -0.05037721      -0.03302731       0.05906065       0.46600935      -1.28644527       0.69104575 
H       1.87053418      -1.21854349      -0.78677503      -0.11116221      -0.23394593       0.07608487      -0.19735372       0.93756505      -1.40200942 
H       2.64494427       0.04425710      -1.43994985       0.16553423       0.06265212      -0.14739820      -0.03576632       0.25685440       0.02145828 
H       1.93165733      -0.97281757      -2.45171362      -0.00399481       0.20432112       0.01225267      -0.23288932       0.09202582       0.68950538 
4
Properties=species:S:1:pos:R:3:momenta:R:3:forces:R:3 energy=-2084.0010997775103 pbc="F F F"
O       1.88811107      -0.55336062      -1.53115708       0.11752327      -0.22397459       0.01108086      -0.68240984       0.06680700      -0.15219294 
H       1.74165264      -1.51944846      -1.41606254      -0.18510350      -0.20248919      -0.09477000      -0.23464749       0.23765802      -0.38787404 
H       2.78983370      -0.29665624      -1.30881164       0.07288185       0.04248859      -0.12814501       0.71401168       0.33198368       0.09163449 
H       1.51129976      -0.08847266      -2.32547877      -0.00530162       0.38397519       0.21183415       0.20304565      -0.63644870       0.44843249 
4
Properties=species:S:1:pos:R:3:momenta:R:3:forces:R:3 energy=-2083.979900412065 pbc="F F F"
O       1.91637874      -0.59983345      -1.51366205      -0.03263652      -0.14553962       0.25070396      -1.82129973       1.10208432       0.16751164 
H       1.15797314      -0.86106183      -2.10260308      -0.32016324       0.04633098      -0.13069959       0.24917744      -0.10231600       0.43759287 
H       2.71705607      -0.64296875      -2.04837088       0.15124848       0.09778489      -0.25562372       1.01250063       0.14099909      -0.28787185 
H       1.71909175       0.33707108      -1.17706053       0.20155129       0.00142376       0.13561935       0.55962166      -1.14076741      -0.31723266 
4
Properties=species:S:1:pos:R:3:momenta:R:3:forces:R:3 energy=-2083.9408104807344 pbc="F F F"
O       1.91936953      -0.60059832      -1.55502837      -0.06206527       0.06587161       0.23164004      -1.44577033       0.00296909       2.46514990 
H       0.94774905      -0.55686384      -1.76191054      -0.26611048      -0.03568494      -0.03645793       0.65745909      -0.02761016       0.07938759 
H       2.47522232      -0.35801476      -2.29710585       0.15292216       0.11499693      -0.14610856       0.82398178       0.52316729      -0.52365773 
H       2.12367980      -0.23994078      -0.61245087       0.17525358      -0.14518360      -0.04907356      -0.03567055      -0.49852623      -2.02087976 
4
Properties=species:S:1:pos:R:3:momenta:R:3:forces:R:3 energy=-2083.986944963599 pbc="F F F"
O       1.90940792      -0.61086086      -1.56104051      -0.11438048      -0.63607092       0.12736409       0.13780736      -0.22999894       1.92834978 
H       1.02481279      -0.29603689      -1.78365701      -0.19670066       0.14392244      -0.24983103      -0.84883915       0.15566304      -0.06583339 
H       2.54147957      -0.27385041      -2.20527713       0.15362016       0.24057681       0.17288760       0.85933792       0.28544155      -0.34911296 
H       2.13846966      -0.42204483      -0.58710826       0.15746098       0.25157166      -0.05042066      -0.14830613      -0.21110565      -1.51340343 
4
Properties=species:S:1:pos:R:3:momenta:R:3:forces:R:3 energy=-2083.919138491311 pbc="F F F"
O       1.95210085      -0.60392968      -1.53262116       0.05645300       0.21484192       0.18231960      -0.80246626       1.74603645       1.13578243 
H       1.32002165      -1.05107852      -2.10127571       0.16623117      -0.50730061      -0.18954436      -0.70503954      -1.11716144      -0.64374278 
H       2.32914288       0.10169069      -2.11489515      -0.16542719       0.20141051       0.06074042       0.34202972       0.01626709       0.37161208 
H       1.37797426      -0.15255607      -0.81094422      -0.05725698       0.09104818      -0.05351566       1.16547608      -0.64514209      -0.86365174 
4
Properties=species:S:1:pos:R:3:momenta:R:3:forces:R:3 energy=-2083.886880441226 pbc="F F F"
O       1.90844520      -0.54929677      -1.52902547       0.09919288      -0.55783703      -0.25224945      -0.07326014       1.27877500      -0.28834291 
H       2.59249314      -1.20397160      -1.44809132       0.20138461       0.45702307       0.43908391       0.44450624      -1.64707446       0.81979869 
H       2.16783812      -0.02793594      -2.31313128      -0.09686597       0.03210750      -0.05175454      -0.90806741       0.50557486      -0.17082534 
H       0.95971108      -0.73717129      -1.32296330      -0.20371152       0.06870645      -0.13507992       0.53682131      -0.13727540      -0.36063044 
4
Properties=species:S:1:pos:R:3:momenta:R:3:forces:R:3 energy=-2083.9759918484424 pbc="F F F"
O       1.93986401      -0.59807265      -1.53653648      -0.35050690       0.85714571       0.48518114      -0.13753506       0.55170425       0.18121586 
H       1.87163479       0.19429974      -0.93746460       0.22021630      -0.12564093      -0.26384272      -0.43507504      -0.83213590       0.15447489 
H       2.22367564      -0.22378091      -2.38944973       0.05407346      -0.33744415       0.05485819       0.17092513      -0.30722325      -0.64672612 
H       1.12605177      -1.16542577      -1.63805663       0.07621714      -0.39406063      -0.27619661       0.40168498       0.58765490       0.31103538 
4
Properties=species:S:1:pos:R:3:momenta:R:3:forces:R:3 energy=-2083.7961074938257 pbc="F F F"
O       1.90918949      -0.58786689      -1.54030115      -0.15150383       0.36522124       0.01355376       1.97626987       3.82809981       2.32726661 
H       1.89833050       0.35747380      -1.16086471       0.03047672      -0.20744969      -0.02749250      -0.77970506      -1.64400387      -0.35657733 
H       2.68923188      -0.64425149      -2.07935763       0.08074578      -0.06349599       0.12459234       0.77801190      -1.00014118      -1.29215503 
H       1.12066661      -1.07011530      -1.66499570       0.04028133      -0.09427556      -0.11065361      -1.97457671      -1.18395475      -0.67853425 
4
Properties=species:S:1:pos:R:3:momenta:R:3:forces:R:3 energy=-2083.794103019592 pbc="F F F"
O       1.89816884      -0.57266825      -1.56028487       0.01128637       0.02537085      -0.03139088       3.25114183       1.50414020       3.25268457 
H       2.37696600      -0.00189683      -0.87543716       0.14177466      -0.13462928      -0.00323779      -1.03865443      -0.59807826      -1.00892180 
H       2.44663942      -1.28738447      -1.85636269      -0.12789196      -0.19349264       0.04943095       0.15071157      -1.29587638      -1.04906157 
H       1.05954354      -0.30884491      -1.85623621      -0.02516908       0.30275106      -0.01480227      -2.36319898       0.38981444      -1.19470121 
4
Properties=species:S:1:pos:R:3:momenta:R:3:forces:R:3 energy=-2083.939940237643 pbc="F F F"
O       1.87735329      -0.55754285      -1.50852878       0.53479589       0.31372628      -0.56064978       1.44466776      -1.91165597       0.83116813 
H       2.79117059      -0.96494866      -1.33473312      -0.11778506      -0.42401314       0.17265237      -1.23048740       0.24282003       0.04144298 
H       1.37655907      -1.13029010      -2.11960405      -0.37878349      -0.04142468       0.07037774      -0.32512104      -0.41071973      -0.06634860 
H       2.04580425       0.25704189      -1.95517266      -0.03822734       0.15171154       0.31761966       0.11094068       2.07955568      -0.80626251 
4
Properties=species:S:1:pos:R:3:momenta:R:3:forces:R:3 energy=-2083.903359171967 pbc="F F F"
O       1.90271817      -0.56053814      -1.56949262       0.40802743       0.10728117       0.54426803       2.89118634      -2.27620256      -0.20162405 
H       1.91644533      -1.55822615      -1.51738694      -0.29247457      -0.21478400      -0.41215329      -0.50633586       1.03133823      -0.02480107 
H       1.10184859      -0.07031274      -1.52464633      -0.05320084       0.14617927      -0.02342561      -1.56588960       1.01180711       0.25828952 
H       2.79264800      -0.16211661      -1.39985714      -0.06235203      -0.03867644      -0.10868913      -0.81896088       0.23305721      -0.03186440 
4
Properties=species:S:1:pos:R:3:momenta:R:3:forces:R:3 energy=-2083.931632115576 pbc="F F F"
O       1.90387771      -0.56368805      -1.55041864       0.36901239       0.02115956       0.00673605       1.85391307      -1.50025295       0.22344140 
H       1.43005585      -1.34603244      -1.85598381      -0.45124203      -0.01317926       0.02033013      -0.50785114      -0.24981921      -0.21338264 
H       1.48532588       0.28145233      -1.48374347      -0.00171432      -0.08761863      -0.02373060      -0.67143286       1.37660158       0.05680542 
H       2.87715588      -0.67608003      -1.40490574       0.08394395       0.07963832      -0.00333559      -0.67462906       0.37347058      -0.06686418 
4
Properties=species:S:1:pos:R:3:momenta:R:3:forces:R:3 energy=-2083.964395142073 pbc="F F F"
O       1.90686737      -0.56678241      -1.55410464       0.09927284       0.17685474      -0.35113137       0.91549169       0.01694751      -0.19795033 
H       1.04958436      -0.99594822      -1.66495252      -0.23277465       0.05281851       0.10623231      -0.43527287      -0.16155829      -0.02366939 
H       2.00278818       0.21971322      -0.98543903       0.12011530      -0.06248897       0.21976105      -0.06931323      -0.03385701      -0.01781343 
H       2.69271312      -0.91531133      -2.03573724       0.01338651      -0.16718428       0.02513801      -0.41090560       0.17846779       0.23943314 
4
Properties=species:S:1:pos:R:3:momenta:R:3:forces:R:3 energy=-2083.977837728378 pbc="F F F"
O       1.91196836      -0.54424944      -1.57451232       0.20947766       0.45456295      -0.04826420       1.37411498      -0.38827978      -0.26173977 
H       0.99884738      -0.69902879      -1.89006316      -0.11520608      -0.13762938      -0.28673689       0.11881267      -0.29385917       0.02749486 
H       2.01473401      -0.15450112      -0.68947052      -0.15732313      -0.08480031       0.21871880      -0.26543250       0.14842696       0.25917150 
H       2.65054121      -1.19566021      -1.78268392       0.06305156      -0.23213326       0.11628230      -1.22749515       0.53371199      -0.02492659 
4
Properties=species:S:1:pos:R:3:momenta:R:3:forces:R:3 energy=-2084.01279975664 pbc="F F F"
O       1.92084719      -0.52766443      -1.53566352      -0.83269246      -0.21166829       0.37798974      -1.83216450       0.62756628      -0.50166255 
H       1.97883429      -0.40862350      -2.51133476       0.53494048       0.00360880      -0.07931614       0.31784665      -0.05170286       0.14421450 
H       0.97978047      -0.76611101      -1.29836622       0.03738272       0.03168374      -0.19710391       0.77548447       0.14139994       0.05915612 
H       2.56458294      -1.13769330      -1.16912570       0.26036925       0.17637576      -0.10156968       0.73883338      -0.71726336       0.29829193 
4
Properties=species:S:1:pos:R:3:momenta:R:3:forces:R:3 energy=-2083.934865102091 pbc="F F F"
O       1.88246420      -0.55271270      -1.56221490      -0.14776821      -0.46071905      -0.55310833       1.36612638       0.98938751      -2.46418828 
H       2.67791543       0.04147485      -1.59150427       0.10931563       0.06930925       0.61213872      -0.49712651      -0.43398727      -0.13955222 
H       1.85486751      -1.24000499      -2.28876662       0.16576523       0.01399364       0.02606351      -0.11375078       0.37024940       1.08202125 
H       1.59963048      -0.71633091      -0.67713161      -0.12731265       0.37741617      -0.08509391      -0.75524909      -0.92564963       1.52171926 
4
Properties=species:S:1:pos:R:3:momenta:R:3:forces:R:3 energy=-2083.9125320980866 pbc="F F F"
O       1.90659344      -0.52091353      -1.56243829       0.11405282      -0.10476202       0.10866112       1.48746230       0.27702524       1.30274592 
H       1.84119710      -0.86609962      -0.65942327      -0.53646558      -0.17532889      -0.20257846      -0.14435442       0.08718178       0.84272656 
H       2.80824142      -0.78678535      -1.88012408       0.25333579       0.38030044       0.19900555      -0.76107187       0.06273483      -0.76159286 
H       1.09999499      -0.76669332      -2.01430955       0.16907697      -0.10020954      -0.10508821      -0.58203601      -0.42694186      -1.38387961 
4
Properties=species:S:1:pos:R:3:momenta:R:3:forces:R:3 energy=-2083.9914498880667 pbc="F F F"
O       1.87957441      -0.53698185      -1.55880929      -0.23552770      -0.05139533       0.15669887      -0.98724656      -0.29134574      -0.12149181 
H       1.49615087      -1.38899325      -1.30251979       0.06306245       0.02483413      -0.41822447      -0.34686879      -0.39752943       0.54835484 
H       2.42373196      -0.13075695      -0.87130651       0.02258495       0.11799286       0.09456799       0.59765662       0.27542011       0.28267091 
H       2.25839739      -0.64479127      -2.43763009       0.14988030      -0.09143166       0.16695761       0.73645873       0.41345507      -0.70953394 
4
Properties=species:S:1:pos:R:3:momenta:R:3:forces:R:3 energy=-2083.953391702533 pbc="F F F"
O       1.87083485      -0.54261336      -1.56166383       0.08144239      -0.42764012      -0.04121377       0.83436752       0.31110985      -2.71087639 
H       1.68374118      -1.44952666      -1.86219102       0.05280509       0.22469626      -0.16440283      -0.48327424      -0.51209660       0.58183784 
H       1.95697764      -0.36378147      -0.63480009      -0.15851945       0.08630906      -0.06669207       0.01663267      -0.11168381       1.74988930 
H       2.67627594      -0.26184996      -2.06915799       0.02427197       0.11663479       0.27230866      -0.36772595       0.31267056       0.37914925 
4
Properties=species:S:1:pos:R:3:momenta:R:3:forces:R:3 energy=-2083.9533288084754 pbc="F F F"
O       1.87329713      -0.54161147      -1.56434737      -0.22869910      -0.18533197       0.13161761       1.77328078       1.74634901      -1.15999369 
H       1.84957913      -1.16362499      -2.31657362       0.01069647       0.23308769       0.02153157      -0.31610910      -0.51582440       0.19718554 
H       1.66183999      -0.83058196      -0.68494735       0.19186535      -0.02534515      -0.19998960      -0.78258968      -1.09502559       1.20786317 
H       2.76649419      -0.09685313      -1.52203500       0.02613728      -0.02241056       0.04684042      -0.67458200      -0.13549902      -0.24505502 
4
Properties=species:S:1:pos:R:3:momenta:R:3:forces:R:3 energy=-2083.926841275524 pbc="F F F"
O       1.87230600      -0.53242862      -1.55173601       0.00981353      -0.03132069      -0.13786776       0.97350061      -0.00571530       2.05017823 
H       1.46577278      -1.14826859      -2.18530033      -0.04545800       0.08432881       0.27474997      -0.35103588      -0.63249814       0.14372128 
H       2.12088875      -0.88207813      -0.61456874       0.01326292       0.11601277      -0.05873373      -1.01767441       0.15186344      -1.72538886 
H       2.70698311      -0.20646373      -1.92385469       0.02238154      -0.16902089      -0.07814849       0.39520967       0.48635000      -0.46851064 
4
Properties=species:S:1:pos:R:3:momenta:R:3:forces:R:3 energy=-2083.9590900367034 pbc="F F F"
O       1.87752636      -0.54111570      -1.56162663      -0.23288169       0.07818419      -0.05188326      -0.49031702      -0.39768034       1.65021382 
H       1.41253101      -1.43153456      -1.41490656       0.28081807      -0.00150831       0.27923018       0.80439772       1.28653942       0.11766241 
H       2.39348734      -0.13679747      -0.79056913       0.17391286       0.09784236      -0.10392074      -0.85791832      -0.83936267      -0.75038590 
H       2.40476858      -0.53059691      -2.36126388      -0.22184925      -0.17451824      -0.12342617       0.54383763      -0.04949641      -1.01749033 
4
Properties=species:S:1:pos:R:3:momenta:R:3:forces:R:3 energy=-2083.965876365463 pbc="F F F"
O       1.88227989      -0.51871026      -1.54694238       0.09423223      -0.26048291      -0.27605700       0.85419037      -0.58163377       0.08907739 
H       1.91810803      -1.01649465      -0.67572114       0.17648340       0.25071033       0.23700613       0.39605981       0.72988208      -0.56136192 
H       2.78351535      -0.31730085      -1.95467511       0.04388855      -0.06263932      -0.15209998      -0.75982964      -0.10933017       0.88316928 
H       1.43371533      -1.12075322      -2.16941208      -0.31460418       0.07241190       0.19115084      -0.49042054      -0.03891814      -0.41088475 
4
Properties=species:S:1:pos:R:3:momenta:R:3:forces:R:3 energy=-2083.9913312574445 pbc="F F F"
O       1.90495696      -0.53974746      -1.56160528      -0.27865007      -0.35579716       0.16161759       0.30611809       0.71072077       1.19473658 
H       2.51176806      -0.53932980      -0.78328869       0.35533443       0.07430929      -0.02630301       0.02439650      -0.08159426      -0.57183955 
H       2.24898782      -0.74399796      -2.43765122      -0.06818054       0.00050931      -0.14760810       0.36349836      -0.30649464      -0.53191534 
H       1.01465182      -0.83731797      -1.34613852      -0.00850382       0.28097856       0.01229352      -0.69401295      -0.32263187      -0.09098169 
4
Properties=species:S:1:pos:R:3:momenta:R:3:forces:R:3 energy=-2084.0224223770097 pbc="F F F"
O       1.92182608      -0.54759748      -1.57978103       0.04630014       0.58213540      -0.24821739      -0.38853500       0.90394856      -0.03926360 
H       2.69839690      -1.01990946      -1.25545705       0.06455853      -0.32124685      -0.12029165       0.45387806      -0.46968323       0.19971558 
H       1.27146174      -1.06765842      -2.08574165      -0.23920315      -0.24551164       0.29437036      -0.09995974      -0.21667212      -0.01241548 
H       1.53780202       0.09151796      -0.93739372       0.12834448      -0.01537691       0.07413869       0.03461669      -0.21759322      -0.14803650 
4
Properties=species:S:1:pos:R:3:momenta:R:3:forces:R:3 energy=-2083.9653451546083 pbc="F F F"
O       1.90482806      -0.53177618      -1.60672004       0.00933998       0.22813483       0.02684534       0.28415921      -1.47755083       0.65131718 
H       2.27092889      -1.45998706      -1.71371319      -0.21054934      -0.32340856      -0.18472053      -0.23692748       0.63239230      -0.42538751 
H       1.00819589      -0.66073193      -1.20463570       0.11528196       0.02051230       0.14579787       0.06200419       0.37947996      -0.17882539 
H       2.49832887      -0.12644705      -0.93266694       0.08592740       0.07476142       0.01207732      -0.10923593       0.46567858      -0.04710427 
4
Properties=species:S:1:pos:R:3:momenta:R:3:forces:R:3 energy=-2083.9788064990544 pbc="F F F"
O       1.87937923      -0.54200724      -1.59576634       0.26704994       0.06680392       0.49021762       0.18154108      -0.34318614       1.15851839 
H       1.68087771      -1.51362177      -1.52107541      -0.42593835      -0.11533286       0.06267669      -0.36531415       0.47899422       0.01691261 
H       1.65043941      -0.06646262      -0.72549429       0.17613092      -0.04855441      -0.11587115       0.33844394      -0.61438119      -1.20022785 
H       2.85006092      -0.50469402      -1.77830355      -0.01724251       0.09708335      -0.43702316      -0.15467088       0.47857311       0.02479685 
4
Properties=species:S:1:pos:R:3:momenta:R:3:forces:R:3 energy=-2083.959551658003 pbc="F F F"
O       1.89068942      -0.53674731      -1.57265366       0.02993761      -0.20615992       0.04217734       1.52056052       1.20377134       0.80257347 
H       1.15185724      -1.12074364      -1.37377823      -0.20110722       0.17877834       0.15056994      -0.65987275      -0.40855685       0.49970926 
H       2.37088937      -0.11260244      -0.76290613      -0.05046928      -0.00400201      -0.15835603      -0.95171222      -1.03059847      -1.58468744 
H       2.47911595      -0.93491804      -2.25503385       0.22163889       0.03138359      -0.03439125       0.09102446       0.23538398       0.28240471 
4
Properties=species:S:1:pos:R:3:momenta:R:3:forces:R:3 energy=-2083.9538377537497 pbc="F F F"
O       1.92229510      -0.52840500      -1.58873440       0.12922850      -0.01013712      -0.73286334       0.59796326       0.12024190       2.31354810 
H       0.99271851      -0.73449080      -1.83576556       0.03783132       0.30390865       0.21905371       0.01776514       0.03251807       0.05555507 
H       1.99969159      -0.24759244      -0.58708426      -0.16940749      -0.17935739       0.16321545      -0.36182286      -0.42320265      -2.17209890 
H       2.50780624      -1.31859028      -1.71363464       0.00234768      -0.11441415       0.35059418      -0.25390553       0.27044268      -0.19700427 
4
Properties=species:S:1:pos:R:3:momenta:R:3:forces:R:3 energy=-2083.967663532452 pbc="F F F"
O       1.95336260      -0.57818451      -1.58933638      -0.51308044      -0.11262214      -0.22229730      -0.88248490       0.92634899       0.96477832 
H       1.30324819       0.00266058      -2.10891567       0.31263095       0.10425979      -0.06805215       0.77962923      -0.82425489       0.52994497 
H       2.18962138      -0.10004556      -0.73414787       0.19479157       0.17506936       0.19921780       0.06258804      -0.19478130      -0.96403449 
H       1.51424271      -1.41318698      -1.28386619       0.00565792      -0.16670701       0.09113165       0.04026763       0.09268721      -0.53068880 
4
Properties=species:S:1:pos:R:3:momenta:R:3:forces:R:3 energy=-2083.9584184369205 pbc="F F F"
O       1.92044356      -0.59595993      -1.57084181      -0.34641206       0.00172152      -0.10476832       0.83784758       0.72867789      -1.48881669 
H       1.62533241      -0.08784676      -2.39592668       0.09754006      -0.10593841      -0.15839893       0.24528465      -0.62081148       1.32968242 
H       2.64422120      -0.20222382      -1.04874462       0.24643665       0.01286449       0.02691509       0.30271521       0.33514728      -0.26836726 
H       1.26005043      -0.93836944      -0.97580473       0.00243535       0.09135240       0.23625215      -1.38584744      -0.44301369       0.42750152 
4
Properties=species:S:1:pos:R:3:momenta:R:3:forces:R:3 energy=-2083.9664357467414 pbc="F F F"
O       1.92472304      -0.59680981      -1.54956568      -0.03016522      -0.33816155       0.38432144      -0.93654932      -0.51195112       0.54590781 
H       1.73443703      -0.75928580      -2.50173916       0.03121280      -0.06469844      -0.20452721       0.57987994       0.42657878       0.10874513 
H       2.62039749      -0.00025563      -1.22401978      -0.01786916       0.26069228      -0.12486030       0.52977024       0.23014965      -0.65008388 
H       1.10684556      -0.45540933      -1.03241231       0.01682158       0.14216771      -0.05493393      -0.17310086      -0.14477732      -0.00456906 
4
Properties=species:S:1:pos:R:3:momenta:R:3:forces:R:3 energy=-2083.981364075186 pbc="F F F"
O       1.91915441      -0.60575571      -1.52143412      -0.07675073      -0.14920495       0.25324868      -0.91522894       0.10353580       0.27605712 
H       2.01280066      -0.91862575      -2.43008937       0.00368516       0.02522164      -0.25923797       0.75958975      -0.39670048      -0.78836852 
H       2.53521256       0.11131193      -1.28602591       0.07078375       0.03454279       0.03461020       0.47294416       0.19539675      -0.02976370 
H       1.00205235      -0.26564734      -1.48856077       0.00228181       0.08944052      -0.02862090      -0.31730497       0.09776794       0.54207510 
4
Properties=species:S:1:pos:R:3:momenta:R:3:forces:R:3 energy=-2083.899120502122 pbc="F F F"
O       1.89963834      -0.59854948      -1.55219213       0.11912088       0.18592250       0.13567741      -0.94550161      -1.19556131       0.59174264 
H       1.79087924      -0.46919670      -2.47356897      -0.18697098       0.09961404      -0.10761181       0.10736924       0.22704730      -2.30934295 
H       2.76924943      -0.63813940      -1.19962127       0.08427135      -0.20124125       0.03890868       2.07130701      -0.06928451       0.53287857 
H       1.29969635      -0.08000254      -1.04329393      -0.01642125      -0.08429529      -0.06697427      -1.23317464       1.03779852       1.18472174 
4
Properties=species:S:1:pos:R:3:momenta:R:3:forces:R:3 energy=-2084.000210272513 pbc="F F F"
O       1.91880233      -0.60503952      -1.53231460       0.44747169       0.11558859       0.38682806      -0.69814776      -0.56870054       0.52999732 
H       1.76978151      -0.88872743      -2.44336610      -0.25358567      -0.07462566      -0.00958907      -0.02905997      -0.23566856      -0.75420380 
H       2.65521065      -0.00862234      -1.43632174      -0.15490922       0.15670397      -0.07911635       1.37371007       0.75832974      -0.01510692 
H       1.13066151      -0.18697876      -1.15229295      -0.03897680      -0.19766690      -0.29812264      -0.64650234       0.04603935       0.23931339 
4
Properties=species:S:1:pos:R:3:momenta:R:3:forces:R:3 energy=-2083.993606247713 pbc="F F F"
O       1.93976524      -0.58097211      -1.52682146      -0.05013974       0.32365169       0.19131616      -0.65225780      -1.16346963       0.45799449 
H       1.99085621      -1.01702475      -2.38530850      -0.07596155      -0.02352790      -0.02584624       0.36240807      -0.37232600      -0.82061723 
H       2.17734014       0.34932804      -1.59317908       0.03579365      -0.03112834       0.00000661      -0.05421393       0.97532067       0.16763308 
H       1.05473350      -0.79863045      -1.14068053       0.09030764      -0.26899545      -0.16547653       0.34406367       0.56047496       0.19498966 
4
Properties=species:S:1:pos:R:3:momenta:R:3:forces:R:3 energy=-2083.9818644903435 pbc="F F F"
O       1.92354715      -0.57973147      -1.50417689      -0.31275197       0.09012040      -0.09965842       0.97809972      -0.61863116      -1.13607713 
H       2.50026288      -0.90698356      -2.24983857       0.02890612      -0.02241058       0.18182386      -0.16321000      -0.21912132       0.61135691 
H       1.94741443       0.38697749      -1.60105279       0.20534220       0.04943675       0.00479561      -0.45817829       0.67886042       0.35532580 
H       1.03266658      -0.96601249      -1.62769187       0.07850365      -0.11714657      -0.08696106      -0.35671143       0.15889205       0.16939442 
4
Properties=species:S:1:pos:R:3:momenta:R:3:forces:R:3 energy=-2083.989247099674 pbc="F F F"
O       1.90307760      -0.56251927      -1.52198229      -0.51274373       0.13900124       0.02194187      -1.80758559      -1.67101022      -0.19419166 
H       2.29506121      -1.46429880      -1.64152480      -0.04043333      -0.14441794       0.11808704      -0.00212098       0.58338780       0.04106454 
H       2.50220233       0.17761822      -1.58551268       0.23613968      -0.11785046      -0.22293085       0.74792338       0.93418360      -0.26828158 
H       1.00797353      -0.47253049      -1.96893801       0.31703738       0.12326715       0.08290194       1.06178318       0.15343882       0.42140870 
4
Properties=species:S:1:pos:R:3:momenta:R:3:forces:R:3 energy=-2083.9530873869635 pbc="F F F"
O       1.90106901      -0.54797186      -1.50293559      -0.25545319       0.35504696       0.02025753      -0.80584828       0.63565528      -0.70073664 
H       1.75444679      -1.48654128      -1.63257206       0.10428125      -0.02898742       0.04097864      -0.22523868      -1.44865003       0.31990992 
H       2.83531235      -0.38833027      -1.73854533       0.09701801      -0.27535631      -0.05879944       0.27533773       0.56768377      -0.13324213 
H       1.24735823      -0.11523635      -2.12716773       0.05415394      -0.05070324      -0.00243672       0.75574922       0.24531098       0.51406886 
4
Properties=species:S:1:pos:R:3:momenta:R:3:forces:R:3 energy=-2083.9767969213526 pbc="F F F"
O       1.90508738      -0.52597261      -1.54462905       0.04547621      -0.16069907      -0.49383322      -2.76714158      -0.26395464      -0.16370967 
H       1.67786479      -1.10644022      -0.79022289       0.23135484       0.15497557       0.42110526       0.08539075       0.00720859       0.20162293 
H       2.83213878      -0.53488457      -1.74125005      -0.29821373       0.10711784       0.07272696       1.58136457      -0.05514578      -0.67681623 
H       1.26333425      -0.69795572      -2.30505261       0.02138268      -0.10139433       0.00000101       1.10038626       0.31189183       0.63890297 
4
Properties=species:S:1:pos:R:3:momenta:R:3:forces:R:3 energy=-2083.9767495081246 pbc="F F F"
O       1.87897581      -0.53567844      -1.55245950       0.00084249       0.03175925      -0.16709150       0.48876712       0.98694545      -1.70940841 
H       2.13183337      -0.76488353      -0.66931823       0.39025731       0.02792185      -0.01050310       0.52654077      -0.27195094       1.72552074 
H       2.64829944      -0.13771447      -2.07425939      -0.27303850      -0.03905444       0.23822192      -1.04843692      -0.66972637       0.44684849 
H       1.40764837      -1.28263122      -1.96866278      -0.11806131      -0.02062665      -0.06062732       0.03312902      -0.04526814      -0.46296082 
4
Properties=species:S:1:pos:R:3:momenta:R:3:forces:R:3 energy=-2083.895439729447 pbc="F F F"
O       1.87349069      -0.56674645      -1.51488515       0.36876843      -0.64664271       0.03830864       0.83362136       2.73278782       0.14101015 
H       2.73546781      -0.93884189      -1.32281083       0.02886219       0.32690587      -0.10700660       1.02716050      -0.84772144       0.64490751 
H       2.10153628       0.38596093      -1.83570750      -0.12555484      -0.00662241       0.23270188      -1.08756106      -1.60641898       0.20954981 
H       1.43783710      -1.13923617      -2.15010319      -0.27207579       0.32635924      -0.16400392      -0.77322079      -0.27864740      -0.99546747 
4
Properties=species:S:1:pos:R:3:momenta:R:3:forces:R:3 energy=-2083.937004597372 pbc="F F F"
O       1.89782472      -0.59112299      -1.55711032       0.04278118       0.16230239      -0.59402530       1.43996930      -0.34052737       1.68692752 
H       2.77865347      -0.56858203      -1.98350793       0.01692169       0.08606136      -0.03850466      -0.30129124       0.04145216      -0.50512551 
H       2.00107733      -0.36945956      -0.58086246       0.07489604      -0.20991218       0.17055833      -0.85408798      -0.06770552      -1.17200639 
H       1.10888010      -0.36717051      -2.07405215      -0.13459891      -0.03845157       0.46197162      -0.28459009       0.36678073      -0.00979561 
4
Properties=species:S:1:pos:R:3:momenta:R:3:forces:R:3 energy=-2083.961572377461 pbc="F F F"
O       1.88646819      -0.59222678      -1.57085994      -0.55385251       0.02135226      -0.36273003       0.34841756      -0.45167426       0.44878915 
H       2.30126284      -0.07650048      -2.28562875       0.21091220       0.08630243       0.04635153      -0.40684993       0.51522515      -0.26379899 
H       2.62448365      -1.05128852      -1.08202395       0.10395372      -0.00031418      -0.05023453      -0.97564291       0.28633131       0.21721304 
H       1.14311548      -0.15990373      -1.05253562       0.23898659      -0.10734052       0.36661304       1.03407528      -0.34988220      -0.40220321 
4
Properties=species:S:1:pos:R:3:momenta:R:3:forces:R:3 energy=-2084.0103471722678 pbc="F F F"
O       1.87392982      -0.58665052      -1.57417871      -0.22730256       0.37862078       0.34142644       0.70986089      -0.66838790       0.10297342 
H       2.12132042       0.14574931      -2.17530778       0.13184241      -0.02131565      -0.32096687      -0.34272464       0.38406440       0.16162683 
H       2.66315290      -1.18817879      -1.49336685       0.08505192      -0.06806677      -0.00796160      -0.63429099       0.18148856       0.20792115 
H       1.48339793      -0.33376978      -0.69883800       0.01040823      -0.28923836      -0.01249796       0.26715474       0.10283495      -0.47252140 
4
Properties=species:S:1:pos:R:3:momenta:R:3:forces:R:3 energy=-2083.9208037524336 pbc="F F F"
O       1.88966877      -0.60925049      -1.56113205      -0.28481560       0.20328118       0.01183375       1.10373309       0.23227677       2.76716479 
H       1.73615649      -0.27072968      -2.45067431       0.00217201      -0.32335436      -0.17013412      -0.63302016       0.59159897      -0.58144549 
H       2.87584477      -0.57280956      -1.36292451       0.05908736       0.29920353      -0.00078942      -0.94101429      -0.23913355      -0.26765720 
H       1.40606097      -0.17395276      -0.76099065       0.22355623      -0.17913034       0.15908979       0.47030136      -0.58474218      -1.91806210 
4
Properties=species:S:1:pos:R:3:momenta:R:3:forces:R:3 energy=-2083.9228170762453 pbc="F F F"
O       1.95701697      -0.59386341      -1.54384051      -0.23801737      -0.18977264      -0.42665418      -0.03660119       2.15441149      -0.19173907 
H       1.41995164      -1.19233509      -2.08805750       0.31348847      -0.04211228       0.16921721      -0.56278260      -0.91255697       0.33284126 
H       1.96244297       0.24240842      -2.09573275      -0.37164377       0.10421892       0.03526515       0.55272047      -0.41091443       0.41926199 
H       1.56671537      -0.31178946      -0.66525108       0.29617267       0.12766599       0.22217182       0.04666332      -0.83094009      -0.56036419 
4
Properties=species:S:1:pos:R:3:momenta:R:3:forces:R:3 energy=-2084.0176757733375 pbc="F F F"
O       1.92546256      -0.56317561      -1.58497385       0.04173483      -0.64775883      -0.05550308       0.39087135      -0.39989688       0.04030714 
H       1.75479592      -1.54072915      -1.53759250      -0.04362822       0.27303341      -0.07060394       0.21219002       0.65439448       0.16907458 
H       1.12447494      -0.02627116      -1.72211240      -0.16930478       0.02393329       0.16818827      -0.20095404       0.13330708       0.04094146 
H       2.57067158      -0.18179329      -0.93646699       0.17119817       0.35079213      -0.04208125      -0.40210734      -0.38780468      -0.25032318 
4
Properties=species:S:1:pos:R:3:momenta:R:3:forces:R:3 energy=-2083.898239620848 pbc="F F F"
O       1.90497458      -0.57821138      -1.60155156      -0.01753428      -0.33701273      -0.13319526      -1.84905776      -0.64711117       0.40712048 
H       1.68296480      -1.39997537      -1.08022107      -0.17552742       0.03862808       0.04000873       1.16254365       0.18170187      -0.49547577 
H       1.30578158       0.08524351      -1.23264921       0.21430523       0.04953954       0.21282452      -0.59224251       0.82982258      -0.11879880 
H       2.78638177      -0.19541358      -1.62017978      -0.02124353       0.24884511      -0.11963799       1.27875662      -0.36441328       0.20715409 
4
Properties=species:S:1:pos:R:3:momenta:R:3:forces:R:3 energy=-2083.7223012030877 pbc="F F F"
O       1.87640934      -0.53689016      -1.59523250       0.25096163      -0.10163519       0.22053206      -1.39609752      -0.79924222       2.55885819 
H       1.39632612      -1.41723580      -1.35154697      -0.41574974       0.04665788      -0.20251810       1.22579848       0.92497790      -1.62679908 
H       2.07828066      -0.24623748      -0.67537387       0.12810815      -0.20769051      -0.05141141      -0.23250660       0.85620815       0.06499987 
H       2.75390942      -0.50252351      -2.00642548       0.03667996       0.26266782       0.03339745       0.40280564      -0.98194383      -0.99705899 
4
Properties=species:S:1:pos:R:3:momenta:R:3:forces:R:3 energy=-2083.7767236674304 pbc="F F F"
O       1.93049456      -0.53336509      -1.54663236       0.07572759      -0.22271215      -0.10313096      -1.00016404      -1.42212989       1.91490571 
H       1.07788753      -0.02501931      -1.74944267      -0.08632064       0.37125400       0.17052275       1.55008045      -0.52532665      -0.86896040 
H       1.66965819      -1.27210336      -0.90796262       0.00394075      -0.02146698      -0.19467914       0.40606029       0.97954065      -0.52699460 
H       2.62252863      -0.92482411      -2.14732364       0.00665229      -0.12707487       0.12728736      -0.95597671       0.96791589      -0.51895071 
4
Properties=species:S:1:pos:R:3:momenta:R:3:forces:R:3 energy=-2083.8421153095114 pbc="F F F"
O       1.94592406      -0.56750402      -1.53923055       0.07403601      -0.39844600      -0.00662158      -1.56643753      -1.35678887       1.02631045 
H       1.78444392       0.40368590      -1.43607109       0.03023867       0.33127887       0.13827443       0.67669101      -0.20886933      -1.10392026 
H       1.14287230      -1.00583601      -1.11798559      -0.02252156       0.03331125      -0.13174080       1.00836912       0.14448033      -0.37449674 
H       2.19786070      -1.07794277      -2.36815398      -0.08175312       0.03385588       0.00008796      -0.11862260       1.42117786       0.45210656 
4
Properties=species:S:1:pos:R:3:momenta:R:3:forces:R:3 energy=-2083.8239057530095 pbc="F F F"
O       1.93108358      -0.61476342      -1.54061822      -0.30202313      -0.45908697      -0.10493692      -2.54632578       0.09340327      -1.74078908 
H       2.28799176       0.03004293      -0.91080605       0.15586608       0.11748384       0.08014120       1.22169202       0.53044361      -0.09588603 
H       0.92881187      -0.44415774      -1.43783916       0.06508911       0.08529393       0.00289290       1.21544076      -0.78130993      -0.35163984 
H       2.14392186      -0.51587573      -2.55154037       0.08106794       0.25630920       0.02190282       0.10919301       0.15746305       2.18831494 
4
Properties=species:S:1:pos:R:3:momenta:R:3:forces:R:3 energy=-2083.8592777219187 pbc="F F F"
O       1.91590663      -0.61106452      -1.58995461      -0.35071183       0.26198866       0.14212461      -0.65181084       1.24380847       0.13306465 
H       2.26495428      -0.75113553      -0.68561262       0.03168404      -0.33320113      -0.14636541       1.21670360      -0.08640557      -0.07409317 
H       0.97602758      -0.39967812      -1.32903771      -0.06290037      -0.03578608      -0.05511401       0.15547197       0.10808037      -1.12823788 
H       2.36063257       0.16211399      -2.10246680       0.38192816       0.10699855       0.05935481      -0.72036473      -1.26548327       1.06926640 
4
Properties=species:S:1:pos:R:3:momenta:R:3:forces:R:3 energy=-2083.8725297330634 pbc="F F F"
O       1.92333570      -0.56303577      -1.60537154      -0.06063318      -0.00426055       0.15988022      -0.59954711      -0.82058086       0.28326517 
H       1.68503051      -1.50510322      -1.35820133      -0.04886322       0.12116030      -0.21850327       1.42013883       0.36602343      -0.14976312 
H       1.09956814      -0.13273662      -1.34010295       0.01124823      -0.06440455      -0.10790289      -0.55742693       1.22630707      -0.09847989 
H       2.69910136      -0.11317329      -1.17411498       0.09824816      -0.05249520       0.16652594      -0.26316479      -0.77174964      -0.03502215 
4
Properties=species:S:1:pos:R:3:momenta:R:3:forces:R:3 energy=-2083.9133524403396 pbc="F F F"
O       1.93009753      -0.55842554      -1.57860998      -0.37645196       0.16312079       0.16492193      -1.89801916      -1.95570861      -1.64650524 
H       1.66800090      -1.55297429      -1.71124236       0.15217468      -0.10501486      -0.00491749       0.98311022       2.03431176       0.66295322 
H       1.13766738       0.01985898      -1.67025193       0.12716795      -0.00726323      -0.12851654       0.37236939       0.02359979       0.18224401 
H       2.57070777      -0.29107141      -0.91568511       0.09710934      -0.05084270      -0.03148789       0.54253955      -0.10220295       0.80130801 
4
Properties=species:S:1:pos:R:3:momenta:R:3:forces:R:3 energy=-2083.835863689467 pbc="F F F"
O       1.92683606      -0.58464490      -1.57226020      -0.17757831       0.28627744      -0.51585320      -3.43095499       1.54140154      -2.63409133 
H       1.08262099      -1.14848129      -1.52647199      -0.07608512       0.04229751       0.21706543       1.72170573       0.38747687       0.58759933 
H       1.67762674       0.35174040      -1.88235082       0.26958694      -0.04990580       0.08872195       0.64457156      -1.37433845       0.52582081 
H       2.66789441      -0.61129159      -0.98914054      -0.01592350      -0.27866915       0.21006582       1.06467769      -0.55453996       1.52067118 
4
Properties=species:S:1:pos:R:3:momenta:R:3:forces:R:3 energy=-2083.8336848799922 pbc="F F F"
O       1.88417398      -0.58069346      -1.60207535       0.37318505       0.07808336      -0.43813806       0.61240328       4.19764804       0.25298240 
H       1.24989144      -0.19282872      -0.94009757      -0.12092520      -0.01812978       0.47411609      -0.26467804      -1.25084513      -0.18306699 
H       2.59775384       0.16347300      -1.56048371       0.20476855      -0.01701218       0.02081870      -0.67293534      -1.69417148      -0.69198803 
H       2.25763037      -1.44139403      -1.42415524      -0.45702841      -0.04294141      -0.05679672       0.32521011      -1.25263143       0.62207262 
4
Properties=species:S:1:pos:R:3:momenta:R:3:forces:R:3 energy=-2083.933307036659 pbc="F F F"
O       1.89641381      -0.53411900      -1.57950592       0.19360288      -0.54790965      -0.04425919       0.58893467      -0.68059847      -1.13304338 
H       1.75662789      -0.19761581      -0.68658916      -0.15097068       0.29248639       0.05250220      -1.10095732       0.03237853       0.71638992 
H       2.84763817      -0.76709423      -1.61228186       0.29859594      -0.04378111      -0.14804662       0.07170667      -0.20348552      -0.53068018 
H       1.30673878      -1.24527070      -1.98408798      -0.34122813       0.29920436       0.13980361       0.44031599       0.85170547       0.94733364 
4
Properties=species:S:1:pos:R:3:momenta:R:3:forces:R:3 energy=-2083.8221011311957 pbc="F F F"
O       1.90728682      -0.55582795      -1.55928587       0.09733873      -0.25897654       0.07153679      -2.49566882      -0.32170418      -0.32390761 
H       2.40543723       0.11743370      -1.07609509      -0.04066945       0.09680718      -0.04944252      -0.42742434       0.51940241       0.51822258 
H       2.43469737      -1.22862627      -1.96330027       0.03630573      -0.08281842      -0.15452090       0.92209206      -1.14772703      -0.67930977 
H       0.89829355      -0.75422324      -1.56449681      -0.09297501       0.24498778       0.13242663       2.00100111       0.95002880       0.48499480 
4
Properties=species:S:1:pos:R:3:momenta:R:3:forces:R:3 energy=-2083.952412321429 pbc="F F F"
O       1.89576428      -0.54975592      -1.57478279      -0.07464507      -0.11762587      -0.43409417      -1.89563281       0.31535842       1.49738203 
H       2.62692054       0.08804615      -1.49269980       0.00622703       0.03191115       0.02936702       0.19381550      -0.03815938       0.18325567 
H       2.02975849      -1.35468212      -2.07088500      -0.09342881       0.05464949       0.07705472       0.55505412      -0.83248026      -0.73079279 
H       1.26463510      -0.69515526      -0.79433990       0.16184685       0.03106523       0.32767243       1.14676319       0.55528121      -0.94984491 
4
Properties=species:S:1:pos:R:3:momenta:R:3:forces:R:3 energy=-2083.982709030131 pbc="F F F"
O       1.85611523      -0.55606717      -1.57806990       0.14482707      -0.44399327      -0.14700236       0.15398467      -1.06063834       0.77065483 
H       2.44929428       0.15849116      -1.85071845      -0.12553089      -0.14683852      -0.02256830       0.42487399       0.57444527      -0.58309593 
H       2.21170013      -1.43758000      -1.85935447      -0.11375717       0.37974342      -0.08906734      -0.16318919       0.31484816      -0.39160047 
H       1.88963044      -0.58253006      -0.59567871       0.09446099       0.21108837       0.25863800      -0.41566947       0.17134491       0.20404157 
4
Properties=species:S:1:pos:R:3:momenta:R:3:forces:R:3 energy=-2084.0131674237177 pbc="F F F"
O       1.87159409      -0.54521669      -1.54788436      -0.07241312      -0.44499310       0.03366398       0.17141695      -0.46430964      -0.43110265 
H       2.44637925       0.09201879      -2.05538790       0.13275020      -0.08532450       0.04395750      -0.42422976      -0.55381983       0.24234810 
H       1.60402051      -1.36707597      -2.06897871      -0.12527297       0.18789277      -0.14952961       0.42270264       1.00384026       0.56464341 
H       2.25454436      -0.75878081      -0.66049055       0.06493589       0.34242483       0.07190812      -0.16988982       0.01428921      -0.37588885 
4
Properties=species:S:1:pos:R:3:momenta:R:3:forces:R:3 energy=-2083.999599081 pbc="F F F"
O       1.86074713      -0.56341732      -1.54898447      -0.31041721      -0.23767207       0.02083037       0.27782709       0.66554593      -1.03040964 
H       2.17828176       0.30846791      -1.94851303       0.07904546       0.00185261       0.10258308      -0.42772929      -1.14054899       0.14159907 
H       2.00351610      -1.36327407      -2.12334393       0.10932517       0.12246477      -0.22219892      -0.07457841       0.63736105       0.08879506 
H       2.29530941      -0.69015096      -0.69553921       0.12204659       0.11335469       0.09878547       0.22448061      -0.16235799       0.80001552 
4
Properties=species:S:1:pos:R:3:momenta:R:3:forces:R:3 energy=-2083.9351282898824 pbc="F F F"
O       1.88302302      -0.58340558      -1.55703281       0.17612868       0.09302039       0.12628846      -0.91270481       1.34168001      -2.18865331 
H       1.50154305       0.36153976      -1.63234165      -0.09193843      -0.06843551       0.05929487       0.86725621      -1.61789740       0.02947228 
H       2.43815943      -0.93890932      -2.30492678      -0.04805872       0.09280351      -0.12038489      -0.49186852       0.59243814       0.48555202 
H       2.18384130      -0.85033336      -0.70238433      -0.03613154      -0.11738839      -0.06519844       0.53731712      -0.31622075       1.67362900 
4
Properties=species:S:1:pos:R:3:momenta:R:3:forces:R:3 energy=-2083.9859587240285 pbc="F F F"
O       1.87755151      -0.59706566      -1.56545910       0.23081635      -0.18937989       0.11569913      -0.31426472       0.78136087      -1.52654277 
H       1.33852214       0.05494092      -1.05505247       0.00359496      -0.18195747      -0.10401804       0.28038934      -0.09331508      -0.24470028 
H       2.31133981      -0.24485749      -2.39659324      -0.11405116       0.18537431       0.09855038      -0.76559625       0.02451947       0.61603446 
H       2.56052573      -1.02097322      -1.05426474      -0.12036016       0.18596305      -0.11023147       0.79947163      -0.71256526       1.15520859 
4
Properties=species:S:1:pos:R:3:momenta:R:3:forces:R:3 energy=-2083.928121015988 pbc="F F F"
O       1.89996453      -0.59266581      -1.58101662       0.14547719       0.05941304       0.23636546      -1.34889082       0.18340388       0.00625579 
H       1.10074199      -0.75827278      -0.96710153       0.07421662      -0.15437707      -0.24471757       1.56626150       0.35989596      -0.79450397 
H       1.96096435       0.28858021      -1.99992929      -0.05084763       0.06707207       0.09132275      -0.66461824       0.20426203      -0.03652424 
H       2.79294133      -0.81103178      -1.29195038      -0.16884619       0.02789197      -0.08297065       0.44724756      -0.74756187       0.82477242 
4
Properties=species:S:1:pos:R:3:momenta:R:3:forces:R:3 energy=-2083.901473437447 pbc="F F F"
O       1.92689230      -0.55696829      -1.59497436       0.35513242       0.24918176       0.36155331       0.61377375      -0.07521141       1.00103515 
H       1.09877506      -0.96613993      -1.99548463       0.03044640      -0.18371971      -0.11199619       0.93196224       0.21920462       0.77339206 
H       1.78666039       0.23152792      -1.01931801      -0.14955626      -0.01060144       0.00666484      -0.65067049       0.16802787      -0.62437357 
H       2.54181404      -1.11270425      -1.02264100      -0.23602256      -0.05486061      -0.25622197      -0.89506549      -0.31202108      -1.15005363 
4
Properties=species:S:1:pos:R:3:momenta:R:3:forces:R:3 energy=-2083.940337356175 pbc="F F F"
O       1.92855465      -0.52982728      -1.55767000      -0.46835935      -0.09349734       0.49962627       1.57610827      -1.20671119       2.22600457 
H       1.74473772      -0.57326071      -2.50003607       0.36312686      -0.00808339      -0.07705204      -0.09607188      -0.34830211      -0.89941764 
H       1.14578359      -0.43912565      -0.99374497      -0.05041100      -0.04075733      -0.16272635      -0.68665768       0.32462478       0.01829224 
H       2.51034331      -1.26571263      -1.13575818       0.15564349       0.14233806      -0.25984789      -0.79337871       1.23038852      -1.34487917 
4
Properties=species:S:1:pos:R:3:momenta:R:3:forces:R:3 energy=-2083.918738875508 pbc="F F F"
O       1.89388356      -0.52548366      -1.54996525      -0.59257680      -0.24298402      -0.21168043      -0.94965822      -1.85044288       2.75857654 
H       2.45431375      -0.26229102      -2.28697153       0.23171925       0.06689465       0.43537349       0.44194723      -0.08098559      -0.78336891 
H       1.12278811      -1.14825327      -1.71725572       0.16306998       0.01154507      -0.18991082       0.72917884       0.90213125      -0.60904321 
H       2.37406319      -0.93649674      -0.74760206       0.19778757       0.16454430      -0.03378224      -0.22146786       1.02929722      -1.36616442 
4
Properties=species:S:1:pos:R:3:momenta:R:3:forces:R:3 energy=-2083.9856965889644 pbc="F F F"
O       1.88082822      -0.52146541      -1.55928439       0.00741577      -0.09379388      -0.31559791      -0.24192284      -1.29582360       1.47092113 
H       2.79719401      -0.28340745      -1.82409708      -0.06524896      -0.07976187       0.26193885      -0.07608594      -0.04423197      -0.29406408 
H       1.44961116      -1.19517607      -2.15298516      -0.10916469      -0.03317255       0.01307423       0.40958318       0.55656000       0.00595456 
H       1.91157451      -0.93223525      -0.62683337       0.16699789       0.20672830       0.04058483      -0.09157439       0.78349556      -1.18281161 
4
Properties=species:S:1:pos:R:3:momenta:R:3:forces:R:3 energy=-2084.001029468622 pbc="F F F"
O       1.88649712      -0.54242512      -1.55661971       0.08022305      -0.08420580      -0.18701639       1.04511507       1.18769962      -0.37544012 
H       2.76423075      -0.10563227      -1.79123270      -0.14446746       0.13855815       0.13119984      -1.07163048      -0.68654415       0.23675314 
H       1.50432298      -1.14000640      -2.21785345      -0.13613208       0.03431954      -0.13795729      -0.00959695      -0.29224018      -0.32206427 
H       1.79984906      -0.83250721      -0.63712332       0.20037649      -0.08867190       0.19377384       0.03611236      -0.20891529       0.46075125 
4
Properties=species:S:1:pos:R:3:momenta:R:3:forces:R:3 energy=-2083.9253332573276 pbc="F F F"
O       1.89073365      -0.55018488      -1.53552222      -0.51406948      -0.01256007       0.38191156       0.86076576       0.97398152       0.28866405 
H       2.39285189       0.26100726      -1.89992408       0.20917751       0.16478698      -0.04964968      -1.03600726      -1.53417571       0.24680377 
H       1.18175231      -1.00466734      -2.01840646       0.08084049      -0.13242734       0.00780137      -0.29425449       0.43933971      -0.72668265 
H       2.42655633      -1.21132262      -1.06273882       0.22405148      -0.01979958      -0.34006324       0.46949599       0.12085448       0.19121484 
4
Properties=species:S:1:pos:R:3:momenta:R:3:forces:R:3 energy=-2083.8942588263967 pbc="F F F"
O       1.90144328      -0.56245070      -1.54442563      -0.19785815      -0.31080014       0.23589090      -0.23147780      -0.61133177      -0.02864737 
H       2.15643844       0.39291559      -1.43164484       0.29126813       0.13889375      -0.05612462      -0.72848022      -0.72013769      -0.36717046 
H       1.04325503      -0.94136361      -1.91169422       0.01932973      -0.01354612      -0.04899645       0.95678494       1.16416436       0.39588028 
H       2.63148348      -1.21185129      -1.49641511      -0.11273971       0.18545251      -0.13076983       0.00317308       0.16730510      -0.00006246 
4
Properties=species:S:1:pos:R:3:momenta:R:3:forces:R:3 energy=-2083.911180155529 pbc="F F F"
O       1.89379378      -0.56797402      -1.53423015      -0.21048983      -0.27257808       0.34900688      -0.25096269       0.21536688      -0.06593034 
H       2.63731844      -0.03831364      -1.12005380       0.10463547      -0.19919188      -0.07964481      -1.12190906      -0.00008303      -0.68867063 
H       1.12313296      -0.17680006      -2.07174225       0.05923960       0.24476059      -0.19423147       1.54572490      -0.21372337       0.89894467 
H       2.19213866      -1.45751933      -1.80978111       0.04661476       0.22700937      -0.07513059      -0.17285315      -0.00156048      -0.14434370 
4
Properties=species:S:1:pos:R:3:momenta:R:3:forces:R:3 energy=-2083.9342554974373 pbc="F F F"
O       1.93710918      -0.55134125      -1.58812685       0.31021465       0.17593436      -0.55029985       0.72558316      -1.88095367       1.42784786 
H       1.97206252       0.15531527      -0.88177395      -0.19235356      -0.05045939       0.19060072      -0.34542160      -0.40806030      -0.73054952 
H       1.09307618      -0.62159924      -2.10071205      -0.14732678      -0.29668770      -0.00537959       0.23944830       0.25193471       0.38029694 
H       2.19994824      -1.47034485      -1.16364147       0.02946570       0.17121273       0.36507872      -0.61960987       2.03707927      -1.07759527 
4
Properties=species:S:1:pos:R:3:momenta:R:3:forces:R:3 energy=-2083.857154899952 pbc="F F F"
O       1.86723785      -0.56855208      -1.50300201      -0.10188347       0.04283558       0.21948699       2.78720481       0.92036984      -1.00935886 
H       1.89310869       0.29805601      -2.02490588       0.01007771      -0.01498998      -0.26956257      -0.75426271      -0.71400199       0.53941842 
H       1.59179400      -1.28515813      -2.13324447       0.07429673      -0.16089125       0.13989837      -0.05352237       0.13299005       0.30159091 
H       2.88918368      -0.67635604      -1.33908059       0.01750903       0.13304565      -0.08982279      -1.97941972      -0.33935791       0.16834954 
4
Properties=species:S:1:pos:R:3:momenta:R:3:forces:R:3 energy=-2083.9518440755246 pbc="F F F"
O       1.87747467      -0.57666620      -1.52223431       0.39850387      -0.10353966      -0.47292139       0.32308800       1.08555932      -0.79767653 
H       1.72409231       0.35986139      -1.90263671      -0.32300341       0.11616137       0.07747490      -0.02804706      -1.61645737       0.39195450 
H       1.70200599      -1.31846385      -2.19010444      -0.11847776      -0.00012544       0.19736473       0.45276345       1.00837921       0.84571600 
H       2.78550906      -0.57606811      -1.09923432       0.04297730      -0.01249627       0.19808176      -0.74780438      -0.47748115      -0.43999396 
4
Properties=species:S:1:pos:R:3:momenta:R:3:forces:R:3 energy=-2083.9525602477484 pbc="F F F"
O       1.88326358      -0.57551773      -1.50862927      -0.06976665      -0.08148821      -0.36188272       0.32856920      -0.80147669      -1.59492832 
H       1.43645021       0.21188903      -1.94300571      -0.04394765      -0.02207506       0.08818646       0.24326554      -0.79836645       0.32950370 
H       1.84453208      -1.41713323      -2.11688898       0.00485334      -0.03383428       0.15075627      -0.08581137       1.74240596       1.20035096 
H       2.83874332      -0.34765490      -1.34802017       0.10886096       0.13739755       0.12293999      -0.48602338      -0.14256282       0.06507366 
4
Properties=species:S:1:pos:R:3:momenta:R:3:forces:R:3 energy=-2084.0326885001264 pbc="F F F"
O       1.88353902      -0.56479713      -1.52428913       0.04345946      -0.06868195       0.05830345      -0.34665159       0.40580176      -0.32621186 
H       1.57637708       0.11275279      -2.18067266       0.09583476      -0.03648663       0.00851741       0.20817627      -0.34550695       0.35208188 
H       1.78471412      -1.48464032      -1.85537296      -0.10460418       0.12830990       0.00249672       0.17825404       0.08771001       0.08348285 
H       2.75426265      -0.35116926      -1.12331561      -0.03469004      -0.02314132      -0.06931759      -0.03977872      -0.14800482      -0.10935287 
4
Properties=species:S:1:pos:R:3:momenta:R:3:forces:R:3 energy=-2083.993296334462 pbc="F F F"
O       1.87874413      -0.53349838      -1.53958201       0.00496211       0.04449929      -0.03549440       0.27038708      -0.41905667      -0.93443855 
H       2.37535662      -0.14766214      -2.33519487       0.19903024      -0.14873322       0.09194706      -0.79865481      -0.60705502       0.92243203 
H       1.30099005      -1.33208032      -1.76890208       0.04153001       0.12155682       0.01887464       0.78002615       1.01354597       0.15833215 
H       2.51511179      -0.74008874      -0.81253531      -0.24552237      -0.01732289      -0.07532730      -0.25175842       0.01256572      -0.14632563 
4
Properties=species:S:1:pos:R:3:momenta:R:3:forces:R:3 energy=-2083.96728945576 pbc="F F F"
O       1.88387742      -0.52781431      -1.55704221       0.22810245       0.21189696      -0.05559880      -0.24579907      -1.15177210      -0.23108288 
H       2.81470332      -0.28986199      -1.80725177      -0.07468155       0.04952271       0.09762159      -0.51159610      -0.16026489      -0.06027449 
H       1.43650503      -1.17011006      -2.22809517       0.05211110      -0.09225394       0.19804302       0.91326288       1.12720921       1.34972684 
H       1.85877442      -0.85007691      -0.60415658      -0.20553201      -0.16916572      -0.24006581      -0.15586771       0.18482777      -1.05836948 
4
Properties=species:S:1:pos:R:3:momenta:R:3:forces:R:3 energy=-2083.9459783227576 pbc="F F F"
O       1.86597762      -0.54372656      -1.57312118       0.44393219       0.44122221      -0.04454513       1.48147041      -0.52381546      -0.03958219 
H       2.68472044       0.03981065      -1.78551151      -0.22965788      -0.05585799      -0.29826104      -1.43008452      -0.96838223       0.40960019 
H       1.96712808      -1.45652084      -2.02284408      -0.13967463      -0.26189107       0.28944057      -0.20568444       1.40409564       0.75128256 
H       1.74224031      -0.64077911      -0.57594219      -0.07459968      -0.12347316       0.05336559       0.15429855       0.08810205      -1.12130056 
4
Properties=species:S:1:pos:R:3:momenta:R:3:forces:R:3 energy=-2083.973198079766 pbc="F F F"
O       1.87265293      -0.55124974      -1.53390899      -0.22697194       0.15076164      -0.21899916       0.16219953       0.11847775      -1.18512403 
H       1.83763639      -0.13223308      -2.47252161      -0.17110931       0.00151425       0.14235720       0.31307458      -0.58164370       1.81077633 
H       1.82487807      -1.53957436      -1.58805362       0.19847384       0.02510512       0.10866187      -0.02680081       0.42365992       0.02687907 
H       2.62562365      -0.26627380      -0.94609933       0.19960741      -0.17738101      -0.03201991      -0.44847330       0.03950603      -0.65253137 
4
Properties=species:S:1:pos:R:3:momenta:R:3:forces:R:3 energy=-2083.9831706764376 pbc="F F F"
O       1.89541701      -0.58905076      -1.51270157       0.15087319      -0.10288433       0.12328176       0.02183109       0.66934062      -0.02625708 
H       1.14980771      -0.06676470      -1.88737821      -0.21016842      -0.03250936       0.04962800       0.04992440       0.42001900       0.49145722 
H       2.09048629      -1.24227623      -2.20471597       0.05183257       0.21157957      -0.12935135       0.66358195      -0.59694090      -0.10779429 
H       2.68653205      -0.02906161      -1.25118508       0.00746266      -0.07618589      -0.04355841      -0.73533744      -0.49241872      -0.35740585 
4
Properties=species:S:1:pos:R:3:momenta:R:3:forces:R:3 energy=-2083.991641842953 pbc="F F F"
O       1.92776028      -0.60504479      -1.53409835      -0.22866299       0.14719345      -0.16298464       0.62680557       0.93673837      -0.87872633 
H       1.18039395      -0.31868095      -0.95972727       0.23122850      -0.19458973       0.28015637      -0.01610542      -0.17650201      -0.15729222 
H       1.62336164      -0.91418932      -2.44570129       0.03766495      -0.01783707       0.04981362       0.29924717       0.40187532       1.06224084 
H       2.60971737       0.14862528      -1.59824044      -0.04023046       0.06523336      -0.16698534      -0.90994732      -1.16211167      -0.02622228 
4
Properties=species:S:1:pos:R:3:momenta:R:3:forces:R:3 energy=-2083.9362652189243 pbc="F F F"
O       1.93591854      -0.57072747      -1.59057292      -0.03490352       0.11675271       0.02696034      -1.48346148       1.95000387      -0.31122662 
H       2.48107330      -0.96498288      -0.88999497       0.31750647      -0.02226982      -0.18048461      -0.04966599      -0.87634858       0.19211128 
H       1.10135326      -1.03557341      -1.92418258      -0.10274886       0.03598736      -0.01746355       1.24686123       0.10686026       0.73710628 
H       1.70155835       0.37162600      -1.29312574      -0.17985410      -0.13047025       0.17098783       0.28626624      -1.18051555      -0.61799095 
4
Properties=species:S:1:pos:R:3:momenta:R:3:forces:R:3 energy=-2083.885887164682 pbc="F F F"
O       1.89707337      -0.52133346      -1.56481004       0.11262515       0.31292529       0.47942747      -3.33813881      -1.93479852       1.59935349 
H       2.82987715      -0.39006500      -1.71324813      -0.07978773       0.17619567      -0.11167280       1.39279101      -0.02920507      -0.08435337 
H       1.45141292      -1.17876293      -2.18851432      -0.11282894      -0.19016275      -0.20472256       0.85373452       0.94068208       0.26221741 
H       1.61924626      -0.84408523      -0.61445001       0.07999152      -0.29895822      -0.16303211       1.09161328       1.02332150      -1.77721753 
4
Properties=species:S:1:pos:R:3:momenta:R:3:forces:R:3 energy=-2083.957010842562 pbc="F F F"
O       1.88868199      -0.56038503      -1.50712321       0.26330452       0.17117084       0.02686843       0.99415124      -0.38702887      -0.34060241 
H       2.16752856       0.35701498      -1.79735897      -0.29747875       0.01881510       0.09448599       0.25690708      -0.81443409       0.43155554 
H       1.24645831      -0.88527914      -2.15911102      -0.19658702      -0.15121989       0.11975038      -0.71449127      -0.14167917      -0.23330721 
H       2.61973768      -1.26482160      -1.47534908       0.23076124      -0.03876604      -0.24110481      -0.53656705       1.34314214       0.14235408 
4
Properties=species:S:1:pos:R:3:momenta:R:3:forces:R:3 energy=-2083.9830501164734 pbc="F F F"
O       1.93103722      -0.55016408      -1.53440110      -0.09422772      -0.18919748       0.21347380       0.41027684       1.29896997      -0.94442775 
H       1.27010201       0.18159346      -1.70989472      -0.16063382      -0.05073039      -0.02244880       0.72028674      -0.76066459      -0.12995899 
H       1.58903840      -1.26536891      -1.00864994       0.31258986       0.26066234       0.00472454      -0.61277096      -1.02542922       0.83436140 
H       2.50232078      -0.87153739      -2.28031914      -0.05772832      -0.02073448      -0.19574954      -0.51779262       0.48712384       0.24002534 
4
Properties=species:S:1:pos:R:3:momenta:R:3:forces:R:3 energy=-2083.9823172583096 pbc="F F F"
O       1.92572080      -0.52478102      -1.58498812       0.28030705       0.43494126       0.03492709      -1.18317367      -1.15568015       0.06953472 
H       1.01007730      -0.34387664      -1.19356148      -0.11455192      -0.22395457       0.09498930       1.06015311      -0.05114274      -0.47484113 
H       2.57458287      -0.64892944      -0.84519121      -0.04105303       0.08763036      -0.31012152      -0.14448189       0.02230701      -0.35548777 
H       1.86118341      -1.36538733      -2.15719275      -0.12470209      -0.29861705       0.18020513       0.26750245       1.18451588       0.76079418 
4
Properties=species:S:1:pos:R:3:momenta:R:3:forces:R:3 energy=-2083.8643138779216 pbc="F F F"
O       1.85686743      -0.55780791      -1.59187891       0.08479229       0.14203163       0.08489899       2.77662376      -0.08309139       0.15109310 
H       1.73266021      -0.23570750      -0.66506576       0.04038493      -0.00965712       0.23820228      -0.45972505      -0.10836898      -0.07695069 
H       2.72132093      -0.04343601      -1.89322084      -0.26744909      -0.09284937      -0.41443004      -1.92213250      -1.25704014       0.21261019 
H       2.08470483      -1.55484631      -1.52828804       0.14227187      -0.03952514       0.09132877      -0.39476621       1.44850051      -0.28675259 
4
Properties=species:S:1:pos:R:3:momenta:R:3:forces:R:3 energy=-2083.894680002107 pbc="F F F"
O       1.88072908      -0.55899953      -1.54900585       0.44930096       0.27414941      -0.48023621      -0.26976826      -2.46073267      -1.17473071 
H       2.20810901       0.25419708      -1.13732987      -0.05710366      -0.03328359       0.18205603       0.33099771       0.30568338       0.10290924 
H       1.89714254      -0.62229635      -2.57524976      -0.27628658      -0.20568252       0.06992591       0.13702622       0.24415910       2.04725599 
H       2.05470170      -1.44697706      -1.05447729      -0.11591073      -0.03518330       0.22825427      -0.19825567       1.91089019      -0.97543452 
4
Properties=species:S:1:pos:R:3:momenta:R:3:forces:R:3 energy=-2083.9073886881333 pbc="F F F"
O       1.93314309      -0.56875256      -1.55567407       0.41163697      -0.09536297      -0.26648984      -0.81885404      -2.14142817      -0.82122022 
H       2.12568702       0.36132961      -1.35495273      -0.08383867      -0.01059644       0.15890207      -0.08355768       0.15954211       0.60343933 
H       1.48015217      -0.72838786      -2.43502941      -0.06391575       0.13847836       0.03486223       0.48182091       0.29735939       0.92067019 
H       1.72219759      -1.29321782      -0.87123657      -0.26388255      -0.03251895       0.07272555       0.42059081       1.68452667      -0.70288929 
4
Properties=species:S:1:pos:R:3:momenta:R:3:forces:R:3 energy=-2083.962201389221 pbc="F F F"
O       1.95979312      -0.57128522      -1.57894523       0.37207573       0.08296390      -0.28347061      -1.10798587       0.73823236       0.59083447 
H       2.04096192      -0.21885013      -0.63565917      -0.16931627      -0.19434485       0.16915969       0.13313751      -0.89350993      -0.79320050 
H       1.33529567       0.06916228      -2.01709293      -0.10260563       0.18695631       0.17674044       0.48291940      -0.27578347      -0.18604913 
H       1.52878931      -1.47038985      -1.63910623      -0.10015383      -0.07557535      -0.06242952       0.49192895       0.43106103       0.38841517 
4
Properties=species:S:1:pos:R:3:momenta:R:3:forces:R:3 energy=-2084.0071241956243 pbc="F F F"
O       1.95327520      -0.55189815      -1.57193251      -0.40630934       0.01458652      -0.02795264      -0.80471361       0.39542917       0.56042898 
H       2.12959357      -1.06574138      -0.72911445       0.18504720       0.02390071      -0.00952899      -0.18350615       0.31606836      -0.81735237 
H       1.35054583       0.22919117      -1.39180096       0.09478846       0.04766371       0.17419831       0.67607640      -0.53966501       0.00743014 
H       1.52836009      -1.09123950      -2.28224895       0.12647368      -0.08615095      -0.13671667       0.31214336      -0.17183252       0.24949326 
4
Properties=species:S:1:pos:R:3:momenta:R:3:forces:R:3 energy=-2083.9809879337477 pbc="F F F"
O       1.93858524      -0.53804304      -1.56255369       0.08933565       0.37241848      -0.03476692      -1.37407360       0.96878438       1.59775945 
H       2.37296245      -1.17970119      -0.94470470      -0.16390530      -0.17573371      -0.06825490      -0.16586029       0.09640937      -0.57753641 
H       1.10021167      -0.13035012      -1.13474226       0.02875772      -0.18822594       0.22392003       1.45603739      -0.67611044      -0.78023390 
H       1.76848477      -0.83764697      -2.47257829       0.04581193      -0.00845883      -0.12089821       0.08389651      -0.38908331      -0.23998913 
4
Properties=species:S:1:pos:R:3:momenta:R:3:forces:R:3 energy=-2083.9967596879724 pbc="F F F"
O       1.93928204      -0.53275001      -1.56254174      -0.17729020       0.22233079      -0.28757247      -1.24623606       0.41259106       1.12615268 
H       2.48042282      -1.28723807      -1.22229347       0.05447891      -0.00737599       0.07353127      -0.23342046       0.20060530      -0.18961430 
H       1.22387823      -0.23901390      -0.88980440       0.11274462      -0.15928071       0.11360367       1.27598722      -0.50897699      -1.04515590 
H       1.52629822      -0.70545749      -2.44011704       0.01006667      -0.05567408       0.10043753       0.20366930      -0.10421937       0.10861752 
4
Properties=species:S:1:pos:R:3:momenta:R:3:forces:R:3 energy=-2083.9489009598774 pbc="F F F"
O       1.89554171      -0.53559206      -1.57187289      -0.02213197      -0.33283899       0.06548114      -1.59611806      -0.52927630       1.53843076 
H       2.84569105      -0.39587426      -1.73074370      -0.11088457       0.14190986      -0.03771633       0.26818363      -0.17029680      -0.10827297 
H       1.63124316      -0.52363321      -0.57232629       0.03943076       0.06973672      -0.05833212       0.59194488      -0.10299274      -2.06013189 
H       1.44791259      -1.26709282      -2.10104076       0.09358578       0.12119241       0.03056730       0.73598955       0.80256584       0.62997409 
4
Properties=species:S:1:pos:R:3:momenta:R:3:forces:R:3 energy=-2083.978093332818 pbc="F F F"
O       1.88004930      -0.54660841      -1.54351042      -0.02551274       0.20069590      -0.06891065      -0.03639233      -1.57298852       1.35070983 
H       2.22218039       0.13666357      -2.14354052      -0.15923277      -0.15954477       0.12231073       0.35931394       0.16885703      -0.13581358 
H       2.43190856      -0.78618095      -0.72160462       0.19427566      -0.12016737      -0.14600421      -0.64507253       0.64438695      -1.40327923 
H       1.51665387      -1.36223116      -1.98913535      -0.00953015       0.07901624       0.09260413       0.32215092       0.75974453       0.18838298 
4
Properties=species:S:1:pos:R:3:momenta:R:3:forces:R:3 energy=-2083.986767946485 pbc="F F F"
O       1.92536973      -0.55042872      -1.51662905       0.07989972       0.14311479      -0.12162552       0.82273380      -0.55106665      -0.91097352 
H       1.60094299       0.29663983      -1.94151654      -0.04545790      -0.08324779       0.09818281       0.12966545      -0.88488461       0.31246236 
H       2.61852436      -1.04192849      -2.06788567      -0.14825681      -0.07261994      -0.26199456      -0.72719223       0.95450178       0.58199422 
H       1.23194847      -1.20582382      -1.27153995       0.11381498       0.01275295       0.28543727      -0.22520702       0.48144949       0.01651694 
4
Properties=species:S:1:pos:R:3:momenta:R:3:forces:R:3 energy=-2083.8694317571735 pbc="F F F"
O       1.94163459      -0.52830621      -1.56512701      -0.06088477       0.07539423       0.01662699      -1.55211246      -0.31927376      -0.80065118 
H       1.09468037      -0.00626157      -1.25775013       0.10686438      -0.12474998       0.12028002       1.83179884      -1.33236268      -0.37051102 
H       1.74313267      -1.15226803      -2.33016487      -0.22338159      -0.07172958      -0.11821491      -0.15621650       1.11413029       0.31867165 
H       2.35544657      -1.14371183      -0.92326640       0.17740198       0.12108533      -0.01869210      -0.12346987       0.53750615       0.85249056 
4
Properties=species:S:1:pos:R:3:momenta:R:3:forces:R:3 energy=-2083.781193374161 pbc="F F F"
O       1.91756818      -0.52831270      -1.57914472       0.02442978      -0.04754911      -0.10930889       0.61703604      -0.17550093       1.16086996 
H       1.52833988      -0.03962953      -0.73520958       0.11085302       0.03910334       0.14393077       0.86491485      -1.56743984      -1.94362036
[truncated: 319,320 more chars]
