# Supplementary material for: Pure non-local machine-learned density functional theory for electron correlation
Source: Nat Commun. 2021 Jan 12;12:344. doi: 10.1038/s41467-020-20471-y (PMC7804195; doi:10.1038/s41467-020-20471-y)
Supplement: Supplementary file 4 — Supplementary Data 1 [file 41467_2020_20471_MOESM4_ESM.zip › SI/h3o_h2o_mp2.xyz]

7
Properties=species:S:1:pos:R:3:momenta:R:3:forces:R:3 energy=-4161.9383919337 pbc="F F F"
O       1.92281000      -0.72046000      -1.62007000       0.32182786       0.42247277       0.53725505       0.42962132      -0.03603870      -0.82138050 
H       2.88147000      -0.49772000      -1.69877000       0.02515025       0.04180534      -0.20034130      -0.43978999      -0.24012573      -0.24125462 
H       1.54146000      -0.15188000      -0.86995000      -0.19020834       0.03388900       0.08232477      -0.47524711       0.68337140       0.87122031 
H       1.43835000      -0.48130000      -2.44650000      -0.38070114      -0.18618837       0.12182527       0.44301892      -0.26285270       0.22263419 
O       1.07874000       0.89469000       0.07745000       0.14141222       0.39390662      -0.56742143      -0.61682199       1.12189724       1.36104353 
H       0.22759000       1.38795000       0.14444000       0.23059579      -0.10631189      -0.20483676       0.40310156      -0.64802113      -0.65715777 
H       1.46077000       1.16288000       0.94624000      -0.14807664      -0.59957347       0.23119439       0.25611728      -0.61823038      -0.73510513 
7
Properties=species:S:1:pos:R:3:momenta:R:3:forces:R:3 energy=-4161.707639761798 pbc="F F F"
O       1.89207167      -0.63307769      -1.72903214      -0.65883942      -0.06815284      -0.34911744      -0.62458890      -0.10532802       1.50549932 
H       2.66608829      -0.64727621      -2.35089492       0.13522530       0.18451733      -0.01724403      -0.73274645       0.05955852       0.93411406 
H       1.46531174       0.25867390      -0.86930902      -0.19354950      -0.04473010      -0.12016842       0.23222883      -0.51965386       0.36220200 
H       1.81773593      -1.46009426      -1.17053485       0.16594072       0.07952134       0.13411756       0.57968233       0.75630231      -1.29953615 
O       1.11630944       0.86233226       0.16917069       0.05309916       0.27217977       0.45236658       1.83981173      -1.95988857      -1.94726402 
H       1.07452858       1.77262646      -0.01697374       0.53887780      -0.36211400       0.07008423      -0.15128079       2.38423087      -0.22639798 
H       0.41755192       0.62264886       0.75682918      -0.04075406      -0.06122150      -0.17003846      -1.14310675      -0.61522125       0.67138278 
7
Properties=species:S:1:pos:R:3:momenta:R:3:forces:R:3 energy=-4161.972575818447 pbc="F F F"
O       1.76949222      -0.53449453      -1.77493618       0.03355026       0.51858891      -0.79122158      -0.95838311       1.60058686      -0.13182212 
H       1.46745885      -0.15022195      -2.62235608      -0.25454606      -0.30398242      -0.08689283       0.31259378      -0.42414053       0.28176556 
H       1.56958202       0.16964344      -0.78873806      -0.17417827      -0.11739840       0.08636393      -0.08000946      -0.48041669       0.67589645 
H       2.30163887      -1.31819808      -1.90328991       0.10416440       0.02873217       0.05967782       0.40620238      -0.47672618       0.10918451 
O       1.22310345       0.72696733       0.26851532       0.12371265      -0.10865124       0.58541944      -1.59418475      -2.02557208      -2.71802614 
H       1.92145699       1.15719540       0.69763779       0.23985319      -0.25878865       0.06168711       1.62153217       1.57389990       1.32317579 
H       0.43162660       1.27196108       0.11765263      -0.07255619       0.24149963       0.08496612       0.29224899       0.23236871       0.45982595 
7
Properties=species:S:1:pos:R:3:momenta:R:3:forces:R:3 energy=-4162.0040358868 pbc="F F F"
O       1.70368958      -0.41385070      -1.82353412      -0.53217744      -0.00487796       0.01269451       0.45533742      -0.51184709      -0.40997105 
H       0.88862113      -0.45527477      -2.37497908       0.03812512       0.34274266       0.13349791       0.57519738       0.00254779       0.51042076 
H       1.69509569       0.16708958      -0.80446953       0.15698133      -0.11518933       0.24003209      -1.18424138      -0.08319635      -0.29275358 
H       2.19058107      -1.26895313      -1.85195555      -0.08091506      -0.04455886      -0.16843136      -0.41880745       0.57603065      -0.10099391 
O       1.30998396       0.65541612       0.26300631       0.45973749       0.17338098      -0.52335305      -0.01708864      -0.38829890      -0.93332373 
H       1.89136248       0.52702653       0.99632935       0.13016509      -0.19244142       0.29189643       0.58953833       0.13381453       1.20981652 
H       0.69155448       1.38129242       0.39476800      -0.17191653      -0.15905608       0.01366347       0.00006434       0.27094937       0.01680500 
7
Properties=species:S:1:pos:R:3:momenta:R:3:forces:R:3 energy=-4161.928353443106 pbc="F F F"
O       1.56459139      -0.30712595      -1.98365307      -0.51828652       0.11454269      -0.49441467       0.40901036      -1.57918316       2.59816388 
H       1.48608551       0.02918165      -2.85048884       0.13965701       0.11439528      -0.02079277      -0.21423365       0.94535850      -1.67456201 
H       1.42917597       0.21295803      -0.58555090      -0.14501390       0.13023445      -0.31153533      -0.17148445       0.59345769      -0.06702094 
H       1.87022716      -1.23614268      -2.05693350       0.09842651       0.00765553       0.16029779      -0.23952558       0.65960917      -0.11905341 
O       1.45392370       0.59556887       0.42704758       0.21190300      -0.04642183       0.52018940       0.21136079      -1.49198527      -0.17201323 
H       1.92746457      -0.11038268       0.94733399      -0.05152554      -0.14788444       0.10266033      -0.26928836       0.83565637      -0.16793584 
H       0.56741661       0.71152553       0.84307730       0.26483944      -0.17252169       0.04359524       0.27416089       0.03708670      -0.39757844 
7
Properties=species:S:1:pos:R:3:momenta:R:3:forces:R:3 energy=-4161.934393854114 pbc="F F F"
O       1.51883539      -0.27525455      -1.95110124       0.61309626      -0.23567246      -0.19180261       0.78893585       0.23947582       0.19029959 
H       1.61396109       0.58238985      -2.40831066      -0.21463975       0.26705498      -0.00944062      -0.19066926      -0.22742774       0.02235905 
H       1.62189527      -0.02799423      -0.55431698       0.03637908       0.16260648       0.02445825      -0.72915194       0.49131533      -0.67539786 
H       2.16664796      -0.84760959      -2.41106768      -0.21115075      -0.09086014      -0.11974174      -0.36350719      -0.00406474       0.31082766 
O       1.46475729       0.49170826       0.38918004      -0.36526967      -0.05070416       0.29587720       2.09288313      -1.73309050       0.92293703 
H       1.70881119      -0.00953284       1.20863976       0.04498016      -0.11404352      -0.06533802      -0.22112530       0.44975811      -0.71314935 
H       0.72334351       1.05250102       0.54686464       0.09660468       0.06161882       0.06598753      -1.37736530       0.78403372      -0.05787612 
7
Properties=species:S:1:pos:R:3:momenta:R:3:forces:R:3 energy=-4161.87886804758 pbc="F F F"
O       1.62366550      -0.18750776      -1.94650888      -0.20076428      -0.16588097      -0.69373773      -0.12538013       0.71727487      -1.05562568 
H       1.67398128       0.24260972      -2.85058745       0.12507009       0.05948828       0.05580396      -0.14156193      -0.63782986       1.53026798 
H       1.35480702       0.18635476      -0.59501592      -0.10946893       0.18973667      -0.09253668       0.80334651       0.22166953      -0.93256179 
H       1.64651206      -1.13989282      -2.06351100      -0.01792703      -0.03302761       0.13510121       0.09862561      -0.35357179      -0.40077228 
O       1.43429996       0.43082359       0.41652819      -0.32369787      -0.21444439       0.43377660      -0.56724921      -1.88439234       0.07412154 
H       0.89654994      -0.28322666       0.86712135       0.05321504      -0.10149199       0.04634560       0.44739578       1.24896259       0.15277044 
H       1.08236219       1.31755297       0.51684162       0.47357298       0.26562001       0.11524705      -0.51517662       0.68788700       0.63179979 
7
Properties=species:S:1:pos:R:3:momenta:R:3:forces:R:3 energy=-4161.971310031519 pbc="F F F"
O       1.53277369      -0.16433012      -1.94433444       0.66244623       0.06559036      -0.72225336      -1.01364972      -1.27689759       0.52669263 
H       2.35682621       0.27993151      -2.15092618      -0.06692690       0.07071829      -0.13973086       0.71645314      -0.15224606      -0.74255017 
H       1.38638832      -0.00082974      -0.83703912       0.18258062      -0.06438108       0.24573725       0.03780436       0.29459061       0.03411516 
H       1.51226975      -1.13465816      -2.17565681      -0.43980096       0.01903370      -0.06302605       0.40269717       1.18937753      -0.05263099 
O       1.43940381       0.39793827       0.37960229      -0.27798674      -0.59807529       0.58430559      -0.01636865      -0.84465990      -0.92503406 
H       0.75723710       0.18478173       1.02150596      -0.16466577       0.22277175       0.14207569      -0.03249611       0.37577411       0.47110191 
H       2.00311950       1.14825321       0.56854080       0.10435352       0.28434227      -0.04710827      -0.09444017       0.41406130       0.68830553 
7
Properties=species:S:1:pos:R:3:momenta:R:3:forces:R:3 energy=-4161.798793123069 pbc="F F F"
O       1.54750432      -0.08326881      -1.98593611      -0.29506736       0.92990098       0.23929962       0.74091292       2.08848041       2.32150002 
H       2.24126742      -0.26635229      -2.61254716       0.02962064      -0.04227936       0.04127613       0.31283952      -0.50068588      -0.53450859 
H       1.62726531       0.25380424      -0.73592714      -0.02763478      -0.01420968      -0.48420516       0.52330274       0.01625088       0.10976795 
H       0.75650894      -0.57238161      -2.02359436       0.05306028       0.10828016       0.01484771      -1.38991313      -1.46076818      -1.19788705 
O       1.49884383       0.31319015       0.44034699       0.20702355      -0.95798963      -0.25146613       0.56515717       0.48791908      -1.01315077 
H       0.62503646      -0.05303274       0.58168671       0.09151174      -0.18208550       0.35587256      -0.67191227      -0.14723886       0.75168457 
H       1.58852463       1.17395810       0.91296781      -0.05851406       0.15838304       0.08437528      -0.08038694      -0.48395746      -0.43740613 
7
Properties=species:S:1:pos:R:3:momenta:R:3:forces:R:3 energy=-4161.983973717151 pbc="F F F"
O       1.41909511       0.11485898      -2.00475003       0.26671352       0.25745305       0.19119621       0.51678047       0.19972244       1.62737028 
H       2.31333135       0.11549035      -2.40089060      -0.07683339       0.14341934      -0.27499520      -0.25956850      -0.12673008       0.00893082 
H       1.43041531      -0.04804598      -0.84442425      -0.21204358       0.17756485       0.17643726       0.51307137       1.38709089      -0.16752231 
H       0.86674143      -0.55804467      -2.38709058      -0.04758179      -0.17323915       0.00206603      -0.52135700      -0.73201679      -0.96437984 
O       1.60752274       0.15156691       0.45382394       0.12469313      -0.22118267       0.02388068      -0.66290511       0.39144793      -0.01263592 
H       1.16349189      -0.57087443       0.92939180      -0.04020324      -0.07485141      -0.09313155       0.14909914       0.21925080       0.37061191 
H       1.37778248       1.01806937       0.91030809      -0.01474465      -0.10916401      -0.02545343       0.26487963      -1.33876519      -0.86237493 
7
Properties=species:S:1:pos:R:3:momenta:R:3:forces:R:3 energy=-4161.969253939735 pbc="F F F"
O       1.31633674       0.20880031      -2.01140670      -0.95813931       0.44432486       0.75440645       0.25544189      -0.34217832       0.76204478 
H       1.86909910       0.90407656      -2.43749912      -0.17472280       0.03002165       0.04105665      -0.37772025      -0.38058406       0.44316044 
H       1.33119747       0.07104513      -0.69544060      -0.06352416       0.08808926       0.16965865       0.80398265       0.91488349      -0.04102141 
H       1.64331052      -0.64753897      -2.33867319       0.22601992      -0.17106706      -0.04811460      -0.10656734       0.15007226      -0.37608026 
O       1.67631501       0.03314275       0.44661989       0.78526293      -0.21797930      -0.97872167      -0.35265597       0.29492836      -1.07915828 
H       1.38565074      -0.77297961       0.87580790       0.07287872      -0.13133084       0.03258549      -0.16670717      -0.59446891       0.51072827 
H       1.46161546       0.79058347       1.02309700       0.11222470      -0.04205856       0.02912902      -0.05577381      -0.04265282      -0.21967354 
7
Properties=species:S:1:pos:R:3:momenta:R:3:forces:R:3 energy=-4162.019971603041 pbc="F F F"
O       1.22296141       0.15485995      -2.00899189      -0.21113330      -0.34876921      -0.26122846       0.93995820      -0.56518312       0.71421966 
H       0.52639593       0.75477226      -2.31941624      -0.08213501      -0.02336508       0.07986385       0.35009747      -0.20438104      -0.33606276 
H       1.60047825       0.05854757      -0.64985315       0.06433149      -0.05376103       0.10216030      -0.10563006       0.14313960       0.35778159 
H       1.84185079      -0.16239972      -2.71309844       0.02693940       0.08613719      -0.03442328      -0.93659037       0.61168948       0.50951269 
O       1.81877742       0.05100207       0.46795968       0.26388794       0.03409805      -0.03638719      -0.07785780      -0.43073461      -1.98848800 
H       1.32174887      -0.65939144       0.91161538      -0.06631723       0.13953818       0.22554303      -0.03181735       0.17035712       0.21789977 
H       1.62128813       0.92633714       0.82101100       0.00442672       0.16612189      -0.07552826      -0.13816008       0.27511256       0.52513705 
7
Properties=species:S:1:pos:R:3:momenta:R:3:forces:R:3 energy=-4161.974159976877 pbc="F F F"
O       1.13353027       0.03655574      -1.92112495      -0.40542287      -0.28318205      -0.28629077      -0.36419734       0.45277985       0.79024068 
H       0.26052694       0.50194604      -1.97368240      -0.15039478       0.00198572      -0.02303281       0.83083552      -0.29409628      -0.39297419 
H       1.50182325       0.06881875      -0.76780131       0.15448132      -0.14250301      -0.17037097      -0.26502386       0.06346233      -0.26685849 
H       1.83501545       0.57030587      -2.32969937      -0.30796391      -0.01289926       0.19744013      -0.31356505       0.08963085      -0.70903456 
O       1.89077173       0.12190301       0.34064943       0.58258503       0.05945262       0.31178475       0.14610067       0.34131554       1.30506421 
H       1.36677354      -0.42474273       0.96874910      -0.00009097       0.00897735      -0.03053577       0.48773197       0.43091483      -0.19408448 
H       2.22438059       0.95392384       0.77873774       0.12680618       0.36816863       0.00100544      -0.52188192      -1.08400713      -0.53235318 
7
Properties=species:S:1:pos:R:3:momenta:R:3:forces:R:3 energy=-4161.947452605015 pbc="F F F"
O       1.10231518      -0.02722893      -1.90238227       0.38421236      -0.10771881      -0.21226450      -2.25714633      -0.95909683       1.25728057 
H       0.29128111      -0.64908800      -1.99245276       0.20235062      -0.30392879       0.01682676       2.05466362       1.35262003       0.00871353 
H       1.59314063       0.13150528      -0.89177591      -0.23034278      -0.09512895       0.01211006      -0.65988767      -0.36939399       0.53569129 
H       1.65616388       0.04478363      -2.66090540      -0.07662746      -0.26927517       0.03644461       0.62642252      -0.19312705      -1.44500236 
O       1.92674173       0.25139781       0.35728367      -0.23330768       0.71125351       0.21654157       0.75022128       1.77673308      -0.09806648 
H       1.33428601      -0.07940834       1.05142171       0.09427718       0.07032643       0.01628621       0.06452953       0.09236504      -0.02708367 
H       2.23817794       1.17950646       0.60851276      -0.14056225      -0.00552822      -0.08594472      -0.57880295      -1.70010029      -0.23153289 
7
Properties=species:S:1:pos:R:3:momenta:R:3:forces:R:3 energy=-4161.990931712939 pbc="F F F"
O       1.16601445      -0.22167869      -1.88944796       0.70356650      -0.30565651       0.75877940      -3.19675816      -1.24848016       0.94058959 
H       0.50431394      -0.97666490      -2.11084401       0.19815147       0.08526656       0.15883131       1.49404231       1.73932891       0.68229494 
H       1.40989541       0.09091571      -0.80713161       0.08853582       0.15650005       0.10025238       0.05958080      -0.07979351       0.07538041 
H       1.92401209      -0.30349985      -2.42322711      -0.20834083      -0.24245064      -0.17553794       1.85177614      -0.27455797      -1.41428425 
O       1.83763394       0.47023465       0.33569286      -0.87038370       0.38921254      -0.58333893       0.41377452       0.20596153      -2.29619698 
H       1.51356131       0.06763472       1.11186742       0.13387891       0.06788868      -0.03197260      -0.61386488      -0.63959310       1.77983794 
H       2.16455153       1.36184093       0.48153189      -0.04540817      -0.15076068      -0.22701362      -0.00855073       0.29713429       0.23237833 
7
Properties=species:S:1:pos:R:3:momenta:R:3:forces:R:3 energy=-4161.804893702124 pbc="F F F"
O       1.25464653      -0.38474431      -1.92471706       0.41177832      -0.16145591       0.36061833       0.94254665       1.65023419       1.03708547 
H       0.82389325      -1.23701123      -2.03887127       0.12546569       0.24236498       0.04649417      -0.70201143      -0.39159997       0.51052664 
H       1.48180744       0.21618935      -0.88964882       0.08995313      -0.16676925       0.07589144      -1.02752768      -0.90834121       0.75183658 
H       2.16792535      -0.54490114      -2.15797412       0.23046104       0.17911121       0.16544827       0.91985929      -0.20554009      -0.88927601 
O       1.74708949       0.62547530       0.36116807      -0.98227188      -0.33576879      -0.62866363       0.60687433       0.29431688      -2.19781356 
H       1.13392744       0.35339048       1.03673877       0.10586964       0.05586499       0.21533854      -0.64049025      -0.19881887       0.67002121 
H       1.93913394       1.57675722       0.45740086       0.01874406       0.18665276      -0.23512711      -0.09925091      -0.24025094       0.11761967 
7
Properties=species:S:1:pos:R:3:momenta:R:3:forces:R:3 energy=-4161.990284216567 pbc="F F F"
O       1.47073382      -0.36287016      -1.95766860       0.58342353      -0.30641628      -0.95190483       0.62927596       2.64149529       1.46820705 
H       1.03748103      -1.18717309      -1.95201077       0.08180043       0.06120279       0.08589690      -1.01234034      -2.11026101      -0.20250607 
H       1.48571261       0.09282145      -0.90337154       0.03023553       0.00451274      -0.02854388       0.35869001      -0.49845929      -0.27527340 
H       2.29658461      -0.38844281      -2.46626782       0.45647616       0.32288431       0.00430468       0.14274345       0.01102591       0.09723859 
O       1.53717929       0.61206405       0.39364069      -0.84042929       0.15860222       0.74985827      -0.51642175       0.84442140      -0.96609042 
H       1.52162332       0.21678840       1.27862202      -0.12705870      -0.19449187      -0.09633243       0.02008308      -0.21671927      -0.19357308 
H       1.10724299       1.49610750       0.45827497      -0.18444766      -0.04629392       0.23672129       0.37796958      -0.67150302       0.07199734 
7
Properties=species:S:1:pos:R:3:momenta:R:3:forces:R:3 energy=-4161.916356428813 pbc="F F F"
O       1.71344218      -0.16745161      -1.88637085       0.80190682       0.61983395       0.30742584       0.35803640       2.02021472      -0.20737062 
H       1.98210883      -1.07199094      -1.94923921       0.09267043      -0.12988104      -0.06732148       0.68663651      -1.15130962      -0.79419587 
H       1.64297957       0.09499915      -0.67278642       0.04227593       0.08542308      -0.01031709      -0.36027766      -0.40642555      -0.55943106 
H       2.27303973       0.45995807      -2.42333463       0.09266273       0.32564311      -0.08586716      -0.49514584      -1.23020034       0.43912721 
O       1.29727885       0.40263223       0.34435685      -1.11233372      -0.66103426       0.11917278      -0.01325091       1.31820756       0.49178142 
H       0.81132737      -0.17490645       0.92940612       0.05578747      -0.03030608      -0.16239327      -0.14728976      -0.97340791       0.48505283 
H       0.69462158       1.14446059       0.18179572       0.02703034      -0.20967876      -0.10069962      -0.02870873       0.42292114       0.14503608 
7
Properties=species:S:1:pos:R:3:momenta:R:3:forces:R:3 energy=-4162.107351234248 pbc="F F F"
O       1.87615846      -0.03546965      -1.94042164      -0.41428379       0.60731755       0.74419032       0.79892033       0.73847418       0.49088368 
H       2.33965286      -0.89134062      -2.09088699      -0.02636134       0.00706136       0.27934162      -0.24371086       0.51891399       0.04445224 
H       1.47651429       0.11519751      -0.81447115       0.13336551       0.03349313      -0.21782929       0.04838707      -0.26730513      -0.16362130 
H       2.50822085       0.70642126      -2.16857170      -0.07271994      -0.08337268       0.09312414      -0.72647105      -1.01631614       0.09358694 
O       1.11786462       0.26671201       0.37711179       0.18806448      -0.78070022      -0.67063579       0.20461566      -0.78900919      -0.25350226 
H       0.70804063      -0.47554096       0.86513111       0.00025622       0.07577074      -0.03145933       0.22313629       0.19174684      -0.29690725 
H       0.63667879       1.06029121       0.61264847       0.19167887       0.14043012      -0.19673167      -0.30487744       0.62349547       0.08510795 
7
Properties=species:S:1:pos:R:3:momenta:R:3:forces:R:3 energy=-4161.820561135134 pbc="F F F"
O       1.94629245      -0.05504330      -1.99126519       0.52395813      -0.22925404      -0.13073678      -0.69524044      -1.52657871       1.27187024 
H       2.40309746      -0.89147951      -2.21603101      -0.13446406       0.04189256       0.18975058      -0.39404236       0.29744349       0.24243443 
H       1.40106697       0.16660444      -0.57374488      -0.03876151       0.33167527       0.18102910       0.80741719       0.46734343       0.43148746 
H       2.44804522       0.60398215      -2.43489636      -0.29168502      -0.06544956      -0.01854717       0.69250712       1.33421009      -0.69879112 
O       1.06115094       0.26334103       0.46003299      -0.43223020      -0.32318236      -0.11671301       1.16310929       1.13976372      -1.58640144 
H       0.24511302      -0.22699962       0.36298606       0.17038735       0.17197079       0.01015235      -1.37232887      -0.11281765       0.84235351 
H       0.95877720       1.22709873       0.75639878       0.20279532       0.07234735      -0.11493507      -0.20142193      -1.59936437      -0.50295308 
7
Properties=species:S:1:pos:R:3:momenta:R:3:forces:R:3 energy=-4161.867067633347 pbc="F F F"
O       1.78079011      -0.09902924      -1.96802742      -0.09140221      -0.97226895      -1.14967330      -1.64383108      -0.15877328       2.34646190 
H       2.41613659      -0.78787539      -1.76050289      -0.11942088      -0.14366008      -0.13592409       1.09119622      -0.21906051      -0.95955816 
H       1.49228767       0.15016308      -0.81862209      -0.11886515       0.33567607       0.08545935      -0.12422148       0.57804331      -0.39550798 
H       2.08363406       0.69827885      -2.40329113       0.07469879       0.33384112      -0.14505797       0.85099634       0.18206396      -0.55357878 
O       1.20964870       0.29694670       0.39447034       0.03364498       0.63711209       1.42301874       1.60489052       1.27661718      -0.17456883 
H       0.38566493      -0.11679045       0.57436214       0.00614602      -0.15428934       0.02724869      -1.54054872      -0.55598075       0.68978288 
H       1.34827381       1.10018602       0.97454818       0.21519844      -0.03641091      -0.10507141      -0.23848180      -1.10290991      -0.95303103 
7
Properties=species:S:1:pos:R:3:momenta:R:3:forces:R:3 energy=-4162.000348751123 pbc="F F F"
O       1.76699452      -0.13457976      -1.89514812       0.29381216      -0.07966582       0.30863761       1.36296514       0.97331770      -0.66703391 
H       1.61500379      -0.97358992      -2.37421852      -0.28780925      -0.05728935      -0.10183645       0.23291903       0.34195297       0.33582047 
H       1.57269542       0.15164543      -0.75779759      -0.08332021       0.08235158      -0.22914877      -0.55866442      -0.39770607       0.22751225 
H       2.60568673       0.32545725      -2.17547693       0.32659133      -0.12720313      -0.10585168      -0.98191872      -0.92002883      -0.16905091 
O       1.24540675       0.36517262       0.36455167      -0.34706717       0.32866869       0.02536145       1.32708354      -0.00663380      -0.66794046 
H       0.55213289      -0.24303165       0.57993460       0.06280504       0.02643898       0.20097155      -1.05060920      -0.53224106       0.67744465 
H       1.03188966       1.26485627       0.61218043       0.03498811      -0.17330095      -0.09813372      -0.33177537       0.54133908       0.26324790 
7
Properties=species:S:1:pos:R:3:momenta:R:3:forces:R:3 energy=-4162.014548115923 pbc="F F F"
O       1.84263322      -0.07839890      -1.94402304       0.13872332       0.28728068       0.21483825       1.39856881      -1.09233009       0.15672905 
H       1.32267610      -0.60689530      -2.60368563       0.03032597       0.09401514       0.16068051       0.38459069       0.55573834       0.78987021 
H       1.48801879       0.08846773      -0.69619764       0.13047875       0.02833295       0.29583486      -0.43440762      -0.17084508      -0.17240362 
H       2.79349377      -0.42594630      -1.98099212       0.05188163       0.05805155       0.02300844      -1.66100563       0.66105170      -0.12671638 
O       1.17546390       0.34084312       0.39374080      -0.40950315      -0.30406829      -0.78501473       1.85484545      -0.51969233      -2.18117953 
H       0.73163403      -0.27582071       0.94218269       0.01869844      -0.16931923      -0.00700806      -0.94193231      -1.05190224       1.02141282 
H       0.95118103       1.23998634       0.53576793       0.03939504       0.00570721       0.09766072      -0.60065939       1.61797969       0.51228745 
7
Properties=species:S:1:pos:R:3:momenta:R:3:forces:R:3 energy=-4162.06629698937 pbc="F F F"
O       1.70664649       0.02575897      -1.97830210      -0.69615503       0.12221992       0.27239274       0.75731529       0.26979198      -0.09888449 
H       1.34325400      -0.78216802      -2.38965368       0.09745395       0.33728286      -0.12536767       0.40101175       0.22397453      -0.15620181 
H       1.44354355       0.10514013      -0.88155511       0.20432061      -0.17956128      -0.27738991       0.49382052      -0.06324298       0.23792942 
H       2.65348359       0.23329249      -2.25875271      -0.27950862       0.14232758       0.01413391      -1.53264084      -0.56707175       0.46836266 
O       1.31910823       0.21537892       0.43809475       0.57673455      -0.44691744      -0.24980780      -0.56040144       1.22580568      -0.33650316 
H       0.66502861      -0.34173188       0.88759813      -0.11221917      -0.03824581       0.22550271       0.04681303      -0.21934097       0.02111768 
H       1.06015248       1.14343370       0.67952976       0.20937371       0.06289418       0.14053602       0.39408170      -0.86991650      -0.13582029 
7
Properties=species:S:1:pos:R:3:momenta:R:3:forces:R:3 energy=-4161.93828267789 pbc="F F F"
O       1.57145525       0.12075109      -2.00618839       0.08858087       0.36628144      -0.10270383       1.82763571       1.03302819       0.98098838 
H       1.18297546      -0.56995306      -2.52009303      -0.16101296      -0.11686063       0.30138253      -0.84280728      -1.27440126      -0.72137956 
H       1.57915183      -0.00333005      -0.93278937      -0.22256923      -0.10357085      -0.21867754      -0.99148543       0.23798863       0.56442572 
H       2.52621914       0.15560902      -2.22747622       0.15185559      -0.07127085       0.23418606      -0.22532643       0.16686858      -0.43883285 
O       1.41278411       0.12356263       0.45726284       0.42408209      -0.07341964      -0.34868449       0.37878367       0.41748772       0.30838362 
H       0.53008416      -0.02001191       0.88361950      -0.20244252       0.17595142       0.08350728       1.16642544       0.42243632      -0.20046780 
H       2.00596432       0.74524547       0.97228104      -0.07849383      -0.17711089       0.05099000      -1.31322567      -1.00340817      -0.49311752 
7
Properties=species:S:1:pos:R:3:momenta:R:3:forces:R:3 energy=-4161.840556740073 pbc="F F F"
O       1.55650088       0.19808451      -2.03474196      -0.22517787       0.06000665      -0.58253544       2.71119868       1.76386151       2.99464200 
H       0.84725633      -0.22332401      -2.43973711      -0.19353096      -0.08968516       0.01118872      -1.60035312      -1.42129420      -1.89600098 
H       1.62311031       0.11492703      -0.58346007      -0.32548967      -0.04554776       0.33820976      -0.38254066      -0.47001029      -0.18751425 
H       2.41955765       0.22877544      -2.48783158       0.07981664      -0.00589931      -0.00256651      -0.90309660      -0.36019413      -0.43121894 
O       1.43416489       0.00159760       0.49158561       0.89749467       0.12874517       0.20784810      -0.97010997       0.67047022      -1.59202235 
H       0.62143026       0.56852651       0.63096059      -0.01755544       0.17559972       0.00735698       1.02392970      -0.50317506       0.46500157 
H       2.21104016       0.32704851       0.96404118      -0.21555737      -0.22321931       0.02049838       0.12097198       0.32034194       0.64711294 
7
Properties=species:S:1:pos:R:3:momenta:R:3:forces:R:3 energy=-4162.108447227787 pbc="F F F"
O       1.47303646       0.23311853      -1.94807503       0.28916776       0.13691681       0.56477139      -0.41448963      -0.29339577      -0.43682068 
H       1.03545645      -0.52567681      -2.38952375      -0.14099071      -0.14690443      -0.23202769       0.24722806       0.35371389       0.20922338 
H       1.55595902       0.17466424      -0.80714176      -0.09991209       0.12761987      -0.18697417      -0.10301442      -0.18334265      -0.03270879 
H       2.27325677       0.47421383      -2.42832196      -0.19143028       0.35606631      -0.08035435       0.25004367       0.10949335      -0.25157214 
O       1.50966066       0.00918924       0.39384577       0.08413179      -0.39439346      -0.11731757      -2.61839937       0.50128991      -0.10121873 
H       0.73657214       0.30831029       0.93562511      -0.00741192      -0.06354227      -0.21497776       0.76096624      -0.23387872      -0.64844065 
H       2.24762886      -0.09211359       0.94908481       0.06644545      -0.01576283       0.26688014       1.87766547      -0.25387999       1.26153762 
7
Properties=species:S:1:pos:R:3:momenta:R:3:forces:R:3 energy=-4161.929909162916 pbc="F F F"
O       1.43414688       0.29717619      -2.00202101      -0.33414699      -0.37211037       0.62009025       1.04587237      -0.43477052      -0.20283938 
H       1.90408412      -0.45893053      -2.52250207      -0.01398347       0.02990661       0.01694181      -0.97391658       1.81896208       1.25602380 
H       1.38603053       0.19540329      -0.86290880       0.03732025       0.11163568      -0.27407560       0.15234570      -0.53618176      -0.30875994 
H       1.79912254       1.19426587      -2.22952038      -0.01785289       0.02386212       0.26163652      -0.27910830      -1.04409588      -0.17998790 
O       1.51532517      -0.10313540       0.43982796       0.06552344       0.53243751      -0.71737765       1.71273625       0.84619450       0.66098466 
H       0.87873939      -0.00977733       1.17694708       0.13689521      -0.40187404      -0.24749747      -0.01490497      -0.02585437      -0.54654842 
H       2.40824597       0.18453132       0.82410802       0.12624445       0.07614249       0.34028212      -1.64302447      -0.62425405      -0.67887282 
7
Properties=species:S:1:pos:R:3:momenta:R:3:forces:R:3 energy=-4161.937874658722 pbc="F F F"
O       1.43533421       0.32188222      -1.96986643      -0.10159021      -0.53677112      -0.37063915       0.28171314      -1.22481387       1.16493659 
H       1.69824051      -0.39056033      -2.57933482      -0.16639432       0.21223834       0.10257167      -0.07370365       0.32670704       0.20772817 
H       1.47856297       0.20871954      -0.68398758      -0.34629949       0.14561322       0.27309179       0.09003613      -1.18522670      -0.38951477 
H       1.25439201       1.12477219      -2.42623125       0.07973834      -0.23295602      -0.06545016      -0.26576842       1.14376208      -0.80017417 
O       1.55428920      -0.10200923       0.42071983       0.23416548       0.45260288      -0.08463646       0.19575817       3.70694180       0.02520208 
H       1.57817574      -0.94156738       0.85586124       0.43526351       0.10097891       0.26842447       0.02671619      -1.07640843       0.38756609 
H       1.72956793       0.69411942       1.01274277      -0.13488331      -0.14170622      -0.12336216      -0.25475157      -1.69096192      -0.59574399 
7
Properties=species:S:1:pos:R:3:momenta:R:3:forces:R:3 energy=-4161.90783713967 pbc="F F F"
O       1.36561925       0.21060042      -1.97357761      -0.43402692      -0.39959119      -0.00791995       0.61806098       1.77996281      -0.02745807 
H       0.92876326      -0.52387474      -2.37879091      -0.14640153       0.11708634      -0.26691978      -0.44975918      -1.56790759      -0.19561057 
H       1.60174307       0.23307897      -0.91756588       0.32922179       0.30919117       0.09274586      -0.54108701      -0.65533746       0.50590355 
H       0.82193164       0.98361313      -2.17743451      -0.16078282      -0.08131069      -0.04402265      -0.02582811       0.49079869      -0.23372947 
O       1.64177874      -0.00299939       0.41396588       0.34779523       0.06378911       0.17865613       1.79893845      -0.63878039       0.33412293 
H       2.51430408      -0.39744657       0.65621433       0.13161964       0.11319282       0.45564925      -0.55336931      -0.31889204      -0.58276926 
H       1.59007843       0.59489345       1.16273004      -0.06742539      -0.12235756      -0.40818887      -0.84695582       0.91015598       0.19954088 
7
Properties=species:S:1:pos:R:3:momenta:R:3:forces:R:3 energy=-4161.710839826619 pbc="F F F"
O       1.29160100       0.19576267      -1.93799655      -0.28087948       0.36641156       0.47215210      -1.21905030       1.15603087       0.72080450 
H       1.14853676      -0.66684270      -2.27946490       0.23591610      -0.14422622       0.10189729       0.41235586      -2.14284251      -0.73403415 
H       1.29650111       0.12131276      -0.67914633      -0.02557994       0.26654390      -0.22075718       0.57920230       0.48606615      -0.77808992 
H       0.47064751       0.60216284      -2.27820222      -0.03500959      -0.08771685      -0.29873202       0.25583978       0.76036048       0.14356951 
O       1.73597861       0.04522052       0.37044905      -0.00525321       0.03960363       0.24907185       1.44962232      -1.20069177      -0.48785761 
H       2.68528458      -0.08042429       0.50197980      -0.08373923      -0.05722486      -0.19075967       0.52525327      -0.36214439      -1.05438247 
H       1.53552758       0.38421310       1.20594357       0.19454535      -0.38339115      -0.11287237      -2.00322322       1.30322116       2.18999013 
7
Properties=species:S:1:pos:R:3:momenta:R:3:forces:R:3 energy=-4161.852858331329 pbc="F F F"
O       1.25110093       0.24547223      -1.95004899      -0.17732634      -0.02410011       0.34793487      -1.12458294      -0.23386359       0.19801896 
H       1.42463230      -0.15246253      -2.80626127       0.05203977       0.16513894      -0.36980711       1.00369848      -0.21298946      -0.47845011 
H       1.80997096      -0.03252818      -0.71863621      -0.20405296      -0.31138001      -0.02161351      -0.81433987      -0.07091283       0.47928180 
H       0.27246433       0.13813250      -1.94718828       0.15295203      -0.31908370       0.24455594       0.43487319       0.31621190       0.50665003 
O       1.74972386      -0.02422219       0.41460746       0.53112939       0.36041176      -0.12375084       1.30879852      -0.75609138      -1.25634082 
H       2.63728959      -0.13314378       0.83405101      -0.00922635      -0.08065257       0.06185762      -0.55014587       0.06792769      -0.09021589 
H       1.41679336       0.85362878       0.59955788      -0.34551554       0.20966569      -0.13917697      -0.25830151       0.88971767       0.64105603 
7
Properties=species:S:1:pos:R:3:momenta:R:3:forces:R:3 energy=-4161.560380441829 pbc="F F F"
O       1.05621059       0.20869654      -1.98779496      -0.88308061      -0.32672595      -1.03139240       3.17827691      -0.19483680       2.16493604 
H       1.95022324      -0.02913782      -2.36822660       0.12013873       0.12874166      -0.00662203      -0.94033078       0.58313145       0.04464810 
H       1.26936389      -0.01862155      -0.80996399       0.15142646       0.43909879       0.17182415      -0.56211435       0.81750585      -0.58382372 
H       0.44484250      -0.27545842      -2.52831572      -0.11013401       0.16894844       0.13586624      -1.36093167      -0.84450303      -0.25494719 
O       1.89834019       0.03891298       0.45584228       0.99158927      -0.30957342       0.85147721       0.26763617      -0.05525813      -0.85390200 
H       2.85402159       0.09405296       0.28902053      -0.02811747       0.06612457      -0.29265476      -0.02615366      -0.12089606       0.18916689 
H       1.77716160       0.48441341       1.32363387      -0.24182237      -0.16661409       0.17150159      -0.55638261      -0.18514329      -0.70607813 
7
Properties=species:S:1:pos:R:3:momenta:R:3:forces:R:3 energy=-4161.94187226951 pbc="F F F"
O       0.88036512       0.27962144      -1.78668598      -1.23144866       0.45563665      -0.41204783       2.29479661       1.10252572      -0.51781322 
H       1.48442811       0.10437571      -2.54961253       0.18313301      -0.02039624       0.09701001      -1.07721465      -0.09906656       0.06139526 
H       1.59252231       0.21593309      -0.88937943       0.21361329      -0.05200430      -0.24044149      -0.71055972      -0.22470222       0.68106694 
H       0.17878383      -0.35174042      -1.69866407      -0.25787033      -0.06238352      -0.00606710      -0.88778517      -0.99497793      -0.36764001 
O       2.11832953      -0.03888913       0.23212527       0.88950923       0.21490447       0.81148635       0.80904529       0.41931869      -0.70016432 
H       2.88332903       0.53109409       0.47412959       0.00675157      -0.11634759      -0.30338710      -0.72570656      -0.45498012       0.35570550 
H       1.45589682      -0.13525867       0.92850972       0.19631189      -0.41940947       0.05344716       0.29742420       0.25188243       0.48744985 
7
Properties=species:S:1:pos:R:3:momenta:R:3:forces:R:3 energy=-4161.84072586485 pbc="F F F"
O       0.79142483       0.24804392      -1.72731494       0.72102418      -0.79872692       0.58290280      -0.45432361       0.01832745      -0.71417877 
H       0.99558318       0.12969142      -2.67948165      -0.16581363      -0.11999103      -0.00685929       0.13196187       0.03387222       0.63738271 
H       1.58981839       0.12105467      -0.71566109      -0.13586897       0.11624721      -0.50988217      -0.21116040      -0.79338245       0.13271504 
H      -0.17213822       0.13454170      -1.63193527      -0.18609800       0.13374796       0.02733805       0.30826716       0.08182426       0.07911572 
O       2.24640429      -0.03358874       0.18618412      -0.26338876       0.91838730       0.00895772       1.00018231       1.17854023      -4.59481816 
H       2.75694751       0.79109657       0.17316421       0.09246292      -0.23236029       0.00457023       0.18746186      -0.07213315       1.50802141 
H       1.80360605      -0.39490929       0.90573743      -0.06231774      -0.01730423      -0.10702735      -0.96238919      -0.44704855       2.95176204 
7
Properties=species:S:1:pos:R:3:momenta:R:3:forces:R:3 energy=-4161.817431918559 pbc="F F F"
O       0.78042055       0.16483116      -1.79978793      -0.37523225      -0.38962185      -0.19334974      -1.27520498       0.08103855       1.76163534 
H       1.00081321      -0.72944191      -2.09537708       0.01430948      -0.02050690      -0.15308272       0.13577486      -0.43777620      -0.46096333 
H       1.26018310       0.22571161      -0.74484047       0.18430852       0.04627979       0.30646692       0.27111605      -0.15780165      -0.44407541 
H      -0.22669357       0.17153863      -1.72527729      -0.05618933       0.10130644      -0.21873692       1.35722802       0.22365243      -0.17151049 
O       2.24308200       0.07008469       0.24370600      -0.10382290       0.06761403       0.06517579      -2.59474181      -0.62705039      -0.76078519 
H       3.01075838       0.29572437      -0.25223849       0.02328585      -0.17212058       0.11706724       1.65947670       0.66178477       0.07108174 
H       2.15614749       0.49319007       1.10686126       0.31334063       0.36704907       0.07645943       0.44635115       0.25615249       0.00461735 
7
Properties=species:S:1:pos:R:3:momenta:R:3:forces:R:3 energy=-4161.856472165817 pbc="F F F"
O       0.70551667       0.03867094      -1.65660297      -0.32319785      -0.11585357       0.19657922      -0.41308798       0.20758467      -0.35429316 
H       0.46263397      -0.27577756      -2.56080476      -0.14426827      -0.11838198      -0.00370226       0.21029090       0.30103316       0.99228532 
H       1.59917715      -0.13772423      -0.59461424      -0.14039700      -0.07269757       0.25999296      -0.27523892       0.13743290      -0.63301745 
H       0.17184434       0.81513384      -1.40530776       0.04046536      -0.28697362       0.05620548      -0.21957863      -0.43287178      -0.60385272 
O       2.27528463       0.16329763       0.15027222       0.36810104       0.68582300      -0.36237489       0.34292402       0.87042258      -0.05114219 
H       3.00484678      -0.46594728       0.19072306      -0.03997360      -0.04111886      -0.11303745       0.53200006      -0.39074678       0.27770574 
H       2.64046170       1.04397800      -0.13052025       0.23927031      -0.05079740      -0.03366306      -0.17730945      -0.69285474       0.37231446 
7
Properties=species:S:1:pos:R:3:momenta:R:3:forces:R:3 energy=-4161.819902086031 pbc="F F F"
O       0.73662828       0.00629672      -1.73115173       0.49393182      -0.37602478       0.21341850       2.85328699      -1.57120740      -0.46715170 
H       0.50650438      -0.94925975      -1.69698011      -0.20049016       0.18394863      -0.12865160      -0.03266282       0.54610238      -0.13469593 
H       1.63907962       0.22269442      -1.10202550       0.08089485      -0.29238707      -0.08597332      -1.04054044      -0.38432317       0.33573935 
H       0.01364012       0.54122474      -1.49143160       0.07435306      -0.12439337      -0.00579397      -1.94260102       1.32683332       0.59255308 
O       2.26792113       0.25727764       0.13802913      -0.25005213       0.42532905      -0.09193035       0.95523097       0.03932860       0.61612029 
H       2.31543916      -0.56699334       0.65057509      -0.20173978       0.18597518       0.08252589      -0.30161454      -0.11898478      -0.21328954 
H       3.02736992       0.75418810       0.51690050       0.00310234      -0.00244764       0.01640486      -0.49109914       0.16225105      -0.72927555 
7
Properties=species:S:1:pos:R:3:momenta:R:3:forces:R:3 energy=-4161.907453082548 pbc="F F F"
O       0.76418246      -0.09792649      -1.72468882      -0.08382149      -0.50467530       0.70586098       0.27688887      -0.43002029       0.71843889 
H       0.26212745      -0.93778510      -1.73318300      -0.00489549       0.13405073       0.21441760       0.46858214      -0.16220470       0.27874900 
H       1.28597035       0.17144265      -0.77357771       0.05298308      -0.02802831       0.04603341       0.02234280      -0.62547803       0.11860739 
H       0.10987111       0.55886881      -1.93885959      -0.05430624       0.07319639      -0.26207517      -0.65754515       1.18337322      -0.45682366 
O       2.26299466       0.33865324       0.16909979       0.14012359       0.29385853      -0.80280219      -0.82546677      -0.01479917      -3.43022349 
H       2.41673902       0.33903166       1.08421519      -0.06548627       0.21935703       0.02837321       0.34431091      -0.03316868       2.14196064 
H       3.06817775       0.23293387      -0.35729014       0.01540282      -0.18775908       0.07019216       0.37088719       0.08229765       0.62929123 
7
Properties=species:S:1:pos:R:3:momenta:R:3:forces:R:3 energy=-4161.9629735826165 pbc="F F F"
O       0.60593944      -0.26265623      -1.60052138       0.16082552      -0.19807269       0.56963321       1.60281861       1.55902264       0.13565093 
H      -0.28885062      -0.25427294      -1.23915127       0.07388703       0.09155770       0.24124231      -0.41527175      -0.07784402       0.08439600 
H       1.48645082       0.10182880      -0.76751531      -0.29895753       0.04091645       0.11977132       0.13930904      -0.60109546      -0.23234986 
H       0.63739988       0.40458573      -2.34098347      -0.05033371      -0.31633607      -0.15376424      -0.18402905      -0.85451084       0.59648028 
O       2.43537361       0.46485839       0.01145465      -0.28178041      -0.08848407      -0.77489991      -0.92687262      -0.41792690      -0.85327733 
H       2.01373371       0.88668138       0.75939674       0.27532750       0.31603251       0.15527437      -0.16993217       0.63000839       0.68715068 
H       3.06978613      -0.16286773       0.40091704       0.12103160       0.15438617      -0.15725706      -0.04602207      -0.23765381      -0.41805070 
7
Properties=species:S:1:pos:R:3:momenta:R:3:forces:R:3 energy=-4161.851250867789 pbc="F F F"
O       0.52619804      -0.41987704      -1.32566103      -0.42201093      -0.37616358       0.74154288       0.92686965       0.23908117       0.18328128 
H      -0.41991973      -0.49137758      -1.10073287      -0.08402845      -0.19399912       0.03349087       0.43808312      -0.01266703      -0.09879715 
H       1.61553080       0.00078496      -0.65563068      -0.17384042       0.10209964      -0.05474409       0.36134142       0.25890851       0.24548753 
H       0.69984630      -0.54701167      -2.27240697       0.27361856      -0.18328217       0.11712294      -0.50132885      -0.11924015       0.13867036 
O       2.48461597       0.62141734      -0.16381952       0.57460924       0.43115870      -0.79816762      -4.03213194       0.58835781      -0.18999107 
H       2.12928437       1.54849107      -0.31456736      -0.05900599       0.13671216      -0.11936396       1.29913400      -0.95265739       0.33268487 
H       3.37785962       0.47557352      -0.42463276      -0.10934200       0.08347437       0.08011897       1.50803260      -0.00178293      -0.61133582 
7
Properties=species:S:1:pos:R:3:momenta:R:3:forces:R:3 energy=-4161.90490112701 pbc="F F F"
O       0.53958513      -0.51977379      -1.17043833       0.04948287      -0.24021468       1.28301686      -0.34807694       0.67468184       0.77231164 
H      -0.04357037      -0.56640616      -0.37141203      -0.16123944      -0.00446290      -0.18548085       0.19816695      -0.58058889      -0.85448862 
H       1.42532770       0.06218208      -0.85937649       0.00209018      -0.27898320      -0.14230449       0.60480062      -0.01015436       0.07939545 
H       0.75921410      -1.37801014      -1.56663067       0.03512540       0.16672379      -0.10550974      -0.26017653      -0.28035591       0.21672338 
O       2.47186067       0.75410925      -0.37468171       0.36062143       0.10166378      -0.87205761      -1.90470924      -1.64372507       0.49498433 
H       2.08688813       1.57783277      -0.06536530      -0.27530762      -0.11183130       0.01035647       0.82034556       0.84833713      -0.24194525 
H       3.16471403       0.77033623      -1.02207479      -0.01077281       0.36710452       0.01197937       0.88964957       0.99180526      -0.46698095 
7
Properties=species:S:1:pos:R:3:momenta:R:3:forces:R:3 energy=-4161.781880047694 pbc="F F F"
O       0.59451096      -0.70271012      -0.93588376       0.05245606      -0.39938336       0.86307916       0.60726499       0.20780265       0.91238542 
H       0.57348400      -1.42095550      -0.25735353       0.28878302      -0.11946986       0.00223974      -0.14726139       0.49974083      -0.97052774 
H       1.54106367       0.28452855      -0.71726555      -0.11927311      -0.28549387       0.09995737      -0.85133494      -0.22826928       1.05214527 
H       0.32229337      -1.00781055      -1.81170631       0.11777817       0.22963103      -0.14053045      -0.11563125      -0.28998062       0.16435842 
O       2.39803210       0.93780964      -0.58207479      -0.55084863       0.31725070      -0.97689720      -0.50376283      -1.99355113      -1.04345428 
H       2.55583808       1.70715928      -0.03307456       0.10095941       0.29093388       0.12290057      -0.15294777       0.66402108       0.00891433 
H       2.69991918       0.89088576      -1.49656720       0.11014508      -0.03346853       0.02925081       1.16367319       1.14023647      -0.12382143 
7
Properties=species:S:1:pos:R:3:momenta:R:3:forces:R:3 energy=-4161.888370676349 pbc="F F F"
O       0.68279684      -0.77019755      -0.72059847      -0.14412891       0.00462962       0.24014059       1.26790994       2.64868259      -0.45364298 
H       0.97022557      -1.62941983      -0.47375558       0.14497613      -0.03405722       0.13811918      -0.48339283      -1.57136850       0.24245092 
H       1.55546597       0.15030656      -0.88370584       0.40179014       0.05320575       0.23087366       0.08785921      -0.33641038       0.39597318 
H      -0.21349471      -0.54476582      -0.95678867      -0.24178266       0.10445034       0.43424290      -0.74830072      -0.88714218      -0.02709920 
O       2.31284975       0.99897058      -0.84793927      -0.28614165       0.23815824      -0.91649331      -0.27450293       1.15440475       0.69399369 
H       2.05260139       1.74260173      -0.20258966       0.02116023      -0.03916190      -0.14184853       1.10520986      -1.44481924      -1.26740909 
H       3.27854089       0.83549908      -0.99633324       0.10412671      -0.32722482       0.01496551      -0.95478252       0.43665296       0.41573347 
7
Properties=species:S:1:pos:R:3:momenta:R:3:forces:R:3 energy=-4161.805948272559 pbc="F F F"
O       0.60901487      -0.70023493      -0.53793362       0.24789881       0.79417973       0.94566828       0.59681255       0.31718985       0.86258698 
H       1.13012435      -1.57433131      -0.49461773      -0.13810006      -0.08991033      -0.04400795      -1.75066828       1.33451525       0.45403191 
H       1.41054714       0.14807747      -0.60254606      -0.03571197      -0.39233650      -0.28163848      -0.25362189      -0.35322645      -0.79127872 
H      -0.16066736      -0.51040162       0.10880278      -0.02413781      -0.24025224       0.24713995       1.74511638      -1.15852101      -1.08750189 
O       2.38074007       0.92206574      -1.08751363      -0.05438257       0.12956067      -0.71858140      -1.34964131      -0.59572956       0.40948826 
H       2.15740752       1.85914648      -0.99563552       0.00816937      -0.27466383      -0.26910362       0.24610721       0.22832485      -0.06769500 
H       3.19943982       0.74191791      -0.62590740      -0.00373577       0.07342250       0.12052322       0.76589533       0.22744708       0.22036846 
7
Properties=species:S:1:pos:R:3:momenta:R:3:forces:R:3 energy=-4161.865778543921 pbc="F F F"
O       0.69118103      -0.68662329      -0.32290340       0.42671877      -0.31809474       0.34632472       0.26547160      -1.20126645      -0.86481368 
H       0.70935602      -1.64302658      -0.54328238       0.26443932       0.39974147       0.21810308       0.38922987       0.54155361      -0.65157484 
H       1.57836632       0.15071666      -0.81960453      -0.25318679      -0.29543627       0.06496262       0.38915883       0.18480673      -0.41527500 
H       0.29717249      -0.75374461       0.53955539       0.13983292      -0.11889770      -0.22319140      -0.35823245       0.88607996       1.19679253 
O       2.34042002       0.91320428      -1.26268282      -0.63081757       0.15692713      -0.45638586       0.02011536      -1.92448618       3.82097840 
H       1.96126386       1.37691211      -1.98042160       0.16023703       0.05883406       0.13302631      -0.72155428       1.54517608      -1.41765754 
H       2.52651029       1.45815625      -0.43882616      -0.10722368       0.11692605      -0.08283947       0.01581107      -0.03186375      -1.66844988 
7
Properties=species:S:1:pos:R:3:momenta:R:3:forces:R:3 energy=-4161.857983789522 pbc="F F F"
O       0.75136758      -0.82308107      -0.40089906      -0.04049208      -0.57634361      -0.33630591       0.70935808       2.51886548      -2.52135012 
H       1.06329844      -1.69287224      -0.48521166      -0.04094512       0.11776838      -0.00614397       1.16242083      -2.39129699      -0.86098421 
H       1.45336010       0.02089772      -0.70179084       0.23879088      -0.09337775      -0.23594500      -0.12238733      -0.12101371       0.20188098 
H       0.47164503      -0.77837154       0.47222027      -0.15547057      -0.03394530      -0.11453255      -1.26030492       0.74207570       3.15065858 
O       2.22139104       1.06043445      -1.16206065      -0.11152692       0.34687439       1.06813144      -1.31509489      -1.97105288       0.47785149 
H       2.36200169       1.06240657      -2.09424585       0.24823023       0.16978628      -0.23971169       0.20980563       0.08421114      -1.36573467 
H       2.65631217       1.80597366      -0.79267962      -0.13858643       0.06923760      -0.13549232       0.61620259       1.13821126       0.91767795 
7
Properties=species:S:1:pos:R:3:momenta:R:3:forces:R:3 energy=-4161.95916233159 pbc="F F F"
O       0.70419946      -0.74679913      -0.57971003      -1.05461370       0.41746858      -0.29154661       0.23758753       0.24244209      -0.22593764 
H       1.08180649      -1.61455246      -0.63172676      -0.05531760      -0.19704517      -0.01102564       0.51491473      -1.45671722      -0.79759660 
H       1.61720454       0.09299506      -0.78716378       0.21048239      -0.18526605      -0.08876938      -0.32246646       0.18167740       0.02267820 
H       0.41471172      -0.77772043       0.32587063      -0.00224713      -0.16917949       0.21932796      -0.78811963       0.56831591       1.16521255 
O       2.30640696       0.97330487      -0.97995824       0.93102877       0.25913558       0.30362795       0.08742396       0.44010261      -1.23571166 
H       2.41674792       1.12699953      -1.96417973       0.05470105      -0.15654814      -0.19630788      -0.02630648      -0.05870321       1.22968400 
H       1.87542567       1.76248654      -0.59674980      -0.08403379       0.03143468       0.06469361       0.29696635       0.08288243      -0.15832885 
7
Properties=species:S:1:pos:R:3:momenta:R:3:forces:R:3 energy=-4161.992775046079 pbc="F F F"
O       0.64001304      -0.68316817      -0.56108531      -0.28034550       0.21710304      -0.16989527      -0.70110222      -2.05873273      -1.43839018 
H       0.67370623      -1.40921271      -1.26173090       0.00717894      -0.05153580      -0.18192364      -0.35805247       0.96079443       1.17101935 
H       1.34604494       0.08239062      -0.85987793       0.20073878      -0.00296424      -0.26398763       0.68341689       0.24046910       0.90319621 
H       0.65434930      -1.10361462       0.32781383       0.06002109      -0.04931689       0.18235934       0.26142887       0.48793753      -0.38459700 
O       2.31915758       0.93581493      -0.99043269       0.21682721       0.24801263       0.12660321       1.64708589       0.04496284      -0.71775236 
H       3.24034005       0.76669545      -1.33539271      -0.13962815      -0.20587578       0.38686524      -1.34734330       0.09935702       0.41597485 
H       2.30784613       1.83903858      -0.65412310      -0.06479237      -0.15542297      -0.08002126      -0.18543366       0.22521181       0.05054913 
7
Properties=species:S:1:pos:R:3:momenta:R:3:forces:R:3 energy=-4161.875655487373 pbc="F F F"
O       0.54594769      -0.64263289      -0.50661796      -0.22393417       0.95188499       0.24892987       0.31093675       1.05370602      -0.88313645 
H       0.10293939      -0.97803005      -1.31989807       0.05934739       0.26890403      -0.05311599       0.23203396      -0.28750237       1.19967174 
H       1.55233600       0.34724395      -0.75885511       0.09596855      -0.05904806      -0.32734440       0.10815353      -1.25122558       0.86045075 
H       0.57434484      -1.24437940       0.25390198      -0.13610941      -0.07249345      -0.01253145      -0.31459693      -0.18455374      -0.53668212 
O       2.45082373       0.85292489      -1.04309461       0.46922389      -0.74492322       0.47244720      -0.40457348      -0.46986181      -0.54433048 
H       3.18751164       1.08718364      -0.47775471      -0.14780519       0.01633997      -0.00107606       0.38819772      -0.31297978       0.99189364 
H       2.20835389       1.63553488      -1.50936070      -0.11669105      -0.36066425      -0.32730918      -0.32015155       1.45241727      -1.08786709 
7
Properties=species:S:1:pos:R:3:momenta:R:3:forces:R:3 energy=-4161.814217018228 pbc="F F F"
O       0.39980697      -0.45227556      -0.39053345      -0.54091490      -0.00076004       0.21756980       3.16866713       2.98994563      -1.44351117 
H      -0.48191773      -0.41375888      -0.67906878       0.15888052       0.08151264       0.17615221      -2.01523143      -0.06423564      -0.57554594 
H       1.53294883       0.23370670      -0.83183376      -0.15122305       0.36143258       0.20609991       0.65014420      -0.10570678      -0.32477177 
H       0.60460713      -1.14379259       0.17885007       0.02331358       0.19255731      -0.02550874       0.13144700      -2.28090288       1.71298594 
O       2.62666586       0.65143627      -1.14902879       0.40311515      -0.41251537      -0.21451868      -2.13448785      -0.74284388       1.78864876 
H       2.84862566       1.41448047      -0.58137518      -0.06960284      -0.05900619      -0.00715572       0.13171681      -0.06328198      -0.09101425 
H       2.64980036       0.93359350      -2.05964527       0.17643154      -0.16322093      -0.35263878       0.06774414       0.26702553      -1.06679156 
7
Properties=species:S:1:pos:R:3:momenta:R:3:forces:R:3 energy=-4161.725599967771 pbc="F F F"
O       0.47210191      -0.29925959      -0.35389580      -0.73202929       0.13197819       0.46977792       1.52744246      -0.90617642      -0.06203739 
H      -0.09203853       0.39881631      -0.65027077       0.08198978       0.42125288      -0.16597467      -1.18217325       0.74973223      -0.04867574 
H       1.62724477      -0.00149421      -0.56942238      -0.20391528      -0.04146454       0.18379702      -0.19906441       0.93780939      -0.15851666 
H       0.16352520      -0.74988584       0.43914788      -0.05668693      -0.14987500       0.29553417      -0.22086879       0.01337690       0.32067678 
O       2.58197998       0.51022793      -1.17599090       0.85220481      -0.06031384      -0.48325680      -0.56263654      -2.50948017       0.62784613 
H       2.39062301       1.40326249      -1.48396514       0.09353982      -0.16397445      -0.38310160       0.13641562       0.08976712      -0.69722604 
H       2.62649820      -0.21388045      -1.86213282      -0.03510291      -0.13760324       0.08322395       0.50088491       1.62497095       0.01793291 
7
Properties=species:S:1:pos:R:3:momenta:R:3:forces:R:3 energy=-4161.701739305345 pbc="F F F"
O       0.36806002      -0.09800931      -0.26752194       0.04978329       0.47494922       0.51871199       2.14218040       0.68827846      -0.72986761 
H      -0.09575812       0.78403975      -0.37510958       0.16946144       0.28071105      -0.37621674      -0.02226224      -1.26363051       1.49772047 
H       1.39722768       0.19436166      -0.74849161       0.20123758      -0.18036711      -0.02062880      -0.28003314      -0.84273417      -0.26433999 
H       0.65725500      -0.50496651       0.61144627      -0.04985366      -0.09648037       0.12151060      -1.42004889       1.41835238      -0.80464774 
O       2.61237336       0.32319618      -1.28400131      -0.32525118      -0.18118392      -0.21295071      -0.61460537      -0.39230096       1.41362374 
H       2.74372821       0.57410869      -2.19240200       0.14515353      -0.23704980       0.00648170       0.10313629       0.21878673      -0.90848547 
H       3.18235080      -0.43640231      -1.07867049      -0.19053100      -0.06057906      -0.03690804       0.09163294       0.17324807      -0.20400340 
7
Properties=species:S:1:pos:R:3:momenta:R:3:forces:R:3 energy=-4161.886370955727 pbc="F F F"
O       0.40581202       0.07464182      -0.25318739       0.07931298       0.13523212       0.39731339       0.54004055       0.10558651       0.88544729 
H      -0.07887247       0.92746575      -0.50489927       0.06090784       0.09986581       0.10903528       0.58512099      -1.55492833       1.37655312 
H       1.52815566       0.05668061      -0.75518515      -0.27682799       0.32291695       0.34513304      -0.49182274       0.22503730      -0.10202455 
H       0.47004823      -0.21914927       0.73237535       0.09576548       0.11216393       0.05101345      -0.81646360       1.39911875      -2.17371511 
O       2.59189170       0.14868910      -1.28072414      -0.35441867      -0.53206825      -0.73713977       0.83724854      -1.58442998       0.10439158 
H       2.61225385       0.59468369      -2.13539213       0.34366975       0.02691599      -0.16015775      -0.03877988       0.26289448      -0.31830360 
H       3.07910293      -0.71908167      -1.39965985       0.05159061      -0.16502654      -0.00519764      -0.61534387       1.14672127       0.22765127 
7
Properties=species:S:1:pos:R:3:momenta:R:3:forces:R:3 energy=-4161.953983593176 pbc="F F F"
O       0.43555926       0.21781574      -0.16395607       0.87220483      -0.11618596       0.25863379       0.54268460      -0.28636894       0.33426523 
H      -0.33800347       0.75510945      -0.37795416       0.16639835      -0.10736540       0.08870744      -0.02748326       0.08605455      -0.03670630 
H       1.66141685       0.14043136      -0.81642018      -0.06733329      -0.09117560      -0.06156162       0.18775481      -0.03016721       0.38266945 
H       0.44466353       0.05931579       0.79881166      -0.14608553       0.22226006      -0.18562086      -0.11246954       0.12932424      -0.35370047 
O       2.61157342       0.02099621      -1.36812220      -0.95121561      -0.07985000      -0.04498981      -1.41149945      -1.06438402      -0.18220769 
H       2.31094677       0.41984220      -2.22234961       0.09687063       0.07225617      -0.11225876       0.85594990      -0.47087796       0.01257848 
H       2.74712689      -0.97981505      -1.47394639       0.02916062       0.10006074       0.05708983      -0.03493706       1.63641935      -0.15689870 
7
Properties=species:S:1:pos:R:3:momenta:R:3:forces:R:3 energy=-4162.007144638753 pbc="F F F"
O       0.57919980       0.18018067       0.06627729       0.86091238      -0.23086067       0.42192048       1.19634625       0.97536649      -0.30023422 
H      -0.32117272       0.44904722      -0.15998024       0.07844414       0.00821376       0.17053487      -0.55059747       0.06584973      -0.00306442 
H       1.23515248       0.21018681      -0.80596355       0.02768103       0.09416203      -0.04773716       0.45479826      -0.78258658       0.29955305 
H       0.97104130       0.86799231       0.66415498      -0.26032321       0.11242100       0.06181350      -0.47564660      -0.51838596      -0.07393206 
O       2.44177037       0.02068070      -1.58547009      -0.37855579       0.00386926      -0.38286550      -0.81349752       0.39748375      -0.07005337 
H       2.39683825       0.26377277      -2.53128876      -0.24050699      -0.18672373      -0.12557498       0.32509256      -0.34045702       0.42638824 
H       2.95954330      -0.79376294      -1.46329958      -0.08765157       0.19891835      -0.09809121      -0.13649547       0.20272959      -0.27865721 
7
Properties=species:S:1:pos:R:3:momenta:R:3:forces:R:3 energy=-4161.938741482648 pbc="F F F"
O       0.66662085       0.21166800       0.17331662      -0.19977463      -0.08204938       0.80787618       2.41053195      -1.02048209      -0.59052031 
H      -0.13623672       0.31340805      -0.29237226      -0.03817920       0.13544483       0.02006103      -1.95383516       0.11879810      -0.83453029 
H       1.66261253       0.05655861      -0.73459995      -0.17336531       0.10574440      -0.32318405       0.05031135       0.16310242      -0.08312244 
H       0.73113844       0.95321899       0.76558226      -0.16633842      -0.07336629      -0.18885262       0.23341664       0.74549868       0.73504784 
O       2.34889543       0.01659720      -1.68701898       0.07780079      -0.19536092      -0.12182250      -1.60548424      -0.05224481       0.07577283 
H       1.84739352      -0.37602820      -2.43771256       0.29297047      -0.03598375      -0.02965739       0.33778522       0.27369907       0.30324346 
H       3.22305908      -0.38487551      -1.68441902       0.20688630       0.14557110      -0.16442065       0.52727423      -0.22837136       0.39410891 
7
Properties=species:S:1:pos:R:3:momenta:R:3:forces:R:3 energy=-4161.85066263493 pbc="F F F"
O       0.71558913       0.18908414       0.09430858       0.56477352       0.04082450      -0.63529638      -0.54773028      -0.84506018      -0.23554471 
H      -0.19017904      -0.03744921       0.31950979      -0.36924156      -0.31346521       0.27056232      -0.36591985      -0.49358167      -0.22957483 
H       1.54578052      -0.12324569      -0.88058908      -0.16837203      -0.09943078       0.15481853      -0.11962991       0.38886211       0.63007384 
H       0.93217290       0.89849934       0.67585780       0.00758726      -0.03094987       0.15490874       0.65589050       1.13209312       0.75567034 
O       2.29281448       0.06366429      -1.63106075       0.32275879       0.24004230       0.20092555       3.42190299      -1.23216015       0.52083488 
H       1.96957373      -0.10949272      -2.49006913      -0.27911573       0.13012884       0.26820555      -1.18993896      -0.03532700      -2.18211463 
H       3.18351133      -0.45462805      -1.64238378      -0.07839024       0.03285022      -0.41412431      -1.85457449       1.08517377       0.74065510 
7
Properties=species:S:1:pos:R:3:momenta:R:3:forces:R:3 energy=-4161.817048225988 pbc="F F F"
O       0.63670242       0.22825677       0.13605335       0.27279370      -0.01609550      -0.96905407      -0.54688138      -1.65179747       0.22738177 
H       0.47303928      -0.65766309       0.56081897      -0.04682878      -0.18010201       0.51191538      -0.12192435       0.63420271      -0.74240308 
H       1.17949130       0.13446486      -0.80882632       0.17740305      -0.14466962      -0.27386668       0.82345337       0.78135651       0.82169547 
H       0.98713632       0.75449548       0.87727342       0.12440453       0.20910828      -0.00275155       0.46018192       0.58801461      -0.53611942 
O       2.34799047       0.04158293      -1.69220622      -0.57898208      -0.32353496       0.55166317      -0.55316103       1.03568370       0.12659468 
H       2.71734014       0.54754111      -2.45047944       0.24082236       0.25903136       0.00636412      -0.51532163      -0.22637358       0.59581722 
H       2.46018934      -0.87642772      -1.88853262      -0.18961277       0.19626246       0.17572964       0.45365310      -1.16108647      -0.49296664 
7
Properties=species:S:1:pos:R:3:momenta:R:3:forces:R:3 energy=-4161.885407335295 pbc="F F F"
O       0.62226864       0.14526308       0.13929763      -0.51299623      -0.74036567       0.38391002       0.40747416      -0.08164386       1.05225284 
H       0.75071377      -0.25975121       1.05864939       0.03571424      -0.05495109       0.12383096      -0.26337828       0.79571217      -1.78845195 
H       1.59256453       0.02128516      -0.92733685       0.12118945       0.35220128      -0.14327529       0.07581180       0.57337696       0.54531054 
H       0.18195376       1.02056933       0.25010043       0.00865769      -0.15972306      -0.30872979       0.31460246      -0.83180514       0.06223748 
O       2.37063200       0.02261169      -1.68373268      -0.05543124       0.69560726       0.04231945       1.97297674       1.36997912       1.15878319 
H       3.09720697       0.74332961      -1.70679757       0.34566990      -0.19000163      -0.02969952      -1.48887585      -1.35004749       0.78574731 
H       2.06448379      -0.00463255      -2.57034698       0.05719620       0.09723292      -0.06835584      -1.01861104      -0.47557176      -1.81587941 
7
Properties=species:S:1:pos:R:3:momenta:R:3:forces:R:3 energy=-4161.853739211541 pbc="F F F"
O       0.63102081      -0.12813257      -0.01400687      -1.14710390      -1.41901559       0.76908033       2.84712489      -0.44155742       0.06722454 
H       0.80474539      -0.21802092       0.92814055      -0.01801019       0.05002735      -0.01583834      -0.31298475       0.05748535       0.31918475 
H       1.51254215       0.30268810      -0.76528114      -0.14076435      -0.19607938      -0.11932689      -0.54896597      -0.39606651      -0.23983066 
H      -0.23178143       0.12432243      -0.21848124       0.17328284      -0.15143349      -0.11180386      -2.67506428       0.68314649      -0.22504785 
O       2.35169873       0.29692100      -1.56576282       1.30250904       1.75085552      -0.51997951       2.64910950       0.14352504       1.32314372 
H       3.21828652       0.33221756      -1.04595342      -0.27332885      -0.22305482       0.25877962      -1.20205579      -0.54659988      -0.68054570 
H       2.54472487       0.96509148      -2.23332408       0.10341541       0.18870041      -0.26091135      -0.75716361       0.50006693      -0.56412880 
7
Properties=species:S:1:pos:R:3:momenta:R:3:forces:R:3 energy=-4161.905328946353 pbc="F F F"
O       0.69063856      -0.39750435      -0.04593806       1.53127831      -0.52157535      -0.51451517       2.04228514       0.69203039       1.17101144 
H       0.54996163      -0.18253632       0.88643480      -0.18374171      -0.02146336       0.04687074      -0.42930967      -0.26314975      -0.01526983 
H       1.78533566       0.25496104      -0.63256590       0.14887066       0.15067411       0.03713332      -0.76464616      -0.98774787      -0.84780015 
H      -0.12345967      -0.56140702      -0.49059205      -0.10294153      -0.05504219      -0.27272219      -1.24040056      -0.17662098      -0.53665706 
O       2.30259531       0.57968921      -1.52544248      -1.07015138       0.49416916       0.38275740      -1.00552265       1.43641555       0.69433383 
H       3.16189498       0.22185584      -1.72541852      -0.26895780      -0.27384335       0.07055421       1.07602622      -0.41649576      -0.07762615 
H       2.30790121       1.56079677      -1.50591037      -0.05435655       0.22708098       0.24992170       0.32156769      -0.28443159      -0.38799208 
7
Properties=species:S:1:pos:R:3:momenta:R:3:forces:R:3 energy=-4161.921519847543 pbc="F F F"
O       0.72706538      -0.50266803      -0.07826491       0.44242414       0.69822782      -0.16363056      -0.62439106      -0.11020141       0.49365472 
H       0.47224820      -0.15540372       0.80082790      -0.04772473      -0.14228078      -0.01871804       0.05857679      -0.18470207      -0.40836605 
H       1.49590713       0.25522596      -0.82358067      -0.15245795      -0.00959391      -0.03939067      -0.51292157      -0.57109272      -1.11920070 
H       0.02630863      -1.14928869      -0.35112131      -0.06676473      -0.23933758      -0.03209712       0.82261477       0.76595522       0.04036550 
O       2.27626493       0.75862519      -1.48159781      -0.01637077      -0.05118945       0.27322847       0.80955539       0.21425168       3.64402734 
H       2.44542562       0.54596019      -2.39066855      -0.17186746       0.16083311      -0.04638160       0.14635875      -0.55025957      -1.06911405 
H       3.08149323       0.62626086      -0.88632057       0.01276150      -0.41665921       0.02698951      -0.69979307       0.43604887      -1.58136676 
7
Properties=species:S:1:pos:R:3:momenta:R:3:forces:R:3 energy=-4161.879267036242 pbc="F F F"
O       0.72060317      -0.41113760       0.04171143       0.47852985       0.61572543       0.44059198      -1.08868667       0.01815348      -0.53179296 
H       0.01334232       0.16628670       0.41518014       0.01686376       0.04029847      -0.25568999       0.56104106      -0.28060448       0.02457226 
H       1.54035640       0.23131672      -0.61132737      -0.14515706       0.02056248      -0.02990032       0.00069011      -1.13320183      -0.77804698 
H       0.21350092      -1.19352083      -0.36075186       0.24251379       0.18078962      -0.03616992       1.28058912       1.32577237       0.43462402 
O       2.33421453       0.65065255      -1.53900122      -0.53436959      -0.95248142      -0.03062926      -1.25246822       0.16753716       1.67877861 
H       1.81779353       1.00481122      -2.26708609      -0.04389797       0.20021055      -0.00972949       0.21531059       0.13036057      -0.61590952 
H       3.11918068       0.17483180      -1.82003702      -0.01448279      -0.10510514      -0.07847299       0.28352402      -0.22801728      -0.21222543 
7
Properties=species:S:1:pos:R:3:momenta:R:3:forces:R:3 energy=-4161.821840431536 pbc="F F F"
O       0.78336220      -0.34274384       0.14288880       0.15752345       0.12440262       0.02241038       0.45883392       1.24618339      -0.26880190 
H       0.18672732       0.29846635       0.53352866       0.22639835      -0.28266928      -0.02723350      -0.63073892       0.20534173       0.70486917 
H       1.29832571       0.20559082      -0.68959375       0.32267014       0.15468746      -0.09475778       0.90578034      -1.71231012      -0.38563491 
H       0.35609415      -1.21510074       0.11637830       0.01984484       0.27239871       0.19976976       0.14089331      -0.07337846      -0.59445942 
O       2.23932812       0.54091030      -1.70591643      -0.49661561      -0.32172078      -0.47666065      -0.52598786       1.28382619       0.53969743 
H       2.19662386       1.53233079      -1.84420255      -0.06542594      -0.08556563       0.23794827       0.61249653      -1.52038271      -0.11002386 
H       3.17632932       0.21872272      -1.71674025      -0.16439523       0.13846691       0.13852353      -0.96127732       0.57071998       0.11435349 
7
Properties=species:S:1:pos:R:3:momenta:R:3:forces:R:3 energy=-4161.858621454775 pbc="F F F"
O       0.98343636      -0.29978601       0.27642005       0.67374321      -0.15938699       0.25767408       1.86162896       0.89018444      -1.36086786 
H       0.16548336       0.14542929       0.28386265      -0.09941245      -0.18939998       0.06218954      -2.47954407       0.94155305       0.89500821 
H       1.35150538       0.15414799      -0.73097518      -0.02274740       0.12348638      -0.06772438       1.01130024      -0.57672535       0.09810394 
H       0.81335896      -1.23996719       0.28945207       0.23371456       0.12122865      -0.05429130      -0.07243012      -0.98622832      -0.11623162 
O       2.03356715       0.52811817      -1.79925029      -0.51332415       0.16507017      -0.07881853       0.14021085      -0.59816284       0.51091969 
H       2.03749926       1.35357191      -2.31075351      -0.02406970      -0.28962384       0.12803420      -0.05064596      -0.07928565       0.18435287 
H       2.93651446       0.14803716      -1.77022958      -0.24790407       0.22862560      -0.24706362      -0.41051989       0.40866466      -0.21128524 
7
Properties=species:S:1:pos:R:3:momenta:R:3:forces:R:3 energy=-4161.865926311679 pbc="F F F"
O       1.18553250      -0.27828131       0.35226853       0.60213916       0.15804601      -0.03121697      -1.50102092       0.78094377      -1.10138279 
H       0.21135244      -0.35698697       0.26756382      -0.24677898      -0.20044684       0.06644796       0.47412972       0.03345780       0.26108162 
H       1.59875537       0.19354796      -0.88760234       0.00322306      -0.00592342       0.02017318       0.31287413      -0.50637135       0.12811754 
H       1.41946139      -0.88741197       1.04605334      -0.11037539       0.18193616       0.21294963       0.69977605      -0.52142856       0.47124646 
O       1.81682425       0.49376980      -1.90785013      -0.12042865      -0.39477706      -0.14480330      -2.10590508      -1.43220648       1.33689643 
H       1.58981931       1.38870344      -2.04520752      -0.02252585       0.17381566       0.02694430      -0.86550590       2.24469045      -0.44131476 
H       2.71744665       0.42722168      -2.09962046      -0.10525334       0.08734949      -0.15049480       2.98565200      -0.59908562      -0.65464450 
7
Properties=species:S:1:pos:R:3:momenta:R:3:forces:R:3 energy=-4161.942488829449 pbc="F F F"
O       1.14713393      -0.13817981       0.37614470       0.22461947      -0.26249042       0.44750378      -0.03375620      -1.17645499       0.51047990 
H       0.67245091      -0.95012449       0.70240819       0.04574331       0.02590359       0.19092690      -0.01202705       0.96005450      -0.81662498 
H       1.38640429       0.20412976      -0.93189822      -0.19241976       0.10640756      -0.00871401      -0.16260289      -0.07216369      -0.01877197 
H       1.95964236      -0.19916263       0.90429060      -0.06175647       0.05473850       0.00028718       0.11549948       0.45551948       0.04494861 
O       1.79623000       0.37583944      -1.94563835      -0.21548184       0.08262734      -0.58307711      -0.38618250      -0.06235800       0.67119420 
H       1.74209867       1.28306095      -2.31130290       0.04887512       0.05234148      -0.16853350       0.05423981      -0.23020622       0.17815403 
H       2.71257437       0.07526989      -1.86149847       0.15042017      -0.05952804       0.12160675       0.42482935       0.12560892      -0.56937979 
7
Properties=species:S:1:pos:R:3:momenta:R:3:forces:R:3 energy=-4161.866203040699 pbc="F F F"
O       1.21969124      -0.08823136       0.38952916       0.33384995       0.13408797      -0.14909620       0.92657117       1.14838196      -0.88014914 
H       0.67751447      -0.85321391       0.39494258       0.18329149       0.03007031      -0.05903300      -0.94651464      -1.35408878       0.40782904 
H       1.82696549       0.10154261      -0.93034491      -0.25258176      -0.07949843      -0.07703279      -0.06427375      -0.05452579       0.69865072 
H       1.48587852       0.13334180       1.28327325       0.14058596       0.18233419       0.03037663       0.13167146       0.01699917       0.35568195 
O       1.77740982       0.30561190      -1.94186805      -0.43500515      -0.12018503       0.47984076      -0.54307845       0.55856666      -0.53960149 
H       1.00994655       0.95200094      -2.05438363      -0.09704598      -0.21596071      -0.15630397       1.60333482      -0.66903439      -0.47715690 
H       2.61994856       0.40137230      -2.46376884       0.12690548       0.06915170      -0.06875143      -1.10771061       0.35370116       0.43474582 
7
Properties=species:S:1:pos:R:3:momenta:R:3:forces:R:3 energy=-4161.949972916922 pbc="F F F"
O       1.36052084      -0.04879225       0.44186114       0.43823240       0.25958796       0.03875061       0.59860684       2.13846450      -0.07214440 
H       1.59782991      -0.87557236       0.88140573       0.09377673      -0.00840776       0.19569798       0.17978832      -0.40133789      -0.11276382 
H       1.39505126       0.08059475      -0.67020281      -0.05645753      -0.16101726       0.01238043       0.41108122      -0.60802890      -0.39303059 
H       1.94391060       0.69849783       0.76711494       0.04387450      -0.03133272       0.30603615      -0.77871832      -1.11681166       0.14480828 
O       1.63000549       0.24451123      -1.99580823      -0.05447030       0.15456956      -0.28578704      -1.44010955      -0.31003613       0.43859281 
H       0.77135320       0.06872598      -2.48325913       0.03832838      -0.23580865       0.08921995       1.43024193       0.59341893       0.31176729 
H       2.01646300       1.10661027      -2.23981497      -0.50328419       0.02240887      -0.35629809      -0.40089044      -0.29566885      -0.31722957 
7
Properties=species:S:1:pos:R:3:momenta:R:3:forces:R:3 energy=-4162.018164724287 pbc="F F F"
O       1.58811901      -0.00154355       0.45028147       0.78095930       0.17661302       0.11123424      -0.13475960       0.28451631      -0.38570280 
H       1.84240294      -0.84963931       0.83846196       0.29642976       0.06581481       0.21063703       0.15467980      -0.29615678       0.05528491 
H       1.66778467       0.09937395      -0.60806172      -0.02464576      -0.32844263      -0.04090639      -0.58250697      -0.38711596      -0.63347377 
H       2.03713668       0.73277794       0.87816858       0.05256019      -0.07778654      -0.26750973       0.32259705       0.38271364       0.58249825 
O       1.39720778       0.24443162      -2.00128967      -0.98130307      -0.10764346       0.23704358       2.06986485      -1.34260707       1.40908772 
H       1.55689592      -0.45868481      -2.64531991       0.05976828       0.33933379      -0.04756639      -0.17696087       0.21337555      -0.12514655 
H       0.70291493       0.80635968      -2.25465130      -0.18376870      -0.06788899      -0.20293234      -1.65291426       1.14527432      -0.90254776 
7
Properties=species:S:1:pos:R:3:momenta:R:3:forces:R:3 energy=-4161.998335063495 pbc="F F F"
O       1.78398875      -0.05016597       0.40594451       0.34802436       0.15942352       0.34071850      -0.12181451      -1.35233915      -1.54973232 
H       2.57273508      -0.59707404       0.52980451       0.13291050       0.11585766      -0.18833576       0.02951083      -0.13606239       0.17147190 
H       1.48026377       0.15333491      -0.87210078       0.16799555       0.05645494      -0.19724092      -0.19520611      -0.11853576       0.52639917 
H       1.90337646       0.71999596       0.92525574      -0.01706633      -0.08745395       0.30299151       0.14615914       1.56694331       1.10531783 
O       1.20151731       0.30853919      -1.93575420      -0.44322181       0.10484156      -0.33149222      -1.98281516      -0.51966198      -1.05420120 
H       1.61542666      -0.34272779      -2.51649777      -0.00620636      -0.20480713       0.11775010       0.88611915      -0.15549739      -0.22827381 
H       0.23248779       0.15087784      -2.19432718      -0.18243591      -0.14431661      -0.04439121       1.23804665       0.71515337       1.02901842 
7
Properties=species:S:1:pos:R:3:momenta:R:3:forces:R:3 energy=-4161.9271296222305 pbc="F F F"
O       1.87103538      -0.04191698       0.37846423       0.36029817       0.03641656      -0.33455936      -2.55612200       0.71562826      -0.85338233 
H       2.69746878      -0.09879616       0.84147068       0.07648858       0.27722624      -0.32587237       0.96686085       0.11288196       0.40944526 
H       1.62810339       0.02019044      -0.81801746       0.15297971       0.02589231      -0.16387927       0.01297293       0.09241156       0.03848793 
H       1.19962953       0.53803419       0.83173483      -0.15892579       0.17133375       0.03149267       1.20862758      -0.76500933      -0.04341402 
O       1.17031869       0.26135865      -1.93333784      -0.57212194      -0.37189025       0.61118400      -1.74344288       0.82208220       0.35148779 
H       1.15671500      -0.41410352      -2.62267062       0.01305278      -0.20229210       0.09525474       0.35505477      -0.42827394      -0.12893370 
H       0.23595225       0.65700433      -1.96256787       0.12822848       0.06331349       0.08637958       1.75604875      -0.54972071       0.22630906 
7
Properties=species:S:1:pos:R:3:momenta:R:3:forces:R:3 energy=-4161.962077997698 pbc="F F F"
O       2.06033912       0.02073918       0.34353318       0.47156670       0.18467732      -0.84030737       0.46481531       0.51892478       1.60102698 
H       2.95243936       0.39202882       0.11090363      -0.05329711       0.02409912      -0.04780132      -0.74635754      -0.14659232       0.60617962 
H       1.45128633       0.09850929      -0.46973499       0.26307421      -0.11212978      -0.00901913      -0.63901256       0.14829836      -1.09698594 
H       1.67154904       0.35151134       1.22041403      -0.15212992       0.10455350      -0.15335932       0.85321251      -0.39967283      -1.50633928 
O       0.95324410       0.19066853      -1.89832439      -0.80669815      -0.05951817       0.68164078       0.54811723      -0.19642452       0.82180330 
H       1.17405265      -0.59039012      -2.43113127       0.16364838      -0.05947850       0.07527686      -0.46260640       0.29734837      -0.16293541 
H       0.10932110       0.57818515      -2.16180963       0.11383588      -0.08220349       0.29356950      -0.01816855      -0.22188183      -0.26274927 
7
Properties=species:S:1:pos:R:3:momenta:R:3:forces:R:3 energy=-4161.891574645214 pbc="F F F"
O       2.15316171      -0.00669143       0.22521294      -0.00451811      -0.20897990      -0.21184024       1.62688746      -0.03583932      -1.19757366 
H       3.10319584       0.21759763       0.19552925      -0.12014258      -0.21671360      -0.28203629       0.08622930      -0.41414241       0.01610601 
H       1.69376642       0.19309143      -0.91920293      -0.06535929      -0.03790738       0.00037298      -1.58722429      -0.16102056       0.59001372 
H       1.86014924       0.48965766       0.98324826      -0.01699956       0.02613406      -0.02417856      -0.91640051       0.57902426       0.71745699 
O       0.83246816       0.23681181      -1.77239404      -0.00941529       0.61116727       1.05737184       2.00480222      -0.46450182      -1.63593753 
H       1.13353316      -0.19961498      -2.63915429       0.33027221       0.02967845      -0.07249370      -0.82653061       0.79902586       1.49675650 
H       0.01168014      -0.16789528      -1.47256644      -0.11383739      -0.20337890      -0.46719603      -0.38776358      -0.30254601       0.01317797 
7
Properties=species:S:1:pos:R:3:momenta:R:3:forces:R:3 energy=-4161.94984561218 pbc="F F F"
O       2.13629982      -0.06946212       0.31207789      -0.60288865       0.08775458       0.04820204      -0.96695111       0.93152204      -1.18706105 
H       3.09695826      -0.12712265       0.18571339      -0.00635644      -0.07343727      -0.08799707       0.17143515       0.12439780       0.48707181 
H       1.62776831       0.05611856      -0.83463313       0.24062322       0.11300870      -0.15953744      -0.45527618       0.47218842       0.85141242 
H       1.88949839       0.66790699       0.95069308      -0.07210663       0.00203873       0.11350152       0.55384792      -1.07537944      -0.98072078 
O       0.84839009       0.26452334      -1.82470668       0.54478723       0.11237011       0.11564814      -0.09661140      -1.27715729       0.15948925 
H       0.80940972       0.99726718      -2.45465565      -0.19202086      -0.19430079       0.13774894       0.33156873       0.26139141       0.13538673 
H       0.39360904      -0.50487368      -2.24767891       0.08796213      -0.04743406      -0.16756612       0.46198689       0.56303706       0.53442163 
7
Properties=species:S:1:pos:R:3:momenta:R:3:forces:R:3 energy=-4161.854285624717 pbc="F F F"
O       2.01871390      -0.07690428       0.33806685      -0.39613484      -0.09556417       0.01331350      -3.62266518       1.13669326       0.21116312 
H       2.95511773      -0.10884373       0.44617036      -0.20379632      -0.12345624       0.24674256       1.23686851       0.23728010       0.55272736 
H       1.39066009       0.07668280      -0.84575560       0.30729184       0.18723664      -0.32584654       0.37050092      -0.02979814      -0.09715274 
H       1.50348090       0.46012852       1.03768556      -0.05100164      -0.25861625      -0.13297918       1.75679735      -1.23098571      -1.13411340 
O       0.93536625       0.29018120      -1.87024983       0.41328679       0.20218236       0.03547330      -1.06955208      -2.89569596       1.39800014 
H       1.49552262       0.89230073      -2.28667690       0.01373590      -0.06473842       0.04466614       1.65093574       2.32647697      -1.46112427 
H       0.95830124      -0.52009196      -2.44161998      -0.08338174       0.15295608       0.11863022      -0.32288526       0.45602949       0.53049979 
7
Properties=species:S:1:pos:R:3:momenta:R:3:forces:R:3 energy=-4161.848243882256 pbc="F F F"
O       2.00880094      -0.19051847       0.29463083      -0.35811180      -0.34978273       0.26674543      -0.55861839       0.47835644      -1.83552690 
H       2.94897961      -0.38562038       0.34042099       0.32684106       0.14535117      -0.01620212       0.29820093       0.04766700       0.06810419 
H       1.38719050       0.31996862      -0.69621690       0.12072630      -0.20384902      -0.05491675       0.35801201      -0.65734818      -0.88296226 
H       1.59840011      -0.16824995       1.14058730       0.24648298      -0.04240607      -0.07789777      -0.45328802       0.03073175       1.50360869 
O       0.94915948       0.44604582      -1.85000442      -0.64620666       0.42851028      -0.15520936      -0.19121023       1.15010136       3.41099697 
H       1.65586898       0.76348217      -2.38124838       0.34559977       0.00060529       0.13334333       1.10547445       0.51483492      -1.36969362 
H       0.65105573      -0.40000392      -2.12565768      -0.03533164       0.02157108      -0.09586276      -0.55857075      -1.56434328      -0.89452706 
7
Properties=species:S:1:pos:R:3:momenta:R:3:forces:R:3 energy=-4162.038147929134 pbc="F F F"
O       2.05821221      -0.28958787       0.22619891      -0.66715678       0.28133126      -0.61304032       2.27505943       1.11240605      -0.98187516 
H       2.75001955       0.33625931       0.59133929       0.11835559       0.09636823       0.09390606      -0.78512449      -0.81187979      -0.65400991 
H       1.59648239       0.01654366      -0.80656384       0.00120808       0.24184552       0.07923164      -0.40185380       0.41256423       0.25354273 
H       1.42713515      -0.41055691       0.90737893       0.02936831      -0.16894310      -0.03479771      -1.40388773      -0.43783734       1.39816202 
O       0.96848609       0.50650034      -1.78154322       0.63117134       0.09157119       0.63932377       1.80326138      -0.21880126       0.26824821 
H       1.35763911       0.34196150      -2.66112121       0.01399123      -0.48639812      -0.29406252      -0.58062557       0.05111719       0.14069805 
H       0.01920951       0.45826533      -1.75361267      -0.12693778      -0.05577498       0.12943908      -0.90682924      -0.10756908      -0.42476595 
7
Properties=species:S:1:pos:R:3:momenta:R:3:forces:R:3 energy=-4161.936867899181 pbc="F F F"
O       2.05988757      -0.32375101       0.25097352      -0.30120907       0.10874887      -0.39654773       0.75210317       0.18699670       0.13789084 
H       2.91236397      -0.07788201       0.68974642      -0.08709353       0.05452910      -0.26784750      -0.84882390      -0.08330007      -0.60592704 
H       1.53009511       0.18118258      -0.96153691       0.04459708       0.09376247      -0.21320184      -0.39669978       0.08753645       0.15141697 
H       1.86374571      -1.22722146       0.54454750       0.10900107      -0.33499238      -0.15414723      -0.07942395       0.08884614      -0.06708386 
O       0.95009758       0.57968623      -1.79563645       0.41057037      -0.21380116       1.04514427       0.33691277      -1.20062230      -0.79415505 
H       0.77858206      -0.08281213      -2.56557165      -0.24854980       0.12359627      -0.15970464      -0.08415605       1.94375738       1.74079968 
H       0.33097018       1.32983578      -1.59929997       0.07268389       0.16815683       0.14630467       0.32008774      -1.02321430      -0.56294153 
7
Properties=species:S:1:pos:R:3:momenta:R:3:forces:R:3 energy=-4162.013032213881 pbc="F F F"
O       2.10736929      -0.30595151       0.23885497       0.50511419       0.48284878       0.68163475      -0.85569871      -0.45766457      -0.05647046 
H       2.99373635       0.05944283       0.27888625       0.01643557       0.00638772       0.23350392       0.75704335      -0.13069757       0.26925526 
H       1.59128171       0.05043717      -0.63416783       0.02535588       0.25517648      -0.12120700      -0.48163681      -0.16030780      -0.29087371 
H       2.03567664      -1.26538830       0.48151962      -0.14976888       0.12097631      -0.15613145       0.25855993       0.90970712      -0.35826765 
O       0.88985550       0.54132333      -1.77763754      -0.54550901      -0.80823279      -0.46538599      -0.94764572      -2.23378477       0.65411080 
H      -0.00316406       0.17287735      -2.04510228       0.09566143       0.25115396      -0.01402218       1.43667133       0.87305119       0.32889582 
H       1.00075924       1.43211656      -2.06658346       0.05271082      -0.30831046      -0.15839205      -0.16729336       1.19969639      -0.54665005 
7
Properties=species:S:1:pos:R:3:momenta:R:3:forces:R:3 energy=-4162.058924538812 pbc="F F F"
O       2.08813260      -0.03417071       0.26689727       0.44612797       1.22791091      -0.07745184      -1.40918485       0.22550929      -1.26589291 
H       2.66177871       0.69238753       0.47277407       0.02867270       0.13994767      -0.06722884       1.00513747       0.49747281       0.65288035 
H       1.60620433       0.09224218      -0.84362888      -0.09681946       0.16024575       0.10265540      -0.52483377      -0.24504493       0.15979030 
H       2.43640103      -0.89662607       0.47469107      -0.07347165       0.20527257       0.26837799       0.64071167      -0.62575013       0.36799552 
O       0.88384202       0.21825316      -1.81454430      -0.42786299      -1.57776497       0.11726059       1.26736043      -0.45977779       0.63126029 
H       0.03787475       0.54161424      -1.50499583       0.10068373      -0.07633660      -0.11201667      -0.79411853       0.34942179      -0.06880464 
H       1.27680241       0.83393392      -2.44359134       0.02266970      -0.07927533      -0.23159662      -0.18507241       0.25816895      -0.47722891 
7
Properties=species:S:1:pos:R:3:momenta:R:3:forces:R:3 energy=-4162.022259808383 pbc="F F F"
O       2.11006316       0.35131881       0.28128700      -0.49856367       0.72922654      -0.56055139       0.63176972       0.07359033      -1.70764820 
H       3.05238354       0.55474685       0.04003230       0.03157337      -0.03151100      -0.14843600      -0.75841840      -0.20094890       0.75447570 
H       1.54861638       0.13156362      -0.83535745      -0.03852250      -0.08517158       0.11510184      -0.46706453      -0.04586072       0.31882877 
H       2.08503140      -0.47571284       0.78640156       0.03804959      -0.01332954       0.20830609       0.21480853      -0.06516117       0.29866427 
O       0.85556524      -0.12237356      -1.78900841       0.31553821      -0.43198838       0.54591295       1.09695687       0.32346480      -0.36865550 
H       0.07510330       0.47102282      -1.81185443       0.14915278       0.00261601      -0.09799594       0.33366825      -0.23468762      -0.37149996 
H       1.35865387      -0.13013215      -2.65767333       0.00277222      -0.16984205      -0.06233755      -1.05172045       0.14960328       1.07583491 
7
Properties=species:S:1:pos:R:3:momenta:R:3:forces:R:3 energy=-4161.966763637442 pbc="F F F"
O       2.17764363       0.50165222       0.23864081       0.40454283       0.56665022      -0.33831208      -1.43387745      -1.00107057      -1.03805410 
H       3.14546625       0.46748956       0.26076987      -0.20765831       0.00053372      -0.03268394       0.10769697      -0.11854705       0.06653589 
H       1.54438052       0.01486548      -0.79986927      -0.03922154       0.07643666       0.32189786      -0.14915108       0.61994299      -0.34224868 
H       1.80350695      -0.02182594       0.97406641      -0.04701168       0.09412519      -0.08086246       0.47712334       0.29783991       0.18244971 
O       0.79783780      -0.26946031      -1.76947856      -0.03922493      -0.47320397      -0.05252558       0.76369586       0.80924307       0.73181292 
H       0.14196642       0.44635994      -1.96478957       0.12614426      -0.17038962       0.04643638       0.49684207      -0.55684736       0.20574259 
H       1.32808090      -0.40693187      -2.58172549      -0.19757063      -0.09415219       0.13604982      -0.26232971      -0.05056099       0.19376166 
7
Properties=species:S:1:pos:R:3:momenta:R:3:forces:R:3 energy=-4161.98602213897 pbc="F F F"
O       2.22312793       0.61937919       0.09552273       0.57477506       0.91796557      -0.13864146      -0.82029641      -0.20785443      -1.10917038 
H       3.01849334       0.11961085       0.28560493      -0.19616447       0.00732602       0.30393364       0.55235672      -0.25067846       0.32577675 
H       1.49199522       0.08251158      -0.76514078      -0.15266991      -0.18471279      -0.16483057      -0.53024589       0.11741579       0.35350215 
H       1.80819201       0.91204223       0.91811981       0.24279814       0.07264754       0.00965993      -0.04930481      -0.00461078       0.19459102 
O       0.77472511      -0.40897078      -1.64755933      -0.45322061      -0.44013314      -0.17201244       0.10193770       0.16801516       2.83197741 
H      -0.04073572       0.06855102      -1.82789990      -0.03531581      -0.25096079       0.27147908      -0.46271585       0.23776499      -0.07204442 
H       1.33037339      -0.33701033      -2.38576359       0.01979761      -0.12213241      -0.10958819       1.20826854      -0.06005228      -2.52463253 
7
Properties=species:S:1:pos:R:3:momenta:R:3:forces:R:3 energy=-4162.030814503322 pbc="F F F"
O       2.23969834       0.75463777      -0.03502990      -0.48062728       0.27700027      -0.86332900       0.08240677      -0.44061649       0.34701743 
H       2.96745544       0.24337219       0.39573235       0.01723060       0.09182378      -0.05598283      -0.38444812       0.07041178      -0.78432178 
H       1.43448707       0.19425387      -0.79589675       0.10278729       0.16861969       0.31946686       0.31367135      -0.79112454       0.07013395 
H       1.74955085       1.08434505       0.72690360       0.15659304      -0.04946434       0.00808905      -0.29792954       0.55149533       0.27992904 
O       0.78566686      -0.53560344      -1.52623070       0.02033093      -0.35119505       0.74000566      -0.07204260       0.92938086       0.89098267 
H      -0.17871519      -0.32927323      -1.55614064      -0.05954509       0.06372475       0.06436328       0.70934514      -0.20485021      -0.32696641 
H       1.19886640      -0.48390322      -2.39927439       0.24323051      -0.20050909      -0.21261302      -0.35100298      -0.11469673      -0.47677489 
7
Properties=species:S:1:pos:R:3:momenta:R:3:forces:R:3 energy=-4161.884227592348 pbc="F F F"
O       2.26544547       0.94125916      -0.12244475      -0.20559563       0.45807686      -0.60934551      -0.61872213      -0.47767653      -0.44096102 
H       3.16460994       1.25390884      -0.17326171      -0.05487548       0.02287564      -0.07941864       0.88301036       0.08155426      -0.93680577 
H       1.35868783      -0.06464980      -0.87669579      -0.07284466      -0.03730654      -0.11661924      -0.02994614      -0.36495561      -0.08773749 
H       2.12986188       1.06417493       0.80884486       0.06956794      -0.14207851       0.13976556      -0.83091106      -0.07659316       1.12287683 
O       0.71324343      -0.73203258      -1.41119093       0.07886974      -0.05817740       0.66600401       1.17162078       1.10177192       0.99120703 
H      -0.01303573      -0.17429026      -1.76288702       0.08723296      -0.11754412      -0.01698648       0.14853674      -0.52215122      -0.51660485 
H       1.27236800      -1.21468027      -2.06313966       0.09764512      -0.12584594       0.01660030      -0.72358854       0.25805035      -0.13197472 
7
Properties=species:S:1:pos:R:3:momenta:R:3:forces:R:3 energy=-4162.065689095224 pbc="F F F"
O       2.04988003       1.07764605      -0.24553690      -0.34832128       0.84738113       0.15233206       0.20292618      -1.04187995       0.75521463 
H       2.69625739       1.39345030      -0.89233826      -0.13364170       0.27692338       0.00134386       0.05071067       0.24875413      -0.44042724 
H       1.51443002       0.12763272      -0.62140335       0.11161561      -0.12025442      -0.22950755       0.23571780       0.21974727      -0.57787902 
H       2.58752734       0.84942179       0.54742934       0.16285448       0.07031056       0.16609777      -0.43768889       0.25811132      -0.09724905 
O       0.90953740      -0.82607661      -1.27189252       0.06824926      -0.65862007       0.02541073       0.90256910       0.42267728       1.05551687 
H       0.10134267      -0.56668457      -1.69961137       0.12427295      -0.33420143      -0.00952519      -0.79302121      -0.10911113      -0.58239154 
H       1.31881179      -1.61142361      -1.65844194       0.01497067      -0.08153914      -0.10615168      -0.16121366       0.00170108      -0.11278464 
7
Properties=species:S:1:pos:R:3:momenta:R:3:forces:R:3 energy=-4162.102994107716 pbc="F F F"
O       1.96344411       1.12365091      -0.30488660       0.23654155       0.19868483      -0.00572680       0.04351740      -0.49303311       0.18374308 
H       2.27286109       1.87535116      -0.86020478      -0.04837066      -0.04878410      -0.07984307       0.03311005      -0.62025172       0.61396055 
H       1.45089094       0.13476610      -0.77956438       0.20005543       0.18163583       0.07682371       0.02569429       0.40051399      -0.20934931 
H       2.57350875       0.85162419       0.41896171       0.00156656      -0.05872283       0.14022853      -0.14399187       0.76360240      -0.60198378 
O       1.02188888      -0.89166688      -1.20556323      -0.19305504       0.00140919      -0.17898527       1.62251811       0.09730792      -0.41114309 
H       0.11465360      -1.13813761      -1.17245697       0.03969874      -0.17836812       0.14948247      -1.62327824      -0.21835688       0.26341140 
H       1.39512243      -1.22034712      -2.04188120      -0.23643658      -0.09585480      -0.10197957       0.04243027       0.07021741       0.16136115 
7
Properties=species:S:1:pos:R:3:momenta:R:3:forces:R:3 energy=-4161.985095290726 pbc="F F F"
O       1.93138101       1.13684782      -0.29600468       0.59513650      -0.25826328      -0.07885944      -0.73757697      -1.38142555      -0.34328178 
H       2.70462243       1.54340400      -0.66599256      -0.22186175      -0.07812709       0.06467892       1.04693407       0.77024411      -0.20787212 
H       1.67612892       0.03526084      -0.88726843      -0.10753352      -0.20245229      -0.06198510      -0.79192472       0.21681305       0.79774924 
H       2.06856239       0.96399296       0.64637159      -0.17379638       0.28307857       0.06241122       0.17970429       0.27335185       0.19405530 
O       1.07180934      -0.89092158      -1.28182511      -0.25943291       0.67150415      -0.03353019      -0.11184554       0.68005305      -1.02307116 
H       0.83142084      -1.64099182      -0.74365814       0.17210050      -0.24339834      -0.10250042       0.25228558      -0.72971598       0.77961620 
H       0.24286979      -0.61970032      -1.71514171      -0.00461244      -0.17234173       0.14978502       0.16242329       0.17067947      -0.19719569 
7
Properties=species:S:1:pos:R:3:momenta:R:3:forces:R:3 energy=-4161.8199043049835 pbc="F F F"
O       1.99433318       1.20065540      -0.33731684      -0.14901357      -0.22905637      -0.53041630      -3.23744047      -1.75585399      -1.70328198 
H       2.87234153       1.26174855      -0.63013110       0.19136700      -0.02091482      -0.03645344       2.39986814       0.48939998      -0.05622280 
H       1.44661532       0.06244665      -0.85188407       0.51624356       0.05578548      -0.10148382       0.26641356       0.10005844       0.56483935 
H       1.83982766       1.21020355       0.59341102       0.08103785      -0.02842354       0.15002903       0.51553266       0.38255149       1.36459729 
O       1.02102279      -0.92543017      -1.25499444      -0.87440257       0.16885659       0.68584398       0.26609445      -0.43247003       0.24077393 
H       1.08626821      -1.79895962      -0.81512929       0.06054157      -0.21485497       0.00176990       0.99404837       0.43809771       0.25928753 
H       0.08545856      -0.91850786      -1.43210539       0.17422617       0.26860762      -0.16928934      -1.20451671       0.77821641      -0.66999332 
7
Properties=species:S:1:pos:R:3:momenta:R:3:forces:R:3 energy=-4161.9576500013145 pbc="F F F"
O       1.99554496       1.20236534      -0.49042656      -0.49340011       0.24848339      -0.99702948      -1.04863890      -0.36642174       3.16260035 
H       2.69741425       1.50930992      -1.03314376       0.15301826       0.21773297       0.02981514       1.22609012       0.33098977      -1.43861126 
H       1.43469704       0.21144067      -0.71594051      -0.28225942       0.13599177      -0.02535520       0.56464621      -0.35347295      -0.49170457 
H       2.29483479       1.34090862       0.46762158       0.30218871      -0.22843045       0.08446644      -0.72199205      -0.28324980      -1.60226150 
O       1.00681019      -0.96874718      -1.11192781       0.30428595      -0.62200864       0.55778689       0.64891768      -0.36336845       2.29991696 
H       1.02714360      -1.62341560      -0.34016215       0.18143465       0.12769201       0.33649716       0.21412307       0.94141330      -1.37260664 
H       0.08277106      -0.96092389      -1.35480979      -0.16526803       0.12053895       0.01381904      -0.88314613       0.09410986      -0.55733333 
7
Properties=species:S:1:pos:R:3:momenta:R:3:forces:R:3 energy=-4161.917422787684 pbc="F F F"
O       2.05070453       1.17872778      -0.63794014       0.51463947       0.01073163      -0.11202481       2.47795842       1.67895320      -0.19529292 
H       1.90561976       1.73865602      -1.44116327      -0.10850777       0.11421988      -0.24374670      -0.21347740      -0.50642841       0.48688915 
H       1.72027215       0.17627268      -0.73302867      -0.04127151       0.25528459       0.01142761      -0.63846937      -0.61976783      -0.08200284 
H       3.03760638       1.31469436      -0.41733487      -0.05110114      -0.00397441      -0.25645072      -1.79154992      -0.53372530      -0.14735845 
O       0.93829202      -0.95007571      -0.87873325      -0.22299931      -0.10136061       0.67477934       0.49665565      -1.46286541       1.16340108 
H       0.93029348      -1.79163386      -0.30376200       0.00062413      -0.21989304      -0.05641455      -0.20812318       1.86970771      -1.41069491 
H       0.15509684      -0.88184758      -1.44107645      -0.09138387      -0.05500803      -0.01757017      -0.12299421      -0.42587395       0.18505888 
7
Properties=species:S:1:pos:R:3:momenta:R:3:forces:R:3 energy=-4161.96858494498 pbc="F F F"
O       2.06343043       1.18907399      -0.80646458      -0.23566950      -0.00277315      -0.76849263      -0.91440178       1.09435002      -1.20593910 
H       1.92130615       1.73965458      -1.63516353      -0.02660687       0.07509415      -0.21542479      -0.32798507      -0.73206857       1.16257268 
H       1.42439356       0.23792912      -0.68574190      -0.14415080      -0.13591400      -0.14513451       0.24050618      -0.18577134      -0.50468972 
H       2.99201204       0.97907028      -0.85443396      -0.07814909       0.11028293       0.11431158       1.12926865      -0.37744043       0.31317471 
O       0.94055615      -0.94956852      -0.74220363       0.51249979      -0.29037825       0.44980016       0.53419679      -0.48824503       1.30801968 
H       1.17954633      -1.53072388       0.01803329      -0.31334207       0.21178779       0.08769619       0.59551447       0.33902149      -0.50465691 
H      -0.00629148      -1.04205379      -0.67123647       0.28541854       0.03190053       0.47724401      -1.25709923       0.35015387      -0.56848134 
7
Properties=species:S:1:pos:R:3:momenta:R:3:forces:R:3 energy=-4161.842305800155 pbc="F F F"
O       1.99529394       1.15218236      -1.06237440      -0.26795789      -0.39946873      -0.22237692      -0.96500117      -0.37284495      -2.00745680 
H       1.99827443       1.40262995      -2.04784967      -0.02281555      -0.36992443      -0.05471850       0.25425030      -0.31933776       2.25538249 
H       1.45741882       0.05369387      -0.60485198      -0.12643441      -0.07233991      -0.09275404       0.63483637       0.81041611      -0.60822136 
H       2.61154337       1.62406152      -0.51923498       0.01962285       0.22540067      -0.12970978       0.79973026       0.86447323       0.10594916 
O       0.99016914      -0.90890380      -0.51562412       0.30279757       0.76465050       0.48947363       0.14372790      -2.02746196       0.01022725 
H       1.47152453      -1.71495071      -0.26165609       0.10347552       0.18753060      -0.21565665       1.19090685       0.18349663      -0.65749710 
H       0.26621086      -1.04144495       0.07058142      -0.00868809      -0.33584870       0.22574225      -2.05845050       0.86125870       0.90161636 
7
Properties=species:S:1:pos:R:3:momenta:R:3:forces:R:3 energy=-4162.003132927132 pbc="F F F"
O       2.00087456       1.15144250      -1.29426342      -0.46391338      -0.41160872      -1.05135005      -0.79826167      -0.22748428       2.14581110 
H       1.97058335       1.29513885      -2.23379197      -0.11589168       0.12907978       0.28892779      -0.08958638      -0.09399504      -1.11780593 
H       1.46480344       0.10229524      -0.75249912       0.36816244       0.06090505       0.15961116       0.05583499      -0.45254329      -0.43450427 
H       1.66544741       1.97454041      -0.86934043      -0.26464533       0.12379793      -0.28306783       0.34948746      -0.45594852      -0.30796254 
O       0.99679974      -0.94271869      -0.27550325       0.42340835      -0.20120297       0.69658691       1.17950331       0.81248266      -0.23379763 
H       1.63389258      -1.69450824      -0.31469014      -0.12391757      -0.09017634       0.01459034      -0.32251866       0.37421462      -0.33322453 
H       0.87642847      -0.80502282       0.67665431       0.17679717       0.38920527       0.17470168      -0.37445905       0.04327385       0.28148381 
7
Properties=species:S:1:pos:R:3:momenta:R:3:forces:R:3 energy=-4161.767908568537 pbc="F F F"
O       1.77739813       1.17014834      -1.45593990      -0.49342930       1.42416672      -1.01021175      -2.09577128       1.83974105       2.60242593 
H       1.95507889       1.03234410      -2.35103076      -0.02068943      -0.02104489      -0.05280485       1.07065266      -1.32657483      -2.86701206 
H       1.43091707       0.36423527      -0.86956818      -0.08131214      -0.13552290       0.16227909       0.45860147      -0.62641944       0.08113971 
H       1.07877814       1.88150959      -1.51956429      -0.12053121       0.07478953      -0.16708617       0.57562455      -0.45846796       0.73306395 
O       1.22722088      -0.93300655      -0.05738280       0.72921274      -1.07315163       0.72367739       0.35966107       0.34010905       0.66981600 
H       1.56931454      -1.69624677      -0.52407545      -0.06509163      -0.05247238       0.19724387       0.00909178      -0.50836595      -0.54382192 
H       1.46683988      -1.16044954       0.87469125       0.05184096      -0.21676445       0.14690242      -0.37786026       0.73997807      -0.67561161 
7
Properties=species:S:1:pos:R:3:momenta:R:3:forces:R:3 energy=-4162.009327626508 pbc="F F F"
O       1.61600737       1.12234487      -1.36966601      -0.34922073      -0.20900360       0.48640371      -1.17758165       1.30589406       2.06116788 
H       1.47127541       1.28714705      -2.28377401       0.03548376       0.05427898      -0.13073047       0.09461028      -0.21191527      -1.95211005 
H       1.48165419       0.07382877      -0.84792718      -0.22670910       0.08796620      -0.01497298       0.52497087       0.20202119      -0.14359011 
H       0.96998890       1.75247010      -0.94356030      -0.10654470       0.11441491       0.33671336       0.89444164      -0.55411943      -0.14508470 
O       1.42567066      -0.87648889      -0.16875472       0.45180885      -0.11440196      -0.01780794      -0.34818808      -1.06406687       0.48506713 
H       1.03090003      -1.68520505      -0.51009749      -0.14946741       0.03013725      -0.26688932      -0.30095802      -0.20053540      -0.33115111 
H       1.95890854      -1.14516021       0.59416814       0.34464933       0.03660823      -0.39271636       0.31270495       0.52272173       0.02570094 
7
Properties=species:S:1:pos:R:3:momenta:R:3:forces:R:3 energy=-4161.953037540334 pbc="F F F"
O       1.35786401       1.23443103      -1.34423705      -0.23513933      -0.46514755       0.15506284      -0.30675135      -0.20820878       0.66273415 
H       1.06375322       1.17083677      -2.29889991      -0.21622151      -0.09557441      -0.06544015       0.21611916       0.29785618       1.46432842 
H       1.53495492       0.19761462      -0.70709957      -0.12516694       0.13420186       0.00273723      -0.41957771      -0.23385144      -0.63897944 
H       0.96781307       2.00742972      -0.83129716      -0.05920887      -0.40507610       0.02977266       0.42913170      -1.17009101      -1.12700199 
O       1.65330702      -0.99939302      -0.16872097       0.97386112       0.45780721      -0.27331100       0.42865575       2.02857436      -0.07518304 
H       1.25594840      -1.73031656      -0.64930213      -0.25154811       0.19231490      -0.16562372       0.00953079      -0.43649541      -0.16582990 
H       2.57446516      -1.19078077       0.09126314      -0.08657635       0.18147408       0.31680215      -0.35710833      -0.27778390      -0.12006820 
7
Properties=species:S:1:pos:R:3:momenta:R:3:forces:R:3 energy=-4161.764684731006 pbc="F F F"
O       1.08239398       1.21037400      -1.32809041      -1.18868451       0.82554080       0.24157457       1.00721036      -1.32299745       1.07333879 
H       0.43911949       1.09621400      -2.04953713      -0.06958560       0.05571549      -0.16055619       0.01800427      -0.07120341       0.25517818 
H       1.49733756       0.23653707      -0.67947070       0.07201309       0.03650680       0.25243279      -0.70736253      -0.48994150      -1.04274797 
H       0.93253020       2.02492430      -0.82680249       0.13073379       0.00157690      -0.34887282      -0.18618862       0.11789578      -0.02826587 
O       1.91441498      -0.99582152      -0.19188114       1.08281202      -1.19162700       0.36295956       0.49189086       1.23987939      -0.94378256 
H       1.90964825      -1.79023085      -0.81072402      -0.04786760       0.21096558      -0.13888623       0.16885648       1.34367422       0.92815378 
H       2.84625432      -0.78751385       0.08251764       0.02057881       0.06132143      -0.20865169      -0.79241081      -0.81730703      -0.24187434 
7
Properties=species:S:1:pos:R:3:momenta:R:3:forces:R:3 energy=-4161.858864703831 pbc="F F F"
O       1.01234752       1.03301152      -1.25096420      -0.21788267      -0.65025467      -0.88792350      -2.42354384       1.26128078      -0.48574996 
H       0.00505991       1.05908173      -1.35552272       0.00492762       0.02003052       0.29180585       1.66738331      -0.67297124      -0.00985653 
H       1.61392344       0.16796659      -0.65301513       0.06642710       0.18460300       0.19440415      -0.91113736      -0.58304235      -0.34102908 
H       1.14662864       1.87590942      -0.81993556      -0.00451223       0.08324017       0.10730144       0.56135994       0.99231391       0.22160374 
O       2.01660495      -0.80850295      -0.29557714       0.30375891       0.01724974       0.37592698       1.62236944       0.86429826       0.84421649 
H       1.42968842      -1.54179554      -0.40715731       0.10142381       0.34943552       0.14963335      -0.45457726      -1.22975372      -0.27210645 
H       2.91940701      -0.93925484      -0.62666979      -0.25414254      -0.00430428      -0.23114827      -0.06185424      -0.63212564       0.04292179 
7
Properties=species:S:1:pos:R:3:momenta:R:3:forces:R:3 energy=-4161.776387421724 pbc="F F F"
O       0.87099794       1.06273484      -1.31484980       0.09059474      -0.96846696       0.97509196       1.23522277       0.93586403      -0.00541779 
H       0.29093813       1.67633954      -0.78174185       0.35293149      -0.09011061      -0.12028396       0.64096266      -1.08281123      -0.49170403 
H       1.49728371      -0.13048411      -0.91045373      -0.05753862       0.18666776       0.19506534       0.08225217       0.43521703       1.12276448 
H       1.64262776       1.63598816      -1.60028601       0.31796610      -0.07848724      -0.10502969      -1.28670187      -0.60108276       0.20137966 
O       2.10106205      -0.83210777      -0.24155947      -0.62127093       1.02414424      -0.56179603      -1.87373002       2.00229741      -0.57363297 
H       1.62224715      -1.57940645       0.08575097       0.07711714       0.04839467      -0.30411446      -0.74952394      -1.15368809       0.47231025 
H       2.96460933      -1.07764265      -0.49894571      -0.15979992      -0.12214186      -0.07893316       1.95151824      -0.53579640      -0.72569960 
7
Properties=species:S:1:pos:R:3:momenta:R:3:forces:R:3 energy=-4161.8232677314 pbc="F F F"
O       1.02011349       1.17404516      -1.35310948       0.43706310       0.44743326      -0.53819467       2.56576544      -2.53983501      -2.35680333 
H       0.55880889       1.79506241      -0.85999963       0.11889756      -0.12823638       0.04014591      -1.47557986       1.96155694       1.79829282 
H       1.68145082      -0.01757473      -0.81051736      -0.22205189       0.00768360      -0.34951514      -0.39281697      -0.52907854       0.96128083 
H       1.37806604       1.62925073      -2.15559944       0.03717717       0.05814764       0.20666795      -0.38890786      -0.51725138       0.83997309 
O       1.96828616      -0.93981391      -0.16368690      -0.17995591      -0.51799910       0.50809109       1.19678196       3.36181499      -1.23486606 
H       1.31886474      -1.60406665      -0.11912737      -0.30669125       0.06271774       0.10761536      -1.85431977      -1.66520402       0.05236901 
H       2.82117213      -1.33508303      -0.38916937       0.11556122       0.07025323       0.02518950       0.34907706      -0.07200297      -0.06024636 
7
Properties=species:S:1:pos:R:3:momenta:R:3:forces:R:3 energy=-4161.961315971404 pbc="F F F"
O       1.07846066       1.03539385      -1.43752902       0.19219911       0.31650838      -0.69677599       1.41621506      -0.28364464       0.27912031 
H       0.40105814       1.66982522      -1.22770021      -0.22399641       0.09667599      -0.16351837      -1.19681336       0.32747702       0.39803190 
H       1.52407430       0.12662416      -0.62498559      -0.24492594      -0.14058078       0.04642893      -0.55246193      -0.46199959      -0.45744530 
H       1.85611096       1.60605614      -1.51528808      -0.19029859       0.07935650      -0.16727414       0.32457973       0.19148852      -0.49720606 
O       1.91427359      -0.81664537      -0.13292330       0.60909701      -0.69654701       0.54825130       0.40292375      -0.40418554       0.27615514 
H       1.30254671      -1.31110150       0.45752876      -0.17385581       0.16163378       0.48070875       0.53291744       0.13616243      -0.48742037 
H       2.60577375      -1.37807241      -0.57233976       0.03178062       0.18295314      -0.04782046      -0.92736069       0.49470180       0.48876439 
7
Properties=species:S:1:pos:R:3:momenta:R:3:forces:R:3 energy=-4162.064706849006 pbc="F F F"
O       1.08099880       0.96369051      -1.48083441      -0.03100284      -0.09986040       0.52831537      -0.98630564      -0.08107637      -1.02175929 
H       0.43590998       0.77481482      -2.20787866       0.01890382      -0.33844798      -0.21062023       0.65584721       0.07967231       0.82841501 
H       1.49327677       0.17570814      -0.73323833      -0.07216163      -0.02855935       0.18521240       0.02598256      -0.31657956       0.36755587 
H       1.40216266       1.86722000      -1.54851923      -0.16796868       0.04162080       0.01766485       0.25363459       0.32706925       0.08247232 
O       1.95886832      -0.72234332      -0.04312594      -0.24065655       0.35106806      -0.90741301      -0.52619498      -0.37160560       0.61562788 
H       1.60094504      -0.93793376       0.87237961       0.15627265       0.19105628       0.17490403       0.49736370       0.25834961      -1.55502703 
H       2.00917528      -1.52516486      -0.60344978       0.33661323      -0.11687741       0.21193659       0.07967257       0.10417037       0.68271524 
7
Properties=species:S:1:pos:R:3:momenta:R:3:forces:R:3 energy=-4161.845273564639 pbc="F F F"
O       0.97692636       0.93350323      -1.55820849       0.12003677      -0.54768639      -0.01288351       1.42057678      -1.42734869      -1.75363270 
H       1.35358000       1.22731397      -2.44933631       0.00741039       0.12631500      -0.00413061      -0.67049395      -0.50537239       1.50450564 
H       1.68475732       0.01535974      -0.82348199       0.36413836       0.20411170       0.21380989      -0.71143972       0.01963494       0.40425176 
H       1.08399081       1.65540090      -0.96552887      -0.12334734      -0.13773882       0.26302320      -0.14213556       1.79265219       0.71330477 
O       2.02059145      -0.71152464      -0.00427322      -0.70791027       0.34047190      -0.64271611      -0.31989456      -0.03379642       0.08086131 
H       1.66074121      -0.61050828       0.91847768       0.11117048      -0.01985176      -0.18293834       0.28410637       0.15934846      -1.00409959 
H       1.83056967      -1.62550307      -0.28942495       0.22850162       0.03437838       0.36583547       0.13928064      -0.00511809       0.05480881 
7
Properties=species:S:1:pos:R:3:momenta:R:3:forces:R:3 energy=-4161.635003611954 pbc="F F F"
O       0.98199462       0.81484574      -1.67948155       0.13740612      -0.53319232      -0.70186526       0.72196115      -1.31077525       1.33568661 
H       1.73339916       0.87845752      -2.30560614      -0.11232175       0.02612553       0.01217035      -0.88960223       0.70766871       0.12110231 
H       1.41651433       0.16595449      -0.49375709      -0.13619821       0.20633225       0.14562594       0.49498642      -0.00957473      -0.21620767 
H       0.32741748       1.52899229      -1.66282080      -0.18089145      -0.03610772      -0.12447714       0.47426414       0.18714349      -0.49371252 
O       2.05576131      -0.57122129       0.12069394       0.06416268       0.62672398       0.65126592      -1.71372429      -0.58558213       0.54973974 
H       1.74370773      -0.83293741       1.03127994       0.14828545      -0.23360636      -0.11250866       0.41563926       1.55998457      -0.00364077 
H       1.75393987      -1.42196732      -0.23702320       0.07955716      -0.05627536       0.12978886       0.49647554      -0.54886466      -1.29296770 
7
Properties=species:S:1:pos:R:3:momenta:R:3:forces:R:3 energy=-4161.680978880672 pbc="F F F"
O       1.03130144       0.66110705      -1.84766475       0.40297420       0.08708766      -0.72936785      -1.02110882      -1.17883078       2.20898752 
H       1.44659331       1.39885173      -2.30739058      -0.04901529      -0.06714806      -0.02789848       0.13316853       0.33666045      -0.08460083 
H       1.64040220       0.01637285      -0.89225370      -0.37919828       0.21030947      -0.16148248      -0.41733133       0.43973587       0.33060310 
H       0.11193599       0.91164915      -1.50762069      -0.27503802      -0.35509820       0.18139421       1.56687115      -0.22579677      -0.91031030 
O       1.94910066      -0.51806386       0.26780841       0.12711257       0.06200568       0.58489130       0.60800390       1.43607256      -0.88096979 
H       1.76617620       0.15091129       0.95830362      -0.21610575      -0.17999995      -0.05582301      -0.74687496      -0.14459630      -0.03879879 
H       2.92019233      -0.56285715       0.41543746       0.38927058       0.24284341       0.20828631      -0.12272847      -0.66324503      -0.62491091 
7
Properties=species:S:1:pos:R:3:momenta:R:3:forces:R:3 energy=-4161.915971612222 pbc="F F F"
O       1.16692068       0.54670093      -1.84050011       0.35808207      -0.17783895      -0.68093176      -1.67041044      -1.63100869       0.08537989 
H       1.40611129       1.45330935      -2.04176614      -0.09445200      -0.03913732      -0.12268344      -0.28490650       0.51967167      -0.21139239 
H       1.45398787       0.01151229      -0.69275418      -0.16889385      -0.12800417       0.12976822      -0.03973373       0.62728332      -0.04653885 
H       0.21259614       0.32181742      -2.06886300       0.10810044      -0.02068244       0.05280762       1.58333910       0.90910796      -0.01859506 
O       1.82993711      -0.30830646       0.31469765       0.02380104      -0.15108659       0.95636563       2.18374646       0.84727396      -0.83824183 
H       1.71959188      -1.25872364       0.40791878      -0.38451733      -0.09502611      -0.23587061       0.00986096      -0.75625982       0.33820001 
H       2.83182757      -0.12640531       0.20399618       0.15787963       0.61177558      -0.09945566      -1.78189585      -0.51606840       0.69118824 
7
Properties=species:S:1:pos:R:3:momenta:R:3:forces:R:3 energy=-4161.976917490708 pbc="F F F"
O       1.33019240       0.34069939      -1.94918337       0.52962231      -0.97148000      -0.15995255       0.18501130      -1.00942910       0.87317467 
H       1.70418684       1.12201709      -2.34514326       0.08380963       0.00470260      -0.10003736       0.23166051       0.75545975      -0.52263669 
H       1.64203937       0.08449158      -0.79924677       0.28640423      -0.12948938      -0.13188459      -0.72594136       0.31835168       0.23073541 
H       0.36934738       0.32348750      -2.04202726       0.39388561      -0.18719750       0.06434035      -0.25750961       0.13287224      -0.26015634 
O       1.64835010      -0.15557899       0.40095133      -0.68512952       0.99749108       0.45847266       0.08071270       2.14566756      -0.77775527 
H       2.18891985      -0.93981833       0.46980923      -0.20292576       0.05835158      -0.03999895       0.77665569      -0.55066445       0.86107469 
H       2.01032218       0.65689951       0.88114242      -0.40566649       0.22762161      -0.09093956      -0.29058923      -1.79225767      -0.40443649 
7
Properties=species:S:1:pos:R:3:momenta:R:3:forces:R:3 energy=-4161.765860072104 pbc="F F F"
O       1.61365021       0.10435588      -2.01804649       0.85090814      -0.69032193       0.28440669       1.06643210       1.77452240       1.18700592 
H       1.72771033       1.01913054      -2.36123401       0.17629027       0.26147051      -0.04852594       0.23668513      -0.61865287       0.19174913 
H       1.52884010       0.08251386      -0.58110427       0.26412632       0.00880653       0.05490561       0.36340481       0.15523479      -0.42261025 
H       0.96689519      -0.26283181      -2.58716657       0.21917649      -0.23668453       0.07305705      -1.26067372      -1.04564188      -1.01846149 
O       1.46710147       0.09916676       0.49169653      -1.21219281       0.68954510      -0.25065154       1.28312876       2.68608780      -2.19741183 
H       1.17079285      -0.76103206       0.67135949      -0.21212594       0.18980434      -0.00526563      -1.44246969      -2.15671113       1.51730129 
H       0.89831052       0.87721606       0.67536686      -0.08618247      -0.22262002      -0.10792624      -0.24650739      -0.79483910       0.74242723 
7
Properties=species:S:1:pos:R:3:momenta:R:3:forces:R:3 energy=-4161.912998997255 pbc="F F F"
O       2.00940027      -0.03255830      -1.92885793       1.08436693      -0.51194220       0.09842683      -0.27337192       2.68341878       1.97733904 
H       1.71796116       0.86120468      -2.29670586       0.08740958      -0.07264097       0.20375908       0.43742664      -1.60902147      -0.15819639 
H       1.64695106       0.04111558      -0.85874741      -0.08339477      -0.10001425       0.28556209       0.10302063      -0.28133590      -0.55394137 
H       1.63372243      -0.78157891      -2.38026363      -0.07447924       0.01736199       0.01102564      -0.57219052      -0.68169950      -0.82931020 
O       1.05284106       0.24660087       0.37420381      -0.93665489       0.68679166      -0.84595096       0.51725711       0.39902763      -0.80081710 
H       0.58060578      -0.37803550       0.90268412      -0.22953530       0.10357640       0.13597475      -0.54350858      -1.31204576       0.37867980 
H       1.00710534       1.04531812       0.89949865       0.15228768      -0.12313263       0.11120257       0.33136666       0.80165622      -0.01375378 
7
Properties=species:S:1:pos:R:3:momenta:R:3:forces:R:3 energy=-4161.944455748513 pbc="F F F"
O       2.09655083      -0.18145040      -1.80616189      -0.05018864       0.27971034       0.70719182      -0.15973122       0.99348178       2.05883125 
H       2.68287772       0.43678680      -2.24058757       0.16638625      -0.15997543       0.01763262       0.32429113      -0.01070228      -0.79630507 
H       1.55861848       0.27423938      -0.72080508      -0.08396963      -0.11186684      -0.06530947      -1.00679831      -0.51628230      -0.08040912 
H       1.75064592      -0.89882207      -2.32962696       0.07278457      -0.18413008      -0.19842656      -0.07501493      -0.32020077      -0.68768587 
O       0.92256107       0.45549930       0.28208633       0.21416512      -0.18166556      -0.00526376       0.17464396      -0.59045856      -1.00581684 
H      -0.03783421       0.21748824       0.18278247      -0.05463039       0.33243713      -0.27666175       0.88524220       0.34500000       0.03663833 
H       1.31658916      -0.19409031       0.88935936      -0.26454728       0.02549045      -0.17916290      -0.14263283       0.09916213       0.47474733 
7
Properties=species:S:1:pos:R:3:momenta:R:3:forces:R:3 energy=-4161.865411355818 pbc="F F F"
O       2.16299861      -0.18355973      -1.76917166      -0.11396583      -0.02813521      -0.15151296      -0.99109400      -0.88736224      -0.27582433 
H       2.86897725       0.44780057      -1.83987430       0.07867884       0.06886313       0.17179734       0.92168371       0.54671336      -0.35808051 
H       1.50533761       0.03003350      -0.74708564       0.23858838       0.06745933      -0.13742397      -0.50929581       0.37801967      -0.02487748 
H       1.92147079      -0.54785224      -2.67073177      -0.11727271       0.00184805      -0.02012855       0.11532353       0.55619378       1.46145639 
O       0.86210848       0.38250132       0.26349013      -0.39485008      -0.28014914       0.50680297       3.23556973      -0.10126883      -1.77729656 
H       0.70779202       1.32689435       0.34496311       0.26715928       0.00455877      -0.04127531      -0.76301826       0.16231688       0.24205571 
H       0.17216367      -0.22916909       0.40190046       0.04166211       0.16555507      -0.32825953      -2.00916890      -0.65461261       0.73256679 
7
Properties=species:S:1:pos:R:3:momenta:R:3:forces:R:3 energy=-4161.8117652722385 pbc="F F F"
O       2.17109951      -0.12019566      -1.72820303       0.07425901       0.20571155      -0.25249927       1.11490075       0.10486015      -0.23978946 
H       3.14956518      -0.23824639      -1.65764513       0.03313613      -0.20812800       0.05112659      -0.88443674       0.10435402       0.00559765 
H       1.50716721       0.37813610      -0.71513834       0.02034014      -0.07958011       0.10845635      -0.08301903      -1.19535612       0.50197865 
H       1.95115834      -0.12858829      -2.67668115       0.20577398       0.05821097       0.13974539      -0.09463451       0.15346172       0.27055865 
O       0.82005154       0.29579437       0.21457923      -0.33915651       0.09734908      -0.10653991       2.49065014       0.41112993      -0.68749825 
H       1.12042332       0.95251907       0.88820998       0.08105501      -0.06732345       0.12701471      -1.03561628      -0.20526975      -0.36337062 
H      -0.01362167       0.43438535      -0.22351364      -0.07540776      -0.00624003      -0.06730387      -1.50784432       0.62682003       0.51252339 
7
Properties=species:S:1:pos:R:3:momenta:R:3:forces:R:3 energy=-4161.97953351189 pbc="F F F"
O       2.31059077      -0.06445859      -1.68200614      -0.90383748      -0.33441806       0.24290173       0.50422914      -0.15275763       2.36737650 
H       2.72149587      -0.93662646      -1.42643509       0.21470699       0.13605517      -0.00258827      -0.54290584       0.91456563      -0.66956757 
H       1.56074937       0.27571568      -0.91145266       0.08028948      -0.22097112       0.18587155      -0.14264077      -0.95043477      -0.02904647 
H       1.96588303      -0.01239922      -2.55899216       0.42581605       0.12841408      -0.23520199      -0.26544764      -0.30845330      -1.53393235 
O       0.72745660       0.29561013       0.14729765       0.32885009       0.52961892      -0.05370877       0.01259609       0.59110326      -0.12181627 
H       0.97334655       1.07007380       0.70264455      -0.26152842      -0.12500703       0.15504271      -0.76335663      -0.59588584      -0.10447231 
H      -0.25112202       0.11970607       0.14412360       0.11570330      -0.11369196      -0.29231696       1.19752565       0.50186264       0.09145848 
7
Properties=species:S:1:pos:R:3:momenta:R:3:forces:R:3 energy=-4161.854439221291 pbc="F F F"
O       2.31042263      -0.06852628      -1.66764174       0.37310081       0.09116394      -0.07048183      -0.94202594      -0.66087805       0.89857766 
H       3.01402641      -0.70039113      -1.41246686       0.00977214      -0.04024479       0.05173876       0.10682786       0.52603653      -0.28202741 
H       1.57736525       0.10981811      -0.82748658       0.01156359       0.06255536       0.10719068      -0.51172360      -0.96824058       0.09982199 
H       2.59133745       0.80382245      -1.92990474       0.23776112       0.11353995       0.12569421       1.10837360       0.54934377      -0.66662075 
O       0.67348540       0.24069384       0.12942077      -0.74365066      -0.21162809      -0.20492730       2.09242153       0.64530344      -0.45724133 
H       0.87123665       1.18251242       0.33139796      -0.06955831      -0.12799136      -0.12973478      -1.22982019      -0.52180391       0.37263061 
H      -0.22431203       0.05690337      -0.15590129       0.18101132       0.11260501       0.12052026      -0.62405327       0.43023881       0.03485924 
7
Properties=species:S:1:pos:R:3:momenta:R:3:forces:R:3 energy=-4161.912335955725 pbc="F F F"
O       2.48052267       0.06174380      -1.52149736       0.09555792       0.26381914       1.14268292       1.00103313       1.71526649       1.04654410 
H       3.00193984      -0.75382070      -1.56270109       0.21230248       0.33728292      -0.02325643      -0.19886384      -0.38202049       0.05178023 
H       1.51857873       0.20991603      -0.61974376      -0.17869711       0.14190158      -0.04475170      -0.30266700      -0.34063494       0.01607262 
H       3.18339417       0.76597559      -1.35555940       0.17698084      -0.14156690       0.17694771      -1.13912951      -0.91645287      -0.48435691 
O       0.50427146       0.14942595      -0.03785140       0.11797274      -0.87270990      -0.63894454       2.81063299       0.18206061       0.20797431 
H       0.19442516       0.87072192       0.53024830      -0.27842292      -0.01008450      -0.30663995      -0.42426204      -0.02709867      -0.29766601 
H      -0.08274829      -0.25917135      -0.65126486      -0.14569396       0.28135766      -0.30603801      -1.74674372      -0.23112013      -0.54034834 
7
Properties=species:S:1:pos:R:3:momenta:R:3:forces:R:3 energy=-4161.971234293741 pbc="F F F"
O       2.66716512       0.12753705      -1.18663762      -0.09154627       0.27419908       1.64435280      -0.11217951       1.23570237       1.65424283 
H       3.09518001      -0.71232537      -1.27854670       0.03977562      -0.02017077      -0.10250612       0.27579712      -1.47544564      -0.69782643 
H       1.38124123       0.08859843      -0.80019222       0.21279607      -0.05176191       0.32294343       0.21775355      -0.22539841      -0.37280524 
H       3.22059067       0.49456529      -0.44967708      -0.04205970      -0.22098077       0.18910135      -0.54577156       0.24931660      -0.73607009 
O       0.33820858       0.09297396      -0.39245702       0.44367273      -0.31735935      -1.75220214       1.07923144      -1.01152790      -0.28851207 
H       0.21353765       0.85565302       0.14392687      -0.44748459       0.09234884      -0.22455783      -0.50305361       1.36088703       1.05210482 
H      -0.42159939      -0.04113466      -0.96112449      -0.11515386       0.24372488      -0.07713149      -0.41177743      -0.13353406      -0.61113382 
7
Properties=species:S:1:pos:R:3:momenta:R:3:forces:R:3 energy=-4161.796276706363 pbc="F F F"
O       2.76306688       0.04632953      -0.90826780      -0.33608849      -0.30541698       0.62342452      -0.02553898      -0.84741122       1.44656726 
H       3.09712445      -0.73536193      -1.42330049       0.26803242      -0.09424281       0.18301470      -0.94625784       0.64627341      -0.13397667 
H       1.59633030       0.14417394      -0.62750337       0.08454767       0.09067681       0.00147467       0.03067415      -0.68751613      -1.52895763 
H       3.25345831      -0.10530452      -0.06192437      -0.17491304      -0.18124160       0.06452539      -0.23512287       0.61846018      -0.29232870 
O       0.23672620       0.18810690      -0.63342306       0.09451510       0.19046607      -1.06959169      -0.09030145       1.15814517      -0.54737135 
H      -0.04287592       1.09695920      -0.37683476       0.23390898       0.26201068       0.09621207       0.20089853      -0.50597687       0.30337785 
H      -0.32651133       0.06386543      -1.44972438      -0.17000263       0.03774782       0.10094034       1.06564846      -0.38197454       0.75268925 
7
Properties=species:S:1:pos:R:3:momenta:R:3:forces:R:3 energy=-4161.905156933386 pbc="F F F"
O       2.69483889      -0.06183398      -0.64010697       0.62415891      -0.00497607       0.72587429       1.30101708      -1.15047462       1.66718717 
H       3.02502762      -0.92474077      -1.01473514       0.18854508      -0.11101894       0.00946064      -0.81109644       0.94617444      -0.42655099 
H       1.60639579       0.23071526      -0.71922973       0.16109051      -0.03794489       0.20209595      -0.28769798      -1.23787807      -0.55781503 
H       2.96191211      -0.20590317       0.31432252      -0.02058443       0.06416961      -0.00286632      -0.40281083       0.80359186      -0.81164291 
O       0.31246090       0.32443696      -0.88884285      -1.32141910       0.46061721      -0.90298519       0.33340132       1.95500633      -0.16478717 
H       0.09992775       1.18011527      -1.32144377       0.22430603      -0.20008670      -0.20081972       0.15471387      -0.06280366       0.56892980 
H      -0.23488413      -0.26291462      -1.40042726       0.14390300      -0.17076023       0.16924036      -0.28752702      -1.25361627      -0.27532087 
7
Properties=species:S:1:pos:R:3:momenta:R:3:forces:R:3 energy=-4161.99243419234 pbc="F F F"
O       2.61027585      -0.08824615      -0.41870571      -0.22480525       0.13393794      -0.23041103       2.04794583      -0.60849353      -0.87244789 
H       3.46685319      -0.36410854      -0.88525925      -0.16809195       0.19012915       0.10947606      -1.85240911       0.59275065       0.54098178 
H       1.55856076       0.19286060      -0.79949924      -0.25300731       0.06986378       0.16753676      -0.49898320      -0.34479989      -0.30202005 
H       2.78779115       0.00761458       0.51545212      -0.27949358       0.15353688       0.08308973       0.07390777       0.15904271       0.74382820 
O       0.36842004       0.34479887      -1.10745728       0.70081593      -0.66974304      -0.64606782       1.79453341       1.42447128       0.63843116 
H       0.26666815       0.69050485      -1.98540987       0.05524207       0.06951703       0.21463035      -0.28471205       0.56995849      -1.02360170 
H      -0.16749232      -0.41356966      -1.03102978       0.16934008       0.05275826       0.30174594      -1.28028266      -1.79292971       0.27482851 
7
Properties=species:S:1:pos:R:3:momenta:R:3:forces:R:3 energy=-4161.811668719709 pbc="F F F"
O       2.69432275      -0.09481460      -0.33428176      -0.70870874       0.94266344      -0.53252342      -3.06834125      -0.84886801      -1.03569322 
H       3.18463580       0.50865832      -0.86217048       0.04095174      -0.15287916       0.12095220       1.33557743       1.02460028      -0.56008250 
H       1.43369020       0.08754355      -0.69396671      -0.14516266      -0.04223949       0.47275500       0.05321951      -0.10792641      -0.15744173 
H       2.95240733      -0.07210119       0.57923668       0.09283138      -0.32038795       0.01097991       0.31833443       0.19912823       0.99856834 
O       0.31445257       0.31373997      -1.20084233       0.49547861      -0.38505712       0.02009899       3.00123373       0.82266522       2.21651361 
H       0.26329384       0.40822736      -2.12296148       0.27151394       0.06026435      -0.18552948       0.14657504       0.37321042      -2.47032870 
H      -0.39906761      -0.22180396      -0.94365323      -0.04690427      -0.10236407       0.09326679      -1.78659890      -1.46280973       1.00846419 
7
Properties=species:S:1:pos:R:3:momenta:R:3:forces:R:3 energy=-4161.835843343953 pbc="F F F"
O       2.72102714       0.01268193      -0.36048782       0.56612437       0.11084804       0.24359462      -1.85585387      -3.51410253      -0.75024304 
H       2.89127794       0.87811994      -0.11408881      -0.23910875      -0.01056528      -0.00693671       0.93782684       2.97223214       1.01795459 
H       1.38592724       0.00935115      -0.94405417       0.01279300      -0.31345740       0.18725728      -0.21686011       0.44625560       0.04121179 
H       2.85036276      -0.57709207       0.41881756       0.07189429       0.13304157      -0.08189332       0.09140304       0.57610279      -0.65673170 
O       0.31796376       0.23973826      -1.22470882      -0.30143554       0.11048239      -0.56006467       1.54739237      -0.34553634       1.07868538 
H       0.06726816      -0.03417255      -2.12539765      -0.10002634      -0.07061211      -0.05722268      -0.31344281      -0.22562758       0.20656369 
H      -0.23945893      -0.09731298      -0.48403947      -0.01024103       0.04026280       0.27526548      -0.19046546       0.09067592      -0.93744072 
7
Properties=species:S:1:pos:R:3:momenta:R:3:forces:R:3 energy=-4161.858590348651 pbc="F F F"
O       2.65770752       0.03052368      -0.43146939       0.38250199      -0.36958229       0.25572273      -1.65901173       1.51776371      -1.58651480 
H       3.36930646       0.64503658      -0.49856451       0.35421703       0.15919932      -0.01460374       1.42986486       0.61451845       0.20225537 
H       1.67407434       0.41632712      -0.74021511       0.12403849      -0.24820551      -0.03880242      -0.35032108      -1.43845016       0.34055607 
H       2.76240408      -0.73344837       0.10624546      -0.13025379      -0.10177391      -0.04858521       0.21619174      -1.09381767       1.04274131 
O       0.34784039       0.21272625      -1.13623319      -0.88420698       0.58906337      -0.25812029      -0.05415764       0.76789058       0.48435902 
H       0.16172127      -0.59825861      -1.62321741      -0.04176613      -0.11161727       0.20053421      -0.25633925      -0.01392669      -0.11373181 
H      -0.48132109       0.59478744      -0.77067709       0.19546940       0.08291630      -0.09614528       0.67377309      -0.35397822      -0.36966516 
7
Properties=species:S:1:pos:R:3:momenta:R:3:forces:R:3 energy=-4161.846182838817 pbc="F F F"
O       2.62357748      -0.04616798      -0.37121208      -1.19699886       0.06587848       0.05413764       0.82169017       1.55009536      -1.07952452 
H       3.12283614       0.74227006      -0.78861111       0.19535164      -0.09168491      -0.11879762      -0.59322159      -1.99931893       1.01861840 
H       1.36010912      -0.05840327      -0.88527108       0.11951055      -0.12225506       0.24062204       0.29992594      -0.38040524       0.19077469 
H       3.21278196      -0.82531891      -0.32429314       0.09738219      -0.20070788      -0.42211919      -0.13130721       0.44913162      -0.13251275 
O       0.36446814       0.26036316      -1.18336196       0.77139994       0.23054355       0.40270282       1.07102050      -0.11035303      -0.42129129 
H      -0.34728792      -0.27351545      -0.79638664       0.08245604       0.01803634       0.07030719      -0.31892148       0.41106561       0.25972088 
H       0.41554257       1.20056931      -0.94024317      -0.06910149       0.10018948      -0.22685287      -1.14918633       0.07978462       0.16421459 
7
Properties=species:S:1:pos:R:3:momenta:R:3:forces:R:3 energy=-4161.739214852436 pbc="F F F"
O       2.72981164      -0.07346982      -0.39862558      -0.06281984       0.35058106      -0.32578964       1.29772129       1.68681305      -0.70292056 
H       3.59875688       0.47646796      -0.58966281      -0.06114195      -0.18639954       0.08629900      -2.50158021      -1.32139599       0.19228801 
H       1.82094129       0.08419997      -0.92352368       0.06433903      -0.44267630      -0.06057652       0.01306813       0.56798429       0.42071269 
H       2.92220132      -1.01104371      -0.31988541       0.02894871      -0.07367880       0.08423229       0.33732203      -0.66927553       0.07264514 
O       0.25598986       0.32261965      -1.12775393       0.08033670       0.43235094       0.19721688       1.34655504      -0.25222880       0.07920403 
H      -0.32443964      -0.38697654      -0.81931717      -0.04766952       0.01693900       0.02340224      -0.36849083       0.46069483      -0.24857119 
H      -0.21785927       1.06815301      -1.52992035      -0.00199313      -0.09711636      -0.00478425      -0.12459545      -0.47259185       0.18664188 
7
Properties=species:S:1:pos:R:3:momenta:R:3:forces:R:3 energy=-4161.974953354987 pbc="F F F"
O       2.64313837      -0.12379315      -0.49172677       0.64797014      -0.26630258      -0.56627801       0.79221488      -0.05483300      -1.08771066 
H       3.32388472       0.07475006      -1.22121228       0.16591015      -0.30523072       0.18139771      -1.32352358      -0.56112396       1.42434314 
H       1.41531017       0.04442308      -0.73724708      -0.37394358      -0.34088940      -0.04635613       0.36223666       0.40027354      -0.38431718 
H       2.72725350      -1.05282767      -0.21248987       0.32773831      -0.06188404      -0.02904555       0.55826044       0.11274904      -0.07350247 
O       0.36181045       0.35793497      -1.06012113      -0.78250570       1.01120926       0.17081659      -0.72336697      -2.25537439       1.26076192 
H      -0.34301361       0.11857973      -0.39451300       0.08080317      -0.04654832       0.15950094       0.68811981       0.45619423      -0.86505194 
H       0.37225907       1.28408289      -1.21261240      -0.06597249       0.00964580       0.12996446      -0.35394124       1.90211453      -0.27452281 
7
Properties=species:S:1:pos:R:3:momenta:R:3:forces:R:3 energy=-4161.947663365826 pbc="F F F"
O       2.60833572      -0.29469685      -0.61957455      -1.13915199       0.12011193      -0.59966397      -0.01721490      -1.28199196       0.44919527 
H       3.35969573       0.26720768      -0.43148834      -0.18646562      -0.28836389       0.23380097       0.28898933       1.23127527      -0.42961365 
H       1.46914996      -0.02583023      -0.74832527      -0.08196724      -0.10859374       0.10570215      -0.04364353       1.19760772      -0.23914796 
H       2.70759343      -0.94497386       0.08298774       0.00435078       0.17937798       0.10606238      -0.17104640      -0.85970940       0.19237286 
O       0.39724844       0.50365244      -1.00216753       1.26361755      -0.25081643      -0.02204719       0.06479024      -0.64482163       0.04425271 
H      -0.44182773       0.11384648      -0.70534368       0.02159628       0.23966439      -0.04017188       0.05775415       0.10323104      -0.05486121 
H       0.39099831       1.45851459      -0.86654288       0.11802025       0.10861976       0.21631754      -0.17962889       0.25440896       0.03780198 
7
Properties=species:S:1:pos:R:3:momenta:R:3:forces:R:3 energy=-4161.957774523202 pbc="F F F"
O       2.67433741      -0.46200031      -0.65161940      -0.13449550       0.28276285       0.36483167      -1.02182855       0.04624407      -0.14109013 
H       3.52073515      -0.10669501      -0.38324186       0.33883395      -0.08430271       0.12223831       0.35827352       0.54076529       0.17705745 
H       1.27293568       0.21628149      -0.78423077      -0.21368865      -0.06461978      -0.41084622       0.14080618       0.59174084       0.10633579 
H       2.84191711      -1.39998925      -0.78537425      -0.14237710      -0.09510274      -0.38284699      -0.17769268      -0.29026204      -0.11946145 
O       0.33687630       0.70562425      -0.93560262       0.17354321      -0.43152199      -0.14646637       0.76389914      -0.09799049       0.15922518 
H      -0.37726258       0.06663215      -0.81684836      -0.05087058       0.23929811      -0.00189549      -0.51019027      -0.18095564       0.02010504 
H       0.13793213       1.54227833      -0.44692034       0.02905466       0.15348625       0.45498510       0.44673267      -0.60954203      -0.20217189 
7
Properties=species:S:1:pos:R:3:momenta:R:3:forces:R:3 energy=-4161.737319329218 pbc="F F F"
O       2.49677050      -0.56519074      -0.70549984       0.78062173      -0.55710173       0.24039069       0.77376320       0.27240469      -0.15755538 
H       3.25541516      -0.01905745      -0.35808119      -0.00530106      -0.11959067       0.31659561      -0.91025309      -0.58855995      -0.16518354 
H       1.45853911      -0.01519208      -0.61000033       0.27425633      -0.04549863      -0.06614504       1.45257148       0.95710025      -0.26197927 
H       2.76428478      -0.84310629      -1.61814084      -0.15794307      -0.23197079      -0.27978949      -0.41173566       0.15405886       0.74133754 
O       0.49978804       0.76549295      -0.78711101      -0.96012955       0.38799343       0.30422813      -0.25694903      -0.67622828       0.06791639 
H      -0.04854509       0.18755311      -1.32258386      -0.09762910       0.37033393      -0.25712043      -1.00920399       0.36997724      -0.31933548 
H       0.19917063       1.69591398      -0.80948023       0.16612473       0.19583446      -0.25815948       0.36180709      -0.48875281       0.09479975 
7
Properties=species:S:1:pos:R:3:momenta:R:3:forces:R:3 energy=-4161.858749771427 pbc="F F F"
O       2.40504816      -0.61121453      -0.73777786       0.03123218       0.29927359      -0.14534322       2.15905526       0.09249207       0.28821225 
H       2.96800317      -0.40149665       0.09790516      -0.37468911      -0.26638047       0.12501816      -1.01015849      -0.59717773      -2.08417351 
H       1.58968490       0.18055946      -0.91421995      -0.25103750       0.11333142      -0.00327921       0.47687120      -0.15701856       0.84840842 
H       2.97164529      -0.76943900      -1.54980879      -0.26303644       0.02840234      -0.25435583      -0.37596558       0.12453745       1.40160305 
O       0.57992666       0.79003787      -0.77946782       0.94737217       0.12190442       0.58404605      -1.87687262       1.40656631      -0.36695126 
H      -0.03553305       0.65802095      -1.51284604      -0.01997014       0.04171433      -0.17960120      -0.20983281      -0.38639917      -0.22458741 
H       0.31892129       1.67937955      -0.44831220      -0.06987116      -0.33824564      -0.12648476       0.83690303      -0.48300037       0.13748846 
7
Properties=species:S:1:pos:R:3:momenta:R:3:forces:R:3 energy=-4161.674399336106 pbc="F F F"
O       2.54576897      -0.71302050      -0.80677565      -0.13854228       0.30734874       0.17268697      -2.24147621       2.13270964      -1.89318793 
H       2.63389497      -1.28369630      -0.08507230      -0.15807687      -0.03240317      -0.22982465       1.12323136      -1.50586038       1.69152427 
H       1.14899770       0.08278741      -0.68283308       0.13303204      -0.08959603      -0.15151247       0.53275935       1.47760962      -0.19964196 
H       3.35407226      -0.34652376      -1.18839211      -0.21256592       0.00810239       0.17532470       0.16476642      -0.42967970       0.48842161 
O       0.43817245       0.91149062      -0.71482525       0.64688269      -0.16715786       0.13310142      -0.71575869      -2.76572471      -1.13966392 
H      -0.10185765       0.79005815      -1.54387444      -0.20586260      -0.15118373      -0.03630476       0.19627900       0.04760899       0.81676793 
H       0.79401661       1.79256475      -0.75798376      -0.06486706       0.12488966      -0.06347120       0.94019876       1.04333655       0.23577999 
7
Properties=species:S:1:pos:R:3:momenta:R:3:forces:R:3 energy=-4161.899813419308 pbc="F F F"
O       2.57723585      -0.60893460      -0.81369871       1.17270469       0.21921180       0.00122367      -1.89088146       1.10294933      -0.47393407 
H       2.23276654      -1.47892340      -0.58321895      -0.09581708      -0.15019733      -0.03281189       0.47081576      -0.52452821       0.24498951 
H       1.41367456       0.17250509      -0.81026020       0.06150610      -0.16949023       0.35528602       0.13790088       0.56913511       0.12211749 
H       3.15388643      -0.28364246      -0.11615329       0.02517540      -0.26908446       0.18689774       0.41700475      -0.18680399       0.39309495 
O       0.45433166       0.84905450      -0.73604228      -1.18650539       0.20322093      -0.55828249       1.25985141      -1.34832308      -0.20991041 
H      -0.28127093       0.28410135      -1.05564014       0.02578687       0.10546755       0.20379060      -0.08804181       0.71689768      -0.06142329 
H       0.55414485       1.68008339      -1.24624281      -0.00285059       0.06087174      -0.15610365      -0.30664953      -0.32932685      -0.01493418 
7
Properties=species:S:1:pos:R:3:momenta:R:3:forces:R:3 energy=-4162.088297717671 pbc="F F F"
O       2.47329069      -0.55598995      -0.71148890      -0.51112999      -0.62271660      -0.23645621      -0.31748816      -1.21889323      -0.75244010 
H       2.28477791      -1.48262971      -1.04167354       0.15799755      -0.11427870       0.02317761       0.72320726       1.04362508       0.80349047 
H       1.52856419       0.05482001      -0.75443806       0.25665550       0.11918636       0.26688539      -0.06480263       0.25238526       0.05055592 
H       2.91523265      -0.51033080       0.15130270      -0.19944792      -0.04264760       0.25089706       0.13765290      -0.43705680       0.02135215 
O       0.56546430       0.82727782      -0.82749295       0.40292904       0.71170561      -0.07462893       0.71849257       0.62789645      -0.52897490 
H      -0.30614558       0.49170228      -0.67780208       0.11505058      -0.14437995      -0.18391136      -1.22781608      -0.43812914       0.36096914 
H       0.53669239       1.32586340      -1.65967387      -0.22205476       0.09313088      -0.04596357       0.03075414       0.17017238       0.04504732 
7
Properties=species:S:1:pos:R:3:momenta:R:3:forces:R:3 energy=-4161.913714928495 pbc="F F F"
O       2.36143834      -0.70625369      -0.63434580      -1.30525486      -0.38693733      -0.39861171      -0.71153748      -1.80704956      -0.59004524 
H       1.89346903      -1.56603967      -0.83131023       0.10205259       0.17223327       0.20707303       0.81266727       0.70737934       0.02990745 
H       1.55536899       0.08127124      -0.85843310       0.03520465       0.35488439       0.01468643      -0.22296017      -0.16663039       1.06002209 
H       2.75669851      -0.84230051       0.24862093      -0.06716649       0.01881329       0.03381467      -0.11096688       0.58659960      -0.03285238 
O       0.67718475       0.95582933      -0.89696852       1.00309318      -0.36452576       0.52479635       0.55184694       1.23108961      -1.16961941 
H      -0.26657347       0.95433179      -1.10853165       0.19949700       0.28040575      -0.19261475      -0.34004494      -0.65302999       0.27832510 
H       1.02225185       1.59677936      -1.55433000       0.03257393      -0.07487363      -0.18914403       0.02099525       0.10164138       0.42426239 
7
Properties=species:S:1:pos:R:3:momenta:R:3:forces:R:3 energy=-4161.829080616063 pbc="F F F"
O       2.25184604      -0.92162943      -0.57782884      -0.01616134      -0.19286354       0.05846611      -0.77398547       1.80507665      -0.00165974 
H       1.99693147      -1.83298058      -0.49194003      -0.18390680      -0.00653930       0.13045949      -0.33699609      -0.77616721       0.11660844 
H       1.41224879       0.29615253      -0.71952074       0.01997990       0.11061045      -0.09475696      -0.25110037      -0.32974701      -0.61262135 
H       3.16469445      -0.88279828      -0.85062997      -0.21658963      -0.12396089      -0.31646229       0.66748554      -0.07378074      -0.14675667 
O       0.74900017       1.14171289      -0.91357268       0.33591221      -0.21005092       0.37097333      -0.13448740       1.36199235      -0.47591163 
H      -0.09188638       1.10478051      -1.41312100       0.12061489       0.50253452      -0.11082653      -0.00802340      -1.27558357       0.38291232 
H       1.07882221       2.00698864      -1.26226921      -0.05984923      -0.07973033      -0.03785314       0.83710719      -0.71179048       0.73742863 
7
Properties=species:S:1:pos:R:3:momenta:R:3:forces:R:3 energy=-4162.00967136256 pbc="F F F"
O       2.14165249      -0.92424247      -0.59796305       0.19901248      -0.91578447      -0.24765797      -0.63425485       1.40786299       1.20966509 
H       1.78763863      -1.61780027      -0.02393230       0.02114837       0.06521992       0.44454857      -0.16316150      -0.05061804       0.18790150 
H       1.55050823       0.08619908      -0.69112523       0.23304726      -0.24641354      -0.01074628       0.04048882      -0.21287687      -0.16403182 
H       2.39602846      -1.29813885      -1.42361365       0.07270173      -0.03931408      -0.07310222       0.51220077      -0.68124214      -1.40898706 
O       0.86054319       1.14943123      -0.91024819      -0.79408987       1.06003482      -0.15094665       0.31350595      -0.30128664       0.73928511 
H       0.73221057       1.43507014      -1.80217928       0.30869662       0.23080740      -0.02402666      -0.42412540      -0.36327953      -1.72902847 
H       1.07300586       2.00578122      -0.52982615      -0.04051658      -0.15455006       0.06193122       0.35534621       0.20144024       1.16519566 
7
Properties=species:S:1:pos:R:3:momenta:R:3:forces:R:3 energy=-4161.879978217734 pbc="F F F"
O       1.99921076      -0.92856110      -0.67029613      -0.87501308      -0.65678305      -0.35270643       0.81863829      -0.80570536       2.27248069 
H       2.24034686      -1.37930351       0.20903304       0.23132381       0.06364829       0.11282399      -0.40852413       1.09217616      -1.51451032 
H       1.33405822       0.06271788      -0.73553223      -0.03645219      -0.10374875       0.16649385       1.04404090       0.47071108       0.12852039 
H       1.49750975      -1.57157606      -1.14072140      -0.22875134       0.20383525      -0.02406316      -0.62540770      -1.50529082      -1.02615706 
O       1.00796580       1.15995458      -0.90543302       0.54733123       0.75096993       0.17958800      -0.12518809       0.91849554      -1.98823397 
H       1.41881207       1.73131375      -1.61993193       0.30139812      -0.08870967      -0.22984975      -0.49922462      -1.04496722       0.91757752 
H       0.96960832       1.66947789      -0.11187828       0.06016345      -0.16921200       0.14771351      -0.20433465       0.87458062       1.21032276 
7
Properties=species:S:1:pos:R:3:momenta:R:3:forces:R:3 energy=-4161.999479876056 pbc="F F F"
O       1.76555113      -1.13053828      -0.74946218      -0.72267861       0.70250075       0.20678715       1.75337017       2.23005319       0.51890741 
H       2.48637991      -1.46619638      -0.16674062      -0.11043571       0.13867348      -0.29253615      -0.80623396       0.11931493      -0.54840228 
H       1.41650366       0.25326926      -0.76879372      -0.28430276      -0.18657663      -0.02820359       0.24370860       0.27181972      -0.01327650 
H       1.06877089      -1.74685774      -0.82248348      -0.27711010       0.20996216      -0.17207849      -1.29373340      -1.49784784      -0.01570150 
O       1.21322076       1.35349581      -0.82480074       1.23454417      -0.52764835       0.42514782       0.22364020      -1.36488450      -1.81843366 
H       1.56396167       1.78936572      -1.66186873       0.03684634      -0.11720335      -0.26850669      -0.39870432      -0.41719471       1.49598216 
H       1.37555855       1.81694463      -0.00241614       0.12313668      -0.21970807       0.12938995       0.27795272       0.65873921       0.38092437 
7
Properties=species:S:1:pos:R:3:momenta:R:3:forces:R:3 energy=-4161.845528147046 pbc="F F F"
O       1.43347421      -1.15466827      -0.92437427      -0.80906306      -0.51259276      -0.39708910      -0.75411988       1.98698939      -0.17595900 
H       2.20963382      -1.61593242      -0.67434927      -0.00746390       0.02612961      -0.09424489       1.31844885      -1.31931194       0.37437472 
H       1.74034124       0.26672792      -0.74935612      -0.14169903       0.03421456      -0.07855799      -1.11865054       0.29446846       0.21947118 
H       0.67515824      -1.55819635      -0.46628202      -0.21624649       0.09181962       0.13218191       0.19568232       0.16512458      -0.08811200 
O       1.53905573       1.36471580      -0.65142200       1.14376882       0.56501775       0.13603401      -0.65508302      -1.12006743      -2.94959248 
H       1.46972775       1.85575201      -1.53113371      -0.10167530      -0.13929102      -0.02281554       0.16904389      -0.77358698       1.42116883 
H       1.91538601       1.90308217       0.02315562       0.13237895      -0.06529774       0.32449160       0.84467838       0.76638392       1.19864875 
7
Properties=species:S:1:pos:R:3:momenta:R:3:forces:R:3 energy=-4162.041297406953 pbc="F F F"
O       1.14757756      -1.01769274      -0.96477330      -1.32724116      -0.18549673       0.32823333       0.05671265      -0.27715448       0.66927069 
H       1.75596492      -1.75250335      -0.72787055       0.02693971      -0.02437160      -0.06479425      -0.27782183       0.43283209      -0.21570996 
H       1.47362494       0.18158869      -0.64959101       0.10352215      -0.11997135      -0.20555470       0.21880290       0.03153726      -0.31693527 
H       0.29421368      -1.23291870      -0.55110918      -0.27655473       0.09131879      -0.11692705      -0.09885360      -0.14792957      -0.18666780 
O       1.81285197       1.28004968      -0.61101258       1.31441187       0.44037047      -0.27951253       0.77489384      -0.73833558       1.17134263 
H       2.10579656       1.47935424      -1.51616054      -0.01790358      -0.09138580      -0.00583743       0.29744357       0.40479146       0.03393111 
H       2.57270499       1.34565622       0.04660098       0.17682575      -0.11046377       0.34439263      -0.97117753       0.29425883      -1.15523140 
7
Properties=species:S:1:pos:R:3:momenta:R:3:forces:R:3 energy=-4161.80578990028 pbc="F F F"
O       0.82104752      -0.91854554      -0.94529029      -0.85691819       0.96285342       0.14067362       1.76327339      -0.19949673       2.37046498 
H       1.02294863      -1.41114666      -0.06470260      -0.05921869       0.14453284       0.25150578      -0.53163163       0.71209199      -2.02066449 
H       1.49113443       0.12310336      -0.83027228       0.07938311       0.17563130       0.28224478      -0.12008199      -0.00913695       0.41815409 
H      -0.12425638      -0.75180587      -0.94819170      -0.02827272       0.03016061      -0.22953762      -0.73681833       0.02938236      -0.12097984 
O       2.23642762       1.10831266      -0.63289636       0.90163294      -1.19115730       0.01125207      -1.78117427      -0.48272695       2.10325180 
H       2.41223970       1.39136265      -1.52170687       0.10394439      -0.17566743      -0.15587855       0.43016684       1.26401602      -0.83818558 
H       1.85992858       1.82181102       0.00484822      -0.14055084       0.05364655      -0.30026008       0.97626600      -1.31412974      -1.91204096 
7
Properties=species:S:1:pos:R:3:momenta:R:3:forces:R:3 energy=-4161.919682732396 pbc="F F F"
O       0.57137575      -0.70516275      -0.84030983      -0.32624193       0.68866651      -0.20395951       0.89209854       0.24535146       1.03030795 
H       0.30120993      -1.23077022      -0.03852641       0.02940269       0.30772354       0.06317474       0.04375274       0.75738827      -1.30006912 
H       1.53317417       0.28147493      -0.82546309       0.07566234       0.00786351      -0.13798972      -0.17334770      -0.44898461       0.22475967 
H      -0.08412893      -0.67945097      -1.54245405      -0.05086035      -0.17436172      -0.09739668      -0.46762990      -0.32824695       0.08072788 
O       2.42652165       0.91721990      -0.70830469       0.02891311      -0.58579917       0.33231272       0.92473436       2.41789183      -0.33461257 
H       3.29764975       0.53237227      -0.49768844      -0.03017602       0.13498503       0.19347994      -0.38181757      -0.24730871      -0.08774157 
H       2.55970924       1.91591066      -0.92526277       0.27330016      -0.37907769      -0.14962149      -0.83779047      -2.39609129       0.38662776 
7
Properties=species:S:1:pos:R:3:momenta:R:3:forces:R:3 energy=-4161.867921666425 pbc="F F F"
O       0.44424117      -0.55131574      -0.80691375      -0.39602361       0.71806881      -0.12564431       2.94934751       0.35539134      -0.23157681 
H      -0.39313733      -0.24016315      -0.49677311      -0.06590941      -0.06815357      -0.33871543      -1.28934376       0.39480776       0.09122857 
H       1.45765458       0.17882470      -0.64805202       0.01280539      -0.12019118       0.20630313      -0.26943567      -0.39173042      -0.65617355 
H       0.47034052      -0.80937884      -1.74584275      -0.00125991      -0.13704972       0.18456057      -0.71972664      -0.05518351       0.24386295 
O       2.53864933       0.77751873      -0.69542488       0.84182021      -0.15201333      -0.30395551       0.26619711       0.57567525      -1.34295622 
H       3.23932900       0.40256911      -0.17855006      -0.16547712      -0.03016684       0.16199451       0.57496645      -0.70586888       1.37829458 
H       3.07161714       1.06316159      -1.49466898      -0.22595555      -0.21049416       0.21545705      -1.51200500      -0.17309155       0.51732047 
7
Properties=species:S:1:pos:R:3:momenta:R:3:forces:R:3 energy=-4162.002369284183 pbc="F F F"
O       0.41347892      -0.40741012      -0.84355042      -0.00930942       0.33996553       0.13036830      -1.54105168      -0.44374834      -0.37366816 
H      -0.28625570       0.17998884      -1.21946594      -0.27232324      -0.15668153      -0.17823950       0.56029989      -0.28242828       0.24054290 
H       1.39294609      -0.05514799      -0.93212878      -0.02746590      -0.22335937      -0.02352975       0.82651869       0.47374500       0.07754532 
H       0.21599528      -1.34437665      -1.06977770      -0.04192014       0.04089564       0.00217936       0.30766548       0.45238820       0.08613636 
O       2.58934825       0.66350264      -0.68289024       0.64406543      -0.15916508      -0.55517561      -2.77294222      -0.41947339       0.38769927 
H       2.84728604       0.62248642       0.22430135      -0.21368804       0.09733682       0.27210954       0.38291854       0.06480721       1.27746191 
H       3.35939708       0.71765564      -1.18426775      -0.07935869       0.06100800       0.35228767       2.23659130       0.15470960      -1.69571760 
7
Properties=species:S:1:pos:R:3:momenta:R:3:forces:R:3 energy=-4161.87519441218 pbc="F F F"
O       0.37028307      -0.23680766      -0.88024113       0.04197955       1.08399636      -0.13597777       0.04354697       1.24661873       0.04799610 
H       0.04646653       0.25044265      -1.63915443      -0.02673017       0.01223506       0.02587917      -0.66786736       0.17397598      -0.53034402 
H       1.45799105       0.22134358      -0.68354079      -0.02167005      -0.05328121      -0.01601941       0.29387925      -1.09318242       0.35340559 
H       0.03978677      -1.13512753      -0.92368267      -0.17622560       0.03269076       0.21377504       0.14396429      -0.65304331       0.16861821 
O       2.61134087       0.48451670      -0.65875721       0.11976900      -0.86112451      -0.47081371       0.41189704       2.73449585       1.06670319 
H       3.09026913       1.12743823      -0.06351797      -0.07409087      -0.10555248       0.07031214      -1.29949736      -0.18397367      -0.61189040 
H       3.23139343      -0.21042795      -0.67212724       0.13696813      -0.10896397       0.31284454       1.07407717      -2.22489117      -0.49448867 
7
Properties=species:S:1:pos:R:3:momenta:R:3:forces:R:3 energy=-4162.005585038028 pbc="F F F"
O       0.29518241      -0.03133538      -0.75527943       0.55817256       0.49504483       1.11125778       0.46278665       0.65875717      -0.21355937 
H      -0.06442270       0.28166039      -1.59105562       0.04119645       0.14360222      -0.21869930      -0.54070018       0.02188836      -0.26337231 
H       1.55860280       0.24882941      -0.77421671      -0.17572997      -0.05197053      -0.07792875      -0.11228234      -1.22682740       0.61808934 
H      -0.13806755      -0.86903493      -0.53107614      -0.10150670       0.02829049      -0.10871930       0.22723785      -0.03648074       0.07651219 
O       2.69166995       0.27007287      -0.77784298      -0.72430696      -0.34983606      -0.13744045       0.06031330       1.82902083      -0.66232271 
H       3.15737938       1.13101384      -0.75655611       0.38280924      -0.00050699      -0.52059653      -0.32595606      -0.27321597      -0.02148768 
H       3.26942943      -0.39640328      -0.42238141       0.01936538      -0.26462397      -0.04787345       0.22860079      -0.97314225       0.46614053 
7
Properties=species:S:1:pos:R:3:momenta:R:3:forces:R:3 energy=-4161.825982503408 pbc="F F F"
O       0.22936349       0.05890925      -0.73385178      -0.02785149      -0.82499435       0.00500299       0.88687303       0.93627888      -1.19141969 
H      -0.31249620       0.32666598      -1.50116536       0.10471740       0.22858531      -0.04893421      -0.02739439      -0.28274535       0.62611524 
H       1.73416771       0.25718768      -0.87778892       0.13404145       0.10157083       0.10750596      -0.57227647      -0.93172673       1.36534567 
H      -0.25303443      -0.55555612      -0.18465266      -0.17780825       0.37636132       0.08212684      -0.37663147      -0.34670593       0.22025053 
O       2.77320403       0.21094419      -0.77611774       0.22667648       0.02220970      -0.42283450       0.27365462       0.95185574      -2.24338414 
H       3.12060379       0.26165965      -1.72107641      -0.03045418      -0.03086444       0.10123006       0.25178368      -0.35619204       1.65263868 
H       3.24424907      -0.38776466      -0.15808587      -0.22932141       0.12713162       0.17590286      -0.43600901       0.02923543      -0.42954628 
7
Properties=species:S:1:pos:R:3:momenta:R:3:forces:R:3 energy=-4162.039879815403 pbc="F F F"
O       0.33016929       0.07324856      -0.70890109      -0.28529646       0.51614713      -0.28080408      -0.49462104      -0.19754804      -0.08704265 
H      -0.29506825       0.43306256      -1.35591173      -0.01907829      -0.14022652       0.10330525       0.07778893       0.02131016      -0.01339876 
H       1.54819226       0.06984674      -0.83562129       0.22567951       0.12586322       0.28533742      -0.16973666       0.26567847       0.37708683 
H      -0.00543981       0.23272506       0.18134812      -0.06237764      -0.13472018       0.10553375      -0.19447971       0.02749197       0.14711332 
O       2.67373476       0.14843025      -0.84420397       0.25565435      -0.78814379      -0.47902026      -0.10728337      -0.04932566      -2.19052508 
H       3.07610120      -0.15032180      -1.70301886       0.13711218       0.17251905       0.40918343       0.13516294       0.23766496       1.39120667 
H       3.18849115       0.08150887      -0.04491712      -0.25169365       0.24856109      -0.14353552       0.75316891      -0.30527186       0.37555967 
7
Properties=species:S:1:pos:R:3:momenta:R:3:forces:R:3 energy=-4161.936429743049 pbc="F F F"
O       0.25897300       0.25354583      -0.69035500       0.47426442       0.52597162      -0.62404188       1.99391974      -0.48346482       0.54365458 
H       0.11650627       0.58497230      -1.59099467      -0.00698902       0.07334972       0.33237693      -0.81257609      -0.32806629      -0.20303596 
H       1.44620938       0.15251163      -0.67946729      -0.04436208      -0.24695683       0.30028865      -0.34398633      -0.20339283      -0.09386974 
H      -0.06736358      -0.65951379      -0.51211779       0.10019233      -0.07864773      -0.11645322      -0.37723589       0.69201993      -0.57090478 
O       2.72377014       0.02174329      -0.84169766      -0.71752229      -0.05602097      -0.47170822      -2.17098279       1.46401876       0.12281064 
H       3.13534263      -0.77584055      -1.11792080      -0.02070554      -0.28577937       0.38966069       0.88427547      -1.29067519      -0.25903691 
H       3.21744814       0.51378762      -0.19176456       0.21512218       0.06808357       0.18987705       0.82658589       0.14956045       0.46038217 
7
Properties=species:S:1:pos:R:3:momenta:R:3:forces:R:3 energy=-4161.917884187755 pbc="F F F"
O       0.28417735       0.35926667      -0.70879562      -0.08332353       0.31473692      -0.16724279       1.61396398      -2.39652892      -2.24729558 
H      -0.09570096       1.04617310      -0.22090692       0.13136077      -0.17123397       0.02125349      -1.13193897       1.87729008       1.19786203 
H       1.64672428       0.01715881      -0.82605899      -0.02115384      -0.09364264       0.04650257      -0.16613360      -0.29946408       0.40488882 
H      -0.15910546       0.24573075      -1.57496903       0.12002505       0.44802481      -0.07958907      -0.10586330       0.26753319       0.69175805 
O       2.72143140      -0.17169841      -0.85665696      -0.35747928      -0.49792900       0.08338148      -0.91343003       1.77226690      -0.46109425 
H       3.03217975      -0.85612152      -0.24300024      -0.02306376      -0.12750020       0.29552454       0.23012153       0.16467784       0.30817654 
H       3.06112178       0.75528367      -0.69720556       0.23363459       0.12754408      -0.19983023       0.47328038      -1.38577502       0.10570438 
7
Properties=species:S:1:pos:R:3:momenta:R:3:forces:R:3 energy=-4161.892206479229 pbc="F F F"
O       0.27041544       0.27062926      -0.78563419      -0.47629702      -0.65084459      -0.10954514       2.00270111      -0.14194693      -1.36609264 
H       0.04469636       0.52271486       0.09729293      -0.01645768      -0.04627434       0.07267724      -0.81180508       0.50702131       1.35922227 
H       1.49230349       0.13728558      -0.75385146       0.29597504       0.24509282       0.17098559      -0.07550322      -0.62554174       0.46500006 
H       0.20825470       1.05392151      -1.35808382      -0.18996813       0.12782216       0.23058513      -0.70376472       0.17623060       0.02638865 
O       2.72446531      -0.05136772      -0.75274258       0.42998057       0.15120059      -0.29266981      -1.23306919       0.86058892      -1.59099137 
H       3.03386234      -0.81105027      -0.25861448      -0.05577131       0.21613557      -0.12136511       0.27958185      -0.66022137       0.29316938 
H       2.87637765      -0.19768328      -1.71863183       0.01253853      -0.04313220       0.04933210       0.54185925      -0.11613079       0.81330365 
7
Properties=species:S:1:pos:R:3:momenta:R:3:forces:R:3 energy=-4162.0200435363395 pbc="F F F"
O       0.25560109       0.22948772      -0.77195647      -0.36855782      -0.68214607      -0.03957395       0.33546358       0.73274654      -1.35797392 
H      -0.22182835      -0.49835097      -1.25926318      -0.16999289      -0.16604029      -0.43930234       0.44623180       0.90782918       0.54310659 
H       1.50160083       0.12758527      -0.81372211      -0.09601897       0.03656915      -0.06906030      -0.17468251      -0.21712636       0.23574136 
H      -0.02983700       1.11794164      -1.16732721       0.23439879       0.10230153       0.02630178       0.29910300      -1.56614829       0.66660350 
O       2.74846401       0.03736581      -0.74433724       0.54575256       0.68273479       0.05317079      -0.35519466      -1.11311932      -1.20962643 
H       3.09650178      -0.07533976       0.14154551      -0.13069924       0.26056751       0.16816854       0.07992012       0.25190029       0.88784772 
H       3.16328299      -0.72202902      -1.24362464      -0.01488243      -0.23398661       0.30029548      -0.63084134       1.00391796       0.23430117 
7
Properties=species:S:1:pos:R:3:momenta:R:3:forces:R:3 energy=-4162.05221664758 pbc="F F F"
O       0.31668682       0.09517800      -0.90229933      -0.08468226      -0.12882589      -0.49221823      -0.51449164       0.71288724      -0.29767112 
H       0.06040599      -0.17414838      -1.81784126      -0.05025825       0.01568372      -0.24222398      -0.28872970       0.51594898       0.74975947 
H       1.47417530       0.09101746      -0.81470273      -0.02085623       0.15150947       0.10355770      -0.22439921       0.25937556       0.48797198 
H      -0.14460459       0.93162265      -0.57966303       0.11007125      -0.19445992      -0.02309719       0.56536640      -1.39541879      -0.84052721 
O       2.67936350       0.10176948      -0.65389417       0.35995868       0.12782424       0.60828377       0.75531445      -1.96350730       0.26345201 
H       3.11699743       0.86303196      -0.30543085      -0.17663498       0.07268916      -0.14636309       0.42306229       1.44677596       0.27143736 
H       3.12995690      -0.65216611      -0.19146330      -0.13759822      -0.04442078       0.19206102      -0.71612260       0.42393835      -0.63442251 
7
Properties=species:S:1:pos:R:3:momenta:R:3:forces:R:3 energy=-4161.9437387181515 pbc="F F F"
O       0.28782725       0.04210909      -1.12388562       0.24982523       0.01672380      -0.24076521       0.68520890      -0.12223048      -1.37108618 
H      -0.10116417      -0.01061967      -2.03929665      -0.12595041       0.11311916       0.17044943       0.61568477       0.01216409       1.23858814 
H       1.68068271       0.03989308      -0.71756755      -0.13613653       0.23033097      -0.03299426      -0.18505660      -0.08448477       0.51849816 
H      -0.42621163       0.17684172      -0.50471763       0.05381148      -0.14893516      -0.02544445      -0.50529234       0.07256928       0.39541898 
O       2.73040270       0.14237473      -0.43944969       0.19423787      -0.36649759       0.20665458      -0.49609713      -1.08268933       0.92109868 
H       3.04824095       0.93877246      -0.82668956      -0.11771637       0.06064143      -0.09337382       0.79139039       1.50300464      -0.89147270 
H       3.08334762       0.11229352       0.49252535      -0.11807126       0.09461740       0.01547373      -0.90583799      -0.29833342      -0.81104509 
7
Properties=species:S:1:pos:R:3:momenta:R:3:forces:R:3 energy=-4161.983893302416 pbc="F F F"
O       0.30100900       0.08166243      -1.05340785      -0.27612014      -0.32343205      -0.59801106       1.85987290       1.30715612       0.33147834 
H       0.00212060       0.35807012      -1.92899821      -0.26196169       0.10550345       0.23683978      -0.38899037      -0.21882911      -0.31358599 
H       1.48779324       0.27197311      -0.91469955       0.09475944      -0.01507772       0.18161786      -0.29224513      -0.16820058       0.47756428 
H       0.29078768      -0.86314219      -0.93672719      -0.16800943       0.04582686       0.00551655      -0.71628854      -1.19865218      -0.21144276 
O       2.67151110       0.13431441      -0.45859854       0.39269737       0.51068339       0.56376580      -0.12146495       0.98765295       0.58173228 
H       3.42486996       0.37162195      -1.03405430       0.00729164      -0.18118087      -0.10502757      -0.20629726      -0.11074447       0.11305779 
H       2.80483178       0.61880005       0.40403928       0.21134282      -0.14232305      -0.28470135      -0.13458664      -0.59838273      -0.97880394 
7
Properties=species:S:1:pos:R:3:momenta:R:3:forces:R:3 energy=-4161.895332927917 pbc="F F F"
O       0.36750440       0.03630070      -1.04522735       0.29532295      -0.29387395      -0.32081484      -1.29866628       0.02027158      -0.01186463 
H       0.04829307       0.94683452      -1.23533381       0.08008574       0.23270639       0.16771970       0.20891199      -0.62650355       0.10937222 
H       1.53634434      -0.09811793      -0.69317001      -0.12358839      -0.03175717       0.12513426       0.01249830       0.75614853       0.48201861 
H      -0.39714058      -0.48577629      -0.70656257      -0.04951895       0.01592046       0.07929290       0.68756784       0.24026286      -0.20711925 
O       2.66983998       0.13296556      -0.48715400      -0.48315736       0.20137391      -0.05001956      -1.28544600      -1.20335083       0.92984316 
H       3.00458195       0.14210960      -1.36181284       0.15002942       0.08312082       0.16981438       1.40022004       0.08203507      -1.73956612 
H       2.78943208       0.99366481      -0.09016886       0.13082659      -0.20749046      -0.17112684       0.27491411       0.73113633       0.43731601 
7
Properties=species:S:1:pos:R:3:momenta:R:3:forces:R:3 energy=-4161.908609006579 pbc="F F F"
O       0.26335990      -0.00015643      -1.09443909      -0.08380109      -0.52864076       0.75988246       1.57933640      -1.16316470       0.21731898 
H      -0.44344483       0.63148900      -0.83926108       0.09437645       0.10930586      -0.08996413       0.52842041      -0.31814805       0.03631101 
H       1.42552865       0.17477175      -0.92838267      -0.08544958      -0.18739810      -0.14086326      -0.80269677       0.15960873       0.47512455 
H       0.06093439      -0.94963069      -0.85313572      -0.07531955       0.20618188      -0.33801452      -0.16141499       1.34842596      -0.25244293 
O       2.73505217       0.23625975      -0.49223506      -0.24617935       0.28358207      -0.31684730      -0.15680176      -0.54107145      -1.00439708 
H       3.55899615      -0.09210267      -0.92545285       0.22051541       0.02211340      -0.05393736      -0.92471090       0.26070639       0.15157934 
H       2.99743087       0.67334775       0.32092080       0.17585770       0.09485565       0.17974410      -0.06213240       0.25364312       0.37650613 
7
Properties=species:S:1:pos:R:3:momenta:R:3:forces:R:3 energy=-4162.012950659262 pbc="F F F"
O       0.35209835      -0.01120398      -0.98678313      -1.07393624      -0.21458266       0.63822632      -0.30088059      -0.40604065      -0.72295144 
H      -0.06748425       0.43557454      -0.24120063      -0.24972683      -0.05455922       0.09103720      -0.20556076       0.10729517       0.16384061 
H       1.49241092       0.01478135      -0.97423139       0.15543314       0.06498530      -0.18140853       0.01542909       0.37992181       1.04695023 
H      -0.09394581      -0.84813661      -1.19783315       0.12469915       0.13406553      -0.09408365      -0.09094211       0.10552320       0.05206820 
O       2.65068705       0.30380746      -0.58918974       1.08930204       0.24828859      -0.34694576       0.36669994      -0.63095992      -0.17168952 
H       3.28609989       0.00737739      -1.26763683      -0.02211234       0.15109958      -0.03015362       0.24585886       0.20902850       0.37427238 
H       2.91295095      -0.06849337       0.28573958      -0.02365892      -0.32929712      -0.07667196      -0.03060442       0.23523189      -0.74249046 
7
Properties=species:S:1:pos:R:3:momenta:R:3:forces:R:3 energy=-4161.988134094314 pbc="F F F"
O       0.23039057      -0.06540603      -0.81542486       0.83156496      -0.52715850       0.28126294      -0.05506506       0.02004035       0.41764381 
H      -0.49468305       0.34229559      -0.27022938       0.07133256       0.04303084       0.14010795       1.03135802      -0.42635460      -0.59619097 
H       1.66657894       0.13386048      -0.69790016      -0.26796585       0.16392438      -0.31214586       0.46394472      -0.21848510       0.24515294 
H      -0.09639763      -0.93310372      -1.13046740      -0.01131480      -0.09148322       0.27935383       0.13669727       0.50722123       0.18511220 
O       2.77558537       0.33011528      -0.71842576      -0.49957356       0.55784862      -0.53266936      -2.41644373       0.50349736       0.08471468 
H       2.98869538       0.75799902      -1.55454056      -0.03706113      -0.06352012       0.15541894       0.57645782       0.08210161      -0.35584616 
H       3.41519773      -0.31721019      -0.41059016      -0.08698218      -0.08264200      -0.01132843       0.26305096      -0.46802085       0.01941350 
7
Properties=species:S:1:pos:R:3:momenta:R:3:forces:R:3 energy=-4161.824007544141 pbc="F F F"
O       0.30182940      -0.22788200      -0.62176190      -0.29455607      -0.58827908       1.63675415      -2.13712495       1.86363449      -0.21596091 
H      -0.44350299       0.46193254      -0.52958665      -0.02504504      -0.06694942      -0.13936697       1.41543352      -0.97767142      -0.39465521 
H       1.24615098       0.16661717      -0.59857040      -0.07931711       0.18312762      -0.03405490       1.09833636      -0.17912141      -0.25012818 
H       0.14438529      -0.85381429       0.08213413      -0.19175695      -0.03570933       0.01629959       0.11714343      -0.97092855       0.77526451 
O       2.71316720       0.43162228      -0.95362761       0.28530925       0.36345743      -1.33463911       0.35634560      -1.63536765       1.18759692 
H       2.78406585       1.18693073      -1.50834247      -0.09334356      -0.03605426       0.05197324       0.63095096       1.09845107      -0.90118643 
H       3.60511610      -0.01012405      -0.85005604       0.39870950       0.18040704      -0.19696600      -1.48108491       0.80100345      -0.20093069 
7
Properties=species:S:1:pos:R:3:momenta:R:3:forces:R:3 energy=-4161.914468580757 pbc="F F F"
O       0.45950187      -0.21374614      -0.26103932       1.28079845       0.41940802       0.66462211      -1.19285316       1.24135040      -0.11137986 
H      -0.21772026       0.49501437      -0.06093201      -0.00433122      -0.21765267       0.20873831       0.76187751      -0.84534944      -0.50283137 
H       1.38412604       0.14169562      -0.96898692       0.08296187       0.34055687      -0.00907962       0.56786340      -0.07933151       0.87608899 
H       0.68834885      -0.57697180       0.60644363       0.14870140       0.10910400       0.22356695       0.27467505      -0.23226503       0.08434660 
O       2.53172759       0.45104429      -1.29139638      -1.08019752      -0.53051594      -0.47270010       1.23371416      -2.18451903      -0.06335458 
H       2.67504551       0.69934962      -2.22471509      -0.15308705      -0.21260971      -0.46054741      -0.06939970       0.08266906       0.11733404 
H       3.18364772      -0.34017703      -1.12055474      -0.27484593       0.09170944      -0.15460023      -1.57587726       2.01744556      -0.40020382 
7
Properties=species:S:1:pos:R:3:momenta:R:3:forces:R:3 energy=-4161.835436040716 pbc="F F F"
O       0.62089200      -0.20099478       0.06850917       0.35216595      -0.08492773       0.20290017      -0.09323811       0.07201187      -1.17285749 
H      -0.05485973       0.44258504      -0.19681359       0.02653651       0.01986629      -0.01294690      -0.46287338       0.04879858       0.28633618 
H       1.39573909      -0.09058756      -0.72379137      -0.18013732      -0.05932852      -0.02707190       0.77921408       0.20578078       1.01608552 
H       0.80015326      -0.09942358       1.02215081       0.40551637       0.10562658      -0.16560734       0.44842963      -0.01327093      -0.23225641 
O       2.37218516       0.40939147      -1.60057772      -0.41987171      -0.18759836       0.31012068       1.38208995      -0.63315409      -2.14381386 
H       2.14998549       0.32029747      -2.58573940       0.23084301      -0.07441532      -0.25539663       0.25256488       0.20857874       1.77272857 
H       3.39310304       0.30476403      -1.60781931      -0.41505281       0.28077705      -0.05199808      -2.30618704       0.11125505       0.47377749 
7
Properties=species:S:1:pos:R:3:momenta:R:3:forces:R:3 energy=-4161.8394706285935 pbc="F F F"
O       0.76138895      -0.30996980       0.15474668       0.61140659      -0.40231291       0.35766651      -0.39535142       0.21776104      -1.30687074 
H      -0.18170788      -0.34616960      -0.08547861      -0.05762081      -0.07005039       0.00289114       0.05252811      -0.11255316       0.05374543 
H       1.43355842       0.19708621      -0.81625082       0.22194573      -0.02756168      -0.08017616       1.22005335       0.30600859       0.83432350 
H       0.78219664      -0.15173235       1.11449580       0.02748842       0.28491713       0.05614707       0.51900672       0.28463901      -0.17260178 
O       2.24829597       0.55783465      -1.71225187      -0.14803292       0.24090629      -0.19840088      -3.23373349      -1.16073817       0.26142009 
H       2.23010955      -0.17562015      -2.34094756      -0.23147767      -0.02296054      -0.12060410       0.00206583      -0.09944142      -0.53982833 
H       3.15636565       0.72763185      -1.56010074      -0.42370935      -0.00293790      -0.01752359       1.83543091       0.56432412       0.86981182 
7
Properties=species:S:1:pos:R:3:momenta:R:3:forces:R:3 energy=-4161.8760928744305 pbc="F F F"
O       0.98849021      -0.30610095       0.25054890       0.53228346       0.15076210       0.49234064      -1.01913485      -0.20257249      -0.42003026 
H       0.27198969      -1.00151588       0.37491993       0.14806000      -0.21442928      -0.07773576       1.08640533       1.14922093      -0.20040231 
H       1.34988346       0.07338225      -0.91444566      -0.14553015       0.14524191       0.17065162       0.72426972      -0.04554597       0.47821664 
H       0.78485425       0.47463532       0.81163889      -0.05264344      -0.03187669      -0.06250271      -0.06965775      -0.59524147      -0.15179376 
O       2.04142727       0.52540109      -1.78390388      -0.30265562       0.20550837      -0.36699769      -5.41212264      -1.36176418      -0.97621611 
H       1.79291349       0.42237026      -2.72992197      -0.20624747      -0.10945586      -0.10135185       0.49883888       0.15431916       0.70936263 
H       2.89974979       0.73570382      -1.61378584       0.02673323      -0.14575054      -0.05440425       4.19140131       0.90158402       0.56086318 
7
Properties=species:S:1:pos:R:3:momenta:R:3:forces:R:3 energy=-4161.886951117688 pbc="F F F"
O       1.11387112      -0.33574747       0.34102728       0.09555394      -0.30357565       0.62205123       0.82138574      -0.68705947      -1.84841527 
H       0.75453926      -1.22760526       0.14426326       0.11800844      -0.00268419       0.07098173       0.01753408       0.41412981       0.56761256 
H       1.56014450       0.11488036      -0.78442343      -0.15043561       0.05063381      -0.12000973       0.00763392       0.47142704       0.12655050 
H       0.45589784       0.18442281       0.80650614       0.11589543       0.02761502      -0.09710809      -0.45247733       0.32516377       0.25010328 
O       1.91549823       0.60583802      -1.84717155      -0.40196633      -0.27303835      -0.15750295      -2.83358056      -2.22388624      -1.29367947 
H       1.48999586       0.09324818      -2.66719588      -0.05870006       0.14234856      -0.13170889       1.44270892       1.65256939       2.32743479 
H       2.84751320       0.73348304      -2.00263368       0.28164420       0.35870080      -0.18670330       0.99679523       0.04765569      -0.12960639 
7
Properties=species:S:1:pos:R:3:momenta:R:3:forces:R:3 energy=-4161.6159725673815 pbc="F F F"
O       1.15678867      -0.25721258       0.27255793      -0.76521678       0.25442727       0.64410078       0.56171705      -3.49905627      -1.39584384 
H       0.98883957      -1.21293581       0.50047906      -0.10290630       0.03992838      -0.08405494       0.18709931       1.39798313       0.02710036 
H       1.40493679      -0.01763982      -1.07575467       0.07639562      -0.29455597       0.09368780      -0.31998695      -0.09105556       1.34421062 
H       0.81146330       0.28752042       0.93033315       0.01589316       0.02254208       0.12986983      -1.14089009       1.44103202       1.99042530 
O       1.90669591       0.45734192      -1.82123736       0.57786387       0.04744490      -0.84112952      -0.88093299       3.00231382      -3.39827588 
H       1.32561352       0.52713996      -2.69694332       0.20456101      -0.29682888       0.20857064       1.65250751      -0.24200901       2.23415800 
H       2.03575966       1.42477023      -1.48647885      -0.00659059       0.22704222      -0.15104459      -0.05951383      -2.00920814      -0.80177457 
7
Properties=species:S:1:pos:R:3:momenta:R:3:forces:R:3 energy=-4161.934238926958 pbc="F F F"
O       0.98883481      -0.13799065       0.29543046       0.34611216       0.52715408      -0.41391695       0.40547581      -0.10553912       0.13387601 
H       1.21128866      -1.07205663       0.40334546      -0.09358836       0.25871694      -0.11659870      -0.28653935      -0.44662778       0.62610589 
H       1.50581675       0.06360800      -0.78089342      -0.26878126      -0.30620431       0.03932877       0.41265918       0.95435594       0.07051251 
H       1.27466328       0.32916227       1.12134055       0.00952779       0.16351459       0.18069763      -0.11450953      -0.21909442      -0.86357772 
O       2.01523170       0.40291599      -1.84042950      -0.11186391      -0.83644292       0.08673907      -1.57345463       0.80268123       0.72363932 
H       2.19227821      -0.36379731      -2.40016775       0.35289158       0.52234835      -0.05707085      -0.06463695       0.06433756      -0.64361891 
H       1.32565096       1.02349510      -2.23040463      -0.23429801      -0.32908672       0.28082103       1.22100546      -1.05011342      -0.04693709 
7
Properties=species:S:1:pos:R:3:momenta:R:3:forces:R:3 energy=-4161.774027443168 pbc="F F F"
O       0.93828899      -0.10306552       0.32663585      -0.34693798       0.37509277      -0.17083465       0.50387259       3.57076073      -0.03298545 
H       1.15027445      -0.88135515       0.80600789       0.31916323       0.03945227      -0.44312440       0.47281907      -1.92736977       0.62588743 
H       1.48531723       0.08219577      -0.66639206       0.16793000      -0.01412738      -0.06042519      -0.89317057      -0.30036610      -0.02008533 
H       1.05357817       0.65738270       1.00653770      -0.03339903      -0.03974922       0.07489473      -0.37453476      -1.33737945      -1.60104794 
O       2.01510768       0.31303014      -1.90391303      -0.48273251      -0.34251592       0.66002663      -1.35782422      -1.03518226       3.25671610 
H       2.87174823       0.61942909      -1.72439965       0.02843496       0.05325404      -0.09960421       2.22379760       0.85051700      -0.45256718 
H       1.75301272       0.37509685      -2.79621428       0.34754133      -0.07140656       0.03906709      -0.57495970       0.17901985      -1.77591763 
7
Properties=species:S:1:pos:R:3:momenta:R:3:forces:R:3 energy=-4161.984538811759 pbc="F F F"
O       0.90348720      -0.15104360       0.23791797       0.17375680      -0.15756468       0.93309006       0.31431015       2.41312914       0.29409787 
H       0.62429529      -0.99260525       0.51020027      -0.32557303      -0.15163834      -0.28115646      -0.51750353      -2.42261365       0.29803523 
H       1.62011321       0.14703627      -0.80337431       0.31813739      -0.13457946      -0.10966937       0.21490579       0.46738444       0.02964107 
H       0.73374467       0.41960170       1.01918801      -0.15042729       0.19320546      -0.23048478       0.33649570       0.02312194      -0.71904639 
O       2.14609556       0.36223576      -1.78800789       0.16699445       0.04213415       0.10705897      -0.57832488       0.37766529      -0.24826177 
H       2.26209438       1.30256212      -2.09015331      -0.35192689       0.12658372      -0.04781493      -0.02396360      -0.75070903       0.65843579 
H       1.54701530      -0.04332911      -2.44183798       0.16903856       0.08185915      -0.37102349       0.25408037      -0.10797813      -0.31290180 
7
Properties=species:S:1:pos:R:3:momenta:R:3:forces:R:3 energy=-4161.95884485507 pbc="F F F"
O       1.03476918      -0.32343764       0.28963112       0.58232540      -0.11639326       0.10125800      -0.07364707       1.27912609      -0.44215516 
H       0.22598693      -0.88055802       0.32273073      -0.21643915      -0.13883867      -0.17679084       0.35908946       0.38857339       0.01227196 
H       1.38336733       0.13111299      -0.78642169       0.01211667       0.13688747      -0.23088145       0.17586137      -0.19041989       0.17275932 
H       0.93562213       0.46032802       0.89443397       0.33095474      -0.03789670       0.11948999      -0.04897607      -1.00585776      -0.30404376 
O       2.04179883       0.55200445      -1.80116649      -0.92007887       0.30107305       0.27412118      -0.89398704      -1.02606834      -0.97937494 
H       1.59388293       1.09408940      -2.49292250      -0.00703352      -0.15444143      -0.13937577       0.04221028       0.30524171       0.85914844 
H       2.22009296      -0.24747760      -2.35573647       0.21815473       0.00960953       0.05217888       0.43944906       0.24940480       0.68139414 
7
Properties=species:S:1:pos:R:3:momenta:R:3:forces:R:3 energy=-4161.931452679428 pbc="F F F"
O       1.16408354      -0.35549381       0.31982198       0.08743321      -0.40915272       0.60907125       0.97169646       1.86079389       1.16371941 
H       0.55394271       0.38325911       0.59081006       0.31371811       0.11795278      -0.06055136       0.27863969      -1.01818198       0.17412926 
H       1.56766741       0.20719435      -0.83723767      -0.15203733       0.09854024      -0.02510193       0.38253448      -0.70616755       0.23459194 
H       1.87863748      -0.34936327       1.05073617      -0.03742198      -0.06635379      -0.34189180      -1.41590314      -0.21162999      -1.45568499 
O       1.80446360       0.56082182      -1.86626251      -0.41579646       0.30048735      -0.61659888       0.08732776      -0.09844892      -0.59359625 
H       1.32358749       0.02667048      -2.53727944       0.17233633      -0.12753108       0.17607798       0.29835553       0.28185868       0.20518153 
H       2.74962712       0.65858104      -2.13092961       0.03176812       0.08605721       0.25899474      -0.60265078      -0.10822411       0.27165912 
7
Properties=species:S:1:pos:R:3:momenta:R:3:forces:R:3 energy=-4162.021718352006 pbc="F F F"
O       1.32192625      -0.44218523       0.31753771       0.83519737      -0.83438386      -0.62684781      -2.26491964       1.78622733      -2.04125453 
H       0.73398277       0.02391897       0.94607677       0.14410866       0.14540033      -0.25250008       0.21784555      -0.18248078      -0.33949016 
H       1.61807741       0.16808176      -0.80217391      -0.10688303       0.15466071       0.26019830      -0.55736139      -0.13550969       0.00485865 
H       2.04954016      -0.74985347       0.78246853      -0.14468250       0.08181311      -0.06622581       2.49331573      -1.21574582       1.67936190 
O       1.66284735       0.63970673      -1.86747546      -0.83221025       0.12537003       0.54163044      -0.22594158      -0.53392289       1.15686705 
H       1.09998008       0.33388237      -2.58277942       0.17111616       0.27573520       0.22426174      -0.24284157      -0.22802425      -0.26814232 
H       2.31433487       1.27421722      -2.15198453      -0.06664642       0.05140449      -0.08051678       0.57990289       0.50945611      -0.19220058 
7
Properties=species:S:1:pos:R:3:momenta:R:3:forces:R:3 energy=-4161.78387221117 pbc="F F F"
O       1.51514478      -0.62800549       0.24054892       0.29527666      -1.12556903       0.01257978      -2.90350238       1.21144624      -2.79287603 
H       0.77653954      -0.54210443       0.86949379      -0.08769417      -0.16081258       0.00899422       0.54157430      -0.00184282       0.16219621 
H       1.51980950      -0.02325881      -0.70902791       0.03985432       0.02750354      -0.37880705      -0.81493843       0.39745237       0.32670185 
H       2.36403641      -0.83779584       0.50516084       0.40508443       0.10026552       0.00033338       2.78065379      -0.94815606       1.85182902 
O       1.45719056       0.88608249      -1.78515522      -0.61966863       1.10631914       0.23642195       1.25615201      -0.59987117       2.37342834 
H       0.96174344       0.57039388      -2.51914412      -0.04151222      -0.00083742       0.15292241      -0.82083864      -0.45232620      -1.41805337 
H       2.39120699       0.92187371      -2.03949602       0.00865962       0.05313084      -0.03244469      -0.03910065       0.39329765      -0.50322602 
7
Properties=species:S:1:pos:R:3:momenta:R:3:forces:R:3 energy=-4161.986700752923 pbc="F F F"
O       1.81084760      -0.75585617       0.00429019       0.81416193       0.10651207      -1.33151418      -0.26264856       1.02679012      -0.74440359 
H       1.09660482      -1.30914439       0.35552295       0.13566167      -0.41575828      -0.04693203       0.21465912      -0.01544060       0.43199380 
H       1.41078191       0.21698539      -0.71446254      -0.16065772      -0.31666447       0.25978901       0.18798561      -0.84205394      -0.44771175 
H       2.32473424      -0.30496298       0.68577355       0.29262561       0.07481653       0.28276713       0.03229706      -0.54148210       0.74912904 
O       1.21753682       0.95743354      -1.56308298      -0.56267834       0.35103050       0.73183823       1.24818062      -0.06843580       0.78808268 
H       0.34161257       1.15875559      -1.85192814      -0.29056651       0.02359194       0.18458261      -1.04427457       0.43439892      -0.66664787 
H       1.94998989       1.22423841      -2.14275085      -0.22854664       0.17647171      -0.08053077      -0.37619929       0.00622340      -0.11044231 
7
Properties=species:S:1:pos:R:3:momenta:R:3:forces:R:3 energy=-4161.709217927003 pbc="F F F"
O       2.07002381      -0.79443538      -0.14835229       0.55706772       1.20240119      -1.23537896       2.09137861      -0.06605011       1.30387954 
H       1.65415433      -1.67985743      -0.26697324       0.15256826      -0.14056681       0.12073573       0.25436920       0.79789761      -0.03748579 
H       1.68043812       0.25246042      -0.72025565      -0.20713732      -0.10335982      -0.01272384      -1.29333158      -0.52732484      -0.19767120 
H       2.92679282      -0.89933577       0.43980955       0.21007940      -0.24727343       0.05807960      -2.40989520       0.47252848      -1.68508083 
O       0.92623173       1.07274380      -1.37760270      -0.41378946      -0.83119273       0.97425661       1.03043487      -1.21693747       1.88310912 
H      -0.02105808       0.81547450      -1.45238267      -0.37714849       0.06101058       0.05562152       0.80454974       0.28451876      -0.42324024 
H       1.39334666       1.27925313      -2.18924536       0.07835989       0.05898103       0.03940934      -0.47750565       0.25536757      -0.84351060 
7
Properties=species:S:1:pos:R:3:momenta:R:3:forces:R:3 energy=-4161.920175013471 pbc="F F F"
O       2.28817978      -0.71490238      -0.31881825       0.82053478       0.29032539      -0.93435466       0.97105302       1.74126057      -0.91385607 
H       2.35310814      -1.64210537      -0.55823621       0.01493156       0.17008091      -0.11771109      -0.10461582      -0.64514040      -0.16634970 
H       1.44609764       0.03602441      -0.93122988       0.16770685      -0.14275545       0.17939032      -0.37009201       0.09517623       0.92803955 
H       3.20066496      -0.32408164      -0.47387601      -0.02499422      -0.04366033       0.14030730      -1.19429844      -0.65492485       0.46297784 
O       0.69848140       0.93878925      -1.17579227      -0.68923950      -0.35849632       0.56725260       0.32661798      -0.56693868       0.02446891 
H      -0.23504026       1.03392017      -0.83430873      -0.05448614      -0.18979156       0.20640526       1.32119021       0.05601419      -0.75720960 
H       1.02112522       1.52801737      -1.88889677      -0.23445332       0.27429736      -0.04128973      -0.94985494      -0.02544705       0.42192906 
7
Properties=species:S:1:pos:R:3:momenta:R:3:forces:R:3 energy=-4161.935346062145 pbc="F F F"
O       2.39876248      -0.59667947      -0.40966151      -0.15508931       0.30096320       0.09923496       0.85475887      -0.29624684      -0.28910165 
H       2.51972217      -1.06964397      -1.24889771       0.33985150       0.03164156       0.00970467       0.25410596      -0.59048717      -0.07454482 
H       1.54253194       0.04619295      -0.65838740      -0.10512486       0.00757660      -0.39930829      -0.34498362       0.89621087       0.01744855 
H       3.25516200      -0.14140925      -0.24354016      -0.16580622       0.22307357      -0.17284670      -0.48437215      -0.06756801       0.18669608 
O       0.58511640       0.78988376      -1.12994167       0.20841265      -0.23031123       0.43702734      -0.21253420       0.32385803       0.60694320 
H      -0.29950830       0.51825561      -0.75023430       0.04015603      -0.10239048      -0.11021748       1.04343565       1.12826797      -0.52131796 
H       0.81220863       1.76537442      -1.07136347      -0.16239980      -0.23055321       0.13640549      -1.11041051      -1.39403484       0.07387660 
7
Properties=species:S:1:pos:R:3:momenta:R:3:forces:R:3 energy=-4161.984544666642 pbc="F F F"
O       2.50821876      -0.55836442      -0.38076602      -0.00302418       0.16828977       0.19609343      -1.02121711      -0.21500356      -1.27564102 
H       2.67969756      -1.24614461      -1.05521732      -0.07517492      -0.00710925      -0.33171691       0.22363043       0.29005826       0.55524779 
H       1.38421147       0.27669644      -0.84583327      -0.23957894       0.36102619       0.11937300      -0.24466328      -0.23441161       0.09198778 
H       3.24131645      -0.53904460       0.23742138      -0.17492677      -0.07263888      -0.09731155       0.25374470       0.14577716       0.23977291 
O       0.50304596       0.79875001      -1.19087633       0.34215788      -0.29597414       0.38695518       1.02821648       0.47057082       0.74970511 
H      -0.32284477       0.28426083      -1.18773320       0.30765952       0.09629926      -0.11295407      -0.00926870      -0.14183286       0.09925293 
H       0.41306704       1.59413886      -0.61253421      -0.15711259      -0.24989295      -0.16043908      -0.23044252      -0.31515821      -0.46032550 
7
Properties=species:S:1:pos:R:3:momenta:R:3:forces:R:3 energy=-4161.821244591734 pbc="F F F"
O       2.42571015      -0.65704389      -0.44491798       0.19146004      -0.61677577       0.17451222      -0.19811401       0.32901186      -2.17982769 
H       3.17753182      -0.68730798      -1.12343617       0.12564245       0.09071537      -0.03216145      -1.27358290       0.04667246       1.17289593 
H       1.45159716      -0.00070810      -0.82068961       0.21315321       0.17658948      -0.01170768       0.42529585      -0.21152693      -0.35420788 
H       2.75648788      -0.25683767       0.35592534       0.10917200      -0.08434404       0.00718718       0.61718783       0.17115409       0.82241503 
O       0.57725262       0.85572149      -1.12392372      -0.84984197       0.28399107      -0.18969806       3.52484885      -0.96241899       0.18418781 
H      -0.19982106       0.72762185      -1.60091431       0.01884311       0.32822740       0.02948755      -2.31017323      -0.79669181      -1.76926619 
H       0.34142067       1.24912896      -0.31923383       0.19157118      -0.17840352       0.02238025      -0.78546240       1.42379932       2.12380299 
7
Properties=species:S:1:pos:R:3:momenta:R:3:forces:R:3 energy=-4161.829474358969 pbc="F F F"
O       2.33562178      -0.64889520      -0.46747936      -0.83693734      -0.54234693       0.00744021       1.50053633       0.35313524      -0.63054949 
H       2.99108529      -0.71380731      -1.23676986      -0.04071239       0.23841487       0.09954027      -1.02322641       0.06882959       1.31771555 
H       1.52894073       0.23324761      -0.59342758      -0.11733125      -0.07723421       0.03455441      -0.25215729      -0.25394635      -0.45147588 
H       2.85102696      -0.36392932       0.30886379       0.03077760       0.15175451      -0.16027873       0.30676364      -0.45384071       0.07626850 
O       0.65512988       0.87490480      -1.07602393       0.81805648       0.52199881       0.02577083       1.08017402       0.48705090       0.51203456 
H       0.46944339       0.31384878      -1.82366991       0.16882718      -0.20071335      -0.36928351      -1.09422232      -0.14994953      -0.84094792 
H      -0.11946473       1.12872325      -0.56551682      -0.02268028      -0.09187371       0.36225653      -0.51786798      -0.05127914       0.01695467 
7
Properties=species:S:1:pos:R:3:momenta:R:3:forces:R:3 energy=-4161.850725289446 pbc="F F F"
O       2.42223566      -0.74201073      -0.46435268      -0.21563801       0.24683544      -0.36036503      -1.51559344       0.94638971      -1.04521289 
H       3.09341117      -1.23180017      -0.96689552       0.06005438       0.24469425       0.19667134       0.05177155       0.19458132       0.09658808 
H       1.73946605      -0.01160664      -0.89194383      -0.12890557      -0.12186110       0.12461734       0.10867874      -0.40890566       0.19476496 
H       2.55451114      -0.59590400       0.47165951       0.07543655      -0.05599951       0.06844622       0.57256296      -0.13230551       0.66431716 
O       0.58050446       0.96384900      -1.08509660       0.28167371      -0.19465683       0.01805169      -0.47190525       0.79554408      -0.99590627 
H       0.40802193       1.61435321      -1.84940966       0.08331072       0.14281962       0.00169878       0.44801794      -1.44529336       1.64343157 
H      -0.26465988       0.88924798      -0.57955598      -0.15593178      -0.26183187      -0.04912033       0.80646750       0.04998941      -0.55798261 
7
Properties=species:S:1:pos:R:3:momenta:R:3:forces:R:3 energy=-4161.786273902087 pbc="F F F"
O       2.42437003      -0.61954556      -0.46748793       0.74503003       0.10519853       0.05800412      -3.23561459      -0.11814309       1.46270380 
H       3.24554533      -0.51103504      -0.86419168       0.10183058      -0.02357414       0.11179742       2.61780144       0.29818544      -1.14240800 
H       1.36306509       0.17048768      -0.62090978      -0.42720760      -0.16354805      -0.20153789      -0.26351347      -0.32558499      -0.75471053 
H       2.45884649      -1.25633358       0.25952983       0.05639067      -0.40076454      -0.13831017       0.18154782       0.02325459      -0.02419338 
O       0.56119294       0.85183088      -1.05150085       0.01617099       0.47783230      -0.13447507       1.97911011       1.91593000      -1.24374366 
H       1.06530179       1.50482450      -1.70060469      -0.51166274       0.00344821       0.18866061      -1.93480222      -1.72476794       1.63378203 
H      -0.32937225       0.59053100      -1.37343906       0.01944808       0.00140768       0.11586099       0.65547090      -0.06887400       0.06856974 
7
Properties=species:S:1:pos:R:3:momenta:R:3:forces:R:3 energy=-4162.007259897775 pbc="F F F"
O       2.39154048      -0.64333298      -0.50226235      -0.91779091       0.68077913      -0.89275049       0.35217163      -0.26652088      -0.51712063 
H       3.27539827      -0.34431264      -0.20813527       0.14100051       0.04010894       0.22079839      -0.35004888      -0.20111841      -0.09988075 
H       1.50027907       0.21775605      -0.79787015      -0.06960521      -0.28450182       0.38885791      -0.21568680      -0.25381655       0.44718909 
H       2.49857531      -1.39309086      -1.13158184       0.20882755      -0.04678762      -0.11140851       0.10847732       0.50036628       0.55242038 
O       0.57801038       0.88396592      -0.96065335       0.84712670      -0.53737364       0.11597941       1.43870770       1.05788064      -1.60044907 
H       0.88390097       1.54702128      -1.66640421      -0.14016017      -0.09757057       0.18907494      -0.84322867      -0.78397750       1.22713453 
H      -0.10062246       0.33860712      -1.38561706      -0.06939847       0.24534558       0.08944835      -0.49039231      -0.05281356      -0.00929355 
7
Properties=species:S:1:pos:R:3:momenta:R:3:forces:R:3 energy=-4161.666434807094 pbc="F F F"
O       2.42429669      -0.77688766      -0.80316977      -0.24374189      -0.41305597      -0.95859182       1.71185668       0.80717220      -1.43269398 
H       2.89310449      -0.85883827       0.08620084      -0.03604248      -0.42220497      -0.11858881      -1.33906093       0.58384795      -0.85663902 
H       1.63882966       0.01719131      -1.06564472       0.15478678       0.17939360       0.06223738       0.44191942      -0.19730917       1.95959704 
H       3.20049003      -0.67780972      -1.45584131      -0.00159691       0.10294513      -0.12572125      -1.44287709      -0.36589966       0.88272774 
O       0.55625690       0.99331072      -0.70816072       0.34388789       0.51686085       1.34799862       2.12407636      -1.02515148      -0.15788929 
H       0.40138457       1.75863730      -1.24872639      -0.14149710      -0.07122023      -0.08390668       0.02282467       0.99297899      -0.56738072 
H      -0.25091318       0.51106009      -0.73715614      -0.07579630       0.10728159      -0.12342744      -1.51873911      -0.79563882       0.17227823 
7
Properties=species:S:1:pos:R:3:momenta:R:3:forces:R:3 energy=-4161.784268117571 pbc="F F F"
O       2.23778428      -0.76738322      -1.19111012      -0.35813154      -0.55968235      -0.92107745      -0.00972102       0.06940027       2.01734025 
H       2.17127345      -1.53268335      -0.55525869      -0.30023182       0.21417167      -0.25055979       0.44957034       0.22410307      -0.89785124 
H       1.59605396      -0.00779156      -0.63162661       0.03686000       0.04093900       0.01965971      -0.37826354      -0.06676909      -1.30555505 
H       3.17300303      -0.44601760      -1.18254971      -0.26816190      -0.03805776      -0.02142824      -0.42038610      -0.43206337      -0.09154957 
O       0.75117805       0.97268898      -0.37128221       0.97049668       0.11782182       1.07889946      -0.67039972       0.86117675       0.03381656 
H       1.02408792       1.77239816      -0.82837339      -0.11428672       0.05577269       0.15980174       0.84637374       0.49485021      -0.15606312 
H      -0.21498654       1.14078912      -0.41290467       0.03345530       0.16903493      -0.06529544       0.18282631      -1.15069784       0.39986218 
7
Properties=species:S:1:pos:R:3:momenta:R:3:forces:R:3 energy=-4161.880305653812 pbc="F F F"
O       2.12740372      -0.74101025      -1.32405364      -0.10403236       0.60801096      -0.00798786       1.06822038       2.39451441       0.43996474 
H       1.67114626      -1.54487425      -1.34163562      -0.04559499       0.09053574      -0.01846339      -1.09790843      -2.44720849      -0.15072419 
H       1.56015494       0.10761443      -0.58968413       0.25643833      -0.31325447       0.17803069      -0.46704414      -0.10704688      -0.73225696 
H       3.08140468      -0.89862089      -1.28087157       0.01814235      -0.09748339      -0.01013184       0.06823156      -0.07540522       0.06125667 
O       0.88371371       0.97303767      -0.20077225      -0.05692434      -0.22881597      -0.34010790      -2.12869377      -0.28830714       0.17995021 
H       1.18582259       1.79029840      -0.56478717       0.09832117      -0.10049545       0.18314870       1.08060779       1.48177899      -0.34228035 
H      -0.10074285       1.04815025      -0.42998994      -0.16635016       0.04150257       0.01551161       1.47658662      -0.95832566       0.54408989 
7
Properties=species:S:1:pos:R:3:momenta:R:3:forces:R:3 energy=-4161.932465059725 pbc="F F F"
O       2.08625691      -0.87139960      -1.35474317       0.15857757      -0.28608207       0.93646370       0.97051508       1.62814559       0.35433235 
H       1.65005360      -1.70806487      -1.30153598      -0.14422096      -0.15015191       0.12705890      -0.80949838      -1.42316482       0.05666159 
H       1.52821140      -0.07227336      -0.89120919       0.04460857       0.26060030      -0.15202852      -0.00575051       0.22312789       0.23888499 
H       3.01035400      -0.96507393      -1.01636089       0.08335669      -0.29883050      -0.21414914      -0.59719919       0.14488501      -0.19783414 
O       0.89761934       1.10622162      -0.19106050      -0.44536339       0.46830991      -0.63209690       0.42284115      -2.35590930      -0.43881366 
H       1.57567577       1.76650869      -0.12887826       0.23786077      -0.07628823      -0.14239959       0.15480086       1.21314206       0.07642462 
H       0.06586333       1.43711548      -0.53602439       0.06518076       0.08244250       0.07715156      -0.13570901       0.56977358      -0.08965575 
7
Properties=species:S:1:pos:R:3:momenta:R:3:forces:R:3 energy=-4161.861167164076 pbc="F F F"
O       2.04242421      -0.92620346      -1.16664307       0.23693892      -0.95709601       0.27852043       1.52530502       0.06711299       1.11880939 
H       1.48340937      -1.70230280      -0.98969898      -0.06292423      -0.04259583      -0.00845437      -0.07208717      -0.05523217      -0.01900678 
H       1.63015654       0.10004381      -0.59133176       0.20342440       0.10320322       0.08895138      -0.03853069       0.30412828      -0.51034931 
H       2.99779213      -1.22768012      -0.96953429      -0.01777221      -0.15952469      -0.12421871      -1.79349900       0.77414121      -0.36109890 
O       0.94783101       1.17423819      -0.36993906      -0.48632576       0.75837108      -0.07365474       0.88106977      -1.72760473       0.09245236 
H       1.38264381       2.04159427      -0.45970983       0.32318814       0.12130925      -0.15817160      -0.22746149      -0.16611994      -0.21349314 
H       0.23490908       1.03684437      -1.01009825      -0.19652927       0.17633297      -0.00297238      -0.27479644       0.80357437      -0.10731362 
7
Properties=species:S:1:pos:R:3:momenta:R:3:forces:R:3 energy=-4161.919549113986 pbc="F F F"
O       1.92324010      -0.97053780      -1.08569715      -0.06609911      -0.28732903      -0.45039614      -1.20936727      -0.95515614       0.27652992 
H       1.39243055      -1.78875415      -0.85544036      -0.15545728       0.17717028       0.08398204       0.80558013       0.95892934      -0.33822638 
H       1.35306339       0.03137783      -0.87972192      -0.09333534       0.24434374       0.12460259       1.42076376       0.15581494       0.35446382 
H       2.75746709      -0.99019766      -0.58214437      -0.29154705      -0.16142263       0.01949916      -0.06812385      -0.11041788      -0.03891684 
O       1.08949408       1.19478926      -0.46989436       0.75384685       0.16001753       0.35001074       0.61907931       0.71243256      -0.21699898 
H       1.65976139       2.02216469      -0.58181166       0.01088517       0.09614947       0.06809669      -1.01421000      -1.54172501      -0.01545169 
H       0.20940195       1.35139749      -0.81953749      -0.15829324      -0.22892936      -0.19579508      -0.55372209       0.78012220      -0.02139984 
7
Properties=species:S:1:pos:R:3:momenta:R:3:forces:R:3 energy=-4162.011784156478 pbc="F F F"
O       1.73121144      -1.03483516      -1.13598222      -1.12223720      -0.23330215      -0.66874419      -0.76477328       0.14524879      -0.11760276 
H       0.99720069      -1.67524337      -1.25123827      -0.14315731      -0.05231128       0.04867055       0.29855989       0.31497290       0.03543761 
H       1.45324483       0.05969646      -0.79264506       0.02190688      -0.21658074       0.19073955       0.76501780       0.15106840       0.29043014 
H       2.43999600      -1.47005216      -0.64157941      -0.11607817       0.10386393       0.17549455       0.18928885      -0.00602959       0.17553545 
O       1.28649804       1.27388765      -0.39226836       1.37428406       0.38412428       0.08168225      -0.12287312       0.09711882      -1.17956757 
H       1.96885707       1.97806151      -0.62444279      -0.05300413      -0.14111977       0.08686440      -1.10828431      -1.15123259       0.24207883 
H       0.43385789       1.49860348      -0.84270624       0.03828586       0.15532574       0.08529289       0.74306418       0.44885327       0.55368828 
7
Properties=species:S:1:pos:R:3:momenta:R:3:forces:R:3 energy=-4162.0474995980585 pbc="F F F"
O       1.42408837      -1.03155588      -1.14518079      -1.23689352      -0.01817417      -0.09463006       1.03808830      -0.07764655       0.00953291 
H       0.65561260      -1.51014568      -0.77733921       0.06822323       0.17120924       0.10815700       0.46609137       0.06376827      -0.05584205 
H       1.60005907       0.18437707      -0.83307200       0.14401701       0.41516878      -0.02442101      -0.60112659      -0.41088460       0.10912961 
H       2.25463972      -1.56967923      -1.08264572      -0.12252193      -0.00704368      -0.04008931      -1.11527764       0.22190589      -0.05859673 
O       1.55758614       1.24880575      -0.40620993       1.22726173      -0.68102379       0.19400009      -1.98035037       0.73652871      -0.90337857 
H       2.36275637       1.69727515      -0.23107628      -0.24434940       0.21658209       0.11009173       1.83907724       0.58776172       0.53096125 
H       0.99203649       1.93529026      -0.86119771       0.16426288      -0.09671847      -0.25310844       0.35349768      -1.12143344       0.36819359 
7
Properties=species:S:1:pos:R:3:momenta:R:3:forces:R:3 energy=-4161.8350617088345 pbc="F F F"
O       1.27821092      -1.08429678      -1.10274452      -0.41707036       0.11354404       0.46126337       0.14076612       2.76741617       1.16022629 
H       0.44059341      -1.51360607      -1.15297103       0.05032216       0.04779044      -0.22510867      -1.16790034      -0.67305562      -0.05919816 
H       1.40184016       0.13464729      -0.69073932       0.05775428      -0.28563664      -0.16516178       0.19568294       0.25058977      -0.72791331 
H       1.98366368      -1.61382051      -1.43401009      -0.01980322       0.07646181       0.06463677       0.98116354      -0.75483085      -0.47700468 
O       1.70152244       1.31266377      -0.40998167      -0.27482240       0.23602034      -0.22603822      -1.88225809      -0.21135555      -0.73268192 
H       2.62426788       1.38258940      -0.26641884       0.28038694      -0.09665504      -0.03917540       1.95580603       0.05482599       0.54102973 
H       1.44554919       2.17085632      -0.85487597       0.32323260      -0.09152494       0.12958393      -0.22326019      -1.43358991       0.29554205 
7
Properties=species:S:1:pos:R:3:momenta:R:3:forces:R:3 energy=-4161.969792229958 pbc="F F F"
O       1.15786450      -1.03593112      -1.03076311      -0.60793420      -0.27271961       0.41519390      -0.98542417       0.27061801      -0.40554882 
H       0.40717759      -0.87446227      -1.63437808      -0.02067343      -0.10385347      -0.24490842      -0.22836109      -0.17097317       0.25152997 
H       1.51672459      -0.03893953      -0.72791900      -0.06410644      -0.09426259      -0.21359705       0.68194773       0.15130148       0.03539766 
H       1.70206295      -1.69245926      -1.49304600      -0.14809033      -0.07468293      -0.19489049       0.68650368       0.08871709       0.22703176 
O       1.84620796       1.24300518      -0.46959986       0.58769107       0.88919381      -0.11069222       1.12683728      -1.93999989       1.90361606 
H       2.37369166       1.60121496       0.28841395       0.09102723      -0.08352486       0.35553317      -0.70255875      -0.29297413      -0.94735993 
H       1.50994680       1.90327439      -1.02831542       0.16208611      -0.26015035      -0.00663888      -0.57894468       1.89331061      -1.06466671 
7
Properties=species:S:1:pos:R:3:momenta:R:3:forces:R:3 energy=-4161.940377160776 pbc="F F F"
O       1.04620367      -0.96902161      -1.09072825       0.12606242       0.74525642      -0.28029534       0.86884653      -1.07059811      -0.37391798 
H       0.48587862      -1.21679061      -1.86057888       0.06940070       0.12331908      -0.27434943       0.14484517       0.56847593       0.43024707 
H       1.45934597       0.13900253      -0.84024985      -0.07870792      -0.09393094       0.05287617       0.29234030       0.25813950      -0.03930783 
H       1.77587873      -1.64917683      -1.08057367      -0.02835370      -0.19295387       0.25180246      -0.74051406       0.79025925       0.17096793 
O       1.98410494       1.19974988      -0.42819105      -0.12913288      -0.35294968       0.42117987      -1.26672274      -2.37029621       2.87254011 
H       1.57164204       1.35016746       0.51019890       0.05280342      -0.03628973      -0.02052049       1.06933259       0.21483390      -2.40854978 
H       1.80043732       1.89998550      -1.02951462      -0.01207204      -0.19245128      -0.15069324      -0.36812779       1.60918573      -0.65197951 
7
Properties=species:S:1:pos:R:3:momenta:R:3:forces:R:3 energy=-4161.828365136451 pbc="F F F"
O       0.98897980      -0.95283011      -1.23406891       0.36697931      -0.15028697       0.09943963       2.21319050      -0.09486444      -0.99348307 
H       1.82270994      -1.32204309      -1.71667745      -0.11457818      -0.21289711       0.20060762      -2.04318991       0.11577959       1.01793644 
H       1.37530532       0.01902249      -0.89712921       0.06776454      -0.01618783      -0.21205947      -0.19355052      -0.20034154       1.01024324 
H       0.63660251      -1.57250255      -0.54481636      -0.42583244       0.21140935       0.07331046       0.50766413       0.50225447      -0.49587688 
O       2.01240151       1.19551048      -0.35418631       0.16065221      -0.16491591      -0.10585817       0.19167898      -1.39566293       1.17693997 
H       2.21253905       1.27053520       0.63572730       0.12047379      -0.01389023      -0.29446382      -0.55603405       0.16017376      -1.97849380 
H       1.50516050       1.93847205      -0.67732091      -0.17545923       0.34676870       0.23902376      -0.11975914       0.91266108       0.26273410 
7
Properties=species:S:1:pos:R:3:momenta:R:3:forces:R:3 energy=-4161.99201014278 pbc="F F F"
O       1.05222024      -0.96737955      -1.13668585      -0.06459766      -1.44893961       0.57756665      -0.00993698      -0.48423330       1.93436093 
H       0.95597722      -1.61459999      -0.35603580      -0.42449752       0.11726618      -0.04724886       0.08663012       1.06293887      -1.62774097 
H       1.54047162       0.09096672      -0.73952210       0.00026826       0.07964657      -0.05672549      -0.18732654      -0.20065379      -0.21100991 
H       0.16452861      -0.82814015      -1.51695827       0.29493540       0.03323134      -0.19985560       0.12193408      -0.20940814      -0.00160233 
O       2.00313910       1.17253180      -0.47351209       0.43859519       1.01457573      -0.04724589      -1.87567644       1.39755797      -0.68284400 
H       2.65175824       1.31055120       0.20669746      -0.23588935       0.15660072      -0.26561735       0.87305008      -0.11576219       0.75653553 
H       1.38284128       1.97035359      -0.44612271      -0.00881433       0.04761906       0.03912654       0.99132568      -1.45043942      -0.16769926 
7
Properties=species:S:1:pos:R:3:momenta:R:3:forces:R:3 energy=-4161.96469146743 pbc="F F F"
O       1.00959402      -0.94771318      -1.01221671      -0.68649742       0.14034604      -0.28688404      -1.69702864       1.22992035       0.21469677 
H       0.14224975      -0.65677106      -1.40442024       0.46571958       0.04409648      -0.39419386       0.84640408      -0.77293174       0.34202062 
H       1.58479255       0.11717876      -0.71582427      -0.03329685      -0.01272671      -0.04765968      -0.08796692      -0.09133293      -0.61872607 
H       1.38407870      -1.61771597      -1.57714402      -0.06199952       0.06776755       0.44943558       0.48155244      -0.59304563      -0.55379064 
O       2.02575324       1.16536385      -0.54236776       0.36388353      -0.29871495       0.49201090      -1.22623139       0.57011060       0.04462676 
H       2.55864058       1.05376507       0.23576956       0.02593872       0.08576086       0.01505049       1.17825195       0.11632053       1.03802991 
H       1.34344751       1.83429934      -0.27302068      -0.07374803      -0.02652927      -0.22775939       0.50501848      -0.45904118      -0.46685734 
7
Properties=species:S:1:pos:R:3:momenta:R:3:forces:R:3 energy=-4161.98802403604 pbc="F F F"
O       1.04837735      -0.98560458      -1.07325884       1.40054017      -0.27184807       0.63500877       0.68858266       2.26976699      -2.36562506 
H       1.56854837      -1.52382860      -1.67895383       0.01049996      -0.05407636       0.30045619       0.25077092      -0.21027586      -0.26981069 
H       1.39818434       0.05983437      -0.89274874      -0.03736777       0.17952885      -0.14955530       0.16745848       0.11279554       0.11076617 
H       0.78390341      -1.45876452      -0.33360154      -0.36432234       0.15843014      -0.36697243      -0.97014225      -1.70085006       2.55125158 
O       1.93732139       1.22628198      -0.50758801      -0.87401454       0.23722812      -0.22620548      -0.28450353      -1.41576807      -0.48052793 
H       2.28713862       1.16294384       0.38262815      -0.03725545      -0.14995928       0.01071774       0.23330163       0.58931258       0.37162023 
H       1.76345677       2.12509014      -0.79512664      -0.09808003      -0.09930341      -0.20344949      -0.08546791       0.35501888       0.08232569 
7
Properties=species:S:1:pos:R:3:momenta:R:3:forces:R:3 energy=-4162.032566978814 pbc="F F F"
O       1.22537022      -1.04272175      -1.08802305       1.11510260       0.32450905       0.20234046       2.02460989       2.13444185      -0.25679396 
H       1.81224780      -1.72838679      -0.80100562       0.13055228      -0.23660329      -0.13624886       0.69577257      -0.93790557       0.23768863 
H       1.56536716       0.17554480      -0.76578206      -0.05887339       0.07210304      -0.07428917      -0.38175717       0.25537254      -0.20425784 
H       0.34909118      -1.33467283      -1.02504242      -0.25730494      -0.10455950      -0.18987211      -2.36217313      -0.75297493       0.16551420 
O       1.81340088       1.27647851      -0.50349702      -0.89942676      -0.50902351      -0.12990073       0.65799925      -2.17691135       0.17109365 
H       1.83788582       1.39919588       0.45357237      -0.09408939       0.03858475       0.05968110      -0.12947890       0.61664205       0.15125856 
H       1.39427395       1.96343882      -1.01013916       0.06403961       0.41498946       0.26828931      -0.50497250       0.86133541      -0.26450325 
7
Properties=species:S:1:pos:R:3:momenta:R:3:forces:R:3 energy=-4161.806598186936 pbc="F F F"
O       1.44711834      -1.15009015      -1.07886829       0.68633838      -0.28979648      -0.37536463      -0.25513621       2.04222316      -0.42266956 
H       2.38075684      -1.24094767      -1.37465752       0.18522338       0.17547813       0.06414666      -0.64753911      -0.55677475      -0.29765802 
H       1.51347031       0.13763795      -0.65084333       0.11880711       0.25278619       0.14694604      -0.30122179       0.14673289      -0.15420187 
H       0.80494267      -1.19970593      -1.85557246      -0.11014509       0.04292085      -0.18936472       1.33980260      -0.22173568       1.06896692 
O       1.58970812       1.34439921      -0.41979017      -0.79024560      -0.61516518       0.14529567      -0.15894579      -1.66851340      -0.97645669 
H       1.15163036       1.58304909       0.40426823       0.03980256       0.12708141       0.11086900      -0.17000931       0.16027663       0.55455389 
H       1.13893114       1.82120124      -1.14549350      -0.12978074       0.30669508       0.09747197       0.19304961       0.09779116       0.22746534 
7
Properties=species:S:1:pos:R:3:momenta:R:3:forces:R:3 energy=-4161.999324450036 pbc="F F F"
O       1.61524854      -0.92310700      -1.36988997       0.07969072       0.16851552      -1.74855167      -0.45477514      -0.10211137       0.10721624 
H       2.21409201      -1.53514414      -0.87974456       0.03062920      -0.11236609       0.12992633      -0.69524161       0.20228448      -0.56225742 
H       1.44169588       0.16468345      -0.81505632       0.25972526      -0.27761002      -0.07505261       0.34784017      -0.35916557       0.26608538 
H       0.77823681      -1.34836977      -1.67710210       0.12826581       0.17463038       0.02805639       0.97205907      -0.08868963       0.32640387 
O       1.45814113       1.17101371      -0.21415356      -0.39159959      -0.36722053       1.57861987      -1.73543927       0.62241767       1.88699398 
H       1.08534974       1.11428647       0.74749921      -0.16242820       0.28903608       0.04314408       1.01593133      -0.03113227      -2.13463669 
H       0.89002451       1.85507549      -0.64266087       0.05571679       0.12501466       0.04385761       0.54962546      -0.24360331       0.11019464 
7
Properties=species:S:1:pos:R:3:momenta:R:3:forces:R:3 energy=-4161.972888444945 pbc="F F F"
O       1.69852953      -0.72184588      -1.60728183      -0.17265331       1.18313570      -0.29462160      -0.59101960      -1.55100623      -0.08307355 
H       2.47459692      -1.28759598      -1.40265463       0.09497374       0.01467787       0.00955103      -0.06426250       0.69267258       0.01124175 
H       1.31703330       0.18004355      -0.71171610       0.02622604      -0.07064399       0.07919713       0.57755696      -0.87908251      -0.09939013 
H       1.02776206      -1.40924648      -1.84282964       0.40672994      -0.06618651      -0.04567472       0.26281439       0.81592609      -0.04828442 
O       1.33729617       0.97102459       0.02399321      -0.43265922      -0.45883407       0.45744753      -0.45057483       0.08715248       2.61078669 
H       1.04042304       0.90946949       0.99595667       0.09154468      -0.42273771      -0.31684725       0.47152225      -0.21523141      -2.00512067 
H       1.14579996       1.83767167      -0.31780305      -0.01416187      -0.17941129       0.11094787      -0.20603667       1.04956900      -0.38615967 
7
Properties=species:S:1:pos:R:3:momenta:R:3:forces:R:3 energy=-4161.874258070971 pbc="F F F"
O       1.84817572      -0.63277449      -1.73854584       0.26610627       0.31571970       0.12753864       0.06364222       0.03386782      -0.30622137 
H       2.61996674      -0.45579694      -2.32306848      -0.27374107       0.03026602      -0.07168428      -0.48838342       0.20334919       0.64499399 
H       1.46573795      -0.06271172      -0.95555011       0.08772591      -0.06306641       0.01377789       0.71746593       0.73190183       0.68015844 
H       1.41299798      -1.47431535      -1.87732522       0.29711352      -0.12022072       0.05423331      -0.14221161      -0.63497229      -0.27135314 
O       1.19118828       0.89098518       0.20487616      -0.38209056      -0.60023202       0.35938323       0.38938788      -0.94065449      -0.64311423 
H       1.02194689       0.68320981       1.13157738       0.22211021       0.29998629      -0.33780761       0.30454089      -0.31668184       0.23400161 
H       0.42880580       1.39660077      -0.04223332      -0.21722427       0.13754714      -0.14544118      -0.84444189       0.92318978      -0.33846530 
7
Properties=species:S:1:pos:R:3:momenta:R:3:forces:R:3 energy=-4161.707734389721 pbc="F F F"
O       1.87107424      -0.71474916      -1.62696910       0.57531085      -0.79212940       0.12492228      -1.09474688      -0.00306033       1.29360847 
H       2.26743636      -0.01709943      -2.14488921      -0.15001206      -0.06395114      -0.13624019       0.65131418       0.49383566      -0.91346861 
H       1.23420341      -0.07642700      -0.86457149      -0.11671120      -0.02486966      -0.08781736       1.25838289      -0.03389717       0.10156785 
H       2.59353729      -1.22870281      -1.20295716       0.32902170      -0.02145158       0.07077710      -0.37826294       0.14184411      -0.17260853 
O       1.11995834       0.93826191       0.03873749      -0.34445381       1.07532130       0.27454656      -3.09159689       0.78989908      -3.46371171 
H       1.43300488       0.65064799       0.84759322      -0.07111568      -0.06920563      -0.20752082       1.02409411      -0.82145513       3.23414149 
H       0.18839086       1.30929429       0.16423328      -0.22203980      -0.10371390      -0.03866758       1.63081553      -0.56716622      -0.07952897 
7
Properties=species:S:1:pos:R:3:momenta:R:3:forces:R:3 energy=-4161.878504131918 pbc="F F F"
O       2.03783840      -0.75687739      -1.43269886       0.80442455      -0.10604703       0.51561532       0.01192306       0.84076080       0.08763528 
H       1.67611129      -0.80331702      -2.32317700      -0.22395542      -0.04644708       0.17515820      -0.10967465      -0.36742371      -0.58473793 
H       1.52031364       0.22308484      -0.87166208       0.12552097      -0.02104324      -0.27505045       0.69145389      -0.64222843       1.20932146 
H       3.01310859      -0.77612038      -1.52976298       0.03231229       0.13747454       0.17039922      -0.31974147       0.11401698       0.20483077 
O       0.98523951       0.98715104      -0.08101365      -0.67648466       0.10364926      -0.51903243      -0.18479054       0.61512280      -4.86434308 
H       0.90483883       0.80093229       0.80886273      -0.01777533      -0.07756031      -0.03569880      -0.12808822      -0.96089571       3.43443382 
H       0.09357606       1.08582407      -0.46762107      -0.04404240       0.00997385      -0.03139106       0.03891794       0.40064728       0.51285967 
7
Properties=species:S:1:pos:R:3:momenta:R:3:forces:R:3 energy=-4161.85123279366 pbc="F F F"
O       2.27441378      -0.73911633      -1.28976568       0.52351853       0.24892258       0.34790759      -2.09035426       1.07672606       0.31994512 
H       2.03270174      -1.14353281      -2.15053784       0.06373118       0.14594690       0.07831724       0.82751754       0.21005650       0.24617674 
H       1.34715292       0.05197639      -0.93229753       0.07324200       0.17917782      -0.02934865       1.20643845      -0.35482871       1.08797386 
H       3.11358696      -0.24150497      -1.26751793       0.00064912      -0.02204425       0.00081559      -0.05182734      -0.37140896      -0.58728763 
O       0.76065019       0.94503616      -0.23506768      -0.51980542      -0.62961285      -0.53416347      -1.69954697       0.31003033      -1.42521372 
H       0.65506117       1.00399371       0.72843515      -0.08256589       0.06089984       0.29874905       0.47825941      -0.49195882       0.11882812 
H      -0.13079724       1.24601604      -0.58493187      -0.05876952       0.01670997      -0.16227734       1.32951317      -0.37861639       0.23957751 
7
Properties=species:S:1:pos:R:3:momenta:R:3:forces:R:3 energy=-4161.97478738605 pbc="F F F"
O       2.34810678      -0.63137077      -1.22396632      -0.52389807       0.24176142      -0.08666519       0.64895499       0.06460897       0.01958344 
H       2.46923701      -0.56232094      -2.19862784       0.41678334      -0.07780396       0.21383397       0.10435526      -0.01026223       0.58830514 
H       1.56197768       0.04192621      -0.79425976       0.04287346       0.22365152      -0.02658901       0.33158506       0.28714344       0.37846233 
H       3.21762757      -0.56248934      -0.74697220      -0.05446383      -0.09798936       0.01969514      -0.77655009      -0.07951895      -0.63234361 
O       0.65777749       0.87186900      -0.32957062      -0.12858651      -0.39777351      -0.21574390      -1.29436486      -0.58411938       1.10537614 
H       0.39757381       1.00110119       0.63145045       0.27259892       0.05955493       0.18799972       1.04203853      -0.01729813      -1.08377067 
H      -0.16556972       0.44990196      -0.64285659      -0.02530730       0.04859896      -0.09253073      -0.05601888       0.33944629      -0.37561276 
7
Properties=species:S:1:pos:R:3:momenta:R:3:forces:R:3 energy=-4161.95044173098 pbc="F F F"
O       2.33603380      -0.57857287      -1.28098283       0.06036735       0.56102560      -0.53901967      -0.63992277      -0.16491189       0.30433255 
H       3.00890130      -0.18662324      -1.83087727       0.05179057       0.05448034       0.18217755       0.34542481       0.85906187      -0.58823185 
H       1.46348529       0.08749163      -0.59879210       0.10830866      -0.39003543       0.40875642       0.62683834       0.65389480       0.18849202 
H       2.76698620      -1.34462040      -0.91211312      -0.16711429       0.15630871      -0.20979967       0.08466428      -0.86486414       0.54766762 
O       0.67100775       0.85074146      -0.28624351       0.23636567      -0.24404990       0.21396147      -1.64030711      -1.48436028      -0.51298501 
H       0.30297534       0.85206188       0.63302369      -0.30173719      -0.01908840      -0.06698171       0.71071544       0.00953815      -0.39708359 
H      -0.07987022       0.45713652      -0.82522887       0.01201924      -0.11864092       0.01090562       0.51258700       0.99164150       0.45780826 
7
Properties=species:S:1:pos:R:3:momenta:R:3:forces:R:3 energy=-4161.942738176276 pbc="F F F"
O       2.40064194      -0.43221106      -1.44710781       0.63882473       0.15172628      -0.49433955      -0.50030084       1.04056026       0.38922591 
H       3.19032795       0.15970862      -1.43979477       0.20446016      -0.00673620       0.02270467      -0.60111809       0.04535140      -0.27168209 
H       1.46670655       0.03125837      -0.93089904      -0.08770804      -0.25476542       0.41544481       0.42181593       0.63924704      -0.22362348 
H       2.63218489      -1.10951071      -0.81704209      -0.28947647       0.10295737       0.19226799       0.45188681      -1.30552974       0.37922523 
O       0.60964296       0.67848495      -0.15219458      -0.44213272       0.20467042      -0.12581049       0.10911220      -0.22702485      -0.64984189 
H       0.36779981       0.18513678       0.62950906      -0.16345319      -0.14028383      -0.03460575       0.02058549      -0.39754845       0.86210315 
H      -0.24601980       1.00985447      -0.46664893       0.13948553      -0.05756861       0.02433831       0.09801849       0.20494434      -0.48540682 
7
Properties=species:S:1:pos:R:3:momenta:R:3:forces:R:3 energy=-4161.8386948341 pbc="F F F"
O       2.39637837      -0.41484929      -1.40229555       0.54828429       0.06298841      -0.74077918       0.48512873       1.07744135       0.23751215 
H       3.05120470       0.32234839      -1.60256639       0.00349903       0.02929092      -0.04889433      -1.03074107      -1.09182191       0.33139761 
H       1.42765467      -0.07529461      -0.59862247       0.31201737      -0.22756695      -0.06477575       0.42792204       1.39663642      -0.76822343 
H       2.92503697      -1.18404648      -1.15454671      -0.05262041      -0.23809506       0.18749159       0.14161932      -0.31203139       0.00732376 
O       0.60770248       0.64952060      -0.13201533      -0.63686951       0.23741687       0.51948076       0.79173412      -2.87458072       1.35949928 
H      -0.17167975       0.09454520       0.00065231      -0.08177395      -0.04314277      -0.06300914      -0.42976288      -0.33894788       0.64547880 
H       0.27725372       1.30305167      -0.70133934      -0.09253682       0.17910859       0.21048604      -0.38590025       2.14330413      -1.81298816 
7
Properties=species:S:1:pos:R:3:momenta:R:3:forces:R:3 energy=-4162.07757742531 pbc="F F F"
O       2.43701499      -0.39693022      -1.33826948      -0.15059946       0.21796879       0.45642567       0.17399899      -0.68445564       0.86182302 
H       3.04808663       0.10999809      -1.89863991      -0.23368720       0.14372378       0.07889573      -0.01227700       0.05295799       0.11252714 
H       1.63535224       0.15289280      -0.70087068       0.23407480      -0.22886620       0.12485239      -0.08312919       0.32252184      -0.32545204 
H       2.92394290      -1.10808695      -0.84893865      -0.05395631      -0.17941255       0.05690412      -0.32746084       0.65280820      -0.50696564 
O       0.55165154       0.59671110      -0.18564370       0.18117300      -0.02397194      -0.34763838      -0.59280134       0.22651215      -0.61158803 
H      -0.18053234       0.32655785      -0.77790100       0.02472686       0.06775136      -0.32747952       0.19412182      -0.22485568       0.30749004 
H       0.32727717       1.53302399       0.00489518      -0.00173169       0.00280676      -0.04196001       0.64754757      -0.34548884       0.16216550 
7
Properties=species:S:1:pos:R:3:momenta:R:3:forces:R:3 energy=-4161.966884191774 pbc="F F F"
O       2.51123332      -0.37751594      -1.30279207      -0.40513028       0.05419959       0.24756602      -1.17954612      -0.73710894       1.50670724 
H       3.29821374       0.10541577      -1.54071199      -0.07733435      -0.20951381       0.10726427       0.74289078       0.51029132      -0.34347051 
H       1.48250026       0.26522488      -0.92886919      -0.18276220      -0.04952533      -0.01775873      -0.14582588      -0.92528867       0.43214351 
H       2.77061158      -1.05012264      -0.60458367      -0.18914293       0.13435710       0.20935853      -0.37023248       0.88098004      -1.02540315 
O       0.47613364       0.56334730      -0.25892324       0.60145015       0.66529406      -0.47980695       0.94722091      -0.23871992      -0.90776475 
H      -0.42789482       0.46519315      -0.63890201       0.19044672      -0.34577471      -0.18210069       0.65950639       0.32777345       0.19777140 
H       0.65132273       1.45008175       0.09160811       0.06247290      -0.24903692       0.11547756      -0.65401360       0.18207271       0.14001627 
7
Properties=species:S:1:pos:R:3:momenta:R:3:forces:R:3 energy=-4161.821234091703 pbc="F F F"
O       2.55934700      -0.45849288      -1.11792077       0.28284483      -0.94317606       0.70270535      -1.32178689       0.56798695       0.50863608 
H       3.32698173      -0.06620748      -1.52108327       0.11203133       0.21163894       0.09919970       0.71757957       0.33207979      -0.30987646 
H       1.51083266       0.26941008      -0.60918787      -0.16584777      -0.20443268      -0.23813357      -0.98649258      -0.59772184       0.11432108 
H       2.73023603      -1.38736745      -0.93161243      -0.03412790       0.01037705       0.03301496      -0.00478284      -0.23107465       0.18711485 
O       0.40798926       0.66586022      -0.38300617      -0.30884990       0.91688161      -0.46432908       1.79582696      -3.15541255      -2.07573302 
H      -0.01334521       0.49967538      -1.27959781      -0.01943406       0.12472317      -0.09231032       0.07190612       0.53513245       1.22751857 
H       0.53797610       1.57846281      -0.24481189       0.13338346      -0.11601203      -0.04014704      -0.27225034       2.54900985       0.34801890 
7
Properties=species:S:1:pos:R:3:momenta:R:3:forces:R:3 energy=-4162.043795921043 pbc="F F F"
O       2.44365793      -0.62815578      -1.00081336       0.07076080      -1.05823172       0.33853756      -0.37526081       0.93154448       0.70559206 
H       3.30747906      -0.35168124      -0.62669973      -0.09705669       0.03308060       0.08766811      -0.20148600      -0.44770712      -0.19767199 
H       1.59274245       0.20358572      -0.70713925      -0.09126646      -0.07568370      -0.20838887      -0.12363389      -0.23138846      -0.48845685 
H       2.14500675      -1.44855880      -0.57027790      -0.25159712      -0.18796511       0.05357957       0.42276617      -0.19302021      -0.02467584 
O       0.55682127       0.83739125      -0.56625706       0.07070196       1.31522503      -0.43436629      -0.31993567      -2.17238485      -1.35262827 
H      -0.05660121       0.72843556      -1.34016705       0.33075826      -0.16410146       0.03028004       0.58957703       0.28415605       0.84201124 
H       0.57800863       1.73254115      -0.29217832      -0.03230076       0.13767635       0.13268988       0.00797317       1.82880010       0.51582965 
7
Properties=species:S:1:pos:R:3:momenta:R:3:forces:R:3 energy=-4162.038938997568 pbc="F F F"
O       2.29309983      -0.83181732      -0.91652535      -0.65414406      -1.01350709      -0.33575245      -1.66698472      -0.01345580      -0.60981576 
H       3.13493829      -0.72389718      -0.47553405      -0.03848885       0.17090361       0.16546496       0.60329638      -0.12407560       0.45239313 
H       1.54409365       0.02280151      -0.83395564       0.11595831      -0.23690483       0.27580435       0.06277443       0.23975035       0.32740272 
H       1.87750476      -1.71233923      -0.77810021      -0.09972537      -0.14371853       0.09404447       0.53369419       0.40553514       0.07967009 
O       0.69154244       1.05624188      -0.63376540       0.35676197       1.21553436      -0.62111040       0.95752074      -1.35009089       0.05715223 
H       0.08058880       1.19237872      -1.37371273       0.31173633      -0.04447293       0.21953668       0.11410482       0.63856993       0.12367845 
H       1.18087439       1.84429687      -0.34148708       0.00790168       0.05216540       0.20201238      -0.60440584       0.20376686      -0.43048087 
7
Properties=species:S:1:pos:R:3:momenta:R:3:forces:R:3 energy=-4161.958837246957 pbc="F F F"
O       2.19237292      -0.91083692      -0.83918498      -0.30873166      -0.67104139      -0.03362776      -0.47251853       0.78575742      -0.02943167 
H       2.97327136      -1.07761222      -0.27521478       0.07093752       0.14744009       0.19202960      -0.50212210      -0.21416666      -0.21114328 
H       1.50033022       0.21164587      -0.73318667       0.00382474       0.02824198      -0.04664462      -0.10399293      -0.05760737       0.35344168 
H       1.60265308      -1.68238829      -0.91713732       0.11713649       0.09170974       0.07240680       0.55105788      -0.08208930       0.26038767 
O       0.79277056       1.14160978      -0.69707154       0.01863506       0.32433897      -0.09721545       2.63614705      -0.76569937       2.42099419 
H       0.37684060       1.12801576      -1.52266521       0.07990454      -0.02817821       0.04883007      -1.45156547       0.60791595      -2.52484653 
H       1.35694951       1.94281930      -0.57733744       0.01829331       0.10748883      -0.13577864      -0.65700590      -0.27411068      -0.26940207 
7
Properties=species:S:1:pos:R:3:momenta:R:3:forces:R:3 energy=-4161.994309357577 pbc="F F F"
O       2.21576274      -0.89205113      -0.79957961       0.27021854      -0.33417581       0.26686259       0.10577237       1.62554280      -0.28552080 
H       2.87398848      -0.90188608      -0.08297649      -0.06949006      -0.13430111      -0.25989398      -0.07120205      -0.12447511      -0.07080412 
H       1.54308169       0.11681522      -0.85299104       0.26526796      -0.07981483       0.00643414       0.16162563       0.09912479       0.65237678 
H       1.63548670      -1.63976167      -0.72432734       0.08976822       0.14570350      -0.06955738      -0.48891194      -1.15571332       0.18871320 
O       0.78110830       1.10856409      -0.76473085      -0.50424199       0.24451691       0.28596148       1.85670467      -0.76135018       2.29305779 
H       0.41845744       1.25974150      -1.60956956       0.15756395       0.03269293      -0.18055738      -0.93317288       1.10512880      -1.83509902 
H       1.15289023       1.91390484      -0.31040406      -0.20908663       0.12537842      -0.04924947      -0.63081580      -0.78825778      -0.94272382 
7
Properties=species:S:1:pos:R:3:momenta:R:3:forces:R:3 energy=-4161.96252726549 pbc="F F F"
O       2.30599469      -0.78997452      -0.84149185      -0.03169817       0.57892703      -0.28435703      -0.32187219       1.92744704      -0.02778040 
H       2.75184957      -0.63351050       0.00707590      -0.04423149       0.05453751       0.10869965       0.26744601      -0.59293775       0.02016862 
H       1.45253780      -0.09622008      -0.87456600       0.04780717       0.08970486       0.06537110       0.35030205       0.46053661       0.05257851 
H       2.06403393      -1.68385619      -1.02085731       0.22407511      -0.14923538      -0.08479678      -0.09017479      -1.66978235       0.05077347 
O       0.72472180       1.02359130      -0.74293321      -0.13068193      -0.64007958       0.28795508       0.21791161      -1.36341034      -1.99500998 
H       0.18191508       1.41958439      -1.43937008      -0.16037496       0.26092412       0.02181932       0.00628764       0.07233611       0.16866155 
H       0.63637240       1.47134388       0.06670842       0.09510427      -0.19477856      -0.11469135      -0.42990032       1.16581068       1.73060824 
7
Properties=species:S:1:pos:R:3:momenta:R:3:forces:R:3 energy=-4161.929444327463 pbc="F F F"
O       2.43505983      -0.68192629      -0.88218035      -0.23088089       0.15073118      -0.15396457      -0.83475810      -0.47005800       0.05895711 
H       3.27033516      -0.82321557      -0.34566240       0.16348241       0.12057042       0.06083444      -1.40532903      -0.07973388      -0.71705002 
H       1.59367129       0.13545773      -0.63795889       0.08782629       0.00338732       0.07068396       0.16692350      -0.05265114      -0.14625570 
H       1.95729211      -1.51353912      -1.19923482       0.25144423      -0.01503117      -0.18972642       1.35475790       1.04131930       0.76615829 
O       0.55709162       0.90144843      -0.67896200      -0.10677792      -0.36407234       0.26246463       1.43140529      -1.30133523      -3.20769854 
H       0.54613196       1.47576501      -1.49304270      -0.12740453       0.05771807       0.11811909      -0.04927450      -0.65505175       0.97260986 
H       0.33138358       1.42658395       0.04534595      -0.03768959       0.04669652      -0.16841113      -0.66372506       1.51751071       2.27327900 
7
Properties=species:S:1:pos:R:3:momenta:R:3:forces:R:3 energy=-4162.055114121625 pbc="F F F"
O       2.46865778      -0.64992501      -1.00025165      -0.69260561       0.09257646      -0.16076434      -0.46961283       0.54764672       1.08670414 
H       2.96540315      -0.83526410      -0.15180293      -0.04893186      -0.19912266      -0.18415742      -0.60915128       0.03422266      -1.20327873 
H       1.50045787       0.09731314      -0.83484259      -0.03320456       0.08688133       0.14811055       0.31847502      -0.02288270       0.07859473 
H       2.25139841      -1.48309378      -1.45856410       0.21168611       0.14231879       0.06775379       0.14846244       0.05557541       0.20663489 
O       0.53549203       0.86951145      -0.57345046       0.86557977      -0.26970279      -0.34478717       0.22715163       0.61021956       0.16581124 
H       0.18475669       1.50988011      -1.23111413      -0.14684048      -0.16393898       0.15359789       0.29404916      -0.63072978      -0.06188566 
H       0.60635959       1.41119614       0.24511974      -0.15568337       0.31098785       0.32024670       0.09062586      -0.59405188      -0.27258061 
7
Properties=species:S:1:pos:R:3:momenta:R:3:forces:R:3 energy=-4161.8492428389045 pbc="F F F"
O       2.38265072      -0.71389173      -1.12558009      -0.18261199      -0.91478323      -0.48491430       0.04664177      -0.03428723       1.28620066 
H       2.83600779      -1.29531270      -0.46935098      -0.04363183      -0.13232840      -0.17149660      -0.06526622       0.82723875      -0.18632128 
H       1.40526363       0.21672664      -0.66284238      -0.16161364       0.03868162       0.04830529      -0.04873337      -0.43246506       0.29624967 
H       1.95376249      -1.37701417      -1.66000011       0.11991354       0.12076714       0.09556198      -0.47526465      -0.47280904      -0.96082976 
O       0.60525237       0.94165441      -0.41863264       0.07638142       0.57657574       0.57104480       2.29324025       0.26870555       1.77497319 
H       0.51233768       1.37082580      -1.25413544       0.00771367       0.08692981       0.12086919      -0.82943633       0.98232939      -1.71069977 
H       1.05887235       1.65503243       0.14706875       0.18384882       0.22415731      -0.17937037      -0.92118145      -1.13871236      -0.49957272 
7
Properties=species:S:1:pos:R:3:momenta:R:3:forces:R:3 energy=-4161.852302645928 pbc="F F F"
O       2.18899088      -0.76345107      -1.25566170      -0.13951172      -0.45946209      -0.21573161       0.26092001       1.43932638       0.94429715 
H       2.83874394      -1.06878813      -0.61521967       0.21040714      -0.04079465      -0.20036404       0.77968822      -0.19094720       0.29505998 
H       1.53175525      -0.01467551      -0.72903078       0.26155458       0.21815437       0.14257267       0.00529651       0.32698260      -0.79759741 
H       1.67683050      -1.52182504      -1.47082398      -0.12009567      -0.17737540      -0.04432768      -1.05091455      -1.55804165      -0.76778146 
O       0.83518543       0.98934488      -0.30447385      -0.07570568       0.36601157       0.21457394       0.82969864       2.85347775       0.39492427 
H      -0.05400512       1.26853028      -0.51693881      -0.10250054       0.12275332       0.22315997      -1.30918043      -0.97662332      -0.29049275 
H       1.19719018       1.93667912      -0.31451954      -0.03414811      -0.02928711      -0.11988324       0.48449160      -1.89417455       0.22159023 
7
Properties=species:S:1:pos:R:3:momenta:R:3:forces:R:3 energy=-4161.669095078398 pbc="F F F"
O       2.14422136      -0.68071973      -1.49981838       0.03561570       0.72169378      -0.83039452       1.07065690      -1.04093955       2.73816008 
H       3.08641952      -0.45952367      -1.26516901      -0.02002717       0.16863103      -0.10662467      -0.44142204      -0.23105064      -0.85687304 
H       1.62543537       0.10649532      -0.56654820       0.18935133      -0.00444069       0.04890905      -1.34779705       0.16500762      -0.94371879 
H       2.10371041      -1.66292697      -1.20215265      -0.01722283      -0.20994828       0.22841306      -0.19157275       1.87432937      -0.80431922 
O       0.87272472       0.95148688      -0.08064160      -0.69009359      -0.96545919      -0.22522473      -0.45245365      -1.71281985       0.98180831 
H       0.14654038       0.53607841       0.47763017       0.27009227       0.18006361       0.58141241       1.28141769       0.40332094      -0.29500485 
H       0.34316729       1.36756696      -0.76770318       0.23228428       0.10945973       0.30350940       0.08117089       0.54215211      -0.82005249 
7
Properties=species:S:1:pos:R:3:momenta:R:3:forces:R:3 energy=-4161.878008819848 pbc="F F F"
O       2.11357951      -0.56115128      -1.59542343       0.19326616      -0.08924090      -1.04956101      -2.47401155       0.02995388       1.32898362 
H       2.87411305      -0.16362674      -1.99611266      -0.29442771       0.06176379       0.22043861       1.08883815      -0.12711834      -0.39008558 
H       1.34376891       0.07044645      -0.77276423       0.54858054       0.17600873       0.36611206       0.47921738       0.60060960       0.14791943 
H       2.14058377      -1.48883962      -1.32338454      -0.13908971       0.14919623      -0.05833039       0.78865864      -0.12067884      -0.52781776 
O       0.84344632       0.76351178       0.05075656      -0.23866940      -0.43721046       0.58259433       2.51831568      -2.01186993       0.52719287 
H       1.60058270       1.15906393       0.57167254       0.10538554       0.15090908      -0.16590850      -1.30941801      -0.06416431      -0.56320809 
H       0.29728026       1.39639803      -0.37146319      -0.17504543      -0.01142647       0.10465490      -1.09160030       1.69326795      -0.52298448 
7
Properties=species:S:1:pos:R:3:momenta:R:3:forces:R:3 energy=-4161.48561215224 pbc="F F F"
O       2.15373003      -0.36163703      -1.69469018      -0.71064415       0.56846294       0.11354711      -5.54165105       3.38643506       1.42301391 
H       3.03626349      -0.36603268      -1.81837708      -0.18992824      -0.03215089       0.09414361       4.94377638      -0.75405550      -0.64224459 
H       1.62236432       0.34744137      -0.89786399       0.28479318       0.20780380       0.20109222       0.06361879      -1.21512527      -0.13125939 
H       1.62511808      -1.13048368      -1.60699975      -0.01387505       0.12240781      -0.19633509       0.06897795      -2.10184588      -0.37591531 
O       0.86962197       0.59189493       0.12047235       0.77668183      -0.66174474      -0.39270041      -1.02899021       0.04129713       0.55154563 
H       0.89705495       1.51606609       0.42042885      -0.05946506      -0.08474070      -0.08754625      -0.15504802      -0.11778188       0.09631403 
H       0.02279716       0.16366271       0.47979348      -0.08756251      -0.12003822       0.26779881       1.64931615       0.76107634      -0.92145428 
7
Properties=species:S:1:pos:R:3:momenta:R:3:forces:R:3 energy=-4161.901228192574 pbc="F F F"
O       2.08659085      -0.22609510      -1.82014810       0.34244943       0.87289816       0.59665131      -2.03886776       1.97277127      -0.24369042 
H       2.75153556      -0.85915902      -1.84649648       0.10214201      -0.26659050      -0.39241244       2.25166194      -2.05626080       0.30527592 
H       1.52053269       0.17536688      -0.62769287      -0.03453708       0.24621411      -0.35953059      -0.89578085      -0.57541595       0.06613722 
H       1.86785838      -0.06578326      -2.76150361       0.03729240       0.47666243      -0.10086614      -0.26544232       0.27038773       0.69880226 
O       0.94536080       0.45304740       0.30141174      -0.65612600      -1.24900251       0.21175151      -0.04581770      -1.20004054      -0.18095430 
H       0.77276465       1.39211747       0.26274298       0.06056573      -0.13755289      -0.10226676      -0.39046491       0.87455083       0.31126158 
H       0.15441305      -0.05942178       0.66932823       0.14821351       0.05737120       0.14667311       1.38471160       0.71400746      -0.95683226 
7
Properties=species:S:1:pos:R:3:momenta:R:3:forces:R:3 energy=-4161.873630579348 pbc="F F F"
O       2.20774581       0.02529054      -1.74585427       0.24976427       0.35357976      -0.50587393       0.31304666      -0.77200824      -2.53361465 
H       2.00645712      -0.81454530      -2.29229490       0.06739409      -0.10253191      -0.20003447       0.18117718       1.45165592       1.46484149 
H       1.56286378       0.29576991      -0.90469498       0.06651152       0.22874756       0.06846984      -0.39134830      -0.57088338       0.50779245 
H       2.40151158       0.71650625      -2.43258690      -0.00395380       0.36553639       0.14962015      -0.15406142      -0.30148156       0.88333419 
O       0.84494241       0.19861590       0.25430083      -0.61533849      -1.15746252       0.41487327       2.08595701       0.42924669      -1.37704420 
H       0.50547222       0.97307503       0.68473296       0.03637845       0.17245239       0.21637565      -0.75344151       0.46590389       0.57348093 
H       0.26166831      -0.53934166       0.20977416       0.19924396       0.13967833      -0.14343051      -1.28132962      -0.70243331       0.48120979 
7
Properties=species:S:1:pos:R:3:momenta:R:3:forces:R:3 energy=-4161.974753634679 pbc="F F F"
O       2.24433299       0.13445803      -1.76634773      -0.04776376       0.13007257      -0.69511825      -0.48081696      -1.10091906      -0.40510404 
H       2.21463105      -0.43708891      -2.57183127      -0.10613473      -0.04946324       0.39609159      -0.10929290       0.24109233       0.96720658 
H       1.36406880       0.13574158      -0.61653368       0.18868658       0.39476559      -0.31694200       0.09862760      -0.40366581      -0.91896936 
H       2.55570894       0.96810365      -2.09253679       0.01165682      -0.02878725       0.27570316       0.45140486       1.05979063      -0.25616443 
O       0.77781137       0.04497038       0.24162455      -0.05984524      -0.33390293       0.42729574       2.15399713      -0.27508402       0.11401103 
H       1.24427563       0.52018125       0.95860023       0.07002128      -0.35564544       0.19416084      -0.89803068      -0.03720194       0.22201832 
H      -0.15591853       0.15048309       0.11370276      -0.05662096       0.24296070      -0.28119108      -1.21588904       0.51598786       0.27700190 
7
Properties=species:S:1:pos:R:3:momenta:R:3:forces:R:3 energy=-4161.889498471154 pbc="F F F"
O       2.16236019       0.22205736      -1.76755619      -0.37089496       0.19544700      -0.44792598       0.09902668      -0.04093669       0.59651552 
H       1.87940001      -0.16473795      -2.59851222       0.38794026       0.13897167      -0.06819871      -0.23511991      -0.19534527      -0.65949016 
H       1.45571195       0.14550497      -0.91229522      -0.26999259       0.12303051       0.19268807      -0.42059359      -0.40882006       0.53898707 
H       2.41717724       1.14078476      -1.87627129       0.04174025       0.11227037      -0.10287756       0.36479876       0.57735445      -0.46546903 
O       0.81582490      -0.03264886       0.23438054       0.11236622      -0.51802480       0.69404842       0.10308508       1.37662995      -1.32330052 
H       1.29722270      -0.78271568       0.60462203      -0.13912458      -0.24437361      -0.33071979       0.02835322       0.26515483       1.04535545 
H       0.87097645       0.84018041       0.70801578       0.23796542       0.19267887       0.06298555       0.06044976      -1.57403721       0.26740168 
7
Properties=species:S:1:pos:R:3:momenta:R:3:forces:R:3 energy=-4161.918552817306 pbc="F F F"
O       2.02693900       0.40614859      -1.84182828      -0.52469291       0.65168763       0.36880581       0.42939230       0.61242805       1.17164530 
H       2.10471083      -0.36428093      -2.42488856      -0.03270104      -0.18627150       0.06128185       0.40471690       0.25920225      -0.29598425 
H       1.72220087       0.10105204      -0.70795409       0.31579869       0.06445507       0.05131144      -1.13703827       0.21067696      -0.66567824 
H       2.68096393       1.14421177      -2.01344537      -0.02856325      -0.06228412       0.00845923      -0.77654334      -1.26013976       0.05022934 
O       0.92939590      -0.13041092       0.29260189       0.38269250      -0.29208454      -0.33514937       1.57032097       0.10654951      -0.02490655 
H       0.27058266      -0.85230240       0.22309900      -0.15383679       0.07899630      -0.10816622       0.43799447       0.26827743       0.19554047 
H       1.48883688      -0.21988263       1.10350585       0.04130280      -0.25449884      -0.04654274      -0.92884304      -0.19699443      -0.43084608 
7
Properties=species:S:1:pos:R:3:momenta:R:3:forces:R:3 energy=-4161.914983672947 pbc="F F F"
O       1.93353457       0.45935187      -1.90545123      -0.11012992       0.25974375      -0.19534896      -0.32251416       0.80274199       1.61949362 
H       2.22690720      -0.13369175      -2.62824528       0.07460250       0.05137518      -0.02707434       0.06075399       0.32528175       0.52250396 
H       1.39516484       0.13226373      -0.90120225       0.09617896      -0.09571666       0.04314064       0.46266397      -0.54610916      -0.07539754 
H       2.55720734       1.18727855      -1.63924045      -0.07313415      -0.21305513      -0.11649933      -0.32199689      -0.89348690      -0.92722676 
O       1.05308493      -0.19692472       0.36428088      -0.02549797      -0.12194168      -0.02400850      -0.76831353       1.24891043      -1.67939317 
H       0.07689223      -0.19727149       0.54349117       0.25196036       0.19671381       0.28636283       1.18966530      -0.42629883       0.10155786 
H       1.53044554      -0.96851630       0.67764792      -0.21397977      -0.07711928       0.03342765      -0.30025868      -0.51103928       0.43846203 
7
Properties=species:S:1:pos:R:3:momenta:R:3:forces:R:3 energy=-4161.857746815521 pbc="F F F"
O       1.86409305       0.45633393      -1.90853772       0.09598532       0.14352564       0.00156923      -2.36481408      -2.66585046       0.60821978 
H       2.05696840      -0.33177031      -2.48244403       0.14550419       0.12541127      -0.08146701      -0.10751900       0.88151165       0.59412526 
H       1.52738321       0.20407925      -0.82715509      -0.20483934      -0.03120812      -0.23771929       0.52060322      -0.78969812      -0.27381873 
H       2.53682035       1.08638420      -1.93396824      -0.08544193      -0.15766692       0.00524714       2.21479444       1.89880713      -0.33133020 
O       1.11523017      -0.21340451       0.35408335       0.11431977       0.05319216      -0.27048506       2.49986981      -0.55397886      -1.91943984 
H       0.33922856       0.25740341       0.52648369      -0.12970645      -0.03639396       0.38630199      -2.20862870       0.68102120       1.46719696 
H       1.44202350      -0.88656548       0.98037916       0.06417844      -0.09686007       0.19655299      -0.55430569       0.54818746      -0.14495323 
7
Properties=species:S:1:pos:R:3:momenta:R:3:forces:R:3 energy=-4161.904855060284 pbc="F F F"
O       1.79636570       0.57135841      -1.82619354      -0.43545837       0.52119154       0.47350407      -2.21037613      -0.58502855       1.92906927 
H       1.31920215       0.00309879      -2.42622082      -0.17910968       0.30445882      -0.15300571      -0.17948266      -0.31804088      -0.70193276 
H       1.65440020       0.15860729      -0.58985465      -0.21778857      -0.22339026       0.25453972      -0.33762118      -0.11264703      -0.66255479 
H       2.57052461       0.88283572      -2.20245447      -0.07782873      -0.04799691      -0.27079282       2.61709024       1.04519259      -1.42230955 
O       1.18138846      -0.35696641       0.25875322       1.16824524      -0.81059882      -0.43061624       0.43608080       0.95620332       2.87399151 
H       0.51270500       0.26422471       0.69893147      -0.15406866       0.20404940       0.03925911       0.82271551      -0.98967625      -0.77204628 
H       1.87049627      -0.52628862       0.98900720      -0.10399123       0.05228624       0.08711187      -1.14840659       0.00399680      -1.24421740 
7
Properties=species:S:1:pos:R:3:momenta:R:3:forces:R:3 energy=-4161.831789802445 pbc="F F F"
O       1.67606121       0.75226442      -1.82787641      -0.24933090       0.04084854       0.58711782      -1.64490112      -0.69168393      -0.19757929 
H       0.84459724       0.92305442      -2.34518500      -0.02705186       0.11086660       0.04031129       0.75377191       0.26487482       0.16940868 
H       1.27577962       0.24945899      -0.85573556       0.01487980       0.38521739      -0.17090193       1.25599184      -0.40230561      -0.11681575 
H       2.21552473       0.16034861      -2.41481122      -0.19893935      -0.09343937      -0.44185834      -0.27705074       0.28451907       0.71338050 
O       1.34629812      -0.52335425       0.28006231       0.67973697      -0.55193321       0.11472518      -0.79925019       0.85891460       1.45966568 
H       0.69023347      -0.50464896       1.06114327      -0.05500294      -0.00007152      -0.09278280       0.99472146      -0.04877491      -1.79807272 
H       2.19321883      -0.27616804       0.71248944      -0.16429172       0.10851157      -0.03661121      -0.28328316      -0.26554405      -0.22998709 
7
Properties=species:S:1:pos:R:3:momenta:R:3:forces:R:3 energy=-4162.024556062444 pbc="F F F"
O       1.57501199       0.77535920      -1.77221538       0.18559065       0.78498551       0.88013219      -0.75830426       0.83576783      -1.52942626 
H       1.05266252       1.61078350      -1.88352014       0.10437381      -0.13681453      -0.20177760       0.39040112      -0.65001524       0.78252391 
H       1.38080665      -0.05318268      -0.78669640      -0.32978972      -0.26096035       0.21462052       0.29536507       0.22737388       0.52966540 
H       1.65142499       0.51730331      -2.72231223      -0.24476053      -0.00249045      -0.32072317       0.27265602      -0.49140982       0.82256246 
O       1.46508061      -0.58711516       0.22925712       0.17482776       0.13679372      -0.35639237      -1.55667687      -0.19040367      -1.22437058 
H       0.62937718      -0.59335719       0.75191511       0.26991740      -0.21008028      -0.07242990       0.76197395      -0.00383789      -0.12018313 
H       2.22361964      -0.28404810       0.72144248      -0.16015937      -0.31143362      -0.14342967       0.59458496       0.27252491       0.73922819 
7
Properties=species:S:1:pos:R:3:momenta:R:3:forces:R:3 energy=-4161.772018901377 pbc="F F F"
O       1.53033950       1.02091312      -1.65882768      -0.38420972      -0.12694512       1.46510182       0.81563726      -1.88778309      -1.86898929 
H       0.88486164       1.70905116      -1.61506530      -0.03279593      -0.08705685       0.02001400      -0.90730017       1.11984584       0.29430531 
H       1.52932826       0.10192984      -0.64026177      -0.18570950       0.04358860      -0.26868602       0.14220412      -0.51514143      -0.34311758 
H       1.56868740       0.78938238      -2.66733996       0.02086617       0.31230433      -0.01292361       0.09111409       0.19770807       2.65291814 
O       1.49615997      -0.80592589       0.09460751       0.33552614      -0.18990536      -1.21584949      -2.17439334       1.75986377      -2.03459871 
H       0.91787498      -0.69703764       0.84198386       0.30748783       0.21541452       0.00122098      -1.32705521       0.36659867       0.59093739 
H       2.25288904      -1.13029544       0.49898160      -0.06116500      -0.16740012       0.01112231       3.35979326      -1.04109183       0.70854475 
7
Properties=species:S:1:pos:R:3:momenta:R:3:forces:R:3 energy=-4161.9213125712595 pbc="F F F"
O       1.40143315       1.16659394      -1.47608562       0.07476292       0.55793345       0.02795404       1.46388158      -0.48915036      -1.38338817 
H       0.57928965       1.46600848      -1.91731668      -0.20808403      -0.06315273      -0.08765373      -0.20152402      -0.42223547       0.75951107 
H       1.52564989       0.16492611      -0.74452925      -0.05860686       0.02340440      -0.01590354      -0.41514591      -0.33890525      -0.51730160 
H       2.05859136       1.19648635      -2.24984831       0.10015863      -0.12264849       0.22165610      -0.77209997      -0.16323943       1.64121777 
O       1.57068016      -0.92036186      -0.03692026       0.14814077      -0.12353632       0.11575736       0.01120711       0.63450658      -1.18758650 
H       1.88387059      -0.78554251       0.85432604       0.11501381       0.09985644       0.03931359       0.16869405       0.23856527       0.91063344 
H       1.96945836      -1.76476709      -0.33720779      -0.17138524      -0.37185674      -0.30112382      -0.25501283       0.54045867      -0.22308602 
7
Properties=species:S:1:pos:R:3:momenta:R:3:forces:R:3 energy=-4161.909304865068 pbc="F F F"
O       1.31001993       1.18203087      -1.26933973      -0.65155662       1.06896612       0.10589065       0.95216631       1.17165919      -1.03651608 
H       0.53604234       1.46659584      -1.84034559       0.02314590      -0.07583494      -0.01918392       1.01489392      -0.79237427       0.87883900 
H       1.56135208       0.18485559      -0.77822989      -0.01764493      -0.13329556      -0.01170014      -1.11824394      -0.68792857      -0.26319728 
H       2.16715472       1.48016653      -1.67076513      -0.16095508      -0.26708330       0.39675350      -1.05952200       0.20546795       0.12265819 
O       1.65311261      -0.93608494      -0.24403283       0.80111623      -0.56754725      -0.59467583       1.46525767      -1.63241506       1.45176985 
H       2.20376270      -1.02239886       0.60975333       0.05299204       0.11728467       0.18755472      -1.18342221       0.17446169      -1.72024615 
H       1.69109101      -1.82756603      -0.70916868      -0.04709753      -0.14248975      -0.06463898      -0.07112975       1.56112906       0.56669248 
7
Properties=species:S:1:pos:R:3:momenta:R:3:forces:R:3 energy=-4162.013594721858 pbc="F F F"
O       1.27201386       1.25044706      -1.21669383       0.27738762      -0.44602924      -0.49719285      -1.80358721      -1.43945843       0.12936077 
H       0.40949819       1.24014426      -1.75715565      -0.02076961       0.02160999       0.30533746       1.92630618       0.25389453       0.85214647 
H       1.56939640       0.22496575      -0.77281596       0.08871997       0.26852369       0.10180090      -0.34007652      -0.03908253      -0.40232733 
H       1.97933921       1.79771149      -1.56128381      -0.19164992      -0.38981901       0.38533897       0.23510451       0.43554569      -0.50113061 
O       1.74638827      -1.00311460      -0.30193660       0.06132634       0.40568550       0.05268076      -0.48110681       0.61678976       1.12420171 
H       1.42199004      -1.20369924       0.62609208      -0.17374232       0.07075012      -0.38291872       0.59437526      -0.00843917      -1.59583607 
H       1.90193882      -1.79947634      -0.84013976      -0.04127208       0.06927894       0.03495348      -0.13101542       0.18075016       0.39358506 
7
Properties=species:S:1:pos:R:3:momenta:R:3:forces:R:3 energy=-4161.807417861341 pbc="F F F"
O       1.29648259       1.30084501      -1.18063938       0.32793194       0.45659371       0.16284983      -0.89660980      -3.83771382       3.54244574 
H       0.39009309       1.53849586      -1.26637486       0.26929147      -0.10715745      -0.11151348      -1.41135648       0.60459016      -0.32134340 
H       1.47933106       0.13712277      -0.84037549       0.20562198      -0.23587358      -0.08668897       0.40590932       0.28446873      -0.03434058 
H       1.83935097       1.70107063      -1.78435356      -0.27434258       0.07757294      -0.07196933       2.33154624       1.72306342      -2.73467812 
O       1.73185115      -1.05270951      -0.32968489      -0.84695898      -0.47734327       0.07959204      -0.06657439       3.31593154      -0.79832268 
H       1.02009312      -1.48573193       0.09157875       0.17427262       0.03620091      -0.12138341      -1.30114927      -1.13362253       0.86102900 
H       2.39565963      -1.64405722      -0.63761349       0.14418355       0.25000673       0.14911332       0.93823437      -0.95671751      -0.51478996 
7
Properties=species:S:1:pos:R:3:momenta:R:3:forces:R:3 energy=-4161.949551944889 pbc="F F F"
O       1.28616603       1.29860009      -1.10877515      -0.15769614       0.95158804       0.01873885       0.15971333      -1.86937483       1.22489917 
H       0.36956565       1.42500082      -1.35065078      -0.47190017      -0.13274371       0.04503859      -0.77463562       0.63041730      -0.54585467 
H       1.35801292       0.16538715      -0.80224448       0.00450973       0.14821639      -0.15503923       0.57455677       0.13439750       0.19340581 
H       1.88152878       1.46082843      -1.84308647       0.25111573       0.09672831      -0.07911263       0.18565243       0.39753126      -0.73040092 
O       1.70985914      -1.07754413      -0.43332868      -0.05461490      -0.76466426      -0.12756928       0.01214913       1.43590425      -0.92917420 
H       1.35248943      -1.34994964       0.41259689       0.31020676      -0.27471348       0.19011415      -0.19758725      -0.31604902       0.61529821 
H       2.67573340      -1.02455958      -0.34934787       0.11837898      -0.02441129       0.10782955       0.04015121      -0.41282646       0.17182661 
7
Properties=species:S:1:pos:R:3:momenta:R:3:forces:R:3 energy=-4162.056608415214 pbc="F F F"
O       1.17058618       1.23072182      -1.03501160       0.11938119      -1.11612878       0.33079872      -0.78392430      -0.14317487       0.12260234 
H       0.27674875       1.20981200      -1.46884808      -0.47813211      -0.16536530      -0.27722347       1.10978543       0.20513260       0.24095835 
H       1.57490106       0.22138480      -0.71429574       0.09950396      -0.03536577       0.01418154      -0.05417081       0.02294296      -0.47318430 
H       1.81824083       1.78194159      -1.49711606       0.21207120       0.24804031       0.12532499      -0.17726221       0.23728778      -0.24913088 
O       1.83537414      -0.98264787      -0.49106556      -0.08304854       0.70734374      -0.32571014      -0.47481452       0.20463925       0.07951218 
H       1.20045282      -1.43014138       0.06660828       0.15543707       0.04640103       0.16123840      -0.35471719      -0.38164864       0.43529118 
H       2.60929587      -1.53511988      -0.57345679      -0.02521278       0.31507475      -0.02861003       0.73510360      -0.14517908      -0.15604888 
7
Properties=species:S:1:pos:R:3:momenta:R:3:forces:R:3 energy=-4161.840992142713 pbc="F F F"
O       1.09840500       1.26820045      -1.08489558      -0.16588299      -0.44931683       0.05380488       0.24521738       0.88066239      -1.58222660 
H       0.44321017       1.44191938      -1.88326566      -0.23330998      -0.00532499      -0.08103427       1.95404266      -0.51509097       2.02188047 
H       1.36361894       0.26341220      -0.85512450       0.23090952      -0.04044584      -0.04190945      -0.17464292      -0.26005561      -0.01199492 
H       1.97675616       1.77987493      -1.14650225       0.07597130       0.04442149       0.18754911      -1.82202529      -0.53558274      -0.21721457 
O       1.86156229      -1.04197367      -0.43222224       0.30482166       0.78218320      -0.23038223      -1.50255882       1.72239889       0.16890429 
H       1.93377029      -1.35968043       0.45794819      -0.06595676      -0.10671941       0.01665089      -0.24536126      -0.11087067       1.15761587 
H       2.49228612      -1.53089028      -0.90236690      -0.14655275      -0.22479761       0.09532106       1.54532825      -1.18146129      -1.53696455 
7
Properties=species:S:1:pos:R:3:momenta:R:3:forces:R:3 energy=-4161.990787374931 pbc="F F F"
O       1.07202458       1.24887353      -1.10801736       0.60066420       0.74447139      -0.25903950       1.11278105      -0.19668035       0.21593336 
H       0.55434228       1.40225253      -1.92615509      -0.07400511       0.12252210       0.16405857       0.33570089      -0.15431360       0.35691794 
H       1.60948647       0.10088645      -0.81771391      -0.08117670      -0.22021697      -0.11173485      -0.49360893      -0.31529279       0.29198897 
H       1.70962462       1.99657678      -0.98508929      -0.28379970      -0.05409808       0.14400241      -0.67411272      -0.56236587      -0.21040295 
O       1.96133737      -1.01884693      -0.41281506      -0.35655442       0.05443027      -0.31602100      -1.01184220       0.83664726       0.42696859 
H       1.57071477      -1.27363499       0.46875593       0.04091729      -0.33949995       0.28920758       0.54080595       0.60556695      -0.70031965 
H       1.60055181      -1.69175569      -1.01015063       0.15395444      -0.30760876       0.08952679       0.19027596      -0.21356161      -0.38108625 
7
Properties=species:S:1:pos:R:3:momenta:R:3:forces:R:3 energy=-4161.911841091527 pbc="F F F"
O       1.26119967       1.24633083      -0.98138953      -0.78886939      -0.38118030       0.88415470       0.83493752      -1.37086710      -1.72415909 
H       0.67734043       1.41170839      -1.72116361       0.37975339       0.16347708      -0.16503585      -0.50254025       0.58665643      -0.46347816 
H       1.38685003       0.01878427      -0.84034623       0.51187210       0.04326934      -0.11207410       0.44175918       0.41072430       0.52646186 
H       0.94410669       1.66198214      -0.21385144       0.03528370       0.24885608      -0.05128049      -0.92660796       1.34371708       1.78759970 
O       1.74505286      -1.02628305      -0.59417541      -0.36913758       0.10977839      -0.71594083      -0.06651283      -1.01579958       2.49856926 
H       1.88728290      -1.20306177       0.41198685       0.07278811      -0.19391680      -0.05169389      -0.38153058       0.35180207      -2.33018133 
H       2.57942124      -1.19670397      -1.03826273       0.15830968       0.00971620       0.21187046       0.60049492      -0.30623320      -0.29481224 
7
Properties=species:S:1:pos:R:3:momenta:R:3:forces:R:3 energy=-4161.93519706669 pbc="F F F"
O       1.13895702       1.31485899      -0.96031400       0.28135411      -1.12100787       0.36500480      -0.75234001       0.41284156       1.04687804 
H       1.79886291       1.91663740      -1.33287498      -0.12073547       0.15251191       0.07042595       0.03712625      -0.00701173      -0.05616564 
H       1.51978620      -0.06977296      -0.54875530      -0.07350672       0.08792877      -0.42586158      -0.08410402      -0.18091665      -0.47256488 
H       0.48598906       1.90687591      -0.48339646      -0.25639502      -0.10114653      -0.12443614       0.91447608      -1.04144159      -0.67351458 
O       1.81520151      -1.11137053      -0.63426239       0.27769593       0.49984749       0.18490999       0.42769689       0.13546497       1.11711798 
H       1.74542213      -1.65149183       0.21256420      -0.08398855       0.12758371      -0.06693193      -0.00279087       0.81124378      -1.08293288 
H       2.75177831      -1.14670947      -0.94742448      -0.02442427       0.35428252      -0.00311108      -0.54006433      -0.13018033       0.12118195 
7
Properties=species:S:1:pos:R:3:momenta:R:3:forces:R:3 energy=-4161.821948733967 pbc="F F F"
O       1.04809539       1.32313767      -0.92379335      -0.39012261      -0.02524066      -0.02393073      -0.44429036      -1.49818578       0.02847899 
H       1.37185245       1.82558654      -1.69530975       0.10321205      -0.02640587       0.02774805       0.74362454      -0.16704322       0.22209460 
H       1.55633021       0.20162436      -0.61505122      -0.05165039       0.10013483      -0.12104452       0.16099041       0.10322327      -0.99937905 
H       0.11990130       1.15308890      -1.20097289       0.06734406       0.40081940      -0.04732561       0.17067846       0.01753351       0.54171039 
O       1.97098224      -1.07376225      -0.61031879       0.09554238      -0.66082986       0.60154276      -0.40376993       2.13538960      -0.32238973 
H       1.34109516      -1.65677597      -0.18543336       0.23093138       0.04612095      -0.41991235      -0.15054164      -0.59198134       0.38080901 
H       2.88226179      -1.29630380      -0.36280960      -0.05525688       0.16540120      -0.01707760      -0.07669148       0.00106397       0.14867579 
7
Properties=species:S:1:pos:R:3:momenta:R:3:forces:R:3 energy=-4161.901819822257 pbc="F F F"
O       1.07194775       1.17056399      -0.93995476      -0.60300224       1.33185899      -0.72806496       0.36747092       3.16163734      -1.05336944 
H       1.66871932       1.73606458      -1.48962182      -0.13718652       0.05742621      -0.02977086       0.03589312      -0.57691666       0.51658555 
H       1.34628859       0.16055069      -0.93564243       0.34405766      -0.08926524       0.20137733       0.15578329      -1.35529469       0.49135590 
H       0.20283432       1.56618958      -1.10002021      -0.06000074      -0.24812777      -0.13977102      -0.65563943      -0.66132190       0.22641035 
O       1.94522420      -0.94730832      -0.58221099       0.76062549      -0.56908429       0.61959247       0.15049296       2.53041704       1.41461039 
H       1.90580961      -1.71990541      -1.06766044       0.01203052      -0.27496406      -0.17593937      -0.03728206      -2.89976186      -1.49233083 
H       2.17803623      -1.10110597       0.34375442      -0.31652417      -0.20784384       0.25257640      -0.01671880      -0.19875927      -0.10326193 
7
Properties=species:S:1:pos:R:3:momenta:R:3:forces:R:3 energy=-4161.934104551528 pbc="F F F"
O       0.94142160       1.10326420      -1.07182261      -0.15472299      -1.17178930      -0.28370260      -1.03345960      -1.07935071       0.34460172 
H       1.56687705       1.70511582      -1.41184618      -0.00126043      -0.34579893       0.05913442       1.55375098       1.88805237      -0.46066071 
H       1.50692976       0.10278038      -0.78140420       0.15731893      -0.18665514      -0.19678997      -0.15527617       0.35979744       0.19745243 
H       0.41792606       0.87666023      -1.84102277       0.16201436       0.00387481      -0.15537503      -0.95973339      -0.04217416      -0.51109550 
O       2.03500233      -0.84192688      -0.42639105      -0.73522962       1.28237086       0.33457646       1.10409771      -1.87476258       0.39236696 
H       2.78968897      -1.27160268      -0.91769857       0.56567149       0.29243806       0.03024839      -1.09192544       0.36530305       0.86775096 
H       1.66701976      -1.37559316       0.32261316       0.00620826       0.12555964       0.21190833       0.58254591       0.38313458      -0.83041586 
7
Properties=species:S:1:pos:R:3:momenta:R:3:forces:R:3 energy=-4161.717590473468 pbc="F F F"
O       0.85975596       1.18344449      -1.34191176       0.50509100      -0.46317107      -0.27306219       0.25777307      -2.05299161      -1.54617286 
H       0.78064745       2.08909436      -1.09211650      -0.25851739       0.19132017       0.03323968      -0.09124996       1.24407349       0.39321470 
H       1.70873958      -0.09145096      -0.60721489       0.17012973       0.15920111       0.05954387      -0.03242678      -0.67231890      -0.40164561 
H       0.66001902       1.14149686      -2.32253201       0.05483734       0.20047811      -0.10743648       0.31779277       0.07323187       1.57704083 
O       2.14348745      -0.99232634      -0.23638788      -0.39293448       0.36551638       0.26531599       0.03932895       2.54689202       0.90498174 
H       2.93537421      -0.61711405       0.30123754       0.08109126      -0.13202107       0.06414351      -1.37467986      -1.23426380      -0.67204316 
H       1.43798178      -1.37014545       0.36239388      -0.15969746      -0.32132364      -0.04174437       0.88346181       0.09537694      -0.25537564 
7
Properties=species:S:1:pos:R:3:momenta:R:3:forces:R:3 energy=-4161.89453952118 pbc="F F F"
O       0.97793204       1.01295428      -1.33343729      -0.46323334       1.21893978      -0.96372708      -1.22024408       1.70355168       0.41788438 
H       0.38948765       1.62419429      -0.78828791       0.00956802       0.25643091      -0.14571579       0.75663267      -1.45430177      -0.58388610 
H       1.50955330      -0.03154801      -0.94327428       0.21663397      -0.16064832       0.05447849       0.24840773       0.04688845       0.97289494 
H       1.45677635       1.63646716      -1.89429912       0.17254406       0.09438181       0.40107748       0.37113147      -0.18999836      -0.48579607 
O       2.04452797      -0.84033180      -0.26351964       0.33726360      -1.28180418       0.42011518       0.24554785       1.17584072       0.21794608 
H       2.47406347      -0.31808725       0.47871202      -0.28411933      -0.02212285       0.03957333      -0.57508793      -1.10828301      -0.80242899 
H       1.38787495      -1.46558161       0.08504644       0.01134302      -0.10517715       0.19419840       0.17361229      -0.17369772       0.26338577 
7
Properties=species:S:1:pos:R:3:momenta:R:3:forces:R:3 energy=-4162.0356967479975 pbc="F F F"
O       1.12610999       1.07483471      -1.34273582       0.27633797      -0.77327230       1.06344552      -0.06996064       0.08027230      -0.02720860 
H       0.23789218       1.43883908      -1.26084226       0.22350114      -0.17577511       0.01524102      -0.34934279      -0.14675139       0.30596139 
H       1.63402061       0.16368013      -0.63651627      -0.08666453       0.15139344       0.12430858      -0.35947482       0.01762054       0.07131679 
H       1.63673940       1.74260065      -1.80160245       0.21464915       0.04664951      -0.14790809       0.63029551       0.24126396      -0.26707822 
O       1.90879058      -0.85653842      -0.22802936      -0.35483752       0.72575568      -1.08507835       1.12981349      -0.20805157       1.36443668 
H       2.24106323      -1.10381162       0.67556466      -0.13935730       0.19061713       0.02652597      -0.14283840       0.84998615      -0.85761746 
H       1.27058359      -1.52079950      -0.45442261      -0.13362891      -0.16536836       0.00346534      -0.83849235      -0.83433998      -0.58981057 
7
Properties=species:S:1:pos:R:3:momenta:R:3:forces:R:3 energy=-4161.7680455813215 pbc="F F F"
O       1.19019982       1.29942826      -1.37310668       0.63234391       0.07715918       0.04416845      -0.14432660      -1.74050175       0.64831270 
H       0.89555028       2.11204836      -0.99219868       0.24000626       0.12792658       0.14612311      -0.89621878       0.77763532       1.04460040 
H       1.62131114      -0.21945622      -0.72075388       0.13953313       0.20266114       0.06043786      -0.22435491       0.73923479       0.60401717 
H       1.81171532       1.64117636      -1.98319438      -0.30108276      -0.19148219      -0.06576186       1.35712069       0.19253361      -1.55324884 
O       1.82275641      -1.07623331      -0.19701143      -0.53446233      -0.29131716      -0.04628267      -0.61992483      -1.02195034      -1.04206119 
H       1.75811159      -1.06175411       0.77838720      -0.04601690       0.09562638       0.05433618      -0.06628606       0.39432120      -0.13860590 
H       1.28191166      -1.82925726      -0.57032950      -0.13032130      -0.02057393      -0.19302106       0.59399048       0.65872718       0.43698566 
7
Properties=species:S:1:pos:R:3:momenta:R:3:forces:R:3 energy=-4162.008985362892 pbc="F F F"
O       1.39806818       1.21996270      -1.24787903       0.60471913       1.01239552      -0.51481559       1.99001864       0.30518031      -0.04683731 
H       2.30396329       1.69349583      -1.27100810       0.37847939      -0.09447737      -0.10434858      -1.72810462      -0.97214820       0.29213873 
H       1.44950466       0.03596158      -0.89877399       0.00054439       0.04942354       0.15474871       0.48775804       0.25163370       0.64957213 
H       1.12361016       1.20988852      -2.16754307      -0.27627201       0.15378082      -0.11308118      -0.47408682       0.32538610      -0.71710148 
O       1.61472305      -0.97678811      -0.26610447      -0.71481384      -1.09257538       0.64978165      -0.29084412       0.28761558      -0.65083809 
H       1.24591837      -0.82021225       0.61874089      -0.02393802       0.05416470       0.01470673      -0.06796565      -0.37881106       0.11523405 
H       1.24822247      -1.79349390      -0.66047488       0.03128097      -0.08271183      -0.08699175       0.08322454       0.18114358       0.35783198 
7
Properties=species:S:1:pos:R:3:momenta:R:3:forces:R:3 energy=-4161.971672053077 pbc="F F F"
O       1.61970107       1.12180378      -1.32855931       0.88730194       0.39772942      -0.32136346       0.09585965       1.13112192      -0.99830542 
H       2.40903045       1.38562118      -1.87338357      -0.13589084      -0.25556931      -0.00045115      -1.22263219      -0.02964218       0.38716029 
H       1.59833655       0.10354867      -0.85971811       0.01566674      -0.18066448       0.10080765      -0.31956041       0.26041206       0.54283559 
H       0.73511329       1.49784871      -1.59133900      -0.04027106      -0.07853708       0.09072306       1.40621230      -0.20571058      -0.05663622 
O       1.43321535      -0.88943319      -0.18885637      -0.48414389      -0.33694525       0.07683586       0.27640296      -0.85679032      -0.38938784 
H       1.01928953      -0.91473919       0.66697795      -0.02816125       0.21677108       0.03217184      -0.12493478       0.51204534       1.17624581 
H       0.97258114      -1.57515827      -0.66712085      -0.21450164       0.23721562       0.02127620      -0.11134752      -0.81143623      -0.66191220 
7
Properties=species:S:1:pos:R:3:momenta:R:3:forces:R:3 energy=-4161.877156466637 pbc="F F F"
O       1.74028652       1.15600074      -1.39876603      -0.08546896      -0.35741537       0.36576483      -2.32788342      -0.21645261       2.98815272 
H       2.21519996       0.79395348      -2.11820445      -0.13045062      -0.12056678       0.09414589       0.59894019       0.16123039      -2.41486713 
H       1.46555259       0.18589765      -0.81512715      -0.10549754      -0.12395267      -0.14971359      -0.00449794       0.61540137       0.25397613 
H       0.90157998       1.69773399      -1.52948311      -0.07104571       0.03188360       0.16705378       1.58029761      -0.74022179      -0.67326925 
O       1.29302308      -0.89938598      -0.14327442      -0.03853863       0.47188835      -0.21391383      -0.90509827       0.42859667      -0.87154341 
H       1.98530375      -1.21435644       0.41056750       0.47996422      -0.20132147      -0.31164557       1.21505442      -0.42024515       0.89693928 
H       0.47791458      -1.35091152       0.11850857      -0.04896276       0.29948434       0.04830849      -0.15681261       0.17169113      -0.17938834 
7
Properties=species:S:1:pos:R:3:momenta:R:3:forces:R:3 energy=-4161.878020685073 pbc="F F F"
O       1.54675336       1.20564205      -1.40448868      -1.36835594      -0.11958548       0.52345147       0.32172194      -2.00774027       1.84420727 
H       1.79652958       1.28889511      -2.31884289      -0.08222785       0.04017134      -0.20451089      -0.09270338       0.26717354      -0.99222269 
H       1.51564935       0.01492090      -0.88722695       0.37010880      -0.08454948       0.13004402       0.19039142       0.05820070       0.54240472 
H       0.67372326       1.53980034      -1.19977918       0.15797315       0.09885211      -0.06005985      -0.60459674       0.74621542      -0.48123247 
O       1.44755001      -0.97584316      -0.13484189       0.91994421       0.33371144      -0.29353804       0.74310678       1.17315224      -0.12274615 
H       2.14572068      -1.63892854      -0.39649459      -0.07736932      -0.22126991      -0.25703361      -0.73788177       0.65957980       0.78686792 
H       1.53303576      -0.66674852       0.82559370       0.07992695      -0.04733001       0.16164690       0.17996174      -0.89658144      -1.57727859 
7
Properties=species:S:1:pos:R:3:momenta:R:3:forces:R:3 energy=-4161.8447496331555 pbc="F F F"
O       1.19956404       1.24695080      -1.22726083      -1.07037916       0.06479944       1.56141790       1.60189009      -1.30362722      -2.61064909 
H       1.37282227       1.27550948      -2.24145796       0.22518419       0.11065609      -0.28572785      -0.40451987       0.25084924       2.27617864 
H       1.52855365       0.01672846      -0.82593715      -0.15651296      -0.21866692      -0.29102945      -0.45240154      -0.04331067       0.87789431 
H       0.29485874       1.53582987      -1.11571326      -0.05586859      -0.05543645       0.00087667      -0.82076526       0.16482557       0.22752807 
O       1.79069030      -1.01833271      -0.28578357       0.88689977       0.27721774      -0.95487550       0.30313576       0.70042929      -3.55341728 
H       2.54057619      -1.41569371      -0.83757199       0.10182670       0.00389375      -0.01322344      -0.99237064       0.32425054       1.59012258 
H       1.99211405      -0.85569313       0.62671572       0.06885005      -0.18246365      -0.01743833       0.76503145      -0.09341675       1.19234277 
7
Properties=species:S:1:pos:R:3:momenta:R:3:forces:R:3 energy=-4161.761178727595 pbc="F F F"
O       1.02795875       1.23829244      -1.03901979      -0.41481920       0.31848418       0.18415974       3.42901200       0.22567161      -0.66273309 
H       1.63148428       1.94851092      -1.46548444       0.16838006      -0.10047776       0.19601390      -2.43744228      -1.21800484       0.98254256 
H       1.73123269      -0.06751792      -0.80830462       0.14709846      -0.03276746       0.02138820      -1.29895569       1.02122697      -0.05576380 
H       0.08878753       1.38122742      -0.97320950       0.01471263       0.06724050      -0.02207991      -0.49111668       0.82116850      -0.39071089 
O       1.93148821      -1.03406542      -0.52858165       0.09290928      -0.33152514      -0.58892370       2.31186508      -0.70054556      -0.13609354 
H       2.90640574      -1.19328235      -0.71843171      -0.06355530       0.01618078      -0.01354189      -1.15211736      -0.15081622      -0.03014782 
H       1.85999018      -1.12512148       0.43739621       0.05527406       0.06286490       0.22298367      -0.36124507       0.00129953       0.29290659 
7
Properties=species:S:1:pos:R:3:momenta:R:3:forces:R:3 energy=-4162.001267455407 pbc="F F F"
O       1.04457878       1.22505610      -0.98133537      -0.03590750       0.36161658       0.78100362      -0.05704151      -0.98872402       0.20096719 
H       1.12011397       1.75366073      -0.17839313      -0.26858630      -0.29190979       0.05727541       0.17452161       0.57555793       0.28473473 
H       1.52944077       0.15032147      -0.76375072       0.30090443       0.12806617      -0.32371367       0.29380514       0.15093949       0.08583512 
H       0.10062542       1.01470685      -1.04963122      -0.36173228       0.14988703       0.10028708      -0.41323293       0.27284590      -0.31953378 
O       1.95371900      -0.98228154      -0.60349835       0.47396956      -0.52206769      -0.54191147       1.13042097      -0.79471243      -0.92736879 
H       2.36463096      -1.34089038      -1.46307384      -0.20085633       0.06850194      -0.15559064      -0.56332085       0.46908809       1.90833231 
H       2.48644816      -1.24580950       0.20032609       0.09220843       0.10590576       0.08264967      -0.56515243       0.31500504      -1.23296678 
7
Properties=species:S:1:pos:R:3:momenta:R:3:forces:R:3 energy=-4161.962394801252 pbc="F F F"
O       0.91536700       1.18860864      -0.76807391       0.40126754      -0.69401282       0.38849862      -1.20903816       0.09227179      -1.53839111 
H       0.40488587       1.19534946       0.03700936      -0.04869533      -0.22215596      -0.11164805       0.01466591      -0.03692622       1.43302333 
H       1.59845166       0.07994422      -0.88033404      -0.10607564      -0.11869001      -0.02343315      -0.08504219      -0.14799297       0.43827564 
H       0.16290179       1.41300829      -1.39138614      -0.08242651       0.07172513       0.06039743       1.45071709      -0.29595002       0.08017061 
O       2.11827099      -0.94169408      -0.74769247      -0.02169672       0.91874535      -0.49240719       0.00013673       1.03444905      -0.12142911 
H       1.76802799      -1.53785817      -1.43594131      -0.09007358       0.13231816       0.34996851       0.70662143      -0.25643702       0.11553508 
H       3.10607139      -0.88416481      -0.68010915      -0.05229975      -0.08792986      -0.17137618      -0.87806081      -0.38941461      -0.40718444 
7
Properties=species:S:1:pos:R:3:momenta:R:3:forces:R:3 energy=-4161.945683229402 pbc="F F F"
O       0.79251057       1.10897864      -0.63863370      -0.28610842       0.21553735       0.01372340       1.17661937      -0.43851259      -1.08978114 
H       0.01745574       1.34933157      -0.15462328      -0.00287095      -0.29406917       0.23401406      -0.99645073       0.04708760       1.00580146 
H       1.49479062      -0.06268150      -0.65736820      -0.12272590      -0.10204432       0.02417299      -0.05888528      -0.27305702      -0.14361716 
H       0.72149743       1.58166394      -1.48413879       0.14218540      -0.03117609       0.07061005       0.10737496      -0.03922737       0.07847954 
O       2.23736217      -0.89661247      -0.83401919      -0.01550381       0.46883503      -0.22164926       0.50089264       2.51749413       0.55829437 
H       1.92665438      -1.59881430      -1.37822901       0.19336826      -0.02836020      -0.19899800      -0.90124994      -1.51043864      -0.81999979 
H       2.93970270      -0.45486803      -1.36070023       0.09165541      -0.22872262       0.07812676       0.17169897      -0.30334612       0.41082272 
7
Properties=species:S:1:pos:R:3:momenta:R:3:forces:R:3 energy=-4161.916142917557 pbc="F F F"
O       0.77619440       1.09380271      -0.47982636      -0.12088695      -0.09575981       0.41419723       2.29935362       0.31830281      -0.64862940 
H       0.26016507       0.76036853       0.23608973       0.02381827       0.34593186       0.24362473      -1.23694000      -0.44821701       0.98472693 
H       1.51612462       0.41168487      -0.77541066      -0.17012585      -0.24395179       0.15482741      -0.31515387      -0.67347783      -0.06223060 
H       0.30870589       1.39418740      -1.25442901       0.01879790       0.06019396      -0.05561909      -0.98306174       0.43057720      -0.53760066 
O       2.23968098      -0.83036650      -1.06448549      -0.07669561       0.12249202      -0.71449963       1.06023177       0.11564686       1.08022802 
H       2.24319434      -1.59241859      -1.66297425       0.30003127      -0.13366536      -0.30306334      -0.18489339       0.21691528      -0.10115818 
H       2.99407729      -0.96977525      -0.44096264       0.02506098      -0.05524089       0.26053269      -0.63953639       0.04025269      -0.71533612 
7
Properties=species:S:1:pos:R:3:momenta:R:3:forces:R:3 energy=-4161.795158421148 pbc="F F F"
O       0.84259747       1.09997191      -0.45193578      -0.03527439      -0.05794137       0.26924028       1.73028575      -0.98691776      -0.22174452 
H       0.61771589       0.74354347       0.41058356       0.33080549       0.09765752       0.12001863      -1.26499022       0.52292737       0.65365676 
H       1.54064583       0.08504895      -0.71793184      -0.04772137       0.04599037       0.02467154       0.12738996       0.40254245      -0.73725913 
H       0.12700672       1.08623616      -1.09429294       0.04382212       0.11936465      -0.16751332      -0.87090496       0.11699400       0.20414875 
O       2.14253766      -0.85110965      -1.10197032      -0.16245242      -0.46793879      -0.25915978       1.68238069       0.27160188       0.17774003 
H       2.67351868      -0.56903414      -1.89254089       0.14218324       0.05765911       0.12852314      -0.59835284      -0.31072786       0.37863942 
H       2.85129012      -1.11042943      -0.45122470      -0.27136268       0.20520851      -0.11578048      -0.80580837      -0.01642007      -0.45518130 
7
Properties=species:S:1:pos:R:3:momenta:R:3:forces:R:3 energy=-4161.867477750295 pbc="F F F"
O       0.82697681       1.12823432      -0.40427342       0.30616063      -0.69819678      -0.05066025       0.32616240      -0.31357690      -0.91506483 
H       1.25055984       1.75599438       0.19733555       0.17440306       0.08056222      -0.10986679      -0.13658843       0.18002115       0.04288629 
H       1.59239278      -0.14068206      -0.60736355      -0.26285430       0.15783657       0.11264452      -0.03208755       0.29168354      -0.19877770 
H       0.55211654       1.63260745      -1.21239718       0.14976611       0.22074789      -0.24531340       0.19736183      -0.46936024       0.99733676 
O       2.11430773      -0.93100365      -1.11227682       0.02613254       0.04676076       0.25869115      -0.97322524       1.27830922      -1.21718945 
H       2.41133853      -0.62617898      -2.00090967      -0.10810593       0.01189405       0.21460299      -0.01009640      -0.41436185       0.58130468 
H       2.69976709      -1.56687804      -0.71498507      -0.28550211       0.18039529      -0.18009822       0.62847339      -0.55271491       0.70950425 
7
Properties=species:S:1:pos:R:3:momenta:R:3:forces:R:3 energy=-4161.981005283839 pbc="F F F"
O       0.99761706       1.18188059      -0.43962226       0.76463996       0.19557715      -0.08321106      -1.61407646       1.01252684      -0.07776071 
H       1.44461603       1.87494405       0.09895948      -0.32649441       0.15041451      -0.06110272      -0.11284006      -0.68835353      -0.47813435 
H       1.49812834       0.05512946      -0.91370482      -0.12845781      -0.00476165      -0.08700818       0.31763042      -0.44640703       0.11147396 
H       0.05106208       1.51830282      -0.59842300      -0.06140454      -0.21546328       0.17194929       1.87297334      -0.90282111       0.18274826 
O       1.98018080      -0.99094252      -1.12023016       0.00184867       0.09874306       0.16941551      -1.71422892       1.90772224      -0.66851819 
H       2.52504815      -1.03941971      -1.92125767      -0.09255300       0.02871659       0.00360182       0.29219601      -0.15484565       0.16162221 
H       2.40778007      -1.25421750      -0.31660061      -0.15757887      -0.25322636      -0.11364467       0.95834566      -0.72782177       0.76856881 
7
Properties=species:S:1:pos:R:3:momenta:R:3:forces:R:3 energy=-4162.000780500662 pbc="F F F"
O       1.10751664       1.24559543      -0.52009342       0.33715430       0.22091389       0.40952828      -0.71373277      -0.96309742      -0.90031817 
H       1.70471462       1.54597592       0.15851335      -0.15265710      -0.06588462      -0.17873425       0.13148161       0.94922657       1.02123146 
H       1.41375324       0.22126474      -0.71841898      -0.07528549       0.05716974       0.22527374       0.00063956      -0.34448013      -0.57801450 
H       0.14479697       1.31761504      -0.32771168       0.28525012       0.16658330      -0.00205783       0.65629219       0.24812738       0.29887130 
O       1.89817390      -0.99652709      -1.06133989      -0.42826362       0.14161520      -0.53874429      -1.36920801       1.62839234      -1.34794409 
H       1.84537269      -1.34149263      -1.97650327      -0.14565898      -0.48154910       0.10600576       0.32917237      -0.10900362       0.82792221 
H       2.37528381      -1.51126906      -0.44437366       0.17946077      -0.03884841      -0.02127142       0.96535504      -1.40916511       0.67825178 
7
Properties=species:S:1:pos:R:3:momenta:R:3:forces:R:3 energy=-4161.825594897378 pbc="F F F"
O       1.14304917       1.26432494      -0.49194723      -0.23794498       0.30436108       0.01248497       1.83475431      -1.60656683      -2.17694185 
H       1.07402003       1.45855062       0.42580210      -0.38728176      -0.05800584       0.08180463      -0.56612193       0.45552296       1.35874338 
H       1.64674105       0.18730186      -0.88138512      -0.04089952       0.05190027      -0.09091859      -0.44782014      -0.39638622       0.66124133 
H       0.37695501       1.39493346      -1.04215493       0.17321330       0.07345243      -0.01916431      -1.02605583       0.72233507       0.07436116 
O       1.89125759      -1.01487294      -1.12169151       0.12439838      -0.05619736       0.01863072       1.02824621       0.82957011       1.08462719 
H       1.22123458      -1.56565748      -0.68933252       0.23724245      -0.14924440       0.04395160      -0.44273838      -0.18413211      -0.18885319 
H       2.71077332      -1.24912389      -0.61025834       0.13127213      -0.16626619      -0.04678902      -0.38026423       0.17965701      -0.81317802 
7
Properties=species:S:1:pos:R:3:momenta:R:3:forces:R:3 energy=-4161.959911678629 pbc="F F F"
O       1.02650371       1.21011845      -0.42215942      -0.59429807      -0.45981041       0.47086945      -0.40842444      -0.89965588       0.20748040 
H       0.07817282       1.37157380      -0.25705719      -0.34693962       0.38734324      -0.16625162       0.38340441      -0.04047232      -0.00287299 
H       1.49354957      -0.08243668      -0.64961440       0.00523120       0.05317751      -0.03721192       0.16880557      -0.10738084      -0.36612551 
H       1.36919420       1.95546892      -0.92318859       0.05153685       0.06625726       0.26981651       0.15492905       0.31249665      -0.10685926 
O       2.02403026      -0.99092950      -1.05881190       1.42290799      -0.07784749      -0.53867863       0.21636270       1.80095384      -0.90403511 
H       1.52979582      -1.82106127      -1.08707891      -0.19660234       0.15303513      -0.02714765      -0.24611156      -0.27805999      -0.00752880 
H       2.30145275      -0.71720432      -1.98609033      -0.34183602      -0.12215524       0.02860386      -0.26896573      -0.78788146       1.17994126 
7
Properties=species:S:1:pos:R:3:momenta:R:3:forces:R:3 energy=-4161.811363484314 pbc="F F F"
O       0.91651695       1.10949908      -0.39782130      -0.04934216      -0.39327144       0.51715026      -3.02118300      -0.76519878       0.44360904 
H      -0.08216579       0.82574196      -0.34912220       0.01794228      -0.28062672      -0.15734171       2.08298832       0.80226199      -0.70224986 
H       1.47451991       0.25516428      -0.76427820      -0.12649271       0.05175722       0.06632665      -0.10026002      -0.62070361       0.16765367 
H       1.09421794       1.16110196       0.55047632      -0.08120503       0.28005545      -0.03348938       0.68983870       0.49892133       0.62469955 
O       2.14254197      -0.83036669      -1.15371227       0.37139450       0.41671202      -0.24300561      -0.34805152      -1.22815428      -0.10367041 
H       1.89056027      -1.79234797      -1.12883990       0.02030769       0.00446987      -0.34321443       0.13311655       1.07417794       0.53459256 
H       2.25972482      -0.69474342      -2.09129955      -0.15260456      -0.07909641       0.19357422       0.56355097       0.23869542      -0.96463455 
7
Properties=species:S:1:pos:R:3:momenta:R:3:forces:R:3 energy=-4161.940951601271 pbc="F F F"
O       0.71831503       0.91233218      -0.28280739       0.07460023      -0.17965370      -0.41533854       0.93305049      -0.00872832      -0.18526297 
H      -0.12457476       1.25473421      -0.63383480       0.26181260      -0.38948758      -0.10054846       0.11123553      -0.23574685      -0.15496147 
H       1.35757422       0.13356399      -0.82939961      -0.25697590      -0.09342108       0.03066701      -0.05577471       0.34508909      -0.31545527 
H       1.35066031       1.65349985      -0.19174461       0.14883181      -0.05967058      -0.03470219      -0.40096546       0.13685821       0.28675382 
O       2.30534312      -0.69208707      -1.21020402      -0.43387054       0.78185646       0.72853212      -1.99577561      -0.65818040       2.10386902 
H       1.87402042      -1.55623625      -1.02281973       0.29475932      -0.06279704      -0.09733737       0.63258516       0.24504701      -0.04550457 
H       2.74105872      -0.79598467      -2.03413012      -0.08915752       0.00317353      -0.11127256       0.77564461       0.17566126      -1.68943856 
7
Properties=species:S:1:pos:R:3:momenta:R:3:forces:R:3 energy=-4162.012466982399 pbc="F F F"
O       0.71515855       0.97490990      -0.25065728      -0.20851931      -0.04698980      -0.03939327       1.12612814      -0.38399533      -0.35812927 
H      -0.03097389       1.17887487      -0.83160500       0.28368261      -0.06223999       0.12013758      -0.24551416       0.00003060      -0.03064898 
H       1.54146274       0.05921242      -0.77397596      -0.00742370      -0.20404968      -0.14200296       0.12190465      -0.03588737      -0.29877286 
H       1.09625948       1.83291642       0.04070588       0.11795627       0.08670664      -0.04674511      -0.17936526      -0.56024282      -0.12170684 
O       2.24419127      -0.80223135      -1.27298080      -0.42426103       0.44372241       0.23331112      -1.35302352       1.69424051      -0.13971204 
H       2.84897456      -1.13422300      -0.61705656      -0.05359319       0.00377677      -0.06229199       0.74392221      -0.59216695       0.71614605 
H       2.76371938      -0.49222606      -2.04388997       0.29215834      -0.22092635      -0.06301537      -0.21405207      -0.12197864       0.23282395 
7
Properties=species:S:1:pos:R:3:momenta:R:3:forces:R:3 energy=-4161.972208853913 pbc="F F F"
O       0.77972007       0.94257971      -0.28325122      -0.69252133       0.32106945       0.38545242       1.75872749      -0.86459682       0.26228092 
H      -0.09769217       1.15655168      -0.48625921       0.13031222       0.14551533       0.21689884      -2.41601522       0.30077101      -0.67145044 
H       1.48487512      -0.09409650      -0.81262529      -0.10021569       0.01023686       0.04125402       0.02647041       0.40141461       0.07744227 
H       1.13176208       1.69159995       0.19112024      -0.23345801      -0.04829018      -0.04356482       0.48021391       0.43162444       0.42245255 
O       2.19006961      -0.75401976      -1.29295335       0.61829794      -0.46275647      -0.59356272       0.76214982       1.78962214      -1.19889688 
H       2.57205567      -1.37401689      -0.69230259       0.20301133       0.01628255      -0.00791447       0.39054239      -1.40609081       1.11330661 
H       2.96273983      -0.18755357      -1.59141806       0.07457354       0.01794247       0.00143674      -1.00208880      -0.65274457      -0.00513503 
7
Properties=species:S:1:pos:R:3:momenta:R:3:forces:R:3 energy=-4161.966216253473 pbc="F F F"
O       0.76842611       0.94252829      -0.29214632       0.25793629      -0.15978145      -0.44150575      -0.87752240      -1.10919571       0.16345807 
H      -0.05205461       0.43857679      -0.08656620      -0.13285909      -0.17408899      -0.06862349       0.06724624       0.40600324      -0.48955617 
H       1.54202257       0.09966868      -0.75903621      -0.06556661      -0.11220101       0.13734862       0.07747278       0.18428670      -0.02951344 
H       0.97524082       1.32300858       0.56707056       0.17419078       0.00185293       0.24200255       0.54267054       0.51453579       0.35988182 
O       2.20032849      -0.69480459      -1.32842314      -0.13457850       0.48700915      -0.00218561       1.55653163       1.91787391      -1.05195288 
H       2.55410611      -1.35787093      -0.75457233       0.05390288      -0.11542400       0.03158781       0.17254370      -1.41371982       0.98837516 
H       3.05085446      -0.24994688      -1.65422003      -0.15302575       0.07263335       0.10137588      -1.53894250      -0.49978411       0.05930743 
7
Properties=species:S:1:pos:R:3:momenta:R:3:forces:R:3 energy=-4161.918486836933 pbc="F F F"
O       0.71208816       0.92233376      -0.13100592      -0.22474889      -0.10394829       0.02117813      -0.92587049       0.22422335      -0.93418974 
H      -0.15755635       1.19496985      -0.59153216       0.28873704      -0.06260320      -0.17283532       1.96036268      -0.28991087       1.47488765 
H       1.66222668       0.01201157      -0.94732834       0.21411750      -0.08124970      -0.00427399      -0.06190590       0.06822282       0.49246568 
H       0.90144069       1.44949884       0.68721007       0.14276477      -0.07471752       0.18406946      -0.57345462      -0.45483559      -1.13489791 
O       2.26220392      -0.70699060      -1.43767987      -0.01125558       0.30699876      -0.39833907       0.58039678      -0.45877045       0.44075943 
H       2.44859238      -1.52641727      -0.89794444      -0.15159436      -0.01021284       0.31853210      -0.45556569       0.86694849      -0.42560020 
H       3.12757498      -0.36268218      -1.76122844      -0.25802048       0.02573279       0.05166870      -0.52396276       0.04412226       0.08657509 
7
Properties=species:S:1:pos:R:3:momenta:R:3:forces:R:3 energy=-4162.02978608243 pbc="F F F"
O       0.75080523       0.86589160      -0.13278821      -0.78476664       0.97877467       0.31905175       1.34919643      -0.94907560       0.21655557 
H       0.36116847       1.50831629      -0.72585556       0.03874822      -0.07548569       0.23683737      -0.42101160       0.69903557      -0.24954837 
H       1.45192462       0.09817259      -0.76273840      -0.21557366      -0.23539954       0.19490015      -0.14032767      -0.13820277       0.28350288 
H       1.22935583       1.31742443       0.60337737       0.09979606      -0.02750711      -0.11918777      -0.50143682      -0.21511053      -0.54991157 
O       2.20887977      -0.66441106      -1.41117356       1.21870362      -0.68453926      -0.60145394      -2.61621793       0.20192260       0.68886024 
H       2.10764178      -1.62866755      -1.49611733      -0.29806003      -0.07993231      -0.13732658       0.33719753       0.33069337       0.05283569 
H       3.06403149      -0.30783704      -1.52190953      -0.05884757       0.12408923       0.10717902       1.99260006       0.07073736      -0.44229444 
7
Properties=species:S:1:pos:R:3:momenta:R:3:forces:R:3 energy=-4161.666083412752 pbc="F F F"
O       0.85893111       0.84967070      -0.09263380       0.80630176      -0.36861651      -0.20241623       1.78760331      -1.11097646       0.28358706 
H       0.11138532       1.15753892      -0.53351686      -0.04979024      -0.22685043      -0.01189001      -2.44213932       1.08612197      -1.34979312 
H       1.63037241       0.34115281      -0.82712386       0.05554602       0.31472529      -0.03841191       0.18366597      -0.97802907       0.13252868 
H       0.97435145       1.34080351       0.71965767       0.12856165      -0.22111607       0.14962427       0.54366705       0.31992029       0.56823866 
O       2.16196166      -0.63477292      -1.49205890      -0.79528345       0.40115877       0.07652931      -1.55435184       3.08705193      -0.14925301 
H       1.48374166      -1.31274347      -1.45310823      -0.22313324      -0.09335448      -0.05270976       0.64119485      -1.12471311       0.20481214 
H       3.04278023      -0.75230179      -1.16266986       0.07779750       0.19405342       0.07927434       0.84035999      -1.27937555       0.30987959 
7
Properties=species:S:1:pos:R:3:momenta:R:3:forces:R:3 energy=-4161.734637787046 pbc="F F F"
O       0.78572250       0.87872767      -0.03205178       0.43449317      -0.26391581      -0.23158558       1.01271051      -1.08396998      -0.72196830 
H       0.05428117       1.47294557      -0.18570747      -0.11866680       0.23224808      -0.19577379      -0.36359240       0.37253512       0.19785985 
H       1.56774066      -0.08355512      -1.01047167       0.18767788       0.09191229      -0.12703043      -0.75722787       0.94407084       0.62954554 
H       1.06226907       0.86318102       0.88776021       0.09221583      -0.08148387       0.25542460      -0.37327759       0.34805567       0.29313456 
O       2.20995201      -0.63870934      -1.54828533      -0.72384259       0.33515693       0.08034818      -0.43753379       0.49210880      -0.07768064 
H       1.82481049      -1.54423785      -1.67849573      -0.19752823      -0.33996883       0.11144963       1.50419654       0.37983667       0.12181430 
H       3.13379458      -0.33259754      -1.33897848       0.32565074       0.02605121       0.10716739      -0.58527540      -1.45263713      -0.44270531 
7
Properties=species:S:1:pos:R:3:momenta:R:3:forces:R:3 energy=-4161.582053693127 pbc="F F F"
O       0.88877630       0.89230504      -0.03111290       0.38782060       0.30112562       0.64758553       0.45366759      -0.98435140      -0.21979312 
H       1.01497146       1.84054652      -0.36877634      -0.14692315       0.00759852       0.21065715      -0.95626523      -1.64206186       1.42342661 
H       1.47047081       0.08897724      -0.62565706      -0.01535973       0.18334583      -0.07142498      -0.17109913       0.44426647      -0.34036433 
H       0.32867609       0.52676760       0.73729911      -0.11143520       0.21928668      -0.07870007       0.92265063       1.87113902      -1.46353458 
O       2.10038760      -0.65252632      -1.53796884      -0.21576103      -0.56827027      -0.41054431       1.12338532      -0.31584282       0.44449572 
H       1.81945671      -1.62493280      -1.63008395      -0.16772754      -0.22312335      -0.22982229       1.20739080       1.87780505       0.06505375 
H       3.11265731      -0.45181946      -1.61732031       0.26938604       0.08003697      -0.06775103      -2.57972997      -1.25095447       0.09071595 
7
Properties=species:S:1:pos:R:3:momenta:R:3:forces:R:3 energy=-4161.937152407392 pbc="F F F"
O       0.99428908       0.85481408       0.02804512      -0.44667694       0.44390723      -0.26753680       1.45042781       2.41655352      -0.22037381 
H       1.25804225       1.83168235       0.04599055      -0.04488677      -0.30479829       0.35740359      -0.23906168      -1.85550165      -0.19185023 
H       1.60546530       0.01517912      -0.79450279       0.08655250       0.06091642       0.26551365      -0.21163837       0.12175184       0.16041961 
H       0.15911210       0.84176423       0.47751415       0.41501868       0.50312894       0.18804029      -0.99193963      -0.52833807       0.43830618 
O       2.01659820      -0.62338107      -1.57196752      -0.03359084      -0.81176616       0.05303919       0.15416903      -1.77459370      -1.29119334 
H       1.38721688      -1.32869908      -1.95212948       0.20301931       0.08086985      -0.30657959       1.45146306       1.33435262       0.75273404 
H       2.99160179      -0.84792422      -1.68074078      -0.17943594       0.02774201      -0.28988032      -1.61342021       0.28577544       0.35195754 
7
Properties=species:S:1:pos:R:3:momenta:R:3:forces:R:3 energy=-4161.731750841931 pbc="F F F"
O       1.09886597       0.96120590       0.01536880       0.55157462       0.16725578       1.18804257       0.14697279      -0.25608767      -0.11263564 
H       1.51019135       1.32633903       0.80126211      -0.16926662      -0.07625694      -0.14592977       1.85191755       0.94173984      -0.08496794 
H       1.56058629       0.06418390      -0.78475817      -0.10384217      -0.27707380      -0.05567854       0.20131908       0.10350229      -0.21217399 
H       0.43137694       0.56858102       0.55823290      -0.16644606       0.17184581      -0.14259116      -2.13487041      -1.17305449      -0.07848594 
O       1.90513167      -0.72706554      -1.57136365       0.09551091       0.20713309      -0.80256407      -1.89991674      -0.12610837       1.79674080 
H       1.31194635      -0.95674097      -2.28486429       0.06401610      -0.01437897       0.06839996      -1.04640093      -0.22475073      -0.33742549 
H       2.69669003      -0.53333161      -2.00212662      -0.27154678      -0.17852498      -0.10967899       2.88097867       0.73475913      -0.97105180 
7
Properties=species:S:1:pos:R:3:momenta:R:3:forces:R:3 energy=-4161.8896839017025 pbc="F F F"
O       1.19881359       0.84740268       0.10369891       0.17420881      -0.02905791       0.68806629      -1.42383825      -0.06892479      -1.18428514 
H       1.93384551       1.30282774       0.50554544       0.22235770      -0.13044150       0.04387717       0.59645642       0.55841534       0.41708260 
H       1.42747345       0.23429952      -0.93881749      -0.05235081      -0.00635466      -0.18971751       0.69074246      -0.39868227       0.96674686 
H       0.44869750       1.45875607      -0.03984904       0.14809648       0.13367975      -0.08516455       0.35431650       0.02529293       0.49110328 
O       1.79835797      -0.68148093      -1.58468880      -0.60408825       0.26160590      -0.13480537       0.12997082       0.14284776      -0.69014140 
H       1.21566452      -0.88162852      -2.31291889      -0.00341377      -0.19445255      -0.26484093      -1.45854253      -0.57836738      -0.40836177 
H       2.59345366      -0.56245620      -2.11669467       0.11518985      -0.03497904      -0.05741509       1.11089457       0.31941840       0.40785557 
7
Properties=species:S:1:pos:R:3:momenta:R:3:forces:R:3 energy=-4161.7651403529035 pbc="F F F"
O       1.34991112       0.84200342       0.19517412       0.65191789       0.34115485      -0.50534668       0.83948900      -0.46548310       0.43804668 
H       2.03404749       0.95071152       0.91889071      -0.06391535      -0.14836937       0.08557082      -1.14930728       0.13423123      -1.13995410 
H       1.56193734       0.00593425      -0.88627226      -0.03570229      -0.07662379      -0.18283265       1.29443348       1.06869860       0.52879003 
H       0.98456800       1.69238303      -0.08925279      -0.02789108      -0.14029933       0.16295020       0.20072329       0.23115337       0.41964020 
O       1.63669129      -0.59931913      -1.77077786      -0.36804686       0.04821373       0.49928078      -3.56204369      -0.84010414       1.20406391 
H       0.80833192      -1.14039012      -1.45993688      -0.13874042       0.11042671       0.14947550       1.81041366       0.30955803      -1.59538317 
H       2.39800367      -1.17521689      -1.88445004      -0.01762189      -0.13450280      -0.20909796       0.56629155      -0.43805399       0.14479644 
7
Properties=species:S:1:pos:R:3:momenta:R:3:forces:R:3 energy=-4162.009809130352 pbc="F F F"
O       1.55166529       0.90537552       0.18254093       0.74061055      -0.42820969       0.28042718      -0.50315602      -1.21507418      -1.05445960 
H       2.38832550       1.11025062       0.59000966      -0.12965218       0.17250791      -0.25054499       0.57370039       0.33735074       0.34626964 
H       1.44181407       0.07679192      -0.94810647      -0.21982985       0.08005042      -0.07371100       0.00984654      -0.03168777       0.62784454 
H       0.98473577       1.67130552       0.17254596      -0.00106030      -0.10152494      -0.20786481      -0.25847180       0.75974256       0.22014348 
O       1.43908103      -0.67469706      -1.71893588      -0.35809762       0.40599588      -0.00274904       0.70876714      -0.69625179      -0.60231692 
H       0.62374099      -1.12721986      -2.04982149       0.05852460       0.00575811       0.18882936       0.77298823       0.34800458       0.47080371 
H       2.28249995      -1.20714958      -1.78797178      -0.09049520      -0.13457770       0.06561330      -1.30367448       0.49791585      -0.00828484 
7
Properties=species:S:1:pos:R:3:momenta:R:3:forces:R:3 energy=-4162.043790685735 pbc="F F F"
O       1.77830921       0.90834963       0.13852644       0.31504470      -0.12800266      -0.46986479      -2.34933357      -2.40068544      -0.66009561 
H       2.53309731       1.44585030       0.12334097       0.04764734      -0.00280188      -0.11313991       1.85513657       1.44630088      -0.07753152 
H       1.47759204       0.06656111      -0.75731595      -0.00070662       0.09385179      -0.15401184       0.40226734      -0.04080693      -0.23587612 
H       1.06718904       1.25693690       0.68865377       0.19575118      -0.03481761       0.26445410       0.07907883       0.22821403       0.17452391 
O       1.25262574      -0.68289121      -1.68948814      -0.44197238      -0.02964247       0.53714943      -0.18648551       1.36614759       0.79082723 
H       0.36034369      -0.60254706      -2.07146290       0.06902735       0.07951789      -0.06141978       0.29279684      -0.36413405      -0.04372135 
H       1.64501930      -1.55996995      -1.77535630      -0.18479157       0.02189493      -0.00316722      -0.09346049      -0.23503608       0.05187348 
7
Properties=species:S:1:pos:R:3:momenta:R:3:forces:R:3 energy=-4161.939935643575 pbc="F F F"
O       1.97422889       0.89394019       0.06701451       0.05445723      -0.23816125      -0.16884465      -1.10175773      -0.70947811      -0.15516704 
H       2.34603687       1.74129788      -0.28086475       0.14015023       0.21965338       0.20494151      -0.56080374      -0.67420462       0.30541735 
H       1.39206803       0.05165442      -0.70423807      -0.17145374       0.04811069       0.12650918       0.46113454       0.78647789      -0.93168875 
H       1.27759092       1.03624592       0.74444292       0.03812391       0.12907831      -0.17854763       0.78022379       0.61581807      -0.06190722 
O       1.08340038      -0.66522514      -1.62477061       0.07901241       0.40312373       0.21792937      -0.43879308       0.88847958       0.53651539 
H       0.17690536      -0.75472158      -2.00884173      -0.05961046      -0.32840310       0.05490811       0.72234519       0.09508880       0.51265967 
H       1.46694733      -1.51933463      -1.43479782      -0.08067959      -0.23340176      -0.25689589       0.13765102      -1.00218160      -0.20582940 
7
Properties=species:S:1:pos:R:3:momenta:R:3:forces:R:3 energy=-4161.915761666637 pbc="F F F"
O       1.96210529       0.89997944       0.07966079       0.58333747      -0.13416098      -0.22760018       0.11217991       0.54279186      -1.67162318 
H       2.36459605       1.70649509      -0.35101103       0.05425280       0.27217984       0.10263713      -0.27402814      -1.03496445       0.24482206 
H       1.38899671       0.20469467      -0.70114701      -0.41955197       0.06148857       0.40371209       0.84420831      -0.06480961       0.20503188 
H       1.46027837       1.26351677       0.81456420      -0.11537483       0.06417998       0.15223603      -0.57094480      -0.12007022       0.59165006 
O       1.04283378      -0.67693675      -1.61880627      -0.27387731      -0.10460975      -0.18135093       0.17787113      -0.17286081      -0.22130332 
H       0.68489900      -1.53898771      -1.38675089       0.31813956      -0.20754834      -0.04062937      -0.77297142      -0.15928253       0.96899398 
H       1.59707843      -0.99054499      -2.35534289      -0.14692571       0.04847068      -0.20900477       0.48368501       1.00919575      -0.11757148 
7
Properties=species:S:1:pos:R:3:momenta:R:3:forces:R:3 energy=-4162.000523053656 pbc="F F F"
O       1.95291067       0.80413825       0.07876299      -0.48827370      -0.66887941       0.10394794       0.22832351       1.01331804       1.40405857 
H       2.12412046       1.77547754       0.25465695      -0.14024837      -0.09194930      -0.05904325      -0.33888967      -1.21344759      -0.86681417 
H       1.45364763       0.23731160      -0.80631241      -0.17552696      -0.07596255      -0.11237742      -0.23160519       0.33910925      -0.47285324 
H       1.67964873       0.43456786       0.94133014       0.12571523      -0.12266831       0.26340052       0.08059036      -0.06008718      -0.22136381 
O       1.03929193      -0.59637519      -1.61812232       0.66944561       0.70369203      -0.35885109       0.41686313      -0.19527035      -0.37932866 
H       1.79354167      -1.14272946      -1.87683103       0.32740760       0.23530107       0.04415315       0.34859911      -0.47162106       0.28374424 
H       0.64704368      -0.41693506      -2.48913720      -0.31851941       0.02046647       0.11877014      -0.50388125       0.58799889       0.25255707 
7
Properties=species:S:1:pos:R:3:momenta:R:3:forces:R:3 energy=-4161.858514622764 pbc="F F F"
O       1.91069224       0.82779121       0.21282506      -0.99343165       0.15522816      -0.43786837       0.32566150      -1.18903531      -0.76761116 
H       1.20436508       1.44451897       0.43658064       0.35927856      -0.12412743      -0.03580267       0.00376295       0.08291157       0.39424682 
H       1.65832533      -0.03500509      -0.97601303      -0.08192525      -0.08775153       0.20314726      -0.71307142       0.26511804       0.12070427 
H       2.17062981       0.30082166       0.99529431       0.37482079      -0.11237286      -0.00260852      -0.26124658       0.56598076      -0.19396575 
O       1.12795309      -0.61531444      -1.73910469       0.16366724       0.21536282       0.00863580      -0.64063728       1.15490618      -1.57327763 
H       1.64374292      -0.77300453      -2.58499135       0.14178107      -0.02922840      -0.02398801      -0.26909166       0.05956552       1.12967003 
H       0.28379895      -0.12445467      -2.05476522       0.03580924      -0.01711076       0.28848451       1.55462250      -0.93944676       0.89023342 
7
Properties=species:S:1:pos:R:3:momenta:R:3:forces:R:3 energy=-4161.755744900995 pbc="F F F"
O       1.77858222       0.80218119       0.20415395      -0.32823667       0.32452417       0.55689277       1.15963698      -1.35555968      -2.56688710 
H       1.02374400       0.99868798       0.72486020      -0.25402497      -0.17119201      -0.10323861      -1.08380381       0.22797171       1.80901717 
H       1.30944120       0.24940215      -0.81171261       0.12174821       0.32355126       0.08881783       0.60688442      -0.27640519       0.13577130 
H       2.33432859       0.04793913       0.51816423      -0.08403537      -0.11213025       0.15255751      -0.62431880       0.83209302       0.73353018 
O       1.23957868      -0.57122170      -1.73442742       0.30367693      -0.43060114      -0.95169209       0.84917586       1.15249576       0.06582188 
H       2.10440374      -0.40453344      -2.19870158       0.15151674      -0.10287411       0.00832560      -0.98444442      -0.42704117      -0.01339691 
H       0.51407395      -0.37197768      -2.35311464       0.08935513       0.16872208       0.24833698       0.07686977      -0.15355445      -0.16385650 
7
Properties=species:S:1:pos:R:3:momenta:R:3:forces:R:3 energy=-4161.985083904012 pbc="F F F"
O       1.63027630       0.71606377       0.24820307      -0.45429322      -0.03145425      -0.69244586       0.99653804      -0.67879420       0.09308815 
H       1.02088050       1.40459687       0.46697485       0.14526442       0.23831771       0.12878891      -0.85885912       0.91041309       0.14774927 
H       1.60982894       0.14111102      -0.84042733       0.16934035      -0.06893509       0.19680568      -0.46071282      -0.25015942       0.00924937 
H       2.28140980       0.63959100       0.96692094       0.07574834      -0.07131041      -0.26339985      -0.01284423      -0.13329349      -0.35585479 
O       1.37580113      -0.48829317      -1.80105624       0.15692491      -0.13276855       0.53181060       2.60938744      -1.24851895       1.34572858 
H       1.89993991      -1.32582658      -1.97592640      -0.13711760       0.03184623       0.10069653      -1.12261449       1.33746402      -0.04316614 
H       0.66572135      -0.28933988      -2.37966102       0.04413280       0.03430436      -0.00225600      -1.15089482       0.06288895      -1.19679444 
7
Properties=species:S:1:pos:R:3:momenta:R:3:forces:R:3 energy=-4162.014767699673 pbc="F F F"
O       1.66148753       0.83014455       0.21564820       0.45093803       0.49331570      -0.82960326      -0.70552606      -0.28055011      -0.33028803 
H       1.48684185       1.76449043       0.12704354      -0.17023367       0.21864288       0.09674481      -0.88125179       0.84228365      -0.53904908 
H       1.42412339       0.10402628      -0.72583735       0.28489603      -0.08772157      -0.04947144       0.52024387      -0.09321995      -0.29232288 
H       2.48186746       0.86945748       0.69870376      -0.36491747      -0.16011447      -0.09913838       1.09581214      -0.96139132       0.38982135 
O       1.34125419      -0.60827903      -1.75639978      -0.13703432      -0.60014939       0.91848850      -0.39382565       0.10194740       0.24711816 
H       1.56296525      -1.55897272      -1.68786804       0.08251605       0.04596406      -0.05136780      -0.09619889       0.39422806       0.05439100 
H       0.57492716      -0.51514368      -2.36623743      -0.14616465       0.09006279       0.01434758       0.46074638      -0.00329773       0.47032949 
7
Properties=species:S:1:pos:R:3:momenta:R:3:forces:R:3 energy=-4161.88419179128 pbc="F F F"
O       1.69359861       0.89800530       0.21763314       0.00371489       0.54108505       0.19976905      -0.28926607       1.22510685      -1.59737970 
H       1.72300407       1.87040301      -0.10126642      -0.05572188       0.11296529      -0.06072150      -0.09008105      -2.05762850       0.71322954 
H       1.38225672       0.02510324      -0.77562543      -0.07838243      -0.01926283       0.37445590       0.58752571       0.23808056      -0.39275757 
H       2.55076556       0.72406111       0.64000903       0.11249524      -0.47521748       0.00113960      -0.01630606       0.02646475       0.07322337 
O       1.30439392      -0.65007232      -1.76867594      -0.05857160      -0.21571062      -0.34516150      -1.37796485       0.79630882       1.15789851 
H       1.59385236      -1.54207596      -1.57661490       0.02179475      -0.06715655      -0.15574722       0.92624382      -0.85351693       0.20115876 
H       0.35622552      -0.82737677      -1.97735538       0.05467104       0.12329714      -0.01373433       0.25984850       0.62518443      -0.15537292 
7
Properties=species:S:1:pos:R:3:momenta:R:3:forces:R:3 energy=-4161.767347909302 pbc="F F F"
O       1.73015122       0.89947663       0.13458464      -0.10451765       0.81027378      -0.57451480       0.98225750       1.81447377      -1.88234597 
H       2.19087664       1.71019852      -0.34468315       0.18005907      -0.28432814       0.04089260      -1.05129229      -2.03037227       2.29798712 
H       1.51137795       0.12666933      -0.78311495       0.12299574       0.01987600       0.18561583       0.08837127      -0.60216816       0.77780917 
H       1.93969958       0.73542688       1.09717434      -0.20901163      -0.15284769       0.17688291       0.03882279       0.35727724      -1.46875848 
O       1.25008838      -0.66716634      -1.66217883      -0.00636104      -0.49670538      -0.12467388       2.41395156      -1.00061020      -0.66032168 
H       1.88541247      -1.30022839      -2.16135181       0.20352795      -0.01245971      -0.04050386      -1.41477998       1.58884277       1.29918141 
H       0.36051255      -0.77398803      -1.97105448      -0.18669245       0.11619114       0.33630121      -1.05733085      -0.12744315      -0.36355157 
7
Properties=species:S:1:pos:R:3:momenta:R:3:forces:R:3 energy=-4161.572229594948 pbc="F F F"
O       1.80209579       1.08192975      -0.09794057       0.57891479       0.06310152      -0.58837624       1.47251994      -0.61388994       0.73861262 
H       2.82858143       1.06579021       0.15965981      -0.18731543       0.09851372      -0.15048188      -3.32414149       0.18025150       0.09563337 
H       1.60433211       0.22921270      -0.81830409      -0.26493747      -0.24104079      -0.02482278      -0.78612956      -0.03439816       0.60311634 
H       1.09354605       0.97501726       0.63278482      -0.20975784       0.48561996       0.02983606       2.13039904       0.40252554      -0.84154716 
O       1.19799503      -0.84708229      -1.44766658       0.16344874      -0.55060422       0.15805302       1.06212028       0.62777817      -0.56622066 
H       1.80943326      -0.79158266      -2.24022322      -0.10807971       0.17489055       0.50363306      -1.73928389      -0.75799139       0.51086691 
H       0.23690722      -1.02062933      -1.61104522       0.02772691      -0.03048074       0.07215875       1.18451568       0.19572430      -0.54046141 
7
Properties=species:S:1:pos:R:3:momenta:R:3:forces:R:3 energy=-4161.822591695262 pbc="F F F"
O       1.82075624       1.19524702      -0.24988803       0.50956846       0.55859500      -0.65421901      -1.45296366      -1.26267774      -1.11011843 
H       2.69231308       1.34023545       0.09916038      -0.52837001      -0.01969327      -0.09327639       0.79090057       0.59654696       0.36756476 
H       1.62597719       0.13497108      -0.85774234      -0.13459152       0.11921765       0.26584404      -0.46660808      -0.15028220       0.28572789 
H       1.27246012       1.99057528      -0.42067545       0.06839416      -0.21436225      -0.29919943       0.71679017      -0.34464655       0.15079014 
O       1.18345959      -0.99795583      -1.26656545       0.07335665      -0.47167473       0.49436350       1.09679354       3.25107573       2.89847321 
H       1.67935198      -1.45823391      -1.90363906      -0.23971955      -0.06171669       0.20366031       0.33563562      -1.31709835      -1.83420006 
H       0.23722543      -0.95364562      -1.25695908       0.25136182       0.08963429       0.08282700      -1.02054816      -0.77291785      -0.75823751 
7
Properties=species:S:1:pos:R:3:momenta:R:3:forces:R:3 energy=-4161.69656382065 pbc="F F F"
O       1.83031938       1.27115065      -0.53608641       0.20372302       0.21567805      -0.89522514      -3.00511249      -1.93347446      -2.38174588 
H       2.42672196       1.18148261       0.13743897      -0.15635065       0.23455375       0.06482283       2.90709118       0.31875576       3.18969975 
H       1.58794527       0.12420620      -0.84919900      -0.06290894      -0.38557787      -0.30060325      -1.49085082       0.83983678       0.17473260 
H       2.10513007       1.88909548      -1.20221500       0.25281812      -0.01669471       0.04360158       0.46592247       0.74254803      -0.70566984 
O       1.13063461      -1.03050080      -0.96762278      -0.37707045       0.20982817       1.27126523       0.81586718       1.96609025       1.44034650 
H       1.79625159      -1.43054121      -1.47119293       0.24822956      -0.22289748      -0.14425390       1.44079636      -1.85964706      -1.45249763 
H       0.27793190      -1.39853063      -1.15696537      -0.10844065      -0.03488991      -0.03960736      -1.13371388      -0.07410930      -0.26486551 
7
Properties=species:S:1:pos:R:3:momenta:R:3:forces:R:3 energy=-4162.032434626034 pbc="F F F"
O       1.82370691       1.27966898      -0.77256369      -0.30154057       0.01383353      -0.69201582       0.34738625      -1.43318133      -0.74311528 
H       1.73905992       1.69095169       0.07978031       0.11030783       0.27852751       0.24826621      -0.21872823       0.59839966       1.09960062 
H       1.65135812       0.06078810      -0.73938001       0.25194260       0.20440083      -0.07317414      -1.08774126       0.29895664      -0.12984098 
H       2.74962020       1.36060672      -1.02176190       0.16662384       0.06054667       0.12174271       0.54838398       0.55900561      -0.30294943 
O       1.15464995      -1.03500290      -0.77345171      -0.32427238       0.13369396       0.46781026      -0.29910217       0.03025246       0.06984939 
H       1.59917862      -1.73730471      -1.27296971       0.25847716      -0.37095851      -0.22456136      -0.10508785      -0.07789690      -0.01050671 
H       0.17854526      -1.07307498      -0.91631688      -0.16153847      -0.32004400       0.15193214       0.81488929       0.02446386       0.01696239 
7
Properties=species:S:1:pos:R:3:momenta:R:3:forces:R:3 energy=-4161.783975277315 pbc="F F F"
O       1.74275626       1.28936493      -0.86717915       0.23033449      -0.24607900      -0.38100362       2.70645081       1.38083156       0.29479633 
H       1.29341392       1.96514963      -0.33024531      -0.16161961       0.06262148       0.19270225      -0.60325580      -0.28120686       0.07969035 
H       1.54920218       0.21477741      -0.72134026       0.10332379      -0.22591561       0.12948423      -0.63479246      -0.71064346       0.51508132 
H       2.72561065       1.51570155      -0.71330017      -0.21778288       0.10889704       0.21475009      -1.61404551      -0.61340832      -0.53431973 
O       1.26012824      -1.09649480      -0.66847579      -0.39439744       0.29200820      -0.20738469       0.98805074       0.44322894      -2.41839905 
H       1.68173481      -1.37666503      -1.57957189       0.24228354       0.06180042      -0.09574099      -1.61961312       0.12221793       2.37801747 
H       0.27849730      -1.19489018      -0.69063207       0.19785812      -0.05333252       0.14719271       0.77720533      -0.34101978      -0.31486668 
7
Properties=species:S:1:pos:R:3:momenta:R:3:forces:R:3 energy=-4161.892251006744 pbc="F F F"
O       1.77178265       1.31224403      -0.81119446       0.25259334      -0.58452311       0.31884974      -1.08121273       0.08621213       0.12888170 
H       1.09046285       1.95066218      -0.47573261      -0.25984160       0.10763873      -0.10614445       0.64807425      -0.63057946      -0.39997182 
H       1.46794332       0.11308896      -0.83617052       0.01167745       0.01532003      -0.00723678       0.08250081      -0.25151004       0.59306014 
H       2.60258152       1.50335729      -0.35915567      -0.25702990      -0.05316731      -0.26061391       0.33194029       0.05293818       0.12070478 
O       1.27090759      -1.10126089      -0.74758769       0.26650683       0.60320274       0.08479661       0.63601012       0.60823301      -3.19258273 
H       1.28044366      -1.44876840      -1.75070263      -0.21559106       0.10417269       0.18115806      -0.55407683       0.56843310       3.29538233 
H       0.45522985      -1.28175678      -0.24625247       0.20168492      -0.19264377      -0.21080927      -0.06323590      -0.43372691      -0.54547440 
7
Properties=species:S:1:pos:R:3:momenta:R:3:forces:R:3 energy=-4161.856997080665 pbc="F F F"
O       1.73078375       1.35548280      -0.76126634      -0.02092578       0.30094089       0.03170214      -3.26591500      -1.60387407       0.63161131 
H       1.20913640       1.85591789      -0.06913301      -0.04718119      -0.09529166       0.16062977       0.62038372      -0.65391381      -0.86779843 
H       1.62439737       0.13444445      -0.71364403      -0.02102609      -0.18846693      -0.17564824      -0.85528197       0.13329984      -0.19445220 
H       2.62401747       1.53604490      -0.63694559      -0.14708485       0.00845439      -0.25153439       3.09806174       1.01114965       0.36680469 
O       1.29440098      -1.14279504      -0.80459502       0.34001091      -0.03596602       0.18747870       2.14867393       1.74006518      -1.13638861 
H       1.24583120      -1.40768683      -1.74691122      -0.12337701      -0.20550412       0.34430806      -0.08618375      -0.06874261       0.46830005 
H       0.47112647      -1.30919293      -0.38901877       0.01958402       0.21583346      -0.29693604      -1.65973868      -0.55798418       0.73192319 
7
Properties=species:S:1:pos:R:3:momenta:R:3:forces:R:3 energy=-4161.96908613841 pbc="F F F"
O       1.72128247       1.31597241      -0.81777582      -0.47570229       0.40290699       0.10482952      -0.88374209      -0.31554033       0.94003948 
H       1.45723549       1.75292539       0.04736283       0.06547679      -0.12441133      -0.00983228       0.51542497      -0.76443455      -1.35312393 
H       1.57989158       0.01855165      -0.98785320      -0.04956576      -0.03152817       0.09043787      -0.44566358       0.13763817       1.06098635 
H       2.52877317       1.71219515      -1.14272459       0.13624364      -0.02096794      -0.09952920       0.52077978       0.44278461      -0.14582630 
O       1.27982855      -1.08048649      -0.72180557       0.64632498      -0.10411193       0.11848243      -0.07760112       1.71150470       0.43642325 
H       1.65509371      -1.78470333      -1.21410827      -0.19929372      -0.02049470      -0.03844561       1.04820413      -1.34831020      -1.03382737 
H       0.33561364      -1.25129432      -0.67544559      -0.12348363      -0.10139292      -0.16594273      -0.67740208       0.13635760       0.09532853 
7
Properties=species:S:1:pos:R:3:momenta:R:3:forces:R:3 energy=-4162.013302575737 pbc="F F F"
O       1.54662227       1.33737147      -0.84763678      -0.62473585       0.02796777      -0.24082813      -0.48553794      -0.81430684       0.75360311 
H       1.47115901       1.90772999      -0.03980936       0.04468272      -0.32132547      -0.05788105       0.42981972      -0.41714290      -1.02378310 
H       1.44866736       0.10400953      -0.70474784      -0.21743870       0.12838151      -0.02004244      -0.30205102       0.26479336       0.08835645 
H       2.24944469       1.58239323      -1.46792264      -0.10669951      -0.02465800       0.08017448       0.04475365       0.53951393       0.32760475 
O       1.43261624      -1.09893184      -0.69112650       0.95225214       0.22368663       0.27122696      -0.03924265       0.07306028       0.12128432 
H       1.99942745      -1.46311766      -1.39011974       0.00898776       0.04825289      -0.16480019      -0.26864159      -0.40898683       0.16018058 
H       0.73506995      -1.73022182      -0.38315436      -0.05704857      -0.08230532       0.13215036       0.62089983       0.76306899      -0.42724610 
7
Properties=species:S:1:pos:R:3:momenta:R:3:forces:R:3 energy=-4161.895180647449 pbc="F F F"
O       1.50216424       1.35428189      -0.96075515      -0.25410089      -0.25752400      -0.13545216      -1.20662083      -3.15806899       0.11555549 
H       1.52957831       1.66410233      -0.06623921       0.18864686       0.11612752       0.11773286       0.41885947       1.25975461       0.79013949 
H       1.53741187       0.15116932      -0.87895425       0.01091285       0.09407766       0.10571389      -0.02191748       0.04964090      -0.22698111 
H       1.96508414       1.82729668      -1.63722133       0.09113972       0.01635717      -0.01812531       0.80550053       0.83224417      -0.47523582 
O       1.50953490      -1.12192611      -0.58878319      -0.23129350      -0.14754679      -0.07206185      -1.30545443       0.81265818       1.18882794 
H       1.58590300      -1.77813776      -1.30286422       0.00309576       0.27827908       0.02012687      -0.21397307       0.01873125       0.20343577 
H       0.77057525      -1.36707425       0.07054705       0.19159919      -0.09977064      -0.01793431       1.52360582       0.18503987      -1.59574176 
7
Properties=species:S:1:pos:R:3:momenta:R:3:forces:R:3 energy=-4161.8645048696635 pbc="F F F"
O       1.45941130       1.35869317      -0.91110852      -0.07681176       0.33356891       0.25467041      -0.71129847      -2.16945705      -0.04404279 
H       1.75000121       1.90603859      -0.18952085      -0.11016521       0.27583468       0.08966162       0.46893900       0.91770164       0.37294363 
H       1.48648651       0.18061665      -0.67423555      -0.15888181      -0.05883594      -0.24205316       0.32246028      -0.03565818      -0.57102063 
H       1.65620297       1.67139916      -1.80785123      -0.05264496       0.34743460      -0.01892152       0.22790662       0.21862697       0.23454888 
O       1.56419104      -1.14823985      -0.62890532       0.36867143      -0.84183693      -0.06677782       1.29349475       3.08603993       2.46343667 
H       1.21857405      -1.42612695      -1.43410439      -0.06422189      -0.12063470       0.15406617      -1.34251246      -1.53301181      -2.32750862 
H       1.08836005      -1.48693476       0.13980703       0.09405419       0.06446937      -0.17064570      -0.25898973      -0.48424149      -0.12835715 
7
Properties=species:S:1:pos:R:3:momenta:R:3:forces:R:3 energy=-4162.021026744072 pbc="F F F"
O       1.27862835       1.30041767      -0.79823639      -0.27603795      -0.20338573       0.46128931       1.62235682       0.72497435       1.08900343 
H       1.91384001       1.78810792      -0.16853880      -0.08450641       0.16564000      -0.05706163      -1.34872288      -0.78578820      -1.13784422 
H       1.50588242       0.05331027      -0.74878922      -0.06413473      -0.09464327       0.31918613       0.05435961       0.38865147       0.29715285 
H       1.48281841       1.65682810      -1.68077484      -0.15868638      -0.03722105      -0.13317755      -0.14360474       0.12394385       0.01163793 
O       1.70494989      -1.06761415      -0.74807845       0.60845980       0.43264343      -0.44679926       0.59727249       0.80333913      -0.04707248 
H       1.09563153      -1.47581072      -1.35792407      -0.20467706      -0.30735877      -0.01763966      -0.52314264      -0.99461240      -0.22260403 
H       1.83671581      -1.53218580       0.09013164       0.17958273       0.04432539      -0.12579734      -0.25851866      -0.26050821       0.00972652 
7
Properties=species:S:1:pos:R:3:momenta:R:3:forces:R:3 energy=-4161.92889750247 pbc="F F F"
O       1.08588797       1.26092934      -0.62926910      -0.10022773      -0.32366437       0.51723407       2.35641996       1.00619297      -0.67373899 
H       1.90193862       1.86772435      -0.73837770      -0.28706545      -0.02024582      -0.13030419      -1.71515111      -0.82789798       0.38299174 
H       1.50727558       0.20516080      -0.92150188      -0.09000611      -0.22005067      -0.13540391      -0.64140326      -0.43301442       0.46551289 
H       0.35243126       1.69947448      -1.11218829      -0.11204968      -0.32424162       0.20359711       0.18480731      -0.47022063      -0.00164708 
O       1.91185153      -1.05222982      -0.91690963       0.46935601       1.08130762      -0.19756009      -1.22338342       1.35225193      -0.96369794 
H       1.18126786      -1.65959571      -0.72030429      -0.00074638      -0.28888572      -0.05294346       0.23607524      -0.16076758       0.09745807 
H       2.66720704      -1.23993493      -0.37568363       0.12073934       0.09578058      -0.20461954       0.80263529      -0.46654429       0.69312130 
7
Properties=species:S:1:pos:R:3:momenta:R:3:forces:R:3 energy=-4161.847645157694 pbc="F F F"
O       0.95780529       1.25078341      -0.66210545      -0.15961721       0.18736038      -0.68935573       0.82660698      -0.18343281       0.16291779 
H       1.20604189       1.95738952      -1.30208898      -0.14355837      -0.17458924       0.18331152       0.61172582      -0.79824124       0.19903867 
H       1.37496658       0.22054083      -0.61827377      -0.03358843       0.03314362      -0.16994296       0.78523939       0.50872137      -0.91450992 
H       0.01339246       1.22988568      -0.68290290       0.00092849      -0.08785072       0.01597399      -1.65087227      -0.14320861       0.25909251 
O       2.05834946      -1.01250899      -0.87772527       0.21796183      -0.24467915       0.55149824      -3.14465553      -0.75007375       0.90341790 
H       1.74646193      -1.87398012      -0.48794030       0.21612429       0.15821770       0.01512009      -0.06636697       1.12347257      -0.47892446 
H       2.97697018      -1.13042038      -0.87760559      -0.09825060       0.12839741       0.09339485       2.63832258       0.24276247      -0.13103248 
7
Properties=species:S:1:pos:R:3:momenta:R:3:forces:R:3 energy=-4162.017731529335 pbc="F F F"
O       0.96692391       1.19903670      -0.72151296       0.12934807       0.78846255      -0.39182502      -0.91214145      -1.53048210       1.83389358 
H       1.30906228       1.72322199      -1.41535973       0.00614746      -0.03691611       0.27321494       0.64746654       1.15484062      -1.55019927 
H       1.40710299       0.10784429      -0.65843474       0.10264499       0.06279194       0.11845272       0.46723764       0.33502185      -0.52517571 
H       0.00567366       1.32925495      -0.62162039      -0.21018767      -0.09038473       0.16143424       0.25449955       0.01205230      -0.06799235 
O       2.04999229      -0.96324310      -0.83952569      -0.35267646      -0.74238007      -0.13531925      -0.31642174       1.18536269      -0.35243810 
H       1.63158918      -1.68137491      -0.40348427       0.04194039      -0.03437293      -0.11880093      -1.13524106      -1.57154016       0.58081730 
H       2.95231925      -1.03615520      -0.53329955       0.28278323       0.05279935       0.09284329       0.99460053       0.41474479       0.08109456 
7
Properties=species:S:1:pos:R:3:momenta:R:3:forces:R:3 energy=-4161.982807747709 pbc="F F F"
O       1.13928913       1.29222464      -0.67285803       0.61871568       0.62470645      -0.28384704      -1.32345119      -2.91130803       2.86219921 
H       1.26673861       1.76851005      -1.44393146       0.04062031       0.14743024      -0.18421466       0.26589633       2.02399526      -2.77326636 
H       1.49213613       0.10647664      -0.83536058       0.03305003       0.03752298       0.19453972       0.30977369       0.26709765       0.56580616 
H       0.19104184       1.36098016      -0.36850381       0.16455721      -0.07251249       0.12450632       1.18502702       0.17775408      -0.47058747 
O       1.89991785      -1.04128247      -0.88253207      -0.85458387      -0.39516298       0.32989221      -0.86129305      -0.27402967       0.12130093 
H       1.25514591      -1.70649623      -0.56453892      -0.25386133      -0.18934362      -0.08929659       0.06658499       0.27645126      -0.30691891 
H       2.74688506      -1.32711804      -0.50951792       0.25150198      -0.15264058      -0.09157998       0.35746222       0.44003945       0.00146643 
7
Properties=species:S:1:pos:R:3:momenta:R:3:forces:R:3 energy=-4162.078886660168 pbc="F F F"
O       1.32460817       1.30515858      -0.71702606       0.00074593      -0.49133725       0.09502719       0.68194718      -0.97253392      -0.41782110 
H       1.20103837       1.81226545      -1.53011688       0.09222085       0.09995590      -0.32944710      -0.02412087       0.00855577      -0.08140159 
H       1.47527926       0.01162272      -0.68483016       0.08400786      -0.01673932      -0.00092148       0.34288328       0.48378609      -0.34129363 
H       0.76199045       1.63600717      -0.03637680       0.22446061      -0.08446984      -0.05343671      -0.81481264       0.80687931       0.88769498 
O       1.72488111      -1.05749420      -0.84757885      -0.07102005       0.10349730       0.37782858       0.00655415      -1.77705972       0.44086100 
H       0.94961921      -1.64854327      -1.02519111      -0.14544289       0.20930590      -0.16776489       0.70845972       0.49775002       0.15855351 
H       2.40081920      -1.55697435      -0.29907993      -0.18497231       0.17978731       0.07871441      -0.90091081       0.95262245      -0.64659317 
7
Properties=species:S:1:pos:R:3:momenta:R:3:forces:R:3 energy=-4161.984666673545 pbc="F F F"
O       1.38673290       1.36514360      -0.73151674      -0.27939793      -0.53259734      -0.32054110       0.67249771      -0.99567665      -1.52126311 
H       1.78291860       1.84163552      -1.51804720       0.07765950       0.06272886       0.20205533      -0.50269424      -0.64680314       1.24161751 
H       1.51359951       0.17727147      -0.66965655      -0.08489027       0.13029647       0.08410952      -0.28534159       0.26380288      -0.59622678 
H       1.21226985       1.94761506       0.01222291       0.05184936       0.10081524       0.23918449       0.01129581       0.18806154       0.35918557 
O       1.62547544      -1.14039244      -0.82865348       0.40355834       0.33626772      -0.14388057      -0.00928439       0.64019580       0.51191601 
H       1.17750103      -1.71785662      -1.48011156       0.00891034       0.00967161       0.04204976       0.07804979       0.54988446       0.23685910 
H       1.69418168      -1.63060844       0.00960982      -0.17768934      -0.10718256      -0.10297744       0.03547691       0.00053511      -0.23208830 
7
Properties=species:S:1:pos:R:3:momenta:R:3:forces:R:3 energy=-4162.0136489961915 pbc="F F F"
O       1.47912570       1.32131191      -0.69735885       0.81579390      -0.01209948      -0.10513141      -0.25015966      -0.49214584       0.84262164 
H       1.86523602       1.88531234      -1.37279784      -0.04850853      -0.09726290       0.08530226       0.17913321       0.38347191      -0.06724913 
H       1.61939081       0.10721860      -0.76808452      -0.09768504      -0.10016421      -0.11065132      -0.56860068       0.12637890      -0.19335796 
H       1.25621022       1.80236087       0.13622165      -0.20351127       0.00967979       0.09827821       0.34561941      -0.38214213      -0.88239358 
O       1.53037185      -1.09067160      -0.85762148      -0.63967535       0.18391831      -0.16773878      -0.14478567      -1.29754668      -0.35112575 
H       1.40152649      -1.67149462      -1.67276685       0.18487766       0.15028735      -0.01140804       0.22114994       1.27938342       1.31979568 
H       1.28113275      -1.59881295      -0.05092895      -0.01129137      -0.13435886       0.21134909       0.21764345       0.38260043      -0.66829090 
7
Properties=species:S:1:pos:R:3:momenta:R:3:forces:R:3 energy=-4161.892950695344 pbc="F F F"
O       1.59213127       1.36903853      -0.67112763       0.10446840       0.29432064      -0.10674522       0.12611068      -2.40607374       2.54288865 
H       1.46195224       1.71727261      -1.52165170       0.01023568      -0.00718851       0.12010063      -0.49681585       1.32738736      -1.93968120 
H       1.53416483      -0.00341415      -0.71681615      -0.14967786       0.04381991      -0.02599653      -0.03721278       0.25375159      -0.49219606 
H       0.93874202       1.69407922      -0.02328707       0.07584635      -0.23616196      -0.06000211       0.23729915       0.38317938      -0.53647360 
O       1.50571394      -1.12723956      -0.87780645      -0.28286477      -0.19365687      -0.22208900      -0.91539240      -0.63944726       1.57790083 
H       0.85860498      -1.46507407      -1.53486535       0.17065360       0.16538495       0.27171815       0.33800110       0.42929785      -0.11222309 
H       1.22777601      -1.59538993      -0.02770250       0.07133860      -0.06651815       0.02301408       0.74801011       0.65190482      -1.04021554 
7
Properties=species:S:1:pos:R:3:momenta:R:3:forces:R:3 energy=-4162.064719443633 pbc="F F F"
O       1.70853535       1.33995937      -0.68050444       0.27852533      -0.08719298       0.14770761      -0.17854365      -1.05231846      -0.15116829 
H       2.08969336       1.67106515      -1.50854452       0.33055953      -0.16143230      -0.14229375       0.10364620       0.38333896      -0.10140787 
H       1.52831362       0.23680966      -0.80317053       0.07002419       0.21108863       0.03182016      -0.35743180       0.24336949       0.14337382 
H       0.90658738       1.84659619      -0.44511983       0.07226178       0.03580745      -0.27166820       0.15297024      -0.06624440      -0.09513696 
O       1.33953941      -1.10935710      -0.85154618      -0.53492389      -0.27951752       0.33314499       1.48632104       1.41673715       1.54449035 
H       0.76657729      -1.67204832      -1.32393010      -0.15987012       0.10959518       0.03710084      -1.35835063      -0.94421392      -1.35452709 
H       1.52002612      -1.55723474      -0.01153252      -0.05657683       0.17165155      -0.13581166       0.15138860       0.01933118       0.01437604 
7
Properties=species:S:1:pos:R:3:momenta:R:3:forces:R:3 energy=-4162.024904316566 pbc="F F F"
O       1.68492977       1.29809692      -0.90053621      -0.18756389      -0.03071640      -0.72285130       1.86091998       0.14506641       0.61837235 
H       2.60769890       1.66117797      -0.77628155      -0.14221229      -0.05688256       0.07045292      -1.11097122      -0.62978213       0.09555271 
H       1.50454387      -0.03317239      -0.87384709       0.06446224      -0.18074133       0.17332559      -0.04392747       0.31334257       0.01252651 
H       1.36637239       1.80451842      -1.63929575       0.15190528      -0.17379727      -0.24369373      -0.70343276       0.44011646      -0.86510580 
O       1.31137757      -1.09124219      -0.65950647       0.20250947       0.23963032       0.75402194       1.97955747       0.39071162       0.36350697 
H       0.38732183      -1.24393273      -0.55038961      -0.23723522      -0.06958152       0.24643867      -1.69905738      -0.43321165       0.18399746 
H       1.76691468      -1.28648175       0.19180718       0.14813440       0.27208877      -0.27769408      -0.28308862      -0.22624328      -0.40885020 
7
Properties=species:S:1:pos:R:3:momenta:R:3:forces:R:3 energy=-4161.972789242681 pbc="F F F"
O       1.71319531       1.30262319      -1.15278328      -0.14319678      -0.76714964      -0.40069082      -1.92547996      -2.13055551      -0.67577189 
H       2.46335034       1.82915321      -0.98818472      -0.03179721      -0.01764525      -0.11172732       1.89433487       1.09511033       0.79173194 
H       1.57205678       0.11305955      -0.70342740       0.26467675       0.03725232       0.09996199      -0.24475057      -0.16712664      -0.24499708 
H       1.51489233       1.42104438      -2.10474752      -0.20223866       0.03202702      -0.11318252      -0.19661601      -0.22207165       0.39468365 
O       1.22620360      -1.06596508      -0.39228798      -0.17027885       0.59166699       0.49236516       0.25803984       1.78575192       0.03716856 
H       1.12904303      -1.19727528       0.56299645       0.33311462       0.16644928       0.14255928      -0.32988924       0.19716244       0.27068842 
H       1.85676102      -1.73691230      -0.65227047      -0.05027987      -0.04260072      -0.10928578       0.54436108      -0.55827090      -0.57350360 
7
Properties=species:S:1:pos:R:3:momenta:R:3:forces:R:3 energy=-4161.993169850773 pbc="F F F"
O       1.71029317       1.22316480      -1.34411406      -0.20205236       0.21945415      -0.73648144       0.67498261      -1.28845437       0.63914699 
H       2.43692008       1.09925390      -1.97435321      -0.12846640       0.08641522      -0.30873443       0.30889721      -0.02139380       0.03813661 
H       1.45088456       0.21964725      -0.79748870       0.25568076       0.01039176       0.05795693      -0.18594281      -0.07571573      -0.13005103 
H       1.05215582       1.74016784      -1.80690740      -0.06795740      -0.00561725       0.08815475      -1.01804199       0.30880563      -0.07516122 
O       1.25270630      -0.97695786      -0.15252226       0.01060047      -0.19607990       0.77246512       0.49653406       0.91746845      -0.96753454 
H       1.80616278      -1.01841685       0.65093947      -0.02459139      -0.08067748       0.20059113      -0.20598902      -0.33885396      -0.24435235 
H       1.41539156      -1.76314180      -0.72658428       0.15678633      -0.03388650      -0.07395208      -0.07044006       0.49814378       0.73981554 
7
Properties=species:S:1:pos:R:3:momenta:R:3:forces:R:3 energy=-4162.025987430575 pbc="F F F"
O       1.69167270       1.08858436      -1.47543644       0.01605716       0.12092232      -0.67738671      -0.92563098      -0.04577429      -1.42452028 
H       1.63644686       0.90007554      -2.45805959      -0.11861356       0.04984162       0.05687899       0.30278601       0.16242240       1.23398117 
H       1.42622438       0.03393464      -0.77644637       0.09405423      -0.12977021       0.09787667       0.50945422       0.06659506      -0.20947957 
H       1.09368424       1.86507032      -1.37169051       0.20668683       0.13596154      -0.02019973       0.41025548      -0.44060600       0.21030081 
O       1.31890881      -0.85867550      -0.06961531      -0.26256503      -0.41875162       0.57990829       0.54937784      -0.86156463       1.04228238 
H       1.40443446      -0.54789864       0.86518051      -0.09219513       0.07870843       0.09331420      -0.12984353      -0.32925937      -0.62208710 
H       1.84550173      -1.71498793      -0.14492729       0.15657551       0.16308791      -0.13039171      -0.71639904       1.44818682      -0.23047741 
7
Properties=species:S:1:pos:R:3:momenta:R:3:forces:R:3 energy=-4161.990677210233 pbc="F F F"
O       1.67819809       1.02664911      -1.50161633      -0.57331395      -0.10286155      -0.62623533       0.04931805       1.73965132       1.74285082 
H       1.44137977       0.75530263      -2.35819244       0.06936916       0.09185614       0.22343297      -0.40084742      -0.93250160      -2.40682445 
H       1.51316820       0.18730324      -0.73356461      -0.19315676       0.04278700       0.07206101       0.22337811      -0.47056676      -0.29050398 
H       1.17553814       1.85745644      -1.36191136       0.05408383      -0.20834333       0.13072183       0.36817100      -0.21249959       0.22800966 
O       1.33982523      -0.81564004      -0.06262438       0.83772927       0.42917515       0.25732399       0.91004253      -0.83847581      -0.81223167 
H       1.08010171      -0.51100626       0.78612339      -0.13531423      -0.14110840      -0.13987765      -0.70816391       0.23995122       1.84302426 
H       2.07798724      -1.45288436       0.08616943      -0.05939732      -0.11150500       0.08257318      -0.44189837       0.47444123      -0.30432463 
7
Properties=species:S:1:pos:R:3:momenta:R:3:forces:R:3 energy=-4161.824923233976 pbc="F F F"
O       1.56365786       0.99735294      -1.65092790      -0.16964132      -0.46735585       0.38865908       0.25641164       0.74149683       4.70700830 
H       1.72278201       0.67673629      -2.46963076       0.03144264      -0.16854876      -0.08907780       1.19462244      -2.19228051      -4.54310076 
H       1.53269601       0.26996237      -0.82043281      -0.10886248      -0.09378677       0.06920258       0.10660699      -0.53593418      -0.18108555 
H       0.86521091       1.62061038      -1.72678469       0.12648793      -0.12955721      -0.02742533      -1.40333820       1.27799648       0.27022745 
O       1.45464447      -0.78621498       0.09196471       0.11466368       0.34316202      -0.49195046      -1.10656573       1.45487313       0.53850415 
H       0.96346991      -0.46981462       0.89124617      -0.04407152       0.11876214       0.22363489       0.26275383      -0.44663860      -0.71210044 
H       2.19958774      -1.26336849       0.46046163       0.04998107       0.39732444      -0.07304296       0.68950903      -0.29951316      -0.07945316 
7
Properties=species:S:1:pos:R:3:momenta:R:3:forces:R:3 energy=-4161.852453607622 pbc="F F F"
O       1.56991433       0.96348084      -1.74364758      -0.08101529       0.28354894      -0.26759291       0.62475474      -1.44693503       2.57713057 
H       1.71147015       0.58671174      -2.60421271       0.09288601      -0.27948250      -0.05371682       0.32754360      -0.71140295      -1.01145945 
H       1.48070028       0.18975549      -0.82237209       0.16939716      -0.00691167       0.13129674       0.45952555       0.21156280      -0.53949936 
H       0.80531939       1.51333764      -1.79575863      -0.11217998       0.11264889       0.26863246      -1.25627836       1.10198968      -0.04370520 
O       1.46573518      -0.73314582       0.18316710      -0.04716228      -0.29556693      -0.27315329      -2.88032012       1.35040884      -0.01492201 
H       0.81464875      -0.67562042       0.94075295       0.03303244       0.07934990       0.07236557       0.31929726       0.22705141      -1.38635492 
H       2.19627315      -1.08475456       0.64053258      -0.05495807       0.10641337       0.12216825       2.40547732      -0.73267474       0.41881036 
7
Properties=species:S:1:pos:R:3:momenta:R:3:forces:R:3 energy=-4162.09068287631 pbc="F F F"
O       1.45966071       0.93960956      -1.65775178      -0.29748744       0.83555961      -0.29286576       0.46585196      -0.42609369      -0.38868605 
H       1.95574301       0.80978956      -2.50862553       0.19259554      -0.00216334       0.03437119      -0.86637873       0.30514190       0.88348755 
H       1.47268026       0.00165012      -0.73337425       0.05981940      -0.00876143       0.09278873       0.41583743       0.33854924      -0.24322819 
H       0.64499479       1.45658021      -1.77326478      -0.13038883       0.01143844      -0.00489116       0.28921492      -0.05688067      -0.38518432 
O       1.54919286      -0.73307646       0.09807302      -0.08060446      -0.83994207       0.60515193      -0.27254346      -0.01756642       1.25931605 
H       0.93326338      -0.49816666       0.83536163       0.00673396      -0.00721907      -0.28485666       0.25674335      -0.27914240      -0.56668453 
H       2.42703612      -0.86263875       0.52612001       0.24933183       0.01108786      -0.14969826      -0.28872548       0.13599205      -0.55902049 
7
Properties=species:S:1:pos:R:3:momenta:R:3:forces:R:3 energy=-4162.06023833604 pbc="F F F"
O       1.51985726       0.97056763      -1.62684161       0.33451918      -0.16706788       0.02432811      -1.07889877       0.17846972      -1.31348160 
H       2.28013257       0.78770072      -2.21651647      -0.10084523       0.00604500       0.20192714      -0.19783757       0.14914781      -0.02055181 
H       1.42755198       0.20340555      -0.90295384       0.14949597      -0.03878158      -0.18829479       0.28169780      -0.32760838       0.79774786 
H       0.67716219       0.99131452      -2.16887873       0.18560556      -0.05215016       0.12848941       1.08223284       0.19680967       0.43285443 
O       1.48981095      -0.71909122       0.08970529      -0.53415728       0.11923137       0.31030557       0.94782387       0.09414945      -0.38444635 
H       0.76029595      -0.98787366       0.62671950      -0.08917147       0.08304172      -0.36975158      -1.11220652      -0.34806337       0.59126404 
H       2.27564486      -0.80067412       0.65005250       0.05455328       0.04968153      -0.10700386       0.07718835       0.05709509      -0.10338657 
7
Properties=species:S:1:pos:R:3:momenta:R:3:forces:R:3 energy=-4161.948745482973 pbc="F F F"
O       1.54451774       0.94939941      -1.67430669      -0.67971693      -0.65531859      -0.48525064       0.22538098      -0.52590465       1.29735604 
H       2.18031940       1.08986000      -2.36048019      -0.06850206      -0.13288735       0.06827951       0.97753048       0.03303795      -0.69884921 
H       1.54478454       0.01543490      -0.57675049       0.16183943       0.03007064       0.45336765      -0.22580372       0.26776585      -1.15319321 
H       0.72731331       1.27769291      -2.00937560       0.16519292      -0.03519846      -0.03110552      -1.24648244       0.51493169      -0.40613154 
O       1.46893960      -0.75142356       0.11776121       0.21730020       1.05401639       0.16621970       2.01857942       0.17109408      -0.69816193 
H       0.63825547      -0.69293961       0.56536063      -0.02134291      -0.20905296      -0.09354470      -1.12676493      -0.05942850       1.23466004 
H       2.26997365      -0.64701297       0.67773114       0.22522935      -0.05162967      -0.07796600      -0.62243979      -0.40149642       0.42431981 
7
Properties=species:S:1:pos:R:3:momenta:R:3:forces:R:3 energy=-4161.850806991795 pbc="F F F"
O       1.53214316       0.87987138      -1.78201867      -0.00897684      -0.20138347       0.06749143      -1.93672814       0.66265570       3.29331475 
H       2.12188441       0.54501855      -2.41927940      -0.11315713      -0.13518625      -0.08683226       1.36641406      -1.01539710      -1.73727996 
H       1.52671741       0.35415603      -0.82129389      -0.00043220       0.05852390      -0.02173855       0.67396530      -0.37982811      -0.26682601 
H       0.59807518       0.74194986      -1.99569129      -0.11171121      -0.08752184       0.03701286      -0.25009271       0.27992048      -1.05709967 
O       1.48280681      -0.59198523       0.24590880       0.54278259       0.45900631      -0.19862133       0.56731365       0.58084304      -0.50667114 
H       0.76083859      -1.09843229       0.62823657      -0.17529736      -0.16705510       0.13577736      -0.18663656      -0.10778965       0.14707053 
H       2.32943974      -0.92671528       0.58015902      -0.13320785       0.07361645       0.06691048      -0.23423561      -0.02040437       0.12749151 
7
Properties=species:S:1:pos:R:3:momenta:R:3:forces:R:3 energy=-4161.807651203575 pbc="F F F"
O       1.37180068       0.79825080      -1.78086783      -0.76091885      -0.38057127       0.35286731      -0.78859082      -0.54309534       1.18737926 
H       2.11478064       0.77103271      -2.37534261       0.08345727       0.07007737      -0.20691418       0.66883925      -0.13951032      -0.56497961 
H       1.25880405      -0.09330513      -0.77798681       0.35890488      -0.12772605       0.14899579       1.34677410       0.06817275       0.47231809 
H       0.67643783       1.35078832      -2.15494711       0.06270166      -0.06343651      -0.22894807      -0.21484608       0.02632057      -0.08636475 
O       1.67991846      -0.60907040       0.23158042       0.22327765       0.49265543       0.20330915      -2.75774442       0.12932549      -0.75311297 
H       0.89207538      -1.01549535       0.70527316       0.20470042      -0.01222825      -0.07763555       0.99574882      -0.16774853      -0.69610605 
H       1.81125628       0.16961645       0.78428878      -0.17212303       0.02122927      -0.19167446       0.74981915       0.62653539       0.44086601 
7
Properties=species:S:1:pos:R:3:momenta:R:3:forces:R:3 energy=-4161.884871433605 pbc="F F F"
O       1.19472289       0.60471464      -1.85161474      -0.57018996      -0.18828122       0.01852171       2.72681137       1.72528192      -1.29750558 
H       1.92298326       0.99783520      -2.46321058      -0.26149328       0.13087242      -0.23111321      -1.24760501      -0.71269133       1.86069808 
H       1.51240137       0.20794535      -0.74386220      -0.42278042      -0.00210927      -0.06160862       0.03298692      -1.20235968       0.02553829 
H       0.55994252       0.31143437      -2.50163656       0.12272504      -0.23585500      -0.07407352      -1.08649997      -0.75097109       0.09659848 
O       1.83983661      -0.35596875       0.33511113       0.93525330      -0.29494079       0.36405611      -0.15846659       0.14577964      -1.61254355 
H       1.72617699      -1.33619580       0.35648586       0.33342717       0.21195786       0.35641398       0.02008011       0.78009979       0.04133760 
H       1.30420830       0.05619290       1.01316353      -0.13694184       0.37835600      -0.37219644      -0.28730684       0.01486074       0.88587668 
7
Properties=species:S:1:pos:R:3:momenta:R:3:forces:R:3 energy=-4161.621281736854 pbc="F F F"
O       0.95001772       0.44842538      -1.82539922      -1.12598949      -0.42398024      -0.11097258       1.58619812       1.80832721       0.02329238 
H       1.23441553       1.41551021      -1.90042331      -0.21270420      -0.14333487      -0.03797235      -0.84096575      -1.14863752       0.24214789 
H       1.56596685       0.09353223      -0.79893823      -0.10827899       0.38421247       0.15429297      -0.71327274       0.46755282       0.38688533 
H       1.24994389       0.12626899      -2.70073611       0.27190311       0.05595931       0.17404085      -0.18896688      -0.51925744       0.28805314 
O       2.01721998      -0.22606209       0.29709654       0.69141631      -0.25448599      -0.15172428      -0.52541016       2.76288555      -2.63951073 
H       2.24939416      -1.09370067       0.08435681       0.25081628       0.13801367      -0.07161321       0.82690141      -2.81224658       1.13617992 
H       1.79452532       0.11434655       1.16395591       0.23283699       0.24361565       0.04394860      -0.14448399      -0.55862405       0.56295207 
7
Properties=species:S:1:pos:R:3:momenta:R:3:forces:R:3 energy=-4161.690122706609 pbc="F F F"
O       0.78707777       0.40398639      -1.71258820      -0.37515199       0.40077575       0.80058752      -0.57438396       0.30603178       1.56577849 
H       0.30417750       1.02747186      -1.13241631      -0.18456230      -0.25572109      -0.07538163      -0.76250012      -0.08688476      -0.37997592 
H       1.53724484       0.11210394      -0.92661726       0.32151545       0.19740306       0.11435895       0.73887255      -0.06337105      -0.01436855 
H       1.09275532       0.97852763      -2.41184334       0.06821700      -0.02117150       0.28464735       0.74894252       0.27772755      -1.08603450 
O       2.25736888      -0.20466045       0.14012643       0.23186474       0.00904107      -1.15372710      -1.11112933       2.66778303      -0.03234771 
H       2.19927502      -1.12471669       0.07973379      -0.05243527      -0.31184567       0.04134259       0.34587660      -3.02831625       0.13532457 
H       1.73533067       0.02821987       0.94025236      -0.00944763      -0.01848161      -0.01182768       0.61432174      -0.07297030      -0.18837639 
7
Properties=species:S:1:pos:R:3:momenta:R:3:forces:R:3 energy=-4161.735244282772 pbc="F F F"
O       0.64674909       0.61124891      -1.54773391      -0.18534016      -0.04937043       0.15505226       0.63504068       1.33366223       0.81128899 
H      -0.01796261      -0.06613132      -1.62841012       0.20683594      -0.11821920       0.28113861      -0.76578882      -0.70135499      -0.94537145 
H       1.26380544       0.34949399      -0.78824059       0.06451726      -0.03503533       0.11941383       0.76830080      -0.51142847       0.34193578 
H       1.20267638       0.87210477      -2.30355598      -0.35425801       0.26643832      -0.11336056      -0.52685318      -0.32957278      -0.48724648 
O       2.33392680      -0.33703398      -0.00316666      -0.34525465       0.30336275      -0.40527832       1.44712547      -1.13787943       2.41701000 
H       3.04419569      -1.03187404      -0.06588627       0.33467936      -0.11822193       0.03844960      -0.85759865       0.69505635      -1.05957217 
H       2.38823946      -0.29062649       0.99298245       0.27882025      -0.24895419      -0.07541542      -0.70022630       0.65151710      -1.07804466 
7
Properties=species:S:1:pos:R:3:momenta:R:3:forces:R:3 energy=-4161.595072878128 pbc="F F F"
O       0.50499976       0.37837448      -1.43920686      -0.69146761      -0.97601102       0.18421576      -0.47478328      -2.05629878       0.25351008 
H      -0.31326290      -0.12332320      -1.74464196      -0.37521228       0.09235510      -0.30593211       1.30214460       1.66849287       0.29509686 
H       1.58856497      -0.28098420      -0.65633236      -0.23658760      -0.03695106       0.20236667       0.05147407       1.40798661      -0.60244678 
H       0.56252449       1.32795340      -1.60530152      -0.00286871      -0.13284505       0.21757519      -0.80036652      -0.19144353      -0.39523693 
O       2.48639763      -0.20570752      -0.10183210       1.28735341       1.34858574      -0.21572663       2.40294573       1.21368794       1.18518858 
H       3.37483300       0.00545747      -0.53730826       0.10386233      -0.04481189      -0.03040499      -1.57094403      -0.99612265      -0.27714169 
H       2.49812297       0.51563516       0.59394977      -0.08507954      -0.25032182      -0.05209388      -0.91047057      -1.04630246      -0.45897013 
7
Properties=species:S:1:pos:R:3:momenta:R:3:forces:R:3 energy=-4161.704211173446 pbc="F F F"
O       0.46385020       0.19126640      -1.43684079       0.09296750      -0.18411378       0.46255607       1.49922664      -1.23880847      -0.15162643 
H       0.21503810      -0.73957385      -1.28351194       0.09616185       0.02641088       0.02479704       0.52882326      -0.06053610      -0.28674804 
H       1.75191367       0.44870693      -0.82379969      -0.19495468      -0.13799081      -0.31792879      -0.41693231      -1.47424627       0.74227866 
H      -0.33791003       0.59876291      -1.18914491      -0.13651212      -0.31931391       0.00643880      -1.62379937       1.70203864       0.37097592 
O       2.52872489       0.01769693      -0.13682696       0.35213842       1.10155232       0.01841734       0.38223809       0.81845717      -1.94176079 
H       3.36207483      -0.12811171      -0.67548520      -0.03673726      -0.40518221      -0.05305781      -0.73712105       0.12545101       0.80318696 
H       2.70097352       0.68885760       0.54019239      -0.17306372      -0.08136249      -0.14122264       0.36756473       0.12764402       0.46369371 
7
Properties=species:S:1:pos:R:3:momenta:R:3:forces:R:3 energy=-4161.688644557207 pbc="F F F"
O       0.37255984       0.17026330      -1.34190847      -0.07641914       0.46265411       0.32908346       1.07547419      -0.43462425      -0.45836316 
H       0.20957040      -0.40596211      -2.09907903       0.16178488       0.06352751      -0.07907118       0.73540650      -0.25912409      -0.56848736 
H       1.51422477       0.06632102      -0.76248476       0.10538022      -0.13954508      -0.08323356       0.55590283       0.04926978       0.30047933 
H      -0.52348164       0.25655648      -1.02498748      -0.30637748      -0.31833136       0.02198575      -0.54900925       0.55573276       1.29181632 
O       2.68664741       0.07403742      -0.23050919      -0.37872914       0.06058692       0.25697437      -2.82730198       0.49654381      -3.34148486 
H       2.65516597      -0.60880916       0.41739516       0.05702970      -0.12681435      -0.14049089       0.46800912      -0.47982286       1.75651527 
H       2.77902331       0.99965966       0.01756524       0.43733096      -0.00207775      -0.30524795       0.54151860       0.07202486       1.01952446 
7
Properties=species:S:1:pos:R:3:momenta:R:3:forces:R:3 energy=-4161.898930934984 pbc="F F F"
O       0.41551040       0.21787515      -1.30437000       0.42817247      -0.09269845      -0.18185097      -1.31173761      -1.68950414       0.89046715 
H       0.37036818       0.54118329      -2.22379419      -0.15060358       0.45246173       0.12594444       0.18910292      -0.17453877       0.21977880 
H       1.36667418       0.16944979      -0.68893340      -0.01018175      -0.12494274      -0.00166536       0.75974044      -0.12434206      -0.88670497 
H      -0.11100150      -0.64161661      -1.17746039      -0.13900366      -0.13151145      -0.00773948       0.78190145       1.64064194      -0.53824994 
O       2.59795018      -0.01781996      -0.23338599      -0.46519923      -0.79693458      -0.24103325      -1.33464636       0.71632480       1.93867407 
H       2.58665420       0.28682999       0.72149739       0.21616342       0.57066892       0.06687085       0.13814750      -0.77245724      -0.96487238 
H       3.14789991       0.65418551      -0.63305115       0.12065232       0.12295656       0.23947378       0.77749167       0.40387548      -0.65909272 
7
Properties=species:S:1:pos:R:3:momenta:R:3:forces:R:3 energy=-4161.931125204628 pbc="F F F"
O       0.37315984       0.22358513      -1.25763871       0.38612236      -0.13985032       0.28714359       0.96784313      -2.46477420      -0.27074825
[truncated: 787,241 more chars]
