# Supplementary material for: Pure non-local machine-learned density functional theory for electron correlation
Source: Nat Commun. 2021 Jan 12;12:344. doi: 10.1038/s41467-020-20471-y (PMC7804195; doi:10.1038/s41467-020-20471-y)
Supplement: Supplementary file 4 — Supplementary Data 1 [file 41467_2020_20471_MOESM4_ESM.zip › SI/h3o_h2o_3_mp2.xyz]

13
Properties=species:S:1:pos:R:3:momenta:R:3:forces:R:3 pbc="F F F" energy=-8317.017293943394
O       1.65692000      -1.09722000      -1.22784000       0.20865847       0.54782147      -0.07886204       0.11665207       0.18506324      -0.18339490 
H       2.66430000      -1.08764000      -1.23388000       0.14713001      -0.31869275       0.06129460       0.14193275      -0.23673276       0.18554917 
H       1.38356000      -0.28895000      -0.69194000      -0.02693828       0.05084798       0.22186439      -0.15298372      -0.04659859       0.25299470 
H       1.35207000      -0.91429000      -2.17108000       0.18613872       0.02535154      -0.48891072      -0.24456423      -0.19666288      -0.09674641 
O       1.02164000       0.96637000       0.07186000       0.10739401       0.05839751       0.87950557      -0.65933084       1.61557342       1.10879104 
H       0.17581000       1.46933000       0.07780000      -0.04394736      -0.12763117       0.09192373       0.42585398      -0.70654162      -0.40796017 
H       1.46815000       1.41238000       0.82464000      -0.04431292       0.24033146       0.05002283       0.13830168      -0.65687684      -0.55171289 
O       4.17875000      -1.03116000      -1.13226000      -1.23160137       0.40106211      -0.61026736       2.03760502      -0.13152660       0.13209473 
H       4.76902000      -0.68273000      -0.42791000       0.04711315      -0.02911535       0.03103193      -0.86570029      -0.02408790      -0.22416092 
H       4.85109000      -1.50503000      -1.67193000       0.00993762      -0.24570362       0.01915616      -0.89760911       0.15358727       0.04414350 
O       0.80377000      -0.60417000      -3.55318000       0.71153498      -0.44669630       0.01889463      -0.80920855       0.25632125      -1.85083250 
H       0.01025000      -0.09490000      -3.83305000       0.18883514      -0.08278031      -0.22297233       0.50160167      -0.20135642       0.74590955 
H       1.03565000      -1.00969000      -4.41804000      -0.25994217      -0.07319259       0.02731861       0.26744958      -0.01016157       0.84532510 
13
Properties=species:S:1:pos:R:3:momenta:R:3:forces:R:3 pbc="F F F" energy=-8316.811221069067
O       1.52928816      -0.95497884      -1.21760097      -1.21129207       0.72058208      -0.43754225       1.49588855       1.16936967       0.47321632 
H       2.55984068      -1.14966377      -1.16393150      -0.04178948      -0.07525959      -0.05961696      -1.12536253       0.47273514       0.17041811 
H       1.33897544      -0.03619174      -0.71500716       0.17258203      -0.06787299      -0.03995998       0.24695099      -1.38536835      -0.14380227 
H       1.36530823      -0.80989971      -2.20633544       0.01171093       0.12632993       0.52209269      -0.47598504      -0.29914137       0.06516676 
O       1.03196915       1.05631180       0.29670063      -0.08601562       0.37797057       0.72471915      -0.27709399      -0.03343826      -0.09516037 
H       0.20923373       1.12998215       0.79978008      -0.01413990      -0.19132579      -0.02152594      -0.02812511      -0.13040383      -0.13678852 
H       1.67303415       1.57767955       0.78322729       0.29852586      -0.07166415      -0.19718101       0.32360908       0.19859309       0.06176579 
O       4.15271619      -1.06583936      -1.29766090       1.05021741      -0.77678045      -0.14331047      -0.66350485       0.30748308       0.19672052 
H       4.77818994      -0.93016873      -0.59039203      -0.04739866       0.07808455      -0.22551667       0.21190572       0.38542204       0.75623487 
H       4.59339216      -1.73082920      -1.80624725       0.03799863       0.20772686      -0.04207982       0.29863864      -0.84024837      -0.95152561 
O       0.96477927      -0.75689051      -3.65241901      -0.50346248      -0.26177450      -0.20526028       0.17079861       0.73145357      -0.09438759 
H       0.39378702      -0.07926409      -3.99209288       0.18306689       0.25826526       0.10412497      -0.09735376       2.10720753       0.29657958 
H       0.51763587      -1.38396276      -4.18521011       0.14999646      -0.32428179       0.02105657      -0.08036631      -2.68366393      -0.59843760 
13
Properties=species:S:1:pos:R:3:momenta:R:3:forces:R:3 pbc="F F F" energy=-8316.638074105898
O       1.54515970      -0.79188602      -1.20434382       1.32129407       0.05543453       0.44486489      -1.61483997       2.03740060       1.37398090 
H       2.47119616      -1.09602702      -1.12858115      -0.02978233      -0.13021768      -0.21330925       0.46137737       0.13885660      -0.58843059 
H       1.28107832       0.06933451      -0.45547140       0.09981227       0.35441304      -0.03260229       0.61634842      -1.21370211      -1.11313996 
H       1.18197399      -0.57298284      -2.17604450       0.05374429       0.04312297      -0.20201396       1.03488359      -0.47856207       0.67487644 
O       0.91472494       1.04468177       0.43532149      -0.65174504      -0.53422678       0.75460186       0.97423049       0.43624443      -2.32703556 
H       0.58066690       0.61653581       1.20871909      -0.02600290      -0.05250109       0.17107987      -0.05870360       0.30486766       1.45090148 
H       1.48816597       1.85069380       0.50801284      -0.17497353       0.17824237      -0.11593248      -0.88382506      -1.16335053       0.71250801 
O       4.28907139      -1.27382887      -1.51487324      -0.28449677      -0.05675657      -0.91054956      -0.27187506       0.06054271      -0.49081651 
H       4.97485186      -1.59648299      -0.92597275       0.28093858      -0.28860555       0.11953059       0.19742572      -0.10558816       0.10404965 
H       4.64576213      -1.37178634      -2.41683858       0.13114501       0.06315938      -0.33799659      -0.17829524       0.03462353       0.52031877 
O       0.91940463      -0.68976886      -3.57091245      -0.83764537       0.35989333      -0.04031459      -1.72250100       0.18733412      -1.81077736 
H       0.64239765       0.01781263      -4.25800657       0.20661874       0.36003937      -0.02273106       0.50973802      -1.79800804       1.63374114 
H       0.32824811      -1.49757891      -3.68871205      -0.08890703      -0.35199734       0.38537256       0.93603633       1.55934124      -0.14017643 
13
Properties=species:S:1:pos:R:3:momenta:R:3:forces:R:3 pbc="F F F" energy=-8316.558675895525
O       1.88223178      -0.71520717      -1.07089987      -0.03703293       0.99470455       0.09555177      -0.23637043      -0.21338781      -1.69206829 
H       2.96416385      -0.80256147      -1.10289073       0.13293865       0.15583003      -0.09326251      -1.48727987       0.38521725      -1.04044256 
H       1.44639517      -0.02106585      -0.52072985      -0.27118533      -0.04415651       0.24335207       0.12021764       0.56286051       0.92405732 
H       1.40219888      -0.64798371      -2.01032030       0.00821121      -0.08409638       0.26143633       1.23123464      -0.46478020       0.88419789 
O       0.75088784       0.97241621       0.49679586       0.26332538      -0.03909186      -0.40498771      -0.33040151      -1.06596797       0.50448281 
H       0.24785894       0.58931136       1.25261489      -0.46348594       0.05957548      -0.03372617       0.45652508       0.70270995      -0.72346015 
H       0.65064926       1.92359404       0.48425559      -0.17709456      -0.27714528       0.08043681      -0.16884403       0.34458106       0.21675150 
O       4.20073817      -1.31895555      -1.65295218      -0.00383737      -0.96582609      -0.41726331      -0.24746956      -2.43704649       0.07173301 
H       4.00243155      -2.26793818      -1.35148667       0.19825055      -0.03822259      -0.13411602       0.80959895       1.64750711      -0.51780007 
H       4.40573449      -1.44265056      -2.61371859      -0.18589499       0.33596338       0.12564907      -0.24462245       0.45932706       0.91094996 
O       0.91016231      -0.63322711      -3.59791952       0.53400190      -0.14292527       0.18769512       0.39597120      -1.96065363       1.58275865 
H       0.86112598       0.24389511      -3.96230341      -0.08908379      -0.22141381       0.12669509      -0.75226849       0.03940693      -1.07666054 
H       0.41291468      -1.40631018      -3.98181528       0.09088723       0.26680435      -0.03746054       0.45370883       2.00022622      -0.04449954 
13
Properties=species:S:1:pos:R:3:momenta:R:3:forces:R:3 pbc="F F F" energy=-8316.952623768491
O       1.85441359      -0.51228937      -1.12992633       0.04793973      -0.27373754      -0.17790217       1.91450859      -1.25707027      -1.27465241 
H       2.84777402      -0.73651140      -1.20997009       0.05808984       0.20651438      -0.27000726      -0.80759349      -0.03642897       0.35356776 
H       1.45381106      -0.06090685      -0.36322825       0.09035148       0.14899640      -0.02817759      -0.39253104       0.98564912       0.72641477 
H       1.45406924      -0.45492112      -2.08299325       0.20541424      -0.24091370       0.08503514      -0.19214239      -0.01002522       0.42055424 
O       0.61474376       0.91418803       0.51543797      -0.69835632       0.31473821       0.19033557      -0.97483151       0.21710417      -0.30253031 
H      -0.29122362       1.12061560       0.18465301       0.22535609       0.23535267       0.04576168       0.88769397      -0.14232088       0.51213325 
H       0.97434061       1.74125639       0.86099299      -0.12418579      -0.01551339       0.24836358      -0.06531361      -0.00895370       0.05693964 
O       4.20237975      -1.46922085      -1.81057346       0.19380849      -0.29003957      -0.80963220      -0.68556284       1.42852836      -0.29370620 
H       4.59308117      -2.29496238      -1.58477295      -0.12316485       0.07443075       0.25921117       0.49744749      -1.16331310       0.39719331 
H       4.87071811      -0.97067570      -2.29477735       0.21228414       0.15687542       0.05680758       0.05158911      -0.02631998       0.00847710 
O       1.02166564      -0.66810731      -3.38417762       0.26916974      -0.30146032       0.97232813       0.84040692      -0.07695986       0.75014193 
H       0.66256441      -0.03196929      -3.96785852      -0.34675424      -0.14341492      -0.37723039      -0.60386673       1.22461863      -1.08307435 
H       0.63491227      -1.50151793      -3.59820626      -0.00995256       0.12817161      -0.19489324      -0.46980447      -1.13450830      -0.27145872 
13
Properties=species:S:1:pos:R:3:momenta:R:3:forces:R:3 pbc="F F F" energy=-8316.759253872957
O       1.98916735      -0.61262833      -1.03980010      -0.44475249      -0.31026283      -0.85860719      -0.66096142       0.42478376       0.40611137 
H       2.97371669      -0.79261141      -1.26563417       0.09483958       0.04053102       0.13377027       0.24436869       0.26076438       0.20067945 
H       1.62319882       0.13693889      -0.43916846      -0.02157387       0.18589863      -0.03440512       0.36202139      -0.32464773      -0.57486600 
H       1.53120380      -0.66227585      -1.92146369       0.23856642      -0.45069993       0.03155919      -0.50471479       0.00200265      -0.24182668 
O       0.71839104       1.16700508       0.56218805       1.24105592       0.72264260       0.88813724       0.53043217      -1.26104063       0.49849862 
H      -0.21420360       1.30738428       0.40996184      -0.25002884       0.07591325      -0.25285288      -0.61303527       0.47034040      -0.50111050 
H       0.66351231       0.58387031       1.34517888       0.17814980      -0.04193168      -0.17537289       0.35614825       0.43454593      -0.06220797 
O       4.13751801      -1.39222885      -1.91116153      -0.62267567       0.16030816       0.03908311       0.22857737       0.91838360      -0.71740209 
H       4.46623517      -2.19608518      -1.49622194       0.06317398       0.02736890      -0.30478161       0.59985852       0.01051789      -0.31143593 
H       4.77074250      -0.95548261      -2.54227895      -0.19370426       0.02668866      -0.11799428      -0.60638980      -1.00060667       1.11121423 
O       0.88381085      -0.80059861      -3.44924760      -0.25038616      -0.47316356       0.54908100      -2.67342202      -0.40609227      -1.21361261 
H      -0.08911942      -0.56326555      -3.64740836      -0.07774632      -0.07159996       0.19298773       2.05818169       0.05271167       0.78214871 
H       0.90837559      -1.58731524      -4.04230122       0.04508191       0.10830674      -0.09060459       0.67893522       0.41833702       0.62380940 
13
Properties=species:S:1:pos:R:3:momenta:R:3:forces:R:3 pbc="F F F" energy=-8316.850656526985
O       1.76076458      -0.60881939      -1.00859900       0.14584540      -0.80954054       0.38963414       1.52568464       0.02734143       0.16675771 
H       2.69528521      -0.79096736      -1.33829771      -0.16067505       0.08804950       0.06892764       0.06868006      -0.02726584       0.69864310 
H       1.60232539       0.23723830      -0.40780597      -0.06176453       0.17926634       0.18191586      -0.22490242      -0.50882199       0.01724360 
H       1.31437951      -0.54145146      -1.87992987      -0.18325302      -0.42244841       0.14975758      -1.05342529      -0.09432487      -0.84292002 
O       0.92475658       1.08625112       0.51400161       0.33174602       0.19800091       0.35176721       0.03599851       2.71688524      -2.84200712 
H       1.02859314       2.08410714       0.31339646       0.48207510      -0.09318492      -0.18219478      -0.28125095      -2.30879421       0.99039104 
H       1.10671868       0.89309381       1.40721583       0.10857678      -0.01916138      -0.05382414       0.35186491       0.02603947       2.03181937 
O       4.16158020      -1.36692702      -2.01140222      -0.40223814       0.63200660      -0.43831928      -0.66374949      -1.38137825       0.14584477 
H       4.30161944      -2.30276797      -2.27215983       0.09190230       0.09419329      -0.34083603      -0.38377284       0.52423366       0.49757880 
H       4.81266563      -0.93537508      -2.54059753       0.10599269      -0.20365210       0.15789353       0.82247363       0.98605136      -0.52603105 
O       0.79355815      -0.83541000      -3.28877321      -0.86828897       0.01882283      -0.63279647      -1.21018358      -0.60194806       0.69398961 
H      -0.02445149      -1.35423308      -3.44595005       0.32215015      -0.02910079       0.18230180       0.71026104       0.46499322      -0.00256087 
H       1.19687895      -0.64627758      -4.12164662       0.08793127       0.36674868       0.16577293       0.30232179       0.17698884      -1.02874894 
13
Properties=species:S:1:pos:R:3:momenta:R:3:forces:R:3 pbc="F F F" energy=-8316.815019863374
O       1.78657647      -0.98188668      -1.00053414      -0.46322513      -0.97595508      -0.61976139       0.71475785      -1.34998896      -2.55482487 
H       2.75457214      -1.00533667      -1.42123910       0.24416919       0.25619843       0.12092091      -0.22394742      -0.05220347       0.76901792 
H       1.73815566      -0.20985513      -0.43929806      -0.17412064       0.07021310      -0.21468308      -0.53772671       1.71493815       1.12190355 
H       1.20839037      -0.89888377      -1.84018389      -0.02565701      -0.18952559       0.06043206      -0.07262123       0.13092885       0.47476683 
O       1.29809817       1.17746034       0.56388935       1.63503234      -0.06481487      -0.10816160      -2.14549771      -1.00441604       0.61167513 
H       1.52309736       2.09622771       0.63930675      -0.11681292      -0.20578647       0.02653807       0.48691433       0.85674463      -0.03115318 
H       0.38420776       1.14170984       0.98677004      -0.08827183       0.19916543      -0.30989493       1.69736820      -0.09820917      -0.70983664 
O       4.09134152      -1.20064312      -1.99220789      -0.55368063      -0.16754113       0.45222091      -0.00419169      -2.27508702      -0.54095233 
H       4.17244342      -2.18308730      -2.16996283       0.02313906       0.20369900      -0.11356533      -0.36490295       1.34997631       0.03930690 
H       4.99896575      -1.00881462      -1.74821453       0.06432946       0.40300025       0.17579112       0.31621676       0.72287067       0.33845783 
O       0.53323353      -0.72082381      -3.42401062      -0.29357248       0.56980042       0.58004646       0.76213781       0.82434699       1.22823810 
H       0.06048107      -1.42752457      -3.86289863      -0.00758121      -0.16150469      -0.19937844      -0.54463064       0.15114024      -0.32563786 
H       0.10503603       0.15461252      -3.50804142      -0.24374820       0.06305121       0.14949523      -0.08387659      -0.97104117      -0.42096138 
13
Properties=species:S:1:pos:R:3:momenta:R:3:forces:R:3 pbc="F F F" energy=-8316.784772077506
O       1.61718840      -1.08432484      -1.10445551      -0.08953529      -0.77551046      -0.24488939      -0.43894856       0.41480642       0.88232781 
H       2.59687101      -1.13332594      -1.39221862       0.22771418       0.13803130       0.23136780      -0.54426984      -0.22625039      -0.33574176 
H       1.52707377      -0.31724029      -0.42988934      -0.17860172       0.31988676      -0.00047800       0.38585463      -0.23970682      -0.56933065 
H       0.88097108      -0.94433643      -1.82794472      -0.07520332       0.05121989       0.09237528       1.45362377      -0.16872267      -0.39374162 
O       1.56582069       1.14906465       0.14131634       0.18807999      -0.09344513      -2.13085663       1.14021448       0.09549383       1.33862906 
H       2.19851716       1.39492307       0.86965735       0.07296300      -0.16789833       0.11507144      -0.48316548      -0.31825701      -1.08649884 
H       0.73538248       1.29694306       0.59113926       0.15152224       0.07602806      -0.01271880      -0.85323094       0.26586319       0.06158380 
O       4.17248433      -1.14905633      -1.74303237       0.57796642       0.55811943       0.76501579      -2.45429436       2.78241850       0.55284367 
H       4.78579346      -1.83151227      -1.81237626      -0.05907161       0.05196812       0.05848349       1.92130197      -1.78832082      -0.01385024 
H       4.54596580      -0.36332918      -1.29869731      -0.14101643      -0.03838518      -0.01129622       0.31675020      -0.79799413      -0.44464416 
O       0.31762437      -0.63065638      -3.18679039      -0.86274925       0.15438298       1.13708780       0.16591621      -0.32044879      -1.52645259 
H       0.85160752      -0.72906509      -4.03928368      -0.10699976       0.07095783       0.10540637      -1.13207248       0.14900289       1.66018264 
H      -0.60334644      -0.88733725      -3.38770188       0.29493156      -0.34535525      -0.10456893       0.52232039       0.15211581      -0.12530712 
13
Properties=species:S:1:pos:R:3:momenta:R:3:forces:R:3 pbc="F F F" energy=-8316.577120109796
O       1.71604344      -1.22865461      -1.18431848      -0.14083090      -0.68904068      -0.40840232       1.30693998      -0.24962143       0.69049656 
H       2.75782519      -0.94988582      -1.34199513      -0.05135437      -0.07553547       0.01488559      -1.00055116      -0.63136439      -0.64942850 
H       1.44618040      -0.55009027      -0.51147216      -0.11567984       0.00458536      -0.23323990      -0.33368924       0.27729573      -0.47331004 
H       1.04445465      -1.31675731      -1.92421224      -0.13697820      -0.10177587      -0.08506685       0.61973223       0.85657326      -0.03879744 
O       1.69109335       1.05946374      -0.09731647       0.47629890       0.68177680       0.32776555      -1.18554183       1.01850296      -0.35403321 
H       1.63343021       1.16796470       0.84670142      -0.01472705      -0.07352267      -0.09874514       0.40937921      -0.10958302       1.10778889 
H       1.05498004       1.77234028      -0.35232300       0.18007054      -0.14133191      -0.44613098       0.66793716      -0.73383994      -0.29621054 
O       4.21323996      -0.91625823      -1.44698755      -0.05649029       0.42167173       0.84339893      -1.63409082      -2.58735890       0.97143209 
H       4.57105651      -1.79569454      -1.11901906       0.10579070      -0.06346041       0.10886023       0.08599063       1.96427905      -0.74342036 
H       4.83526359      -0.24748231      -1.67454216       0.09663851       0.07990048      -0.24354943       1.17452348       0.49099330      -0.11307448 
O       0.08199903      -0.66805452      -3.12294629      -0.14444949      -0.09917156       0.10116153       0.30574495      -0.72420450       0.69460225 
H      -0.10323917       0.19845165      -3.43869875      -0.22916567       0.06535496       0.30613090      -0.08812450       1.55736258      -0.00414360 
H      -0.18549901      -1.18156619      -3.86874703       0.03087717      -0.00945074      -0.18706812      -0.32825011      -1.12903469      -0.79190162 
13
Properties=species:S:1:pos:R:3:momenta:R:3:forces:R:3 pbc="F F F" energy=-8316.731630567745
O       1.71101809      -1.20817369      -1.23421649       0.06071231       0.44408275       0.34435249      -1.67422172       1.72245094       1.31909344 
H       2.66109069      -1.24543258      -1.43027277       0.03061866       0.18996277       0.00150010       0.94943300      -0.23713425      -0.14743421 
H       1.62111491      -0.26299316      -0.61842083      -0.43249862      -0.07834545       0.06365432       0.57877889      -1.05586606      -1.24833543 
H       1.09613412      -1.02379300      -2.02656368      -0.11112255      -0.02172087       0.24333735       0.16341264      -0.38466169      -0.13926803 
O       1.73240430       1.07313960      -0.20452307       0.12372370       0.26390447      -0.83524197      -0.99445661      -0.99382256      -0.21457503 
H       1.48531823       1.10389014       0.72634977      -0.23804900      -0.19990230       0.02378436       0.40303696       0.59143630       0.22352186 
H       2.56141281       1.50723257      -0.41159736       0.09786719      -0.26705288       0.14011882       0.32743898       0.25581379       0.46374175 
O       4.24465876      -0.80711187      -1.34761761       0.32451561       0.06797436      -0.58812842      -0.55910657       0.80162195      -1.25068679 
H       5.05622034      -0.94030311      -0.84927251      -0.16742993       0.20201460      -0.07557964       0.26392905       0.01551998      -0.26999113 
H       4.40873163      -0.33026605      -2.20083823       0.22185159      -0.03395370      -0.07788507       0.52665180      -0.67752690       1.24284623 
O      -0.05013835      -0.78149701      -3.05876194      -0.45250059      -0.36108429       0.59608264       0.07850457      -0.17508434       0.18683975 
H      -0.89420901      -1.11759073      -2.69195503       0.22409023      -0.34034202       0.08609071       0.48353021       0.10823226      -0.78840801 
H       0.08132055      -1.06741280      -3.98410693       0.31822140       0.13446256       0.07791430      -0.54693122       0.02902058       0.62265559 
13
Properties=species:S:1:pos:R:3:momenta:R:3:forces:R:3 pbc="F F F" energy=-8316.642159662608
O       1.75006135      -1.28865523      -1.18433042       1.74803543      -0.00756927       0.28157131      -0.71295591       2.35591919      -1.95308605 
H       2.59590353      -1.13901112      -1.74906352      -0.03943346       0.13519961       0.11771869      -0.10911510      -0.26690216       1.32010738 
H       1.65189093      -0.34200846      -0.73838555      -0.03476422      -0.25276729       0.08573874       0.50142328      -1.05169836       0.01606060 
H       1.01634246      -1.13408033      -1.97115500      -0.12842420       0.22750161      -0.09598526       0.14831761      -0.81110436       1.05072100 
O       1.80350744       1.16336398      -0.17798476      -0.63172549       0.53886105       0.12691911      -2.10275567      -0.61640977      -1.07044359 
H       1.17886927       1.90979077      -0.23686540       0.04484851       0.11266903      -0.29725767       0.56076203      -0.34996565       0.22714378 
H       2.60108843       1.43921649       0.21970444       0.01581654       0.26032532       0.12496877       1.44353111       0.75173379       0.76431980 
O       4.16389184      -0.65635143      -1.53536517      -0.37439061      -0.05278162      -1.19412644      -0.27664363       0.64432705      -1.30736909 
H       4.47896712      -1.22212304      -0.86119645      -0.05485149      -0.12106203      -0.03441596       0.43452755      -1.06687813       1.69082894 
H       4.86326734      -0.76360294      -2.18523174      -0.16174476      -0.03252359       0.15258328       0.14095699       0.34494632      -0.58123209 
O      -0.02845895      -0.97059583      -2.93499545       0.12456316      -0.86204040       0.15971621       0.45825763       2.72498845      -0.24911971 
H      -0.71141656      -1.61267344      -3.03232607      -0.11016590       0.03871528       0.08316381      -1.03850959      -0.84724237      -0.16098938 
H      -0.40818617      -0.05830759      -3.12965896      -0.39776351       0.01547231       0.48940541       0.55220370      -1.81171402       0.25305840 
13
Properties=species:S:1:pos:R:3:momenta:R:3:forces:R:3 pbc="F F F" energy=-8316.734012140414
O       1.78497203      -1.04841491      -1.15659640      -0.51259220       0.09196119       0.12050799       0.03008431      -3.07564899      -0.86146777 
H       2.56960961      -1.59903506      -1.48307649      -0.04590628       0.21749622      -0.06249248      -0.56579059       1.81052320       0.63521793 
H       1.87919617      -0.10442088      -0.98907057       0.12011464       0.08039864      -0.07778044       1.06885550       1.77315307       0.64748681 
H       0.97457936      -1.15412261      -1.78213388      -0.11034040       0.30173617       0.20320886      -0.22306911      -0.33664340      -0.00860777 
O       1.70158514       1.30890162      -0.24529200       0.15805213       0.77352294      -0.42776509       0.85957929       0.60994488       1.61161678 
H       1.56272611       2.19582421      -0.59472195       0.13736896       0.02730386       0.30760536      -0.13224610       0.06307441      -0.33468063 
H       2.16073589       1.50390074       0.62573348      -0.08774470       0.10945354       0.03245320      -0.74852589      -0.61929602      -1.37952384 
O       4.33380478      -0.70909365      -1.78734718       1.10118263       0.05514935      -0.47732721       0.81903920      -0.44834418       1.16958513 
H       5.17318685      -0.83566055      -1.27998926      -0.01609135       0.03312382       0.04113197      -0.99195882       0.10377484      -0.45176506 
H       4.64130269      -0.57162089      -2.67705794      -0.15414454       0.09566600      -0.29094502       0.21121897       0.16097324      -0.77998003 
O      -0.16371894      -1.25645492      -2.63370476      -0.55562742      -1.34108352       0.92128548      -0.33898940      -0.29711088      -0.42809275 
H      -0.12405468      -1.84133870      -3.42104038      -0.09339031       0.02511433      -0.08790182      -0.42105537       0.45551133       0.66098061 
H      -1.05695804      -1.26511486      -2.23734260       0.05911882      -0.46984252      -0.20198080       0.43285802      -0.19991151      -0.48076942 
13
Properties=species:S:1:pos:R:3:momenta:R:3:forces:R:3 pbc="F F F" energy=-8316.840757540596
O       1.89297774      -0.90775579      -0.99694819      -0.06741329      -0.04356828      -0.43617678       0.23720213      -0.58443829      -1.11642842 
H       2.86294462      -0.95653352      -1.31591944       0.01058426      -0.05732865      -0.11229100      -0.91812342       0.12439264      -0.45894395 
H       1.74577053       0.08455421      -0.80704764       0.30514983       0.19123275       0.11417844      -0.23615497      -0.00987996       0.25917127 
H       1.24416768      -1.25022959      -1.71593046      -0.45389404       0.24634064       0.42470821       0.40364009       0.38884090       0.80987819 
O       1.75369304       1.49142839      -0.36663619       0.44697915       0.83275914       0.31491121       0.01028547       0.29459565      -2.19255329 
H       1.51897282       2.23324265      -0.95691110      -0.15950743       0.00092970      -0.24326678       0.16448115      -0.48021327       0.15767710 
H       1.63970395       1.83586065       0.49140581      -0.04751605      -0.11000609      -0.12812620      -0.22121001       0.45506223       1.99993587 
O       4.28980501      -0.63612426      -2.02126959      -0.43541824       0.77266905      -0.89814563      -1.24286806      -0.37312660      -0.19035714 
H       4.82123701      -0.74759685      -1.25159692      -0.11377591      -0.11817415      -0.18377838       1.27483171      -0.00778302       0.72191635 
H       4.76413411      -0.11361720      -2.66825235      -0.18261916      -0.15240370       0.14910360       0.18558533       0.16802967      -0.13542432 
O      -0.23691036      -1.70255780      -2.45129706       1.18033417      -1.21112458       0.69466618       0.02736247       1.06571259      -0.74459547 
H      -0.85257315      -1.44293296      -3.15554770      -0.41569166      -0.03728708       0.18031480       0.54956023       0.71472758      -0.09675378 
H      -0.64529949      -2.52156659      -2.24921942      -0.06721161      -0.31403875       0.12390234      -0.23459212      -1.75592014       0.98647759 
13
Properties=species:S:1:pos:R:3:momenta:R:3:forces:R:3 pbc="F F F" energy=-8316.875066985835
O       1.84710381      -0.84475308      -1.01121847       0.43272125       0.72364372      -0.20645152       0.83772431      -0.41748740      -0.38172673 
H       2.79460465      -0.90804460      -1.36570422       0.16915364       0.20967798      -0.00732668      -0.25983614      -0.05287844      -0.50036052 
H       1.78340817       0.10220247      -0.75824794       0.25200413      -0.14624084       0.08119309      -0.45856658       1.12287643       0.31408050 
H       1.19425766      -1.07414975      -1.74333482      -0.05577466       0.01449846       0.26605492      -0.26417946      -0.43398873       0.48520743 
O       1.77694346       1.67654395      -0.34494177      -0.83924767       0.85513756      -0.06403063       0.31692674      -0.19126629       1.29521944 
H       1.51422924       2.47821236      -0.78814706       0.31577385      -0.18468003      -0.03710283      -0.20965316       0.44728614      -0.55870744 
H       1.93693000       1.96828295       0.57961238       0.32007930      -0.13553065       0.17205117      -0.09963545      -0.40517051      -0.69043220 
O       4.12698584      -0.58800603      -2.21647616      -1.40405468      -0.66683870       0.18894325      -0.37139896       0.07535898       3.77230277 
H       4.88967239      -0.94730346      -1.73586805       0.18142576       0.14892280      -0.11474391      -0.03528315       0.19785436      -0.17663093 
H       4.30550819      -0.71869993      -3.10003933       0.03731294      -0.00378026      -0.25310853       0.55347809      -0.44930772      -3.34056732 
O      -0.06261881      -1.95022776      -2.25644426       0.08249297      -0.77453483      -0.17488013      -2.14108556      -0.14953713      -0.06411512 
H      -1.03151018      -1.79722785      -2.02348847       0.35652945      -0.16998019       0.23837299       1.83875042      -0.06198751      -0.29826796 
H      -0.11105080      -2.75294063      -2.80602282       0.15158373       0.12970498      -0.08897119       0.29275890       0.31824783       0.14399808 
13
Properties=species:S:1:pos:R:3:momenta:R:3:forces:R:3 pbc="F F F" energy=-8316.509873049343
O       1.76890591      -0.64740326      -0.94902826      -1.07821044       0.31688293       0.38311833       0.93130677      -0.08226374      -0.95291866 
H       2.65160978      -0.77626842      -1.42634179      -0.08673626      -0.02128573      -0.28639132      -0.44946863      -0.31142351       0.21335612 
H       1.78675913       0.37605388      -0.79408483      -0.03607396      -0.21743119       0.09621837      -0.86606605       0.06418338       0.09396532 
H       1.00537466      -1.10284211      -1.51145305      -0.02647531      -0.02071657       0.24190045       0.61837789       0.02954886       0.97854864 
O       1.69241109       1.76359032      -0.37615748      -0.02671264      -0.16584339       0.28956685      -1.26512638      -2.17228952       0.67483701 
H       2.18571565       2.39533370      -0.87146750       0.28246509       0.29331066      -0.18433053       0.80807795       1.27258931       0.45360417 
H       1.68217949       1.72734766       0.60533431      -0.28463115       0.04404856      -0.32812610       0.57846892       1.11881958      -0.98899804 
O       4.00154113      -0.66127698      -2.39414948       0.33042957       0.15450349      -0.70315222       0.18296572       0.15954497      -3.53220501 
H       4.96715881      -0.59810682      -2.29214349      -0.12253125      -0.07992686      -0.02879760      -0.27408055      -0.09225561       0.39438027 
H       3.92600295      -0.64460218      -3.43996503      -0.12272652      -0.01056583      -0.17178160       0.01176007      -0.08181714       3.15764604 
O       0.14968886      -2.15479282      -2.05923740       1.06979767      -0.40882368       0.58968034       0.10395957       3.16971629       0.76649455 
H       0.10643623      -3.03821965      -1.82775386       0.19870134      -0.09370771       0.01395875      -0.11740547      -2.96869374       0.93610044 
H       0.16898036      -2.09248792      -2.98503003      -0.09729614       0.20955531       0.08813629      -0.26276980      -0.10565910      -2.19481083 
13
Properties=species:S:1:pos:R:3:momenta:R:3:forces:R:3 pbc="F F F" energy=-8316.824084410788
O       1.96747653      -0.69818675      -0.89795403       0.98072207       0.21501699       0.19449825      -0.67938070       0.07212948      -0.28562299 
H       2.77542500      -0.75929746      -1.50968530      -0.04707604       0.11606138      -0.22287343      -0.09242471       0.45226953      -0.19415205 
H       1.79787759       0.29463489      -0.60859527      -0.04108478      -0.12551988      -0.15221475      -0.43005504      -0.95183934      -0.53740802 
H       1.23833102      -1.19224439      -1.44168635       0.21991764      -0.14893879       0.18794684       0.07821562       0.64005902       0.72260019 
O       1.61936422       1.85269070      -0.24190571       0.07549099      -0.10707037       0.55948291       3.44184834      -0.58981547       0.40447432 
H       2.49970986       2.12543633       0.20800612      -0.24884499      -0.01815280       0.26327531      -2.30908454      -0.36343275      -1.01160186 
H       0.93404857       2.36195096       0.16149589       0.01959717       0.22185732      -0.09620178      -0.85983799       0.58195536       0.57246275 
O       3.88014600      -0.57961466      -2.49090260       0.01341588      -0.00547219       0.04867865      -0.94718305       0.01105588       2.64429403 
H       4.69144667      -0.76073032      -2.03453122       0.24050573       0.00923965       0.11250688       1.01872697      -0.16179079      -0.05689002 
H       4.00914168      -0.54020677      -3.40138745      -0.33255313       0.04319811       0.26225657       0.46085858       0.03019445      -2.53987626 
O       0.21459680      -2.28496225      -2.24905009      -0.49376279      -0.36419542      -1.15790453      -0.28032440       0.49891829       0.16983967 
H       0.10661591      -3.07420562      -1.69328132      -0.11206282       0.06829123       0.03041994      -0.23111745       0.15821183      -0.31537284 
H      -0.66812915      -2.04738999      -2.61635946      -0.27426494       0.09568478      -0.02987085       0.82975838      -0.37791549       0.42725308 
13
Properties=species:S:1:pos:R:3:momenta:R:3:forces:R:3 pbc="F F F" energy=-8316.950349995172
O       1.94980625      -0.65553522      -0.97187020      -0.18011355       0.01273473      -1.01665754       0.64280886      -0.24368219      -0.22906779 
H       2.71990363      -0.75794462      -1.59834807       0.20689388       0.01111729      -0.03438314       0.75682748       0.29928598       0.28019640 
H       1.88404070       0.32626249      -0.63672789      -0.24858803      -0.14268852       0.14930428      -0.91105145      -0.35330859      -0.16496280 
H       1.20578760      -1.16592857      -1.38072805      -0.20931219      -0.30335445       0.21384495      -0.83062052       0.38371208       0.14063867 
O       1.57646531       1.71359456      -0.12686797      -0.08455087      -0.62998965       0.54278610      -0.41946249      -0.47309813      -1.75321755 
H       1.74148378       1.99159802       0.75279654      -0.19672468      -0.10670923      -0.16492247       0.26781176       0.48593149       1.50891570 
H       0.84020790       2.24555399      -0.47512641      -0.19178625      -0.09793586      -0.12383968       0.31917240      -0.19131929       0.18443305 
O       4.11674600      -0.59175146      -2.40871099       1.02027287       0.26196161       0.55709663      -0.22136809       0.04302108      -0.02293193 
H       5.00701310      -0.29630610      -2.15688056      -0.09766435       0.00343970      -0.11677500      -0.31509776      -0.12305530      -0.10047072 
H       3.94109444      -0.26841086      -3.30069584       0.10478711       0.06900251      -0.20904681       0.35263835       0.02893853      -0.07439713 
O       0.04966456      -2.21272792      -2.28472434      -0.33431095       0.77770346      -0.03980972      -0.27106921       0.96889198      -0.17761900 
H       0.46026184      -3.03292821      -2.52696627       0.12992089       0.13387679       0.02360376       0.35191084      -0.93942605      -0.10555601 
H      -0.59148255      -2.05704656      -3.00435511       0.08117609       0.01084161       0.21879866       0.27749983       0.11410841       0.51403911 
13
Properties=species:S:1:pos:R:3:momenta:R:3:forces:R:3 pbc="F F F" energy=-8316.878562032529
O       1.95913214      -0.66852740      -1.22936078       1.83537135      -0.29557226      -0.48407426       0.25255377      -0.62696004      -0.62659299 
H       2.66147000      -0.75646835      -1.94776431      -0.13508013       0.27829624      -0.13505073       0.11737216       0.45918194       0.63155999 
H       1.89153901       0.28942118      -0.87116558      -0.33739928      -0.05875073      -0.19195796      -0.59614611      -0.39952104      -0.08001316 
H       1.10350666      -1.19790873      -1.52714551      -0.02172973      -0.01098894       0.26740588       0.51990037       0.38651221       0.12394454 
O       1.38370067       1.41159010      -0.10656949      -0.83888700      -0.47384022       0.04798923      -0.12866868       0.70905959      -0.07696662 
H       1.39898729       1.36664490       0.85884429      -0.06539128      -0.12808391       0.21709497      -0.02948293       0.29662875      -0.08811539 
H       1.19368700       2.32408925      -0.39972890       0.23630274      -0.16372730       0.14268680       0.16483016      -0.52731095       0.39576659 
O       4.18612800      -0.38539160      -2.37702654       0.00658670       0.88611183      -0.32310856      -0.39210878      -0.83713050      -2.46808475 
H       4.68093455      -0.47850718      -1.59728002       0.13429991      -0.12763120       0.09250721       1.18456702       0.04175028       2.08038375 
H       4.69193894      -0.96452347      -2.99206217      -0.23945076      -0.03762597       0.28549249      -0.56263540       0.65844710       0.16299585 
O       0.16690849      -2.03209100      -2.17956495      -0.55850553       0.26312001      -0.30096965       0.08524774       1.20931280       0.03408193 
H       0.27804834      -2.97182512      -2.25137973      -0.00984748      -0.24824128       0.15470510      -0.33339854      -0.86144227       0.03786116 
H      -0.74238833      -1.76886098      -2.00661978      -0.00626950       0.11693374       0.22727947      -0.28203078      -0.50852788      -0.12682090 
13
Properties=species:S:1:pos:R:3:momenta:R:3:forces:R:3 pbc="F F F" energy=-8316.862894525586
O       2.13310836      -0.77212251      -1.21931173      -0.37173126      -0.26918379      -0.46741562      -1.52833131      -0.58072390       0.50654536 
H       2.96795979      -0.61068223      -1.75107259       0.05579178       0.05710725      -0.11323657      -0.11682468       0.03121064       0.27458302 
H       1.78291018      -0.03213935      -0.61586559      -0.33207632      -0.29900603       0.01424942       0.43141701       0.04364074      -0.56466155 
H       1.30531559      -1.32572322      -1.56166663       0.09095416      -0.18108217       0.34534680       1.05175775       0.69613998      -0.36542717 
O       1.04143167       1.30726145      -0.07451986      -0.25154436      -0.22359644       0.52651169      -0.55048234      -0.37741455       0.54952705 
H       0.44819935       1.52816302       0.66273612      -0.28345964      -0.15135876      -0.31877426       0.03249113      -0.54496752      -0.09822773 
H       1.45329076       2.14743171      -0.23208948      -0.12301322       0.15069404      -0.11562899       0.64879803       0.77384975      -0.46774063 
O       4.51717638      -0.30199013      -2.32616107       1.63251095       0.00393605       0.36264908       1.70095018       0.78316243       1.81461269 
H       5.46254668      -0.02401610      -2.11825551       0.05678515       0.22005947      -0.05288913      -1.82627996      -0.45527245       0.40366154 
H       4.61456474      -0.40936271      -3.24410289      -0.11193344       0.27534139       0.00466233      -0.25577156      -0.41370332      -2.34399788 
O       0.01663360      -1.97583861      -2.23688545      -0.33533913       0.34234498      -0.05826300      -0.09410832      -0.14637521       0.35818062 
H      -0.29122349      -2.83579485      -1.90022455      -0.19187809       0.26731570      -0.04105521       0.12760289       0.27397286      -0.17167067 
H      -0.78393448      -1.51223331      -2.53949735       0.16493342      -0.19257169      -0.08615653       0.37878118      -0.08351943       0.10461535 
13
Properties=species:S:1:pos:R:3:momenta:R:3:forces:R:3 pbc="F F F" energy=-8316.65787875268
O       2.13257564      -0.80179605      -1.18965793       0.28000303      -0.67406800       0.09628705      -1.77441089      -0.14033644       1.37755810 
H       2.92102168      -0.90915386      -1.74369316       0.10923084       0.36106422      -0.18757165       0.76841792       0.51494429      -0.36283404 
H       1.96880463       0.01275514      -0.61700967       0.14255261       0.25224775      -0.34744368       0.48107337       0.28007335      -0.49855656 
H       1.21461035      -1.16587729      -1.44864016       0.15327161       0.18525913      -0.12516318       0.77912045      -0.45789536      -0.87362643 
O       0.94368354       1.18822642      -0.12805642      -0.89078856       0.02610212      -0.32479060      -0.89718452      -0.36148183       0.17054125 
H       0.05905970       0.76794682      -0.07743895      -0.08220740      -0.17747300      -0.13490924       0.51757124       0.43687487       0.00842260 
H       0.81939261       2.05148879       0.30053709       0.00188463      -0.14795074       0.27002719       0.34418292      -0.24531867      -0.11624821 
O       4.66600017      -0.26592432      -2.25276245      -0.21817493      -0.06710403       0.58827567      -0.43049017      -0.23633417      -0.75877709 
H       5.27177314       0.21917557      -1.68541603      -0.15689465      -0.25254530      -0.00814988       0.18691584       0.04575610      -0.04322727 
H       4.99359042      -0.17803098      -3.17269996       0.03372703      -0.24440166      -0.08488720      -0.13524871      -0.00714689       0.85328017 
O      -0.03170730      -1.82009355      -2.26321768       0.42761747       0.47192603       0.05849413       0.01179574       0.03999981       1.61675447 
H      -0.44007902      -2.66549566      -2.03677085      -0.09053178       0.21279311       0.08468353      -0.07308348       0.01246379       0.28439026 
H       0.11650495      -1.89128607      -3.18687804       0.29031009       0.05415037       0.11514786       0.22134028       0.11840116      -1.65767723 
13
Properties=species:S:1:pos:R:3:momenta:R:3:forces:R:3 pbc="F F F" energy=-8316.647902601302
O       2.29351180      -0.76684703      -1.16285706      -0.00327486       0.89423893      -0.32812705      -0.24026207       0.06194224       0.89165670 
H       3.25878610      -0.71911371      -1.51293216       0.19335341      -0.25249893       0.48030168      -0.13538382       0.49161887      -0.42177128 
H       2.02046709       0.07249654      -0.66936964       0.33066812      -0.14006230       0.26678132      -0.56270368      -0.79861631      -1.30038584 
H       1.62291593      -1.13933998      -1.83576142       0.20301935      -0.32981541       0.31208414      -0.33782544       0.49323702       0.66634696 
O       0.71279514       1.19130111      -0.31861892      -0.80660093      -0.44935967      -0.68601721       0.08275724      -0.03968369      -1.34858728 
H      -0.09882749       1.63856722      -0.61908852       0.34030664       0.16082873      -0.09922094       0.52007503      -0.22058925       0.23290515 
H       0.69174881       1.12969344       0.61741029      -0.13605492       0.03344759       0.03771016      -0.43791738       0.26459573       1.51538937 
O       4.44931333      -0.33235617      -2.13127657      -1.15485256       0.42314221       0.07143910      -0.98098570      -0.06027661      -1.14928062 
H       5.07153337      -0.47389360      -1.44968226       0.07575784      -0.34220904      -0.13456256       1.75720429      -0.18363488       1.15077828 
H       4.65619296      -0.94753475      -2.84665501       0.06271192      -0.10686226       0.02502059       0.31131179       0.07062638      -0.12441674 
O       0.26570607      -1.75189961      -2.26809836       0.87776827       0.19141316       0.10746701       1.05727716       0.53203050      -1.39508650 
H      -0.23618137      -2.02426913      -1.52733888      -0.06450852      -0.11708578       0.08706080      -1.06015996      -0.59657477       1.14411050 
H      -0.23296671      -1.92656480      -3.07612401       0.08170623       0.03482277      -0.13993703       0.02661254      -0.01467523       0.13834131 
13
Properties=species:S:1:pos:R:3:momenta:R:3:forces:R:3 pbc="F F F" energy=-8316.454344781894
O       2.18589249      -0.59720727      -0.86887438      -1.02041852       0.03440688       0.81518273       0.42726346       0.09807279      -1.61929604 
H       3.08192318      -0.61768885      -1.34980020       0.43642827      -0.09978547      -0.26209233      -0.17260371       0.78172447       0.83596413 
H       1.64813491       0.31796435      -0.68525492       0.43761424       0.03127328       0.07029712       0.42183657      -0.87660825       0.30241166 
H       1.61717783      -1.03451329      -1.57763604       0.00184703       0.25407481      -0.05523919      -0.67832679      -0.48409792       0.75672315 
O       0.48333917       1.13753494      -0.36581916       0.20878088       0.04962109       0.29721117       0.68053069       0.40809683       1.03810249 
H       0.52719734       1.79524024      -1.05993608      -0.14863118       0.09802968       0.02110111      -0.37718565       0.63514972      -0.35602772 
H       0.50279926       1.65445297       0.48284831      -0.01721078       0.09868040       0.06887724      -0.06279491      -0.68054476      -0.92232679 
O       4.67241850      -0.67819872      -2.20364240       0.57981462      -1.05982845      -0.04869741       2.80493824       1.35097788      -0.90389954 
H       5.56562894      -0.77018405      -1.75926263       0.11401641      -0.05304285       0.13072575      -1.57813003      -0.46568800       0.18520738 
H       5.07627699      -0.12813795      -2.95527589       0.26620886       0.08280703       0.06773241      -1.63086329      -0.90678973       0.91869480 
O       0.31777885      -1.64838468      -2.34957560      -0.62790788       0.20819164      -1.15649889      -1.91006055      -0.52943756      -1.81718416 
H      -0.42126153      -2.34421896      -2.22662318      -0.04138909       0.09295854       0.00166255       1.84056462       1.58364505      -0.14306710 
H       0.13822769      -1.25579203      -3.26373696      -0.18915287       0.26261343       0.04973772       0.23483135      -0.91450054       1.72469774 
13
Properties=species:S:1:pos:R:3:momenta:R:3:forces:R:3 pbc="F F F" energy=-8316.719548595369
O       2.22693263      -0.82107137      -1.01851962      -0.61841017      -1.25810801      -0.93839163       1.41368318       2.13549986      -0.25843539 
H       3.19714858      -0.63969856      -1.44110246       0.14917874       0.15627028      -0.29454299      -0.95879468      -0.14705792       0.88192190 
H       1.66363309       0.05749650      -0.85106345       0.32960238      -0.01110588      -0.18056125       0.77390195      -1.28737301      -0.15537140 
H       1.78736510      -1.32255633      -1.73103807       0.08236723       0.23866609      -0.11378372      -1.17144013       0.00167525      -0.19784080 
O       0.65802914       1.44959430      -0.34323610       0.87443015       0.53317072       0.67014378      -0.54179050      -0.43444209       0.30925087 
H      -0.22618278       1.60631712      -0.73134122       0.08606969      -0.05805068      -0.13639826       0.60262975      -0.04934730       0.04707384 
H       0.47045496       1.47843714       0.61761597       0.16964284       0.24628982      -0.29739761       0.32151003       0.01115775      -0.50925994 
O       4.60824821      -0.82393971      -2.02046230      -0.52186118      -0.22603716       0.96202192      -0.17893270      -0.72309418       0.80202464 
H       5.22008405      -1.50268055      -1.68353054      -0.33157028       0.07843787      -0.06209871      -0.35818787       0.23734246       0.04634346 
H       5.07089159      -0.41926786      -2.74400350      -0.34765590       0.08629580       0.12183613       0.23715852       0.57649594      -0.71770685 
O       0.22787808      -1.48509505      -2.43214693      -0.37520174       0.38267182       0.47053999       1.95147223      -0.91321267       1.26778030 
H      -0.05820465      -2.38292735      -2.53777269       0.15660763       0.05464077      -0.28556947      -0.48225970      -0.75336633      -0.20028876 
H      -0.36773920      -0.93636744      -2.87257240       0.34680059      -0.22314144       0.08420182      -1.60895008       1.34572224      -1.31549189 
13
Properties=species:S:1:pos:R:3:momenta:R:3:forces:R:3 pbc="F F F" energy=-8316.82858128259
O       2.02114082      -0.75668657      -1.10803479      -1.21513281      -0.40235160       0.20978841      -0.97398034       1.28392386       2.25500463 
H       2.93503557      -0.64955072      -1.33426895       0.13123931      -0.10215198       0.33654690       2.49485294      -0.00108224      -0.69135414 
H       1.61031380       0.18864217      -0.76617889      -0.15683661       0.39472015      -0.15527705      -0.41184248      -0.99807080      -0.63340191 
H       1.52560036      -1.26244216      -1.76118267       0.05767844       0.02962715       0.05777175      -1.23937238       0.00289123      -0.99547378 
O       0.99040863       1.34031718      -0.29081188       0.46074223      -0.04562803      -0.02220984       0.57865394      -0.36024725      -2.46141494 
H       0.09252723       1.57723258      -0.51055423       0.16618503      -0.06888034       0.13668776      -0.56611260       0.12285218      -0.13462871 
H       1.08996333       1.37007080       0.62286706       0.34721698      -0.23688055       0.36306747       0.14616603       0.33678006       2.86941511 
O       4.51382552      -0.72225508      -1.75772362       0.00909333       0.24881708       0.42997370      -1.05796356       1.36380850       0.80223929 
H       4.77993305      -1.57315757      -2.04331469      -0.13249824       0.08958765       0.12483773       0.86580957      -1.19950414      -0.63725602 
H       5.02262290      -0.03058186      -2.18681992       0.15554161       0.26864878       0.12751804       0.29205065      -0.17398084      -0.19996700 
O       0.19003228      -1.54815967      -2.64711308       0.59492356       0.12030283      -1.27775148      -0.18502063      -1.16056296      -0.27879976 
H       0.03575549      -2.51244925      -2.79364613      -0.04494490      -0.03512039       0.10079277      -0.10118324       1.08516074      -0.02450857 
H      -0.24413515      -1.06945692      -3.37124821      -0.37320791      -0.26069076      -0.43174615       0.15794210      -0.30196834       0.13014579 
13
Properties=species:S:1:pos:R:3:momenta:R:3:forces:R:3 pbc="F F F" energy=-8316.849457219705
O       1.88259668      -0.89247022      -1.02934377       0.30434320       0.07652101      -0.22494381      -1.21605220      -0.77428682      -1.29515648 
H       2.86479413      -0.88049993      -1.18743812      -0.02362031      -0.21509478       0.07077120       0.78196233       0.09741512      -0.33075515 
H       1.60158223       0.03363796      -0.74252369      -0.14761727      -0.23456131      -0.06750180      -0.20812615      -0.29821206       0.13578851 
H       1.40295596      -1.30033593      -1.90057874      -0.15117977      -0.09932500      -0.22062040       0.18115855       1.13678968       1.46695439 
O       1.11157036       1.44755488      -0.08204039      -0.02547847      -0.10850757       0.95835248       0.14088207       0.90163524       0.60864899 
H       0.47761580       1.81274939      -0.72969714       0.33372499      -0.02241562      -0.05505965       0.32806903       0.32035311       0.82504573 
H       1.27856020       2.10645517       0.66916045       0.15813130       0.40842768       0.04788241      -0.54053225      -1.32182063      -1.75858067 
O       4.31670549      -0.62990929      -1.69699857      -1.06070870       0.74525958       0.05996929       0.05071133       0.63447827       0.74051749 
H       4.89913101      -1.40147329      -1.62723733       0.18958766      -0.18582491       0.01341273       0.19951288       0.34674923       0.07845957 
H       4.69645892       0.11441141      -1.16674757      -0.09445505      -0.14922818      -0.09737149      -0.00657748      -1.02441517      -0.67508246 
O       0.38011449      -1.66439101      -3.02650750       0.26853770      -0.32121590      -0.40224660       0.17407527       1.01861984      -0.24277624 
H      -0.00571196      -2.50499210      -3.22604334      -0.04260407       0.08711293      -0.40124108      -0.24662845      -1.24914887       0.15165820 
H       0.01982863      -1.10945168      -3.73792527       0.29133879       0.01885207       0.31859672       0.36154506       0.21184305       0.29527810 
13
Properties=species:S:1:pos:R:3:momenta:R:3:forces:R:3 pbc="F F F" energy=-8316.76029297067
O       1.75864959      -0.95155807      -0.99116340       0.51394980       0.40866141       0.85568814       2.10420704       0.05002493      -0.24248146 
H       2.75259656      -0.82721156      -1.28312844       0.00460167      -0.06963198       0.18710860      -0.40309344       0.51712341       0.76946040 
H       1.46584310      -0.06998452      -0.64252191      -0.29772691      -0.05352644      -0.04728925      -0.31783073       0.61523434       0.37951612 
H       1.39104912      -1.10100218      -1.89377272      -0.16021752       0.25756267      -0.17072767      -1.47038019      -0.43886548      -0.75926728 
O       1.14679087       1.41302050       0.07290506       0.18722501      -0.29722540       0.62553688       1.85696177      -1.98124579       0.08441080 
H       0.46362756       1.99443245      -0.15723956      -0.13670047       0.08799653       0.27327626      -1.61378353       1.47968366      -0.30703655 
H       1.36601468       1.51078348       1.00373049      -0.09099549      -0.33892866      -0.13045981      -0.18874171       0.23668869       0.11886997 
O       4.20834441      -0.57511153      -1.81458088      -0.38625610      -0.03152279      -0.39931160      -1.97134136      -4.00977246       0.11015287 
H       4.46791384      -1.51337635      -1.52168098       0.08072517       0.26236442      -0.04283394       0.23496179       2.16004692      -0.74567717 
H       4.87406616       0.02435528      -1.57761216       0.00805201      -0.09375486      -0.02532524       1.72227636       1.32981540       0.73264240 
O       0.59046377      -1.60447109      -3.14287856       0.39644146      -0.21556562      -1.03650291      -0.28472601      -1.63928355       0.91080947 
H       0.00862936      -2.40478581      -3.09097605       0.07219187       0.03127211       0.16159760       0.75133623       0.92736706      -0.01864469 
H       0.23498583      -1.07753726      -3.83781355      -0.19129052       0.05229860      -0.25075707      -0.41984623       0.75318287      -1.03275488 
13
Properties=species:S:1:pos:R:3:momenta:R:3:forces:R:3 pbc="F F F" energy=-8316.720675952807
O       1.76931161      -0.72514125      -1.07242918      -0.38022148       0.20736541      -0.54879729       0.59036970       0.90179953       0.16270117 
H       2.75487302      -0.77994715      -1.32859062       0.02749508       0.02209914       0.16547688       0.12846908       0.33601351       0.54129134 
H       1.54203559       0.16220084      -0.54105813      -0.08541992       0.12652730      -0.04174788      -0.09430888      -0.95207463      -0.12266997 
H       1.34980106      -0.74435191      -1.96251742      -0.18077591       0.06313474      -0.15839482      -0.87827244      -0.65837934      -0.21450208 
O       1.02072972       1.19016518       0.36370389       0.16247144      -0.67607934       1.24353790      -1.86400186       1.86844508      -1.53417583 
H       0.24788189       1.79225190       0.07193472      -0.33292511      -0.05456613       0.00989435       1.83514283      -1.33496487       0.47190662 
H       0.86794493       1.09339760       1.29677317      -0.20370895       0.07943089       0.11981303       0.10522802      -0.35679578       0.96059016 
O       4.22696260      -0.61164878      -1.79554802       0.03701421      -0.28745387      -0.71213695      -0.13574491       1.58954618       2.15806996 
H       4.36945432      -0.87280949      -2.66602627       0.08035542       0.27315094      -0.13791285       0.51448128      -1.17439432      -2.63269359 
H       4.65219767       0.27093350      -1.77221877       0.27427531       0.01499988       0.18114159      -0.25890003      -0.53223331       0.36380958 
O       0.67086706      -1.61783880      -3.28110823       0.40851520      -0.06711365      -0.33673248       0.24599808       2.32863641      -0.24712350 
H       0.75246678      -2.55275387      -3.41527956       0.08342924       0.12118107       0.00760135       0.05143784      -0.73436708      -0.57312687 
H       0.74801752      -1.09768339      -4.11785071       0.10949547       0.17732361       0.20825717      -0.23989871      -1.28123139       0.66592301 
13
Properties=species:S:1:pos:R:3:momenta:R:3:forces:R:3 pbc="F F F" energy=-8316.895807618632
O       1.68548001      -0.74229639      -1.12791805       0.20657954      -0.10664043       0.36540148      -0.43231424      -0.02722531      -1.13955273 
H       2.66823987      -0.62738627      -1.30262141       0.00828998       0.08201822       0.05186479      -0.20777917       0.26778320      -0.34593919 
H       1.33868941       0.01839917      -0.53040869      -0.06189086       0.38820783      -0.02478831      -0.20739133      -0.29132548      -0.48099202 
H       1.20839862      -0.93315578      -2.07490129      -0.04324179      -0.05383556      -0.08149832       0.72413619       0.54769628       1.23483403 
O       0.95583032       0.95050655       0.69055971       0.13661477      -1.57329534       1.99863723      -0.90330710       0.40211572      -1.03364272 
H       0.57382800       1.81775136       0.92519700       0.22308840      -0.20471467      -0.00931378       0.23666439      -0.52916988      -0.26196846 
H       1.62381647       0.75344694       1.32110134       0.07559744       0.04015532      -0.27528609       0.87720613      -0.08600574       1.26307358 
O       4.23207760      -0.51271782      -1.87731628      -0.18587249      -0.43533914       0.45080896      -0.51188991      -0.21472369       0.38477506 
H       4.73263735      -0.16009630      -2.62253637       0.11904998       0.18889864      -0.00864338      -0.02522718      -0.03341381       0.02435353 
H       4.51171124      -1.42354344      -1.73695597      -0.23139543       0.08687583      -0.32246105       0.46705160      -0.03632889      -0.16795414 
O       0.78176794      -1.39238277      -3.50455984       0.08394855       1.64999795      -1.73475101       0.25469623      -0.08806295       2.34576899 
H       0.25742075      -2.18993324      -3.50467982      -0.16382904       0.02532360      -0.14949969      -0.32523834      -0.38993092      -0.36936568 
H       0.88918621      -1.05676823      -4.37171418      -0.16693906      -0.08765225      -0.26047083       0.05339273       0.47859148      -1.45339025 
13
Properties=species:S:1:pos:R:3:momenta:R:3:forces:R:3 pbc="F F F" energy=-8316.918746966086
O       1.67496731      -0.66977553      -1.27242179      -1.00943454       0.39841249      -0.90911265       0.99654632      -0.29915739       0.81219654 
H       2.66532172      -0.77306665      -1.49255719      -0.06665204      -0.14793079      -0.08144002       0.09874606       0.04825958       0.17266148 
H       1.53221048      -0.11727332      -0.42009966      -0.03974516      -0.12759039       0.04856134      -0.59376459      -0.18533310      -0.32584792 
H       1.19907743      -0.61182307      -2.12465148       0.04573913      -0.30021154       0.04662434      -0.86485841       0.15202075      -0.47244593 
O       1.13004668       0.57152155       0.94595273       0.04502237      -0.58211141       0.75421794       0.61612837      -1.04352945       0.42678914 
H       0.32257533       1.01370705       0.73480170      -0.31281609      -0.17752667       0.13943004      -1.04282818       0.86318756      -0.17783625 
H       0.90088394       0.06232703       1.75352981      -0.16685560      -0.40391352       0.12589351       0.42788611       0.23681697      -0.56744168 
O       4.09552126      -0.61358204      -1.77410210       0.41715848       0.02349197       0.20642454      -0.06490572       1.36806551       0.15368828 
H       4.44784132       0.30266923      -1.71043699       0.09131644      -0.04683596       0.19843103      -0.10989609      -0.94176011      -0.10287945 
H       4.81814851      -1.20582309      -1.96112183       0.32935257      -0.12110329       0.17381137       0.48704514      -0.39011278      -0.10453121 
O       0.80573440      -1.01310366      -3.72314582       0.42365627       1.21194334      -0.52928949       0.28716664       1.79163090      -1.41645809 
H       0.25592317      -1.67867192      -4.13209553       0.22276148       0.25904903      -0.12639526      -0.39066073      -0.76001575       0.19018080 
H       0.85066690      -0.34813241      -4.47374152       0.02049670       0.01432673      -0.04715669       0.15339507      -0.84007267       1.41192430 
13
Properties=species:S:1:pos:R:3:momenta:R:3:forces:R:3 pbc="F F F" energy=-8316.656518729293
O       1.58082044      -0.88081090      -1.28038308       0.35386617      -0.65979235       0.56802456      -0.16699372       1.02824812      -2.51908427 
H       2.56935292      -0.67134283      -1.36738174       0.01429873       0.16465910      -0.06081906      -0.16304627      -0.02493144       0.76878642 
H       1.08530963      -0.22878234      -0.69571348      -0.11385337       0.01721457      -0.21693324       0.69255216      -0.17974386       0.27621146 
H       1.29002997      -0.64362683      -2.34000108       0.07535682      -0.18630281       0.07549166      -0.19195270      -0.76938457       1.21166327 
O       0.99845388       0.35740282       0.87580453       0.06363890      -0.65674629      -0.40241871       0.40122204       0.32907026       0.57893572 
H       0.98187686       1.09890083       1.51114783      -0.04105351       0.20050752      -0.21688679      -0.34347250      -0.15334289      -0.58181769 
H       1.68843665      -0.20364336       1.25315245      -0.15750285      -0.04712940      -0.12085975      -0.09448317      -0.21072752       0.12064829 
O       4.19170017      -0.57343006      -1.76622102      -0.30504195      -0.35610717       0.39963649      -0.57600723      -1.56826637      -1.28560378 
H       4.95152797      -0.34206118      -1.25180557       0.07368736      -0.01158304      -0.22810765       0.76473915       0.52200946       0.73683766 
H       4.50186732      -1.37498025      -2.26336474       0.05366576       0.13743562      -0.27004988      -0.42716731       0.97762084       0.53341957 
O       0.80410021      -0.58789167      -3.66989406       0.02478833       1.29990757       0.32846950      -0.34448493      -1.68463399       0.41712048 
H       0.71057689      -1.48824357      -4.06369313      -0.06327721      -0.08856898       0.06971769      -0.25270166       0.61162561       0.57864181 
H       1.29600004      -0.14051978      -4.33925958       0.02142682       0.18650567       0.07473516       0.70179615       1.12245635      -0.83575896 
13
Properties=species:S:1:pos:R:3:momenta:R:3:forces:R:3 pbc="F F F" energy=-8316.97773380081
O       1.74231585      -0.99510951      -1.29155338       0.73442470      -1.18959525      -0.31828378      -0.04241829      -0.25499300       0.19650539 
H       2.75039514      -0.85908009      -1.40981990      -0.04704223       0.14045428       0.13211779      -0.07769778       0.09010211      -0.07499871 
H       1.33302977      -0.49282051      -0.53439219      -0.07088020      -0.17553152      -0.13023983       0.33646006      -0.28754511       0.60294194 
H       1.25128694      -0.85311454      -2.13774221      -0.07353293      -0.19530589       0.26006842      -0.05016727       0.32852842      -0.61423975 
O       0.98957455       0.27287825       0.87768221      -0.37188074       0.81269495       0.28901854       0.19979767      -0.02816144      -0.83498490 
H       0.48056823       0.98812309       0.47400969      -0.21672393      -0.05796317      -0.03433118      -0.19321615       0.18215176       0.79717118 
H       0.71182725       0.12164976       1.79201073      -0.17908252      -0.16351193       0.02579990      -0.16046574       0.12504105      -0.28041649 
O       4.19746942      -0.63115670      -1.76676906       0.71834779       0.16499504      -0.29790701       0.45452579       0.12646357       0.20021390 
H       4.86144824      -0.30229710      -1.13819338       0.10582061      -0.01407050       0.16737082      -0.27754665      -0.05019353      -0.08765330 
H       4.70917325      -1.06703884      -2.46202008       0.17089512      -0.21779822      -0.02570195      -0.17720525      -0.05624806      -0.01773813 
O       0.75717612      -0.38805912      -3.64815444      -0.33753006       0.81753334      -0.16887591       0.95778221      -3.33353864       0.68418171 
H       0.72618238      -1.06045876      -4.36632141       0.00302368       0.01049984       0.01913306      -0.13503644       0.93291792       0.56980597 
H       0.48195141       0.43095545      -3.96331088      -0.43583928       0.06759902       0.08183112      -0.83481215       2.22547496      -1.14078879 
13
Properties=species:S:1:pos:R:3:momenta:R:3:forces:R:3 pbc="F F F" energy=-8316.824759701414
O       1.89760511      -1.13845587      -1.31785964      -0.04254950      -0.50692443       0.43016314      -1.63641924      -0.21085012       1.25031633 
H       2.82188209      -0.78002817      -1.35302861       0.12401284      -0.07383756      -0.05098767       0.92742679       0.16418547      -0.03904303 
H       1.28063051      -0.57784823      -0.75291373      -0.11890487       0.06720970       0.03991923       0.74427126      -0.10089132       0.74449639 
H       1.46411835      -1.00444496      -2.19081514       0.06290828      -0.06265582       0.15917382      -0.22729752       0.09036943      -1.26801136 
O       0.78099864       0.34489530       0.57911280      -0.54662102      -1.13965711      -1.69540155      -0.46856778       0.39286592      -0.13300835 
H       0.08688998       1.01075529       0.76631443      -0.03644034      -0.05111145      -0.07978483       0.54089193      -0.53068163      -0.15176151 
H       1.14065439       0.08202615       1.43403733       0.09847400       0.45281839      -0.06783416      -0.07099664       0.00995793       0.10734217 
O       4.25026465      -0.62560538      -1.75887014       0.35001056       0.35432415      -0.12132471       1.97132322       0.63436775       0.51759392 
H       5.04511418      -0.23439748      -1.27944324      -0.16508451       0.11005910      -0.02737331      -1.50145830      -0.71347802      -0.89164852 
H       4.61142954      -1.22134853      -2.43933451       0.16585924       0.23885938       0.16358347      -0.04638251       0.23509907       0.32737212 
O       0.76056715      -0.31771406      -3.35492805       0.55282764       0.31209926       1.12458258      -2.32165197       0.90613164       1.71583889 
H       1.00203885      -0.45587826      -4.24724579      -0.13322555       0.33320656       0.12027855       0.13397566      -0.15071476      -1.75519563 
H      -0.19291776       0.01459401      -3.30638408      -0.31126678      -0.03439018       0.00500546       1.95488510      -0.72636137      -0.42429142 
13
Properties=species:S:1:pos:R:3:momenta:R:3:forces:R:3 pbc="F F F" energy=-8316.820658384388
O       1.87465424      -1.38298291      -1.26954870       0.13438398      -0.78916149      -0.74895325       0.69946601       1.81116313      -0.05731900 
H       2.86624424      -1.09109871      -1.43563217       0.03887977       0.15177889      -0.02210735      -0.83858142      -0.26468895       0.66919824 
H       1.42749196      -0.69051761      -0.59899084       0.00152279       0.05676928       0.16613742       0.77843581      -1.11928726      -0.48482444 
H       1.46681339      -1.14548984      -2.16775206       0.22466625      -0.06199199       0.10918907      -0.31566633      -0.02590197       0.32231505 
O       0.73154763       0.30894686       0.42483413       0.22107063       0.40101335       0.15973499       0.14279699      -0.04675131       0.43274821 
H       0.30460615       1.04402535       0.00368314       0.00455492      -0.02487645      -0.01649785      -0.45840308       0.67113756      -0.87414275 
H       0.63831768       0.57604849       1.35451772      -0.10808272      -0.08226952      -0.11974334       0.38310734      -0.70566600       0.02787957 
O       4.39264562      -0.50033035      -1.74962313      -0.07356476       0.16662338      -0.00191293      -2.77487539      -1.51174279      -0.88408410 
H       4.73993049       0.26283743      -1.37957133      -0.03566365      -0.02035777      -0.00022478       1.06638591       2.46397468       1.18270868 
H       5.10246561      -1.09619088      -1.86537944       0.05594693      -0.06593309       0.03001672       1.33635942      -1.16016214      -0.25275978 
O       0.68008482      -0.20497589      -3.23550403      -1.03066437       0.46037448       0.44942554       0.81221497       0.32668853      -0.70600548 
H       1.05530931       0.10196773      -4.08068831       0.27153654      -0.12393309      -0.03548998       0.50161565       0.09219891       0.46263196 
H      -0.17463118      -0.45418986      -3.55934732       0.29541369      -0.06803599       0.03042573      -1.33285588      -0.53096239       0.16165383 
13
Properties=species:S:1:pos:R:3:momenta:R:3:forces:R:3 pbc="F F F" energy=-8316.811544786355
O       1.94700800      -1.24758029      -1.30154788      -0.81139059       1.12297502       0.10342557       0.05552083       1.30221665      -2.70349277 
H       2.91145184      -0.91553073      -1.46327766       0.10421498      -0.02534564       0.29281345       0.24342769      -0.64172007       0.74162314 
H       1.51411575      -0.54461265      -0.72381989       0.00800339       0.06688932      -0.13893963      -0.27909508      -0.16728158       0.41934166 
H       1.59108287      -0.97004820      -2.28894878       0.24531457      -0.18080938      -0.06030259      -0.47181192      -0.62578229       1.94274531 
O       0.83252158       0.39221345       0.37948485       0.37858163       0.20779230      -0.05074199      -0.23789296       1.28095781      -1.71986364 
H       0.17529736       1.10359150       0.17541978       0.08888267       0.01143920      -0.06455641       0.75531087      -0.93323066       0.47224284 
H       0.62548450       0.00846499       1.21396637       0.21981182      -0.12655118      -0.08405177      -0.46756601      -0.35628939       1.18938630 
O       4.33629466      -0.63981268      -1.73389480       0.16098119      -0.79023729      -0.37100907       2.00982806       1.21619114       1.73153698 
H       4.91690374      -0.14954924      -1.02857857       0.08716097      -0.22595070       0.13965627      -1.56719846      -1.32598481      -1.95557287 
H       4.89581770      -1.36812684      -2.06043783      -0.03185109       0.05605086       0.07185650      -0.17522149       0.26095691       0.12389587 
O       0.57859506      -0.25023117      -3.19136418      -0.09864874      -0.04509539      -0.18743556       0.24699645       0.31429976      -0.28455814 
H       0.82202347       0.44600242      -3.83061687      -0.07067783      -0.06008533       0.26858502      -0.34134536      -0.47421001       0.18899364 
H      -0.27143938      -0.64136217      -3.44541960      -0.28038297      -0.01107178       0.08070021       0.22904739       0.14987653      -0.14627833 
13
Properties=species:S:1:pos:R:3:momenta:R:3:forces:R:3 pbc="F F F" energy=-8317.003761720525
O       1.96774112      -1.09618566      -1.30700566       0.43298290      -0.33730818      -0.97821319       0.26553756       0.52758850      -0.50199514 
H       2.97260982      -0.99237874      -1.45838492       0.07821517      -0.06723936       0.28665739       0.06568020      -0.04327683       0.06903431 
H       1.67574948      -0.36558094      -0.69593969      -0.25106723       0.08167435      -0.21995777      -0.22602479       0.10250077       1.17455300 
H       1.45948548      -0.81892757      -2.12633220       0.17418359       0.17450533       0.08046933      -0.30883692      -0.45778763      -0.47038226 
O       0.94568686       0.58402832       0.41933945       0.05789439       0.57295740       0.86815784       1.37967613      -0.45274832      -1.43194992 
H       0.23590997       1.11672769       0.08955079       0.21249527       0.02003260       0.09143590      -0.82348423       0.56329909       0.17904051 
H       0.80995613       0.31451922       1.31298190       0.09417049       0.13587817       0.26219649      -0.47742142      -0.10230435       1.03075755 
O       4.49412885      -0.82834666      -1.75689602       0.48602557      -0.14616115      -0.36278030      -1.63054847      -0.57710795      -1.45917172 
H       5.20318322      -0.72648400      -1.16487183      -0.21894111      -0.01289427      -0.00155264       1.49824246       0.47450418       1.57800060 
H       4.78955996      -1.53432950      -2.34475237       0.15683317      -0.03273144      -0.06366853       0.01478763      -0.02338518      -0.21144565 
O       0.28787910      -0.34998480      -3.18859663      -1.30862489      -0.30391100       0.13136383       1.63248963       0.48959401       0.88860495 
H       0.58207510      -0.14921730      -4.07490819      -0.13904417      -0.08531272      -0.10457216      -0.19243656       0.07449387      -0.55219690 
H      -0.56392742      -0.74722134      -3.21385454       0.22487685       0.00051029       0.01046382      -1.19766123      -0.57537016      -0.29284933 
13
Properties=species:S:1:pos:R:3:momenta:R:3:forces:R:3 pbc="F F F" energy=-8317.03874199503
O       1.93261769      -0.91310998      -1.36383175       0.60460103       0.59658753       0.60698867      -0.32986110      -0.11921436       1.13922076 
H       2.91515620      -0.95500862      -1.56748419       0.06742039       0.18129393       0.25226355      -0.06254031       0.37675779      -0.28802869 
H       1.67568387      -0.43600067      -0.51693604      -0.19932550       0.03436534      -0.04542613       0.40011649       0.00078549       0.25177966 
H       1.21247662      -0.62261576      -2.00718160      -0.04010664       0.12841376      -0.23732473       0.57881791      -0.35353709      -1.12435202 
O       0.97490420       0.52718138       0.47975857       0.04734046      -0.72964508      -0.32139631      -0.36155845       0.91514459       0.46948263 
H       0.75880477       1.44774920       0.22292180       0.10621263       0.13164094       0.10243743       0.18311847      -0.63811860       0.10416499 
H       0.78598105       0.49571355       1.43640736      -0.09761278       0.10130835      -0.23926138       0.15635195      -0.21801088      -0.45551066 
O       4.52630553      -0.91028705      -1.82441510      -0.46450927      -0.24999577      -0.28404313       0.06193767      -1.34419165      -1.46647701 
H       5.21602389      -0.36430874      -1.47472215       0.47188752       0.32805813      -0.00822837       0.54325181       0.78245141       0.65186190 
H       5.00931119      -1.43958084      -2.51253280      -0.15721965       0.06437213       0.02137488      -0.87840080       0.48358934       0.82376001 
O       0.25225159      -0.46526511      -3.12923017      -0.09061901      -0.36189177       0.42072240      -0.22011053       0.73069808      -0.99096449 
H       0.28132723       0.08860939      -3.93816666      -0.02937390      -0.03868490       0.00914991       0.22151131      -0.26073876       0.69459930 
H      -0.54164977      -0.99066408      -3.24644670      -0.21869528      -0.18582258      -0.27725678      -0.29263441      -0.35561536       0.19046363 
13
Properties=species:S:1:pos:R:3:momenta:R:3:forces:R:3 pbc="F F F" energy=-8316.643789454534
O       2.11165117      -0.84216592      -1.27640552       0.36697899       0.29494063       0.35946005      -0.74241266       0.07871080       0.51396614 
H       3.05999415      -0.71976468      -1.57810823       0.12733902      -0.10362621       0.03692215       0.69733275      -0.22930032      -0.40723851 
H       1.89176036      -0.22857149      -0.54203617      -0.06651211       0.09375732      -0.08009055      -0.10092874       0.52242035       0.87570608 
H       1.37528566      -0.61865982      -1.90095730      -0.09016944      -0.09510460      -0.23559892      -0.07784519      -0.27465800      -1.25450225 
O       0.81423222       0.70647770       0.34961185      -0.04630037       1.62312216      -0.45936859       0.41306193      -0.47824211      -0.70179923 
H       0.84776821       1.53947774       0.79324007      -0.04852064      -0.12052219      -0.02097243       0.32066200       1.48176361       0.05056110 
H       0.48222891       0.17602035       1.05633021      -0.26774805      -0.14226867       0.10053698      -0.62997425      -1.16184642       0.75294408 
O       4.57358451      -0.88552809      -1.87437393       0.30529743      -0.59641786      -0.73373131       1.31864964       1.68589603       4.87726854 
H       5.26592784      -1.05567471      -1.09664939      -0.43116624      -0.12918230       0.20766943      -2.24510557       0.60797974      -2.52690403 
H       4.79144399      -1.49337492      -2.51917087       0.09782950      -0.08563907       0.06413089       0.87433882      -2.19573643      -2.43101619 
O       0.19072008      -0.65921318      -3.08868148      -0.07741905      -0.66367901       0.00948134      -0.76668121      -2.38546815       0.41768417 
H      -0.15136674      -0.13199845      -3.80369229       0.03262894       0.05945827       0.41714950      -0.10554685       0.66635671      -0.46418738 
H      -0.31514494      -1.53000831      -3.18567856       0.09776203      -0.13483848       0.33441146       1.04444933       1.68212418       0.29751747 
13
Properties=species:S:1:pos:R:3:momenta:R:3:forces:R:3 pbc="F F F" energy=-8316.686228714769
O       2.04464752      -0.78533606      -1.29463973      -0.15721955      -0.96398943      -0.20725149       1.25950917      -0.84598132      -0.31564435 
H       3.03148636      -0.95209381      -1.50908584      -0.13644830       0.14160137       0.39941318      -0.21432945       0.64288109       0.36332961 
H       1.77580708      -0.01594239      -0.74805870       0.03817476       0.11454768      -0.09248231      -0.10829421       0.44521435       0.77444501 
H       1.47176719      -0.83156973      -2.11845883       0.15004739      -0.10734734      -0.11219881      -0.50934663      -0.38446572      -0.21839789 
O       0.84864221       0.96371087       0.28968483       0.22577529       0.42534949       0.07266701      -0.36990574      -0.25537978       0.93080286 
H       1.42662533       1.64988738       0.73203569       0.22391920       0.02525369      -0.33503607      -1.51341262      -1.15342082      -0.10608650 
H       0.12208141       0.56444286       0.89124652      -0.09932500       0.08041305      -0.03460291       2.12641006       1.40762281      -1.01118990 
O       4.54659669      -1.02461921      -1.95298505       0.28284602       0.30799950       0.00352463      -1.31080565      -0.88329682      -2.18782583 
H       5.31750621      -0.66386508      -1.57018674      -0.28089947       0.08263043      -0.15430211       1.46102783       0.69543578       0.95001498 
H       4.77220126      -1.15321084      -2.91107607      -0.13995728       0.04382896      -0.35581965      -0.31906670       0.08821903       1.22897048 
O       0.23578734      -0.90190407      -2.89356839      -0.20890649      -0.44694841       0.72461205       0.80983322       0.34451546       0.57215512 
H      -0.29868719      -0.18469563      -2.53878071      -0.13421773       0.04524366       0.19597609      -0.70253630      -0.18088804      -0.64116966 
H      -0.14052014      -1.40066950      -3.61290293       0.23621116       0.25141736      -0.10449962      -0.60908298       0.07954399      -0.33940394 
13
Properties=species:S:1:pos:R:3:momenta:R:3:forces:R:3 pbc="F F F" energy=-8316.709943004158
O       2.10424152      -1.06235173      -1.07642767      -0.01797420      -1.64197020       0.36808036       1.23836973       0.97142145       0.90322549 
H       3.08547730      -1.19720847      -1.44340436       0.09387274       0.13795459       0.36740203      -0.88778603       0.77408804       0.36549553 
H       1.96705891      -0.14598441      -0.55309626      -0.04041218       0.26271111      -0.00841248      -0.17837545      -1.28266773      -1.05892430 
H       1.41372062      -1.16009045      -1.77518609      -0.14859917      -0.07219382      -0.04127865      -0.54214045       0.25302326      -0.26785247 
O       1.06435649       1.09852100       0.06883099       1.20193747       0.20954600      -0.62817678       2.22071335      -1.11538680      -1.64563296 
H       1.27972524       2.01195799       0.23348719      -0.35486742       0.06799164       0.07808110      -0.56568597       0.39039514       0.54164454 
H       0.29319644       0.72317593       0.44199603       0.36026168       0.29846577      -0.18246873      -1.38257294       0.35455746       1.05129722 
O       4.48743376      -0.85513161      -2.03238842      -0.55443812       0.96922633      -0.45991866      -1.02350809      -1.00767519      -1.16758984 
H       5.20795064      -0.51350146      -1.50086089       0.02862464       0.12626781       0.40848672       0.60868718      -0.21949079      -0.25288975 
H       4.76210328      -1.36982927      -2.84073538       0.08409985      -0.01439998       0.33344604       0.24396507       0.94777492       1.45686653 
O       0.03399492      -0.93091530      -2.80316851      -0.46092255      -0.36560476      -0.00424161      -0.21594851      -0.98466742       1.47004514 
H      -0.91361384      -0.98179083      -2.56425339      -0.09622470      -0.17042760      -0.29413674       0.72733109       0.13296448      -0.42667513 
H       0.15483900      -0.32700048      -3.51582092      -0.09535804       0.19243311       0.06313739      -0.24304898       0.78566317      -0.96900999 
13
Properties=species:S:1:pos:R:3:momenta:R:3:forces:R:3 pbc="F F F" energy=-8316.649894737104
O       1.94726296      -1.21980946      -1.01068404       0.47417443      -0.20453187      -0.46708379       0.61549454       0.82511840      -0.52770409 
H       2.94441029      -1.07901675      -1.28551160       0.09654666       0.10027442       0.37394428      -1.27893701      -0.23519021      -0.10259722 
H       1.78913771      -0.40947603      -0.36440695      -0.05840289      -0.13684345       0.02106574      -0.34645117      -0.78448693      -1.04765367 
H       1.25936779      -1.09335066      -1.83736812      -0.01374523       0.26213216       0.03392209       1.08126591       0.09111395       1.18624170 
O       1.35927101       0.96665813      -0.07117007       0.65022320      -1.26903900      -0.68904833       1.87981171       0.50711375      -1.68617983 
H       1.77540661       1.75693915      -0.47355460       0.00478825       0.13347300      -0.00610810      -0.07159874      -0.69469785       0.10731695 
H       0.76204357       1.32943212       0.52848169      -0.06878709       0.51173392       0.10005978      -1.88552361       0.69136246       1.98643479 
O       4.28555121      -0.58954238      -2.01194231      -1.55225410       0.14839244       1.00060434       1.05834090       2.17937840       2.30904379 
H       5.14811278      -0.17238060      -1.68556441      -0.04074607       0.15848399      -0.34156284      -1.80889625      -0.84170010      -0.51344607 
H       4.54475760      -1.17135111      -2.68384186       0.18582422       0.12554637      -0.30009263       0.72835929      -1.49435362      -1.79193294 
O       0.06219654      -0.89355999      -2.70441219       0.28319826       0.22069059       0.30614494       0.35173481       1.19468827      -2.03590410 
H      -0.37581941      -1.72505114      -2.76170868       0.07013891       0.06599869       0.00317469      -0.86781507      -1.49471270       0.40932082 
H      -0.02961443      -0.61225591      -3.66776773      -0.03095854      -0.11631126      -0.03502017       0.54421468       0.05636617       1.70705989 
13
Properties=species:S:1:pos:R:3:momenta:R:3:forces:R:3 pbc="F F F" energy=-8316.689476024432
O       1.84866676      -1.42582547      -0.98120374      -0.59558671      -0.25945522       0.12140192      -1.64155505       0.91310049       1.24717855 
H       2.77951407      -1.50334272      -1.18694344      -0.16710970      -0.17400857       0.25945357       1.22940205       0.04055378      -0.79511616 
H       1.70927235      -0.43504010      -0.68007326      -0.20250414      -0.23606800      -0.03221103       0.26949721      -0.54238392      -0.00871888 
H       1.19394916      -1.51175306      -1.74969189       0.05194629       0.04378615       0.01239833       0.36375480       0.14407247      -0.32865795 
O       1.48133168       1.00732244      -0.18128521       0.70337003       0.51328989      -0.40770591       0.43809348       1.32511823       2.42094264 
H       1.96029810       1.84043234      -0.43504000      -0.25762399      -0.09940225       0.09534590      -0.59078095      -1.11493995       0.00825000 
H       1.37761159       1.12847244       0.83404008      -0.08138682      -0.26523762       0.11859147       0.10089395      -0.44039004      -2.40052432 
O       4.13034183      -0.43188612      -1.93540418       0.43780144       0.51197403       0.10229697      -0.16338447      -1.81608189      -1.82560388 
H       4.66471298       0.18807948      -1.47984112       0.11309500      -0.27602373       0.24112948       1.04461643       0.98627239       0.72406402 
H       4.70546718      -0.81226020      -2.65672044       0.02731836      -0.15551484       0.16176058      -0.78527977       0.66689946       1.13153844 
O       0.18677938      -0.91381133      -2.74156819      -0.16829737       0.31218101      -0.74011668      -1.43418472      -0.80749555       2.26269792 
H      -0.78384699      -0.97827392      -2.60494132      -0.30453639       0.13310051       0.00448251       0.81605186       0.02839508      -0.18262804 
H       0.32450064      -0.64925328      -3.61726687       0.44351400      -0.04862136       0.06317290       0.35287518       0.61687946      -2.25342234 
13
Properties=species:S:1:pos:R:3:momenta:R:3:forces:R:3 pbc="F F F" energy=-8316.828581931146
O       1.82762904      -1.38517031      -1.09841205       0.17768966       1.18639799      -0.65058654      -1.20976333      -0.10925553       1.20256305 
H       2.78343552      -1.24410637      -1.30015661      -0.04873070      -0.25716163       0.35280036       0.72380663       0.21960213      -0.73358732 
H       1.62040358      -0.60171923      -0.49859613      -0.26371276      -0.00314202      -0.25736607       0.14339323       0.11185172       0.02261958 
H       1.23378504      -1.21053487      -1.88144648       0.23124485       0.18923507      -0.12281121      -0.34838178      -0.24439197      -0.78235084 
O       1.68326114       0.95882471      -0.07225119       0.18237346      -0.26084531       1.69891048      -0.06109371      -0.78308641      -0.06941810 
H       1.92771256       1.60911891      -0.73645834       0.06784862      -0.25741875      -0.42633003      -0.01530457       0.34404572       0.21966656 
H       1.54491867       1.36141665       0.78720918       0.25447463      -0.04933077      -0.50693736      -0.01694064       0.40951625       0.03789150 
O       4.01628396      -0.42144984      -1.66295830      -0.60637754      -0.26653959       0.42156639       0.38360910       0.26626356       2.02140194 
H       4.64292724      -0.33905832      -0.90368019       0.00532474       0.10156318       0.04339753      -0.56836515      -0.00261110      -0.77098313 
H       4.56383142      -0.48695423      -2.42473573      -0.29940506       0.20137560       0.18877723       0.82481480      -0.17985671      -1.24771413 
O       0.12193113      -0.90770620      -3.00104656       0.32501171      -0.21007874      -0.52535708       0.74917574       0.07457286       1.04564209 
H      -0.80228858      -1.10972350      -2.76245372       0.11391555      -0.24548531      -0.04424531       0.49177271       0.11269967      -1.14133156 
H       0.38523768      -0.84944618      -3.93223835      -0.13965716      -0.12856973      -0.17181840      -1.09672305      -0.21935019       0.19560037 
13
Properties=species:S:1:pos:R:3:momenta:R:3:forces:R:3 pbc="F F F" energy=-8316.60505049604
O       1.58769842      -1.31156483      -1.10399742      -0.20608165      -0.66351007       0.35241449       0.22227205       0.17090191      -0.00904590 
H       2.59461328      -1.22721304      -1.27640296       0.10281152      -0.24819037      -0.02752962      -1.13868189       0.36849776      -0.21999050 
H       1.35753582      -0.55939392      -0.48942973       0.08956311       0.17725709      -0.16925476       0.94685902       0.16040348       0.02758022 
H       0.98600719      -1.07910611      -1.89798862       0.07314704      -0.10876530      -0.06069549       0.47633796      -0.77637302      -0.59953875 
O       1.83794729       0.92500531       0.03491146       0.67033825       0.42443140       0.36031124       1.76975665       0.18689972      -2.88983639 
H       2.39114701       1.69658233      -0.27602730      -0.13346207      -0.00257997       0.38097942      -1.17640155      -1.19675739       0.93438477 
H       1.41791752       1.06058915       0.83925740      -0.13097941      -0.11063006       0.21131533      -0.94648109       1.25424915       2.52966945 
O       4.17664756      -0.36800666      -1.61413667       0.35889267       0.34498694      -0.39524964       0.12308085      -0.04125038       0.73979996 
H       4.82876312      -0.27344894      -0.88469575      -0.05881993      -0.28403450      -0.14414701      -0.46493250      -0.05550842      -0.80570213 
H       4.43825157       0.24018454      -2.31926127       0.39055234       0.25405688      -0.13352379       0.11995168      -0.18249213       0.14335241 
O       0.06730138      -1.03261396      -3.15343540      -0.79022627       0.16665764       0.05241988      -0.34613740      -0.18231058       0.08824676 
H      -0.72788896      -1.57248758      -3.30736766      -0.20540871       0.12017000      -0.59540372       0.31824215       0.15534829       0.20594499 
H       0.28840867      -0.65391196      -4.00905625      -0.16032690      -0.06984968       0.16836367       0.09613406       0.13839160      -0.14486489 
13
Properties=species:S:1:pos:R:3:momenta:R:3:forces:R:3 pbc="F F F" energy=-8316.529615156549
O       1.70775687      -1.25290697      -1.30913308       0.26701204       1.05918971      -1.28418654       0.62950933      -1.27539284      -0.19950824 
H       2.65130694      -1.35184218      -1.64406949       0.22991187       0.17698995      -0.23550604      -0.62077662       0.29262025      -0.52652551 
H       1.80854089      -0.47800239      -0.74445411      -0.11392626       0.09244482       0.05414715      -0.16083803       1.67805520       1.25554192 
H       0.97600078      -1.04849176      -1.96354900       0.08125562      -0.16714470      -0.11736835       0.08834507      -0.24361409      -0.75981400 
O       1.90969261       0.84949032       0.20305766       0.44990271      -0.85836675       0.58987726       0.06998164      -3.67571107       2.00141334 
H       1.92325498       1.76482514       0.09955010      -0.10546003      -0.07459807      -0.24938039       0.04940544       2.51419338       0.02046429 
H       1.97194503       0.59099067       1.17578784       0.11913793       0.07819407       0.14022404      -0.18164235       1.01757127      -1.84052302 
O       4.14332332      -0.45906462      -1.66775919      -0.43356737      -0.82812493       0.11377827      -1.24076117      -0.42178238      -0.80413763 
H       4.67847704      -0.59209398      -0.91241836       0.02819246       0.23552682       0.09411106       1.10981629      -0.19846309       1.27088255 
H       4.58862643       0.18355292      -2.21068693      -0.27311553      -0.05940478       0.14869136       0.28386804       0.34478243      -0.46411641 
O      -0.09727031      -0.89986666      -3.07381233      -0.26706301       0.10570054       0.13163341       0.17287258      -0.87438707      -0.02147717 
H      -0.35933904      -1.58102127      -3.69049724       0.23232041       0.11668678       0.24519704       0.41041286      -1.65242587       0.13941551 
H      -0.56736286      -0.25025967      -3.55621860      -0.21460082       0.12290656       0.36878174      -0.61019308       2.49455387      -0.07161563 
13
Properties=species:S:1:pos:R:3:momenta:R:3:forces:R:3 pbc="F F F" energy=-8316.5049294037
O       1.73804330      -1.04767343      -1.45897736      -0.06565874       0.54526005       0.44419768      -0.58014163       2.07858252       1.24424170 
H       2.72843715      -0.92079106      -1.64187789       0.13876098      -0.10263381      -0.42083105      -0.03504821      -0.35774941      -1.18792133 
H       1.74568290      -0.29403878      -0.71092086      -0.02839212       0.19539383       0.01500108      -0.72578456      -1.37683337      -0.39973276 
H       0.96425636      -0.80462356      -2.17364825       0.15353555      -0.22803005      -0.06065936       1.23240803      -0.67302730       0.02832931 
O       1.90206969       0.80881581       0.29921322      -0.43772818       0.20857155       0.46908876      -0.07511070       0.65966618      -2.12861482 
H       1.75282959       1.62664085      -0.23795479       0.02437582       0.45763311       0.06170594       0.19276434      -0.60935864       1.19650110 
H       1.92685786       1.00432177       1.22740977      -0.11779874      -0.01452856      -0.19311856      -0.12377339       0.30089605       0.78913609 
O       4.23129959      -0.60093276      -1.63812468       0.98355643      -0.39779638       0.67175395       0.13018045       0.03542382       2.12797957 
H       4.54851449      -0.39973822      -0.71410247       0.04307348      -0.04667071       0.14385056      -0.38268717      -0.41301827      -1.28226912 
H       4.81902667      -0.10282755      -2.19551498       0.31508236      -0.15594005      -0.10792952       0.39718384       0.33368761      -0.72222492 
O      -0.20838163      -0.92844883      -3.09030375      -1.40384621      -0.65038189      -0.67570719      -0.01848487       0.42439082       2.02710434 
H      -0.03149998      -1.36383438      -3.93321571       0.39062529       0.34666313      -0.36064879      -0.52955478      -0.56789166       0.25912314 
H      -0.77517058      -1.41394521      -2.42318954       0.00441407      -0.15754022       0.01329650       0.51804866       0.16523164      -1.95165231 
13
Properties=species:S:1:pos:R:3:momenta:R:3:forces:R:3 pbc="F F F" energy=-8316.628561677577
O       1.80765184      -0.93965162      -1.46331631       0.82345072       0.49024913       0.49274311      -0.16948816       2.00221183       2.14938299 
H       2.81755504      -0.76774172      -1.56111794       0.03309584      -0.15077442      -0.16356361       0.22640287      -0.27712207      -0.60144648 
H       1.49341138      -0.08991132      -0.95432872      -0.10340171      -0.15642307      -0.06334875       0.56613025      -1.03087521      -0.08080859 
H       1.16118550      -1.07608719      -2.17770499      -0.04404841      -0.01096663       0.09917946      -0.42983034      -0.47321247      -1.53726178 
O       1.70376645       1.02604832       0.26416111      -0.67136918       1.03605811      -0.37394782      -0.87539443       1.84698060       0.73574706 
H       1.60235050       2.03072883       0.29918372      -0.02915197      -0.07658357      -0.12465428       0.40046699      -1.73191778      -0.51253807 
H       1.20394473       0.79728789       1.07522606      -0.25062120       0.07333978       0.12903892       0.34618895      -0.28257899      -0.38013179 
O       4.39066362      -0.66449650      -1.41857981      -0.41832605      -1.13099625       1.13990540      -1.33756184      -0.29166915      -0.89279918 
H       4.60080143      -0.25790559      -0.56914238       0.03166687       0.08532122      -0.42794373       0.42737160      -0.65261637       0.14336112 
H       4.57908100      -1.62100553      -1.50067190      -0.21161259       0.09354420       0.10476844       0.55193873       0.76058537       0.75101730 
O      -0.15513980      -1.16037195      -3.28459705       0.83355952      -0.10506347      -0.68414305       1.54702119       2.48435590       1.07575583 
H      -0.46233216      -0.26928262      -3.58334846      -0.29952825      -0.17505903      -0.11066645      -0.13461409      -1.59880284      -0.05563514 
H      -0.64890285      -1.88738854      -3.60668775       0.30628641       0.02735402      -0.01736764      -1.11863171      -0.75533881      -0.79464327 
13
Properties=species:S:1:pos:R:3:momenta:R:3:forces:R:3 pbc="F F F" energy=-8316.70485972451
O       1.78206353      -0.72265250      -1.47112675      -0.53746289       0.63340924      -0.61711492      -1.97623232       1.70327479      -0.82741685 
H       2.77891114      -0.79680216      -1.39878184      -0.11212400      -0.03093870       0.20922383       0.37101653      -0.20788270      -0.65837192 
H       1.50276745       0.14362168      -0.96085454      -0.15730130       0.06802019       0.01744633       0.42734050      -1.24147460       0.36443981 
H       1.21439367      -0.69405960      -2.37608647      -0.09170449       0.08235232       0.03626727       1.10060544      -0.62792512       1.24376264 
O       1.40763724       1.10000346       0.26353064      -1.11909056       0.64964827       0.18922796      -0.59166601      -0.99718371      -0.20881849 
H       1.87830629       1.90802058       0.18690271      -0.04557458       0.02083273      -0.03908176       0.67821691       1.39116959       0.02334602 
H       1.11146990       1.02580396       1.17816761       0.01076101      -0.30174307      -0.18353238      -0.07939647      -0.12024502      -0.04299620 
O       4.44000043      -0.90047043      -1.23441716       0.69066670      -0.43736306       0.63061262      -1.93194810       0.11623479       0.44462579 
H       4.98243124      -0.47670607      -1.87726249       0.33227676      -0.27595052      -0.30808115       1.00832719       0.30260356      -0.66523690 
H       4.92545841      -1.55635833      -0.74488466       0.13965919      -0.09292553      -0.05036697       0.53348332      -0.34642330       0.14514195 
O       0.03200418      -1.17572516      -3.44877636       0.72391199      -0.18370014       0.11333909       1.13038481       0.18761423       0.31487678 
H      -0.90927108      -1.21288357      -3.34845169       0.24532780       0.03353224       0.13255494      -1.22358198       0.69973183       0.15296456 
H       0.21550709      -2.11090504      -3.42054272      -0.07934563      -0.16517396      -0.13049486       0.55345018      -0.85949434      -0.28631719 
13
Properties=species:S:1:pos:R:3:momenta:R:3:forces:R:3 pbc="F F F" energy=-8316.665490363512
O       1.81649220      -0.66224426      -1.45206670       0.73262718      -0.95473280       0.27116823      -2.31042166       1.34246540       0.58106597 
H       2.80209573      -0.67927147      -1.40722233       0.19247002      -0.01935102       0.00260500       0.49037361      -0.41869951      -1.00978970 
H       1.46988169       0.19321759      -0.91410067       0.12521635       0.12049303       0.07824771       0.67208110      -1.01097264      -0.42006759 
H       1.16468112      -0.92317684      -2.25885441       0.12293236       0.19425065       0.08725700       1.45432049       0.10232704       0.54800245 
O       1.22942503       1.20861099       0.16502237      -0.70494419      -0.09631924      -0.28173636      -0.88492634      -0.94209897      -1.67820238 
H       1.86902652       1.89024168       0.31202058       0.04280704       0.00727716      -0.01925893       0.54815497       0.56657163       0.77880149 
H       0.97717574       0.68732933       0.92306865      -0.21267347       0.09858952       0.05151915       0.20151323       0.32807725       0.90275536 
O       4.38373977      -0.99031752      -1.26217341      -0.74812560       0.23374578      -0.19995324       2.28167508      -0.07843930      -1.23194512 
H       5.29649542      -1.08331902      -1.72784930      -0.04891219       0.12510609       0.09872393      -2.46365095       0.43776967       0.95224159 
H       4.47064375      -1.57442591      -0.51082136      -0.13028670       0.23777092       0.02634905       0.10650460      -0.39045593       0.52139348 
O       0.23330940      -1.23541372      -3.31447971       0.29064610       0.14562398       0.06283961      -0.39297078      -0.71888493      -1.09568467 
H      -0.54509481      -0.73378942      -3.54057660       0.11559790       0.04393686      -0.14266232      -0.62864468       1.05443147       0.52833928 
H       0.17505386      -1.85626354      -4.06746645       0.22264520      -0.13639095      -0.03509884       0.92599132      -0.27209118       0.62308985 
13
Properties=species:S:1:pos:R:3:momenta:R:3:forces:R:3 pbc="F F F" energy=-8316.86014361302
O       1.77631729      -0.78226502      -1.37738884      -0.77672481      -0.53799857      -0.11353928      -0.53856759       1.46290281       0.24652033 
H       2.77339760      -0.84100207      -1.29175376      -0.07530136      -0.06434738       0.42722123       0.47921791      -0.30212709      -0.72945938 
H       1.53836725       0.08070452      -0.86020582       0.10878391      -0.14369888      -0.19996295      -0.11418446      -0.80549129      -0.08472647 
H       1.34599261      -0.75349211      -2.32992661       0.05090214       0.08455907       0.19244310       0.18817637      -0.55799930       0.68381575 
O       1.11683962       1.08050973       0.25003767      -0.40350276      -0.38016023       0.18562057      -0.23528299      -0.26932102      -0.26112375 
H       1.51829945       1.88124602       0.58329257      -0.34136729       0.04979774       0.22782536       0.34045255       0.42171479       0.12319073 
H       0.16956008       1.20381685       0.37459646       0.19763937       0.08943306      -0.23877825      -0.16316381      -0.06820737       0.08495216 
O       4.38357842      -0.88640749      -1.31296904       0.74519372       1.11825827      -0.00910387      -0.96641754      -1.24627267       2.62840980 
H       4.78369278      -0.19441890      -1.79050065      -0.02956634      -0.25511477       0.08043064       1.07253182       1.45153947      -0.98552740 
H       4.69716477      -0.80790193      -0.36915072       0.10429469      -0.01496353       0.01207862      -0.16351337      -0.16517135      -1.46472234 
O       0.43421752      -1.19385469      -3.43404543       0.36656327       0.03469939      -1.01691589      -1.27590481       0.71164455      -0.34295357 
H      -0.51672814      -0.91314668      -3.62173490       0.07938606       0.09057732       0.23042987       1.91251836      -0.90276716       0.21168343 
H       0.60857051      -2.10595298      -3.71709260      -0.02630060      -0.07104147       0.22225085      -0.53586243       0.26955563      -0.11005928 
13
Properties=species:S:1:pos:R:3:momenta:R:3:forces:R:3 pbc="F F F" energy=-8316.717048018303
O       1.78310937      -0.93920118      -1.23637641       0.29252711      -0.43619711       0.99687698      -0.99253031       1.57891830      -0.28873531 
H       2.76407712      -0.65897503      -1.24881785       0.13293950       0.24793828      -0.08330377      -0.47296898      -0.28216137      -0.99788852 
H       1.36746487      -0.10462779      -0.69672394      -0.10901322       0.08145379      -0.32244814       0.15217395      -1.22189465      -0.00680406 
H       1.25507906      -0.96711748      -2.15738826      -0.08755600      -0.02128471       0.07730209       0.99144698       0.30815367       1.02355296 
O       0.98606723       0.89171025       0.27368019      -0.20808815      -1.19628136       0.33674881       0.03225424       0.18763794      -0.05495944 
H       1.63803366       1.15964024       0.92866916      -0.05632371      -0.18795093      -0.10914518       0.27093021       0.10933426       0.08259725 
H       0.14870675       0.89036634       0.74655219      -0.10737737      -0.07640936       0.02051722      -0.35487669      -0.08592256      -0.03867126 
O       4.34368153      -0.54036462      -1.34187238      -0.39146985       0.45267346      -0.24740569      -1.41779584       1.03420139       0.47359281 
H       5.08247880      -0.16286330      -1.80012372       0.10984288       0.27219471       0.07414569       0.64035948       0.35864594      -0.44422085 
H       4.47965294      -1.45993771      -1.24838947      -0.06388720       0.12767203      -0.34641704       0.84489398      -1.69843126       0.15887125 
O       0.52785334      -1.11958466      -3.53253524      -0.21065756       0.37306065      -0.29221454       1.10369331      -0.90684834       1.45874644 
H       0.09290594      -0.63943891      -4.21925204       0.44381910       0.04083687       0.17583353      -0.42972561       0.62067648      -0.81498870 
H       1.20479053      -1.69088563      -3.91842230       0.25524448       0.32229368      -0.28048997      -0.36785472      -0.00230979      -0.55109257 
13
Properties=species:S:1:pos:R:3:momenta:R:3:forces:R:3 pbc="F F F" energy=-8316.740828500857
O       1.81170193      -1.09558727      -1.18119704       0.84203557      -0.72243821       0.59534530      -0.58603174      -1.98791364      -1.90344717 
H       2.77172716      -1.06775232      -1.10806146      -0.02366761      -0.05722648      -0.07582674       1.46306164       0.05193605      -0.39745883 
H       1.42914351      -0.35737148      -0.71742513      -0.01238495      -0.12079678      -0.23173657      -0.95475545       1.65377751       1.47010934 
H       1.48302592      -1.14903189      -2.19315587      -0.17916094       0.12770034       0.00873079       0.18516094       0.17886366       0.77010740 
O       0.82632786       0.71528771       0.41917492      -0.66202630      -0.70667376      -0.00149807       0.20006362      -0.07091744      -1.72162956 
H       0.97048118       0.57915305       1.34475779      -0.17670335      -0.02329217       0.14184834      -0.31555205       0.00259660       0.97393326 
H      -0.08457651       0.96830349       0.22472786       0.14460557       0.14757040       0.06029779       0.05027972       0.10556152       0.62589411 
O       4.29983955      -0.38817285      -1.66838832      -0.87691015       0.57080390      -1.12459163       1.27773009       0.29531699       0.75548274 
H       4.25118420       0.42749319      -1.13090910      -0.10481117      -0.18094408      -0.15875539       0.16424690      -0.24333698      -0.44623531 
H       5.27881728      -0.58672841      -1.66185331       0.17407473       0.27473097      -0.05196249      -1.48376138       0.04628831      -0.10159890 
O       0.78222265      -0.95814977      -3.44870331       0.90694541       0.77948031       0.45087480       0.00610060      -0.28089308      -0.62099000 
H      -0.14477028      -0.72570871      -3.40009951      -0.21396465      -0.10534303       0.10165150      -0.55707081       0.30070740       0.31925292 
H       0.81822800      -1.41773973      -4.30509522       0.18196785       0.01642860       0.28562237       0.55052793      -0.05198689       0.27658001 
13
Properties=species:S:1:pos:R:3:momenta:R:3:forces:R:3 pbc="F F F" energy=-8316.690663601728
O       2.04902931      -1.21549970      -1.01265826       0.09375422       0.61631649       0.71178522      -0.30120221       1.15777004       0.12131008 
H       2.96955810      -0.70268866      -1.08158599      -0.15149892       0.28600136       0.03233498      -1.89535467      -0.44631777      -0.51419623 
H       1.42593668      -0.68959902      -0.39264200      -0.01273036       0.01469834       0.07539347       0.82680190      -0.05599972       0.18936018 
H       1.49020428      -1.09967107      -1.88619125      -0.22626761       0.12620233      -0.11646096       0.83750121      -0.10136698       0.04277926 
O       0.63502141       0.53131499       0.32369883      -0.20406850      -1.09090708       0.06855764      -0.80001906      -0.75973942       0.76876850 
H       0.08603876       0.43115765       1.12951816      -0.15237479       0.11846531      -0.23047679       0.21295284      -0.25980975      -0.60373375 
H       1.01064606       1.39420721       0.45252777       0.29491365      -0.13653354       0.16536551       0.53988658       0.84967205      -0.15537392 
O       4.15182666      -0.09346010      -1.87684706       0.24395139       0.51921569      -0.72078621      -0.39645037      -0.85500459       0.76678618 
H       4.56902158       0.51588076      -2.45688511       0.08116174       0.14287506      -0.34504675       0.27434640       1.52150414      -0.74312263 
H       4.68323928      -0.86987290      -2.01115976      -0.21849166       0.08968410       0.07352203       0.59748912      -0.89132267       0.06572212 
O       0.82801896      -0.97254908      -3.26266929       0.07147586      -0.72910860       0.44355019      -0.46342946       0.85029472       1.84525856 
H       0.12334987      -0.42479267      -3.64047900       0.02893044       0.19184809       0.04095246       0.40740814      -0.45552503      -0.27725393 
H       1.30720432      -1.50987316      -3.86394395       0.15124454      -0.14875755      -0.19869079       0.16006958      -0.55415501      -1.50630441 
13
Properties=species:S:1:pos:R:3:momenta:R:3:forces:R:3 pbc="F F F" energy=-8316.668283231355
O       2.16861474      -1.11851430      -1.09695962       0.84494596      -0.89217354       0.12278803      -1.20178454      -0.12572407       0.48634653 
H       3.11148279      -0.81296380      -1.24009192      -0.04335191      -0.13726258       0.05574321      -0.15428636       0.62652682      -0.70503708 
H       1.68788766      -0.50729511      -0.46769645       0.28889285      -0.17298985      -0.18130635       0.18958479       0.04904896       0.68821464 
H       1.60036504      -1.03856605      -1.94673898       0.04692513       0.27577023      -0.01259830       0.96760950      -0.71412697      -0.39539110 
O       0.57698065       0.32512131       0.46555624      -0.93339272      -0.26930366       0.96124712       0.85121264       0.39599353       1.36477960 
H      -0.23923141      -0.16544502       0.39005551       0.19563644       0.08305921      -0.19150618      -0.62942445      -0.14572641       0.25648432 
H       0.67659707       0.55112265       1.44033106       0.06605943      -0.07847294       0.19877121      -0.19251008      -0.40477006      -1.74983702 
O       4.09739422       0.17504413      -1.94737060       0.14682447       0.65267525      -0.15181135      -1.75436357      -0.12096969      -0.92630818 
H       3.88657489       0.68771747      -2.76615424      -0.22653601       0.09462037       0.01948835       0.86853958      -0.48482563       1.11393114 
H       4.96350773       0.28784459      -1.60460516       0.11095660       0.43294718       0.17619183       1.45805637       0.64595965      -0.10592770 
O       0.89221183      -1.08930188      -3.28055676      -0.12821177       0.30179963      -0.67026871       1.21775868      -1.52239404      -1.53853929 
H       0.01732871      -0.83953887      -3.05895220      -0.09141016      -0.17318482      -0.18417958      -1.77920447       0.40832551      -0.09368099 
H       0.82893043      -1.79337349      -4.00725791      -0.27733832      -0.11748447      -0.14255929       0.15881190       1.39268240       1.60496512 
13
Properties=species:S:1:pos:R:3:momenta:R:3:forces:R:3 pbc="F F F" energy=-8316.815015771761
O       2.22547061      -1.10095908      -1.08346045      -0.42837131       0.97310605       0.40045672       1.26824155      -0.75233531       0.05960260 
H       3.06424405      -0.60727325      -1.27641819       0.14433974       0.19224991      -0.10622055      -0.07885854       0.32030322      -0.53391052 
H       1.70248201      -0.68375889      -0.36436912       0.13123909      -0.11025369       0.05954879      -1.03998171       0.49438589       0.61465230 
H       1.68653911      -1.17986467      -1.90783383       0.20846541      -0.07086727      -0.55589996      -0.48860843       0.15033278      -0.73713308 
O       0.59405839      -0.05986093       0.56954757       0.92477268      -1.59108931       0.48046254       2.76556789      -0.90861981       0.34186483 
H      -0.26902797       0.23467318       0.38024799      -0.20104880       0.07963969       0.07844717      -1.64959974       0.76388759       0.22710535 
H       0.93693957       0.15299469       1.45494331       0.10150192      -0.28383462      -0.29950155      -0.95811062       0.16794320      -0.32917359 
O       4.06531942       0.55890355      -2.06168685      -1.01607614       1.24822140      -0.60226115       0.10627865      -0.20676670       1.33583512 
H       4.08472954       0.98395273      -2.92670134       0.28197915      -0.00702750       0.32919294       0.30639201       0.26027943       0.29316004 
H       4.57255222       1.05560213      -1.37672312      -0.00545913       0.22408566      -0.40308793      -0.32124391      -0.15266067      -1.32509399 
O       0.80351184      -1.19259574      -3.25404857      -0.21091182      -0.92094376       0.43945437      -0.57803625       1.41561382       0.59659657 
H       0.40502341      -0.46542724      -3.76464393       0.07641837       0.09568136      -0.07995593      -0.01976641       0.02517056       0.62633778 
H       1.09342509      -1.74272931      -3.95073260      -0.00684915       0.17103206       0.25936454       0.68772552      -1.57753401      -1.16984341 
13
Properties=species:S:1:pos:R:3:momenta:R:3:forces:R:3 pbc="F F F" energy=-8316.608963631994
O       2.31816949      -0.84401755      -1.25169059       0.03428172       0.66004847       0.71544405       1.10361991       1.32642967       2.12453481 
H       2.91058036      -0.09911997      -1.60498813       0.21363990       0.09985358      -0.29061346       0.34835177       0.10563933       0.43288338 
H       1.76525284      -0.51929379      -0.42756100       0.18992854      -0.12397617       0.02463727      -0.28251963      -0.75931460      -1.48538672 
H       1.85444358      -1.20177828      -2.03105670       0.33252113       0.27222459       0.19336540      -1.49807733      -0.73555808      -0.55405045 
O       0.65728763      -0.35587173       0.70047770      -0.05786236      -0.15946457       0.39163293      -1.63636269       0.65308259      -0.92203989 
H      -0.32531062      -0.28168235       0.87715149       0.20080142      -0.28389223       0.11848208       1.68331943      -0.10402245      -0.40142577 
H       1.04645603      -0.73265483       1.46681514      -0.19689571      -0.15511330       0.17903517       0.37178388      -0.58181388       1.47814885 
O       3.91465210       0.86437600      -2.20048615       0.06327172       0.79998101      -0.61261003      -1.52268298       2.03844578       2.25810824 
H       4.42219374       0.36137741      -2.75035475       0.35587298      -0.05011271      -0.13888772       2.00495245      -2.52356712      -3.10809744 
H       4.62523552       1.31746191      -1.73219883       0.12350811       0.12842197      -0.03149870      -0.31124792       0.54103689       0.59783934 
O       0.81461102      -1.36778181      -3.12464825      -0.71514109      -0.69806213      -0.70864461       0.60728234       1.12815421       0.69696618 
H       0.33279485      -0.52715774      -3.13072954      -0.17562519      -0.13606212       0.09482002      -0.24006739      -0.46101388      -0.43155574 
H       0.38559475      -2.01678308      -3.65810089      -0.36830118      -0.35384639       0.06483758      -0.62835183      -0.62749847      -0.68592480 
13
Properties=species:S:1:pos:R:3:momenta:R:3:forces:R:3 pbc="F F F" energy=-8316.645705073197
O       2.36352674      -0.66755987      -1.21501437      -0.08574063       0.94888265      -1.32710867       0.98195130      -0.59158262       0.52586593 
H       2.90161627       0.05786323      -1.53385489      -0.04554579      -0.33834187      -0.09071626       1.80953859       1.60204832      -0.44687661 
H       1.94944153      -0.46706355      -0.34233840      -0.21822506       0.03872530       0.19113932      -1.35942515      -0.32276057       0.32720385 
H       1.84908574      -0.90410867      -1.98983868      -0.09433643      -0.00457412       0.08156636      -1.86528631      -0.79764416      -0.74750090 
O       0.72308287      -0.50017348       0.81967603       0.55660006      -0.49708582      -0.30874481       1.54876457       0.92398215       0.55219790 
H      -0.04737993      -1.01212319       0.71048001       0.13613852      -0.01717077       0.07041478      -1.67191447      -1.10461997      -0.67665281 
H       0.74914596      -0.40337995       1.78078097      -0.03569253       0.22942880       0.00576828       0.40622958       0.26447447       0.00522207 
O       3.97941480       1.10818921      -2.24753674       0.09091137       0.97989446       0.56011706       1.80093665       0.65460253      -1.14253684 
H       4.64608561       0.98738245      -2.99598807       0.02973847      -0.23434499      -0.22783620      -1.42577124      -0.18802989       1.24302510 
H       4.34011708       1.92637074      -1.84352383       0.05100425      -0.05471111       0.07421189      -0.55026603      -0.50183604       0.01597675 
O       0.62315414      -1.62533762      -3.20821475      -0.98484836      -1.04723368       0.78077957       0.47173216      -1.69101373       1.04555198 
H       0.27557526      -1.56720924      -4.09105862       0.42935401      -0.06563170       0.09466448      -0.24666837       0.63305057      -0.83987493 
H       0.60023163      -2.60961951      -3.08656872       0.17064212       0.06216285       0.09574421       0.10017871       1.11932893       0.13839850 
13
Properties=species:S:1:pos:R:3:momenta:R:3:forces:R:3 pbc="F F F" energy=-8316.651987907911
O       2.23276817      -0.53572494      -1.49216996       1.25106533       0.87051292      -0.00553896       2.95926794       2.33716481       0.15368053 
H       2.75319110       0.30389547      -1.77097823       0.31251686       0.34308476      -0.47478074       0.36905571      -0.57099418       0.14694460 
H       1.73762523      -0.38295859      -0.64430462      -0.49847924      -0.12912056       0.23483350      -1.26103333      -0.64461735       0.21614248 
H       1.86896469      -0.97037081      -2.27457884      -0.17924599      -0.00311243      -0.04823094      -1.63940337      -1.07052992      -0.24241692 
O       0.84326790      -0.52606037       0.55658860      -0.25421624       1.09072435      -0.76850631      -0.57973275       0.42292268       0.75086532 
H      -0.08778213      -0.81822161       0.50921627      -0.05857173      -0.01171517      -0.24496307       0.53124224       0.15993831      -0.04193481 
H       0.87886065       0.09788539       1.30793283       0.04547325      -0.10722299       0.06584293      -0.00924729      -0.40021654      -0.34915162 
O       3.94203355       1.23781177      -2.16598351       0.06109481      -0.94785648       0.41966559      -1.27988482       0.15491444       0.33641733 
H       4.49718273       0.85448521      -2.84149264      -0.04047052       0.18700941      -0.10959781       0.72600173      -0.00492599      -0.08406184 
H       4.43466945       1.47664990      -1.37513077      -0.07644177       0.07384176       0.15325651       0.56029431       0.01572842      -0.24475683 
O       0.70045686      -1.87469005      -2.77442669      -0.19103806      -1.59259515       0.49836703       0.83553241       1.65551388      -0.40395393 
H       0.17754771      -1.62782249      -3.53806163      -0.41661259       0.20915363       0.05365204      -0.49937120      -0.77737258      -0.08856945 
H       0.53784857      -2.70668433      -2.36927174       0.04492590       0.01729595       0.22600023      -0.71272160      -1.27752596      -0.14920486 
13
Properties=species:S:1:pos:R:3:momenta:R:3:forces:R:3 pbc="F F F" energy=-8316.697078090843
O       2.41338642      -0.59681455      -1.38612594       0.35170365      -0.70571970       0.34898891      -3.10167385      -1.77595879      -0.87326363 
H       2.81120449       0.25181240      -1.73368244       0.15107408      -0.08684364      -0.04497317       0.27391777      -0.04131264      -0.08186499 
H       1.65793994      -0.49989605      -0.60276538      -0.37875181      -0.15684022       0.07719956       1.13737782       0.33350948      -0.83468961 
H       1.83799346      -1.14510558      -2.14709940      -0.04684471       0.07469556       0.36401187       1.16173502       1.52676026       1.83078469 
O       0.66157128      -0.27758622       0.50461727      -0.51884500       0.04949020       0.10204994      -0.95846242      -0.84254812      -1.30333803 
H      -0.11719918      -0.86917122       0.62594648       0.12794119       0.12985947      -0.06898598       0.70752802       0.56209981      -0.18290780 
H       1.04629689      -0.18599501       1.36047050       0.18748028      -0.11942484      -0.17611368       0.54066986       0.19970862       1.26403261 
O       4.07866087       1.30860739      -2.25956083       0.50212757       0.26936225       0.11139356      -0.68957911       0.15044360       1.04163405 
H       4.65272803       1.15552118      -3.01021067      -0.12074390       0.06654463      -0.13920165       0.42383834       0.17400801      -0.05126274 
H       4.52838046       1.84139772      -1.57220641       0.12338488       0.43127574      -0.35552670      -0.03092574      -0.38665965      -0.87852818 
O       0.55688168      -2.08875180      -2.74249146      -0.25504400       0.23935766       0.18666655       1.46093818      -0.30028186       0.21953720 
H      -0.39908265      -2.04329446      -2.82980171       0.15538725      -0.17019097      -0.00846284      -0.05430751      -0.26442531      -0.19824746 
H       0.90723905      -2.97865950      -2.96717855      -0.27886946      -0.02156616      -0.39704637      -0.87105641       0.66465658       0.04811388 
13
Properties=species:S:1:pos:R:3:momenta:R:3:forces:R:3 pbc="F F F" energy=-8316.613791116068
O       2.43932600      -0.65324648      -1.35483825       1.10871302      -0.26688281      -0.31316460      -0.53356307      -0.07318020       0.88292954 
H       2.71911937       0.19737408      -1.80896510       0.02240187       0.05195283      -0.03309974       0.36146143      -0.19213295       0.12633485 
H       1.75427230      -0.52508578      -0.60621745       0.04535076       0.03027069      -0.35262697       0.43989694       0.89901356       0.48178310 
H       1.88752906      -1.27385152      -1.87751293      -0.15215806       0.33919356       0.09953725      -0.00709460      -0.34484560      -1.24804729 
O       0.60403047      -0.18823562       0.40708119      -0.15759748       0.10308991      -0.05853115       2.15661755       0.85320038       0.47906359 
H      -0.18791357      -0.63032719       0.22184551      -0.14581667       0.00308382      -0.13866209      -2.11788398      -0.99969826      -0.31447215 
H       0.69963651      -0.17032777       1.37366283       0.01485440       0.23527310       0.14968642       0.02590176       0.00752958      -0.29468862 
O       4.04901462       1.24058194      -2.23388398      -1.29871900      -0.42580003       0.07559169      -0.42096725       0.39622733       0.12293604 
H       4.37125383       1.20597009      -3.13693354       0.33593210       0.16123768       0.23718066       0.18171109      -0.22405485      -0.36451427 
H       4.15496267       2.18032809      -2.01187360      -0.04378028      -0.01651159       0.11888861      -0.11959535      -0.26450826       0.19689295 
O       0.68432873      -2.09116761      -2.63719421       0.27667251       0.14381550       0.08069618      -1.66209477      -0.72760741       0.35192210 
H      -0.18900737      -2.52469555      -2.50809329      -0.03988293      -0.41654636       0.00187144       0.44418433       0.49085519       1.30653922 
H       0.66492667      -2.33721547      -3.54976803       0.03402977       0.05782370       0.13263231       1.25142594       0.17920150      -1.72667906 
13
Properties=species:S:1:pos:R:3:momenta:R:3:forces:R:3 pbc="F F F" energy=-8316.652632963724
O       2.37050061      -0.71012412      -1.38584609      -0.96661188      -0.72237106      -0.67037370       0.48243826      -1.68947706       0.52031696 
H       2.76695918       0.09593292      -1.78262845       0.08467938       0.01397321       0.17910569       0.58218877       0.85506680      -0.30651104 
H       1.61167130      -0.62447943      -0.75613593      -0.22701157      -0.02725276       0.05436470       0.01103221       1.59790014       1.47946005 
H       1.88080302      -1.34828555      -1.95753748       0.14965600       0.14128787      -0.38778341       0.34423135      -0.06300353      -1.90357509 
O       0.71161688      -0.07777929       0.24169052       0.55050012       0.62400969      -0.50265692      -1.71568360      -0.01138185      -0.05117274 
H      -0.25654011      -0.09935040       0.01744700       0.01123725       0.28272119       0.04907895       1.21182181       0.11727434       0.69104921 
H       0.82754396      -0.07822598       1.20431278      -0.07446472      -0.06845943      -0.22845338      -0.26324322      -0.05040756      -0.19820214 
O       3.82432512       1.21369951      -2.15110536      -0.54591346       0.21076519       0.83338059       1.58795452      -0.51500313      -0.17157865 
H       4.80205604       1.00181769      -2.18725035      -0.00086275      -0.27769787       0.04136253      -1.57188677       0.17758898      -0.06071209 
H       3.79397704       2.02327037      -1.64047505      -0.06901907       0.23775086      -0.21014126      -0.13007534       0.50087606       0.15483080 
O       0.81170134      -2.09513560      -2.59688562       1.45516385      -1.06740966       0.73987469      -0.22317434      -0.39781082       0.39182729 
H       0.90039623      -2.94626480      -2.15881966      -0.12661749       0.15637472       0.28912460      -0.27506912      -0.50723042      -0.13734310 
H       0.47731310      -2.26298974      -3.47916975      -0.24073565       0.49630805      -0.18688310      -0.04053452      -0.01439195      -0.40838946 
13
Properties=species:S:1:pos:R:3:momenta:R:3:forces:R:3 pbc="F F F" energy=-8316.720938954035
O       2.53304033      -0.76368611      -1.49121770       0.20761848      -0.78801216       0.34487417      -0.57611322       1.33069574      -1.23482844 
H       2.80491104       0.10253567      -2.07666963       0.33622314      -0.04652110       0.10076454       0.26281337      -1.35520278       1.44909337 
H       2.12476007      -0.37339536      -0.65401288       0.06325739       0.13158623      -0.10336270      -0.30832584      -0.60877044      -0.68779400 
H       1.88174553      -1.40227622      -2.00857896      -0.07829379       0.05928737      -0.18127332       0.23038175       0.40717085       0.70054777 
O       0.58837276       0.11046312       0.38585365      -0.75700809       0.48716355       0.20924583       0.76705724      -0.60121961      -0.83503198 
H       0.23791385       0.99180210       0.34611039       0.40289922       0.04495733      -0.16527843      -0.35500400       0.77664340      -0.04047894 
H       0.53654665      -0.13541447       1.30316209       0.06768769       0.11526307       0.03559308      -0.05265166      -0.24897314       0.73962108 
O       3.76022108       1.37934661      -2.05372666      -0.08098602       0.98791373      -0.45028119      -0.39070639       0.11255765      -0.56815371 
H       4.65120726       1.22142730      -2.42014757      -0.12212995       0.21627674       0.32858305      -0.42284058       0.29552977       0.12477806 
H       3.42079705       2.22533876      -2.41164213      -0.21062612       0.00538171       0.05369862       0.52606533      -0.48115438       0.14368359 
O       0.86380314      -2.49519261      -2.69795203       0.24606813      -0.63378892      -0.02615857       0.38691304       1.82452545      -0.97247594 
H       0.55967288      -3.16137341      -2.08855615      -0.08884007      -0.27684038      -0.09566614      -0.75265035      -0.42355801       0.05874701 
H       0.15342441      -2.12431039      -3.28709067       0.01412999      -0.30266716      -0.05073896       0.68506131      -1.02824449       1.12229213 
13
Properties=species:S:1:pos:R:3:momenta:R:3:forces:R:3 pbc="F F F" energy=-8316.932567293641
O       2.40171302      -0.88878657      -1.34927649      -0.90800590      -0.05285047       1.15220606       2.19620603       2.95132559      -0.08134366 
H       2.93597558      -0.15070820      -1.87247258       0.06036941      -0.07880708      -0.05475384      -0.64259285      -0.98157858       1.17924857 
H       1.79375387      -0.36121098      -0.73823985       0.31793210      -0.00370669      -0.17039600      -0.42569083      -0.33453502       0.23599109 
H       1.93536355      -1.48644319      -1.94388228      -0.32520943       0.19049541       0.13337171      -1.14487936      -1.32786975      -0.92321596 
O       0.78561115       0.26268932       0.30682006       0.96014829       0.15504448      -0.55826250      -0.98359081       0.86196708       0.83382980 
H       0.31238632       1.14049101       0.29207494      -0.18217944       0.00856376      -0.17406965       0.73115813      -1.29588285      -0.03943442 
H       0.49110877      -0.17270262       1.14426109      -0.15366260      -0.18736289      -0.05387203       0.39000620       0.41381551      -0.92646676 
O       3.55592384       1.44365452      -2.09048861      -0.77871067      -0.45181751      -0.13951407      -1.13391401      -2.04712606      -1.28631646 
H       3.90618099       2.09058992      -1.51981207      -0.19653671       0.02145848       0.06546765       0.79733318       1.34554975       1.00462136 
H       3.53864054       1.77237889      -2.99524524       0.17132524      -0.23409156      -0.19300307       0.19760515       0.32358641       0.10291617 
O       0.99349590      -2.56373709      -2.69242972       1.08359150       0.64266973       0.16277577       0.91156718      -0.10084834       1.50167181 
H       1.02989830      -3.52254188      -2.68225875       0.02326652       0.06147453      -0.16007336       0.09633599      -0.26901404       0.10402129 
H       0.56565265      -2.32881625      -3.48448564      -0.07232832      -0.07107019      -0.00987665      -0.98954400       0.46061030      -1.70552284 
13
Properties=species:S:1:pos:R:3:momenta:R:3:forces:R:3 pbc="F F F" energy=-8316.861198319973
O       2.55257235      -0.91069470      -1.26244524       1.74240635       0.07678350      -0.70201781       1.11402158       1.85764334       1.76465827 
H       2.95869761      -0.08341658      -1.77868998       0.04996585      -0.03147704      -0.19695974      -0.27843045      -0.01066904       0.72902833 
H       1.98638040      -0.58740392      -0.47758886       0.14150158       0.00879227       0.08400595       0.27727223      -0.08039046      -1.27267743 
H       2.00630348      -1.40674590      -1.86913857      -0.17737418      -0.04647816       0.38044027      -1.43650352      -1.60654819      -1.23656367 
O       0.66292428       0.35292225       0.19488270      -1.20768239       0.04950609      -0.91969971       0.20691105      -0.22651029       0.44591532 
H      -0.03383623       0.95479710      -0.07209234       0.16805871      -0.04073626       0.12463104      -0.16888232       0.25612512      -0.49702520 
H       0.39227445       0.13301082       1.09418578       0.05928544       0.25119994       0.18762078       0.17090339      -0.17943267       0.20825324 
O       3.41853334       1.28013199      -2.14944132      -0.13924190      -0.76155236       0.64290038      -0.42340548      -0.00103061       0.77771684 
H       3.01459762       1.86704239      -1.46590675       0.07345787       0.11763334      -0.13158086       0.56330495      -0.29806851      -0.72825515 
H       4.37621955       1.30267385      -2.00765946      -0.19848368       0.05990260       0.21342678       0.03655204       0.29606027      -0.06901195 
O       1.09742385      -2.44625783      -2.66629761      -0.49682025       0.15162429       0.25169594      -1.03750370       0.85912319      -1.16512980 
H       1.37793549      -3.33370750      -2.86861258       0.01805199       0.03343111      -0.00524691       0.35557345      -0.75719346       0.04875378 
H       0.51435266      -2.21886660      -3.43514348      -0.03312540       0.13137069       0.07078391       0.62018677      -0.10910869       0.99433741 
13
Properties=species:S:1:pos:R:3:momenta:R:3:forces:R:3 pbc="F F F" energy=-8316.718604509882
O       2.59927765      -1.05652383      -1.24668062      -0.53218896       0.44782287       0.76522224      -0.50620610      -2.14248885      -1.10083401 
H       3.03040511      -0.31910962      -1.71852845      -0.06661102       0.22281504      -0.16972208       0.47286595       1.01915895       0.10832983 
H       1.87814988      -0.72340227      -0.66278416      -0.09088122       0.13183167      -0.01288444      -0.14889971       0.89266311       0.28374274 
H       2.05154336      -1.70211308      -1.94809217      -0.04525291      -0.08508731       0.22317213       0.45957321       0.96951960       1.15541877 
O       0.78138205       0.41066897      -0.05667588       0.89898191       0.11894738      -0.32396246      -0.32852330      -0.25344811       0.95813560 
H      -0.08574717       0.59886310      -0.46322718       0.03065192      -0.20901534      -0.30594391       0.39430655      -0.05361267       0.59577093 
H       0.67229379       0.41006070       0.93246926       0.10468804      -0.03030147      -0.04026856      -0.11176410       0.15008752      -1.41181852 
O       3.45927262       1.27984264      -2.05728949      -0.32465765      -0.30697166      -0.31532333       1.40499705      -0.66363770       0.82165292 
H       2.82919696       1.66279463      -2.61898151       0.10286897      -0.31854243       0.04501521      -1.75780572       0.93571150      -1.27472800 
H       4.23384352       1.83275865      -2.22774880       0.08691643      -0.00541693      -0.08757361       0.27909666      -0.32309913       0.29274122 
O       0.93544057      -2.35539972      -2.42809419      -0.25013490      -0.08016918      -0.13663189       0.99818092      -0.81659068       0.57569067 
H       1.03505774      -3.24811258      -2.76972429       0.08738821       0.09372956       0.17986795      -0.08618691      -0.31365359      -0.14423512 
H       0.25109733      -1.92381927      -2.90490816      -0.00176881       0.02035780       0.17903276      -1.06963450       0.59939005      -0.85986703 
13
Properties=species:S:1:pos:R:3:momenta:R:3:forces:R:3 pbc="F F F" energy=-8316.755375412555
O       2.70513457      -0.88370492      -1.11803644       0.05010875      -0.61607424      -0.37984371       1.26515022       0.63082491       0.32318068 
H       2.97982705      -0.05894020      -1.69054228      -0.03911381      -0.37037599       0.31478286       0.23689312       0.17396816       0.18331850 
H       2.00956685      -0.60413868      -0.48348830      -0.02841473       0.33544127      -0.06363847      -0.69807788       0.88527301       0.56561233 
H       2.32280790      -1.56998402      -1.64187235       0.20088504      -0.20386870      -0.09916754      -0.81996150      -1.29967342      -1.35949509 
O       0.80759325       0.42324184      -0.06039224      -0.71515539       0.00542634       0.76160255       0.32055072      -0.89179191      -1.32269891 
H      -0.00725767       0.05180323      -0.42075970      -0.08352401       0.13334907       0.10347765      -0.15794668       0.14278452       0.06347023 
H       0.59395346       0.75516355       0.79148776       0.13481673       0.05604745       0.00573512      -0.31660822       0.56619825       1.38576430 
O       3.58052766       1.21582944      -2.16945908       1.02384960       0.20096277      -0.25932512       0.23320276      -0.88047258       1.15450013 
H       3.36069609       1.58350814      -3.01766854      -0.07352499       0.14192387      -0.47207367       0.22772516       0.46539999      -0.69865219 
H       4.53039614       1.29973993      -1.95829469      -0.01199174       0.17872456       0.12242644      -0.53097633       0.21837763      -0.51420080 
O       0.65317174      -2.42934011      -2.49080939      -0.20457763       0.37966453       0.27295475       0.54396332       1.00476819       0.20279196 
H       0.68039361      -3.29896744      -2.09712856      -0.19565415      -0.07695128       0.04651989      -0.53464160      -0.56358663      -0.21445058 
H      -0.11511647      -2.32320417      -3.07034053      -0.05770367      -0.16426965      -0.35345074       0.23072692      -0.45207012       0.23085943 
13
Properties=species:S:1:pos:R:3:momenta:R:3:forces:R:3 pbc="F F F" energy=-8316.790106229615
O       2.38529741      -0.93404589      -1.27736987      -1.28773132      -0.22561144      -1.18362836      -0.82977379      -2.09598953       0.60624160 
H       2.85319504      -0.24088157      -1.73471727      -0.14084473      -0.17003265       0.23257313       1.24774868       0.99311412      -1.38726342 
H       1.81105027      -0.45016145      -0.60930578       0.17677690       0.11658365      -0.14480157      -0.90331870      -0.17620211       0.01204352 
H       1.85140494      -1.68156582      -1.79513108       0.10157983      -0.21660689      -0.18487006       0.22327237       1.38971225       0.40983541 
O       0.79541886       0.37389296       0.16693212      -0.10449861       0.57183253       1.13405075       0.77843553       0.27453763       0.89075903 
H      -0.16113820       0.50178329       0.17103120      -0.01451342      -0.04380342      -0.00103334       0.07589100      -0.01202280       0.08308695 
H       1.16878937       0.69073483       1.01915213      -0.07942148      -0.01160520       0.10998211      -0.69782907      -0.14521954      -0.63455496 
O       3.95510856       1.13863385      -2.20251888       1.03285198      -0.46186041       0.20199796       0.05055741      -0.06299641      -3.16679797 
H       4.24015815       1.32834243      -3.17315311       0.23973700      -0.19219119       0.18241298      -0.90638652      -0.57835457       2.39952282 
H       4.62200182       1.60837841      -1.71934211      -0.08326708      -0.39229450      -0.09051570       0.60711341       0.38999518       0.78540244 
O       0.56327864      -2.29169249      -2.51592882       0.37765768       1.03605003      -0.30524979       0.32726988       0.00330123      -0.43490432 
H       0.10062702      -3.13661951      -2.42562425      -0.08447016       0.08317309      -0.03126092       0.11003962      -0.02575670       0.25253580 
H       0.62030212      -2.16224683      -3.47724827      -0.13385658      -0.09363360       0.08034281      -0.08301984       0.04588126       0.18409310 
13
Properties=species:S:1:pos:R:3:momenta:R:3:forces:R:3 pbc="F F F" energy=-8316.631747963911
O       2.28990672      -0.68828475      -1.45409298      -1.30694639       0.30344729       0.31731136      -1.73517631      -0.35132788      -0.50469774 
H       3.06817820      -0.05862999      -1.75567621      -0.07273390      -0.32597289      -0.22811504       0.15333517      -0.70282917      -0.56755007 
H       1.69089108      -0.07326394      -0.91934712       0.12158840      -0.17677325      -0.05151882      -0.13143578      -0.85116971       0.17982213 
H       1.77524491      -1.13635540      -2.22677380      -0.14382079      -0.13892969      -0.22689784       0.47126787       0.66019755       0.98564297 
O       0.85125358       0.42250062       0.43242494       0.68222645      -0.39553629       0.55918833       0.08826189       0.14471702      -0.06545886 
H      -0.10637771       0.31272503       0.43048137      -0.02506674      -0.01348138      -0.02434877      -0.07691182       0.08112866       0.09431647 
H       1.06568444       0.96167294       1.20927476       0.14122197       0.12253229       0.00992473      -0.07506466      -0.14633369      -0.22416616 
O       4.02548939       0.73443638      -2.08652370       0.84175764       0.07784767      -0.48820410       1.08614141       0.79711691      -0.69989781 
H       4.77575625       0.64032204      -2.69647816      -0.01393075      -0.00674475       0.28326130      -0.28732107      -0.15854331       0.05152058 
H       4.33297443       1.26554781      -1.35668405       0.13386344       0.17756526       0.27469431       0.34479310       0.51392712       0.48426439 
O       0.51424923      -2.17764425      -2.78826237      -0.14346566       0.24659598      -0.26910425       0.84392874       1.59880914       1.22936971 
H       0.57009187      -2.68253007      -1.98622610      -0.24407981       0.05459057       0.03259784      -0.04161251      -0.39156068       1.06885580 
H       0.22289011      -2.83869766      -3.37045796       0.02938615       0.07485919      -0.18878906      -0.64020604      -1.19413196      -2.03202141 
13
Properties=species:S:1:pos:R:3:momenta:R:3:forces:R:3 pbc="F F F" energy=-8316.739812051967
O       1.94324888      -0.78747651      -1.41232779      -0.51144052      -0.03539168       0.79288008      -0.29704813       0.48339155       1.42027035 
H       2.64703332      -0.24782967      -1.81544941       0.34774365      -0.11921465      -0.29611987       0.25002895       0.17199542      -0.18405704 
H       1.45783154      -0.26499453      -0.58503532      -0.17604305      -0.09936798       0.02824271       0.41425461      -0.45220324      -0.69360584 
H       1.33744345      -1.34108801      -1.99237744      -0.12077564       0.15042415      -0.23676739      -0.30919269       0.14453989      -0.16516868 
O       0.94642607       0.35054557       0.55416960      -0.37005067       0.47300327       0.24224287      -0.99348660       0.30423183       0.16383785 
H      -0.01999236       0.51748120       0.69007507       0.14661058      -0.13217220      -0.03351364       1.07927548      -0.19130471      -0.17393903 
H       1.42041120       1.10922173       0.92830930       0.08370677      -0.20085955       0.03538044      -0.08237993      -0.11665655      -0.01060187 
O       4.36088630       0.77579476      -1.98338337       0.79916499      -0.03578902       0.77323284      -0.04250130       0.82053803       0.88024175 
H       4.93500641       0.27316552      -2.55079578      -0.02437338      -0.22962883      -0.12681631       0.56153738      -0.31693292      -0.45520837 
H       4.95892297       1.42463330      -1.53740705       0.08138726      -0.08345146      -0.26942825      -0.80289533      -0.74641655      -0.49623583 
O       0.42306095      -2.06093513      -2.99631087      -0.34093750       0.02351626      -0.84498363       1.51917685       0.52691711      -0.41796991 
H      -0.34837885      -2.63335716      -3.06356007      -0.18952861       0.10567501       0.03311501       0.25780818      -0.24305144      -0.29131767 
H       1.12255225      -2.23884645      -3.67577399       0.27453612       0.18325668      -0.09746485      -1.55457746      -0.38504843       0.42375430 
13
Properties=species:S:1:pos:R:3:momenta:R:3:forces:R:3 pbc="F F F" energy=-8316.64608519792
O       1.94156843      -0.71700584      -1.47561677       0.85233182       0.22952343      -0.64145770      -2.93197010      -1.19078074       0.41589093 
H       2.67630954      -0.16382140      -1.63198156       0.11951511      -0.21105392      -0.08842732       2.41661820       1.74983710      -0.33433163 
H       1.31706389      -0.29604334      -0.73225101      -0.06591811       0.06781393       0.29969450       0.67228552      -0.18995636      -0.60044447 
H       1.49547422      -1.04504505      -2.35021361      -0.21770193       0.36558193      -0.13054841      -0.18204172      -0.04018231       0.87181421 
O       0.79800087       0.45670817       0.56178242      -0.50216186       0.68574763      -0.43391222       0.05682820      -0.52050654      -1.91976422 
H      -0.07103328       0.81443402       0.72303349      -0.24176802       0.11588954       0.04179656      -0.45188924       0.22774448       0.23785243 
H       1.28707395       0.41318817       1.36405547       0.29968152      -0.11979915       0.21201618       0.50446550       0.00561714       1.23278485 
O       4.50798818       0.62218494      -1.82672211      -0.27412246      -0.89938597       0.33336296      -2.24723957      -1.64580637      -0.76104656 
H       4.91790265       0.09426250      -2.51218143       0.02081693       0.01495503       0.24637403       0.30526476      -0.09358280      -0.22722548 
H       5.17167723       1.17965085      -1.50831838       0.15702171       0.04386671       0.22972970       1.61584291       1.51508607       0.91136472 
O       0.42557430      -2.03551970      -3.13171972      -0.19006178      -0.26880450      -0.03591354       0.51068996       0.31457467      -0.12587836 
H       0.21166590      -2.65785208      -2.42150322       0.00610190       0.02624690      -0.19431853      -0.12393512      -0.31711783      -0.54112237 
H       0.51247987      -2.50921089      -3.98627956       0.03626518      -0.05058157       0.16160378      -0.14491930       0.18507351       0.84010596 
13
Properties=species:S:1:pos:R:3:momenta:R:3:forces:R:3 pbc="F F F" energy=-8316.608873424671
O       2.07661030      -0.64836208      -1.51749239      -0.67267291      -1.19929214       0.19060892      -2.53531941      -1.06765265      -0.75025045 
H       3.03485540      -0.36690833      -1.58131762      -0.00511446      -0.11655014      -0.04002817       0.45665645       0.70022737      -0.10616671 
H       1.40350876      -0.06526864      -1.03680856       0.26578793       0.04653244       0.20515895       0.93924891      -0.24968868       0.38257551 
H       1.58181365      -1.16727962      -2.27474267       0.02107039       0.31935203       0.14352869       0.47295645       0.56734454       1.10136943 
O       0.74692120       0.57708258       0.36767412      -0.51308722       0.47654995      -1.29906228       0.02952906      -0.03087716       0.09845068 
H      -0.01946464       1.17967005       0.41998641       0.02541612       0.00074604      -0.01950819       0.53074517      -0.45835488       0.42216546 
H       1.00145890       0.23457786       1.25458681      -0.08905280      -0.05143899      -0.17425846      -0.62320877       0.54022804      -0.79758919 
O       4.29124901       0.35616625      -1.65029625      -0.39542180       0.18273246       0.30215684       0.38131404       3.14059800       2.58518660 
H       5.14939795      -0.04073367      -1.75081596      -0.03608447      -0.15841727       0.05431872       0.81284290      -0.48270056      -0.19688141 
H       4.46650267       1.13162494      -0.94259422      -0.07785778      -0.02903340       0.15093940      -0.69212553      -2.57408323      -2.42154639 
O       0.57440200      -1.99682626      -3.07345346       1.20404637       0.24911879       0.65003630       2.46674107       0.55828933       0.34080638 
H      -0.30723681      -2.20169037      -3.22452227       0.05552289       0.31243950      -0.04434634      -3.08456883      -0.35359151       0.23895380 
H       0.95302045      -2.26641859      -3.89890838       0.21744773      -0.03273928      -0.11954437       0.84518850      -0.28973862      -0.89707371 
13
Properties=species:S:1:pos:R:3:momenta:R:3:forces:R:3 pbc="F F F" energy=-8316.909690889523
O       2.03893355      -0.89260424      -1.20876027      -0.14476724      -0.76555340       0.50823872      -1.49080357       0.49553376       0.26248295 
H       2.87202771      -0.37347135      -1.36135740      -0.13633147       0.02755784       0.01505505       1.08905265       0.23710767      -0.59854667 
H       1.46177942      -0.21450498      -0.67087971       0.41862484       0.10331378       0.35909064      -0.04060543      -0.53879937       0.26593827 
H       1.51572553      -1.07987905      -2.04535506       0.03357964       0.02363674       0.12109777       0.26374519      -0.33289541      -0.25389991 
O       0.69603677       0.71332863       0.19890644      -0.37212194       0.77808371       0.49586753       0.83313455       0.00485885      -1.60238872 
H      -0.00073655       1.23979589      -0.18743229      -0.04596780      -0.01866849      -0.23209827      -0.43454206       0.37224911      -0.00869673 
H       0.48711192       0.53081562       1.09290924      -0.20662510       0.27409557      -0.04162040      -0.45904942      -0.27735352       1.56404551 
O       4.24155816       0.41054324      -1.49573708       0.45962853      -0.55621921       1.25164811      -1.42802240      -0.07202985      -0.99467932 
H       4.76982270       0.01781182      -2.19718423      -0.24178634       0.28596492      -0.13511678       0.42073908       0.04830446       0.06438099 
H       4.69560875       0.33810324      -0.67444181      -0.20703216      -0.15793342      -0.52107836       1.04295078      -0.06443300       0.96927716 
O       0.75059297      -1.90685056      -3.36499228       0.65353768      -0.21902239      -1.81154339       0.22756707      -0.29206497       0.54708888 
H      -0.08275907      -1.73283081      -3.86531129      -0.12342812       0.18428777      -0.18775731       0.96428364      -0.87245763       0.59397348 
H       0.94310805      -2.86531909      -3.17345853      -0.08731050       0.04045659       0.17821668      -0.98845008       1.29197991      -0.80897590 
13
Properties=species:S:1:pos:R:3:momenta:R:3:forces:R:3 pbc="F F F" energy=-8316.777163458186
O       2.06694751      -1.09051793      -1.02951526      -0.51368266      -0.31548932       0.23183101       0.09615856       2.83762247       0.68459579 
H       2.94551584      -0.47295369      -1.22303810      -0.11945998       0.04465506      -0.02441995      -0.62632712      -1.53520079      -0.07450052 
H       1.48166674      -0.35558249      -0.58088483       0.26182888       0.16387604       0.17710686      -0.01993755      -1.39211379      -0.07281723 
H       1.60091858      -1.34530228      -1.88152906       0.01557958       0.01310367       0.06477795       0.19844220      -0.22429000      -0.29747480 
O       0.45030966       0.84929759       0.10039144      -0.12640341       0.22294792      -0.94159906       0.43005254      -0.88774661      -0.49841166 
H       0.93927780       1.61104436      -0.21647688       0.03446974       0.03275863       0.14130171      -0.23370389       0.63678872       0.43809472 
H       0.26415933       0.93713300       1.04601511      -0.09008236      -0.06903272       0.13902238       0.15053836       0.21323665      -0.16868642 
O       4.07882207       0.28911951      -1.57652330      -0.56687453      -0.73621356      -0.95907068      -1.97736302      -0.20857231      -0.36768919 
H       3.86548758       1.10506601      -2.02044639      -0.05915304       0.14879552       0.01493703       0.18947606       0.60376218      -0.34845720 
H       4.97769776       0.29815575      -1.32846463       0.05340992       0.24472322      -0.04337454       1.80625833      -0.09200912       0.59435253 
O       1.05858216      -1.84133550      -3.31501862       0.87566619       0.29290949       1.26183795       0.75373741       0.99811074       0.34224653 
H       1.26604451      -1.49255334      -4.18366131       0.18449631      -0.31577435       0.19211322       0.18315694       0.24287665      -0.22500609 
H       0.47100800      -2.55391416      -3.48631606       0.05020537       0.27274040      -0.25446387      -0.95048881      -1.19246479      -0.00624645 
13
Properties=species:S:1:pos:R:3:momenta:R:3:forces:R:3 pbc="F F F" energy=-8316.690801728166
O       1.89820946      -1.07283260      -0.85899144      -0.01391387       0.86749403       0.58986362       0.65134676      -0.61047661       0.18692276 
H       2.68046891      -0.53629350      -1.06044763      -0.15579236      -0.10417978      -0.47015846       1.50485145       0.46226044      -0.25215907 
H       1.41370388      -0.40650442      -0.26203576       0.10290803      -0.30054357      -0.03604754      -1.12968691      -0.17386168      -0.63773119 
H       1.59609370      -1.28154531      -1.82406528       0.17539544       0.05494498       0.05427561      -0.67493073       0.03133692       0.23143376 
O       0.50189725       0.67344898       0.07827023      -0.76521999      -0.50628612       0.35092958      -1.29773163       1.01058562       0.42381349 
H       0.68437656       1.60081747       0.34791648      -0.10576347      -0.04647887       0.12460087      -0.27010442      -0.81848762      -0.14522310 
H      -0.48169842       0.55226100       0.04150002       0.04993721       0.05510491      -0.21474269       1.22778320       0.28071091       0.18860423 
O       3.95898009       0.25611520      -1.77872634      -0.50993734      -0.49937379       0.23417563       2.08690820       1.32519657      -0.86703299 
H       4.38964391       1.16118528      -1.99535345       0.02798253      -0.11258838      -0.06378233      -1.24664338      -2.10776923       0.61820837 
H       4.67951085      -0.38160527      -2.01041212      -0.04173900      -0.15571967      -0.30705190      -0.72941313       0.67390586       0.28436731 
O       1.33806424      -1.57844106      -3.26281583       1.29893596       0.60285478      -0.30895625      -0.76906753      -0.45068324      -0.07408920 
H       1.78157070      -2.34883774      -3.64712874       0.11398836      -0.11944702      -0.08342774       0.21073991       0.08255250       0.00837021 
H       0.39370958      -1.76683466      -3.43941789      -0.17678150       0.26421852       0.13032160       0.43594821       0.29472957       0.03451541 
13
Properties=species:S:1:pos:R:3:momenta:R:3:forces:R:3 pbc="F F F" energy=-8316.482016119855
O       1.97968740      -1.01012858      -0.84604749       0.12032712      -0.19134209       0.88475669      -0.30703941      -0.75563525       0.74066535 
H       2.78201412      -0.53537369      -1.11836973      -0.01814269      -0.00627993      -0.26082235       1.95072419       1.19510485       0.68218037 
H       1.28646601      -0.45027073      -0.37145079       0.01851842      -0.00252456      -0.11507063      -0.28578041      -0.07471196      -1.01680811 
H       1.86334463      -1.34898822      -1.76983417      -0.10261108      -0.08231332      -0.18860801      -2.00778734      -0.49024358      -0.66758316 
O       0.18288745       0.69154134       0.21323906      -0.07837910       0.30268222       0.25499196       2.17244861      -1.72039143       0.43655056 
H       0.61610092       1.04040932       0.99286573      -0.17473693      -0.17477693       0.09131810       0.06782352       0.15054089       0.49612186 
H      -0.49114110       1.29791766       0.03221049      -0.07566406      -0.00984613       0.13311839      -1.85628539       1.36314189      -0.74813124 
O       4.00536549       0.12101484      -1.76768151       0.39119846       0.27845097      -0.47233226      -0.80224544      -0.10291195       1.13781948 
H       3.63729444       0.87819808      -2.18936802       0.17124402      -0.08900342       0.12144128      -0.36390914       1.33090971      -0.52960492 
H       4.70042179      -0.13545341      -2.34177069      -0.04430142       0.08114104       0.23191447       1.32297716      -0.79838702      -0.76210895 
O       1.53901799      -1.57283364      -3.38279340      -0.22264757      -0.43980228      -0.84554890       0.39651896      -0.67596542       0.65951545 
H       1.41048928      -2.47767882      -3.73338514      -0.16449458       0.13715183       0.13251351      -0.09130081       0.88151530      -0.09065827 
H       1.17672775      -0.90320429      -3.96903417       0.17968941       0.19646261       0.03232775      -0.19614450      -0.30296601      -0.33795843 
13
Properties=species:S:1:pos:R:3:momenta:R:3:forces:R:3 pbc="F F F" energy=-8316.672205690662
O       1.89357398      -0.96376367      -0.99331405      -0.45788801       0.75705858      -0.85395701       0.46033629       0.50646562       0.82002028 
H       2.54353153      -0.26730086      -1.23400389       0.17305004       0.16453365      -0.12675716       0.99554096       0.43881784       0.45346679 
H       1.17914632      -0.49051104      -0.37921270      -0.26774608       0.14154800      -0.07856593      -0.07855972      -0.27127642      -1.25510981 
H       1.76300106      -1.32421464      -1.93877010       0.06339789      -0.05700431       0.35701461      -1.26200857      -0.07470092      -0.08423542 
O       0.26402535       0.55588668       0.22092173       0.70280224      -1.54826199       0.28975633      -1.98671863       0.23688891      -0.76081621 
H      -0.02695967       0.40217153       1.13103181      -0.09843632       0.10982674      -0.03608405       0.16001534       0.03900096       0.17125233 
H      -0.60477241       0.81021561      -0.24534700      -0.11686789       0.07626692      -0.11858261       1.93716622      -0.51837701       0.78033647 
O       4.16226701       0.27057801      -1.74329726       0.28145766       0.47282559       0.39430977      -0.02375430       0.15998241       0.36516019 
H       4.56035727       1.15607965      -1.58861583      -0.08485202       0.18181816       0.18407156      -0.14147439      -0.97154902      -0.06203774 
H       4.74651483      -0.41541297      -1.36349472       0.48776127      -0.11314927       0.03482490      -0.04554655       0.75878438      -0.23213883 
O       1.40246133      -1.57378180      -3.34399918      -0.85512868       0.12467583       0.00035850       1.93346588       2.77157871       1.01470319 
H       0.90212898      -2.31916186      -3.48358191      -0.11502937      -0.07320980      -0.07652423      -1.82912528      -2.77051848      -1.10904031 
H       1.67482756      -1.12792142      -4.15343356       0.28747928      -0.23692811       0.03013532      -0.11933726      -0.30509698      -0.10156093 
13
Properties=species:S:1:pos:R:3:momenta:R:3:forces:R:3 pbc="F F F" energy=-8316.937778483702
O       2.04960693      -0.81184841      -1.10541716       0.14683811      -0.15258137      -0.92505358      -0.37958754      -0.15142795      -0.08279333 
H       2.82410389      -0.16407140      -1.19150032      -0.13922992       0.18144565       0.07596483       0.35708147      -0.79336120      -0.78835806 
H       1.37837609      -0.36674292      -0.49913702      -0.20273653       0.02646502      -0.35191842      -0.65545599      -0.30133503      -0.35258996 
H       1.69908342      -1.22611720      -1.98486481       0.16035681      -0.16766863       0.32837015      -0.02321907       0.76224857       0.66970710 
O       0.21303525       0.37200312       0.27594540      -0.19289187      -0.00036279      -0.23724141      -0.29790122       1.03931000      -0.01829128 
H      -0.17655450       0.10793275       1.11901733      -0.16044099      -0.14334056      -0.19121782       0.06033201      -0.16216482       0.03131946 
H      -0.09161064       1.30128484       0.14629326       0.06948910       0.03074133       0.03669622       0.35264968      -0.93858511      -0.00040494 
O       4.18942158       0.38208633      -1.47750268      -0.10760122       1.00740490       1.29515905       0.24394246       0.80989719       0.31353699 
H       4.39718155       1.23796040      -1.07479478       0.35324997      -0.19646624       0.04190692       0.04810036      -0.08851106      -0.02310197 
H       4.90063276       0.22701712      -2.10817078      -0.08769690       0.08410392       0.14123957      -0.01562065      -0.22190781      -0.13907742 
O       1.22530565      -1.67647135      -3.54664555       0.26999492      -0.51821228       0.16394805      -1.84454608      -0.83327539       0.41220509 
H       0.49164571      -2.31684136      -3.82939428      -0.07110691       0.15569541      -0.02065526       1.56112979       1.32567323       0.63665932 
H       2.02849594      -2.00904854      -3.92920019      -0.03822456      -0.30722436      -0.35719831       0.59309479      -0.44656060      -0.65881100 
13
Properties=species:S:1:pos:R:3:momenta:R:3:forces:R:3 pbc="F F F" energy=-8316.630166408386
O       2.11749949      -1.01283224      -1.19841280       0.94032842       0.10405637      -0.07482764       1.01184035       2.21382739       1.81615473 
H       2.72719409      -0.15284938      -1.17542474      -0.15012282       0.09128600       0.11633720       0.43261036      -1.81665580      -1.45833625 
H       1.35512713      -0.51345137      -0.78217732      -0.12509633      -0.14703941      -0.08943845      -1.14541577      -0.55736297       0.52716221 
H       1.81833445      -1.44207831      -2.04706144       0.12717529      -0.36683446       0.26212672       0.26602098       0.25627830      -1.11422274 
O       0.30370143       0.31931707      -0.02679809       0.91664751      -0.51412720      -1.29795118      -0.22664936      -1.15810746      -1.90744253 
H      -0.45926620      -0.12549396       0.33478971       0.12361521       0.05868414      -0.18404265      -0.45082381      -0.13122690       0.35837822 
H       0.64938290       0.89488271       0.61260936       0.37201089      -0.34753048      -0.02825069       0.56431934       1.42884329       1.66151281 
O       4.06304231       0.79529277      -1.24610612      -1.61928787       0.29628035       0.35153566      -0.61755687      -0.57467919       0.88585156 
H       4.75166663       0.36696065      -0.73778492       0.06547815      -0.08822607      -0.11661185       0.17635720      -0.37096971       0.73553322 
H       4.59149471       1.16560721      -1.93366808      -0.16200540       0.47729293       0.09986713       0.16915018       0.82043732      -1.36415749 
O       1.20031543      -1.81729348      -3.37477153      -0.80911625       0.43909004       0.83710014       2.38903954      -1.49265643      -0.41569276 
H       0.37848931      -1.43152678      -3.54961905       0.16146914      -0.07934621      -0.11022308      -2.12721392       0.86125882      -0.73299047 
H       1.52482318      -2.26771280      -4.19295437       0.15890408       0.07641399       0.23437870      -0.44167821       0.52101334       1.00824949 
13
Properties=species:S:1:pos:R:3:momenta:R:3:forces:R:3 pbc="F F F" energy=-8316.640999245841
O       2.31488494      -1.15672818      -1.29616986       0.84527928      -0.50129496       0.03399677      -0.15226495       0.89710064      -0.03862524 
H       3.04600775      -0.42158728      -1.17558605      -0.09935101      -0.07760348      -0.29843499      -0.23358406      -0.80978640      -1.13817312 
H       1.54643844      -0.74541634      -0.82833490       0.15576500      -0.29920516      -0.09848530      -0.14150938      -0.00237811       0.93966314 
H       1.85196476      -1.33219867      -2.22151433      -0.43773860      -0.07686783      -0.26131031       1.05063151      -0.25650307       0.12021687 
O       0.53858418       0.35661088      -0.08523624       0.44586206      -0.24081549       0.33636110       0.20530344      -0.08963792       0.43738573 
H      -0.21681290       0.51678255      -0.63616988       0.14197087       0.23276277      -0.11945929      -0.70545669       0.32062292      -0.84515928 
H       0.13689271       0.44128722       0.79024491      -0.48392976      -0.07082576       0.17835685       0.40702557      -0.18103249       0.31130763 
O       3.86703130       0.94780250      -1.13497978       0.35654983       1.14986811       0.20609587      -1.55720789       0.16143289       0.95727893 
H       4.71240440       1.41733165      -1.21886019      -0.14477026       0.32621176      -0.29585742      -0.36151054      -0.11105225       0.25847131 
H       3.24351322       1.41738311      -0.51047167      -0.24688502      -0.18153525       0.10749027       1.50591255      -0.11623741      -0.95347201 
O       1.07974509      -1.89975080      -3.36095933      -0.03233253      -0.47580076      -0.03488182      -0.73877381       3.64643760      -0.06568987 
H       0.27923330      -1.42483700      -3.70415986      -0.24098098       0.23996515      -0.03431825       1.07925152      -0.56008228       0.28598972 
H       0.90141997      -2.79428948      -3.47033235      -0.25943888      -0.02485909       0.28044652      -0.35781726      -2.89888411      -0.26919379 
13
Properties=species:S:1:pos:R:3:momenta:R:3:forces:R:3 pbc="F F F" energy=-8316.44855728755
O       2.46873709      -1.25083678      -1.31850006       0.20296209       0.78844093       0.41250512       0.13917884       0.11267738      -2.59684812 
H       3.08879455      -0.44995791      -1.39787809       0.03043549       0.10277780      -0.35615083      -0.15006714      -0.27734458       0.52984839 
H       1.64576426      -0.82192463      -0.98172093      -0.14696496      -0.08758837      -0.08044452      -0.49194792       0.31945060       0.88310813 
H       2.12969312      -1.53153011      -2.33225267      -0.11394798      -0.08442818      -0.06633454      -0.02895054       0.60309090       1.91399325 
O       0.52980361       0.23306419      -0.14449912       0.00779407       0.07208466       0.34695261      -1.27571855      -0.30972440       0.96693110 
H       0.84612910       0.82935386       0.57220237       0.18555167      -0.25452878       0.24692841      -0.29260377      -0.51410693      -0.68569250 
H      -0.38095775      -0.07080960       0.15729837       0.10048482       0.01969158      -0.53026820       1.66165892       0.59796095      -0.49387556 
O       3.66245859       1.13528210      -1.06688521      -0.80322153      -0.42903337       0.43505313      -2.50985826      -1.51669362      -0.21694630 
H       3.96812738       1.36360690      -1.92127034       0.11209482      -0.25411194      -0.05764224       0.94740207       0.88556740      -1.19163770 
H       4.31499405       1.26619886      -0.41833994       0.33860724      -0.19211316      -0.37045418       1.66089306       0.43866980       1.11598431 
O       1.05957418      -1.82278201      -3.32485862      -0.17178691       0.52883916       0.20270364      -2.07459285      -0.82776117      -0.83537807 
H       0.11659932      -1.43806758      -3.53538400       0.08205763      -0.15242821       0.04690762       2.71927262      -1.16632955       0.60281175 
H       1.03647409      -2.81511518      -3.47658175       0.17593356      -0.05760213      -0.22975601      -0.30466649       1.65454323       0.00770132 
13
Properties=species:S:1:pos:R:3:momenta:R:3:forces:R:3 pbc="F F F" energy=-8316.697606854033
O       2.27847846      -1.14841701      -1.12045532       0.02804066      -1.39629449      -0.50783652      -0.40924300      -1.25778177      -1.36437405 
H       2.86004041      -0.34717482      -1.35289480      -0.08458845      -0.16180524      -0.30459288      -0.29380611       0.04111822       0.48321051 
H       1.46433352      -0.86012253      -0.58173952      -0.05635197      -0.11662510       0.03296613       0.73338008       0.60668279       0.32915667 
H       1.87752469      -1.56084559      -1.97339323      -0.26788457      -0.07252809       0.33941579       0.46107967       0.47702664       0.57323089 
O       0.57807229       0.19302945      -0.03773653      -0.98420981       0.89593466       1.37873456       1.63525226      -1.14453672       1.15602172 
H       0.33347896       0.51435250       0.82977148      -0.04950968      -0.06242721       0.00988044      -0.58058559       0.26493990      -0.01715718 
H       0.05647266       0.45301364      -0.75759446       0.09001041       0.26520533      -0.01268355      -1.79984293       1.17793427      -0.97377612 
O       3.74805769       0.92284806      -1.28188005       0.93011364      -0.10461166      -1.20473982      -1.45472139       0.07314978      -0.72237271 
H       3.55247352       1.86163516      -1.33837123       0.05571926       0.09101643       0.35915459      -0.24617945       0.15976139      -0.12130667 
H       4.60585346       0.87712932      -0.92033122       0.31554214       0.18276671       0.01773690       1.82854066      -0.27447540       0.73074319 
O       1.12023757      -1.73766092      -3.37940084      -0.25394693       0.47135521      -0.29799725       2.18656386       0.18183030       1.96751638 
H       0.25422322      -1.72894506      -3.68044074       0.22646001      -0.17571422      -0.05037770      -2.68591391      -0.08532401      -0.94253530 
H       1.69340399      -1.84675053      -4.11874361       0.05060528       0.18372765       0.24033931       0.62547585      -0.22032540      -1.09835733 
13
Properties=species:S:1:pos:R:3:momenta:R:3:forces:R:3 pbc="F F F" energy=-8316.891402528983
O       2.23379832      -1.26809177      -1.09971555       0.47985552       0.81195299       1.00531506      -1.09499075      -0.91681970      -0.82451570 
H       2.90641852      -0.57887127      -1.26708245      -0.04006204       0.17689647       0.15001459       0.75123799       1.22958850       0.39913625 
H       1.42871182      -0.90264620      -0.64658610       0.03828828       0.20571968       0.40064422       0.37100258       0.71069505       0.41709330 
H       1.88362606      -1.43949173      -2.06031340      -0.23051538       0.08881314       0.01659478       0.06992905       0.01343531       0.08225480 
O       0.45884899       0.34841200       0.28080933       0.23773540      -0.05362364       0.73889592      -0.10464435       0.56906771      -0.20464128 
H       0.33204078       0.15045398       1.21775904      -0.10748234       0.05731530       0.25761782      -0.09801435       0.11699768      -0.02018095 
H       0.07422191       1.24465352       0.13524277      -0.10298109      -0.10001358       0.24378777       0.34888315      -1.01961251       0.13895734 
O       3.82361174       0.81929061      -1.69395972      -0.34592796      -0.85580799      -1.24831439       0.76281662       0.11861650      -0.14400398 
H       3.69668697       1.64273157      -1.18941918      -0.15730406      -0.01382453      -0.31079619       0.14881954      -0.35066359      -0.25329097 
H       4.73820210       0.86780851      -2.06858495      -0.17874029      -0.27285011      -0.32265025      -1.06210858      -0.04893233       0.47884914 
O       1.16912688      -1.64751588      -3.33232624       0.59838175       0.24944161      -0.45838012      -0.04839228      -1.06323558       0.61146699 
H       1.09281438      -2.61760748      -3.36324166       0.08233298      -0.29182877      -0.21511634      -0.17021965       0.25814478      -0.22079547 
H       1.17139318      -1.35861150      -4.24329190      -0.27358078      -0.00219056      -0.25761286       0.12568104       0.38271817      -0.46032947 
13
Properties=species:S:1:pos:R:3:momenta:R:3:forces:R:3 pbc="F F F" energy=-8316.468994996148
O       2.11830913      -0.87665510      -0.92016521      -0.26017320       0.39264752       0.09425365       0.64618174      -1.03997275      -2.20918645 
H       2.75699762      -0.04807885      -1.16693433      -0.19171104       0.06684658       0.00251463      -0.37840624      -1.03345045      -0.14196327 
H       1.46556632      -0.74156408      -0.16710739       0.14249587      -0.01267785       0.09925472      -0.23491775       0.34148098      -0.36248780 
H       1.89193378      -1.41430208      -1.80900959      -0.16755649       0.17645911       0.15271034      -0.06396507       1.26102554       2.11095692 
O       0.58174662       0.26536142       0.63177475      -0.15416938      -0.22760426       0.87796515       0.66591183      -0.40266133       2.41503303 
H       0.32833485       0.22536021       1.59487716       0.40944400       0.00978201       0.28033892       0.65409758       0.03035604      -1.16681949 
H      -0.25034338       0.35676000       0.21436917      -0.22199772       0.04899523       0.20284797      -1.60912962       0.31515397      -0.96180840 
O       3.70135374       0.63387628      -2.00249296      -0.26289070      -0.64289522      -1.07204859      -0.20023645       0.16519908       1.54357278 
H       3.20468176       1.23490489      -2.54050019       0.04802966      -0.17880388      -0.21042315      -0.18584364       0.73200339      -0.84469269 
H       4.09616174      -0.03061166      -2.55190166      -0.00765310       0.03737950      -0.17937930       0.54704487      -0.46294743      -0.78791006 
O       1.39044804      -1.70642926      -3.49137994       0.49622822       0.07642712      -0.63860464       0.09231376      -1.19072800      -1.17658820 
H       1.42888852      -2.44369253      -4.17330665       0.07347068       0.38288362       0.24155048       0.24524251       0.96273839       1.42503453 
H       0.71197480      -1.14709264      -3.88481222       0.09648320      -0.12943948       0.14901982      -0.17829354       0.32180257       0.15685910 
13
Properties=species:S:1:pos:R:3:momenta:R:3:forces:R:3 pbc="F F F" energy=-8316.414836209076
O       1.94640401      -0.79747450      -1.04590903      -0.21412989       0.21764798      -1.34615574      -0.51377327      -0.21865767       1.47031107 
H       2.40447669      -0.02126304      -1.41119299       0.03530306       0.36712766       0.20271756       0.87278916       1.11605358       0.39731345 
H       1.23713289      -0.67506870      -0.31513350       0.04512075      -0.10891598       0.17246337       0.50448558       0.54753050      -0.71376960 
H       1.72721201      -1.21399575      -1.92595707      -0.07615442      -0.07549435       0.00987445      -0.79390354      -1.11296741      -0.62613656 
O       0.43629234       0.17471641       1.00561591      -0.21827576      -0.35120217       0.76552518      -2.11073250      -1.17346127      -1.43328465 
H       1.11645623       0.45577866       1.59575020      -0.15457946       0.08369966      -0.15077486       0.09087550       0.33872021       1.39289307 
H      -0.47692189       0.01080890       1.40679169      -0.16412087      -0.02818082       0.03919821       2.30956129       0.53304779      -0.27790986 
O       3.69059699       0.53752804      -2.51245882       0.25396144      -0.28862264      -0.55202960       0.16316274      -0.77432660       1.02023211 
H       3.44229401       1.33401561      -2.94592257      -0.12289433      -0.00559926      -0.07099241      -0.41330098       1.20286673      -0.89650067 
H       4.54840620       0.76148529      -2.12533146      -0.09630643       0.35180527      -0.04001515       0.04310015      -0.23467873       0.03460566 
O       1.62476489      -1.66348279      -3.30041512       0.25292957       0.00716335       0.94249951      -2.89870298       4.09806911       1.85042926 
H       2.06190007      -2.34368730      -3.65485272       0.27855328      -0.17529450       0.08498445       2.85919407      -4.36193982      -2.17329775 
H       1.06202440      -1.28683280      -3.98309192       0.18059306       0.00586580      -0.05729499      -0.11275521       0.03974357      -0.04488554 
13
Properties=species:S:1:pos:R:3:momenta:R:3:forces:R:3 pbc="F F F" energy=-8316.674307051007
O       1.91135243      -0.53600954      -0.94765880       0.12793665       0.28314008       0.28807244      -0.63662250       0.76641802       1.28277974 
H       2.50922069       0.11299181      -1.41952095      -0.09888500       0.47329336       0.21082439       0.18887635       0.08514425       0.32848382 
H       1.25919569      -0.23174745      -0.07564643       0.16665208       0.02046925       0.09528660       1.21157791       0.33111870      -1.03878597 
H       1.41774031      -0.88166980      -1.70408401      -0.08123388      -0.09443336      -0.17385646      -0.51938151      -0.81819893      -0.67376976 
O       0.47679324       0.15060372       1.02839186      -0.01481108      -0.19766592      -0.96634231       0.09397378      -0.46982836      -0.77489607 
H       0.54952522       0.76821498       1.76455438      -0.13532463       0.10803374       0.24329043       0.15973428       0.04809475       0.01182221 
H      -0.13767438      -0.55248265       1.25801960       0.31998656       0.30899051       0.19933406      -0.25180511      -0.01407669       0.34769291 
O       3.63969702       0.60886486      -2.69035292      -0.65417730       0.50288355      -0.19054038       0.06192005      -0.00651603      -0.73094032 
H       3.61775394       0.52791931      -3.67556788      -0.13060607      -0.12964607      -0.08499355      -0.04633575       0.09159667       1.21550014 
H       4.49977720       1.00186146      -2.47824518       0.02499109       0.00603394       0.19306036      -0.17805231      -0.05131397      -0.10370691 
O       1.64305052      -1.91208323      -3.23325533       0.49803212      -0.39586096      -0.13569439       1.37018715      -1.38672686       0.45269918 
H       2.30134138      -2.63631101      -3.00938767       0.14867412      -0.60063691       0.06335144      -1.11241643       1.22117380      -0.19265570 
H       1.53726450      -2.04126424      -4.18241514      -0.17123466      -0.28460122       0.25820738      -0.34165590       0.20311467      -0.12422328 
13
Properties=species:S:1:pos:R:3:momenta:R:3:forces:R:3 pbc="F F F" energy=-8316.332183130586
O       2.03771770      -0.46861843      -1.04269237      -0.22761122      -1.14115052      -0.34880381       0.21539255       0.09135894      -1.58206094 
H       2.52426031       0.20917492      -1.86325811       0.06808290      -0.02145189       0.11001193       0.20386158      -0.50391797       1.75325489 
H       1.32113267      -0.24959463      -0.36736950      -0.01173661       0.08564016       0.24220148       0.24962910       0.09361694      -0.16326499 
H       1.84930596      -1.28301218      -1.61887049       0.06907288       0.19130800       0.16630920       0.26005510       0.31393321       0.82832908 
O       0.33033513       0.08018674       0.85340544       0.05062987       0.06934542      -1.30987708       0.38458945       2.58183847      -0.65752787 
H       0.44956653       1.00928244       1.18685222      -0.25460475      -0.13865918       0.20437713      -0.19966434      -0.75448376      -0.99201159 
H       0.26588642      -0.32060200       1.69325317       0.14067238       0.10010249       0.33535190      -0.19848804      -1.72034054       1.54135340 
O       3.42365405       0.73562171      -2.66117405      -0.12407406       1.31776954      -0.48198401      -2.85901456       0.18678879       0.10223702 
H       3.04282376       0.76427259      -3.56019823       0.05039634      -0.04316255       0.26986995       1.42167618       0.06157354       0.21718079 
H       4.35402038       0.68671393      -2.48775791      -0.18806780       0.10926195      -0.05205366       0.90165795      -0.10886924      -0.60758014 
O       1.91192199      -2.03258997      -2.98141271       0.53782103      -0.88564990       0.72713267       1.01515220      -2.56106053      -1.14224808 
H       2.19799764      -2.95441905      -3.37383167       0.04011918       0.24783974       0.10574305      -0.96430390       2.65511830       1.21747594 
H       1.02956946      -1.84547899      -3.30572871      -0.15070014       0.10880674       0.03172125      -0.43054324      -0.33555615      -0.51513752 
13
Properties=species:S:1:pos:R:3:momenta:R:3:forces:R:3 pbc="F F F" energy=-8316.746656345225
O       2.08618742      -0.64305474      -0.89685327       0.56687349      -0.61615404      -0.45928816       0.69682921      -2.43426933      -3.02768359 
H       2.65353152      -0.01594877      -1.40472095      -0.07961637      -0.12055109       0.07250738       0.09973989       0.77390277       0.09966176 
H       1.39181019      -0.21921165      -0.31202099       0.14022030       0.11667332      -0.16436716      -0.77587084       0.20186443       0.01926167 
H       1.85209318      -1.34757816      -1.77994473      -0.19523563       0.15478514       0.11318024      -0.26864003       1.15523136       2.03972576 
O       0.32516402       0.26052787       0.62885527      -0.14990857       0.85919815      -0.01918264      -0.03896355       0.12896011       0.39574993 
H      -0.14456139       1.11209272       0.60689187       0.00180735       0.03323382      -0.52732082       0.19010366      -0.35340885       0.09344465 
H       0.43747483       0.00256545       1.56126011      -0.09400009       0.06136221       0.27768584      -0.18306540       0.24134547      -0.34634521 
O       3.31490860       0.95315861      -2.61906381      -0.75777702      -0.39057447       0.89561672       0.89215835       0.50798879       2.15304776 
H       3.24983557       0.90254562      -3.54093557      -0.02807492       0.17984398      -0.08048235      -0.57099470      -0.39169792      -2.38597009 
H       4.12270187       1.48468484      -2.51513819       0.07963230       0.45054185      -0.15344691      -0.26611331      -0.15340872       0.37863343 
O       1.94696673      -2.26981426      -2.95443750       0.51266175      -0.71299801      -0.05925844      -0.87814490       1.12239472       0.08930763 
H       2.62341029      -2.86528903      -2.69906791      -0.03276130       0.08493859      -0.04366046       1.43771867      -1.12527884       0.38611989 
H       1.33081023      -2.81876676      -3.46045468       0.03617872      -0.10029945       0.14801677      -0.33475706       0.32637601       0.10504641 
13
Properties=species:S:1:pos:R:3:momenta:R:3:forces:R:3 pbc="F F F" energy=-8316.821084865229
O       2.19456790      -0.66768495      -0.91681422      -0.21828681      -0.05511168       0.88232535       0.37924601      -0.87359029      -1.17834252 
H       2.78263198       0.01173727      -1.43456133       0.04847206      -0.06827473       0.19413250      -0.80037766      -0.64307336       0.06986297 
H       1.40258120      -0.17096353      -0.56270880      -0.01619347       0.42237624       0.06451057      -0.33378667      -0.29175689       0.54299721 
H       1.96685983      -1.46907972      -1.56407813       0.14843915       0.00517717       0.05779284       0.62005538       1.31953548       0.77222307 
O       0.26216933       0.41313749       0.43490883      -0.05241882       0.18114365      -0.65029838       0.75979587      -0.24660826      -0.22779646 
H      -0.56393510       0.73838735       0.05906746      -0.18571449      -0.07205926       0.10684737      -0.18071649       0.00683059       0.79329930 
H       0.27343296       0.29930423       1.40679275       0.23481629      -0.12287601      -0.32672396      -0.57075361       0.28788943      -0.83612222 
O       3.11015999       1.02444550      -2.48545909      -0.71912094       0.75920751      -0.48026713      -0.21277523       2.81774508      -0.70797388 
H       3.42932709       0.93551234      -3.39702519       0.31728036       0.08197306       0.12077676       0.09771616      -0.41007402       0.18303018 
H       2.88478099       2.01547628      -2.46220877      -0.01516688      -0.13109893      -0.05087855       0.43296832      -2.04787584       0.35865305 
O       2.16340138      -2.49561297      -2.81736028       0.20626803      -0.96241187       0.19199656       0.51453939       1.19404777       1.13281931 
H       2.96780130      -2.72917978      -3.27207934       0.18960671       0.00722491      -0.22113317       0.52262374      -0.20345451      -0.18598406 
H       1.46778043      -2.97497701      -3.21845673       0.06201879      -0.04527005       0.11091922      -1.22853521      -0.90961516      -0.71666595 
13
Properties=species:S:1:pos:R:3:momenta:R:3:forces:R:3 pbc="F F F" energy=-8316.972309365212
O       2.26613025      -0.72249851      -0.97173005       0.49748468      -0.47066081      -1.35867395       0.31021713       1.12499738      -0.18865120 
H       2.52940098       0.04154433      -1.62289520       0.15261437       0.14894477       0.06401516       0.22173720      -0.11938770       0.32772428 
H       1.39682655      -0.39542148      -0.60651076       0.36804871       0.18678578       0.17747855      -0.13757306      -0.09588616       0.68515456 
H       2.17481785      -1.53144508      -1.52290501      -0.07530315       0.20214912      -0.17221089      -0.12803693      -0.95615954      -0.60327496 
O       0.39556823       0.44778403       0.19400492       0.22628286      -0.37401486      -0.25146031       0.30354015      -0.41474410      -1.18303210 
H      -0.37778054       0.83925455      -0.18650820       0.17663933       0.02088138      -0.09408638      -0.87889662       0.33313707      -0.50591471 
H       0.35715009       0.67556078       1.10151763      -0.21968950       0.16248803      -0.24520629       0.18717466       0.20786334       1.67666248 
O       2.96798266       1.17492705      -2.44183953      -0.30085875       0.60295318       0.33935414       1.29471749      -3.18612428       0.48979975 
H       3.89616390       1.37440700      -2.31998823       0.01905584       0.10098424       0.22420347       0.21040534       0.60499774      -0.10618543 
H       2.44325726       1.90811651      -2.58722005      -0.10422314      -0.16717506      -0.12623125      -1.34646423       2.74740865      -0.53369467 
O       2.07557150      -2.62132256      -2.63465023      -0.43108380      -0.11725014       1.26109852       0.24069986      -1.25778268      -0.12479745 
H       2.83049554      -2.81310826      -3.22737624      -0.39109556      -0.07409629       0.09486312      -0.44067312       0.22057062       0.29804086 
H       1.75845903      -3.51578051      -2.37042302       0.08212812      -0.22198934       0.08685610       0.16315212       0.79110967      -0.23183141 
13
Properties=species:S:1:pos:R:3:momenta:R:3:forces:R:3 pbc="F F F" energy=-8316.893503947807
O       2.48257902      -0.67108234      -1.10297055       0.61439893       0.07266195      -0.07740445      -0.02921306       3.34507964       0.63042601 
H       2.86455374       0.19141284      -1.60315569       0.02111012       0.34671102      -0.22024551      -0.23892487      -1.15788857       0.03150200 
H       1.69013634      -0.17517336      -0.62386003      -0.13234563       0.22632600       0.05453034       0.17527110      -1.18341362      -0.45038017 
H       2.15346141      -1.33812456      -1.73279717       0.03895617       0.28887887       0.27167982      -0.32014985      -1.08714059      -0.41099790 
O       0.35650675       0.34377177       0.00491847      -0.36287889      -0.81139257      -0.38156293       0.56915533      -0.33300869       1.83997496 
H      -0.40411944       0.86504381      -0.24123761      -0.17246772       0.08080643       0.05610063      -0.39137697       0.34826099      -0.46578195 
H       0.32068517       0.32640112       0.99879107       0.03596816      -0.22456159       0.04352552       0.10991728      -0.08115864      -1.27241801 
O       3.02302065       1.53241746      -2.34530760       0.23612537       1.08861447       0.50134205      -0.25313648      -0.64609578      -0.82320567 
H       3.65797691       2.16608892      -1.99306001      -0.10877182       0.03430948      -0.17166579       0.14557914       0.18457749      -0.32983529 
H       3.04093603       1.53048587      -3.33725341       0.39796811      -0.04796463      -0.27502991       0.23147232       0.29121832       1.31211716 
O       1.82054130      -2.95210412      -2.35991622      -0.04309168      -1.17490983       0.20360531       0.31186980       0.62287161       0.52609602 
H       1.49564038      -2.99375347      -3.24999315      -0.44268641      -0.05671651       0.12510032      -0.57624751      -0.06661840      -0.85998857 
H       2.54830616      -3.57837066      -2.36824805      -0.08228468       0.17723692      -0.12997539       0.26578379      -0.23668376       0.27249141 
13
Properties=species:S:1:pos:R:3:momenta:R:3:forces:R:3 pbc="F F F" energy=-8316.711118153034
O       2.40645492      -0.65536163      -1.17079156      -0.61723606      -0.25934215       0.09070180       0.43595985       1.87607446      -0.22399147 
H       2.88650462       0.07577202      -1.70991843       0.10491940      -0.01766725      -0.28624207      -0.32215677      -0.86890549       0.35420421 
H       1.65725454      -0.14151265      -0.65821404      -0.06007438      -0.18750881       0.05053171       0.15364357      -1.65437320      -0.41186558 
H       2.20496017      -1.54985713      -1.70340502      -0.01682298       0.04922064       0.04846588      -0.20661342       0.67345443       0.12640336 
O       0.26423236       0.18172336       0.03222205      -0.17111182      -0.30082684      -0.26278858       1.65625105       1.87237952      -1.66815756 
H      -0.21483963       0.75204688      -0.60115997       0.09206640      -0.21783475       0.00770154      -0.22405371      -0.56630276       0.75771717 
H      -0.30677494      -0.40719494       0.47351325      -0.10456513      -0.19634993      -0.06114866      -1.38099080      -1.00034023       0.76298827 
O       3.24118414       1.56100697      -2.43016775       0.97717898       0.03924882      -0.53841323       1.93030914       0.11811936      -1.24405812 
H       2.88783465       2.32854422      -2.01627826      -0.17657574       0.13098592      -0.03729236      -0.97277691       1.03391271       0.88097785 
H       4.02719499       1.99752259      -2.87768020      -0.06680894       0.00986764       0.27976871      -1.01902009      -1.32126890       0.48561595 
O       1.79536949      -2.79655038      -2.27810025      -0.16328751       0.65852308       0.68688590      -0.15856276       0.17095261       0.57165548 
H       1.52769120      -3.30191762      -1.48836411       0.21581172       0.15732817       0.27696481       0.18285567      -0.29397163      -0.64153692 
H       2.30740752      -3.35960208      -2.87789641      -0.01349394       0.13435548      -0.25513545      -0.07484483      -0.03973088       0.25004737 
13
Properties=species:S:1:pos:R:3:momenta:R:3:forces:R:3 pbc="F F F" energy=-8316.681383326855
O       2.52405002      -0.42216529      -1.08271145      -0.13175518       1.09030065       0.00264150      -1.26280574      -0.11959018       0.83522725 
H       2.73589508       0.31497368      -1.72916371       0.17878017      -0.02036429      -0.17168768      -0.09506805       0.26639957      -0.34749184 
H       1.59954395      -0.17986193      -0.63947951       0.03371907      -0.23508943       0.09034396       0.62387826      -0.18180685      -0.22007069 
H       2.35587000      -1.30122627      -1.52192261       0.18550136      -0.05510533       0.31967953      -0.03387679      -0.38474438      -0.31748057 
O       0.17151454       0.01343658      -0.16432639      -0.38516137      -0.23534447      -0.62199907      -0.02485009      -0.98910947       1.51590816 
H      -0.26343338       0.86331118      -0.16858733      -0.11162323       0.08417805       0.11316939      -0.26389661       0.66278052      -0.20707431 
H      -0.07920827      -0.36307865       0.72564984       0.24931344       0.01912022       0.13995108       0.42971276       0.32358553      -1.27572244 
O       3.24099077       1.49037338      -2.55201123       0.11826138      -0.45823169       0.19816071      -3.82588499       2.94819975      -1.60680304 
H       3.02111383       2.49989057      -2.70289392      -0.05849981      -0.14514632      -0.26563282       0.53305091      -3.08836912       0.44240135 
H       4.08752358       1.47469561      -2.22554459      -0.10117542      -0.15562766      -0.19097440       3.71661253       0.24159412       1.08386934 
O       1.76911789      -2.82598845      -2.07208637       0.00697257       0.08242841       0.07714594      -0.89132529       2.69643623       0.66791968 
H       2.37135201      -3.53409203      -1.98028334       0.02155513       0.17394286      -0.09630201       0.61350185      -1.58585030      -0.56604622 
H       1.17345865      -2.82271734      -2.83152078      -0.00588811      -0.14506099       0.40550388       0.48095123      -0.78952543      -0.00463666 
13
Properties=species:S:1:pos:R:3:momenta:R:3:forces:R:3 pbc="F F F" energy=-8316.703179460934
O       2.48691150      -0.40300257      -1.01295609       0.16656822       0.45498548      -0.56978599      -1.11980483      -1.99746855      -0.80895731 
H       2.90287088       0.17062117      -1.70255126      -0.15620673      -0.14281272       0.03245426       0.12765234       0.81126772      -0.16663947 
H       1.48711876      -0.19937597      -0.87394265      -0.09091941      -0.25376186       0.09761972       0.86978476       0.35400804       0.25803204 
H       2.42277211      -1.39640534      -1.49352589       0.29723378      -0.29716719       0.17347485       0.25831494       1.09259835       0.60233811 
O       0.00950594      -0.07472459      -0.24357647      -1.09153275      -0.74372079       0.05349066       0.74144176      -0.84425896      -0.44016581 
H      -0.51052040       0.68999955      -0.05505134       0.18723786      -0.13723130       0.01660777      -0.56550698       1.05699297       0.15057739 
H      -0.39609807      -0.78617556       0.25502988       0.02519962       0.00538242      -0.13587622      -0.13385343      -0.23615137       0.17099092 
O       3.27367289       1.46643676      -2.68308332      -0.44662561       0.37831021      -0.48655449       1.54824550      -1.90547994       0.19681531 
H       2.53893002       2.02184442      -2.60701798       0.08526275      -0.08117134       0.01940530      -1.57058328       1.78288321      -0.17704785 
H       3.91216747       1.82788256      -3.30614481       0.03651713       0.15499369      -0.30830353      -0.11140535       0.10164350       0.01460175 
O       1.96905452      -2.67101278      -1.92670680       0.37582235       0.88790066       0.83851590       0.52418829      -0.03432770      -0.31933921 
H       2.51920081      -3.40546227      -2.27546641       0.15127691      -0.05514161       0.01289298      -0.34046772       0.52675942       0.28201921 
H       1.59441117      -2.95574359      -1.09146355       0.46016589      -0.17056565       0.25605880      -0.22800601      -0.70846668       0.23677490 
13
Properties=species:S:1:pos:R:3:momenta:R:3:forces:R:3 pbc="F F F" energy=-8316.872854237967
O       2.57365559      -0.24658170      -1.09842509      -0.02027072       0.82019930      -0.06273920      -1.26669687       1.08183633       0.98449510 
H       2.70595643       0.44082425      -1.82622879      -0.23031210      -0.27091857       0.03389046       0.42312185      -0.00852075      -0.39355061 
H       1.64167177      -0.11016799      -0.74565908      -0.14635021      -0.08090988      -0.13777884       0.00995810       0.41628403       0.39767771 
H       2.57814609      -1.20857607      -1.28130665       0.37427657       0.06595338       0.12772801       0.44142545      -1.14534079      -0.87706826 
O      -0.02355521      -0.14350133      -0.14225977       0.77072657      -0.01387753       0.91455785       1.08899618      -0.29954585      -0.44271652 
H      -0.71882291       0.43920417       0.18835286      -0.27905585       0.02552407       0.02512007      -0.08534617      -0.32654714      -0.21417524 
H      -0.37336279      -0.92292562      -0.59827579       0.14716032       0.01558052      -0.07452109      -0.61225633       0.41991849       0.37778301 
O       2.92020215       1.55115982      -2.96584016      -1.23344042       0.11416397      -1.36847608       0.42964028      -0.37104343      -1.07118607 
H       3.22924383       2.48343950      -3.03603567       0.37155506       0.14458822      -0.08827742      -0.24676409      -0.92332418       0.13034577 
H       3.15038817       1.10071296      -3.82214359      -0.21649971       0.18310061       0.00875067      -0.25476193       0.92516060       1.02243213 
O       2.22536892      -2.81363353      -1.57541202       0.27688772      -0.61597719       0.35461087       0.54213598      -0.67710905       0.12559574 
H       2.45015358      -3.21976036      -2.43374601      -0.11446919      -0.20576438       0.19269098      -0.19430582       0.28603093       0.26784626 
H       2.49748945      -3.50770201      -0.93446222       0.29979196      -0.18166253       0.07444375      -0.27514663       0.62220081      -0.30747902 
13
Properties=species:S:1:pos:R:3:momenta:R:3:forces:R:3 pbc="F F F" energy=-8316.890647667584
O       2.30937809      -0.08266734      -1.18572076      -0.64272020       0.32061184      -1.17975271       0.58237526      -1.88726380       0.13249569 
H       2.42146637       0.45695687      -2.02658162      -0.02753343      -0.09005046      -0.02070928      -0.05895717       0.12767771      -0.24864196 
H       1.33253285      -0.17598283      -0.83140557      -0.18288966      -0.13144321      -0.22722412       0.34375898       0.57817756       0.08160342 
H       2.66286437      -1.03826571      -1.25523728       0.32551731       0.15713810       0.03263962      -0.48881655       1.24499304      -0.48095648 
O       0.16269612      -0.19572960      -0.07769363      -0.65470979       0.14818326       0.15172506      -0.82029832      -1.15841287      -0.00226285 
H      -0.25730435       0.45900162       0.47804202       0.09356714      -0.22707954       0.17805920      -0.03464014       0.53340421       0.25052121 
H      -0.37934774      -1.00375016       0.00504423       0.02585707       0.25399703       0.29426564       0.29242406       0.39079933      -0.13376282 
O       2.75372737       1.50852562      -3.17651045       0.31226631      -0.54777321       0.39684517       2.36585697      -1.45318559       1.87330327 
H       3.63180727       1.92587073      -3.02436034      -0.37289328      -0.27944538      -0.12462284      -0.85686684      -0.28207025      -0.29254192 
H       2.25666626       2.08871989      -3.69126269      -0.10897743       0.06515457       0.15750032      -1.42823879       1.60227799      -1.45634463 
O       2.48097788      -2.90136678      -1.44073603       1.10343491      -0.09020164       0.46645692       0.13417918       0.67984852       0.88328517 
H       2.49572026      -3.68864123      -1.97559631       0.06499311       0.19132196      -0.05335157      -0.07028498      -0.37937267      -0.82466817 
H       2.82015171      -3.23234921      -0.60120051       0.06408794       0.22958669      -0.07183141       0.03950833       0.00312683       0.21797006 
13
Properties=species:S:1:pos:R:3:momenta:R:3:forces:R:3 pbc="F F F" energy=-8316.561373080869
O       2.21759972      -0.18263275      -1.24096815      -0.41564543      -0.64978489       0.97187306      -0.43872538       1.46889657      -1.25836340 
H       2.32920933       0.14727168      -2.22363516      -0.16555054      -0.05710379      -0.23878972       0.27263524       0.23863680       1.31185340 
H       1.23886701      -0.08921293      -0.87178028      -0.17503609      -0.21582166       0.18963196       1.04286792      -0.54768799       0.25802971 
H       2.69502755      -1.05928416      -1.09864346       0.40763202       0.20013398      -0.02647087      -0.82389950      -0.38571989      -0.19864265 
O       0.00988580      -0.17245655      -0.02482349       0.37524301      -0.18173293       0.29348967       0.07915519      -0.03195934      -1.55516813 
H       0.02681887      -0.09690101       0.90700618      -0.06140559       0.13542342       0.02498660       0.25911426       0.70161475       1.86585642 
H      -0.38521196      -1.03246325      -0.13379608      -0.33334180      -0.06418334      -0.39813010      -0.54796453      -0.69176795      -0.48173527 
O       2.71621861       1.25883767      -3.34089014      -0.22623956      -0.72750164      -0.49292520      -3.84720080      -0.07181653       0.26218805 
H       3.53162359       1.70916118      -3.28679267       0.03007127      -0.08350713      -0.25928655       1.48295353       1.14316035       0.12312528 
H       1.95074011       1.92538127      -3.23196227      -0.10726154       0.05732798      -0.02389767       2.11612268      -1.19505196      -0.47765902 
O       2.74223850      -2.55807706      -1.28675557       0.21268961       1.69861784      -0.26232504      -0.37070566       0.93151499       0.11452951 
H       2.86727289      -2.85736306      -2.19306065       0.25735852      -0.09165666      -0.06378652       0.34531968      -0.71968082       0.31851919 
H       3.06093222      -3.12341642      -0.58710497       0.20148611      -0.02021118       0.28563037       0.43032737      -0.84013898      -0.28253309 
13
Properties=species:S:1:pos:R:3:momenta:R:3:forces:R:3 pbc="F F F" energy=-8316.44500891696
O       2.22930796       0.05967256      -1.18529653       0.03356108       1.06758122       0.36008880       0.29815711      -0.37768419      -0.44544544 
H       2.45263870       0.60483240      -2.03609260      -0.51797088      -0.08956855      -0.00957326      -0.22385429      -0.20457349       0.59595816 
H       1.24542644       0.11688770      -0.98907253       0.16347549      -0.28123733      -0.14509023       0.12113635      -0.48538020       0.62299918 
H       2.53723396      -0.93877136      -1.20884522       0.12383800       0.19179836      -0.12471004      -0.22481072       0.79046811      -0.41447941 
O      -0.05586337      -0.30742090       0.00830438       0.15036162       0.48222263      -0.43512598      -0.06941589       0.83249511      -0.31377051 
H       0.08033567       0.16197653       0.87930457      -0.03926620      -0.24432410       0.10175186      -0.97940143      -0.47383488      -1.44027357 
H      -0.88778325      -0.05135085      -0.48087478       0.12433430       0.09232693      -0.13491690       0.99317693      -0.11986826       1.52316328 
O       2.65862620       1.06205489      -3.43984530      -0.31603102      -0.76963257      -0.87888967       0.17593921      -2.22829822      -0.13008754 
H       2.60682450       0.11375021      -3.74147872      -0.33180949       0.10990657       0.02014652       0.25718423       1.30545745      -0.09103311 
H       2.31474131       1.55071479      -4.18599549       0.06052140      -0.19322940       0.23184583      -0.24664870       0.65423354      -0.24632114 
O       2.87930989      -2.50046124      -1.22571364       0.52459250      -0.15869688       0.49092116       0.03977061       0.48169625       2.34795282 
H       3.66874227      -2.96867592      -1.55980093      -0.01787486       0.15087634       0.29022889      -0.32851924       0.25167810       0.34495909 
H       2.89336679      -2.56104720      -0.20458152       0.04226805      -0.35802322       0.23332303       0.18728583      -0.42638930      -2.35362180 
13
Properties=species:S:1:pos:R:3:momenta:R:3:forces:R:3 pbc="F F F" energy=-8316.609572374346
O       2.27819900       0.05345557      -1.12719866       1.00351153      -0.80680763      -0.32155818       1.21766926       0.71731863       0.42485738 
H       2.42885204       0.39925381      -2.03004665      -0.17043526       0.15160433       0.04196748      -0.01635132      -0.24579031      -0.92117959 
H       1.35637586       0.08105965      -0.77672992      -0.11543471      -0.21952537       0.19168261      -1.32470191      -0.30576631       0.19291472 
H       2.73767457      -0.79998362      -0.94797135       0.07708826      -0.07359173      -0.05178165       0.20312158      -0.96585235      -0.15262779 
O      -0.03481784      -0.25804383      -0.16906932      -0.74524571       0.51207798      -0.69335608       1.83082976      -0.68944479      -2.52853128 
H       0.07289815      -0.27756106       0.74641078      -0.05072435       0.07579966      -0.14018223      -0.48240819       0.16610924       2.56410986 
H      -0.79879915       0.19242996      -0.47451682       0.01192893      -0.11883173       0.23310619      -1.34275323       0.67707039       0.12976014 
O       2.31197841       0.91517280      -3.64843212      -0.72606585      -0.42562460      -0.36170839      -1.08916817      -2.46267311       2.28937550 
H       2.77709008       0.99492612      -4.43539147      -0.11141193      -0.07825307       0.14945949       1.51089626       0.12463601      -2.39770430 
H       2.16958997       1.76611265      -3.32662619      -0.16020379       0.27704537       0.06177496      -0.46996809       2.70514056       0.36992733 
O       3.13396415      -2.42987077      -0.89216392       0.38458528       0.55755693       0.64559722      -0.64103039       1.66339677       0.67110279 
H       3.98079301      -2.81186619      -1.01567540       0.29278547       0.02980120       0.23894949       1.51962146      -0.55776141      -0.05909739 
H       2.53714041      -2.99019050      -1.35715561       0.30962213       0.11874867       0.00604909      -0.91575703      -0.82638333      -0.58290737 
13
Properties=species:S:1:pos:R:3:momenta:R:3:forces:R:3 pbc="F F F" energy=-8316.544726124497
O       2.42582510      -0.12577966      -1.29757346       0.10382918      -0.54114299      -0.07990925      -0.60854601      -0.33351798      -0.43752671 
H       2.43749009       0.33601179      -2.25492310      -0.12853408       0.28523950       0.16349642      -0.29250688      -0.35695862       1.49519355 
H       1.47364564      -0.03806504      -0.94124553      -0.02815687       0.08384087       0.21685573       0.79127952      -0.17200003       0.04657708 
H       2.77288435      -1.10597273      -1.19775770       0.16881515       0.11671071       0.04368243      -0.22371594       0.81036551      -0.26765345 
O      -0.14595640      -0.08287162      -0.32372983      -0.09954225       0.28788583      -0.76531649      -1.47402562       0.70930068       0.74974961 
H      -0.76336661       0.19472341       0.42444790      -0.21159715      -0.00238811      -0.10647315       1.56541952      -0.53929919      -0.97506198 
H      -0.73518350       0.07851165      -1.07770844      -0.03878688       0.01616608      -0.01800475       0.17076792      -0.17880467      -0.10007116 
O       1.88811462       0.89950944      -3.48833702      -1.36214525      -0.99813642      -0.18726713      -0.56218001       0.06944161      -1.77533942 
H       2.03077245       0.08915173      -4.04435755      -0.23634053      -0.17546040      -0.04089425      -0.46365391       1.40191516      -0.00578653 
H       1.45744228       1.64082173      -4.04023430      -0.02180517       0.13445674       0.10009986       1.16361539      -1.75419416       1.18716170 
O       3.59483153      -2.36608996      -0.72308424       1.69296178       0.94775106       0.48135537      -0.12796457       1.95952314       0.00522620 
H       3.87833106      -2.03253881       0.14086394       0.05632108       0.02664111       0.08641938       0.18306126      -0.48867908      -0.03158024 
H       3.54314646      -3.30769587      -0.69248948       0.10498098      -0.18156398       0.10595584      -0.12155068      -1.12709238       0.10911135 
13
Properties=species:S:1:pos:R:3:momenta:R:3:forces:R:3 pbc="F F F" energy=-8316.652902435275
O       2.30187846      -0.11186107      -1.14636379       0.71821855       0.41517772       0.39125530       1.33221622       0.45214540      -0.15828783 
H       2.44395299      -0.06713282      -2.10165053      -0.19619127      -0.13283398      -0.02582645       0.10559759      -0.03158728      -0.63426583 
H       1.31842016      -0.00682500      -1.06202949       0.03103821      -0.01268870      -0.01761524      -1.28675002      -0.25064430       0.81188734 
H       2.71105576      -0.92216257      -0.75512406      -0.31229356       0.29441201      -0.03964573       0.43668733      -0.49359866       0.05410868 
O      -0.07293504      -0.17476912      -0.66620917      -0.36381785      -0.39942247      -0.74024660       1.11300699      -1.02514805       1.20691171 
H      -0.27750849      -0.38520150       0.25856674       0.03648788       0.08321926      -0.40086807       0.07164725       0.03795045      -0.18821445 
H      -0.82636306       0.25105408      -1.00080163       0.17298844       0.05071052      -0.00773223      -1.73256256       1.06340372      -0.93976512 
O       1.54280467       0.75308702      -3.53298027      -0.64348963      -0.23828628       0.20903794       1.24812759      -0.27974549       1.85010357 
H       0.92627991       0.77215089      -4.22885156      -0.10012073       0.12591708       0.08172314      -1.35995951      -0.05828913      -1.47090208 
H       2.38570676       0.95647925      -3.93040241      -0.42028434      -0.40436244      -0.11222592       0.39539997       0.39590899      -0.52697954 
O       3.92825821      -2.11917797      -0.51609012       0.86843215       0.24816071       0.62281499      -1.45245191      -1.67026609      -0.39836902 
H       4.68339993      -2.00273613       0.04391908       0.02161257      -0.14419994      -0.14269191       0.85203310       0.27637826       0.59407102 
H       3.72711675      -3.09796787      -0.44803066       0.18741958       0.11419651       0.18202079       0.27700797       1.58349217      -0.20029845 
13
Properties=species:S:1:pos:R:3:momenta:R:3:forces:R:3 pbc="F F F" energy=-8316.522855271623
O       2.42471469      -0.10768201      -1.29732787      -0.31583197      -0.30792383      -1.43640811      -2.09780324       2.15692367      -2.07695416 
H       2.52121671       0.15531821      -2.30247791       0.04565507      -0.18874642      -0.16869680      -0.67883944      -0.42759275       1.34204484 
H       1.40224928      -0.20928032      -1.11713651       0.10857574       0.06826731       0.07671657       1.47446789      -0.53089263       0.36493607 
H       3.03924845      -0.80080228      -1.04428558       0.01710013       0.09134867       0.48017350       0.96705852      -1.59285557       1.10027419 
O      -0.25627252      -0.24600318      -0.76773523      -0.18085705      -0.33360472      -0.23202940       1.79224161       0.39525168      -1.30352052 
H      -0.94320718      -0.44761558      -0.15481040      -0.10138897      -0.13580140       0.04822757      -0.85023712      -0.18151572       0.77760698 
H      -0.57312070       0.40145587      -1.40432868      -0.00267935       0.09487385      -0.15981519      -0.62929102      -0.06496106       0.24742106 
O       1.54846230       0.50176506      -3.55859286       0.64024898      -0.66536348       0.17294658      -1.15161988       1.07054291       0.48879176 
H       0.81409501       1.15472639      -3.34019965       0.01248628       0.02342600       0.34671011       1.47244086      -1.09998013      -1.03543905 
H       1.56002899       0.31816106      -4.51118839      -0.02541973      -0.18943777      -0.25075887      -0.18135054       0.26107228       0.22509899 
O       4.02451612      -1.85635941      -0.22866967      -0.15352990       1.06372416       0.82743335       0.36913703      -0.24730019       0.53402469 
H       4.97746470      -1.84000177      -0.01079182      -0.00473818       0.07804857       0.18037713      -0.51540027       0.13843367      -0.34276524 
H       3.63675709      -2.35247909       0.51292330      -0.03962107       0.40118906       0.11512357       0.02919559       0.12287385      -0.32151962 
13
Properties=species:S:1:pos:R:3:momenta:R:3:forces:R:3 pbc="F F F" energy=-8316.375409223749
O       2.36210163      -0.29256804      -1.38134633      -0.20818504      -0.36082162       0.14625688       0.70448679      -0.98651286       1.10894060 
H       2.43891444      -0.26705438      -2.33874222       0.11610189      -0.27725333      -0.09992217      -0.00477219       0.04202360      -1.67900733 
H       1.38005733      -0.19120448      -1.23617242      -0.26884030      -0.00453648       0.07400318      -0.72348388       0.14161563       0.35934340 
H       2.81008759      -1.11877997      -0.94413735      -0.23023592       0.11482418      -0.03360146      -0.11608303       1.43529009       0.07938699 
O      -0.13760150      -0.33969406      -0.98162252       0.33092334      -0.75010270      -0.29699062      -1.21448639       0.67119413       0.61076860 
H      -0.00124931      -1.10763112      -0.41611245      -0.25606556       0.04690094      -0.12933123      -0.67033829      -0.20247119       0.25176911 
H      -0.97923356       0.11694035      -0.65892988       0.36937613      -0.04254637      -0.14096894       1.75496478      -0.82409520      -0.60335000 
O       1.50966700       0.35331965      -3.66094757      -0.25525946      -0.34070748      -1.11291100      -0.17889737      -2.03482249      -0.99659550 
H       1.58693636       1.28851075      -3.62401302       0.02506488       0.10186424      -0.38859084      -0.05881234       1.45471798      -0.50458449 
H       1.25895068       0.06011339      -4.57772444       0.27556341       0.09383588       0.33608594       0.41058054       0.72172724       1.31171238 
O       3.96059218      -1.41923057       0.12792480       0.06913403       1.41634723       1.63834468      -1.51509880      -1.33366604       0.06129994 
H       4.72184194      -0.89565529       0.06677239      -0.11720476       0.07868023      -0.09275854       1.94661139       1.40563514      -0.53752539 
H       3.95903562      -1.66616767       1.04983128       0.14962737      -0.07648471       0.10038413      -0.33467121      -0.49063604       0.53784169 
13
Properties=species:S:1:pos:R:3:momenta:R:3:forces:R:3 pbc="F F F" energy=-8316.59442166991
O       2.25144858      -0.21387456      -1.29337225      -0.24289337       0.16801221       1.00861672      -0.40570981       1.23580000      -1.39421466 
H       2.20897858       0.05925614      -2.28073542       0.26887154      -0.12943244       0.07125106       0.39722541      -0.92547418       0.59550194 
H       1.37354208      -0.53357402      -1.02802369      -0.08535107      -0.05810641       0.01066872      -1.19410369      -0.43309940       0.32161133 
H       2.98032669      -0.69709276      -0.83687243      -0.05174429       0.07906773      -0.01447324       1.30123965      -0.04654294       0.17331588 
O      -0.25259824      -0.69137739      -1.01736345      -0.00802243      -0.55199213      -0.29887716       2.04320364       0.04362434      -0.36197300 
H      -1.04773182      -1.04296695      -0.69255576      -0.13493914      -0.24192448      -0.01380579      -1.64102548      -1.12260551       0.94020914 
H      -0.50461592       0.12275435      -1.41530891      -0.28108412      -0.37907358       0.07282621      -0.47150858       1.22925936      -0.62921661 
O       1.73440474       0.30995911      -3.85737898       0.97164613       0.19698634      -0.19555808       1.45575407       3.26384925       2.47113142 
H       1.88265722       1.25662103      -4.12471647      -0.03403595       0.00916784      -0.21312693      -0.07802410      -1.14571480       0.49183617 
H       1.40360022      -0.05217238      -4.62687086      -0.02627713       0.07676988      -0.12051708      -1.19749097      -1.86722889      -2.56372624 
O       3.98555784      -1.09989369       0.33633365      -0.35766043       0.80857735      -0.08696717       1.00422596       0.31911431      -0.56139594 
H       4.97111935      -1.18994374       0.44341356       0.14512597      -0.05062302       0.10246980      -1.54986410      -0.07838474      -0.06007713 
H       3.52568518      -1.75121186       0.86329001      -0.16363571       0.07257072      -0.32250705       0.33607801      -0.47259681       0.57699771 
13
Properties=species:S:1:pos:R:3:momenta:R:3:forces:R:3 pbc="F F F" energy=-8316.627277022328
O       2.10740253       0.04440639      -1.32029720      -0.65066982       1.50774971      -0.69225516      -1.68406164      -0.01816435       0.39237872 
H       2.29402169       0.23686792      -2.31690641       0.06236308       0.00624050      -0.01718663      -0.70891704      -0.36292149       0.00094605 
H       1.16529805      -0.35409407      -1.13749363      -0.32251339       0.00618133       0.08148020       0.13697662       0.83881787      -0.79067116 
H       2.63623926      -0.64627222      -0.92487487      -0.03901347       0.19218509      -0.12932571       1.76371497      -0.54611382       0.83910333 
O      -0.30539753      -1.00563758      -1.16801266       0.16985671      -0.78322354      -0.24483485      -0.46394589      -1.66263353       1.53553896 
H      -0.51623838      -1.79710030      -0.55484393       0.18167957      -0.10485703       0.02875149       0.50026962       1.79531689      -1.43839007 
H      -1.11892125      -0.47236929      -1.14821815      -0.13769571       0.15335003      -0.02897626       0.26688456      -0.06116631      -0.01143702 
O       2.04764558       0.31267053      -3.76601078       0.63883740      -0.28150484       0.79563786      -0.05494726      -2.64716368      -0.24151373 
H       1.62113260       1.01408879      -4.21928443       0.09768813       0.02438066       0.24570566      -0.55914666       1.44940127      -0.71864196 
H       1.63747948      -0.51521180      -4.15755974       0.11563819      -0.30922967       0.14392210       0.80416949       1.27419110       0.62771053 
O       3.87860922      -0.99068808       0.39416668      -0.15808801      -0.49954233      -0.24540796       1.27164531      -0.03248438      -0.17885574 
H       4.74675116      -0.72220105       0.01853474      -0.23027536       0.01047696       0.04120153      -0.73563888      -0.04495051       0.16434537 
H       4.17785802      -1.45988393       1.19260236       0.27219266       0.07779312       0.02128774      -0.53700320       0.01787095      -0.18051328 
13
Properties=species:S:1:pos:R:3:momenta:R:3:forces:R:3 pbc="F F F" energy=-8316.701014322241
O       1.89871773       0.27777371      -1.10206404      -0.40486293       0.80993072       1.30428224      -0.32016914      -1.28260210      -0.35265679 
H       2.24151838       0.32901835      -2.08173427       0.10240730       0.03603798      -0.08641279      -0.50712733      -0.42251143       1.13917536 
H       0.94769310      -0.22032282      -1.07118673      -0.00365537      -0.03157805      -0.08039779       0.87733257       0.45800856      -0.48908142 
H       2.49353420      -0.35336396      -0.54326667       0.26186489      -0.01448262      -0.07442213       0.39469237       1.14568092      -1.23095515 
O      -0.22185235      -1.08297124      -1.15036182      -0.46139033      -0.05724339      -0.07838750       0.15342710       1.97895119      -0.69804244 
H      -0.22501314      -1.95100435      -0.79410967      -0.21076935       0.22063036      -0.13393641      -0.43504894      -1.33666024       0.57890559 
H      -1.09941119      -0.66681890      -1.14807698       0.26006766       0.04278823       0.08477938       0.14456472      -0.53513498       0.18639583 
O       2.27428833       0.13611720      -3.82761761       1.06763178      -1.69014822      -0.50151198       0.58926487      -0.24666744       0.22155896 
H       1.42238981       0.33376010      -4.22210504       0.01378976      -0.01579258      -0.14018019      -0.07104186       0.00332800      -0.41264967 
H       2.86156196      -0.22790039      -4.52463715       0.23396210       0.31912437       0.33059775      -0.58570300       0.37164143       0.59461527 
O       3.77140081      -0.98196097       0.20131869      -0.65558033       0.81297279      -0.32405961      -2.44706215       0.02621715       0.74411176 
H       4.69478546      -0.95443622       0.34464922      -0.03884506      -0.37291977      -0.06408679       1.82662021       0.08932777      -0.10587691 
H       3.39711645      -0.81793598       1.08717960      -0.16462013      -0.05931983      -0.23626419       0.38025056      -0.24957883      -0.17550039 
13
Properties=species:S:1:pos:R:3:momenta:R:3:forces:R:3 pbc="F F F" energy=-8316.913260760834
O       1.81588062       0.28942476      -1.21561998      -0.95728142      -0.80290599      -1.48643076       0.15882796       0.88817270      -1.44690640 
H       2.14239474       0.06740648      -2.16415085      -0.24238132      -0.01145431       0.26696218      -0.24196650       0.18667148       0.29512076 
H       0.88869062      -0.06587056      -1.13407461      -0.03427490      -0.01966879      -0.37967450      -0.13056013      -0.69314186       0.16653568 
H       2.37865309      -0.13410722      -0.54749046       0.06887219       0.04282837      -0.01167417       1.12626521      -0.61330168       0.65114356 
O      -0.30473495      -0.92138011      -1.06521425       0.03360888       1.30105693       0.28012168      -0.15197771      -0.17357097      -0.08882115 
H      -0.65653819      -1.78953846      -0.84633384      -0.27314792      -0.07052011      -0.01477246       0.21228625      -0.26147075       0.07449729 
H      -1.04957782      -0.33446898      -1.03270326      -0.15817073      -0.20115552       0.01168457      -0.94267074       0.50610263       0.02060829 
O       2.51275445      -0.06995319      -3.71141691       0.68165043      -0.11355436       1.74898954      -1.14064928      -1.25543211       0.38415747 
H       2.02481891      -0.43081799      -4.48606204       0.15463292      -0.02274216       0.04023981       0.61676857       0.53730154       0.69713481 
H       3.08009295       0.63699934      -3.97084991      -0.08631803       0.15096023      -0.09887278       0.62956188       0.82047366      -0.79772509 
O       3.67996154      -0.95440278       0.14892690       0.56856086      -0.18874585      -0.20366012      -1.23025809       0.42567221      -2.42781505 
H       4.33329640      -1.41649155      -0.38202964       0.20277387      -0.18818822      -0.28055192       0.24689123      -0.12629110       0.31003520 
H       3.88903774      -0.97846921       1.04852867       0.04147516       0.12408978       0.12763893       0.84748136      -0.24118575       2.16203463 
13
Properties=species:S:1:pos:R:3:momenta:R:3:forces:R:3 pbc="F F F" energy=-8316.827864882744
O       1.81343187       0.26260711      -1.20205942      -0.25411094      -0.02242304       1.42682210      -1.50531758       0.10382013      -2.48116776 
H       2.06847461       0.31764305      -2.21617184      -0.00102402       0.17049874      -0.14005491      -0.09016900      -0.13337643       1.17701992 
H       0.83157236      -0.11287673      -1.19424024       0.05116621      -0.10619035      -0.23707314       1.41661110      -0.00037594       0.66191327 
H       2.54263094      -0.33496223      -0.85805092       0.15868009       0.08753175      -0.10454992       0.02539727      -0.61550929       0.51396472 
O      -0.61963794      -0.90023283      -0.94147729      -0.05026572      -0.15441365       0.68957689      -1.66865907      -0.29325907       0.35933315 
H      -0.83489424      -1.65509546      -0.35054729      -0.11456995       0.19249759       0.07370454       0.81109718       0.36385200      -0.31335582 
H      -1.54898065      -0.59468684      -1.10489226      -0.12107963       0.08549911       0.05854829       1.21688933       0.18344352      -0.19820867 
O       2.81249073       0.02400937      -3.62327672       0.28015688      -0.23734715      -0.79665801      -0.02217774       0.72340300      -0.65099537 
H       3.24435101      -0.71543540      -4.06520992       0.36723011       0.21974070      -0.04384603      -0.02763095      -0.37655621       0.26484475 
H       2.82541468       0.70950586      -4.31815830       0.18895559       0.01109236      -0.17248963      -0.12126251      -0.10202316       0.46970721 
O       3.67112681      -1.05843958      -0.06819490      -0.47453190      -0.10407118      -0.80373549       0.26506092       1.22679956       1.26036090 
H       4.56817946      -1.40734081      -0.22795906      -0.15325472       0.04469724       0.02376060      -0.46514536       0.20920042       0.03321173 
H       3.75393848      -0.40221098       0.68807362       0.12264800      -0.18711212       0.02599471       0.16530641      -1.28941853      -1.09662803 
13
Properties=species:S:1:pos:R:3:momenta:R:3:forces:R:3 pbc="F F F" energy=-8316.7879476314
O       1.74526908       0.18826633      -1.23872532       0.22351654      -0.47352371      -0.45490275      -1.08720971       1.20804853      -0.94343042 
H       1.91030423       0.17003955      -2.20889089      -0.17410919       0.13775965       0.05077182       0.39962155      -0.30512628      -0.13889064 
H       0.81682520      -0.16396164      -1.01232239       0.02320349      -0.04179413      -0.42863782       0.29217239      -0.50861927       0.18251146 
H       2.48384725      -0.24873990      -0.77451599      -0.26848837       0.21946709      -0.00437617       0.47575867      -0.88204659       0.97350501 
O      -0.53016485      -0.73985141      -0.79946625       0.50536228       1.48398118       0.18869749       0.16123196       0.80618450      -0.35639708 
H      -1.03384219      -1.46204930      -0.46088646       0.10206768      -0.15258699       0.02918776      -0.06126598      -1.46300568       0.52450008 
H      -1.20618226      -0.07095464      -0.85118118       0.15312506      -0.08661921       0.08499104      -0.41635752       0.89880159      -0.18823820 
O       2.91474171       0.01364983      -3.68527123       0.09495057      -0.19751319       0.97068755      -0.25581206      -0.29265537       0.99623537 
H       3.52961197      -0.50081113      -4.21555483      -0.21468782       0.02940908      -0.29815926      -0.03909871      -0.01022283      -0.15231918 
H       2.62887054       0.76317757      -4.19321949      -0.02341238      -0.18142213       0.26017181       0.06532641       0.53849295      -0.77956029 
O       3.55612219      -1.13476167      -0.10192302      -0.32966498      -0.80267243      -0.45161496      -0.57308297       1.15297288      -1.44670390 
H       4.31827954      -0.97071984      -0.64929795       0.05515897       0.19137346       0.15854243       0.70734755       0.07850694      -0.36782204 
H       3.86716085      -1.70126635       0.56598434      -0.14702186      -0.12585867      -0.10535893       0.33136843      -1.22133137       1.69660984 
13
Properties=species:S:1:pos:R:3:momenta:R:3:forces:R:3 pbc="F F F" energy=-8316.822833682587
O       1.81996255       0.25752266      -1.38224922      -0.15816022       1.14840635       0.34355548      -0.61829327      -1.04025653       1.77785883 
H       1.99290590       0.28122030      -2.35209851      -0.23237164       0.57779013      -0.10695263      -0.04848159       0.08359329      -0.94955321 
H       0.95271708      -0.20597729      -1.04354663      -0.13196175       0.02145359      -0.09076830       0.11370594       1.01866903      -0.74429625 
H       2.56235455      -0.34638909      -1.04724729       0.07736116      -0.05297163      -0.08940380       0.10896830       0.32865022       0.51252371 
O      -0.54599678      -0.56657922      -0.70907978      -0.43013011      -0.44583828      -0.03015562      -0.12848870      -2.87959015       0.50772830 
H      -0.74391718      -1.56006474      -0.51235356      -0.07276374       0.04325962      -0.01921121       0.33619547       2.63745882      -0.51482601 
H      -1.10745242      -0.07265684      -0.09589439       0.02221582       0.15284623       0.04766541       0.02786329       0.07278125       0.00066673 
O       2.94929429       0.01921453      -3.52382534       0.47170076      -0.45363370      -0.24818420      -0.50638843      -1.57291379      -0.36820713 
H       2.72793184      -0.81167939      -3.99646748       0.03881156      -0.06804784      -0.20669607       0.21287949       0.31034842       0.51375790 
H       3.14022802       0.58591858      -4.25506756       0.37686342      -0.03018544      -0.25873821       0.37802185       1.19457595      -0.73512183 
O       3.49056670      -1.31306791      -0.27196885       0.15222441      -0.56083413       0.76951260       0.16882396      -0.74094474       0.87997332 
H       4.22291616      -1.05053505       0.31932248      -0.05924689      -0.05588511       0.01809836      -0.30196104       0.07193808      -0.45784301 
H       3.12501838      -2.11278258       0.16336499      -0.05454279      -0.27635977      -0.12872179       0.25715473       0.51569014      -0.42266134 
13
Properties=species:S:1:pos:R:3:momenta:R:3:forces:R:3 pbc="F F F" energy=-8316.882292760845
O       1.75545106       0.32046809      -1.24847328       0.27229522      -0.19303956       0.04748763      -0.75438988      -1.01003694      -0.09089157 
H       2.08059455       0.22675499      -2.20770168      -0.26613663       0.04285040      -0.15353031      -0.37916873       0.08596610       0.64844071 
H       0.75862047      -0.05404146      -1.07864466      -0.11447396       0.02944553      -0.11817627       1.01330582       0.62720040      -0.21323762 
H       2.34395299      -0.31734289      -0.66964163       0.10990270       0.04076089      -0.44503018      -0.18146597       0.35219068      -0.95957834 
O      -0.48272315      -0.66248153      -0.54957020       0.17522217      -0.32623703       0.47111238       1.27638306       0.64131882       0.65413440 
H      -0.99735491      -1.08633607      -1.21026044       0.45212902       0.30914892      -0.01167631      -1.06308927      -0.71271190      -0.93132049 
H      -1.07185121      -0.17303834       0.03303996       0.01196948      -0.02193099       0.00154019      -0.16983855       0.09476095       0.05763461 
O       3.02667541      -0.00012295      -3.73528584       0.07581011      -0.56671709       0.05835362      -0.36180274       0.05276831       2.58597600 
H       2.92897883      -0.03129759      -4.66649123       0.07856685       0.42984808       0.18704394       0.26141236      -0.02019482      -1.41597900 
H       3.94658260      -0.03096860      -3.44424611      -0.33216296      -0.09665943       0.14942328      -0.00616831      -0.00094687      -0.74780289 
O       3.37986754      -1.29645970      -0.32098819      -0.33119382      -0.07579983       0.00764207      -0.61840069       0.33358635      -0.61237950 
H       3.99121704      -1.01906949       0.33931341       0.01870713       0.10432500      -0.02341642       0.95810539       0.12890028       0.97595402 
H       3.44043381      -2.24119538      -0.43604812      -0.15063530       0.32400510      -0.17077362       0.02511750      -0.57280137       0.04904968 
13
Properties=species:S:1:pos:R:3:momenta:R:3:forces:R:3 pbc="F F F" energy=-8316.801506972835
O       1.81410907       0.25284328      -1.44782671       0.40413028      -0.06570554       0.89687116       0.76598771       0.66824191       0.13466224 
H       2.14774608       0.11646410      -2.41583499      -0.11788871       0.08965900       0.24310190       0.63060527      -0.19084863      -0.00858375 
H       0.88712229       0.02494676      -1.39994547      -0.27248852       0.04999200      -0.30337564      -1.98984348      -0.36602168       0.61027680 
H       2.29602733      -0.33686981      -0.81678338       0.28141633      -0.03365530      -0.20891813       0.72311201      -0.19467226       0.12208792 
O      -0.40774517      -0.57679993      -0.57883844       0.42239569       0.27840280      -0.44656551       2.11643507       0.65197745       0.96645792 
H      -1.25157619      -0.77116586      -0.90489682      -0.44557886      -0.06007052       0.28546874      -2.18540793      -0.48399701      -0.71460941 
H      -0.51591133      -0.12558238       0.27305180       0.08848053      -0.05339712      -0.08320135      -0.20881483      -0.17883226      -0.23230065 
O       2.84672178       0.10130034      -3.58328651      -0.61646367       0.49104639      -0.19628583      -1.53969500       0.93099601       0.35382288 
H       3.31813792       0.92718290      -3.60111520       0.23793320       0.06717158      -0.12187474       0.72483722       0.47642770      -0.43676303 
H       3.34370480      -0.60269101      -3.93798956       0.02846817       0.03997404      -0.37532148       1.18624118      -1.21281666      -0.79260734 
O       3.43663983      -1.42867344      -0.28016587       0.40373455      -0.67291240       0.30711120      -0.83133003       0.58983175      -0.94929634 
H       4.00338198      -1.47646118       0.48222999       0.01410217       0.15506849      -0.09046106       0.31633800      -0.26092414       0.58223502 
H       3.02660479      -2.28024944      -0.45117790      -0.42824116      -0.28557341       0.09345075       0.29153480      -0.42936217       0.36461775 
13
Properties=species:S:1:pos:R:3:momenta:R:3:forces:R:3 pbc="F F F" energy=-8316.436550696943
O       1.88499786       0.13813729      -1.26456324       0.41777478      -0.50736944      -0.60639466       0.89228779      -0.59351105      -1.20919211 
H       2.06554031       0.05606025      -2.25981723      -0.19256693      -0.31686268       0.30431765       0.38839714       0.40202471       0.94783638 
H       0.89054042       0.19173659      -1.13132323      -0.44166789       0.13511586       0.06677267       0.07072349      -0.64692932       0.58482632 
H       2.39896741      -0.65121167      -0.72916718       0.30269695      -0.01824915       0.04358877      -0.82618216       0.49101815      -0.37733627 
O      -0.45213166      -0.43124308      -0.54367715       0.28010326       0.58543180       0.39200039      -1.90479717      -2.02631075      -1.66494998 
H      -0.98763297      -1.13455934      -1.09914484       0.22453431       0.04433975      -0.36153922       1.58216947       2.04543924       1.61625576 
H      -1.13815332       0.00798822      -0.02087767      -0.39539951       0.09698595      -0.25455678       0.06747760       0.09620718       0.02930976 
O       2.94776950       0.25783196      -3.86890711       0.04378045       0.85201071       0.03781209      -1.81698169      -1.93423052      -2.63265679 
H       3.64911267       0.74269928      -4.31284356      -0.08402646      -0.12180942      -0.05219389       0.33617497       0.37744837       0.24953005 
H       2.52153839      -0.22965759      -4.69583113      -0.16325256       0.10152118      -0.33550860       1.17876173       1.38042612       2.63854425 
O       3.33718310      -1.62843280      -0.15463046      -0.09531861      -0.89285228       0.80073062       0.18932935      -0.51082776       1.62955509 
H       4.15508420      -1.06575089      -0.13238618       0.06274656      -0.06833361      -0.11686542      -0.67005590      -1.17082246       0.55847748 
H       3.25434346      -2.24528455       0.68296227       0.04059566       0.11007132       0.08183639       0.51269538       2.09006809      -2.37019994 
13
Properties=species:S:1:pos:R:3:momenta:R:3:forces:R:3 pbc="F F F" energy=-8316.608375078069
O       2.05176708       0.01769184      -1.37311574       0.18311785      -0.41428024      -0.20212224      -1.83745607      -0.10508259      -0.39478819 
H       2.25107787       0.04279358      -2.36228344       0.13312076       0.10423072      -0.19186694       0.11499212       0.38473436      -0.03142323 
H       0.97807120      -0.06166721      -1.28019155      -0.21266881      -0.08289512       0.19556081       2.13463730      -0.75873380       0.32615612 
H       2.65960184      -0.70016361      -0.92581667       0.14797205      -0.00133494       0.41924954      -0.88385110      -0.04410507       0.18503808 
O      -0.49321456      -0.28771101      -0.66350283      -0.70954637       0.16766212      -0.42371787      -0.90884619      -0.60858643       0.37315205 
H      -1.30546655      -0.87994935      -0.49132132       0.50038680       0.29583474       0.17938810       1.94715955       1.49593883      -0.33625829 
H      -0.44372022       0.42092594       0.00201873       0.49408097      -0.05690703      -0.25154423      -0.70602849      -0.44816281      -0.02993862 
O       2.77971186       0.28453417      -3.81069754      -0.53618211       0.08393826      -0.52572878      -2.01532047       0.73614849      -1.98147937 
H       3.67307380       0.53992184      -3.88322133       0.03476515      -0.07472560       0.00601628       2.23804880       0.25468652       0.31079989 
H       2.44197760       0.76221744      -4.63281313      -0.16133402      -0.23497551       0.47338921      -0.13172429      -1.06676702       1.57919039 
O       3.32956103      -1.74801837      -0.03927004       0.22480463       0.28174204       0.55417194       0.10086173       0.13234388      -1.69140795 
H       4.29280345      -1.83504195      -0.08668293      -0.23908538      -0.01359364       0.01344626      -0.16794807      -0.02923953       0.37511743 
H       3.05541784      -1.50920077       0.83179984       0.14056849      -0.05469579      -0.24624209       0.11547517       0.05682516       1.31584170 
13
Properties=species:S:1:pos:R:3:momenta:R:3:forces:R:3 pbc="F F F" energy=-8316.72946729064
O       1.94681710      -0.11838089      -1.46682199       0.61205687      -0.47218738      -0.48871243      -0.55175427       0.30602000      -0.89563542 
H       2.29027762      -0.06570217      -2.42857554       0.12813062      -0.03468017       0.09895224       0.47821755      -0.09642624       0.71736488 
H       0.90800856      -0.10652568      -1.33782772      -0.02469984      -0.26554148       0.37545045       0.82836617       0.03363757       0.31114643 
H       2.42001852      -0.75255463      -0.86443663      -0.15418864       0.13301832       0.00385093       0.26897370      -0.03944194       0.25688369 
O      -0.33663143      -0.18103593      -0.69420735      -0.17225674       0.47864687       0.18220564       1.14435723       1.78413462      -0.73274413 
H      -0.55761572      -1.04009755      -0.45211252       0.00585938      -0.14901295      -0.17282023      -1.02970334      -2.43616130       0.79415342 
H      -1.09560944       0.38510512      -0.67021202      -0.25272347      -0.21203436      -0.33246936      -0.77651414       0.47311322       0.03894555 
O       2.80665053       0.28675236      -3.81264618       0.13174028       0.11422081      -0.25246111       2.05786745      -1.46760153       1.31064172 
H       3.61756508       0.43491596      -4.33925645       0.23095922      -0.16200234       0.00741957      -1.07932984       0.20718417       0.16371178 
H       2.01693681       0.66568413      -4.10593940      -0.14212192       0.10758321       0.01462885      -1.33696315       1.36453211      -1.81952717 
O       3.29925945      -1.63870149       0.12556643      -0.51261989       0.36203099       0.35772310      -0.76638929       0.70829003      -0.69339098 
H       3.78756000      -2.32694231      -0.29852050      -0.04131007      -0.06199615       0.01095174       0.65170935      -0.86855743      -0.34660571 
H       3.44954888      -1.71773422       1.05766014       0.19117419       0.16195463       0.19528062       0.11116258       0.03127671       0.89505592 
13
Properties=species:S:1:pos:R:3:momenta:R:3:forces:R:3 pbc="F F F" energy=-8316.70410785952
O       2.06103948      -0.05504148      -1.39864820      -0.63191893       0.81412826       0.71404931      -0.61622394       1.69547089      -0.52978285 
H       2.26361355       0.14456108      -2.34067988       0.08422946       0.16681470      -0.06306413      -0.32007784       0.16316635      -1.03565767 
H       1.11440376      -0.18494691      -1.14711566      -0.29367007      -0.23903518       0.23764354      -0.76738518      -0.33098613       0.20330726 
H       2.67372447      -0.65193996      -0.98646563      -0.08562214       0.13207107       0.18202502       0.90393221      -1.86369836       1.20509064 
O      -0.47257355      -0.30108703      -0.63304690       0.58435569      -0.25043682      -0.68311249      -1.73393472      -0.67276157       0.17236136 
H      -1.12476734      -0.98728416      -0.27944502      -0.17396449       0.07443788      -0.00272191       1.57639540       1.07326003      -0.58689046 
H      -1.08411388       0.36062506      -1.01769091      -0.28923731       0.15448415       0.11526229       0.49736115      -0.23769026       0.23036754 
O       2.68888954       0.32485622      -3.93761793       0.21474936      -1.06151082      -0.24508016      -0.43416257       0.11808090       0.18864353 
H       3.62225333       0.06853341      -3.90739050      -0.26938800       0.17463609      -0.27397734      -0.19093862       0.31175330      -0.94708111 
H       2.39512285       0.69217952      -4.80844771       0.24728170      -0.10850943      -0.01914378       0.82902826      -0.53465985       1.07252380 
O       3.39814460      -1.64760578       0.12347308       0.84455852       0.02157933      -0.16945547       0.95880464       0.60658491       0.46093887 
H       3.54236650      -2.52146211       0.55216894      -0.33254443       0.20550025       0.18695940      -0.02267385       0.93328149      -0.42758408 
H       4.07842101      -1.00744413       0.45982986       0.10117064      -0.08415949       0.02061572      -0.68012494      -1.26180169      -0.00623683 
13
Properties=species:S:1:pos:R:3:momenta:R:3:forces:R:3 pbc="F F F" energy=-8316.664689295218
O       1.96714435       0.13852214      -1.29934180       1.42765252       0.21974488       0.04587717       2.63705714      -0.49845706      -0.49728613 
H       2.41303380       0.24313841      -2.27947902       0.40712980       0.06211254      -0.18690773      -1.36490933      -0.45794336       1.14325096 
H       1.04503894      -0.16559576      -1.27180517      -0.23275601       0.00091640       0.23891683      -1.31961412       0.15199616      -0.28687495 
H       2.53284813      -0.57255423      -0.75414845      -0.29378240       0.03389384       0.18235363       0.02383489       1.29565958      -0.81125425 
O      -0.52373017      -0.45145003      -0.84597779      -1.29998585      -0.79753629      -0.40013491      -0.66349387       0.87237214      -0.39974351 
H      -0.65470664      -0.91674003      -0.03707242       0.14613394       0.27409785      -0.40410045       0.16729993      -1.17860954       1.11427569 
H      -1.26811811       0.17221672      -0.74976777       0.10484038      -0.15765409      -0.11940472       0.43993614       0.14569509      -0.70127911 
O       2.79465444       0.07274249      -3.70239552      -0.00365963       0.19378632       1.50130840      -0.87255568       0.07525573      -0.85656615 
H       3.60964182       0.41091257      -4.03827126       0.22934819       0.18376452       0.15490212       1.69176242       0.36708251       0.18814999 
H       2.27295239       0.23004053      -4.51586209       0.18478877      -0.29630038       0.15646300      -0.59016097      -0.33350365       0.76406346 
O       3.45388829      -1.44278145      -0.03471173      -0.96884649       0.34957499      -0.80008515      -0.77745429       1.19211547      -1.99388104 
H       2.91476912      -1.91497833       0.54613158       0.40295918      -0.16885274      -0.08103904      -0.92981775      -1.55100347       1.82912847 
H       4.35436138      -1.50872111       0.20574602      -0.10382240       0.10245215      -0.28814914       1.55811548      -0.08065959       0.50801656 
13
Properties=species:S:1:pos:R:3:momenta:R:3:forces:R:3 pbc="F F F" energy=-8316.74474109424
O       1.76014074       0.32131585      -1.12623108      -0.56077775       0.63699034       1.08334575       0.57438011      -1.30937224       4.13586841 
H       2.15687899       0.25347673      -2.00698203       0.11967262      -0.00166270       0.13613214       0.56205857      -0.44696034      -1.32406454 
H       0.80959822      -0.09058496      -1.01619855      -0.16651409      -0.00378063       0.00791135      -0.03570330       0.51908109      -1.05989283 
H       2.31009219      -0.26688763      -0.40991749      -0.15878411       0.13738324      -0.17560210      -0.23433701       1.23045993      -2.39044169 
O      -0.50076435      -0.57759685      -1.13599546       0.10596743      -0.46898963      -1.60917445      -0.26094714      -0.08965456      -0.12898493 
H      -0.90114143      -1.09409028      -0.42641624       0.07970951      -0.34787714       0.30682327      -0.41844649       0.05100617      -0.24308815 
H      -1.15312963      -0.28679734      -1.80034890       0.10320306      -0.05712793      -0.41439493       0.16268826      -0.27022986       0.61218028 
O       2.96883261       0.12450135      -3.46667688       0.35174857       0.93751567       0.03289885       1.62513623       2.72090909       0.11209205 
H       3.51581878       0.93861709      -3.78145991      -0.01052217      -0.04343162       0.26311068      -1.40613443      -2.10091933       0.82488191 
H       2.76099168      -0.34062031      -4.26641557       0.03194323      -0.27708307       0.21961161      -0.26447327      -0.54384530      -0.77074514 
O       3.45229971      -1.53013072      -0.11743097      -0.43500479      -0.20379892      -0.07806402       0.25584179       0.12352589       0.03891744 
H       3.59159039      -1.78699783       0.80445516       0.11025907       0.06825194       0.21726622       0.07995758      -0.06793098      -0.07319995 
H       4.31082782      -1.68260545      -0.56410511       0.42909943      -0.37638955       0.01013564      -0.64002091       0.18393045       0.26647715 
13
Properties=species:S:1:pos:R:3:momenta:R:3:forces:R:3 pbc="F F F" energy=-8316.552865352809
O       1.85800871       0.32125240      -0.98696246       0.50371157      -0.54203841      -0.08142366      -0.44404208       0.26350712       1.53787599 
H       2.32979171       0.53505459      -1.83554943       0.17266884      -0.10332428      -0.02417717      -0.15506013      -0.01891889      -1.23602232 
H       0.92491663      -0.04004813      -1.08770681      -0.17953364       0.06874436      -0.28250851       0.16553658      -0.09948361      -0.74476022 
H       2.45126078      -0.29177232      -0.46536983       0.19210346       0.05979313      -0.01544946      -0.20114100      -0.38698465      -0.29382378 
O      -0.51393527      -0.83975293      -1.51615542       0.45556958      -0.10157754      -0.68068122       0.88318358       0.18123662       2.75469277 
H      -0.96663062      -0.82750223      -0.61837214      -0.07234282       0.02278693      -0.30779413       0.10639066      -0.15024959      -2.09025368 
H      -1.12510865      -0.77259491      -2.24030934       0.21945946       0.00059224      -0.02664010      -0.79789318       0.14509418      -0.24491781 
O       2.94218439       0.43113576      -3.26349273      -0.67070303       0.93592388       1.17568125      -1.84169618      -3.11352291       1.53817698 
H       3.45874821       1.15926182      -3.46721044      -0.41932974      -0.09383728       0.09132486       2.16260127       2.02898447      -0.92010510 
H       3.45787193      -0.39996588      -3.14489014       0.27340305       0.08740288       0.02715077      -0.01144681       1.19373546      -0.66279547 
O       3.37854704      -1.54270517      -0.13253447      -0.21047885      -0.49106756       0.13005862       1.01814545      -2.37274435      -0.41731299 
H       3.37767378      -1.83078690       0.78988618      -0.00708471       0.01980358      -0.10062747      -0.02890283       0.32431709       0.32385564 
H       3.74225506      -2.39350825      -0.55965421      -0.25744316       0.13679807       0.09508622      -0.85567534       2.00502905       0.45538999 
13
Properties=species:S:1:pos:R:3:momenta:R:3:forces:R:3 pbc="F F F" energy=-8316.896944581635
O       1.75585740       0.20261114      -0.76535632       0.36259305      -0.12839220       0.61149677       1.77051647       0.36819669      -0.39839682 
H       2.35920394       0.49827758      -1.54348604      -0.28326735       0.25332827       0.20567325      -1.45377815      -0.15017708       0.31806044 
H       0.84631941      -0.14177312      -1.09320775      -0.13541511      -0.10936898      -0.24379093       0.45855036      -0.15501735      -0.30817442 
H       2.33167575      -0.53177092      -0.32925854       0.19579694       0.03297101       0.26321999      -0.71934219      -0.10439999      -0.28917223 
O      -0.26590581      -0.84131745      -1.77943227       0.98218935       0.39048033      -0.53850026      -0.14257686       0.16022773       0.55102509 
H      -1.18336416      -0.92265899      -1.50421820      -0.10458267      -0.04665021      -0.12494312      -0.20687857       0.05238655       0.11395093 
H      -0.20594593      -1.21030850      -2.65517038       0.06684461      -0.29134005      -0.15865998       0.08012825      -0.24650573      -0.64885976 
O       2.95885347       0.73390483      -3.21610762       0.60909875       1.06640730      -0.04378084      -0.49165420      -0.01465915       0.11942297 
H       2.58949647       1.11504227      -4.03249206      -0.04353907      -0.06062009      -0.35692136       0.09791314      -0.13913333       0.43286284 
H       3.84535756       1.08818950      -3.15136050      -0.28714568       0.29890267       0.18762690       0.49257562       0.15401690      -0.15357703 
O       3.24500024      -1.74921471      -0.07399299      -1.69078648      -1.21729337       0.01428441       0.68827011       2.50027896       0.40204116 
H       3.63669711      -1.75414845       0.79701992       0.20844370      -0.01746117       0.18584539       0.56081426       0.41693459       0.62963319 
H       2.97104304      -2.62263603      -0.13687341       0.11976995      -0.17096351      -0.00155023      -1.13453824      -2.84214879      -0.76881638 
13
Properties=species:S:1:pos:R:3:momenta:R:3:forces:R:3 pbc="F F F" energy=-8316.698106740094
O       1.89785522       0.21458180      -0.76538263       1.28358504      -0.52990576      -0.02550913      -0.29750978      -0.67244082       0.18181169 
H       2.42787605       0.43638674      -1.57540657      -0.11110709       0.23932223       0.14975746       0.23899659       0.36303491      -0.09797114 
H       0.92737005       0.13804267      -1.12440910      -0.12793757      -0.08815514      -0.18328786       0.99648340      -0.61055063       0.63479739 
H       2.26997506      -0.69498890      -0.35412069       0.12582753       0.02767188       0.08057102      -0.56205638       0.90621924      -0.76685995 
O      -0.12978135      -0.78891768      -1.81646041      -0.72467468       0.32255819       0.06727172       0.20511326      -0.24953751      -0.47751921 
H      -1.06848332      -0.77016196      -2.01137774       0.24039915       0.20771077       0.13632690      -0.49717435       0.20676551       0.16950971 
H       0.24940933      -1.26297617      -2.57220252      -0.05675161       0.08315457       0.05971675      -0.05792517       0.04760178       0.14885887 
O       2.92430681       0.95610780      -3.08522963       0.01502868       0.02754191       0.11105784      -0.93073147      -3.23048695      -1.83231367 
H       2.82839923       0.35971241      -3.92041149      -0.11991009      -0.09149786       0.31048722       0.27649963       1.48191430       2.23357953 
H       3.27133261       1.74775387      -3.44542142      -0.04689568       0.14382442      -0.01435185       0.66674127       1.62291914      -0.34126142 
O       2.97446606      -2.00252843      -0.06698535       0.07696013      -0.18966912      -0.66956514       0.65847283      -1.52246138      -0.37753062 
H       3.92373012      -2.04816633       0.18253241      -0.16133266       0.05271058       0.02086700      -0.71443309       0.23415653      -0.03728137 
H       2.78876093      -2.91528751      -0.42862485      -0.39319115      -0.20526666      -0.04334194       0.01752326       1.42286589       0.56218020 
13
Properties=species:S:1:pos:R:3:momenta:R:3:forces:R:3 pbc="F F F" energy=-8316.503439021148
O       2.06938688       0.17014410      -0.73826526       0.94649255      -0.51071185      -0.52599496       1.01049444      -1.39268807      -1.68035534 
H       2.64096033       0.37172248      -1.60273563      -0.22063499       0.17558885       0.11675347      -0.26159558       0.60838691       0.73871633 
H       1.25110914      -0.01598483      -1.32339053      -0.04488756      -0.01750197       0.00920658      -0.24815261      -0.37271647       1.08505621 
H       2.51248196      -0.76291092      -0.43594445      -0.26194316      -0.08232790      -0.01853761      -0.66709299       1.00638821      -0.19773067 
O      -0.23800264      -0.50383961      -1.85163353      -0.11065161       1.45663584       0.17539003       2.38174875      -1.29904568      -1.29954057 
H      -0.88098727      -0.06367897      -1.37274299      -0.32874398      -0.05975030       0.10902871      -2.30652885       1.44418568       1.57412400 
H      -0.63885132      -0.76482483      -2.68573551      -0.11884130       0.09982126      -0.12642473       0.03614212      -0.01511659      -0.15577177 
O       2.85196691       0.83424601      -3.02391369       0.16433945      -0.77743173       0.01851885      -1.09755466       2.57428726       1.96025006 
H       3.33881245       0.23971223      -3.54395358       0.06282584       0.07021671       0.20281272       1.52378728      -0.70405593      -1.57620806 
H       3.15361079       1.79060074      -3.04025551       0.10909896       0.10736068       0.19266413      -0.08206434      -1.87750709      -0.52648887 
O       3.00151449      -2.16452903      -0.21703330      -0.67114241      -0.57817892       0.11249420      -2.92797905       0.24999452      -0.06615334 
H       3.80095122      -2.53678376       0.13771266       0.25556965       0.10177358      -0.03375780       0.37165317      -0.50025726       0.61900538 
H       2.15428648      -2.58151623       0.15382123       0.21851856       0.01450576      -0.23215359       2.26714231       0.27814450      -0.47490336 
13
Properties=species:S:1:pos:R:3:momenta:R:3:forces:R:3 pbc="F F F" energy=-8316.59909403379
O       2.04956872       0.12177669      -0.73802229      -0.38463547      -0.23015470      -0.42383135       0.05973836      -1.72610456      -1.57753154 
H       2.59429071       0.28683903      -1.59934688      -0.06442745      -0.02005706       0.09069060      -0.16224820       0.32455740       0.49146129 
H       1.11056834       0.11493609      -1.13291523       0.02698483      -0.07696639       0.21321151      -0.06715819      -0.05060197       0.70421034 
H       2.24018887      -0.92104652      -0.60136165      -0.01120150      -0.07379990       0.20542015       0.41634557       1.28319361       0.43619541 
O      -0.37151073      -0.14166758      -1.65088577      -0.29556613       0.67892577       0.28714801      -2.26407405      -1.34854967      -0.38320406 
H      -1.18089019      -0.77486116      -1.51948233       0.11099568      -0.15281637       0.05664233       2.31453992       1.70893152      -0.18144832 
H      -0.55514768       0.29338835      -2.50472955      -0.21988603       0.21720945       0.25289312      -0.03099449      -0.19504381       0.37857206 
O       3.03437131       0.59680686      -3.11500836       0.57426168      -0.35036728      -0.11893240       0.08874660       0.51553693      -0.25308534 
H       3.80475634       0.18886340      -3.58381672       0.12951781       0.01335976      -0.13914382      -0.95385382       0.98733233       0.27921619 
H       2.80929896       1.51099293      -3.44471400       0.18595563      -0.31943402       0.00058793       0.88502340      -1.47635818       0.11762645 
O       2.97345832      -2.23759719      -0.28863416       0.01157918       0.48504000      -0.52826806       2.31712734       2.35171350      -2.33993372 
H       3.96815549      -2.27980301      -0.21667689      -0.12166817      -0.34329568       0.03323497      -1.75976788      -0.27827674       0.28765095 
H       2.52493205      -2.79530821       0.28199678       0.05808993       0.17235642       0.07034699      -0.84342454      -2.09633035       2.04027028 
13
Properties=species:S:1:pos:R:3:momenta:R:3:forces:R:3 pbc="F F F" energy=-8316.841223000632
O       1.96302873       0.13918488      -0.94908369      -0.28596510       0.99812427      -0.13290929      -0.03426100      -1.69509247       0.76941351 
H       2.65574296       0.41103653      -1.65892507      -0.07368552      -0.07406419      -0.20128645      -1.09154202      -0.24659586      -0.23694842 
H       0.98444082       0.04930188      -1.27952484       0.07218073      -0.38844373      -0.10039847       0.36037015       0.36815097      -0.28227895 
H       2.15364018      -0.83731348      -0.64766255       0.15735672       0.09676705       0.02534248       0.58015773       1.27802583      -0.09993242 
O      -0.45853838      -0.03303350      -1.65601559      -0.74593822       0.23656372      -0.16905446       2.13267039       0.75283692      -0.78178005 
H      -1.03832247      -0.71905742      -1.40951341      -0.04376418       0.13478590      -0.20248385      -1.39728910      -1.16112056       0.56865141 
H      -0.79395686       0.81817118      -1.40661964       0.06170226       0.00517216       0.04078065      -0.87267654       0.60707949       0.25106853 
O       3.23661444       0.44926484      -3.06924150       0.60841940      -0.57057343       0.69425447      -0.88665908      -1.44490765       1.69497335 
H       4.05871367      -0.01260459      -3.02639290       0.06710235       0.09597575      -0.02240354       1.10832283      -0.62564696      -0.22040470 
H       3.36223364       1.15822275      -3.64498069       0.12170615       0.02626290      -0.25290438       0.27572707       2.09260578      -1.59489052 
O       2.91972540      -2.20787938      -0.20158821       0.02621179      -0.63549108       0.00118703       0.17107992       0.02375540       0.04492479 
H       3.74725213      -2.26406672       0.30170832      -0.05407073       0.08842944       0.40053672      -0.22048562       0.15972237      -0.05522885 
H       2.58412104      -3.11012639      -0.22575158       0.08874435      -0.01350877      -0.08066092      -0.12541474      -0.10881327      -0.05756770 
13
Properties=species:S:1:pos:R:3:momenta:R:3:forces:R:3 pbc="F F F" energy=-8316.864109528748
O       1.92599886       0.17887967      -1.04403539       0.17931174      -0.91832078      -0.23437107       2.40827081       0.46704311       0.32560212 
H       2.71650943       0.25275261      -1.74709132       0.20088872      -0.16955271      -0.14780759      -1.62039617       0.25657064      -0.30628414 
H       0.96397928       0.22014293      -1.24768616       0.03738191      -0.24524108      -0.33977608      -1.15288000       0.31521026      -0.88458786 
H       2.09565984      -0.64656752      -0.57443306       0.18776768      -0.04261376       0.09038215       0.39926104      -1.18807178       0.87169654 
O      -0.49327216       0.06406252      -1.55551053      -0.05624567       1.07593132       0.44694883       0.52825566      -0.57263809      -0.21234788 
H      -0.67991893      -0.63813853      -2.20498483       0.13024119      -0.08787391      -0.25586790      -0.45307456       0.61653224       0.34163604 
H      -1.21646928       0.68789017      -1.45870519      -0.16490793      -0.12667297      -0.02806699      -0.32693544      -0.09953849      -0.21626739 
O       3.38327459       0.25257114      -3.08043253       0.22210687      -0.26380815       0.05097486       1.08034649       0.79161400      -0.29266836 
H       4.37071893       0.30778211      -3.07949522      -0.10598727      -0.10268812       0.11694296      -0.92906870      -0.12318271      -0.05886216 
H       3.10159991       0.97086082      -3.69381751      -0.19373299      -0.07099439      -0.08071202       0.18740379      -0.61679771       0.49872502 
O       2.86412506      -2.16776376      -0.12701911      -0.50820999       0.69465975       0.58466494      -0.25310283       0.39582097       0.19284523 
H       2.87967169      -2.59848176       0.75251740       0.00474354       0.09985975      -0.06394397       0.17717290      -0.01291243      -0.98572469 
H       3.17584489      -2.74861333      -0.83804798       0.06664220       0.15731505      -0.13936811      -0.04525299      -0.22965000       0.72623754 
13
Properties=species:S:1:pos:R:3:momenta:R:3:forces:R:3 pbc="F F F" energy=-8316.97947659735
O       2.15553415       0.13911530      -0.97323161       0.33821617       0.51569992      -0.15980387      -0.68401300      -2.12403306       0.54025741 
H       2.75098124       0.25716328      -1.78692668       0.15534539       0.25178608      -0.09773655      -0.98859017       0.04871021      -0.23125710 
H       1.11790470       0.09647093      -1.18070405       0.05330239       0.08155131      -0.33406446       1.31152468       0.52740511      -0.25195592 
H       2.37197830      -0.84510190      -0.60245761       0.13440797       0.03989915       0.12509491      -0.23006346       1.17914571      -0.52224245 
O      -0.42265246       0.21907017      -1.52037457       0.42452045       0.20682923       0.12190169       0.71152493      -0.10729455       0.18792218 
H      -0.90310943      -0.09815004      -2.28689909      -0.10263887       0.31061220       0.37843208      -0.17226251      -0.09622587      -0.19200307 
H      -1.04161688       0.68922743      -0.95860641      -0.00152683      -0.12187159      -0.10501815      -0.22118047       0.14640744       0.14198678 
O       3.37800638       0.23491397      -3.29463245       0.31267553       0.49095943      -0.65398296      -1.15080998      -0.53041560       0.86427808 
H       4.27865541       0.50838788      -3.27887526      -0.08825803       0.04301144      -0.18856147       1.20044579       0.44252039      -0.50209224 
H       2.98691742       0.37631809      -4.16050297       0.00407900      -0.10511991       0.08669874       0.20174883       0.16153623      -0.15038556 
O       2.58908100      -2.25588222      -0.03594253      -1.13717639      -1.41646836       0.48754243      -0.44298140       0.60973823      -1.19998651 
H       2.86153342      -2.18598010       0.87311059      -0.04845923      -0.25284032      -0.02639171       0.32259982      -0.73686011       0.61008209 
H       2.66940745      -3.14097888      -0.43714397      -0.04448755      -0.04404857       0.36588934       0.14205694       0.47936586       0.70539631 
13
Properties=species:S:1:pos:R:3:momenta:R:3:forces:R:3 pbc="F F F" energy=-8317.128767317354
O       2.19694767       0.03716305      -1.06733012       0.50646919      -1.84286322       0.10295794       1.38117055      -1.82971592       1.03817152 
H       2.76575132       0.13671015      -1.88842809      -0.23977381      -0.11653952      -0.01483322      -0.13594239       0.27168839      -0.40409870 
H       1.22157380       0.05188131      -1.31393031       0.01737681       0.00237662      -0.06819117      -0.43679204       0.08006089       0.03344171 
H       2.43849577      -0.89088803      -0.62162651       0.00159611       0.39087721       0.05936676      -0.70595676       1.20710299      -0.46088200 
O      -0.21046103       0.25436925      -1.59169744       0.66644324       0.42983978      -0.13448163      -0.64822023       0.14654297       0.08648061 
H      -0.79654601      -0.34580925      -2.07763043      -0.06346601      -0.11127479      -0.14278894       0.04539379       0.18356334       0.17412553 
H      -0.76419805       0.78773198      -0.98964967      -0.16985298       0.21953046       0.02116220       0.24560153      -0.31287584      -0.37012778 
O       3.31721168       0.31345174      -3.34827127      -0.75532604      -0.29838156      -0.06397736      -0.74563093      -0.70429844       0.56468837 
H       4.09584173       0.81597686      -3.52472074      -0.09181301       0.19035277      -0.06913460       1.01375486       0.63794884      -0.29732742 
H       2.68448719       0.51938779      -4.03824621       0.01493701       0.15582269      -0.10256509      -0.12194443       0.09908452      -0.31986060 
O       2.41264723      -2.25802613       0.16667887       0.21969301       1.02870675      -0.02475985       0.06669677      -1.06038230      -0.05141662 
H       2.90000412      -2.37503891       0.98972946       0.05153870      -0.02536796       0.33360545       0.15204791       0.44495471       0.29878859 
H       2.28731409      -3.19719952      -0.09358581      -0.15782221      -0.02307921       0.10363951      -0.11017862       0.83632585      -0.29198321 
13
Properties=species:S:1:pos:R:3:momenta:R:3:forces:R:3 pbc="F F F" energy=-8316.85350410109
O       2.29201611      -0.05954189      -1.03022964       0.38609372       0.40301062      -0.23677205      -1.35241460      -1.85277499       0.69704438 
H       2.60604822      -0.04038727      -1.96469196      -0.05269461      -0.05775116      -0.14985905       1.00383778       0.15218855      -0.68740726 
H       1.25873484      -0.00251340      -1.23068390      -0.15367732       0.05722015      -0.03905708       0.87521698       0.13888821       0.79741485 
H       2.52284435      -1.01120256      -0.54241471      -0.11170711       0.18607898       0.08523566      -0.92560360       1.27673321      -0.87981900 
O      -0.20419763       0.36588178      -1.61066824       0.19581404       0.25893865       0.24638878       0.32698367       0.00839098       0.02433309 
H      -0.95738226      -0.21524430      -1.73593733      -0.01000100       0.12924762       0.20954629      -0.21070634      -0.19272106      -0.04129220 
H      -0.54435224       1.26811349      -1.63282290       0.20369044      -0.11778895      -0.11387074       0.04288721       0.06998811       0.04535111 
O       3.12720431       0.35607788      -3.46973099      -0.50155631      -0.02759699      -0.21972948       0.82348393       0.64124885      -0.29429813 
H       3.92298588       0.92096364      -3.64238941      -0.11415430       0.00428878      -0.08900959      -0.97759932      -0.71246013       0.23254691 
H       2.68093803       0.26188066      -4.32377837      -0.03420261      -0.12330104       0.08126004       0.10442965      -0.01744779       0.14390109 
O       2.54033666      -2.36861132       0.25945118      -0.08640448      -0.59894515       0.29175152      -0.44524165       0.62656832       1.71832680 
H       3.03685372      -2.05495955       1.07709255       0.15069696      -0.21845223      -0.29934729      -0.83924907      -0.88552900      -1.17091255 
H       1.68682367      -2.78027691       0.60511019       0.12810258       0.10505072       0.23346298       1.57397536       0.74692673      -0.58518909 
13
Properties=species:S:1:pos:R:3:momenta:R:3:forces:R:3 pbc="F F F" energy=-8316.900009030702
O       2.33585289      -0.05917730      -0.89808944       0.36011102       0.22498884       0.23103446      -0.54480649      -1.39147656       2.93034074 
H       2.74718056      -0.03743107      -1.74740012      -0.04794918      -0.13745172       0.25285615       1.03546685       0.37381017      -2.37521889 
H       1.35009293      -0.03093915      -1.04573122       0.06995527      -0.01986683       0.06527227      -0.31423162       0.56347989      -0.28921451 
H       2.57184896      -0.96523994      -0.38713604      -0.02286031      -0.12678110      -0.06166739      -0.34155429       0.69853222      -0.80226997 
O      -0.15512036       0.45495320      -1.52295867      -0.27667889       0.39978835       0.28872259       0.89095506      -0.11286785      -0.61548248 
H      -0.85202376       0.34688128      -0.88712995      -0.05547897       0.32957238       0.23324194      -0.83390486       0.10285952       0.25010330 
H      -0.49850567       0.86246663      -2.33677979       0.17784199       0.08370268      -0.12417985      -0.00273299      -0.17019885       0.56905001 
O       2.91904762       0.35387352      -3.47114646      -0.55320243      -0.26889826       0.53540083       1.26397052       0.84678779       1.44219290 
H       3.72185346       0.64064807      -3.93862015       0.12761895       0.04086032      -0.11334505      -0.43518584      -0.15758069       0.08982440 
H       2.38279474      -0.12440797      -4.06576850      -0.18000539      -0.13646637      -0.17369485      -0.81746015      -0.83425484      -1.39546191 
O       2.60995699      -2.36810942       0.07529959       0.18371484      -0.37758704      -0.71960544      -0.40728227       1.25312128      -0.90083794 
H       2.70812588      -3.12888316      -0.48520367      -0.12183082      -0.11423122      -0.07108483       0.12876374      -0.66163149      -0.39482451 
H       2.80624550      -2.60923000       0.95911763       0.33876394       0.10236995      -0.34295085       0.37800235      -0.51058060       1.49179884 
13
Properties=species:S:1:pos:R:3:momenta:R:3:forces:R:3 pbc="F F F" energy=-8316.76220825616
O       2.23467554      -0.05325451      -0.94503873      -0.46131280       0.14825050      -0.36463683      -0.38000450      -2.13830229       2.12236525 
H       2.71978785      -0.09161123      -1.78945504       0.00115108      -0.36178414      -0.14451475      -0.52177683       0.60776855      -1.29447332 
H       1.19425954       0.11366770      -0.99910855      -0.28867524       0.10905708      -0.17900316       0.87472987       0.48310595      -0.44257525 
H       2.41299183      -1.02476210      -0.58092418      -0.40472106      -0.56722221       0.12618417      -0.27267321       1.02687454       0.00426855 
O      -0.16366032       0.61680819      -1.32806717       0.84774316       0.34637297       0.87658964      -0.45963762       0.64838458      -0.63638935 
H      -0.66692653       1.36755707      -0.90989742       0.09251761       0.13800826      -0.11882097       0.73376264      -1.00916583      -0.72059149 
H      -0.19766613       0.70823538      -2.31539239      -0.08244706       0.18248086       0.19893645      -0.29516696       0.19512176       1.30160412 
O       2.77377392       0.19944955      -3.38314128      -0.53109931       0.17526319      -0.21970003      -1.33024323      -1.27422339      -1.82249444 
H       3.50562532       0.75499568      -3.65833460      -0.17027993      -0.18844267       0.14735546       0.15989384       0.11331963      -0.56104031 
H       2.34034345      -0.23880589      -4.20600459      -0.05678966      -0.13261947      -0.14856849       1.48663718       1.23822221       1.99452053 
O       2.82474972      -2.42896013      -0.12546673       0.94541008       0.26049215      -0.39608588       0.91906455      -1.15592133       0.35068027 
H       2.63677573      -3.33438965      -0.47344298      -0.03856302       0.00982130       0.04989607       0.03863592       1.02665550       0.28182121 
H       3.63044973      -2.54715029       0.43951326       0.14706617      -0.11967783       0.17236833      -0.95322166       0.23816013      -0.57769576 
13
Properties=species:S:1:pos:R:3:momenta:R:3:forces:R:3 pbc="F F F" energy=-8316.69410109215
O       2.23150968      -0.20010685      -1.08269536       0.02841729      -0.45536749      -0.69708892      -0.62814127       0.45258234      -0.84545750 
H       2.64108219      -0.00661548      -2.09087662      -0.13038150      -0.08720228      -0.30297311      -1.70575284      -0.02772151       1.31732509 
H       1.19198711       0.02684545      -0.91879732       0.27006289       0.28720981      -0.32870811       2.10338263      -0.16646435      -1.15705179 
H       2.53565570      -1.11052403      -0.74691802      -0.14163305       0.01819410       0.08959602      -0.48218379      -0.00893053      -0.00513498 
O      -0.18162020       0.85719880      -1.04467547      -0.78858950       1.26284472       1.27759382       0.89576735       0.45925260       2.17982148 
H      -0.35558390       1.47911831      -0.30256411      -0.00843421       0.05187988       0.25155097       0.37718928      -0.61878740      -0.39017309 
H      -0.85921856       1.09951263      -1.64426508      -0.12943965      -0.12001912       0.19135197      -1.04548381      -0.01641909      -1.49620719 
O       2.69407592       0.15012956      -3.58140444       0.93006298      -0.82030643      -0.28588371       0.49176747      -1.72304510       0.70983775 
H       3.20917168       0.86775385      -3.93092979      -0.11731722       0.09436438      -0.42396644       0.43837570       0.91477495      -0.37373242 
H       3.20045639      -0.65497993      -3.84600315      -0.10530043       0.22458487       0.09232554      -0.57064547       0.64498921      -0.07918022 
O       2.94954293      -2.50325115      -0.17403377       0.13544782      -0.38627029       0.52922154      -0.19422438       0.09838234       0.70071735 
H       2.29709020      -3.25045112      -0.11994000      -0.00417923      -0.00061834      -0.08863159       1.03732488       0.97634473       0.41722648 
H       3.33455605      -2.26560785       0.71183199       0.06128382      -0.06929380      -0.30438800      -0.71737574      -0.98495819      -0.97799096 
13
Properties=species:S:1:pos:R:3:momenta:R:3:forces:R:3 pbc="F F F" energy=-8316.68740909144
O       2.06188513      -0.10067890      -1.26887251      -0.97664882       0.18808873       0.32504804      -1.99251213       1.70958691       1.11756306 
H       2.25382153      -0.14605358      -2.21260570      -0.12106150       0.08433021      -0.46952858       0.87923919      -0.54554104      -1.85710492 
H       1.08634104       0.18342750      -1.08963588       0.23913629       0.28355205      -0.23820377       0.57469849       0.17329473       0.22348924 
H       2.36264425      -0.84185766      -0.75192465      -0.01171213       0.12090355       0.13070200       0.61593652      -1.67907444       0.72862877 
O      -0.21532841       1.08513435      -0.79174875      -0.06450211      -0.24236384       0.86166748      -0.78008066      -0.56324574      -0.52770821 
H      -0.34808732       1.65105757      -0.02610300       0.18752761       0.00065812      -0.24008914       0.24283584       0.18704334       0.28343902 
H      -1.13058829       0.88479286      -1.08900223       0.03059108      -0.16730361       0.03037333       0.79547696       0.04269336       0.09776263 
O       2.91820563      -0.03194134      -3.69941467       0.05786348      -0.29532658      -0.02306774      -0.70294663       1.34586867       1.39288663 
H       2.68759115       0.90102554      -3.91621431       0.20285690       0.11013378       0.00262400       0.54398513      -1.13996887      -0.58927594 
H       3.10339779      -0.57261985      -4.46067023       0.09526908      -0.20351641       0.04712522      -0.02133801       0.05007213      -0.71304135 
O       2.98721528      -2.62149793      -0.06808387       0.33722855       0.36291175      -0.39887334      -3.57830928       2.40635672       0.10045724 
H       2.42053477      -3.38254675      -0.05125516      -0.01146687      -0.07739616       0.11603761      -0.40582430      -0.63164227       0.07898728 
H       3.83151573      -2.92144568      -0.15908006       0.03491844      -0.16467160      -0.14381514       3.82883888      -1.35544351      -0.33608345 
13
Properties=species:S:1:pos:R:3:momenta:R:3:forces:R:3 pbc="F F F" energy=-8316.731591914462
O       2.16013397      -0.15249194      -1.13240471       0.61070790      -0.74948550       0.38541321      -1.11983822       0.66368070      -0.57203716 
H       2.27773294       0.06960554      -2.16411621      -0.28157357      -0.26176302       0.33216423       0.81954133      -1.31449897       0.90907565 
H       1.22816819       0.25541967      -0.97859290       0.11406113      -0.03178200      -0.07964692       0.15768024      -0.31018385       0.46174695 
H       2.26424909      -1.11411850      -0.72156915       0.01108078       0.03462421       0.20116276       0.63815493       0.70834362      -1.35974439 
O      -0.13103929       0.93247002      -0.85118204       0.18480743      -1.12082432      -0.50825099       0.26945495      -0.53465841      -0.19159512 
H      -0.04459557       1.79119456      -0.42785625       0.17405787       0.14883235      -0.11150722      -0.43735538       0.14241204       0.25024767 
H      -0.88099958       0.43499190      -0.48622222       0.03195672       0.04528148       0.00685417       0.13238332       0.50414349       0.01320677 
O       2.73908943       0.00084689      -3.64110470      -0.34492198       0.31253258       0.72597479      -0.72842396       0.36300446       0.82328870 
H       3.36993283       0.61357193      -4.03404257      -0.09798664      -0.24694348      -0.04251503       0.17413569      -0.29326550      -0.19276986 
H       2.93510708      -0.91668721      -3.84284085       0.04918633       0.21663289      -0.07046642       0.38235690      -0.00493607      -0.49865032 
O       2.88904059      -2.46598086      -0.28251848      -0.44399516       1.16717919      -0.72647881       1.20890728      -0.02125182      -0.80466098 
H       2.77693915      -2.40561680       0.67216192      -0.05747815       0.38048655      -0.02493118       0.53227066      -0.47030962       0.27020331 
H       3.84455722      -2.71589750      -0.51809247       0.05009734       0.10522908      -0.08777258      -2.02926776       0.56751993       0.89168879 
13
Properties=species:S:1:pos:R:3:momenta:R:3:forces:R:3 pbc="F F F" energy=-8316.894699723485
O       2.16129689       0.02957564      -1.11106880       0.40702062       0.77706509       0.11529554      -0.70895002       1.53507171       1.21350829 
H       2.22619489      -0.10729298      -2.07761481      -0.02729950       0.07742523      -0.09496130       0.92426266      -0.69091453      -1.21017968 
H       1.20553973       0.19700171      -0.89850571      -0.30178492       0.16907875       0.15085538      -0.79171651       0.44014288       0.04521983 
H       2.45740669      -0.65948542      -0.49217735       0.29446233       0.06480380       0.21389990       0.96902906      -1.43758547      -0.32768366 
O      -0.23757600       0.67658442      -0.94495333      -0.68002079       0.03903952      -0.50206501      -0.25330682       1.24659841      -0.03251668 
H      -0.26480232       1.65552665      -1.02350889      -0.34258879      -0.20031422       0.00018235       0.09335713      -0.66454768      -0.04243360 
H      -1.06110122       0.48117968      -0.48499182       0.13038530      -0.16443452      -0.02756251      -0.09103360      -0.39287668       0.11851055 
O       2.84072329      -0.17474648      -3.55047145       0.41260898      -0.83679606      -0.41767808       0.40249232       0.38221121       1.10094222 
H       3.36538145       0.59314941      -3.79890022       0.37942898       0.10570460      -0.29445301       0.22775479       0.12649896       0.01888954 
H       2.35176334      -0.38759917      -4.32538663      -0.34371269       0.08500803       0.02298160      -0.76911551      -0.49415953      -1.14026106 
O       2.97108054      -2.23303807      -0.24141561       0.37515869       0.10736639       0.99905504      -0.22019485       1.66553585      -0.36888612 
H       2.53307072      -2.84890783       0.31110217      -0.13744113      -0.24922241      -0.21268035      -0.50021155      -1.18881828       0.89213652 
H       3.71485829      -2.64971851      -0.65241020      -0.16621707       0.02527580       0.04713046       0.71763288      -0.52715685      -0.26724614 
13
Properties=species:S:1:pos:R:3:momenta:R:3:forces:R:3 pbc="F F F" energy=-8316.762163153586
O       2.33676745       0.13585105      -1.14654240      -0.36359022       0.38666333      -0.74858175      -3.76387884       0.88580996       0.00607599 
H       2.39594080       0.08726821      -2.17128024       0.06488223      -0.19165279      -0.09277382       1.12116616      -0.59672495       0.57741345 
H       1.27363632       0.28948004      -1.03786950       0.00370320      -0.03067514       0.01964415       2.23844022       0.23954320       0.17201641 
H       2.54232385      -0.72892944      -0.63343444       0.18204836      -0.00223269      -0.14844639      -0.08469809      -0.11808328      -0.80800780 
O      -0.41660266       0.60793353      -0.98413827       0.02505107      -0.81570184       0.35817141       0.33648619       0.95899666      -0.39151754 
H      -1.11505549       1.28963292      -1.02941817       0.16783551       0.13260817      -0.29621580       0.73262000      -0.05074685      -0.08147735 
H      -0.88338129      -0.14315733      -0.66348872      -0.01390364      -0.37597437       0.02343383      -0.66415527      -1.21777169       0.48966556 
O       2.98565109      -0.24725450      -3.55352541       0.61497403       0.38745026       0.33070475      -0.23006130      -0.08188484      -0.19960850 
H       3.90349479      -0.19327969      -3.84998702      -0.21024323      -0.05448579       0.25585751      -0.08152214       0.07766885       0.03078548 
H       2.47108349      -0.63108569      -4.27452574       0.20284659      -0.07401593      -0.06220008       0.10854018       0.05268465      -0.06282891 
O       2.82486911      -2.10549703      -0.16232317      -0.60885955       0.64380170      -0.23575482      -1.26867244      -1.57322001       0.28382712 
H       2.30221659      -2.95152329       0.02437123      -0.09650990      -0.09290865       0.14205316       1.17191818       1.77313512      -0.31190882 
H       3.71486892      -2.21521515       0.17133675       0.03176555       0.08712374       0.45410786       0.38381715      -0.34940681       0.29556492 
13
Properties=species:S:1:pos:R:3:momenta:R:3:forces:R:3 pbc="F F F" energy=-8316.785316761263
O       2.10998141       0.31536079      -1.26018760      -0.55546394      -0.01316630      -0.46655310      -0.05529806       1.04070089      -0.84652120 
H       2.41563941       0.09343471      -2.17737786      -0.04175985      -0.22785625       0.08571890       0.39923557       0.27455140      -0.78735280 
H       1.09578082       0.29597556      -1.22047241       0.08866339      -0.08170887       0.03757020      -0.43854353      -0.08684615       0.40514008 
H       2.45711668      -0.41228310      -0.72734607       0.26235029       0.02569581      -0.09698069       0.16056816      -1.30553544       0.94482347 
O      -0.33878809       0.15703812      -0.81945239      -0.22673151      -1.32271111       0.81392018       0.17478450      -2.26624886      -1.63135696 
H      -0.70621181       0.90981686      -0.36033005       0.14538976      -0.32723909       0.37901026      -1.15257627      -0.03542719      -0.06461966 
H      -0.93825368      -0.52468585      -1.29595205       0.07404211      -0.09602727      -0.07509056       0.81255725       2.39409292       1.61702675 
O       3.17505759      -0.22743172      -3.59077358       0.50312689       0.50700747       0.21805185      -0.70866244      -0.24705954      -1.45401475 
H       3.82213601       0.38117911      -3.97045676       0.03778352       0.33047995      -0.08574325       0.27823953       0.18671856       0.37785106 
H       2.72540580      -0.53168664      -4.42244187      -0.00759958      -0.15394444      -0.05839510       0.30370945       0.07231183       1.18750981 
O       2.79095757      -1.89944134      -0.16664869      -0.58870670       1.30084352      -0.61369453       0.21790319      -0.01219527       0.40876164 
H       2.38594092      -2.76326450      -0.11598278       0.23608516       0.10129923      -0.07971470      -0.63708490      -0.51505536      -0.64672664 
H       3.24403278      -1.92300404       0.67580362       0.07282045      -0.04267265      -0.05809947       0.64516755       0.49999220       0.48947920 
13
Properties=species:S:1:pos:R:3:momenta:R:3:forces:R:3 pbc="F F F" energy=-8316.823020761356
O       2.03112377       0.40853085      -1.44478875      -0.67784628       0.46386349       0.22875216      -0.82477697      -0.69660895      -1.30659939 
H       2.30837580       0.02533380      -2.37721576       0.06500267      -0.04040209      -0.02845637      -0.22224328       0.97668771       0.48607970 
H       1.01554126       0.35464306      -1.31395223       0.06106508      -0.21496460       0.04404150       0.47372845      -0.01257044      -0.12300161 
H       2.36417753      -0.34100367      -0.88040507       0.12283084      -0.07008972      -0.12465350       0.34798108      -0.50558211       0.85269152 
O      -0.43265456      -0.15946461      -0.61325616      -0.12308799      -0.88888831      -0.11101338       2.68991007       0.79179693       1.10257642 
H      -0.49865437       0.20913501       0.28689669       0.05115793      -0.03085437      -0.01279829      -0.28634839      -0.27770155      -0.47861944 
H      -1.28495537      -0.32777822      -0.93324009       0.20600667       0.16311156       0.24529973      -2.12976594      -0.31179690      -0.69905994 
O       3.25064302      -0.20393245      -3.62355007       0.48337679      -0.22445367      -0.51737516       0.39311768       1.84264699       2.01177194 
H       4.04676123       0.36601420      -3.58816727       0.01126512      -0.20259071       0.06795443      -0.58931868      -0.31548791      -0.05058751 
H       3.37732181      -0.76267878      -4.35038459      -0.14404699       0.11327488       0.12369801       0.08626258      -1.50206394      -1.82941798 
O       2.81153687      -1.68496083      -0.15412419       0.12120854       0.51758813      -0.13881654      -0.75222984       1.21709793       0.03526236 
H       2.69366932      -2.47727506      -0.64643124      -0.05396072       0.19098462       0.20380450      -0.44587116      -1.28373843      -0.70525112 
H       3.69450210      -1.75338740       0.16702588      -0.12297164       0.22342080       0.01956291       1.25955440       0.07732068       0.70415506 
13
Properties=species:S:1:pos:R:3:momenta:R:3:forces:R:3 pbc="F F F" energy=-8316.752613153358
O       1.83353874       0.33829283      -1.54437183       0.45926913       0.03858215       0.11558574       1.15453135       0.52005566      -0.06645198 
H       2.28165129       0.05398607      -2.37966791       0.04145850       0.08112371       0.08544744      -0.00578148       0.26810707      -0.49748881 
H       0.84791101       0.22558121      -1.40741907      -0.12970336      -0.14073943      -0.26875711       0.15177594      -0.44922027       0.23108484 
H       2.32375449      -0.20320551      -0.83078921      -0.09988340       0.12996634      -0.23285042      -0.47068725      -0.22825765       0.02130810 
O      -0.30307790      -0.37138214      -0.56995079       0.20727609      -0.32351056       0.30570996       0.26243372      -0.17522360      -0.38771761 
H      -0.45601213      -0.27391837       0.36471403       0.00988374      -0.23972008      -0.03302337       0.07985927       0.12963308       0.82535642 
H      -1.14087429      -0.15838089      -0.95892590      -0.53675183      -0.13166114      -0.24952535      -1.04197177       0.06087464      -0.49551241 
O       3.43686354      -0.18751159      -3.65723789      -0.15584082       0.12038689       0.00798991      -2.51505412       0.16122314      -1.65782371 
H       4.34861635      -0.17121324      -3.89647824       0.15973396      -0.23736170       0.03239310       1.34494620       0.02140556       0.05070002 
H       2.97923262      -0.09734864      -4.55179327      -0.12429943       0.00859092      -0.02146884       0.80086939      -0.19915614       1.67371123 
O       2.76520014      -1.44340485      -0.10442227       0.37689028       0.67975460      -0.08578456       0.08594656      -0.70135797       1.13401467 
H       2.14204211      -2.19920235      -0.08499069      -0.40073054      -0.03034883      -0.01610835       0.39332158       0.46601699      -0.12464407 
H       3.24960952      -1.49953038       0.74854159       0.19269769       0.04493713       0.36039187      -0.24018939       0.12589950      -0.70653669 
13
Properties=species:S:1:pos:R:3:momenta:R:3:forces:R:3 pbc="F F F" energy=-8316.52732122155
O       1.94285882       0.41384225      -1.63758479      -0.51006934       0.24441784      -0.25606930       0.81334445      -0.35198466       0.90045583 
H       2.35077099       0.26748136      -2.56712690       0.01278912       0.13254157       0.13693045      -0.20818501       0.29240023      -0.29848150 
H       0.96869787       0.31969035      -1.57705381       0.06700139      -0.29530882      -0.12973309      -0.32710169      -0.48810052       0.11182556 
H       2.38182483      -0.22984494      -0.94646839      -0.09384718      -0.03583681       0.00264337      -0.64828795       0.16241868      -0.35520046 
O      -0.36673712      -0.59096169      -0.60546962       0.05723546      -0.41131938       0.20313518      -1.85923706      -0.59836806      -1.36610166 
H      -0.61860839       0.05409921       0.07398105      -0.06259121      -0.04749884      -0.12792523      -0.41055265      -0.29420538      -0.12536154 
H      -1.23966790      -0.95003975      -1.03825843       0.14814792      -0.07440078      -0.14607272       2.37048138       1.15790237       1.41544992 
O       3.18701887      -0.11423247      -3.73436651      -0.27346943       0.50780011      -0.64779643       0.78958552      -1.60475957       2.23791944 
H       3.80828190      -0.60571878      -3.10466507      -0.06923605      -0.18268331      -0.02258109      -0.83970873       0.57014058      -1.61691777 
H       3.77560913       0.41446418      -4.26227991      -0.10204124       0.21282341       0.40731221       0.37787600       0.68339850      -0.60687075 
O       2.93045675      -1.40733870       0.04970739       0.69176571      -0.35677252       0.89048325      -0.81322667      -0.13163908       1.36899220 
H       2.20894355      -1.98151050       0.49842910       0.19421896       0.28826699      -0.05718977       1.87885973       1.43844445      -0.86517922 
H       3.55793231      -1.06133445       0.74770526      -0.05990412       0.01797053      -0.25313684      -1.12384731      -0.83564753      -0.80053005 
13
Properties=species:S:1:pos:R:3:momenta:R:3:forces:R:3 pbc="F F F" energy=-8316.585247031297
O       1.89219679       0.23127382      -1.49684779       0.18596764       0.07474141      -0.25233569      -0.59420066       0.67440832      -2.00330424 
H       2.29362221       0.14283348      -2.48950372       0.10126309       0.10680416       0.14249913      -0.54096921      -0.12319736       1.41898040 
H       0.95768126      -0.15167618      -1.22979166      -0.10647991      -0.06646241      -0.22930400       0.36166333       0.38517251      -0.82211410 
H       2.46722933      -0.22574756      -0.84809117      -0.03202406       0.07957170       0.09735603       0.75963916      -0.57993885       0.54180116 
O      -0.30438297      -0.64102160      -0.68205006      -0.34261231      -0.38915109      -0.49737700       1.43618072       1.76948156       0.98684404 
H      -0.54176262      -0.44622193       0.23778563      -0.05144662       0.05493624       0.10962204      -0.30089873      -0.26700445      -0.40022321 
H      -0.80460365      -1.33116307      -1.04904843       0.26880492       0.07356259       0.16635815      -1.34637077      -1.56152619      -0.48819137 
O       3.15473752      -0.00668273      -3.79791434      -0.77592310      -0.13216750      -0.94454861      -1.41227526      -1.31529831       0.86255968 
H       2.51317796      -0.22562440      -4.49229705      -0.13339044       0.43937998       0.45764884       0.34368934       0.03177658      -0.11386066 
H       3.50164269       0.83974073      -4.00633414       0.06791313      -0.05187781       0.00079575       0.70678742       1.43288701      -0.56441837 
O       2.97644809      -1.24456294       0.10017548       0.37770818       0.10814214       0.84546353       0.21157545       2.14924967      -3.47254389 
H       2.50802094      -1.61014839       0.77225129       0.18883841      -0.14486377       0.21891338      -1.57542035      -1.93056412       3.39256716 
H       3.89559330      -1.36303583       0.11859966       0.25138106      -0.15261564      -0.11509156       1.95059955      -0.66544635       0.66190339 
13
Properties=species:S:1:pos:R:3:momenta:R:3:forces:R:3 pbc="F F F" energy=-8316.783148908617
O       1.84902587       0.22506104      -1.54264324      -0.53346447      -0.94962247       1.53321632      -1.68565898      -0.12651843      -0.04730807 
H       2.15967090       0.13754806      -2.49166348       0.14539508      -0.02649843      -0.13597534      -0.37378686       0.13864129      -0.52691687 
H       0.90933235      -0.21500497      -1.29299969      -0.06357396      -0.11377293      -0.09895250       0.87783636       0.23968958      -0.25892916 
H       2.53505559      -0.14911178      -0.97798804      -0.03278108       0.52416855       0.13786319       0.44831972      -0.57742781       1.26810798 
O      -0.44303748      -0.77956577      -0.76618249       0.25124487       0.41298403      -0.25215041       1.70285070       0.71064812      -1.02414400 
H      -1.00063307      -0.13970361      -0.33096907      -0.19763893      -0.12626342      -0.32476124      -0.69502798      -0.26802037       0.43593337 
H      -0.65538811      -1.70244258      -0.64417324      -0.12855810      -0.32173531       0.02466734      -0.56687004      -0.14574824       0.38577778 
O       2.90978471       0.08336210      -3.85465633      -0.13920750      -0.07131268      -0.60106526       1.57698510      -0.46208459       1.58121025 
H       2.86037824       0.31084316      -4.76586573       0.35457187       0.14976575      -0.29764434      -0.51407418       0.39757174      -1.36846079 
H       3.88000465       0.05341701      -3.68314125       0.09537270      -0.18790771       0.11905925      -0.87637646      -0.00791424      -0.18819297 
O       3.31553045      -1.17259072       0.28619895       0.10702677       0.50226594      -0.26789238       1.69925549      -0.92297449       0.56438047 
H       3.24629476      -1.52655566       1.22280534       0.07683992       0.06217517       0.06742425       0.10791029       0.69794926      -1.62753420 
H       4.24779720      -1.41398562      -0.01217461       0.06477282       0.14575350       0.09621113      -1.70136316       0.32618819       0.80607621 
13
Properties=species:S:1:pos:R:3:momenta:R:3:forces:R:3 pbc="F F F" energy=-8316.4750344156
O       1.81019806       0.11351533      -1.33303573       0.00339675       0.04067204      -0.36457143       0.96631311      -1.18636321      -1.93528995 
H       2.11401201       0.11226121      -2.32765245      -0.00362500       0.03262965       0.17440765      -0.45633116       0.02561521       1.69111001 
H       0.82748567      -0.24299307      -1.22283023       0.06590883      -0.16669839      -0.15625563       1.00144019       0.10470167       0.37709413 
H       2.57335779      -0.57303637      -0.78941186       0.02035630       0.10586809       0.14639090      -1.56723453       1.34455778       0.13737819 
O      -0.47203094      -0.83898208      -0.79716468      -0.19807803      -0.30284357      -0.50690502       0.58317253       0.40672192       0.32320124 
H      -0.85295868      -1.03645517      -1.65500608      -0.07305065      -0.40146178       0.05144987      -0.65028226      -0.69044356       0.10910360 
H      -0.50037715      -1.58657883      -0.17006612      -0.07664917       0.20686774       0.01841091      -0.27172310       0.21283656      -0.75336542 
O       2.97940102       0.03554548      -3.87376958       0.44080325      -0.06651260       0.57763374      -2.70873814       1.60637172       0.23310846 
H       2.48025109       0.63276860      -4.49713531      -0.13943379      -0.08284570       0.32135701       0.91421079      -0.91043672       0.78708765 
H       3.74202530      -0.24030146      -4.33363849      -0.26085190      -0.21501981      -0.05613013       1.52114991      -0.57593475      -0.87960229 
O       3.32672393      -0.98436020       0.21341242       0.37551600       1.07737024      -0.18067336       0.72363625      -0.78708095      -1.34775259 
H       3.38429029      -0.27386529       0.83570458       0.11566831      -0.13694922      -0.07682742      -0.29427362       0.97411440       1.13794855 
H       4.20827214      -0.95193542      -0.19264379      -0.26996090      -0.09107668       0.05171291       0.23866002      -0.52466008       0.11997842 
13
Properties=species:S:1:pos:R:3:momenta:R:3:forces:R:3 pbc="F F F" energy=-8316.700292820178
O       1.71019130       0.16374048      -1.50638197      -0.43658276       0.43026290       0.07883184       0.59099879      -0.03365403      -0.87607167 
H       2.18980433       0.23401735      -2.52135546      -0.20245471      -0.03642809       0.09107187      -0.57492614      -1.03920773       1.58360448 
H       0.84549748      -0.39863197      -1.46766219       0.05428594      -0.40197914       0.09952264       0.71117863       0.23821142       0.27512589 
H       2.42002221      -0.11347861      -0.83360300      -0.06250372      -0.04615148       0.38221848      -0.68028790       0.09876879      -0.07407810 
O      -0.54414179      -1.12213655      -1.05629518      -0.40797952      -1.12601064      -0.81863409      -0.40511074       0.11319295      -2.12769976 
H      -1.25105184      -0.95648367      -1.73488470       0.05726205       0.17131210      -0.16902697       0.85130695      -0.60454754       0.55071436 
H      -0.83987834      -0.53602106      -0.38069402      -0.02860847       0.08741207      -0.13074922      -0.37095391       0.69622416       1.49403936 
O       2.95168291      -0.09564333      -3.60259563      -0.10650722      -0.33759720       0.25521934      -0.05426578       0.28787413       0.81486528 
H       2.89422658       0.56689054      -4.28283522       0.25781460      -0.13850482      -0.19395797       0.18924561       0.21813692      -0.95894375 
H       3.01680424      -0.98883220      -3.95558568      -0.10217884      -0.14456401       0.02022627      -0.07065648       0.01661361      -0.31444811 
O       3.59453970      -0.62137411       0.34614396       1.05155079       1.27354708       0.30633746      -1.09466288       1.18241366      -1.21399694 
H       3.56440836      -0.58664037       1.30068420      -0.26443136       0.36246453       0.05461337       0.31058385      -0.45836981       0.28409171 
H       4.05754430      -1.36298794      -0.02325992       0.19033321      -0.09376331       0.02432697       0.59755000      -0.71565656       0.56279724 
13
Properties=species:S:1:pos:R:3:momenta:R:3:forces:R:3 pbc="F F F" energy=-8316.865179385968
O       1.72582972      -0.06406431      -1.24972540       0.34917592      -1.30518791       0.45040092      -1.26907137       0.51621921      -2.08790439 
H       2.10519883       0.01152126      -2.24626728      -0.04757836      -0.00434322      -0.13156987      -0.07772743      -0.77794896       1.76944673 
H       0.74134892      -0.39491558      -1.24119517       0.49144136      -0.03346499      -0.01079674       0.69771052       0.00847992      -0.04426264 
H       2.28684113      -0.48413025      -0.55179417      -0.17369745       0.33903737      -0.12914438       0.96665446       0.29590143      -0.07541916 
O      -0.56860038      -1.05400969      -1.34030302      -0.70574809      -0.38150776      -1.11069880      -0.98469278      -0.60393307       0.89371566 
H      -0.73376908      -1.68979123      -2.04561339       0.42307453       0.02046002       0.08867265       0.02427297      -0.00488467      -0.23842497 
H      -1.13235088      -1.37922495      -0.59520967       0.12051986      -0.04647103       0.29627567       0.64124804       0.57418939      -0.66533448 
O       2.87218988      -0.16012370      -3.58712458      -0.56795533      -0.06942030      -0.14143357       0.12629695      -0.04649241      -0.19332982 
H       3.64877516       0.39291601      -3.71452183       0.09907303       0.14071048       0.12331922       0.12860525       0.35009973       0.08580302 
H       2.99610910      -0.86214665      -4.24522022       0.14267429       0.26704909       0.15652201      -0.36389464      -0.03012654       0.27226695 
O       3.63108748      -0.34802864       0.31333812      -0.35084924       0.77530457       0.42468211      -0.74414216       0.31778579      -0.88796955 
H       3.82640955       0.55285017       0.62168336       0.15322306      -0.11754698      -0.23107937       0.27344852      -0.82144095       0.43197535 
H       3.98043669      -1.06994646       0.82820049       0.06664642       0.41538068       0.21485017       0.58129166       0.22215114       0.73943730 
13
Properties=species:S:1:pos:R:3:momenta:R:3:forces:R:3 pbc="F F F" energy=-8316.836692508403
O       1.66617939      -0.08618911      -1.37996807      -1.03178304       1.06103791       0.34524947      -4.67645417      -0.14351466      -0.83071990 
H       1.99757416      -0.16188340      -2.28640956      -0.20895039      -0.14936966      -0.12433780       1.37136934      -0.12934620      -1.19820198 
H       0.77785410      -0.65751616      -1.32354877      -0.04572673      -0.16737903       0.19051511       0.57837093       0.56506994       0.07116806 
H       2.26923461      -0.21832984      -0.68830994       0.36971260       0.30571743       0.18946086       2.71487218      -0.39761099       2.05947433 
O      -0.58289892      -1.29274142      -1.33485925       0.29953703      -0.76514619       0.70006108       0.71085016       0.69053867       0.77486488 
H      -0.99160636      -1.83103258      -2.00589337      -0.16439961      -0.11094110      -0.04960936      -0.45833006      -0.29898479      -0.33502702 
H      -1.25018942      -0.84715372      -0.79082860       0.11610217       0.09649535      -0.21575998      -0.08254365      -0.29752348      -0.32792269 
O       2.94283386      -0.25056264      -3.50912711       1.17957127      -0.22267745      -0.09846074       0.35019984       0.39964719      -0.78701080 
H       3.27946117       0.56740903      -3.89757786      -0.10871899      -0.07214427      -0.14032502      -0.04180736       0.45736183       0.41668877 
H       3.08372032      -0.83108415      -4.26268721      -0.10478408      -0.24980855      -0.20400757      -0.23308131      -0.77061030       0.06610321 
O       3.66767104      -0.06898020       0.37932961      -0.48631940       0.05354191      -0.90021126       0.74956373       0.39272467       1.16746772 
H       4.62188399       0.17763841       0.44394875       0.17766160      -0.12633662       0.21752567      -0.93422663      -0.32196320      -0.54224312 
H       3.40286709       0.02579131       1.31678348       0.00809757       0.34701027       0.08989953      -0.04878299      -0.14578869      -0.53464146 
13
Properties=species:S:1:pos:R:3:momenta:R:3:forces:R:3 pbc="F F F" energy=-8316.933054606434
O       1.67572049       0.08907802      -1.37916523       0.74286334       0.02920687      -0.18879156      -2.00449207      -0.91770743      -1.63858204 
H       2.14523115       0.00257518      -2.30385542       0.03263661      -0.40426059      -0.03372100       0.05999005      -0.16289623       1.01983113 
H       0.90426316      -0.59438926      -1.27475550      -0.08420421      -0.23786104       0.11523138      -0.03730369       0.91055161      -0.64836309 
H       2.20118950      -0.01256148      -0.56908860       0.21316295       0.46052129      -0.01150332       1.81800108       0.43599218       0.70548733 
O      -0.42526533      -1.36930448      -1.25510799       0.99532235       0.54066218      -1.20762927      -0.13505842      -0.62180565      -0.20492008 
H      -0.49472666      -2.26093649      -1.63337638       0.18092843      -0.11001921       0.10456703       0.10220726       0.18687854       0.14427341 
H      -1.34304891      -1.06870103      -1.18929688      -0.07204622      -0.04891279       0.18445895       0.18423138       0.26295046       0.10088512 
O       2.95132968      -0.38461000      -3.60406045      -0.68451080      -0.75011253      -0.10087528      -0.28950260      -0.63887960       0.71365126 
H       3.41250064       0.19764414      -4.20764152      -0.07579693       0.24662585       0.06822030       0.23276307       0.15957688      -0.31070884 
H       3.38273206      -1.25865721      -3.61389239      -0.02306203      -0.09376329       0.27581344      -0.10174566       0.55893712      -0.23709489 
O       3.42554451       0.05302773       0.42962856      -0.67121133       0.26270126       0.60977437       1.07907412      -0.16896857      -0.17671642 
H       3.86472747      -0.81183404       0.51287124      -0.38024773       0.16311065       0.34510656      -0.18002478       0.24879491       0.25575904 
H       4.17272268       0.65515563       0.21439390      -0.17383444      -0.05789864      -0.16065160      -0.72813974      -0.25342424       0.27649809 
13
Properties=species:S:1:pos:R:3:momenta:R:3:forces:R:3 pbc="F F F" energy=-8316.805508856898
O       1.68111081       0.21143563      -1.46684623       0.29385115       0.83819425      -0.22379704       0.02444456      -0.26591470      -1.11982561 
H       2.35030224      -0.05328099      -2.21738568      -0.07958544      -0.27321065      -0.06618909      -0.85097444       0.05113676       0.06776060 
H       0.93582888      -0.47479684      -1.37366993      -0.25990232      -0.25351127       0.02920610      -0.39462723      -0.06171761      -0.34812128 
H       2.14164572       0.24454790      -0.62206688       0.20057766       0.39715899      -0.28300207       1.20587154       0.09873897       1.18535543 
O      -0.26674405      -1.43791156      -1.37369148       0.51345875      -0.86074278      -0.06338608       1.55499824       0.19709410      -0.63470692 
H      -0.02517915      -2.36858333      -1.50446433       0.00919935       0.06415217      -0.02260787      -0.72907706       0.19850283       0.32014511 
H      -1.08043708      -1.29683828      -0.90377638       0.01571664       0.18762270      -0.03355381      -0.65841527      -0.43033972       0.34058078 
O       2.80135566      -0.48298303      -3.64402047      -0.08378094       0.28212496      -0.22630981      -0.46737582       0.47652155       0.34508180 
H       2.51290779       0.10889355      -4.37084123      -0.16199440      -0.44838421      -0.13830095       0.65337447      -0.70067991       0.31598698 
H       3.57728222      -1.01485899      -3.86124670      -0.30381524       0.01048853       0.03221299      -0.09488877       0.29572935      -0.45448194 
O       3.43991669       0.03843299       0.61429155      -0.12965274      -0.19637556       1.24615387      -2.74851282      -1.62327745      -1.67922636 
H       3.08506921       0.37775058       1.41409244      -0.14781758       0.34860155      -0.05779651       0.56070180       0.80205883       1.30374706 
H       4.29883813       0.26535943       0.35182308       0.13374511      -0.09611867      -0.19262971       1.94448079       0.96214701       0.35770436 
13
Properties=species:S:1:pos:R:3:momenta:R:3:forces:R:3 pbc="F F F" energy=-8316.753655326638
O       1.76903235       0.28284821      -1.44438761       0.57392638       0.03326625       0.55312047       1.81837233       0.02011318      -0.34592344 
H       2.53017446       0.22578344      -2.14487270      -0.29157559       0.06332785      -0.14881106      -1.75787897      -0.15398657       0.61950299 
H       1.15278593      -0.53235581      -1.53462286      -0.02101565      -0.16383225      -0.07302291      -0.28254897       0.39522521       0.09822315 
H       2.21924150       0.27725282      -0.52279716       0.31645948      -0.06532769       0.00908928       0.04168365      -0.22330665      -0.65642376 
O      -0.03899039      -1.45008545      -1.35431534       0.73746084       0.31018663      -0.01611645       0.16539119       1.93653679      -1.11883315 
H       0.12159882      -2.25439627      -0.91297720      -0.28246847      -0.05663513       0.28289602      -0.39827800      -1.68370262       0.85333054 
H      -0.97374600      -1.20757892      -1.44810679      -0.16677557      -0.17723171      -0.17696704       0.32752485      -0.50817158       0.25263905 
O       2.69021175      -0.51036175      -3.72611212      -0.43928906      -0.04366778       0.47114757      -0.36867628       0.40841675       1.27718959 
H       2.33158990      -0.21911383      -4.54711578       0.22327707       0.13109798      -0.07149629      -0.73144032       0.66995970      -1.00592538 
H       3.39811694      -1.06166276      -3.99546235       0.27227319       0.19605358      -0.38360661       1.33725466      -1.03433698      -0.23938655 
O       3.22152014       0.02684102       0.64684030      -1.06238503      -0.10941677      -0.60239892       2.07332781      -0.80451242       0.20652576 
H       3.05652676       0.57805983       1.42248502       0.24443755      -0.09056117       0.06827674       0.28089125      -0.06886091       0.16368092 
H       4.18003928      -0.33948964       0.71827807      -0.10432512      -0.02725980       0.08788922      -2.50562319       1.04662609      -0.10459973 
13
Properties=species:S:1:pos:R:3:momenta:R:3:forces:R:3 pbc="F F F" energy=-8316.726252432813
O       1.72754539       0.30962217      -1.52817195      -0.78841872      -0.31453601       0.19989041       1.64820993       0.37633643       1.61597351 
H       2.25503109       0.45494690      -2.39509445      -0.27236406       0.37687392      -0.03375281      -0.56824871      -1.21089325       0.47459650 
H       1.12517120      -0.48326784      -1.48443317       0.07068866       0.10775376      -0.18955119      -0.68329885      -0.20753062      -0.47678452 
H       2.38332551       0.07104361      -0.73675804      -0.04879934      -0.23094071      -0.31739579      -0.42147171       0.71338427      -1.00791914 
O       0.01767411      -1.57180005      -1.17990554       0.23400672      -0.38115244       0.45333554      -1.35386651      -0.44515125      -0.76565874 
H      -0.56352605      -1.81626612      -0.43489489      -0.14242729       0.12556669      -0.09460219       0.58678460       0.24665421      -0.03290609 
H      -0.59367071      -1.70534995      -1.94587225      -0.00686534      -0.24889336       0.33364147       0.79647880       0.11353118       0.59898959 
O       2.75502200      -0.27166271      -3.72213420       1.04899531       1.21324133       0.10808588       0.86675671       1.26961766      -2.04600723 
H       2.52391931       0.28004297      -4.53189619      -0.33812528       0.01760084      -0.04105309       0.17623591      -0.98370810       1.24822471 
H       3.70630471      -0.47429446      -3.90484364       0.03731125      -0.04596468       0.03530984      -0.89026212       0.02514333       0.38458044 
O       3.15527582      -0.17258672       0.56941079       0.36639682      -0.47287412       0.02706233       0.48866153      -0.05091921       0.45716619 
H       2.97622448       0.49267819       1.22778449      -0.03089690      -0.06429449      -0.20174767      -0.93371748       0.91036824       0.33519737 
H       3.98541138      -0.46944936       0.96823235      -0.12950181      -0.08238073      -0.27922272       0.28773790      -0.75683287      -0.78545259 
13
Properties=species:S:1:pos:R:3:momenta:R:3:forces:R:3 pbc="F F F" energy=-8316.753179676183
O       1.60231542       0.26438174      -1.37289637      -0.31860434      -0.29144531       0.51072642       0.17922892       0.29335230      -1.44277350 
H       1.92339436       0.39723173      -2.33904275      -0.38988126      -0.05746026      -0.13061401       0.42065290      -0.24069258       1.17175137 
H       0.99862244      -0.51378662      -1.36211088       0.32939761       0.18483447      -0.30592531      -0.91542684      -0.54744959       0.16598521 
H       2.29100457       0.06304499      -0.65445620       0.17020250      -0.24673965      -0.18367035       0.49072915       0.54354881       0.11510850 
O      -0.08750673      -1.68176963      -0.98483239      -0.59557402      -0.06426021       0.75982972      -0.24216607       0.34798597       0.10908332 
H      -0.95007984      -1.50438381      -0.58041474      -0.12129139       0.22812071      -0.13577644       0.15481492       0.18828039      -0.09578448 
H      -0.02972376      -2.63689321      -0.99481173       0.45931135      -0.01420908       0.14463429       0.19774247      -0.45076362      -0.11233586 
O       2.83892358       0.09629279      -3.92858104      -0.46362073       0.10066719      -0.43137183      -0.48106357       0.44061258       3.25500613 
H       2.28673805      -0.26564598      -4.58542145      -0.00605452       0.04173268       0.04571688      -0.23610047      -0.41851612      -1.88070770 
H       3.68713501       0.44561303      -4.16646076      -0.07921498       0.34487517      -0.07466908       0.35863745       0.06559012      -0.99350024 
O       3.31252784      -0.29759873       0.43176109       1.33603529       0.12282463       0.23354860      -0.88821631       0.68277608      -0.06194551 
H       3.58213549      -0.06051224       1.34126652      -0.06512395      -0.19753741       0.03003563       0.07879145      -0.45551670      -0.80593824 
H       3.83845476      -0.96709187       0.00444115      -0.25558158      -0.15140294      -0.46246453       0.88237600      -0.44920763       0.57605098 
13
Properties=species:S:1:pos:R:3:momenta:R:3:forces:R:3 pbc="F F F" energy=-8316.824172116405
O       1.61170188       0.17542908      -1.42789834      -0.08943196      -0.35459039       0.15223065      -1.72021995       0.74576485      -0.91311672 
H       1.77862562       0.20949482      -2.41324745      -0.13020684      -0.05989433       0.05096790       0.85412984      -0.45764073       0.21803447 
H       0.82290944      -0.40559076      -1.22601383       0.23195858      -0.03055880      -0.33173081      -0.35889811      -0.39300684       0.02731830 
H       2.32809450      -0.12099536      -0.82953367      -0.07676751      -0.03919885      -0.49822406       1.75879599      -0.13242153       0.31856813 
O      -0.10838472      -1.58106231      -0.80628629       0.19238024       0.18793721       0.39347596       1.04388794       0.23570077       1.11509331 
H      -0.81820225      -1.92083438      -1.33070337       0.12072622      -0.13381042      -0.01410109      -0.83097639      -0.57018074      -0.30020397 
H       0.02621549      -2.12985542      -0.00452527       0.11616344       0.18903584       0.14206303      -0.39357666       0.31559229      -0.81156954 
O       2.76361421       0.04311403      -3.86309328       0.08545672      -0.15284943       1.17674107      -0.61307564       0.95348114      -0.76465296 
H       2.53647728      -0.42080472      -4.70567919       0.01525718       0.24815820      -0.18408453       0.24845614       0.46770354       0.89558962 
H       2.84689333       0.99783529      -4.11803812      -0.15629025      -0.11329418      -0.31028723       0.11179034      -1.14017403       0.05767846 
O       3.43975082      -0.29137164       0.24329197      -0.36730496      -0.18663975      -0.43503261       0.43994772      -0.72957847      -2.13990863 
H       3.12043610      -0.02222307       1.08281574       0.02444518       0.14266771      -0.12853757       0.41220860       0.21017064       1.61844788 
H       4.34465142      -0.67080271       0.19898212       0.03361397       0.30303720      -0.01348070      -0.95246983       0.49458911       0.67872165 
13
Properties=species:S:1:pos:R:3:momenta:R:3:forces:R:3 pbc="F F F" energy=-8316.765415992411
O       1.58119872       0.21473207      -1.51221703      -0.93298068       0.23062028       1.01653673      -0.42296194      -0.23044338      -0.01984123 
H       1.95545010       0.21862036      -2.44225904       0.12593092      -0.12136620      -0.15646420       0.51888431      -0.01421795       0.00322488 
H       0.77478724      -0.37763070      -1.55772664      -0.10481400       0.00927891      -0.11952993       0.39485212      -0.10928431       0.91292351 
H       2.26204797      -0.10534823      -0.77816497       0.12483228       0.37178099      -0.05619977      -0.76013985       0.30484780      -0.28156809 
O      -0.00712665      -1.68953447      -0.77192939       0.67013002      -0.28605134      -0.15263339       0.46484362      -1.20680142      -0.73099371 
H       0.21920401      -2.63956925      -0.93969809       0.21283999      -0.08336477       0.15320812      -0.39890706       1.16004464       0.21685542 
H      -0.26212771      -1.64212217       0.14862089      -0.18523142      -0.01902560       0.03286902      -0.25769270      -0.01081749       0.42274855 
O       2.67653551       0.06113969      -3.76032190       0.29642447      -0.05845580      -0.95662620       0.66425435      -0.09377206      -1.05806036 
H       3.13656504      -0.65518488      -4.22136111       0.02799264       0.03487295       0.04696775      -0.18602163      -0.60631213       0.56623500 
H       2.83682095       0.74570144      -4.41841353      -0.21936905      -0.09384197      -0.02895669      -0.36987345       0.80554469       0.16004614 
O       3.36590926      -0.25503652       0.19292802      -0.09329586       0.09011352      -0.10884076      -0.97359090      -0.64794836       1.13195684 
H       3.49229863      -0.00638443       1.13558572       0.09645280      -0.17223181       0.09834977      -0.22565539      -0.16396542      -0.82860189 
H       4.00216137       0.21318078      -0.31134347      -0.01891212       0.09767084       0.23131955       1.55200852       0.81312539      -0.49492505 
13
Properties=species:S:1:pos:R:3:momenta:R:3:forces:R:3 pbc="F F F" energy=-8316.712505601987
O       1.50289741       0.34352572      -1.39266095       1.04285046       0.30820053      -0.31405709       0.80426896       0.17036458      -0.52469921 
H       1.64109233       0.30620882      -2.36671899       0.27795727      -0.05925093      -0.01693224       0.38488773       0.00392446      -0.33615369 
H       0.81937911      -0.38410973      -1.20353423      -0.29679421       0.05431960      -0.12092174       0.82629471      -0.37546176       0.61677707 
H       2.45967574       0.22873955      -0.98381870       0.11558570       0.08981858      -0.08737175      -1.32096429      -0.29357739       0.26039518 
O       0.09322547      -1.70344919      -0.71305156      -0.53692408      -0.33417895       0.25195054      -0.75574891       1.81790552      -0.06030577 
H       0.28097278      -2.61382815      -0.60712336      -0.14912060       0.17873131      -0.02453140       0.56041679      -1.62017649       0.03414425 
H      -0.83362739      -1.60488898      -0.45874840       0.02174039      -0.00290037      -0.13772853      -0.03041088       0.03092990       0.00004442 
O       2.59594173      -0.08495499      -3.93961428      -0.33590208      -0.18688485      -0.03418303      -0.89013611       0.79139139       0.69301151 
H       3.17858093      -0.69228685      -4.37844939      -0.02033130      -0.17039232      -0.00458890       0.47340438      -0.53938065      -0.32154877 
H       2.25174292       0.50199818      -4.62172872      -0.06793112       0.09931684      -0.01315786       0.13717642      -0.02641837      -0.20428238 
O       3.49911284      -0.16806887       0.18016599      -0.43945320       0.01570589       0.29007474       0.12476732      -0.99273905       1.65517680 
H       3.02095266      -0.63284415       0.91408140       0.26216830       0.09373058       0.13574177       0.13318141       0.59039581      -0.91353847 
H       4.41342350      -0.24262130       0.53746496       0.12615447      -0.08621593       0.07570550      -0.44713756       0.44284204      -0.89902094 
13
Properties=species:S:1:pos:R:3:momenta:R:3:forces:R:3 pbc="F F F" energy=-8316.75501829574
O       1.74219243       0.22331472      -1.49258879      -0.45920636      -1.08406251       0.66676283       1.10316656      -0.24003266      -1.92582151 
H       2.15096867       0.02569930      -2.46770767       0.11812718       0.13831980       0.14961583      -0.73540989       0.78059792       0.52570721 
H       0.97327453      -0.43030855      -1.41764064       0.13481026       0.22089716       0.10255284       0.53035490      -0.13542838       0.98166619 
H       2.51576000       0.01283073      -0.86983730      -0.13503057      -0.17263448       0.01225959      -1.49664076      -0.30257090       0.62263129 
O       0.08406632      -1.57367977      -0.86865248       0.71737809       1.00981588      -0.38922122       0.99026340      -0.41058031      -0.56642999 
H       0.35096701      -2.43375280      -0.51620419       0.19417080       0.01654499       0.17988482      -0.07292182       0.13143958      -0.05861463 
H      -0.75947312      -1.36513378      -0.50916047       0.00574589       0.24846500      -0.11334594      -1.28644722       0.18210597       0.54822880 
O       2.49458186      -0.04319405      -3.84983635      -0.47162515      -0.36030752      -0.86319243      -0.43853848      -0.83825711      -0.51442742 
H       2.16303746      -0.87752923      -4.26815763      -0.11080528       0.14933474      -0.20587358       0.43322413       1.03894031       0.17173030 
H       2.16001257       0.70975665      -4.37171756       0.05766591       0.03052592       0.03560340       0.13652738      -0.38702224       0.06688546 
O       3.38148885      -0.26880421       0.33783762       0.48818730       0.29302704       0.32012706      -0.07855033      -0.35524650      -0.58293793 
H       3.48463124      -0.38244994       1.27702062      -0.44435324      -0.27207335       0.06356130      -0.20461727      -0.21810829       0.73585074 
H       4.01600913       0.39158658       0.10306254      -0.09506482      -0.21785266       0.04126550       1.11958939       0.75416261      -0.00446850 
13
Properties=species:S:1:pos:R:3:momenta:R:3:forces:R:3 pbc="F F F" energy=-8316.894067624567
O       1.84319406       0.26880175      -1.43025484       0.66697577       0.18766719      -0.46910252      -1.08606683      -1.26001409       0.44831295 
H       2.03454040       0.27765378      -2.41408942       0.26997699       0.28803801      -0.20854448      -0.01160048      -0.30541067      -0.39389736 
H       1.11242152      -0.47410565      -1.20931781      -0.03167492       0.03420167       0.05999789       1.19950510       0.75354320      -0.43698668 
H       2.67377328       0.04286334      -0.92151790      -0.07748734      -0.14836835      -0.12022743      -0.04634212       0.18316659       0.45359706 
O       0.12731751      -1.72816609      -0.98706231      -0.12847965      -0.68413532       0.43596050       0.05094240      -0.61768002       0.29166456 
H       0.14443519      -2.64723366      -0.62056556      -0.03296960      -0.02347643      -0.47720897       0.15185625       1.11555790      -0.39889625 
H      -0.77059322      -1.59668529      -1.31545567       0.26091802      -0.26524234      -0.43808465      -0.09706502      -0.03022266       0.01201652 
O       2.23236926       0.00677899      -4.01280510      -0.79795965       0.31252505       0.00930654      -0.37339727       0.19320927       0.84570189 
H       2.79020638      -0.64959367      -4.41836032       0.24281567       0.12926167       0.24778756       0.39819854      -0.57014040      -0.22163285 
H       2.25480207       0.75617299      -4.60156608      -0.15961693       0.11144365       0.09550327      -0.06128805       0.55859105      -0.42564581 
O       3.48127828      -0.17940046       0.57570165      -0.40900762       0.00364833       0.82177396      -3.14415491       0.19401330      -1.36336898 
H       2.76964562      -0.27166305       1.24109505       0.03640750       0.12389326       0.09911361       1.16116278       0.06046332      -0.05118667 
H       4.33435643      -0.26886213       0.92073351       0.16010175      -0.06945638      -0.05627530       1.85824961      -0.27507681       1.24032162 
13
Properties=species:S:1:pos:R:3:momenta:R:3:forces:R:3 pbc="F F F" energy=-8317.010277683701
O       1.84142328       0.14931528      -1.37437494      -1.59840932      -0.60933589       0.65946782      -0.37909111       0.27931327       1.50977138 
H       2.16398762       0.33347962      -2.26098404       0.33644287       0.09105610       0.15905313       0.54606322       0.04507690      -1.57496094 
H       1.31468029      -0.71198645      -1.31753911      -0.01343986      -0.00325850       0.00260825      -0.24912896      -0.01301054      -0.09523375 
H       2.53477000       0.16461650      -0.64730331      -0.10367119      -0.04310600      -0.20012204       0.25237854      -0.08414040       0.18663065 
O       0.31996760      -1.77914550      -1.19305141       1.27166636      -0.43442180      -1.24010020      -0.66758066      -0.36487290      -0.81166740 
H       0.11452799      -2.35029191      -0.45823694       0.03400136       0.26192780       0.51108230       0.09390636      -0.31661020       0.71818222 
H      -0.32665031      -2.04335322      -1.87174452      -0.03820000       0.06807476       0.04410405       0.35200148       0.26614875       0.11205510 
O       2.17101592       0.13283988      -3.88738242       0.24459026       0.40997234       0.19059138      -0.22273523      -0.08884439       0.70338662 
H       2.75555658       0.25279256      -4.63391312      -0.10995748       0.12076658      -0.07317718       0.10590561       0.09122223      -0.41077006 
H       1.25838763       0.12014919      -4.19061803       0.03538184      -0.24815688       0.03479194       0.06778919       0.10580467      -0.47912267 
O       3.36238752      -0.15658895       0.59682335      -0.00831375       0.31662495      -0.29236772       1.06779787      -0.35309500      -1.06685453 
H       3.02618125       0.04445713       1.45801906       0.00570586       0.08338035      -0.00159604      -0.06355619       0.24863617       1.02880913 
H       4.33334426      -0.29858455       0.63985690      -0.05579696      -0.01352382       0.20566431      -0.90375013       0.18437144       0.17977424 
13
Properties=species:S:1:pos:R:3:momenta:R:3:forces:R:3 pbc="F F F" energy=-8316.882751786288
O       1.74568252       0.20763622      -1.30840772      -0.29796366      -0.19013730       0.24206181      -0.55331492      -2.07825845       0.49713747 
H       1.96332497       0.34186134      -2.29986521       0.29011309      -0.15516568      -0.16823583       0.00449779      -0.54244918       0.71876381 
H       1.25838032      -0.75307443      -1.16603732      -0.15300860       0.19217660       0.09208373       0.37336401       1.82112264      -0.73700884 
H       2.52951440       0.17058731      -0.62094698       0.07071751      -0.07726836      -0.18417962      -0.29915889       0.40520418      -0.60460760 
O       0.34701767      -2.02416425      -1.22565562      -0.52844083      -0.21167897       0.24701038      -0.44934462      -0.63245520       1.13931186 
H      -0.09811659      -2.52799303      -0.48099288       0.13648373      -0.08902870       0.02368716       0.74096442       0.86919159      -1.35726728 
H      -0.03845108      -2.32409259      -2.06170141       0.22990874       0.01146859      -0.08414896      -0.05862571      -0.03993332       0.27928904 
O       2.16849707       0.10654261      -3.85353661       0.13665758      -0.41179646       0.80830976      -0.11578089      -0.31515070       0.24108579 
H       2.42995206       0.78032974      -4.47420745      -0.08277765       0.06000021      -0.11014981       0.18034361       0.59606676      -0.38383345 
H       2.01035543      -0.67896970      -4.39016264       0.14614566       0.04236505      -0.12715541      -0.00320251      -0.08516674       0.10230189 
O       3.40739811       0.03761184       0.55474319       0.05943004       0.67027218      -1.05073352      -2.07668907       0.38822852       1.11793924 
H       3.22200888       0.60567652       1.32882542       0.13082485       0.14826912       0.26803673      -0.57509285      -0.37915483      -0.28544020 
H       4.31364751       0.19525707       0.48378262      -0.13809047       0.01052371       0.04341357       2.83203962      -0.00724528      -0.72767173 
13
Properties=species:S:1:pos:R:3:momenta:R:3:forces:R:3 pbc="F F F" energy=-8316.633292055616
O       1.47715215       0.10712455      -1.37138353      -0.91481867      -0.10787233       0.01640607      -1.42273958      -0.81545325       0.21015976 
H       1.68347482       0.19355554      -2.34811207       0.17137082      -0.03008545       0.03028111       0.90630497      -0.17007786       0.47779074 
H       1.08188110      -0.89496263      -1.30666675      -0.05108736       0.31349543       0.07472130       0.42309152       1.04827848      -0.38462403 
H       2.19758529       0.27472384      -0.72742716      -0.03348081       0.10492519      -0.20810165       0.81012425       0.08520282      -0.01921086 
O       0.40520211      -2.05556669      -1.29966912       0.51931641      -0.29583360       0.50337604       0.50055084      -0.07737565      -1.55787651 
H       0.10822558      -2.12548201      -0.42172850       0.00408717       0.02034358      -0.12110054      -1.02179318      -0.77427954       1.82932515 
H       0.14708302      -2.81636049      -1.84285055       0.00163070      -0.14043739       0.11850750       0.10333159       0.24879856       0.26483999 
O       2.33044260       0.01494966      -3.69852113       0.03782839      -0.66681815      -0.11899946      -0.05862144       0.63079646      -0.66977158 
H       2.19485902       0.87848489      -4.10509077       0.04934533      -0.15297344       0.05559559      -0.05130818       0.20421142      -0.20534146 
H       2.87384850      -0.44524026      -4.34739720       0.01846656       0.05703977       0.22564421       0.08583919      -0.41681864       0.16627639 
O       3.44443650       0.23507085       0.50169435       0.10059869       0.93041963      -0.18587523      -0.89449699       0.94189702       2.29824637 
H       3.15595447       0.55308761       1.41803781      -0.08127568      -0.16699927      -0.31824109      -0.06636175      -0.85650489      -1.66262962 
H       4.32804206       0.60521108       0.55580990       0.17801846       0.13479604      -0.07221387       0.68607875      -0.04867492      -0.74718435 
13
Properties=species:S:1:pos:R:3:momenta:R:3:forces:R:3 pbc="F F F" energy=-8316.736748799032
O       1.55420208       0.16151390      -1.33902406       0.27308076      -0.00398262      -0.07070440      -2.89052255      -1.71353896       0.96332545 
H       1.65303762       0.32045145      -2.28159404      -0.07720506      -0.05088564      -0.08062243       0.50394704      -0.20280841      -1.50992282 
H       1.10989415      -0.72992264      -1.04791377      -0.09935737       0.02114393       0.11977336       0.04622253       0.95909454      -0.80558560 
H       2.29858388       0.36497161      -0.75286403       0.01225759      -0.03594155      -0.17478188       1.56566546       0.41705433       1.15930158 
O       0.26812218      -2.20449164      -0.95410468      -0.29752546       0.10260885       1.19912662       0.52403907       0.33093744      -0.35568391 
H      -0.59599849      -2.53552372      -0.68449803      -0.16117314       0.09684341      -0.20874571      -0.09743965       0.16647256       0.18214383 
H       0.47087556      -2.67570695      -1.77197512      -0.09867224       0.05489258       0.34076819      -0.06700956      -0.18689366       0.06031534 
O       2.45406684      -0.00489569      -3.79040104       0.64491749       0.16755777      -0.16190011      -0.46074040       0.16370943       0.85335766 
H       2.53198640       0.45171266      -4.63449266      -0.03830615      -0.11984855      -0.05707075       0.23880916      -0.38035360      -0.12886764 
H       2.93228948      -0.84253700      -3.76185008       0.08242006      -0.19331750       0.17971555       0.13529888       0.27880309      -0.66926569 
O       3.37402529       0.39023443       0.25818607       0.22295882      -0.18453013      -0.81958975      -0.35230473      -0.47360999      -2.01341607 
H       3.29074400       0.44841432       1.18115201      -0.24306369       0.02624963      -0.02321684       0.05758044       0.29556288       2.05255530 
H       4.18774048       0.77385488      -0.04651766      -0.22033161       0.11920983      -0.24275185       0.79645429       0.34557035       0.21174258 
13
Properties=species:S:1:pos:R:3:momenta:R:3:forces:R:3 pbc="F F F" energy=-8316.809115489705
O       1.41363549       0.04240823      -1.45428980       1.29709997       0.45771164       0.31525665       1.12612098       0.00554303       1.57514548 
H       1.67166532       0.02138198      -2.39668083       0.15211356      -0.35772652      -0.10604260       0.30695490      -0.43436145      -0.76070649 
H       1.00192549      -0.90085001      -1.09071760      -0.46597979       0.09607141       0.03699039      -0.13189042       1.10107930      -0.76565339 
H       2.31725417       0.26214428      -1.01066342      -0.02183851       0.10383135       0.21244636      -1.10150448      -0.27953090       0.35464157 
O       0.15263805      -1.94598241      -0.87611975      -0.72302778       0.18947412       0.15348276      -1.12845715       1.38140903      -1.08478068 
H      -0.78237009      -1.80065478      -0.64013299      -0.10199490       0.29216981      -0.21258501       0.38868744       0.07128093      -0.15549982 
H       0.47985105      -2.58916886      -0.29955151       0.07093531       0.18694641       0.35678682       0.79510812      -1.97993185       1.52199366 
O       2.56823458      -0.19174922      -3.72031561       0.30697336      -0.61086354      -0.46962306      -0.21307407       0.34071807      -0.83295820 
H       1.99492024       0.13733517      -4.43826503       0.09753672       0.09435726      -0.10658889       0.45778995      -0.22961949       0.11649738 
H       3.47713501      -0.14302203      -4.06851934      -0.20869576       0.17708465       0.01205801      -0.41638013      -0.02290674       0.26299329 
O       3.53006419       0.40238230       0.15599256      -0.79887759      -0.33973599      -0.37293871      -0.08326932       0.35389301      -0.61194968 
H       3.46347173      -0.08929693       0.98662141       0.29656558      -0.19188749       0.05929463       0.34398719       0.51885262      -0.00264207 
H       4.03061708       1.23816170       0.25869817       0.09918983      -0.09743312       0.12146265      -0.34407301      -0.82642557       0.38291896 
13
Properties=species:S:1:pos:R:3:momenta:R:3:forces:R:3 pbc="F F F" energy=-8316.756160875715
O       1.62774967       0.14568401      -1.46710269      -0.80028384      -0.47014603      -0.76120032       0.99664131      -1.07772262       1.23179510 
H       1.85970660      -0.07997441      -2.40856712       0.14443647      -0.15133576       0.23844314       0.07790832       0.06675320      -0.21258214 
H       0.94975966      -0.53486397      -1.10383098      -0.01010799       0.20654583      -0.02258714       0.47999303       0.44181134      -0.44962846 
H       2.56898878       0.10124525      -0.89360147       0.18324488       0.01034468       0.18988933      -1.90235560       0.73472357      -0.21560844 
O      -0.15846664      -1.79864310      -0.71470044      -0.32343542       0.75721304      -0.35491468       0.06346617      -0.04088166       2.35092719 
H      -0.88014457      -2.20664815      -1.19694808       0.15496325      -0.05865005      -0.01036344      -0.23292451      -0.06519549      -0.28687422 
H      -0.37047647      -1.99124763       0.25909048      -0.21578776       0.16139515       0.11927613       0.47166320       0.42491322      -2.05457958 
O       2.62499429      -0.34887439      -3.84295455       0.59186098      -0.38406413      -0.02697532      -0.58815087      -0.38243473      -0.60705205 
H       2.18025131      -0.64955885      -4.64866252       0.04872249      -0.36358969       0.23322451      -0.63475945      -0.13727144       0.30079109 
H       3.46741032      -0.15174271      -4.23822349       0.15391663       0.09312006       0.11369055       1.09911059       0.47120018       0.28813823 
O       3.54309853       0.35159048       0.21047271      -0.03747245      -0.06760335       0.14755161       0.66873941      -1.78650671      -1.10955339 
H       4.30669151      -0.19945802      -0.06851651       0.16432276       0.22940493       0.03141081      -0.49488304      -0.20639834       0.46892304 
H       4.00394561       1.17057354       0.32318181      -0.05437999       0.03736532       0.10255480      -0.00444857       1.55700946       0.29530364 
13
Properties=species:S:1:pos:R:3:momenta:R:3:forces:R:3 pbc="F F F" energy=-8316.65360135382
O       1.50548839       0.02370163      -1.52986433       0.06414372      -0.11719814      -0.74382026       1.27914336      -0.58438399       2.94933904 
H       1.68153009      -0.13493588      -2.44159972       0.24965308      -0.04737747       0.26116454       0.29706455      -0.47176359      -2.59118576 
H       0.89103003      -0.80323853      -1.08709512       0.09745008      -0.17521653       0.07765548       0.21680180       0.84509734      -0.82838144 
H       2.47131391      -0.00876710      -1.15759743      -0.08426509       0.02284102      -0.03611217      -1.57021037       0.51825628       0.47920044 
O      -0.16228271      -1.56619465      -0.75165754      -0.64466268       0.80129221       0.13132881       0.12900832       0.15207085       0.27796057 
H      -0.62285084      -1.96386361      -1.49041438      -0.02903315      -0.08589511      -0.14063544      -0.03295693      -0.67092128      -0.58471445 
H      -0.81606568      -0.93415292      -0.44257889       0.31192298      -0.10375979       0.02959364      -0.32407813       0.33643438       0.63493191 
O       2.84888213      -0.50820320      -3.72903218       0.72349571      -0.30872688       0.41117651      -0.30380663       0.94115191       1.16144531 
H       2.78750800      -1.26889283      -4.28787803       0.09368977      -0.20799979      -0.03141320       0.18107253      -0.49366579      -0.90120379 
H       3.19682418       0.25661177      -4.20446624      -0.09708534       0.29013649       0.05596556       0.03320738      -0.39133352      -0.34032361 
O       3.49416886       0.36668464       0.18503942      -0.31237707      -0.05661256       0.25207444       0.21107760      -0.20827146      -0.05123683 
H       4.36946969      -0.01252445       0.31528322      -0.07325924      -0.16508598      -0.18827099       0.17117943      -0.13956167      -0.14915167 
H       3.35153574       0.86406433       0.99850630      -0.29967277       0.15360252      -0.07870692      -0.28750290       0.16689055      -0.05667973 
13
Properties=species:S:1:pos:R:3:momenta:R:3:forces:R:3 pbc="F F F" energy=-8316.584396936956
O       1.71494990       0.16840801      -1.62588397      -0.16259807       0.91807765      -0.02027949      -0.50646322       0.94618075       2.14155840 
H       2.01827348      -0.16002902      -2.46854309      -0.20026987      -0.06430276      -0.01354654       0.90370575      -0.91629342      -1.45009864 
H       0.98712634      -0.40378472      -1.27491429      -0.27074356      -0.24565669       0.14061319      -0.43862835      -0.35321740      -0.15254205 
H       2.50472888       0.22794378      -0.92860007      -0.22676161       0.14242336       0.11822598      -0.90114341       0.31950057       0.08817785 
O      -0.32475918      -1.43689972      -0.86873383      -0.22586039       0.01658613      -0.79317723       0.73229230      -0.47207730      -3.86056622 
H      -0.78625336      -2.21145414      -1.28084688       0.12409089       0.01959977      -0.22283989       0.50401139       1.07906230       1.16666577 
H      -0.44282341      -1.33061684       0.03212006       0.27361992      -0.06522947       0.09695038      -1.02098219      -0.37802188       2.86067823 
O       2.95090892      -0.68595114      -3.58345151       0.51353761      -0.70981889      -0.76655012      -0.49404303      -0.31072108      -2.13474050 
H       3.45572633      -1.44783199      -3.90136476      -0.17310718       0.11778778       0.19628412       0.39863428      -0.21811795       0.71046380 
H       2.44218276      -0.54848257      -4.41743951       0.11889363      -0.38418221       0.05971517       0.21956420       0.48005353       0.67254606 
O       3.31700511       0.31966791       0.24292201       0.35992425       0.17004007       1.16882550       0.13975456      -1.71945754      -1.40873756 
H       4.14786362      -0.03355271      -0.14050531      -0.10253960       0.00135767       0.10736061      -0.12269631       0.68496733       0.97850135 
H       3.43029855       1.12062386       0.73514328      -0.02818600       0.08331757      -0.07158168       0.58599402       0.85814209       0.38809350 
13
Properties=species:S:1:pos:R:3:momenta:R:3:forces:R:3 pbc="F F F" energy=-8316.565090191249
O       1.53361554       0.28907192      -1.61141714       0.75939272       0.62374102       0.06116733       1.21912046       0.37064903       0.55591304 
H       1.78170984      -0.13249116      -2.50703777       0.06858170      -0.06168251      -0.08795217       1.21621336       0.51624594       1.16943018 
H       0.82701412      -0.34349211      -1.26843735       0.08684401      -0.20239650       0.11498070      -0.62888507      -0.35155511       0.16357502 
H       2.25895232       0.42830669      -0.84358705      -0.19354439       0.01644297      -0.14617975      -0.89049598      -0.89838419      -1.85776979 
O      -0.14113375      -1.44014563      -1.05322303       0.19750114      -0.69934389      -0.73378823       1.32062067       0.32275331       2.45193286 
H      -0.81785011      -1.67256677      -1.66857426      -0.21987174       0.14887981       0.31343938      -1.18382732      -0.51036362      -0.12646175 
H      -0.31607297      -1.64206842      -0.08583707      -0.15148012       0.10819897      -0.07942495      -0.38752478       0.00273971      -2.05854434 
O       2.90103321      -0.95356401      -3.70089774      -0.36973904      -0.38437065       0.09420824      -0.62089068       0.48603678      -0.06687315 
H       3.73744200      -1.40161788      -3.59504653       0.13318739      -0.19228576       0.26644344       0.42522449      -0.35527324       0.35077516 
H       2.95171976      -0.61247996      -4.60010603      -0.22523512       0.41310344       0.00491467      -0.17507326       0.09258791      -0.16363371 
O       3.36393444       0.41763277       0.47408464      -0.05736873       0.08850962      -0.18995092      -0.72237270       2.38991387      -1.67016056 
H       3.75742131       0.04669809       1.23339838      -0.12048497       0.21807916       0.25270903       0.62201142      -1.29529334       1.46757539 
H       3.58718808       1.37152325       0.58396683       0.09221713      -0.07687568       0.12943323      -0.19412060      -0.77005705      -0.21575835 
13
Properties=species:S:1:pos:R:3:momenta:R:3:forces:R:3 pbc="F F F" energy=-8316.643213837282
O       1.72014340       0.16873928      -1.60006051       0.19990767      -0.55034893       0.44270597      -3.43734406       0.93186980       3.81953376 
H       2.03382021      -0.15505051      -2.43277712      -0.15515003       0.13627799       0.35233774       1.61966312      -1.30919361      -2.29840628 
H       1.01666141      -0.44313259      -1.17288501       0.04009422       0.11317961      -0.16431042       0.11148425       0.36819238      -1.22823587 
H       2.35133702       0.39795057      -0.89010997       0.15819835      -0.07680999       0.13382634       1.28101995       0.40808213       0.20301848 
O      -0.15548452      -1.51909517      -1.14898978       0.00890325       0.07968297       0.29478406       0.04913144       0.01486827      -0.09064213 
H      -0.88216504      -1.65835258      -1.76249965       0.14877499      -0.06062870      -0.12435950       0.01157981       0.22488913      -0.60793590 
H      -0.53578952      -1.85369346      -0.34456395      -0.10663957      -0.07420300      -0.06151863      -0.04525741      -0.28948180       0.97851254 
O       2.75437485      -0.82244409      -3.47461511       0.26323716       0.04483848      -0.58830819       1.07838876      -0.70371927      -0.97365378 
H       3.37014742      -1.58230677      -3.24079261      -0.20258861       0.02253754       0.11336944      -0.85933512       1.58765341      -1.02913580 
H       3.00044331      -0.31272721      -4.28994196      -0.00384746      -0.10252689       0.02229973       0.17523542      -1.20555787       0.96649650 
O       3.35722658       0.51753277       0.30825319      -0.16024793       0.38008271      -0.33168813      -2.07690280      -1.59212441       1.55111912 
H       2.98876837       0.17534851       1.17560597      -0.24181554       0.07635860      -0.01976450       0.51988198       0.48762321      -1.42918781 
H       4.12573448       0.97003353       0.58698048       0.05117348       0.01155961      -0.06937392       1.57245467       1.07689862       0.13851718 
13
Properties=species:S:1:pos:R:3:momenta:R:3:forces:R:3 pbc="F F F" energy=-8316.789941507966
O       1.59716705       0.23633799      -1.50300325       0.54555798       0.42832914       0.39947399      -1.17120268      -0.03307988      -0.27656787 
H       1.93522406      -0.20578271      -2.30339517       0.07910918      -0.25277419      -0.11812108       1.50300544      -0.19222349      -0.86831039 
H       0.85289951      -0.40280688      -1.32228662      -0.27182880      -0.27492177      -0.07577613      -0.98315869      -0.32982203       0.60566153 
H       2.21346654       0.21739202      -0.72759253      -0.06303943       0.08305744       0.01821970       1.16262942       0.29780335       0.51182315 
O      -0.14409471      -1.60120815      -1.08142268      -0.00463805      -1.15581170      -0.08982392       0.03685939       0.56572295       0.60345398 
H      -0.47825473      -2.16191811      -1.77827558      -0.06710866       0.02956215       0.09563108      -0.24778861      -0.36285204      -0.37895799 
H      -0.86360268      -1.49682175      -0.43708438       0.02878146       0.11681004       0.03875205       0.17368178      -0.10730869      -0.21211475 
O       2.87066999      -0.92750398      -3.63024126      -0.16930293       0.09082521       0.15182429      -1.27020009       1.77420848       2.69301962 
H       3.09968472      -1.77330403      -3.90939176      -0.06969103       0.14992692      -0.16581500       0.69650619      -2.25630787      -1.00986099 
H       2.94369661      -0.30410886      -4.32209704      -0.13384480       0.10522414       0.10315605       0.32717969       0.74354659      -1.50865777 
O       3.38825736       0.60573988       0.38228986      -0.27385540       1.21290936      -0.14005267       0.03465442       0.37802194      -0.55114566 
H       3.07361981       1.07075034       1.19007820       0.18254275      -0.30663875      -0.12494563       0.78756265      -0.09907587      -0.82961517 
H       4.12496758       1.09252807      -0.07887061       0.21731774      -0.22649800      -0.09252272      -1.04972891      -0.37863343       1.22127232 
13
Properties=species:S:1:pos:R:3:momenta:R:3:forces:R:3 pbc="F F F" energy=-8316.713047488167
O       1.70795906       0.06344704      -1.50928143      -0.85907939      -0.45817029      -0.08359662      -0.88653717      -0.94101035      -0.87020021 
H       2.04430008      -0.19275990      -2.51186305       0.08596682      -0.08837703       0.04351919       0.14060598       0.37119466       1.87076627 
H       0.96139460      -0.61132473      -1.23071077      -0.09344604       0.09311373       0.05969203       0.99215260       1.00229246      -0.04844638 
H       2.42030020       0.37850270      -0.79166311       0.09893911      -0.05415029      -0.04120564      -0.45357607      -0.44601672      -0.49148553 
O      -0.21987587      -1.68165609      -1.05454240      -0.13796085       0.79160493      -0.24317449       1.47372818       1.00191201       1.24643758 
H      -0.56584762      -2.02100613      -1.85137213      -0.09753088      -0.17148855      -0.08432750      -1.05806292      -0.79328396      -1.23439659 
H      -0.80715437      -1.83891007      -0.31253130       0.23081087       0.00835241       0.00688185      -0.30311791      -0.13475265      -0.08514675 
O       2.84244008      -0.69016239      -3.55064043       0.12032495       0.70279733      -0.48159874       0.23459016      -0.74033983      -0.28396997 
H       3.09529465      -1.63765264      -3.58115808       0.04046584      -0.07168279      -0.01248865      -0.18172669       0.76934608      -0.13298135 
H       2.93554109      -0.31098656      -4.43355703       0.02814435      -0.33417132      -0.11499568       0.01099050      -0.07311381      -0.07531679 
O       3.36702510       0.71188937       0.27121697       0.40866005      -0.61506769       0.37678777      -0.75716508       0.70059555      -1.68213458 
H       2.86786010       0.61986633       1.08393798       0.12177260       0.15045384      -0.01889762       0.82590210      -0.49890244       0.67282654 
H       4.17938438       0.21930144       0.11253031       0.05293256       0.04678573       0.59340409      -0.03778368      -0.21792100       1.11404777 
13
Properties=species:S:1:pos:R:3:momenta:R:3:forces:R:3 pbc="F F F" energy=-8316.769627482081
O       1.64120649       0.06413305      -1.59172255       0.75039015      -0.09244123      -0.43857759      -1.35213584      -1.92891044      -2.28938815 
H       2.22885529      -0.37640005      -2.39264913       0.14662403      -0.11178066       0.09608428      -1.08914744       0.78015809       0.99651415 
H       0.78340701      -0.51097261      -1.31881769       0.24846950       0.23868947      -0.14544684       1.39347049       0.35970287      -0.33869751 
H       2.22209140       0.25770588      -0.85763711       0.06408569      -0.01846018      -0.27835300       1.06610759       0.10573168       1.65753548 
O      -0.33646015      -1.67985571      -1.01805551      -0.72471640      -0.07771708       0.33852079      -0.93721956       1.62700188      -1.67457481 
H      -1.29766254      -1.50903105      -1.21889773      -0.01784104       0.18267607       0.35473643       1.39241481      -0.36235131       0.42795353 
H      -0.28388770      -2.19687840      -0.23365151      -0.01988959      -0.07532480       0.01533257      -0.10426412      -0.76220260       1.14246415 
O       2.93237496      -0.65299070      -3.70932142      -0.75590358      -0.51106714      -0.22264324       0.44220783      -0.06298964      -0.37244946 
H       3.68867033      -1.16925150      -4.02178917       0.19950725       0.30977725       0.08786911       0.02859907      -0.57524732       0.69709402 
H       2.89070910      -0.03264114      -4.44274251       0.20398326       0.23186281       0.02817995      -0.65064465       0.65429056      -0.01622764 
O       3.40770244       0.56027418       0.48849051      -0.45337144       0.00309259       0.15287163      -0.61916402       0.89901148      -0.68114773 
H       3.39776469       1.53194642       0.41332093       0.41759945       0.03699808       0.14872571      -0.18495150      -0.21569549       0.39350033 
H       4.33797202       0.38753867       0.35588091      -0.05893728      -0.11630516      -0.13729979       0.61472733      -0.51849974       0.05742363 
13
Properties=species:S:1:pos:R:3:momenta:R:3:forces:R:3 pbc="F F F" energy=-8316.7601513858
O       1.77615356      -0.02388635      -1.60861632      -0.33023146      -0.16219139       1.12638708      -2.52138016       0.23257244      -0.18827201 
H       2.25450888      -0.19649745      -2.41828951      -0.07026452      -0.05758306      -0.07418152       0.41962667      -0.94739214      -2.43720565 
H       1.10795844      -0.67230034      -1.25712927      -0.19865828       0.10529352      -0.01108922      -0.40743975      -0.32874633      -0.27461623 
H       2.39070136       0.27375299      -0.96541958       0.22459388      -0.08436789      -0.01056404       1.86312418       0.81237496       2.72775483 
O      -0.25076464      -1.45260260      -0.81388014       0.67372308       1.06021450       0.71198665       3.13659045      -2.32123276      -0.16594411 
H      -1.06175833      -1.06320888      -0.72446992       0.11403292       0.17013656      -0.11744547      -3.40015067       2.12799293       0.28567955 
H      -0.45321451      -2.39081096      -0.64731738      -0.16109994       0.11054368      -0.28430176       0.51438082       0.27894514      -0.13731834 
O       2.85820262      -0.65908701      -3.77294536       0.42561159      -0.35041619      -0.72631261       0.57502655      -0.43597848      -0.61630495 
H       3.65438931      -1.23233998      -3.72617448      -0.09866264      -0.06314892      -0.08537557      -0.67171037       0.50634075      -0.38396191 
H       2.61367301      -0.53872040      -4.71869559      -0.38078412      -0.00148472      -0.14355466       0.34343473      -0.13239145       0.92625585 
O       3.32923231       0.50514178       0.29830352      -0.04574082      -0.63001883       0.07023776      -0.75167949       0.86880305       1.23685404 
H       2.92543896       1.20066076       0.88565255      -0.19269441      -0.10433332      -0.41158148       0.71663915      -0.70721117      -0.79681293 
H       3.45692319      -0.23661688       0.91081553       0.04017473       0.00735607      -0.04420516       0.18353788       0.04592307      -0.17610813 
13
Properties=species:S:1:pos:R:3:momenta:R:3:forces:R:3 pbc="F F F" energy=-8316.79480280246
O       1.81734122      -0.12478174      -1.69556044       1.18671444      -0.52554700      -0.60640472       3.55927264       0.00582219       0.25638375 
H       2.39793136      -0.57310004      -2.44844938      -0.03076641      -0.23032894      -0.11583040      -1.68573252       0.73190688       0.21084563 
H       1.03340493      -0.55791178      -1.31887134      -0.12955813       0.12568991      -0.26484427      -1.86931329      -1.14977519      -0.15056548 
H       2.40980301      -0.13352954      -0.85118540       0.20834249      -0.12454427      -0.16450639      -0.04953866       0.92180237      -0.49398498 
O      -0.23787195      -1.20719767      -0.66583304      -0.79224002       0.46083659      -0.15249518      -1.05686723       0.01887457      -0.14407401 
H      -0.84412717      -0.76555073      -0.03440003      -0.02559075      -0.06797614       0.35486089       0.55673027      -0.23336057      -0.30832201 
H      -0.84813263      -1.61523683      -1.31562881      -0.09121810       0.04205684      -0.02356525       0.43969802       0.14437898       0.43308833 
O       2.90842775      -0.66273002      -4.00757690      -0.19266279       0.41048864      -0.32611579      -0.69767780       0.52831776       1.64669001 
H       3.67963188      -1.16918556      -4.17076301      -0.07422263       0.16312122      -0.05751056       1.23190149      -0.80435741      -0.58477748 
H       2.43391617      -0.54608530      -4.82170594       0.20152560       0.04567927       0.08961895      -0.34878352       0.07028615      -0.65712398 
O       3.18627564       0.33059153       0.51514807      -0.55965300       0.21591444       1.65891589       0.01024398      -3.24722610      -0.71461391 
H       3.30587664       1.21895382       0.72656174       0.19262181      -0.22026875      -0.09272412       0.42962327       2.51641546       0.64216545 
H       3.93378894      -0.17980604       0.88590191       0.10670747      -0.29512179      -0.29939904      -0.51955665       0.49691492      -0.13571132 
13
Properties=species:S:1:pos:R:3:momenta:R:3:forces:R:3 pbc="F F F" energy=-8316.609878443933
O       1.90229080      -0.27802403      -1.64957667      -0.03461698      -0.10420579       1.26735772       4.92235797       2.41708882       0.14565433 
H       2.48073726      -0.45015622      -2.44581722      -0.20362897      -0.16215735      -0.12298100      -0.70102396      -0.38602931      -0.82491482 
H       1.12027047      -0.78688666      -1.49614532      -0.09299996       0.12454679      -0.11020170      -2.18518609      -1.40993976       0.91672773 
H       2.58482006      -0.03490033      -0.87094425       0.03138755      -0.11034701       0.00920543      -1.95275128      -0.20570547      -0.25367832 
O      -0.25489285      -1.15509650      -0.77956538       0.32973637      -0.10927775      -0.46863130       2.25064215      -0.33688022       0.41829900 
H      -0.22429954      -1.30181529       0.17645295       0.22890615      -0.14533884      -0.19719413      -0.82966853       0.00822356      -0.41411854 
H      -1.10350582      -1.02436585      -1.14972371       0.04130983       0.08482621       0.01425311      -1.65919311       0.10008318       0.01634841 
O       2.93471405      -0.68727209      -4.01957726      -0.02133638      -0.16014584       0.15020140      -0.58663344      -0.08812687       1.06386684 
H       3.81660048      -0.65904283      -4.37655205       0.39488634      -0.07750535      -0.06476151       0.45610877       0.05954341      -0.50304313 
H       2.29292180      -0.42974510      -4.68640485      -0.13528052       0.16233246      -0.15189409       0.18873745       0.06617931      -0.33515176 
O       3.13084883       0.40539178       0.54524531      -0.09048176      -0.35358046      -0.45786985      -0.63700107      -0.08321979       1.51461686 
H       3.20735447       1.26837567       1.00264592      -0.20103957       0.43186649       0.13899383       0.24300370      -0.08117334      -0.88588656 
H       2.71154709      -0.09530020       1.28602104      -0.24684212       0.41898646      -0.00647789       0.49060742      -0.06004353      -0.85872004 
13
Properties=species:S:1:pos:R:3:momenta:R:3:forces:R:3 pbc="F F F" energy=-8316.493674248199
O       1.95714264      -0.17769655      -1.67345304      -0.76995709       0.29475725      -0.77039577       2.98794326       1.27852035      -1.54186351 
H       2.58871639      -0.30918628      -2.53683293       0.06552593      -0.20546665      -0.21987745      -1.74847619      -0.34685324       0.52516397 
H       1.22683323      -0.81543598      -1.55096348      -0.01734361      -0.07272016       0.21359123      -0.19638868      -0.44605343       1.03084437 
H       2.55933491       0.12534156      -0.89845036      -0.22027301       0.34704672      -0.14778052      -1.61464568      -0.77010676       0.30854228 
O      -0.21450984      -1.36490058      -0.79938617       0.69319335      -0.88132462       0.03216550      -0.74660461       0.66285140      -2.37118778 
H      -0.63304939      -1.88144120      -0.11708660      -0.31219531       0.00592669      -0.30662739      -0.23099947      -0.41777909       0.40124590 
H      -0.87528908      -1.30009724      -1.55622690      -0.19158854      -0.30376820       0.04649311       0.94116179      -0.23346130       1.63445701 
O       2.91252438      -0.67815390      -3.94667721       0.27320216       0.24070447       0.37380982       0.48299866       0.91451500      -0.76447120 
H       3.87030252      -0.82125007      -4.14102810      -0.02363837       0.08555680       0.04470632      -1.00901519       0.18536595      -0.13132420 
H       2.53425715      -0.06714896      -4.64574836      -0.00157521      -0.11117538       0.12148375       0.83370205      -0.99363763       1.00766747 
O       2.99400186       0.50997352       0.55763724       0.47809285       1.05368981       0.25456504       3.35363817       2.58994321       0.85028212 
H       3.80294166       1.15427377       0.73869270       0.22477401      -0.24028174       0.20016544      -2.24810135      -1.73329782      -1.16773222 
H       2.82506222       0.33407474       1.48698264      -0.19821716      -0.21294498       0.15770091      -0.80521276      -0.69000664       0.21837579 
13
Properties=species:S:1:pos:R:3:momenta:R:3:forces:R:3 pbc="F F F" energy=-8316.856788326562
O       1.72624441       0.07240093      -1.55256679      -0.58399405       1.15613730       1.16814844       1.08526105       0.24006066      -0.16964295 
H       2.35503106      -0.03881379      -2.35485532       0.16225137       0.16973799      -0.33505990      -0.96687187      -0.48327652       0.19646202 
H       0.99614682      -0.64481811      -1.40894762       0.05119331      -0.13511766       0.11476289       0.24254399      -0.10205940      -0.63260567 
H       2.29089981       0.18152922      -0.71817518      -0.03303861      -0.08396925       0.17513303      -0.31229648       0.10696597       0.11538309 
O      -0.03994315      -1.69991498      -1.13938097       0.83308353      -0.39776182      -1.45333805      -1.44548958       0.67465552       0.46440669 
H      -0.21314669      -1.53244217      -0.19926458      -0.03071842       0.09553996       0.12079651       0.42876000      -0.40753572       0.33990828 
H      -0.97904336      -1.59123686      -1.43299881       0.11611606      -0.06731576       0.07247697       0.96921492      -0.22111296      -0.53367707 
O       2.96166457      -0.53740569      -3.87028166      -0.74225393       0.77739926      -0.08891107       0.64780608      -0.44679111       2.57780792 
H       3.87892966      -0.49804574      -4.13078001      -0.00437851       0.24367552       0.04393960       0.44830500       0.00901401      -0.26099283 
H       2.44320797      -0.27857420      -4.59049952       0.41128519      -0.24085154       0.31916033      -1.17934786       0.64155941      -1.98328151 
O       3.03126105       0.44395700       0.66320332       0.16693390      -1.60170708       0.27520144      -2.06695124      -0.63459424      -0.78028998 
H       3.92299191       0.70524592       0.64737319      -0.33594216      -0.07420219      -0.54541192       1.90585675       0.55291552       0.40058209 
H       2.72685526       0.27794610       1.55708311      -0.01053769       0.15843526       0.13310175       0.24320923       0.07019888       0.26593991 
13
Properties=species:S:1:pos:R:3:momenta:R:3:forces:R:3 pbc="F F F" energy=-8316.861971190576
O       1.64820685       0.23993577      -1.55180632      -0.71543779       0.29025735       0.79145792      -1.39742714      -1.14399383       2.87304245 
H       2.14932069       0.14876975      -2.41186599      -0.24825018       0.20750144      -0.35860739       0.57032435      -0.14127843      -0.04965283 
H       0.89266014      -0.51785554      -1.46285331      -0.07887385       0.04917131       0.08701942       1.31390872       1.01465771      -0.19599603 
H       2.22570665       0.13595878      -0.66157087      -0.17510740       0.06362935      -0.13032075      -0.41927148       0.36378819      -1.44539281 
O       0.11453826      -1.80049427      -1.40387085       0.30161370      -0.48727246      -1.21940408      -0.11349426      -0.60133610       2.26728658 
H      -0.33698620      -2.28716824      -0.65183208       0.36079777      -0.03371522      -0.00067733       0.86793796       0.94047327      -1.10482211 
H      -0.42053999      -1.97704036      -2.15477156       0.23550670       0.02392463      -0.03305067      -0.91860761      -0.31485147      -1.28514673 
O       2.89266389      -0.14552980      -3.59647861       0.89658033       0.94105963       1.05699543       1.50188834       0.54155523       0.24350186 
H       3.81403024      -0.00524514      -3.87762995      -0.07339635       0.23855383      -0.08839512      -0.35933499       0.09096556       0.29596531 
H       2.47566156      -0.57130113      -4.31717064      -0.22991992      -0.15669862      -0.19555208      -0.81890999      -0.76172409      -1.36035915 
O       3.02698049       0.06025127       0.69577538      -0.28991396      -0.95466641      -0.48826863      -2.29009698       0.12157918      -0.51048531 
H       3.96085282      -0.01623889       0.75806320       0.13215019      -0.08165364       0.55007678       1.28682573       0.09587040       0.54329708 
H       2.61096935       0.47851433       1.47169302      -0.11574923      -0.10009118       0.02872648       0.77625733      -0.20570561      -0.27123831 
13
Properties=species:S:1:pos:R:3:momenta:R:3:forces:R:3 pbc="F F F" energy=-8316.691809465248
O       1.45181067       0.39510610      -1.32781215      -0.00249164       0.19464647       0.38896474      -1.23378326      -0.84673942       2.43521997 
H       1.91482521       0.20711211      -2.14368286       0.14191694       0.06264295       0.07818189       1.82599856       0.22354737      -1.54558590 
H       0.79245783      -0.38068791      -1.37564741       0.04958811       0.10362183       0.03341983       0.00652503       0.06815889       0.26037619 
H       2.00634437       0.14923222      -0.42326033       0.10942968       0.11909857      -0.16354389       0.14921563       0.45194532      -1.36688575 
O       0.29838527      -1.87686809      -1.60230741       0.43500575      -0.18879717      -0.41844202      -0.56125783       2.08633057      -1.00973591 
H       0.65199298      -2.61105651      -1.13345535       0.11905068       0.07846787      -0.20493679      -0.19284934      -1.29165220       0.57163859 
H      -0.63782020      -1.93118615      -1.85958579      -0.18164869       0.03453962       0.08429830       0.47194830      -0.74781128       0.41596979 
O       3.01168015       0.10281186      -3.57621864      -0.27201816       0.49264100       0.31484001      -0.95639658      -2.11438857      -0.94908528 
H       3.36461495       0.92652231      -3.92650407      -0.01522400       0.20952595      -0.04945003       0.01729899      -0.15527087      -0.54525450 
H       2.83527223      -0.58471171      -4.32378243       0.07584282       0.04072879       0.08131036       0.70624891       2.25500142       1.74746132 
O       2.90568235      -0.28143280       0.64242289      -0.65774293      -1.11704436       0.03943042       1.19902391      -0.27918025      -1.33073331 
H       3.88178621      -0.22296026       0.48659332      -0.21285838      -0.00100685      -0.26534825      -1.03732515      -0.14762955      -0.05934391 
H       2.79760068       0.06700227       1.51098103       0.41114984      -0.02906467       0.08127542      -0.39464718       0.49768856       1.37595868 
13
Properties=species:S:1:pos:R:3:momenta:R:3:forces:R:3 pbc="F F F" energy=-8316.741937362796
O       1.43928996       0.44895707      -1.32430188      -0.19327760      -0.43948239      -0.50103268      -0.11782020       0.12325759      -0.16901872 
H       1.91103756       0.55153035      -2.22779545       0.42696680       0.24526413      -0.10593183       0.37649448      -0.20135568       0.57245277 
H       0.73422730      -0.27982447      -1.48668604      -0.14121995      -0.10889017      -0.06028092       0.98166704       0.03499239       0.39843614 
H       2.10164427       0.12742385      -0.62392410       0.33122459      -0.01250583       0.00459347      -0.44274440      -0.17754130      -0.46586828 
O       0.33348574      -1.72347066      -1.80709326       0.23639773       1.00361509      -0.58522506      -0.73159140      -1.56945223       0.12251754 
H       0.88218747      -2.52182304      -2.00350779      -0.20755620      -0.00912730      -0.34215451      -0.51554596       0.93496355       0.23156225 
H      -0.50776686      -2.08893758      -1.44513290       0.16740695      -0.01149913      -0.21371332       0.69333482       0.35901800      -0.39246904 
O       2.98054201       0.28319961      -3.35827173      -0.02977089       0.20786985       1.12155575      -0.16382769       2.09385634       0.85395944 
H       3.01083455       0.95350335      -4.05608834      -0.27567088      -0.05662422       0.18406333       0.15228118      -0.03519283       0.02707877 
H       2.87969680      -0.53236925      -3.79146616      -0.00784534       0.21978401       0.21036369      -0.10606268      -1.87613323      -1.09163084 
O       2.91389739      -0.62635476       0.63715109       0.09541796      -1.13611713      -0.03474572      -0.62788182       3.22454449       1.37042261 
H       3.48633608      -1.31489119       0.89564650      -0.23459992      -0.05528442       0.29851678       1.13577820      -1.78748490       0.06524798 
H       3.11432637       0.04669371       1.36967684      -0.16747323       0.15299750       0.02399103      -0.63408156      -1.12347218      -1.52269062 
13
Properties=species:S:1:pos:R:3:momenta:R:3:forces:R:3 pbc="F F F" energy=-8316.545854509706
O       1.51284714       0.42509995      -1.10823336      -0.28704287      -0.49309830       0.65876992      -1.15667077      -0.45269840       1.89597644 
H       2.04912527       0.71826508      -1.82644652      -0.04051271       0.09050850       0.31009325       0.90528582       0.13289498      -2.30713618 
H       0.94237486      -0.37915606      -1.39397370      -0.04427885       0.02631866       0.47089061       1.17700040       0.61758573      -0.16874786 
H       2.21448053       0.20249713      -0.33786016       0.21107259       0.02535839       0.14682284      -1.31865804      -0.87084919      -0.28853414 
O       0.43193326      -1.87717615      -2.04142826       0.24663001      -0.29677166      -0.83494218       0.82506777       0.61790370       0.37327000 
H       0.30577844      -2.27998395      -2.89901069      -0.02573525       0.16924472       0.11207737       0.23235676      -0.06196374      -0.62241126 
H      -0.41690510      -1.95577256      -1.63942902       0.04884568      -0.05749245      -0.00441976      -1.27059218      -0.31195471       0.64002567 
O       2.95891565       0.46212712      -3.32493433       0.17314035       0.23546264      -0.54984095      -0.33002716      -1.62931282       0.52433518 
H       3.18915452       1.32941672      -3.58821457       0.05861353       0.34317693       0.13693347       0.67591510       1.38403825      -0.87960931 
H       3.52320727      -0.17506465      -3.80262267       0.35419868      -0.13533495      -0.06505479      -0.29109867       0.59264861       0.30234670 
O       2.78947050      -0.65603275       0.61889618      -0.69682574       0.06533878       0.06864681      -0.30493464      -2.37288130      -0.11645457 
H       2.49942172      -1.62776625       0.62991496      -0.03429786      -0.03549104      -0.23873501       0.61830912       1.92075697      -0.25020657 
H       2.89398403      -0.44174366       1.53890126       0.03619245       0.06277978      -0.21124158       0.23804649       0.43383193       0.89714590 
13
Properties=species:S:1:pos:R:3:momenta:R:3:forces:R:3 pbc="F F F" energy=-8316.53545220435
O       1.34747404       0.31996513      -1.27151058      -0.33707564      -0.80809072      -0.88201834      -1.88591677       0.69176417      -0.52780429 
H       1.99890958       0.51421076      -2.00859931       0.00344634       0.06646998      -0.08821412      -0.48664543      -0.33839734      -1.16776537 
H       0.58708007      -0.40499754      -1.43133662      -0.16195709      -0.15678568      -0.00672475       2.05850607       0.63168868      -0.52326368 
H       1.94598122       0.03095112      -0.60132771       0.19955723      -0.00496679       0.00129216       0.96921978      -1.14337571       2.34504985 
O       0.44306027      -1.78908990      -2.15227175       0.19934950       0.62002331      -0.39889417      -0.30977337      -0.85223393       0.44949607 
H       0.58176676      -1.88250552      -3.09884823      -0.10573828       0.05013206      -0.27042271      -0.14165240      -0.07022823      -0.20960022 
H       0.31473810      -2.68991432      -1.79019403       0.25683492       0.06883390       0.01354719      -0.04117697       0.64991892      -0.25448937 
O       2.96911359       0.61324093      -3.24940083      -0.29012888       0.49225339       1.05256800       0.27896087       0.34534830      -0.11637979 
H       3.36565177       1.48196342      -3.46495906      -0.13345483      -0.11679945      -0.03429339      -0.15560710      -0.70251855      -0.05277721 
H       3.40435540      -0.07313090      -3.78879203      -0.03748924       0.25574118       0.05492874      -0.12764882       0.54127750       0.28883543 
O       2.84142466      -0.79493930       0.84468166       0.54236804      -0.99098428       0.51236671      -2.89204301       2.40505220      -0.34114291 
H       3.57646421      -1.33865536       0.84665431      -0.09228176       0.28696300       0.02231129       2.48489586      -1.65294841       0.26420603 
H       2.88739232      -0.17038863       1.58696995      -0.04343028       0.23721011       0.02355338       0.24888128      -0.50534760      -0.15436453 
13
Properties=species:S:1:pos:R:3:momenta:R:3:forces:R:3 pbc="F F F" energy=-8316.478571773469
O       1.43941463       0.22262621      -1.14788721       0.73347791      -0.26528576       0.20721290       0.50965970      -1.22197149      -1.44001694 
H       2.29963848       0.46253148      -1.77339320      -0.05208422       0.25241375       0.03658069      -2.14896792      -0.40381513      -0.26267822 
H       0.81361969      -0.56236854      -1.64212016       0.07972212      -0.32411236       0.04504186       2.03679949       1.64907248       0.84569757 
H       2.00107394      -0.13328046      -0.35656612      -0.05936533       0.13473225      -0.01255607      -1.00192540      -0.47947861      -0.02481701 
O       0.34547301      -1.89173361      -2.39990048      -1.02348838      -0.61750732      -0.54604698      -0.62729366       0.72193246      -0.46773829 
H      -0.36324349      -1.91562019      -3.08599435       0.16929296       0.08823257      -0.02875459       0.74730284       0.18176994       0.40958916 
H      -0.08300466      -2.30518037      -1.65191844      -0.04111280      -0.12158145       0.00925784      -0.23512089      -0.63868055       0.48537015 
O       3.09310522       0.78844980      -2.95326535       0.88474732       0.70810148       0.46611697       0.76622161       0.43152364       2.69786921 
H       3.17297890       1.72267238      -3.06833902       0.13051389       0.06889607       0.03269542       0.32871447       1.34686172       0.16272524 
H       2.90328392       0.50157435      -3.80058487      -0.12582187       0.13415880       0.05798861      -0.69197579      -1.53482640      -2.83179627 
O       2.86399268      -0.78086160       0.62710480      -0.32994730       0.38569356       0.01426542       0.16079158       0.13716161       1.69661140 
H       2.79629405      -1.72877804       0.80844738      -0.40364390      -0.22223946      -0.03015146       0.07517174      -0.11976318      -0.30817826 
H       2.88512458      -0.40424927       1.54136780       0.03770959      -0.22150214      -0.25165062       0.08062221      -0.06978648      -0.96263774 
13
Properties=species:S:1:pos:R:3:momenta:R:3:forces:R:3 pbc="F F F" energy=-8316.890664209195
O       1.47055424       0.09311869      -1.38227304      -0.37883301      -0.85513157      -0.88904485       0.90267304       1.83996814      -0.46383968 
H       2.21824716       0.39996707      -2.00737072      -0.35161367      -0.00489415       0.17564657      -0.31343951       0.27846831      -0.36918534 
H       1.01928748      -0.69419388      -1.71054041       0.27360196      -0.11546082       0.27679652      -0.86110557      -1.58416918      -0.50510324 
H       1.95603563      -0.14254471      -0.56955140      -0.39348893      -0.14618384      -0.17261862       0.11085289      -0.78830190       1.30408461 
O       0.18341190      -1.98444284      -2.26656700      -0.19550796      -0.50204120       0.74361974       0.87585136      -0.23642913       1.69993805 
H      -0.13908942      -1.74392364      -3.11416261      -0.07540491      -0.20965733      -0.02467876      -0.73429799      -0.30327063      -1.37989345 
H       0.21440605      -2.95042350      -2.13172537       0.24276850       0.22665250       0.24572864      -0.17688564       0.67988507      -0.47531982 
O       3.26505006       1.13257847      -2.84477056       1.07793635       1.29319827      -0.93345252       1.15442131      -0.00436814      -1.02458874 
H       4.03581058       1.59159234      -2.43739516      -0.01722687      -0.02063902       0.31137856      -0.70489698      -0.39840945      -0.44907446 
H       3.53477977       0.91993321      -3.78359145       0.13861568       0.14150969      -0.09686246      -0.40092255       0.34760711       1.46937406 
O       2.70081088      -0.88246715       0.63934940      -0.53738116      -0.16137638       0.26132191      -0.57776002      -1.28665976      -1.22583246 
H       2.53296453      -1.72506699       1.08198086       0.15124137       0.08548637      -0.01555532      -0.12029043      -0.11461981      -0.29919680 
H       2.99222558      -0.34034192       1.33078197       0.06529266       0.26853749       0.11772058       0.84580010       1.57029937       1.71863727 
13
Properties=species:S:1:pos:R:3:momenta:R:3:forces:R:3 pbc="F F F" energy=-8316.938860729722
O       1.43515282       0.07789839      -1.51613813      -0.43987458       0.71683408      -0.57617630       0.26473869      -0.30065981      -0.77555757 
H       2.13279283       0.35670942      -2.20010555       0.34562885      -0.00097757      -0.19228032      -0.03633569       0.37818936       0.19535578 
H       0.97677808      -0.76465266      -1.80496681       0.44846539      -0.49921164       0.15452116      -0.67724325      -0.20886634      -0.58264958 
H       1.91765319      -0.26398220      -0.71853682       0.04592764      -0.19984555       0.31551879       0.60763518       0.10226322       0.96133299 
O       0.22454473      -2.20255839      -2.10820869       0.59475343      -0.20029116       0.52902602       0.01273630       1.62517827      -0.60614639 
H      -0.73567870      -2.28630031      -2.12564444       0.07748131       0.07030090       0.38973145       0.01520390      -0.20504856       0.08203325 
H       0.60039443      -2.89396113      -1.59357165      -0.20027149      -0.07886425       0.03848221       0.14767750      -1.26067109       0.60776431 
O       3.39758528       1.18262390      -2.92865138       0.01925839      -0.59950227       0.02631914      -1.20710606      -1.34623593       0.32000919 
H       3.96986414       1.71820051      -2.40122169       0.10459939      -0.01162263       0.17015483       0.71586855       0.73495899       0.26002905 
H       3.41997875       1.45440440      -3.84083286      -0.17192313       0.08888116      -0.01087603       0.22046628       0.36386267      -0.48656668 
O       2.63222688      -0.71774126       0.63315770      -0.77075062       0.70028579      -0.59683931      -0.70053315       0.38650578       1.18492197 
H       2.65622122      -1.61674929       1.03213096       0.03496605       0.08218646      -0.23054415       0.03031149       0.86000902      -0.24008888 
H       2.32065907      -0.09401394       1.35205102      -0.08826066      -0.06817333      -0.01703750       0.60658026      -1.12948559      -0.92043744 
13
Properties=species:S:1:pos:R:3:momenta:R:3:forces:R:3 pbc="F F F" energy=-8316.566414791125
O       1.46135438      -0.02327882      -1.68740366      -0.49132398      -0.39945021      -0.39850526      -2.19138298      -3.43333420       1.51215247 
H       2.18681222       0.38686851      -2.24417086       0.07190925      -0.04449323      -0.06140778       0.71731556       0.09839752       0.22361690 
H       1.12291566      -1.13571831      -1.84268397       0.01057212      -0.14294800       0.10683239       0.22224362       2.41327237      -0.27056086 
H       1.62487388      -0.06190567      -0.66582297       0.20619805       0.18861392       0.47969538       0.80928724       0.39722743      -1.55997141 
O       0.29450653      -2.30323039      -1.85020615      -0.08545516      -0.19799420       0.53244473       2.38779727      -1.60225954      -1.14167240 
H      -0.62156971      -2.13769555      -1.93056938      -0.10954224      -0.04003406       0.06413388      -1.93009330       0.56464550      -0.01867765 
H       0.45872938      -3.05976198      -2.49595851       0.24319892      -0.01726093      -0.07012006      -0.03625373       1.32355929       1.17647438 
O       3.29559607       1.14506311      -2.87178920       0.02572664       0.65239381      -0.24541538      -0.50069754       1.33055177      -1.20609525 
H       4.21266588       1.19112381      -2.54965872      -0.12626492      -0.29149010      -0.13631330      -0.43029397       0.38236657      -0.39775818 
H       3.03856940       1.93511198      -3.45176045       0.07517146       0.05434190       0.04361846       1.07398961      -1.53857169       1.30354923 
O       2.62691723      -0.47496362       0.54339680       0.10408853      -0.02719656      -0.48262725      -0.51860862       1.00826769      -0.80016079 
H       2.98384175      -1.34361752       0.59393214      -0.01160564       0.20548788       0.19745883       0.54154565      -1.27511933       0.09242812 
H       2.42856750      -0.21820181       1.43147210       0.08732698       0.06002977      -0.02979464      -0.14484882       0.33099663       1.08667543 
13
Properties=species:S:1:pos:R:3:momenta:R:3:forces:R:3 pbc="F F F" energy=-8316.715942377321
O       1.19547032      -0.15367109      -1.62771938      -0.28595893       1.41637511      -0.25722439       0.94924977       1.05475338       2.24256882 
H       1.80037824       0.38707448      -2.21221480      -0.08609772      -0.00222438       0.20048097       0.20795873      -0.63975476      -0.22026961 
H       1.01221057      -1.13715406      -1.81603970      -0.14967084      -0.41177427      -0.15338053      -0.31244570      -0.03340050      -0.27338317 
H       1.64389836      -0.10169094      -0.66011001      -0.07165552       0.01826287       0.17269382      -0.28405368      -0.55883095      -2.03094208 
O       0.39902255      -2.51671147      -1.75501839       0.84218267      -1.18472800      -0.10753748      -1.53920666      -0.45422667       0.11966227 
H      -0.57875357      -2.72746075      -1.63188065      -0.11594474      -0.00834822       0.06971385       1.80008129       0.47811422      -0.25270524 
H       0.74557524      -3.19526234      -2.34759901      -0.17247248      -0.03235999       0.20508323      -0.05080851      -0.14205110       0.00077644 
O       3.24163027       1.21140361      -2.94286525      -0.69771720      -0.35110788       0.24197099      -3.04558179      -1.39257899       0.30638143 
H       4.12073884       0.94660245      -3.02190709       0.17367009       0.07925054      -0.02368652       2.36422588      -0.49037209      -0.20947359 
H       3.18357870       2.13542920      -2.84539071       0.02784061      -0.08477609       0.15630960       0.26298141       1.86246916       0.03595955 
O       2.81266068      -0.21398204       0.42096447       0.42525361       0.37033596      -0.60597586      -0.58152449       0.61746909       0.78061414 
H       3.53301349      -0.73706115       0.79728680       0.19125443       0.16235740       0.15887967      -0.01412768      -0.21685753      -0.31759701 
H       2.44442537       0.24842878       1.19587151      -0.08068399       0.02873693      -0.05732736       0.24325144      -0.08473326      -0.18159195 
13
Properties=species:S:1:pos:R:3:momenta:R:3:forces:R:3 pbc="F F F" energy=-8316.811764344906
O       1.27745321      -0.08282628      -1.61728562       0.29404702      -0.69468639      -0.37900705      -0.37963795      -0.48383186       1.56283053 
H       1.81900210       0.24548585      -2.35880986       0.13258643       0.06541448       0.08966448       0.77449544       0.47972176      -0.60071136 
H       1.10887998      -1.06166607      -1.68092406      -0.09624835      -0.35654513      -0.03479030      -0.68820619      -0.09379150       0.05486130 
H       1.85168201       0.03040358      -0.72544098      -0.02224826       0.25455024       0.34916030      -0.41788893      -0.15002978      -0.91384543 
O       0.48825023      -2.57686757      -1.66022471      -0.65066921       0.38469090       0.88681461      -1.15374672       1.23972948       1.51533883 
H      -0.06488538      -3.20081007      -1.16634067       0.26545074       0.11606817      -0.05641039       0.04379846       0.37225147       0.00262373 
H       0.98774173      -3.09266513      -2.23517697       0.31160349      -0.05134930      -0.12825527       1.36341930      -1.69599911      -1.72915014 
O       3.04306993       1.14536228      -2.86362363      -0.05087984      -0.10187904      -0.27787540       0.82724976       0.43405658      -1.39445311 
H       3.70630005       0.93575992      -3.59357414      -0.07443188      -0.14828303      -0.13058107      -1.32693852       0.72731315       1.26742628 
H       2.72299760       2.07458949      -2.97437951       0.00908970       0.24533582      -0.10491647       0.66804908      -0.92834143      -0.19101514 
O       2.79464792      -0.14674334       0.28994627       0.08381926       0.34536421      -0.36423769       0.38304847      -0.03865254       0.35182522 
H       3.73392670      -0.14183057       0.09693299      -0.16015931       0.09356052       0.09102058       0.36746104       0.07552442      -0.38815117 
H       2.75941559      -0.15901737       1.24735616      -0.04195980      -0.15224145       0.05941366      -0.46110323       0.06204935       0.46242047 
13
Properties=species:S:1:pos:R:3:momenta:R:3:forces:R:3 pbc="F F F" energy=-8316.892340973769
O       1.21186178      -0.14417058      -1.65853084      -0.31888383       1.01986730      -0.64578090       1.53582790      -0.63937979       1.27776480 
H       1.85707094       0.10813421      -2.39964111      -0.17777090      -0.18622494       0.29960360      -0.33716200       0.21476032       0.29509654 
H       0.99856749      -1.19087561      -1.67603427       0.25568214       0.27346558       0.33659780       0.19321835       0.75247080      -0.51968229 
H       1.82221000      -0.02848340      -0.79472011      -0.11095374      -0.07643485      -0.12553595      -0.80930804      -0.30091841      -0.96953972 
O       0.56203996      -2.55663514      -1.60081061       0.48079893      -1.22510027      -0.07384358       0.24310556      -0.49113377      -0.91707244 
H      -0.24311384      -2.39992486      -1.09002367      -0.12344356       0.31384854       0.06262615      -0.38588956      -0.76270444      -0.31843823 
H       0.42826889      -3.19316621      -2.36686317      -0.04221871      -0.08619772      -0.16723712      -0.15978456       1.15128641       1.49582924 
O       3.03300037       1.08267251      -3.02469306      -0.06112735      -0.09705443      -0.52912854       0.11336914       0.36893937      -0.43946372 
H       3.60163379       0.91456576      -3.79311216       0.07053633      -0.00223393       0.11341894      -0.07678749      -0.18418229       0.21388401 
H       2.87437394       2.04090993      -3.07707367       0.30318187      -0.03520098       0.03949595      -0.08534007      -0.28543522       0.12566279 
O       2.88022803      -0.09033176       0.42656773      -0.05515749      -0.07556095       0.96958769      -0.29698317       0.67042334      -0.75517133 
H       3.12501350       0.80467348       0.71922512      -0.34047451       0.27523822      -0.12843653       0.02321802      -0.51598171       0.19663676 
H       2.83240687      -0.67340758       1.18754789       0.11983082      -0.09841157      -0.15136752       0.04251592       0.02185540       0.31449360 
13
Properties=species:S:1:pos:R:3:momenta:R:3:forces:R:3 pbc="F F F" energy=-8316.821928349733
O       1.39180630      -0.04331165      -1.59801112      -0.35829328      -0.01643062      -0.07074125      -0.54681615       0.73979751      -1.86748521 
H       1.94509847       0.36390245      -2.41380236      -0.09902883      -0.04181046       0.09872709      -0.16053741      -0.44932002       1.30229809 
H       0.97578347      -0.92495502      -1.67158032       0.28113973      -0.27685658       0.29383278      -0.40608276      -0.82428541      -0.71634637 
H       1.85507830      -0.04303159      -0.73570331       0.11488552      -0.04639191      -0.28195504       1.05031464       0.39929435       1.03683134 
O       0.44685001      -2.57131886      -1.71308555      -0.32502943       0.76985162      -0.48648471       0.10044525      -0.33511415       1.21127576 
H       0.35437360      -3.12696733      -0.88490359       0.44309433       0.03943694      -0.09308392       0.00272729       0.65792984      -1.76334771 
H       0.27754497      -3.10213701      -2.50894212       0.11481392       0.25518974       0.26258990      -0.04026309      -0.07111245       0.58927114 
O       3.09147662       1.03324129      -3.11954924       0.16569733      -0.44809964      -0.25620673      -1.53396049      -0.93083431      -0.19919156 
H       3.87965319       0.51825662      -3.14301584      -0.01832429      -0.10116190      -0.09349165       1.12388798      -0.72041687      -0.20231671 
H       3.35716243       1.91705046      -2.95038311      -0.03262859       0.13695491      -0.13126370       0.26362334       1.55315632       0.22083729 
O       2.68762465      -0.05000270       0.51496350      -0.11763951      -0.01103963       0.81961838       0.09557208      -0.11550788       0.04615696 
H       2.29592740       0.21307372       1.37220742      -0.19348539      -0.25261714       0.14083834       0.80705853      -0.51649369      -0.35310672 
H       3.45689261      -0.65607189       0.56942792       0.02479849      -0.00702533      -0.20237950      -0.75596921       0.61290677       0.69512370 
13
Properties=species:S:1:pos:R:3:momenta:R:3:forces:R:3 pbc="F F F" energy=-8316.95972813604
O       1.27947309      -0.07534349      -1.50548010       0.03137113       0.70316572       0.56345495       0.40136122       1.53639572      -1.45103172 
H       1.92934930       0.30050046      -2.21177223       0.03168757       0.16627801      -0.07177959      -0.39555484      -0.67315095       0.38227376 
H       1.02451798      -1.02749099      -1.63695953       0.14842101      -0.13055107       0.06646171      -0.01025951      -1.09325797      -0.38724194 
H       1.66408935       0.00187977      -0.61841867      -0.01635296       0.38144987       0.07690999       0.71110375       0.21781582       1.38331653 
O       0.61976315      -2.46443093      -1.76974731       0.87738211      -0.77907273      -0.57268860       1.88727760       1.32658965       1.12870160 
H       1.12922222      -3.26865175      -1.73953137      -0.06049435       0.02248201      -0.19341573       0.03561469      -0.58005643      -0.11836233 
H      -0.20257288      -2.56914244      -2.17330100      -0.31729857       0.05137020       0.27648426      -2.15405508      -0.84235251      -1.09280442 
O       3.11349395       0.89095799      -3.32388506      -0.34612092      -0.37296222      -0.35277497      -0.75496387       0.38691788       0.69098853 
H       3.21087747       0.60472964      -4.24332878      -0.23716955      -0.03604027      -0.03762482      -0.03940564       0.19843565       0.08973461 
H       2.89514775       1.84474652      -3.32244272       0.00649117      -0.16028805       0.06513234       0.38130384      -0.52999121      -0.41251796 
O       2.64965473      -0.04424665       0.76244772      -0.03721118      -0.49440578       0.01713261       0.11356086       0.14523423      -0.09944976 
H       2.50078764      -0.06780694       1.72534984       0.06118028       0.35176536       0.02629689       0.16110428       0.09564016      -0.52662808 
H       3.53776962       0.31920214       0.59953899      -0.14188575       0.29680895       0.13641097      -0.33708730      -0.18822004       0.41302118 
13
Properties=species:S:1:pos:R:3:momenta:R:3:forces:R:3 pbc="F F F" energy=-8316.813856991188
O       1.50002801      -0.05431713      -1.50358452       0.37330276      -1.05794970      -0.25163318       1.38206284      -1.20813826       1.15433000 
H       2.12194036       0.44077320      -2.18802032       0.25034636      -0.04424998      -0.18334288      -1.11196583      -0.69822054      -0.19799096 
H       1.25697145      -1.03393396      -1.81827781      -0.01372016      -0.14490362       0.05323727       0.19172628       1.13523317       0.65179893 
H       2.08975295      -0.14980192      -0.63001576      -0.01615783       0.46777094       0.08629204      -1.00834984       0.18855889      -1.08960952 
O       0.75148874      -2.51379752      -1.78298483       0.27203749       0.21319391       0.35382853      -0.32801853       0.75578127       0.86257222 
H       1.10706557      -3.20090335      -2.35742926       0.15148500      -0.01890826      -0.18785006      -0.30833137      -0.45703010       0.50734907 
H       0.32258014      -2.82218657      -0.94164206       0.18913077      -0.04629710       0.03097300       0.70944178      -0.19870363      -1.52154539 
O       2.66648163       0.92882175      -3.39647956      -0.96469053       0.52513494      -0.04359665       0.20817550       0.41115395       0.65009643 
H       2.48905227       0.64747002      -4.28645778      -0.24856957       0.10661745      -0.12448175      -0.14751809      -0.20038184      -0.74716644 
H       3.57259214       1.22244603      -3.33863455      -0.06949144      -0.16705012       0.13724071       0.57413220       0.28098529      -0.27345724 
O       2.69972473       0.02264823       0.79672285       0.02587813       0.47554918       0.46556811       0.16459217      -0.08738276      -0.40512444 
H       1.96069780       0.00306217       1.39893028      -0.00298962       0.00638331      -0.26815825      -0.46569792       0.12448146       0.55255545 
H       3.47740905      -0.18187397       1.32890735       0.05343864      -0.31529095      -0.06807689       0.13975080      -0.04633690      -0.14380811 
13
Properties=species:S:1:pos:R:3:momenta:R:3:forces:R:3 pbc="F F F" energy=-8317.031620314809
O       1.40729267      -0.06263599      -1.29538991      -1.39653131       1.25159729       0.12284180       0.48024301      -0.27080751       0.68947028 
H       1.96723779       0.31512704      -2.01832378       0.18364417      -0.14900706       0.20172922      -0.17837725      -0.02528836      -0.56221735 
H       1.02922018      -0.98197252      -1.52741332       0.17435131       0.18759885      -0.00083021       0.61740271       0.19437373       0.07793267 
H       2.00924214      -0.13105129      -0.42718501      -0.11004035       0.16217069      -0.25087834      -0.70474188       0.27370271      -0.30546832 
O       0.95990515      -2.54716140      -1.83578335       0.79768607      -0.62382338      -0.99136507      -0.51015996       1.33185124      -2.16300182 
H       0.61736297      -2.78199998      -2.73658756      -0.24397266      -0.15209682       0.16839554       0.42546599       0.04662472       1.25672585 
H       0.98166220      -3.32473853      -1.31167361       0.02345957      -0.03050505      -0.17680677      -0.08844640      -1.26808155       0.77474061 
O       2.59059429       0.99647526      -3.59276324       0.09336718      -0.36095196       0.00981906      -0.58306982      -0.00077343       0.27515765 
H       2.00649590       1.57655986      -4.10590792      -0.02136596       0.10841526       0.11688654       0.15189429      -0.14710982       0.14005441 
H       3.47474855       1.17801647      -3.91674612      -0.06267087       0.17864622      -0.19545866       0.29427554       0.00735289      -0.06114880 
O       2.67295831      -0.07246570       0.88364624       0.35413184      -1.01857542       1.17146509      -0.83824463       0.99122161       0.13585764 
H       2.60848506       0.71280475       1.48665365       0.08501961       0.29087607      -0.19692888       0.33829810      -1.12311025      -0.70238538 
H       3.49683692      -0.54025217       0.99386242       0.12292140       0.15565531       0.02113068       0.59546029      -0.00995598       0.44428257 
13
Properties=species:S:1:pos:R:3:momenta:R:3:forces:R:3 pbc="F F F" energy=-8316.858634806591
O       1.33475348      -0.03866951      -1.27372837       0.37073826      -0.77101615      -0.28373094       0.13792785       2.41625859       2.47018394 
H       1.88670739       0.46689986      -1.89690986       0.36788577      -0.23720388       0.15494018       0.13765705       0.13108867      -1.20665805 
H       1.16498494      -0.94865495      -1.52021802       0.21406559       0.01642075      -0.01181705      -0.26990485      -1.92175491      -0.75587353 
H       1.75161956       0.07493051      -0.31046757      -0.15247637       0.17178390      -0.17476032      -0.11944052      -0.95335229      -1.19751360 
O       0.99319494      -2.48630052      -1.95447855      -0.82224060       0.62484183       0.18656720       1.43685667      -0.34631244       0.43657784
[truncated: 1,724,953 more chars]
