# Supplementary material for: Pure non-local machine-learned density functional theory for electron correlation
Source: Nat Commun. 2021 Jan 12;12:344. doi: 10.1038/s41467-020-20471-y (PMC7804195; doi:10.1038/s41467-020-20471-y)
Supplement: Supplementary file 4 — Supplementary Data 1 [file 41467_2020_20471_MOESM4_ESM.zip › SI/h3o_h2o_2_mp2.xyz]

10
Properties=species:S:1:pos:R:3:momenta:R:3:forces:R:3 energy=-6239.575828656215 pbc="F F F"
O       1.83057000      -0.76490000      -1.62479000       0.67769969      -0.03916820       0.77159769      -0.05300248       0.26053336      -0.67148189 
H       2.76366000      -1.00393000      -1.31612000      -0.02698563       0.31867081       0.07230235       0.58284920      -0.22937672      -0.01740417 
H       1.45809000      -0.17497000      -0.89245000      -0.37304513      -0.27951561      -0.13927843      -0.38866819       0.38916538       0.29815445 
H       1.93312000      -0.19630000      -2.42112000       0.08948023       0.11428765      -0.24858116      -0.14120179      -0.37337801       0.29602163 
O       1.03975000       0.90113000       0.06417000      -0.49641175       0.69307800       0.04616263      -0.79436137       1.29248157       1.32133994 
H       0.15890000       1.33924000       0.11620000       0.31068988      -0.28688807       0.01054271       0.44117593      -0.62999095      -0.54231904 
H       1.42903000       1.26035000       0.89379000       0.03341426      -0.26965340      -0.05599575       0.23217501      -0.60966630      -0.69278780 
O       4.21738000      -1.11628000      -0.96642000      -0.23490855       0.02070880      -0.60927896       1.91522308      -0.42571279       0.44447548 
H       4.74741000      -0.85371000      -0.17966000      -0.14590850      -0.05707808      -0.17238460      -0.88629411       0.10101546      -0.33086922 
H       4.89790000      -1.66269000      -1.42343000       0.16597550      -0.21444190       0.32491352      -0.90789527       0.22492900      -0.10512939 
10
Properties=species:S:1:pos:R:3:momenta:R:3:forces:R:3 energy=-6239.524988526053 pbc="F F F"
O       1.89426077      -0.67031588      -1.54240735       0.22922038       0.25501640       1.10223351      -0.27718802       0.71578382      -1.47310906 
H       2.89775593      -0.80843125      -1.33717431       0.10519429      -0.17804499       0.11565649      -0.17547879      -0.16982522      -0.13672199 
H       1.41803043       0.08203140      -0.93851418      -0.14151329       0.21154267       0.09445705       0.57649751      -0.63071849       0.10226583 
H       1.75142985      -0.52164092      -2.53138736       0.11785772      -0.08519855      -0.09589487       0.30813497      -0.24919741       1.72384526 
O       0.90443503       0.95501904       0.05258771      -0.05147445      -0.05965675      -0.42760367       0.74125808       0.12045879      -1.91126267 
H       0.04053449       1.24186347      -0.19996888      -0.14876381       0.30164118      -0.14859454      -1.16238560       0.63804397      -0.43569522 
H       0.82523002       0.78205632       0.96388767       0.02367921      -0.10581500      -0.17179843       0.16935292      -0.59449342       2.10145373 
O       4.33465196      -1.22392169      -1.00229359      -0.01913901      -0.91346086      -0.22446441      -1.03646763      -1.27589320      -3.10567474 
H       4.74429377      -0.94953490      -0.23528446      -0.05413838       0.30997955      -0.00607184       1.52900083       0.99129939       2.77650498 
H       4.98631337      -1.76643213      -1.49870698      -0.06092266       0.26399634      -0.23791929      -0.67272426       0.45454177       0.35839389 
10
Properties=species:S:1:pos:R:3:momenta:R:3:forces:R:3 energy=-6239.440844283064 pbc="F F F"
O       1.96426564      -0.73237263      -1.38766284       0.55371925       0.07470247       0.25503351       0.43787350      -0.45527977      -1.19030602 
H       2.95979400      -0.98833046      -1.24248331      -0.24119476      -0.16952943      -0.14018777       0.31047620       0.07945623       0.28250029 
H       1.67768522       0.01204421      -0.79785310       0.17879804      -0.02100217       0.00651758      -0.82363595       0.61540728       0.48701052 
H       1.82674712      -0.53115262      -2.34652451       0.08792327      -0.07722826       0.20744803      -0.10781065      -0.00870046       0.90762028 
O       0.76119049       1.06039349       0.13922836      -0.16347928       0.02160206       0.92423670      -0.63718368       0.79893785      -0.65045242 
H       0.45953412       1.89163874      -0.30810643       0.19607777       0.02495065      -0.05403613       0.45359782      -0.84481819       0.58115859 
H      -0.00856792       0.81068368       0.68690413      -0.36625853       0.09431945       0.11648574       0.50091963      -0.06656210      -0.19495518 
O       4.40420457      -1.28334904      -1.19719296      -0.42407099       0.41991824      -1.39377580       0.25321998       1.08621468       2.88467878 
H       5.14671992      -1.20820716      -0.49734799       0.08186947      -0.14298045       0.21736497      -1.66974385      -0.39053120      -2.03121649 
H       4.66019632      -1.67107175      -2.00956092       0.09661578      -0.22475255      -0.13908681       1.28228701      -0.81412432      -1.07603836 
10
Properties=species:S:1:pos:R:3:momenta:R:3:forces:R:3 energy=-6239.335726980218 pbc="F F F"
O       1.88900612      -0.68658038      -1.24595755       0.09411095      -0.35094587      -0.66435171       2.10103828      -0.34700480       2.22132303 
H       2.90627917      -0.77209907      -1.29282767      -0.10365169       0.15832825       0.04915061       0.17492362      -0.73418866      -0.19195630 
H       1.65726884       0.08576746      -0.59397347      -0.08215868      -0.02199209      -0.14069624      -1.17096748      -0.54161435      -0.30427341 
H       1.50713328      -0.56291310      -2.08057579       0.08954358      -0.15739814       0.05884508      -1.05428656       0.42682863      -2.27909876 
O       0.83833571       0.94960823       0.09269618       0.29763835       0.94767200       0.56745566      -0.68298993       1.16178077       1.05983100 
H       1.32065964       1.64433001       0.53988882      -0.02692173      -0.28963655       0.07764468       0.60717840       0.58856138       0.11450725 
H      -0.02210379       1.02356110       0.55092048       0.23812908      -0.19552500      -0.07052673       0.11896349      -0.72306252      -0.52334417 
O       4.38655397      -1.20335988      -1.34644602      -0.81626351      -0.30516318       0.50783223       1.61910517      -1.53734077       1.46364086 
H       4.93830113      -1.68755796      -0.61141962       0.22556518       0.10285392      -0.39733168      -1.63322107       1.41983308      -1.91602423 
H       4.66479144      -1.65350304      -2.16862653       0.08400847       0.11180667       0.01197810      -0.07974392       0.28620724       0.35539473 
10
Properties=species:S:1:pos:R:3:momenta:R:3:forces:R:3 energy=-6239.481661183049 pbc="F F F"
O       1.83159027      -0.84061022      -1.38032561      -0.34979114      -0.00695546       0.01271158      -0.32385896       1.03916586      -0.13962566 
H       2.88345385      -0.96081762      -1.38275762       0.26862198       0.25999346      -0.10497227      -0.04061623      -0.21685979       0.35912488 
H       1.48531635      -0.19988605      -0.59765751      -0.03263802      -0.15452007       0.07608412       0.41910101      -0.07003022      -1.13225652 
H       1.65529496      -0.42480195      -2.26308709      -0.27750785       0.29186587      -0.16980533      -0.34562087      -0.29811642       0.88525652 
O       1.02641747       1.07493839       0.17268504       0.63079062      -0.73782410       0.27633364       0.33731427      -1.12898584      -1.35100868 
H       1.52585504       1.40650652       0.91344546       0.27999687       0.11083044      -0.19060542      -0.20408408       0.33638672       0.71334344 
H       0.07629005       1.07387383       0.30964398       0.15208396       0.35527850      -0.23997093      -0.16805125       0.34760507       0.58721837 
O       4.25663564      -1.22686508      -1.32749182      -0.65976606       0.43617321       0.15393408      -1.74303732      -0.80471234      -0.71426790 
H       4.50047643      -1.42826640      -0.44524350      -0.18082106      -0.37842472      -0.03813077       0.66643924      -0.56537919       1.53393683 
H       4.83377720      -0.56042589      -1.62869115       0.16903071      -0.17641712       0.22442130       1.40241418       1.36092615      -0.74172129 
10
Properties=species:S:1:pos:R:3:momenta:R:3:forces:R:3 energy=-6239.263120032979 pbc="F F F"
O       1.58124523      -0.70344790      -1.58955938      -0.58008261       0.58570758      -0.22967613       1.04290207       0.09868976       0.77031220 
H       2.60751577      -0.91982287      -1.40026714      -0.04093588       0.03561739      -0.17843746      -1.11386448       0.46482500      -0.48512031 
H       1.27652293       0.00061487      -0.75901018      -0.02524263      -0.06883137      -0.09890905       0.64098326      -0.19792944      -1.09265889 
H       1.37860211      -0.51789727      -2.54454079       0.13894307       0.09801296       0.15257555       0.22360718       0.06462966       1.28401941 
O       1.32802649       0.93500807       0.26713699       1.01793256      -0.25117267      -0.32257961       0.24941192      -0.60355516      -0.12181820 
H       2.07971867       1.02255466       0.88855049       0.07979637      -0.09598873       0.28698015      -0.69924005       0.15070152      -0.35841043 
H       0.76814317       1.71936529       0.24517366       0.08610972       0.04422680       0.07374911       0.11992887       0.16996079       0.28061775 
O       4.18327175      -1.22515685      -1.12073246      -0.69202684      -0.55802647       0.26018399      -0.54588288      -0.36581847      -1.22126974 
H       4.29549604      -1.82487787      -1.91662861       0.00231598      -0.01033734      -0.24829192       0.61669354       1.06171788       1.37509341 
H       4.90523565      -0.55693354      -1.06749443       0.01319026       0.22079186       0.30440537      -0.53453944      -0.84322153      -0.43076519 
10
Properties=species:S:1:pos:R:3:momenta:R:3:forces:R:3 energy=-6239.214919173461 pbc="F F F"
O       1.61198909      -0.66542343      -1.63412628       0.51455738       0.45904696      -0.37853469      -0.77013067       0.50053544       0.24156949 
H       2.56078590      -0.96878467      -1.64512782       0.06385634       0.02928643       0.11485503       1.46583070      -0.76529084       0.83041694 
H       1.55019730       0.02886265      -0.81107230      -0.06828538      -0.04166487       0.13363618      -0.01934557      -0.02128282      -0.67038715 
H       1.60070485      -0.31815017      -2.53540164      -0.17904359      -0.05036940      -0.01226617      -0.98246827       0.82244500      -0.22946017 
O       1.60767489       0.98961715       0.31686057       0.06330850      -0.10671166       0.44813594      -1.15144045      -0.26463826       0.46609376 
H       1.56345227       0.68827809       1.26089469      -0.21862270       0.23716538      -0.10844414       0.13871185       0.26371059      -0.98717386 
H       0.78682158       1.52862725       0.21037334       0.13513256      -0.02274414       0.10267888       0.76626425      -0.18932236       0.17215686 
O       3.95247135      -1.23187555      -1.21407920      -0.24223145      -0.47727172       0.01390636      -0.03174855      -1.41046222       0.50125687 
H       4.22016967      -2.17236685      -1.38183393      -0.26577356       0.12751496      -0.14642873      -0.01298054       1.02215697       0.04529992 
H       3.76581897      -1.22710557      -0.25229476       0.19710190      -0.15425194      -0.16753866       0.59730726       0.04214851      -0.36977266 
10
Properties=species:S:1:pos:R:3:momenta:R:3:forces:R:3 energy=-6239.332653821274 pbc="F F F"
O       1.53170118      -0.53046529      -1.56443325      -0.06773668       0.13471725       0.49706983       1.39828917      -1.65794559       0.17963035 
H       2.42060654      -1.07863406      -1.47349426       0.02233519      -0.14666917      -0.18549570      -0.61544414       0.41203279       0.81518085 
H       1.37073909       0.08246495      -0.73171675       0.07809581       0.04952131       0.19759132       0.52902854       0.48597541      -0.55037303 
H       1.80319681      -0.09689727      -2.37926642       0.02448535       0.17488690      -0.06758575      -0.69112695       1.16126319      -0.43477016 
O       1.50328434       0.93860463       0.46761737      -0.17809936       0.19880804       0.41567925       0.17777544      -0.48090757      -0.67755402 
H       1.26847687       0.47264376       1.25280153      -0.13336784      -0.14464786      -0.20445794      -0.30356833      -0.95686842       1.14014319 
H       1.40636173       1.84302857       0.74329370       0.01768106      -0.03982767       0.01149833      -0.04823601       1.10763057      -0.35749578 
O       4.06029752      -1.33744781      -1.41580745       0.32921541      -0.34292042      -0.57962743      -2.52363599       1.42226770      -0.51204536 
H       4.48879490      -1.64835258      -2.18571719       0.02585808       0.17612548       0.01239028       0.95062090      -0.65602929      -1.35948713 
H       4.50957594      -1.67163413      -0.67751244      -0.11846702      -0.05999386      -0.09706220       1.12629737      -0.83741879       1.75677108 
10
Properties=species:S:1:pos:R:3:momenta:R:3:forces:R:3 energy=-6239.634993277807 pbc="F F F"
O       1.65239998      -0.50851449      -1.50546270      -0.49371123       0.12933660       0.85382832      -0.98943433       1.13366200       0.89150561 
H       2.65321610      -0.71447275      -1.62394063      -0.07345170       0.28846533      -0.21066908       0.45029469      -0.27358099       0.23287029 
H       1.47282878       0.14729347      -0.64534820      -0.15571050      -0.04941186       0.08080493       0.37800800      -0.95124024      -0.33561232 
H       1.28729622      -0.12051916      -2.30536090       0.27350153       0.31165318       0.00231385      -0.29675360       0.06641659      -0.40472443 
O       1.57014612       0.86495849       0.55482249      -0.06672894      -0.41136713      -0.29532795      -0.15405362      -0.89932825      -0.12577286 
H       1.12035131       0.74234283       1.40932666       0.29326148      -0.18247839       0.00474767       0.07955607       0.09404577      -0.38965234 
H       1.65578792       1.78848674       0.35612528       0.31164545      -0.06413867       0.02449791       0.01811421       1.07171257       0.27744065 
O       3.91324743      -1.32324345      -1.49308173      -0.24774749      -0.00611341      -0.08518311       0.23838514      -0.67575742      -0.52600796 
H       4.66507601      -1.07384971      -2.05034453       0.19829363       0.05204515      -0.06990517       0.08221851       0.10685010       0.11786409 
H       3.77021202      -2.27160442      -1.68567405      -0.03935223      -0.06799081      -0.30510737       0.19366492       0.32721985       0.26208927 
10
Properties=species:S:1:pos:R:3:momenta:R:3:forces:R:3 energy=-6239.45391812257 pbc="F F F"
O       1.48913918      -0.41549424      -1.53213410      -0.15893636       0.02191251       0.60624998       0.86481025       0.55978661       0.75884977 
H       2.48342825      -0.76770903      -1.67251016       0.26999632       0.15470974      -0.26894122      -1.11171249       0.17251798       0.37933232 
H       1.35568035       0.27540678      -0.69640642      -0.07769084       0.23000269      -0.11533708       0.90176983      -1.02772234      -0.96767489 
H       1.06458934      -0.17604205      -2.37743948       0.08166259      -0.33205130      -0.29034638       0.08377297       0.11027365       0.33507180 
O       1.67746226       0.93018656       0.68330725       0.49105871      -0.04964892       0.49419802      -0.56618111      -0.27351461      -1.50732801 
H       1.26958700       0.53464537       1.44593427      -0.15534555       0.14947824       0.19239038      -0.23438503      -0.19465125       0.75228081 
H       2.50981674       1.32230030       0.93344258       0.15757834      -0.20705635       0.10665393       0.43382572       0.27552446       0.26381164 
O       3.90281850      -1.44479615      -1.66012217      -0.12603392      -0.25253935      -0.77614809       1.16931878       0.15475528       0.37746998 
H       4.67075877      -0.97085625      -1.27241028      -0.33106842       0.15717809       0.12196837      -0.72135421       0.02275659      -0.25385583 
H       4.32439094      -2.30250197      -1.87054080      -0.15122087       0.12801464      -0.07068790      -0.81986470       0.20027363      -0.13795760 
10
Properties=species:S:1:pos:R:3:momenta:R:3:forces:R:3 energy=-6239.273188720973 pbc="F F F"
O       1.51397762      -0.45489477      -1.33995009       0.20650465       0.62412252       1.03964920      -0.72871352       0.21087310       0.07471976 
H       2.54303686      -0.84235528      -1.55326867       0.10454801      -0.13010908       0.13165533      -0.27727869       0.73650230      -0.17902537 
H       1.40765230      -0.21889915      -0.34440312      -0.21696241      -0.42032392       0.01009440       0.57390358       0.46791025      -1.09861205 
H       1.11183356       0.25663816      -1.92019500      -0.15249327      -0.03351705       0.13688573       0.89805228      -1.08785611       0.82437077 
O       1.94855785       0.91423661       0.72016649       0.15733558       0.35625002       0.19280447      -0.99833201       0.26062585       0.76360561 
H       1.19278248       1.54811888       0.80854659       0.25135007       0.13812381      -0.22315000       0.96762815      -0.49927991       0.18738371 
H       2.23587999       0.71352359       1.63550749      -0.09157155      -0.04666077      -0.03757507      -0.24458270       0.24741426      -0.52042650 
O       3.68815027      -1.38725606      -1.92367756       0.12963702      -0.45849993      -0.91443130      -2.66618300       1.74056917      -0.96206050 
H       4.47211795      -1.31920777      -1.44082742      -0.25648982       0.15699911      -0.07768692       2.15180325      -0.19411380       1.27716053 
H       3.42509564      -2.25732878      -2.14751302      -0.13185827      -0.18638472      -0.25824585       0.32370267      -1.88264510      -0.36711596 
10
Properties=species:S:1:pos:R:3:momenta:R:3:forces:R:3 energy=-6239.343929156276 pbc="F F F"
O       1.48278879      -0.49231815      -1.22859976      -0.36038561      -0.79837174       0.11000764      -1.50887687       1.45598551       0.24349725 
H       2.40830197      -0.76036338      -1.50028935      -0.02366484       0.32368510       0.02907567       0.93478519      -0.51311372      -0.43074972 
H       1.44187986       0.21679680      -0.46405649       0.00956729       0.30104828       0.37582705       0.68799598      -0.50830868      -0.58999499 
H       1.01594002      -0.16226059      -2.03779223      -0.00531304      -0.18118020       0.28333305       0.23630997      -0.24489255       0.74851961 
O       1.93322515       0.96460894       0.92708787       0.56878121       0.57878585      -0.17329551      -0.59133628      -0.28628870      -1.13876003 
H       2.54146658       1.62458674       1.24973595       0.18281393      -0.31336286       0.30304506       0.32224721       0.62015423      -0.01682906 
H       1.99266151       0.24664639       1.54074432      -0.11621571      -0.21632293      -0.08021867      -0.02587026      -0.70182270       0.94897797 
O       3.66077678      -1.39183926      -2.18415977      -0.35631169       0.28298764      -0.48475579       0.31873142      -0.72482990      -0.79123676 
H       4.48503687      -1.45439762      -1.63452174       0.36075019      -0.18265992      -0.06360035      -0.84326852      -0.34720650      -1.27726023 
H       3.67597551      -1.96330006      -3.03320991      -0.26002172       0.20539078      -0.29941815       0.46928216       1.25032301       2.30383596 
10
Properties=species:S:1:pos:R:3:momenta:R:3:forces:R:3 energy=-6239.403456778357 pbc="F F F"
O       1.56926356      -0.65569534      -0.96506269       0.18871734      -1.10518892       1.38468641       0.10073533      -0.09498879       0.45772495 
H       2.23292633      -0.62263293      -1.72229163       0.37331165       0.39591401       0.01756514       1.57508753      -0.77232693       0.28561004 
H       1.78764854      -0.13999223      -0.08362166      -0.09566560      -0.41173732      -0.19849058       0.32525415       0.38494098      -0.31635916 
H       0.84417403      -0.23173026      -1.39519792       0.26442178       0.12172716       0.17441942      -1.89804951       0.57277729      -0.15125668 
O       2.12340457       0.82702996       1.02098075       0.82943131      -0.11625533       0.40378671       1.71748087       1.53761098      -0.57072321 
H       2.85284931       1.54290583       0.89176828      -0.12183647      -0.05014382      -0.26590851      -1.91788560      -1.80994436       0.44543319 
H       1.46841777       1.19495954       1.63182947      -0.06463359       0.27010579      -0.11440687       0.11793112       0.00315999       0.03035614 
O       3.41893652      -1.17041033      -2.53022460      -1.14091042       0.86402770      -1.63905746      -0.03258699      -0.83299293       0.93518412 
H       3.89425413      -1.95106117      -2.14338638      -0.33357971       0.15904874      -0.13739133      -0.44209746       1.04551924      -0.76669590 
H       3.92842472      -0.78248224      -3.23887701       0.10074372      -0.12749801       0.37479708       0.45413058      -0.03375547      -0.34927349 
10
Properties=species:S:1:pos:R:3:momenta:R:3:forces:R:3 energy=-6239.26929422346 pbc="F F F"
O       1.70809188      -0.85758123      -0.67255308      -0.44492698      -0.86484631       0.97386323       3.40998101       0.75926735       0.03832414 
H       2.24453966      -1.01158127      -1.56935380       0.35663275       0.21639736      -0.38128725      -0.21180896       0.40113198       0.65306889 
H       2.00618469      -0.06423723       0.00070233      -0.00673500      -0.02284607      -0.10519506      -0.11391162      -0.55928687      -0.96525371 
H       0.80652237      -1.02794926      -0.79753977       0.00429637      -0.18363165       0.34198700      -2.45363170      -0.18901087      -0.11791652 
O       2.28870206       0.98172116       1.01511043       0.38994032       1.19804458      -0.17962105      -2.97991493      -2.40340539      -0.37906959 
H       2.91164221       1.55511117       1.40245669      -0.02344264      -0.19330708       0.19310342       1.38925114       1.11402028       0.79490290 
H       1.61732696       0.70125177       1.69348413       0.25878756      -0.19434628       0.05086992       1.13873666       0.83507010      -0.46582584 
O       3.14051020      -1.06738461      -2.83802580      -0.27402314      -0.29507279      -0.72822805      -2.31109768      -0.22813034       2.64285957 
H       3.06789448      -1.39495387      -3.69666867      -0.40437775       0.28499924      -0.08292091      -0.33200887      -0.97193938      -2.31393130 
H       3.94668150      -0.63382631      -2.75697540       0.14384850       0.05460902      -0.08257126       2.46440493       1.24228315       0.11284146 
10
Properties=species:S:1:pos:R:3:momenta:R:3:forces:R:3 energy=-6239.4669737354 pbc="F F F"
O       1.92782539      -0.91793661      -0.55206033       1.22220474       0.56951079      -0.40550402      -1.41293279      -0.81636496      -0.30032998 
H       2.59669770      -0.83927445      -1.26506402       0.31497646      -0.05531370       0.31175234       0.28166958      -0.11921406      -1.12724257 
H       1.96038396      -0.16382160       0.10812107      -0.01158185       0.02296115       0.05769794      -0.07457221       0.71005898       0.86683320 
H       1.02675325      -1.04267140      -0.96083488      -0.15568254      -0.09469417       0.27792898       1.07257377       0.15936995       0.44813291 
O       2.24139035       0.97648114       1.06592805      -0.11402595      -0.62971290      -0.16775575       0.74086751       1.12838473      -1.05294852 
H       2.69038537       1.71462934       0.58500585      -0.08504188       0.16875097      -0.19414457      -0.24781368      -0.77856532       0.43082619 
H       1.81744991       1.45137829       1.78661969      -0.27833914      -0.04423361      -0.22198340      -0.39986711      -0.29884659       0.43222150 
O       2.98609173      -1.04288390      -2.94538769      -0.79596146       0.31040315       0.42288735       0.11485014      -0.17547340      -0.73472503 
H       2.85924778      -0.44505708      -3.72655031       0.17419789      -0.06990796      -0.13389917       0.31254752      -0.92762232       0.90296476 
H       3.36412461      -1.89911216      -3.26618368      -0.27074628      -0.17776372       0.05302029      -0.38732273       1.11827299       0.13426753 
10
Properties=species:S:1:pos:R:3:momenta:R:3:forces:R:3 energy=-6239.466219741146 pbc="F F F"
O       2.18825422      -0.90233653      -0.56540666       0.27019359      -0.04013243       0.02668770      -0.46145872       0.29903703       1.12612882 
H       2.46167965      -0.91278263      -1.58542954       0.05670816       0.05295938      -0.13545472      -0.80318838      -0.44138894      -0.42197950 
H       2.11077584      -0.01855076      -0.07517014      -0.34997963      -0.02768848      -0.11578498       0.68010022       0.42073321       0.02078811 
H       1.40675482      -1.40290753      -0.25908342       0.34608866       0.02455654      -0.09731450       0.31484017      -0.27120477      -0.76131863 
O       2.22402837       1.11929592       1.02104374      -0.59789752       1.07718039       0.15879893      -0.04522184      -0.92321282      -0.69473925 
H       2.51636501       2.02443214       1.03590490       0.10394499      -0.32840515       0.22078513       0.23558662       0.69620952      -0.08864483 
H       1.64336567       1.00098792       1.76558054       0.24307872       0.06970642       0.32494302      -0.37743023       0.07436400       0.68867051 
O       2.72434419      -1.14047621      -2.98217097      -0.03199735      -0.81545777      -0.41102173      -0.10012435      -0.67556566       0.89435697 
H       3.60877081      -0.77771421      -3.00537663      -0.09331239      -0.12295007       0.15267864       0.75206747       0.37236152      -0.58359264 
H       2.86383125      -2.10277096      -3.10724863       0.05317275       0.11023116      -0.12431750      -0.19517097       0.44866691      -0.17966954 
10
Properties=species:S:1:pos:R:3:momenta:R:3:forces:R:3 energy=-6239.436250553122 pbc="F F F"
O       2.29070863      -0.76505465      -0.47486424      -0.05980155       0.08025119       0.34873394       0.33422206       0.20882490      -0.08375984 
H       2.51774242      -0.70437005      -1.45294256       0.24799143       0.09819911       0.13337112      -0.10268694      -0.27359459      -0.21573996 
H       2.17077218       0.09202190       0.13068397       0.19613657       0.17230351       0.19559640       0.49973731       0.09534117      -0.15356493 
H       1.55943101      -1.36386463      -0.34227912       0.10177628      -0.14081423      -0.13386663      -0.54981938      -0.62894988      -0.03595107 
O       2.21792630       1.12244383       1.01139045       0.68372387      -0.83697371      -0.44050202      -1.12203184      -2.21205458       0.95200756 
H       2.52605523       1.96841879       0.87453905      -0.27908106       0.29092228       0.07742794       1.18207388       3.22962483      -1.19679281 
H       2.17696098       1.08321478       1.96866455      -0.09885655      -0.00000447       0.06347460      -0.20466292      -0.63629879       0.48508549 
O       2.67793083      -1.31654250      -3.01867618      -0.63050114       0.16409187      -0.41571333       0.60210568       0.87572861       0.94526344 
H       2.86725280      -0.80107680      -3.80080222      -0.03280846       0.15303753       0.04434040       0.39131135       0.45875582      -0.35671607 
H       2.00069575      -1.89802651      -3.31314927      -0.12857940       0.01898691       0.12713758      -1.03024921      -1.11737749      -0.33983180 
10
Properties=species:S:1:pos:R:3:momenta:R:3:forces:R:3 energy=-6239.389318740891 pbc="F F F"
O       2.45127229      -0.86834674      -0.55774248       0.58751596       0.48992417       0.34206119      -0.29866502      -0.21929600       2.48061087 
H       2.51578653      -0.97097737      -1.56635293      -0.11569053      -0.24266095       0.06952044       0.09373956       0.35074971      -1.02558868 
H       2.54907448      -0.11513215       0.16814502       0.08183324      -0.08305444      -0.21954050       0.00740564       0.55061968      -1.33924138 
H       1.69814684      -1.38347135      -0.24314098       0.10303788      -0.39382454      -0.06781104      -0.17634802      -0.39664699      -0.11837203 
O       2.28070476       1.12052268       1.08515941       0.58197268      -0.33737197      -0.26334850      -0.03933259       1.25784267      -0.63070960 
H       2.17832527       2.08580429       0.84040905       0.28167825       0.27185178      -0.13841696       0.39325991      -1.53235634       0.09444223 
H       1.66756401       1.02225706       1.81484881      -0.12305469      -0.03124643      -0.01065590      -0.19669104      -0.20195822       0.51006602 
O       2.43390872      -1.18311274      -3.01148588      -1.32147836       0.18763675      -0.00201248       0.52861624       0.04828039      -0.17768847 
H       3.16990645      -0.68575922      -3.41417976      -0.05256469       0.05693842       0.23269547      -0.34806732      -0.24663734      -0.11889344 
H       2.36834005      -2.02425714      -3.50455662      -0.02324972       0.08180721       0.05750827       0.03608265       0.38940243       0.32537448 
10
Properties=species:S:1:pos:R:3:momenta:R:3:forces:R:3 energy=-6239.546636210212 pbc="F F F"
O       2.44838307      -1.04027067      -0.46164406       0.61673281      -1.17967212       0.67712629      -0.58779249      -0.67937785       3.14188636 
H       2.21070129      -1.04101773      -1.42168357      -0.34717530       0.25589189      -0.02826730       0.04390059       0.37559355      -1.56952175 
H       2.23717132      -0.16536223       0.13277762      -0.22354367       0.05275110      -0.18153018       0.36615855      -0.23526563      -0.51161796 
H       2.06866641      -1.85018852      -0.03695657      -0.15077443      -0.29922968      -0.20402116       0.43880807       0.75432996      -0.26714873 
O       2.39913846       1.09620939       0.79045880       0.91676682       0.77083419      -0.35216130       0.35091026       0.16971948       0.96891117 
H       3.32368470       1.18222794       1.13786680      -0.33437813      -0.13344222      -0.04339597      -1.06511643       0.06804325      -0.28034522 
H       1.79391534       1.49639686       1.46379528      -0.22699600       0.01995077       0.02259064       0.65491927      -0.42823349      -0.72073855 
O       2.29306099      -0.97039336      -2.84397717       0.11648231       0.18252329       0.04063997      -0.77515658       0.28251065       1.63519211 
H       2.71871715      -0.25614951      -3.27367340      -0.14738484       0.28328341      -0.02972646       0.70918548       1.07301449      -0.95705440 
H       2.19590101      -1.69904784      -3.41343733      -0.21972959       0.04710937       0.09874546      -0.13581674      -1.38033441      -1.43956304 
10
Properties=species:S:1:pos:R:3:momenta:R:3:forces:R:3 energy=-6239.240514243674 pbc="F F F"
O       2.44993758      -1.12480861      -0.39461484       0.17347212       0.57053786       0.09978879      -0.64165472       0.32715989       3.05554878 
H       2.62688592      -0.90867424      -1.33648315      -0.26683149       0.22191394      -0.21094128      -0.42296742      -0.20284095      -1.41657374 
H       2.60122471      -0.26179720       0.29538111      -0.07283725      -0.19252323      -0.22760765      -0.89291806      -0.66133805      -1.23347633 
H       1.55767018      -1.56716826      -0.25480880       0.08970776      -0.23745831      -0.11186675       1.44273737       0.77795158      -0.40891449 
O       2.39659638       1.08879183       0.81900464      -0.33933026       0.02464408       0.71063547      -2.61772847      -1.54853608      -4.59671433 
H       2.74968502       1.36582709       1.59567651      -0.11435906       0.00693259      -0.07251583       1.45849476       1.70104435       3.88065983 
H       1.56342297       1.57590701       0.55778409       0.08685597      -0.17467033      -0.36360408       1.45832171      -0.58743154       0.79867128 
O       2.32059261      -0.91882855      -2.90413944      -0.05092580       0.01528877       0.08375419       0.45530665       0.47487227      -0.26202137 
H       2.71175020      -0.15095712      -3.39311840       0.25786093       0.02870877       0.24231810      -0.49659379      -1.34733274       0.06479479 
H       2.31681054      -1.74519625      -3.43781519       0.23638708      -0.26337413      -0.14996095       0.25700197       1.06645128       0.11802558 
10
Properties=species:S:1:pos:R:3:momenta:R:3:forces:R:3 energy=-6239.463188203624 pbc="F F F"
O       2.36866184      -1.05652117      -0.44567963      -0.45294380      -0.36569647      -0.14870167      -0.27537668       1.65472581       1.78343592 
H       2.50658878      -0.94102848      -1.41817832       0.14027563       0.01274177       0.29917876      -0.17775815      -0.18430687      -1.23938324 
H       2.31673046      -0.05648259       0.12238534       0.08850366       0.25550992       0.17024943       0.45391301      -1.27306077      -0.41016756 
H       2.92104277      -1.79670338      -0.13154338       0.26944379       0.50225127       0.12445370      -0.07007549       0.56571335       0.31823401 
O       2.33375487       1.17249563       0.93035096       0.08469687      -0.11587395      -0.23168114      -0.15018010      -1.61948956       0.31960730 
H       1.96581477       0.98745956       1.82741594      -0.34722859      -0.04118098       0.34059835       0.26353352       0.63496912      -0.85505753 
H       2.12870390       2.06978308       0.64234155       0.08325904       0.07033661       0.14004850      -0.18977745       0.05074329       0.12906989 
O       2.41025538      -1.04894276      -2.96653719       0.59031074      -0.48276876      -0.51653288      -0.02082538      -0.93282737      -0.38127173 
H       2.86839441      -0.39544514      -3.51725593      -0.26496487       0.06852488      -0.10673939      -0.14706807      -0.47652090      -0.22673162 
H       2.28447710      -1.90687482      -3.46496025      -0.19135247       0.09615573      -0.07087366       0.31361479       1.58005391       0.56226457 
10
Properties=species:S:1:pos:R:3:momenta:R:3:forces:R:3 energy=-6239.363887785623 pbc="F F F"
O       2.44186343      -0.88603689      -0.45478190       0.65278812       0.64454938      -1.11508556      -0.18405764       0.55694056       0.19079326 
H       2.52227045      -0.66356622      -1.46519125       0.09572760      -0.28359913       0.07983473      -0.09661537      -0.79653685       0.88460372 
H       2.29593421      -0.10696525       0.30013508       0.20777905       0.20788010       0.34342608       0.25924268       0.20001416      -1.39454539 
H       3.01244792      -1.61981627      -0.17478985      -0.07882663      -0.10786816       0.13801204       0.03776167       0.14919468      -0.25510102 
O       2.16441468       1.11024927       0.98188505      -1.05766657       0.29595122       0.25488171      -1.49758084      -0.73508765       2.71415855 
H       1.65017315       0.95232924       1.87321735       0.09109705       0.13565268      -0.02488878       1.39373268       0.81481255      -2.44368506 
H       1.93309414       2.00012537       0.65187484      -0.26996562      -0.12661190       0.25548630       0.01952278      -0.49037615       0.13502103 
O       2.55234623      -1.15548723      -3.00422480      -0.08553465      -0.30100239       0.02423669      -0.11490201      -0.32303862       0.17001554 
H       2.63233982      -0.65861626      -3.80727239       0.24952602      -0.51240987      -0.03949145       0.40068155       1.23995330      -0.60765232 
H       2.21613740      -1.96966079      -3.39306893       0.19507563       0.04745806       0.08358825      -0.21778551      -0.61587597       0.60639169 
10
Properties=species:S:1:pos:R:3:momenta:R:3:forces:R:3 energy=-6239.441033301188 pbc="F F F"
O       2.55753993      -0.74186590      -0.57404094      -0.04404651       0.18132551       0.54699860      -0.14973816       0.16986229       0.66802763 
H       2.49903552      -0.89346278      -1.60515265      -0.03478388      -0.14944643       0.03696705       0.28276965      -0.22647832       0.03083029 
H       2.19841910       0.05174640      -0.06697242       0.17460846       0.30379969       0.22120539      -0.28822830       0.32540530      -0.17667138 
H       3.38096785      -0.98662665      -0.12712642       0.23466093       0.31579326      -0.16358968       0.17038554      -0.28797368      -0.39351638 
O       1.91778050       1.15882559       1.05531945      -0.80380815      -0.37282666       0.11931355       0.90775917      -1.90030353      -1.76584582 
H       1.54277000       1.01110737       1.88299403      -0.11630968       0.00553872      -0.10429539      -1.14849202      -1.44916012       2.51322669 
H       1.86823906       2.07549541       1.07075119       0.13892026       0.09701260      -0.08821432       0.25722220       3.13743342      -0.93991033 
O       2.62388434      -1.34658675      -2.97533607       0.41007537      -0.44163170      -0.45118392      -0.42530884      -0.87594526      -0.53243546 
H       3.43031988      -1.20319679      -3.46665718       0.24837319       0.11745280      -0.02516495       0.72060515       0.59749699      -0.15441820 
H       2.28575457      -2.14738701      -3.43412464      -0.20768998      -0.05701778      -0.09203633      -0.32697438       0.50966291       0.75071298 
10
Properties=species:S:1:pos:R:3:momenta:R:3:forces:R:3 energy=-6239.461432444533 pbc="F F F"
O       2.55514754      -0.74169596      -0.35905511       0.49887666       0.07408781       0.04165568       0.07615815      -0.57255039      -0.29102378 
H       2.41302977      -0.80365453      -1.34393050       0.22905686      -0.09579530      -0.08925590       0.77824174      -0.31702510      -0.21348939 
H       2.14188230       0.07619197       0.11796147      -0.26790496       0.01819966       0.32337983      -0.35777813       0.47165333       0.35352372 
H       3.48700560      -0.81053105      -0.08969968      -0.01577785      -0.37193643      -0.12656704       0.00038101      -0.22254661      -0.41187677 
O       1.81367557       1.13823298       0.91781097      -0.48425990      -0.32243239      -0.28812925      -1.98603921       2.10248111       0.51061228 
H       1.03388900       1.14323168       1.55079667      -0.06835189       0.19093587       0.02387282       1.26473444      -0.45016129      -0.76723843 
H       1.68029246       2.02359635       0.47080199      -0.11930219       0.02224749      -0.38812220       0.52221170      -1.16713854       0.45514645 
O       2.78471819      -1.35697268      -3.01718199       0.10447366       0.23797968       0.07898942       0.21041883      -0.03895955      -0.07299915 
H       3.60288652      -1.53146361      -3.55503041      -0.04839274       0.10299677       0.35508131      -1.46903789       0.11926322       0.55939283 
H       1.98408963      -1.70070020      -3.46273060       0.17158235       0.14371683       0.06909533       0.96070937       0.07498380      -0.12204777 
10
Properties=species:S:1:pos:R:3:momenta:R:3:forces:R:3 energy=-6239.317902272934 pbc="F F F"
O       2.67819632      -0.92618253      -0.35252130       0.22677700      -0.43616362       0.35546040       0.47703120      -0.21322170       1.60307635 
H       2.83498305      -0.92097873      -1.34318207       0.36199631       0.00794643      -0.08336453       0.77027503      -0.49254581      -1.29492286 
H       2.22626969      -0.06059658      -0.14892582      -0.03466846       0.01901522      -0.05572323      -0.02341019       0.68282854       0.76835033 
H       3.47714551      -1.10958593       0.22050927       0.18021240       0.10896986      -0.03000540      -1.00383592       0.45657945      -0.86897994 
O       1.63417811       1.22091857       0.61183630      -0.66649617      -0.10101339      -1.06101530      -0.74013167       0.20962280       0.47468836 
H       1.07213696       0.84515045       1.29720794       0.10907601      -0.02078970      -0.17824260       0.04272984      -0.71245827       0.42009070 
H       1.20317535       2.09268026       0.61319888       0.07914793      -0.23230362       0.04517613       0.63838664       0.22358301      -0.83656507 
O       2.82670868      -1.21347487      -2.76030220      -0.21831437       0.64426245       1.24356771       0.15595293       2.36790517       2.02218183 
H       3.43922425      -1.13739596      -3.45739016      -0.12280544       0.08750326      -0.18359040       1.16921850       0.01523925      -1.47517409 
H       2.31962111      -1.97441581      -2.81771871       0.08507478      -0.07742689      -0.05226277      -1.48621636      -2.53753245      -0.81274561 
10
Properties=species:S:1:pos:R:3:momenta:R:3:forces:R:3 energy=-6239.389539027211 pbc="F F F"
O       2.84612006      -0.93077387      -0.03289092      -0.36601034       0.07650485       1.46334367       0.26289407       1.30418170       1.36321560 
H       2.61873639      -1.25919181      -0.93609506       0.09187035      -0.28963501       0.19309239       0.65500605      -0.12160178      -0.92447221 
H       2.28797967      -0.04933420       0.17298325       0.12108861      -0.15211332      -0.02684942       0.20520117      -0.47521423      -0.10458840 
H       3.81917669      -0.78877291       0.15682360       0.16233936       0.12818126      -0.16859021      -1.28758315      -0.41589868      -0.62253060 
O       1.48558667       1.21108136       0.27683244      -0.20956213       0.34091701      -1.26628156       1.38960114      -1.88613209       0.24509111 
H       0.79862821       1.47967319       0.85154371       0.02396543       0.00344001       0.07009425      -1.25077451       0.22797918       1.30171394 
H       1.49498747       1.82949991      -0.41749576       0.22150724      -0.10104322      -0.34750968       0.11335159       1.37016247      -1.58610686 
O       2.79377022      -1.26784041      -2.68061882      -0.00908366      -0.00287398       0.09533063      -0.03874584      -0.83834900      -0.86630622 
H       3.00533779      -0.40407417      -3.08656830      -0.08530848      -0.03818118       0.09232490      -0.13476545      -0.83665423      -0.17290278 
H       2.76366724      -1.98104089      -3.39822037       0.04919360       0.03480359      -0.10495497       0.08581493       1.67152667       1.36688643 
10
Properties=species:S:1:pos:R:3:momenta:R:3:forces:R:3 energy=-6239.5517836656 pbc="F F F"
O       2.76049978      -0.87565075       0.03654691      -0.30135403       0.84861379      -0.89903720       0.16867166      -0.43509646      -0.98093914 
H       2.97906731      -1.12969115      -0.95537555       0.18598925      -0.09356247       0.05739548       0.02614685       0.23375852       0.83917192 
H       2.22005302       0.01388027       0.01161827       0.11522195       0.24465903       0.15777976      -0.07011412       0.04970161       0.66488744 
H       3.47730406      -0.86954688       0.70018117      -0.18035759      -0.26887757       0.08255399      -0.05884018      -0.06095881      -0.57799330 
O       1.50103768       1.21040289       0.03042633      -0.13060866      -0.50237282      -0.03657117      -0.69078185       0.98621859      -0.20446563 
H       0.96742611       1.70920688       0.69874704       0.00281477      -0.04399132      -0.11824682       0.59231860      -0.65971493      -0.76246888 
H       1.31206956       1.57748889      -0.85620394      -0.15803086      -0.09899093      -0.03939072      -0.06899421       0.03019690       0.69467243 
O       2.88226296      -1.29705612      -2.51362423       0.41941196      -0.13040651       0.50690012       0.35406720       0.48872546       2.01128141 
H       2.74266770      -0.71556209      -3.23531111       0.02316173       0.01489163       0.14699149      -0.12305255       1.13473072      -1.09037824 
H       2.79909496      -2.15945131      -2.86238217       0.02375148       0.03003717       0.14162507      -0.12942139      -1.76756160      -0.59376801 
10
Properties=species:S:1:pos:R:3:momenta:R:3:forces:R:3 energy=-6239.500746163609 pbc="F F F"
O       2.69126334      -0.95414372      -0.00280559      -0.84515443       0.24636891       0.01214838       0.22779273       1.32476445      -0.15423761 
H       2.75439995      -1.27954210      -0.98361776       0.16547874      -0.01894652       0.12195144      -0.04737939       0.17357227      -0.26400945 
H       2.08593057      -0.08658435       0.00921735       0.00263383      -0.09386773       0.23153036       0.47896698      -0.51990318      -0.05706072 
H       3.61452729      -0.64214888       0.18309244       0.05024856      -0.04517893      -0.21607195      -0.69846443      -0.29820805       0.17761887 
O       1.39285395       1.37225006       0.02850160      -0.26467036      -0.22203518       0.21984209       1.02288766      -1.03600267      -0.57182753 
H       0.94876266       1.47937718       0.85391449       0.05067314       0.28395150       0.22035967      -0.56413647       0.31362004       1.25713162 
H       0.76119780       1.66312503      -0.62612872      -0.00881286       0.00549707       0.21196988      -0.32480490       0.19766242      -0.53852781 
O       3.08605079      -1.37340492      -2.46941129       0.59241725      -0.30739569      -0.40940969      -0.31979916      -0.62101431      -0.20898941 
H       2.93983370      -0.57584048      -3.03021328      -0.02403504       0.24847329      -0.03674929       0.11064878      -1.27123598       0.06310619 
H       2.97452270      -2.24325160      -2.95158644       0.28122118      -0.09686670      -0.35557089       0.11428818       1.73674501       0.29679584 
10
Properties=species:S:1:pos:R:3:momenta:R:3:forces:R:3 energy=-6239.508825932296 pbc="F F F"
O       2.42564573      -0.91273884      -0.11415536      -0.78589124      -0.26280988      -0.76109081       0.74703434      -0.55597755       0.30037102 
H       2.91030604      -1.05879707      -1.02930667       0.31391575       0.01053494      -0.10687480      -0.89808256       0.44728732      -0.09603763 
H       1.87198992      -0.02690601       0.01166446       0.19565672      -0.06882496       0.33468081       0.83378682       0.32870705      -0.28216387 
H       3.05640903      -1.03605139       0.62791164       0.03789343      -0.16353745      -0.10692052      -0.46671606       0.05865190      -0.34915222 
O       1.45768325       1.36052553       0.07094599      -0.12444339       0.90584864      -0.10850982       0.67708865       0.63763330       1.09367625 
H       1.88682958       2.01617026       0.69938515       0.03420451       0.07180165       0.00138860      -0.68944967      -1.05934349      -1.04997578 
H       0.52198612       1.36236815       0.29030819      -0.10920528      -0.09267394       0.29760496      -0.48739106       0.32395828       0.02753789 
O       3.19358635      -1.40707044      -2.49769231       0.31365937      -0.17703357       0.25241004      -0.83655907       0.12620436       1.43469634 
H       3.43185393      -0.82825232      -3.21186824       0.12007049      -0.26431886       0.06084344       0.27904967       0.53644189      -0.63663390 
H       3.87990996      -2.05014405      -2.39087156       0.00413965       0.04101342       0.13646810       0.84123895      -0.84356307      -0.44231810 
10
Properties=species:S:1:pos:R:3:momenta:R:3:forces:R:3 energy=-6239.346537258319 pbc="F F F"
O       2.23363625      -0.90231523      -0.27930994       0.25508146       0.02458185       0.21448228       1.49095350      -0.54491468       0.16049478 
H       2.95769755      -1.19332040      -1.00783980      -0.07781343      -0.12591839       0.02758382      -1.71873142       0.89948579      -0.73958561 
H       1.81871658       0.05422405      -0.22093229      -0.09671692      -0.10477839       0.06809170       0.93478342       0.05184392      -0.37403078 
H       2.78405638      -0.97580918       0.52173153      -0.27018066       0.15169785      -0.11177250      -0.46778831      -0.01602139       0.51651469 
O       1.53039825       1.45736544       0.31424970       0.00832492       0.22813997       0.91007449      -1.37337230      -1.61199870       0.14718085 
H       1.87580309       2.33139794       0.25552292      -0.10045882      -0.24013995      -0.04713024       0.69119065       1.18185409      -0.23869593 
H       0.58177147       1.55357244       0.51268855       0.09427229       0.16631162      -0.02845551       0.33457194       0.10507404       0.01078870 
O       3.38136035      -1.48188277      -2.53056624       0.34258379       0.24936487      -1.23360547       0.44612727      -0.49100136       0.81023881 
H       2.60966559      -1.58954731      -3.08345903      -0.20130717      -0.18100211       0.16135994      -0.70292706       0.26543861      -0.41169417 
H       3.84466532      -2.31719604      -2.69909810       0.04621455      -0.16825733       0.03937148       0.36519231       0.16023969       0.11878867 
10
Properties=species:S:1:pos:R:3:momenta:R:3:forces:R:3 energy=-6239.605175405008 pbc="F F F"
O       2.24696031      -0.86814371      -0.35220574      -0.14212078       0.24446018      -0.52313896      -0.39413534       0.21294129      -0.61114401 
H       2.59303311      -1.11265817      -1.27251735      -0.28764121       0.22894632       0.16159207      -0.12721172       0.51786962      -0.80227772 
H       2.13857655       0.12341990      -0.06134083       0.17709622      -0.04049004       0.09377362      -0.27234139      -0.04877734       0.10787515 
H       2.70470144      -1.47269935       0.21669743      -0.09833042       0.38258483       0.39395864       0.29332401      -0.33307073       1.40976629 
O       1.52698808       1.43001426       0.40810203       0.19239502      -0.97353783      -0.47665919       0.28798760      -0.32027346      -0.18492779 
H       2.03086984       2.18328590       0.74168331      -0.03801280       0.26372768       0.33285944      -0.05270183       0.04166279      -0.00898134 
H       0.72178373       1.77427859      -0.00381117       0.04233385      -0.08519718      -0.16426594       0.07262653      -0.00665500       0.07898839 
O       3.30023102      -1.50238039      -2.52011932       0.16632010      -0.35985539      -0.16143555       1.65552878      -0.48338620      -0.06006229 
H       3.16032778      -1.67512088      -3.46603667      -0.02586620       0.15816843       0.16097701      -0.34560843       0.10685415       0.28449577 
H       4.25341671      -1.74009841      -2.37449721       0.01382623       0.18119299       0.18233885      -1.11746820       0.31283489      -0.21373246 
10
Properties=species:S:1:pos:R:3:momenta:R:3:forces:R:3 energy=-6239.659833252057 pbc="F F F"
O       2.35299900      -0.87295438      -0.30920831       0.61065847      -0.56536036       0.44692737       0.46089029       0.26288740       0.73803643 
H       2.83120182      -1.05283477      -1.21937947      -0.05059350       0.32769662      -0.17611606       0.14486045      -0.44119205       0.24152109 
H       1.97645394       0.07077245      -0.18884400       0.01671618      -0.28419461       0.01787848      -0.17342534       0.05795015       0.22394696 
H       2.98770344      -1.04029067       0.42629715      -0.08635793       0.31628158       0.18118767      -0.49386934       0.00319065      -0.49007036 
O       1.38387949       1.41981570       0.23755915      -1.03003847       0.36969760      -0.49939793      -0.20153460       0.16160679      -0.04197267 
H       1.62000909       1.88236073       1.05566696      -0.16413306      -0.09314914      -0.03299607      -0.02913135      -0.05190046      -0.14907203 
H       0.52772773       1.78628237      -0.04464745       0.08369384      -0.24888877      -0.10303149       0.30357009      -0.18562904       0.08055342 
O       3.36844660      -1.52419683      -2.41428512       0.82328808       0.29564514       0.05378779      -0.52917556       0.84762303      -0.89706128 
H       3.06449209      -0.94380465      -3.13899789      -0.10949854       0.15328470      -0.08459676       0.23639490      -0.43593215       0.15241240 
H       4.10077622      -2.03757999      -2.76531621      -0.09373508      -0.27101277       0.19635700       0.28142044      -0.21860431       0.14170604 
10
Properties=species:S:1:pos:R:3:momenta:R:3:forces:R:3 energy=-6239.516354067982 pbc="F F F"
O       2.34229069      -0.82974056      -0.15591343       0.11968242       0.48890980      -0.10287102       0.22145161      -0.52720376      -1.77231163 
H       2.82441779      -0.81401958      -1.06634279       0.01736226      -0.07842566       0.08424544       0.15678850      -0.91856882       0.40372487 
H       1.85668201       0.05275404      -0.06938272       0.10696366       0.07076010      -0.24640922      -0.69055034       0.88969295       0.60253033 
H       2.93142593      -0.94617103       0.58535670      -0.32899513       0.18068631       0.15343365       0.77993866      -0.19143610       0.51748323 
O       1.25600173       1.31769468       0.12265800      -1.10133831      -0.12418513      -0.64357843       0.79812741      -0.40923229      -0.87302692 
H       0.78138991       1.60279077       0.88794766       0.16422639      -0.04298794      -0.01220555      -0.71785450       0.45036820       0.79378831 
H       0.89627373       1.71764412      -0.67076647       0.13454036       0.01519179      -0.18319299      -0.35942508       0.42617006      -0.05007263 
O       3.54179253      -1.43396685      -2.43719223       0.15627519      -0.76114436       1.13248488      -0.34719933       1.32307722      -0.65833502 
H       3.54671085      -1.06375145      -3.36913520       0.36594715       0.15478249       0.07195790       0.11814428      -1.07136637       1.57206381 
H       3.71975461      -2.38149702      -2.41870200       0.36533603       0.09641259      -0.25386465       0.04057879       0.02849892      -0.53584436 
10
Properties=species:S:1:pos:R:3:momenta:R:3:forces:R:3 energy=-6239.480386712914 pbc="F F F"
O       2.28070776      -0.94216870      -0.14991751       0.01630283      -0.80194891      -0.57662968      -2.34377219       1.70195382      -0.60320616 
H       2.71807973      -1.12553147      -1.01317922       0.04897986       0.32372237      -0.07949708       1.06401322      -0.62835706      -0.94782190 
H       1.82486472      -0.00131772      -0.24060580       0.00459498       0.00959202       0.19530887       0.09165310      -0.46589462       0.48791819 
H       2.91074938      -0.95224587       0.55495168       0.05869440       0.27081481      -0.11345885       0.98808239       0.04464952       1.05248713 
O       1.00998419       1.46419485      -0.20549242      -0.84109414       0.01124961      -0.91359860       0.66643898      -1.68368544       0.18637847 
H       0.32968464       1.53745451       0.48099532      -0.14107464       0.20084001      -0.07630118       0.11927444       0.66877689      -0.49234867 
H       1.18217497       2.25508350      -0.72297829       0.13877870      -0.20398595       0.03708759      -0.44823221       0.33243504       0.32081863 
O       3.79522326      -1.48853268      -2.12328194       1.22506459       0.65306694       1.34588507      -0.32973545       1.72255712      -0.79629589 
H       4.12581665      -0.95795894      -2.88178107      -0.27260756      -0.34613405      -0.00430216      -0.49699915      -0.20769365       0.64399004 
H       4.32506809      -2.26245623      -2.16757526      -0.23763901      -0.11721684       0.18550602       0.68927686      -1.48474163       0.14808015 
10
Properties=species:S:1:pos:R:3:momenta:R:3:forces:R:3 energy=-6239.545387525613 pbc="F F F"
O       2.25369395      -0.72904440      -0.19280266      -0.15688217      -0.05888020       0.22489849       1.54109141      -2.23959429      -0.03021150 
H       2.99405211      -1.03391515      -0.89310174       0.02836146      -0.11937138       0.00934658      -0.14400139       0.39740389       0.35655632 
H       1.59985737       0.02623562      -0.30728881       0.18763022       0.36589873       0.35693079      -0.43556777       1.11256624      -0.28823492 
H       2.54530113      -0.87453424       0.71205512       0.15080586      -0.07235491       0.22562398      -0.01680039       0.02794886       0.28608965 
O       0.89599247       1.16910025      -0.40811262      -0.66235572      -0.45032245      -1.18705883       0.19968204       0.32410946       0.08561062 
H      -0.05372174       1.18727730      -0.44761962       0.01100070      -0.07684129      -0.25835628      -0.83630321       0.17299668      -0.08890326 
H       1.25334263       1.87744541      -0.95054705      -0.31749458       0.22548373      -0.19420195      -0.07942073       0.29508708      -0.10846382 
O       3.98428088      -1.35424021      -1.86352192       0.27071823       0.23160690       1.02004153       1.36932854       0.90255482       2.59722362 
H       3.51246392      -1.64625444      -2.59445108      -0.00780544      -0.16482950      -0.11195339      -1.00207394      -1.20971754      -2.58698172 
H       4.80245880      -1.87368546      -1.73547002       0.49602143       0.11961037      -0.08527093      -0.59593457       0.21664479      -0.22268498 
10
Properties=species:S:1:pos:R:3:momenta:R:3:forces:R:3 energy=-6239.480129028625 pbc="F F F"
O       2.28206725      -0.75621047      -0.03386877      -0.13026473       0.62150879      -0.32662930       1.62432621       0.69411196       0.57589316 
H       3.07138323      -1.12923498      -0.78107135      -0.14770461      -0.12876785       0.13721477      -0.58893557       0.71591243       0.66332254 
H       1.66306176       0.00448588      -0.40311694      -0.05461956      -0.10328434       0.08243929       0.71209979      -0.38469795       0.44660874 
H       2.82790724      -0.44663161       0.78037780       0.01232981       0.07585417       0.05303202      -1.61266784      -0.46920508      -1.77759385 
O       0.75570859       1.22590668      -0.82845150       0.01599747      -0.71849984      -0.83078146       0.92391068      -0.51493060      -0.29202181 
H      -0.01767994       1.44461493      -0.33045689       0.09945478       0.31922772      -0.05875436      -0.93250462       0.18161065       0.60723128 
H       0.80694879       1.87474253      -1.53690527       0.13361135      -0.04900516       0.05223508       0.14435603       0.01141048      -0.17599193 
O       4.05231874      -1.41952881      -1.62762182       0.25807812       0.44229891       0.70536327       0.99772599      -1.53951506      -0.60863179 
H       3.97600532      -2.34845996      -2.03802927      -0.04723968      -0.25700698       0.20019478       0.48981564       1.95092619       0.80897220 
H       5.02247696      -1.17113805      -1.50240694      -0.13964295      -0.20232542      -0.01431409      -1.75812630      -0.64562300      -0.24778853 
10
Properties=species:S:1:pos:R:3:momenta:R:3:forces:R:3 energy=-6239.48068382982 pbc="F F F"
O       2.17174460      -0.63900570       0.00255258       0.13243482       0.01506404       0.74632535       2.74626934      -0.88423251       1.64944636 
H       3.14160560      -0.94674993      -0.49161802      -0.01709182      -0.12049271      -0.21300301      -1.56354215       0.05832025      -0.01415139 
H       1.70024763       0.06332099      -0.49312558       0.15448916       0.00445280       0.02615814      -0.88327138       1.03042251      -0.90527775 
H       2.36475954      -0.24877737       0.90049023      -0.17139381       0.07232384      -0.34738645      -0.23856099      -0.65709538      -0.95819381 
O       0.86010208       1.14669964      -1.10195192       0.37885874       0.43042706      -1.06332422      -0.76142351       0.92155029      -0.70177934 
H       0.37160869       1.82645033      -0.58644512       0.09151780      -0.00663676      -0.08427948       0.36224567      -0.55775959      -0.53208969 
H       0.59940514       1.26331619      -2.04789551      -0.19670666      -0.17654326      -0.12495551       0.24090909      -0.09547636       1.06711621 
O       4.07996230      -1.46418567      -1.37476215      -0.22459153      -0.56449082       1.29424546      -2.74471190       0.90849943      -1.32901276 
H       3.93375190      -1.86478272      -2.25484250       0.05551777       0.39466634       0.03582357      -0.21506998       0.29832970       0.54760460 
H       4.89407306      -1.75870508      -1.08864236      -0.20303447      -0.04877052      -0.26960385       3.05715581      -1.02255834       1.17633756 
10
Properties=species:S:1:pos:R:3:momenta:R:3:forces:R:3 energy=-6239.56158229931 pbc="F F F"
O       2.05388905      -0.58229787       0.13193242      -0.51055358       0.55882237      -0.44227532      -0.79552938      -0.49996743      -0.02672577 
H       2.76210041      -1.01255128      -0.41062605      -0.31121942       0.23498113      -0.14919598       1.33297340      -0.53659559      -0.41782791 
H       1.57195144       0.02794668      -0.50317243       0.14044644      -0.08499422       0.03134804      -0.58869622       0.96746821      -0.32812031 
H       2.41875272      -0.00927826       0.80438900      -0.37544038       0.12738369      -0.17783510       0.56286722       0.27981844       0.74730238 
O       1.00051716       1.12599533      -1.37432824       0.05480868      -1.17616774       0.06129341      -0.71010475      -2.28754903      -0.77057677 
H       0.85069469       2.04116186      -1.23104007       0.35690476      -0.14610828      -0.13139884      -0.20215786       1.54495883       0.28746635 
H       0.20025236       0.77517014      -1.83124831       0.20719355       0.10719762       0.09257408       0.68192188       0.54929892       0.29284455 
O       4.08714074      -1.47865755      -1.22963291       0.38298609       0.64223511       0.44735492      -0.06246051      -0.34308181       1.76553048 
H       4.12280772      -1.65626484      -2.16110477       0.00996195      -0.05508949      -0.11321789       0.15141926      -0.27363269      -0.85524892 
H       4.60689052      -2.17386236      -0.76312761       0.04491191      -0.20826018       0.38135268      -0.37023303       0.59928215      -0.69464408 
10
Properties=species:S:1:pos:R:3:momenta:R:3:forces:R:3 energy=-6239.328170324794 pbc="F F F"
O       2.07632110      -0.60067729       0.21096565      -0.44877291      -0.37135872       0.48700136      -1.16433063       1.90451359      -2.93755180 
H       2.99644662      -0.77372582      -0.37949482      -0.07086189      -0.10341842      -0.10798686       0.09586947      -0.49699162       1.25723199 
H       1.54866618       0.11442363      -0.43377199      -0.08224925      -0.26063352      -0.04191064       0.45013958      -1.58131799       0.54366574 
H       2.15813031      -0.08215573       1.01001081      -0.15888702       0.41405804      -0.00264936       0.68097401       0.07849226       0.98936721 
O       0.90068837       0.84668859      -1.68524343       0.58258814      -0.72884101      -0.36852133       3.34540032      -0.81253368       1.05109143 
H       1.34535666       1.60512955      -2.07803454      -0.06966004       0.01192449      -0.45232695      -0.47799542       0.21433072      -0.13356312 
H      -0.01577320       0.88446861      -1.75519060      -0.07571802      -0.07802026       0.12143414      -2.64353612       0.45954986      -0.44543555 
O       4.17038608      -1.21765502      -0.97916115       0.40195943       0.85899210       0.44712871      -1.11995862       1.68101188      -0.98302570 
H       4.01293576      -1.04287255      -1.94183802      -0.05193498       0.18107824       0.15319217       0.66950558      -0.72889981       0.89831435 
H       4.39485857      -2.13070235      -0.81266874      -0.02646346       0.07621907      -0.23536124       0.16393184      -0.71815521      -0.24009454 
10
Properties=species:S:1:pos:R:3:momenta:R:3:forces:R:3 energy=-6239.246181949606 pbc="F F F"
O       1.97545294      -0.53101045       0.19386135       0.16533483       0.57141476      -0.49332467       0.38005392       1.36567504      -0.37082158 
H       2.91445299      -0.63997051      -0.29764900      -0.07447911       0.03717617      -0.04681914      -0.20394476      -0.74463168       0.81299653 
H       1.60704413       0.29178952      -0.38748253       0.03688594       0.17681064       0.33751113      -0.74410656      -1.67365623       0.68143025 
H       2.00295866      -0.45110557       1.17721212       0.01495526      -0.17323960       0.24391132       0.14785230       0.18871995      -0.87331859 
O       0.99775510       0.48883454      -1.75750433      -0.13861285      -0.86795918       0.43804203      -0.99300519       0.84297085      -0.19064469 
H       1.43510295       1.28705030      -2.12780342       0.06779359      -0.24963657       0.20395894      -1.02703587      -0.47515178      -0.22174151 
H      -0.00301731       0.48247189      -1.93682155      -0.03798615      -0.05133196      -0.29430854       2.20984145       0.37978633       0.25005536 
O       4.13017006      -0.95867376      -0.90645171      -0.28435248       0.74965467      -0.32627664       0.70220507       1.71982246       0.76945450 
H       4.87414221      -0.33114124      -0.98945600       0.24840343      -0.22097389       0.05396368      -0.40244703      -0.16477260       0.28329365 
H       4.30858320      -1.60097159      -1.56462703       0.00205753       0.02808497      -0.11665810      -0.06941333      -1.43876236      -1.14070393 
10
Properties=species:S:1:pos:R:3:momenta:R:3:forces:R:3 energy=-6239.147282149984 pbc="F F F"
O       2.06768974      -0.49860557       0.29099092      -0.06524937       0.58909857      -1.29919147       1.76116352      -0.37378986      -0.99879952 
H       3.09830697      -0.69139635      -0.05922551      -0.08122900      -0.23158642      -0.09567065      -1.08666846       0.60337903       0.47449066 
H       1.58074184      -0.47278347      -0.61521295      -0.11508556      -0.07623945       0.26132425      -0.33866060       1.02141511       0.83500003 
H       1.96564273       0.39561545       0.70868540       0.30167337       0.04198522       0.08214705       0.20017279      -0.71220054      -0.43350885 
O       0.74921901       0.45374253      -1.67648384      -0.56164001      -0.60122155       0.62106204       0.42622815      -0.46844479       1.62684148 
H       1.23072042       0.51589801      -2.48439493      -0.48141088      -0.11306010       0.00903979       0.23519670       0.22676957      -1.36613401 
H      -0.03467934      -0.07033638      -1.81267305       0.31978646       0.16871670       0.14018974      -0.78583372      -0.13831735      -0.54583707 
O       4.31130543      -0.82987830      -1.03679033       0.88833311      -0.23433908       0.46752648      -2.09566514       0.43275942      -0.37795230 
H       4.97489602      -1.44266074      -0.75925918       0.01085558       0.10130364      -0.03317916       1.04809150      -0.80111950       0.34119285 
H       3.92943927      -1.19780790      -1.86341139      -0.21603368       0.35534248      -0.15324806       0.63597525       0.20954890       0.44470672 
10
Properties=species:S:1:pos:R:3:momenta:R:3:forces:R:3 energy=-6239.382684956332 pbc="F F F"
O       2.30114014      -0.35509695       0.13921385       0.82626003       0.45563587      -0.39555924      -0.84643291      -0.07516729      -0.61662481 
H       3.21856652      -0.17474745      -0.23062751      -0.09841588      -0.04786312       0.12808581       0.50573033      -0.91071612      -0.35864279 
H       1.55634920      -0.23151001      -0.58608648      -0.23475609      -0.11883543      -0.17467907      -0.11968980       0.37504095       0.56613539 
H       2.13134111       0.00369788       1.01499274      -0.25428880       0.23181426      -0.26047398      -0.27721700       0.26217488       0.22169564 
O       0.41734259       0.10793569      -1.58238252      -0.57745091      -1.26728605       0.81204708       0.86712156      -0.35533752       0.26539027 
H       0.62084310       0.70092840      -2.30014347      -0.21933823       0.10372846      -0.16755640       0.62882471       0.22807410      -0.85155263 
H      -0.41796512       0.46566765      -1.31331683      -0.26606071       0.06165033      -0.15142309      -1.13480968      -0.02723578       0.77047072 
O       4.40311193      -0.74502928      -1.06615543       0.82479689       1.12814513      -0.20426918      -0.36798659       0.86069736       0.21295717 
H       4.56756860      -1.70463789      -1.14691626      -0.11771683      -0.23624627      -0.00874820       0.60105530       0.84425757       0.16250477 
H       5.17342960      -0.15871361      -0.94187936       0.11697053      -0.31074318       0.42257625       0.14340408      -1.20178815      -0.37233373 
10
Properties=species:S:1:pos:R:3:momenta:R:3:forces:R:3 energy=-6239.538613256014 pbc="F F F"
O       2.26888587      -0.16455256      -0.05249670       0.44499952       0.56217557      -0.86646252       2.54895449      -0.92847683      -0.64042032 
H       3.22215700      -0.45968409      -0.53063319      -0.19724144       0.15994062       0.05503705      -1.37226661       0.22644690       0.21088482 
H       1.45449580      -0.04698487      -0.65285600       0.17388546       0.32788345       0.10312431      -0.53725685      -0.15961652      -0.60359582 
H       2.51584359       0.66910149       0.34341767      -0.05389167       0.03688549       0.12976142      -0.20713690       0.88239494       0.60490850 
O       0.18843964      -0.01724066      -1.44268877      -0.96490323      -0.95976217      -0.16350345      -0.64252404      -1.09010249       0.97184195 
H       0.22358849      -0.02949843      -2.39904892       0.06692676       0.12390312       0.03932421      -0.07411453       0.05560970      -0.54294970 
H      -0.45702145      -0.73080937      -1.18209207       0.15742483      -0.03803671       0.24131084       0.77821175       1.03463197      -0.38117570 
O       4.63182398      -0.73832328      -0.95756696       0.32045082      -0.39475074       0.37675690       0.22318673       0.48833319      -1.51890417 
H       5.23936586      -0.60682839      -1.75363192       0.07130123       0.37099862       0.27247338      -1.30191476      -0.21343200       1.52349074 
H       5.16667442      -1.03857226      -0.22703967      -0.01895227      -0.18923726      -0.18782214       0.58486071      -0.29578887       0.37591969 
10
Properties=species:S:1:pos:R:3:momenta:R:3:forces:R:3 energy=-6239.567916844855 pbc="F F F"
O       2.35252633       0.02064918      -0.22436896       0.80169549       0.12658372      -0.51550639      -1.12722940      -0.25752987      -0.17467311 
H       3.21936366      -0.45237063      -0.50827622       0.16326979      -0.15844209      -0.04525585       0.31261930       0.39091261      -0.04826246 
H       1.41860567      -0.21482164      -0.74982866      -0.22295491      -0.19627415       0.06917374       0.79236410       0.59602287       0.06331978 
H       2.54859615       0.97244198      -0.21785397       0.10562847       0.07670581      -0.27644156      -0.26102269      -0.04693210      -0.06381784 
O       0.17344243      -0.23865273      -1.37920845      -0.30593951      -0.63414904       0.40303422       1.06565608       0.18372065       1.29517433 
H      -0.06240598      -0.36823264      -2.29063023       0.05072807      -0.07700366       0.18557888      -0.52358458      -0.18992632      -0.56565778 
H      -0.55039246      -0.31510069      -0.74984566       0.30679766       0.43646514      -0.08666431      -0.50493041      -0.12062192      -0.42234723 
O       4.62324327      -0.67653081      -0.88855703      -0.38548268       0.88379449       0.69053894      -0.29404335      -1.39470403       0.00370090 
H       5.24396406      -0.63566741      -0.14656679      -0.15930531      -0.34852528      -0.07976302       0.14851527       0.11927291      -0.00073070 
H       4.59405834      -1.63556529      -1.11381039      -0.35443706      -0.10915494      -0.34469466       0.39165568       0.71978520      -0.08670588 
10
Properties=species:S:1:pos:R:3:momenta:R:3:forces:R:3 energy=-6239.291502853226 pbc="F F F"
O       2.30818450       0.19749496      -0.33845475      -0.20504451       0.91821477      -0.52099841      -1.68870518      -0.59195280      -0.98758433 
H       3.01693241      -0.18280486      -0.87635616      -0.00263650      -0.15272883      -0.05995925       1.55695810      -0.13403200       0.33182616 
H       1.30802037       0.04930069      -0.91204999      -0.05244080      -0.04445739       0.12722462      -0.08587674       0.49435997       1.17045230 
H       2.57957402       0.90025499       0.27063240      -0.07336588       0.02766782       0.21363736      -0.09001441       0.02058341      -0.28751430 
O       0.08044025      -0.24100877      -1.29774971      -0.56935289       0.78506658      -0.07074444       1.89413496       1.61776379       1.91640883 
H      -0.03647292      -1.00945669      -1.79885962       0.18961696      -0.34837801       0.04696330      -0.68972970      -1.84122763      -1.49657492 
H      -0.48838610       0.48290316      -1.53886040      -0.19132352      -0.06056888      -0.15284842      -0.63185526       0.33805852      -0.47944496 
O       4.74664329      -0.87696701      -0.79636713       0.92854388      -1.21028472       0.21640427      -0.90407133       1.75068473      -0.96538431 
H       4.88350591      -1.68207103      -0.33730854      -0.07367167      -0.18685821      -0.03757396       0.53366975      -1.34557012       0.53658023 
H       5.36993509      -0.79561971      -1.52939255       0.04967493       0.27232687       0.23789492       0.10548981      -0.30866787       0.26123530 
10
Properties=species:S:1:pos:R:3:momenta:R:3:forces:R:3 energy=-6239.269413073161 pbc="F F F"
O       2.53860448       0.40289135      -0.62584137      -0.11140488       0.42097108      -1.04818145       0.01024629      -0.75257607      -0.67902855 
H       3.32161285      -0.24369003      -0.89151022       0.07738378       0.22794794      -0.13659612       0.77734041       0.63231653       1.31853564 
H       1.76979352      -0.04847363      -1.07442576       0.22915185       0.08438947       0.08909591      -1.16026508       0.51250550       0.79148419 
H       2.42739413       0.45530632       0.35751510       0.34174947      -0.13839143       0.07806492      -0.12050174      -0.27962869      -0.90142948 
O      -0.01239453      -0.33800112      -1.27585165       0.54931755      -0.56668171       0.03474407      -0.45050610      -0.99437090       0.52708856 
H      -0.71255978      -0.98908937      -0.96117694      -0.25219909       0.14791520       0.03835528       1.28739106       1.24163504      -0.76771526 
H      -0.27907050      -0.00216925      -2.14163639       0.01854801      -0.17419423      -0.02140295      -0.38054275      -0.15781131       0.10094539 
O       4.60169700      -0.94540887      -0.56981450      -0.83286079      -0.18139749       0.91413683      -0.91900619      -1.25944554      -1.38731822 
H       4.92944271      -1.62573286      -1.21744289       0.04800423       0.17592044      -0.05033037       0.13688111       1.07530752       1.11813950 
H       5.29333154      -0.41792528      -0.17552573      -0.06769014       0.00352072       0.10211387       0.81896299      -0.01793210      -0.12070177 
10
Properties=species:S:1:pos:R:3:momenta:R:3:forces:R:3 energy=-6239.398822664215 pbc="F F F"
O       2.42738425       0.64372089      -0.82194347       0.13883563       0.74955775      -0.76168590       2.47974340      -1.57328420       0.11130713 
H       3.31675300       0.03143804      -0.64634260      -0.21697695       0.37528551       0.11772698      -1.23954107       1.11020460      -0.10990362 
H       1.65045878      -0.00589814      -1.04690450       0.04599134      -0.08204319      -0.04536223      -0.62492486       1.11105019       0.26869482 
H       2.29012387       1.45550067      -0.28132945       0.18674181      -0.03996126      -0.25119610      -0.01316940      -0.94438315      -0.34277021 
O       0.27526391      -0.46481330      -1.20416660       0.68230769       0.07272906       0.81796754      -0.73619070      -0.37781267      -0.29341139 
H      -0.31844361      -0.21928546      -0.49052489      -0.00930094      -0.12024107      -0.11810350      -0.06087969       0.09961565       0.50286075 
H      -0.34735568      -0.77833367      -1.88457426       0.24740853      -0.12754592       0.17375944       0.65123194       0.00537973      -0.14278373 
O       4.45209743      -1.08326913      -0.50511597      -1.03615956      -0.32663476      -0.11582206      -0.50452574      -0.18424160      -0.50999848 
H       4.60214218      -1.92796594      -0.97631157      -0.16962656      -0.18819302       0.15383575      -0.25793539       0.62256682       0.15327404 
H       5.13028232      -1.04879459       0.16963818       0.13077901      -0.31295311       0.02888008       0.30619152       0.13090462       0.36273071 
10
Properties=species:S:1:pos:R:3:momenta:R:3:forces:R:3 energy=-6239.1915217965 pbc="F F F"
O       2.73973345       0.79623171      -1.11092465       0.64430488       0.49943490      -0.48913824      -0.42986975      -4.24721638      -1.64244224 
H       3.45509397      -0.07139203      -0.96150274       0.08888126      -0.19327752       0.32366430      -0.87728695       0.95309138      -0.25141232 
H       1.82214854       0.20239693      -1.02423200       0.10410561      -0.02613750      -0.26353869       0.63197023       2.11693866       0.50297287 
H       2.94073503       1.37085866      -0.40212710       0.02271154      -0.02798647      -0.09520893      -0.28502598       1.39948210       1.69406405 
O       0.39608093      -0.44899748      -0.84774440       0.42391458       0.25478557       0.34901278       0.42624958       0.78353046       0.34619480 
H      -0.44870501       0.03093694      -0.89309336       0.07230965       0.35041594       0.17670122       0.28188263       0.23594583       0.36926425 
H       0.34269180      -0.98985240      -1.61912501      -0.03820837      -0.16218645       0.22916311      -0.13624299      -1.11808101      -1.03503495 
O       3.98855558      -1.22604873      -0.51830207      -1.15153181      -0.99553219      -0.43553356       2.13971529      -0.30522645       0.38961246 
H       3.72099719      -2.12034555      -0.74860279      -0.06659341      -0.02352003       0.23617561      -0.44780355      -0.25720755      -0.20638562 
H       4.97312195      -1.32142483      -0.36880147      -0.09989394       0.32400376      -0.03129761      -1.30358850       0.43874297      -0.16683330 
10
Properties=species:S:1:pos:R:3:momenta:R:3:forces:R:3 energy=-6239.316978912836 pbc="F F F"
O       2.74314812       0.78539748      -1.13607603       0.40517231      -0.25192953      -0.30610241       3.23500232       0.43228394      -0.72246582 
H       3.36913318      -0.00264489      -1.14513607       0.15466367       0.06974886      -0.00814019      -0.66650582      -0.57295203       0.03407592 
H       1.79624240       0.47162565      -1.07073205      -0.28194952       0.15810405       0.02388985      -1.44119663      -0.25684629       0.80192101 
H       3.18812924       1.35794381      -0.48671434       0.21726574      -0.06190852       0.05494346      -0.98750669       0.41428455       0.17524331 
O       0.55052698      -0.17513394      -0.87013276      -0.22875110       0.98500786       0.45569911      -0.16616315      -1.97581325       0.32827166 
H      -0.32922902       0.22445242      -0.91458321      -0.11216597      -0.14487983      -0.18222191      -0.02817754      -0.25660567      -0.00155743 
H       0.47962323      -1.16973455      -0.69783606      -0.04344899      -0.12463562       0.26884621      -0.23228054       2.15589391      -0.38718795 
O       3.85564418      -1.47176754      -0.50378123       0.43287235      -0.94941024      -0.26946445      -0.46967497       0.97999707      -0.02909720 
H       3.29014987      -2.20306103      -0.25840056      -0.29087864       0.16664631       0.19219748      -0.16218294      -0.36730986       0.16469811 
H       4.61603838      -1.85215630      -0.92000542      -0.25277985       0.15325666      -0.22964714       0.91868597      -0.55293237      -0.36390160 
10
Properties=species:S:1:pos:R:3:momenta:R:3:forces:R:3 energy=-6239.364139619544 pbc="F F F"
O       2.95786505       0.66976093      -1.15315518      -0.11488400      -0.47150271       0.26765157       1.13342883       1.19802969       0.75011318 
H       3.65392372      -0.09296598      -0.97343565      -0.26732166       0.10846608      -0.35959069      -1.43818155      -0.72798222      -0.35336138 
H       1.98176515       0.42126332      -1.01228843      -0.03127097      -0.06586484      -0.21880092       0.09185061      -0.27277014       0.31323385 
H       3.26122663       1.38878861      -0.54477842       0.18291519      -0.23932008       0.04101463      -0.81826989      -0.10161685      -0.63547228 
O       0.37101332      -0.00678063      -0.66487304      -0.12018485       0.32706936       0.36810572       1.43409028      -0.54907514       1.33580483 
H      -0.27442995       0.05086015      -1.33449208       0.02831532       0.20263410      -0.02024565      -1.30345860       0.46986014      -1.61305267 
H       0.06198259      -0.77653909      -0.15633210       0.03702918       0.29126427       0.09640642       0.38877125       0.28854985       0.08681055 
O       3.80532940      -1.53436706      -0.71427572      -0.14069040       0.03639089      -0.11310535      -0.22223634       0.71081474       1.28041587 
H       3.81724441      -1.84194943       0.21917250       0.30688427      -0.09760444       0.04182903       0.30041587      -0.23464148      -1.07071318 
H       4.14822501      -2.16617305      -1.33708655       0.11920792      -0.09153263      -0.10326476       0.43358955      -0.78116860      -0.09377878 
10
Properties=species:S:1:pos:R:3:momenta:R:3:forces:R:3 energy=-6239.483263602524 pbc="F F F"
O       2.81760905       0.57522843      -0.95668202       0.76271263      -0.83982166       1.15437792      -2.42041679      -0.88092274      -0.83515877 
H       3.28179866      -0.29583708      -0.90638041      -0.27223212       0.15775226      -0.19682106       1.40562938      -0.88097248       0.24055775 
H       1.78601481       0.33668347      -0.67232724      -0.09706834      -0.05392321      -0.03110453       0.26574024       1.04843732      -0.84516224 
H       3.14507341       1.29693186      -0.46347275       0.10896348      -0.21361294       0.10736330       1.07349004       1.27903827       1.12868509 
O       0.46068886       0.22870117      -0.62517695      -0.54095580       0.63606090       0.70323964      -1.40936782       0.29660366      -0.35295451 
H      -0.27464907       0.72090312      -1.11370076      -0.05735009       0.16878710      -0.09734312       1.45698663      -1.07097230       0.93848690 
H       0.13940253      -0.60588838      -0.24889114       0.07371867      -0.19723277      -0.03972801      -0.41148741       0.29839142      -0.15020711 
O       3.85818907      -1.71288960      -0.90845802       0.48106116       0.61475121      -1.33039579       0.01341794       0.75543430       0.92288187 
H       4.78333120      -1.79533065      -0.62168319      -0.18479817      -0.32442046      -0.30086716      -0.27796099      -0.23510554      -0.31084431 
H       3.75279049      -2.07781456      -1.77920291      -0.27405142       0.05165958       0.03127880       0.30396878      -0.60993190      -0.73628467 
10
Properties=species:S:1:pos:R:3:momenta:R:3:forces:R:3 energy=-6239.302029851791 pbc="F F F"
O       2.92133989       0.57110731      -0.66082988      -0.83126087       0.05611258       0.85162925      -1.48579077      -2.80313447      -0.27660735 
H       3.12780813      -0.50321476      -0.83022225      -0.33313476      -0.18166108       0.14290590       1.43997006       1.59931678       0.15183792 
H       1.88226746       0.40289666      -0.60873934      -0.05826405       0.23764508      -0.04016953       0.21471105       0.78275925       0.22407842 
H       3.21794118       0.84995290       0.22509662       0.12596941      -0.05576211       0.20949460       0.09323618      -0.14814148      -0.03216634 
O       0.35384314       0.32840183      -0.64761261       0.76823331      -0.77293170      -0.66060074       0.76323217      -0.33832469       0.18797971 
H       0.14376599       1.13454307      -1.13322150       0.03582497      -0.00405663       0.21018104      -0.91975346      -0.21050974       0.04090794 
H      -0.41326617      -0.22865245      -0.39769342       0.14174471       0.13886686       0.13157574       0.45549760       0.80678001      -0.40486066 
O       3.88381211      -1.79077441      -1.18946661      -0.04128545       0.69800834      -0.57662621      -2.45937274       0.91609342       0.27014283 
H       4.80201044      -1.94095582      -1.13713620       0.09427626       0.09053408      -0.03192572       1.88912383      -0.27498871       0.07202363 
H       3.49598468      -2.41577299      -1.80324033       0.09789647      -0.20675542      -0.23646433       0.00914610      -0.32985039      -0.23333610 
10
Properties=species:S:1:pos:R:3:momenta:R:3:forces:R:3 energy=-6239.222017545061 pbc="F F F"
O       2.92242387       0.40640025      -0.48679111       0.05157237      -0.19596734       0.19120408      -0.10107590      -0.04770878       1.79425095 
H       3.22205756      -0.55326322      -0.89640974       0.11906633      -0.04254931      -0.03204369       1.13884078       0.81117609       0.62278158 
H       1.99473915       0.55687191      -0.77381241      -0.06063466      -0.29157990      -0.18119684      -0.97287104       0.29189216       0.05773209 
H       2.89400132       0.41004274       0.52828976      -0.05764098      -0.18527262       0.10789951       0.23588978      -0.04845548      -1.85314254 
O       0.34312259       0.30021422      -0.66021994       0.00354859       0.34122240       0.39099119       0.89160711       0.91609962      -0.99135494 
H      -0.45065586       0.53204902      -1.13870794       0.03593480      -0.23596643      -0.04541796      -0.32151772       0.35290818      -0.40884833 
H       0.06156205      -0.32596033      -0.02906400      -0.38715469      -0.14701263      -0.04098742      -0.58617515      -1.26591447       1.33925821 
O       3.91534644      -1.57752418      -1.32468883       0.13624810       0.99029174      -0.08934684      -2.02381230      -1.96361463      -2.91374471 
H       4.80693904      -1.72130091      -1.65726360       0.01250799      -0.02316156      -0.14077434       0.71599380       0.44551556       0.37597998 
H       3.38030692      -1.92272661      -2.13418187       0.14655214      -0.21000436      -0.16032771       1.02312065       0.50810176       1.97708771 
10
Properties=species:S:1:pos:R:3:momenta:R:3:forces:R:3 energy=-6239.431961278698 pbc="F F F"
O       2.68919427       0.47183363      -0.35946881       0.52836224       0.05861790      -0.26282783      -0.18413523      -1.20040251      -0.91779184 
H       3.11911723      -0.30592938      -0.85336868       0.13780493       0.07522931       0.00237580       0.53438826       0.45727927       0.65840377 
H       1.61883599       0.27806498      -0.27246380      -0.12969780      -0.21804663       0.12178808       0.55820441       0.75188320      -0.30102205 
H       3.22201232       0.91987961       0.30659281      -0.08585610       0.19311199      -0.01763712       0.07897022      -0.16617422       0.20034996 
O       0.38149410       0.29902752      -0.70512884      -0.99071146       0.07151451      -0.47987837      -2.72429480      -0.83104487       0.10645004 
H       0.08138968       0.55568184      -1.59635055      -0.02476314      -0.06383110      -0.00146896       0.66208609       0.18881765       0.12403250 
H      -0.44624041      -0.12257551      -0.33822927      -0.20801245       0.16942405      -0.01780957       1.37170046       0.43491209       0.00097768 
O       4.07630848      -1.65323116      -1.41767641       0.95896120      -0.40416482       0.20977486      -1.06288151       0.80975416      -0.10610772 
H       4.84066314      -1.98062165      -0.97027487      -0.09018386      -0.16884862       0.15661127       0.92968130      -0.31758603       0.65813719 
H       4.01117116      -2.18688898      -2.20922169      -0.09590356       0.28699341       0.28907182      -0.16371921      -0.12743874      -0.42342952 
10
Properties=species:S:1:pos:R:3:momenta:R:3:forces:R:3 energy=-6239.301876747799 pbc="F F F"
O       2.81657673       0.36298049      -0.52352110      -0.44345427      -0.54109550      -0.37076558      -2.30968927      -0.29586986      -0.77065183 
H       3.33190489      -0.40418000      -0.96033325      -0.11354372      -0.16227842      -0.03838396       0.14125478      -0.13143735       0.03716060 
H       1.70494033       0.33784710      -0.82068629       0.25431355      -0.32813228       0.11022010       1.73839726       0.00462469       1.02303746 
H       2.98275534       0.14932264       0.41646650       0.00911269      -0.04939698      -0.01183915      -0.58613614       0.42584778      -0.01554501 
O       0.13766495       0.34982997      -0.80139172      -0.05040328       0.40903092      -0.35235002       1.11000643      -0.05198197       0.09473301 
H      -0.53165949       0.49949847      -1.47777205      -0.06052837      -0.04777885       0.09893659       0.06825009      -0.14370110      -0.46218874 
H      -0.08863352       0.97874812      -0.11493799       0.37653128       0.11187709       0.02661143      -0.23520690       0.28104717       0.49541436 
O       4.18951291      -1.62188948      -1.17429631      -0.19017250       0.51868038       0.61999850      -0.53088599       0.43559196       0.88274773 
H       4.70967937      -2.21817405      -0.62315482       0.07038131       0.04759949       0.21244532       0.05440928      -0.02103121      -0.13003918 
H       4.38942329      -1.76152548      -2.08410432       0.14776330       0.04149415      -0.29487324       0.54960046      -0.50309010      -1.15466842 
10
Properties=species:S:1:pos:R:3:momenta:R:3:forces:R:3 energy=-6238.996847528073 pbc="F F F"
O       2.69519156       0.28543211      -0.50422746       1.48657696       0.44798344       0.48607585       0.82875545      -1.78654133      -1.17591017 
H       3.23427932      -0.72085182      -0.91745025       0.10386444      -0.24114900      -0.35219042      -0.24755381       1.05656644       1.18572549 
H       1.67196775       0.43673443      -0.46569371      -0.12334874       0.13346055       0.08322750       0.04132049      -0.00700642      -0.36080647 
H       3.03989137       0.39634081       0.37605019       0.09973304       0.09139923      -0.17106540       0.37203996       0.27745659       0.91708555 
O       0.25734671       0.50497526      -0.78963695      -1.29809629      -0.01142285       0.00499650      -0.09400691       1.14972513       1.37000336 
H       0.26530837      -0.10287718      -1.50651999       0.16539383      -0.26670506      -0.01810694      -0.89041029      -0.60552627      -1.29163823 
H      -0.45585151       1.18039837      -0.84797894      -0.26665755       0.06486429      -0.08174405       0.70179777      -0.79287972      -0.22887458 
O       4.14699950      -1.72776480      -1.17733400      -0.06702814      -0.15485566      -0.05304809       0.77290031       2.01750450      -2.67493724 
H       4.97238390      -1.78869877      -0.63165926       0.02420131      -0.06203513      -0.00849990      -0.81472126       0.10353940      -0.40562253 
H       4.47224137      -1.37067324      -2.11585705      -0.12463886      -0.00153981       0.11035497      -0.67012170      -1.41283831       2.66497482 
10
Properties=species:S:1:pos:R:3:momenta:R:3:forces:R:3 energy=-6239.323461316155 pbc="F F F"
O       2.83321853       0.46818160      -0.47694380      -1.10162553       0.59475111      -0.09893347      -0.94213479      -1.74099223      -1.03403187 
H       3.40567919      -0.41016985      -0.83208344       0.19969463      -0.27023344      -0.31954643      -0.43845730       0.78074518      -0.08182375 
H       1.82361277       0.35281994      -0.77839752      -0.23193210       0.05222039      -0.01117272       1.11370008      -0.21940260       0.41619966 
H       2.75628504       0.24349440       0.45783861      -0.12028600      -0.06640701       0.15210545       0.08975314       0.38819687       0.81226861 
O       0.21147469       0.24698942      -0.87238547       1.00929484      -1.00262688      -0.03519510       0.43633857       1.32918250      -0.00382625 
H      -0.60231530      -0.08903215      -0.43754751       0.13517449       0.20693246       0.18809673       0.67931313       0.44509324      -0.30079557 
H       0.16531487       1.23636577      -0.95564519       0.08701575      -0.29269419      -0.00369607      -0.80870588      -1.26737376       0.12320290 
O       4.11096640      -1.59758882      -1.18018811       0.34431983       0.53476553      -0.39227610      -0.22432550       0.34086686      -0.38357485 
H       4.44973033      -2.24966563      -0.56786309      -0.23283978       0.02929755       0.03358047       0.18061014      -0.28411540       0.43299354 
H       4.31114639      -1.92544308      -2.06977083      -0.08881612       0.21399449       0.48703724      -0.08609159       0.22779935       0.01938758 
10
Properties=species:S:1:pos:R:3:momenta:R:3:forces:R:3 energy=-6239.525864539454 pbc="F F F"
O       2.73861867       0.48494703      -0.46881429      -0.38470169       0.46967669       0.00624876       2.34068678      -0.35130164       0.04525820 
H       3.25289907      -0.41544763      -0.84076308      -0.10124674       0.01810424       0.04570185       0.02553925       0.73797144       0.85123458 
H       1.76606647       0.44149302      -0.55484635       0.26983710      -0.22975086      -0.03005224      -1.54899248      -0.12905427      -0.38486572 
H       3.04526960       0.89591478       0.36556132      -0.08655828       0.01522706       0.04970400       0.01849522      -0.44353062      -0.55523567 
O       0.36581953       0.10571485      -0.83191678       0.07227690       0.09722331       0.65653396       0.91146391      -0.21155582       2.03059441 
H      -0.21427674       0.24080529      -0.08042039      -0.27523652       0.06004688      -0.42232970      -0.24761851      -0.05693586       0.40655824 
H      -0.19184117       0.18007006      -1.56335689       0.25670424      -0.21216316      -0.00630617      -1.28364278       0.23480665      -2.29987500 
O       4.03720414      -1.50163672      -1.22080627       0.14442538      -0.35355898      -0.28929543      -2.04264758       0.17740317       2.38914056 
H       4.29537581      -2.25467906      -0.68044412       0.07459141      -0.10389181       0.14894248      -0.07026613      -0.10079085       0.17755519 
H       4.57844286      -1.47652913      -1.95585899       0.02990821       0.23908664      -0.15914751       1.89698233       0.14298780      -2.66036480 
10
Properties=species:S:1:pos:R:3:momenta:R:3:forces:R:3 energy=-6239.424627541805 pbc="F F F"
O       2.74771907       0.53776347      -0.39153580       0.30562216      -0.78493848      -0.02875437       1.75371226      -0.20746737       0.36460141 
H       3.36137260      -0.09068501      -0.96947101       0.08994456       0.09053911       0.26606778      -0.23912022       0.02418567       1.25187899 
H       1.78733326       0.28917536      -0.59391408      -0.15678196      -0.15235112       0.13921574      -0.84062266       0.11428818       0.39992335 
H       3.00623277       0.60504781       0.58603673      -0.09357125       0.05711180      -0.12865855      -0.55195325      -0.34373166      -1.91013945 
O       0.33112445       0.09848924      -0.79680358       0.48128737       0.14180091       0.10038098      -0.76415881      -0.69554489      -0.59653838 
H      -0.35662224       0.66835814      -0.44009490       0.06877384       0.22258112       0.08717302       0.03050027       0.41270907       0.27369804 
H      -0.18184493      -0.51492115      -1.36607936      -0.08161211      -0.28921389       0.02740955       0.71360785       0.23192152       0.29008101 
O       4.06169383      -1.52593989      -1.32209820      -0.40279576       0.57529785      -0.18242194      -0.19777461       1.12022013      -1.31106782 
H       4.33774193      -2.02616723      -0.54601259      -0.17548538       0.15727988      -0.12063019       0.58325599      -0.37983564      -0.54253595 
H       4.59526098      -1.65705881      -2.15676875      -0.03538145      -0.01810717      -0.15978203      -0.48744682      -0.27674503       1.78009879 
10
Properties=species:S:1:pos:R:3:momenta:R:3:forces:R:3 energy=-6239.494724641439 pbc="F F F"
O       2.81741555       0.56877834      -0.47792626       0.66984945       0.47738747      -0.46527778      -1.23422006       0.21196457      -0.01956071 
H       3.28051648      -0.25864600      -0.75544347       0.00573462       0.06652360       0.12818237       0.83429439      -1.27601067      -0.62687136 
H       1.79542275       0.27285217      -0.47017625      -0.13182952       0.16442065      -0.03855174      -0.04699715       0.79029834      -0.05470837 
H       3.19358940       0.74545629       0.38517946      -0.19007328       0.29777055      -0.28047093      -0.14544679       0.55958889       0.85149369 
O       0.37121838       0.03685107      -0.73520231      -0.12584297      -0.35260568       0.53105082       0.84322045      -1.86569867       0.64974141 
H      -0.18241864       0.65090165      -1.20432631       0.14986583       0.17708074      -0.10565057      -0.59405323       0.31560277      -0.47411660 
H       0.06163764      -0.89946900      -0.85252372       0.08272283       0.03966772       0.18941386       0.07114920       1.41587009      -0.00599828 
O       3.93103779      -1.48516073      -1.27767565      -0.59241061      -0.72857325      -0.27949319      -1.00460359       2.86879481      -1.62234108 
H       4.25999419      -2.24802620      -0.87899342       0.09960805      -0.03145316       0.02324400       1.27329374      -2.08766924       0.78011892 
H       4.47191244      -1.15051382      -2.02164147       0.03237560      -0.11021863       0.29755317       0.00336303      -0.93274089       0.52224238 
10
Properties=species:S:1:pos:R:3:momenta:R:3:forces:R:3 energy=-6239.415360650716 pbc="F F F"
O       2.81615211       0.70785778      -0.61222351       0.00929350      -0.07894083      -0.62952459      -1.06483553      -0.94320087      -2.07388470 
H       3.32202527      -0.10552395      -0.87550996      -0.31689093      -0.18680658      -0.04172487      -0.01418862      -0.59582058      -0.33072041 
H       1.72440162       0.49675971      -0.63664676      -0.11959370       0.14204020       0.16659183       0.34015236       0.25410346       0.02519623 
H       3.22081692       0.98807389       0.17419409       0.26125325      -0.06523107       0.04809471       0.59759894       1.16213697       2.22540366 
O       0.45435968       0.08447125      -0.67618887       0.14407535       0.15387723       0.11170809      -0.09948829       2.15083321      -1.56843819 
H      -0.26035518       0.25819711      -1.35826676      -0.17003827      -0.02246647      -0.04896128       1.15887418      -0.63203059       1.27604855 
H       0.40443121      -0.72652283      -0.21341118       0.11428087       0.07258256       0.28981951      -0.91868585      -1.61518965       0.51098006 
O       3.88485552      -1.63534325      -1.20443160       0.35399703       0.18857379      -0.05074291      -0.40837475       0.29648038       1.02065268 
H       3.82783572      -2.49022768      -0.76695524       0.00298969      -0.09849087       0.06385237      -0.02339349      -0.01772144       0.52135416 
H       4.07493738      -1.88780139      -2.08895426      -0.27936679      -0.10513796       0.09088714       0.43234106      -0.05959089      -1.60659205 
10
Properties=species:S:1:pos:R:3:momenta:R:3:forces:R:3 energy=-6239.522972841354 pbc="F F F"
O       2.89188399       0.60219507      -0.82392007      -1.15767038      -0.51504401      -0.46111300      -0.25654115       0.24589633       0.19861749 
H       3.49562863      -0.21726401      -0.95872453      -0.02452287      -0.05687453      -0.15698000      -0.23552821      -0.43201731      -0.05858780 
H       1.91400969       0.31755553      -0.65218738      -0.12875350       0.33540287       0.11666410      -0.28417251      -0.06460757       0.02216104 
H       3.16834689       1.16454161      -0.08426484       0.36080017       0.08498414      -0.00828116       0.27711899       0.08879667      -0.03513520 
O       0.36533311       0.09862741      -0.48012730       0.46972856       0.34917378       0.40164190       1.27716029       0.24608799       1.63207729 
H       0.07302590       0.37222101      -1.34349124       0.04691963      -0.18604600       0.45089267      -0.93614768       0.55288007      -0.37556273 
H       0.02964391       0.67629752       0.25657865      -0.09739987       0.35216971      -0.03313123      -0.05934506      -0.63953514      -1.41573784 
O       3.87122853      -1.63371013      -1.21247453       0.43125021      -0.32150650      -0.10585242      -0.22360198       0.30403170      -0.47884391 
H       4.31282111      -2.20039846      -0.58918424       0.14091376       0.12910884      -0.15773958       0.40870735      -0.44949645       0.53883525 
H       3.74791841      -2.15352513      -2.01846000      -0.04126570      -0.17136830      -0.04610128       0.03234997       0.14796372      -0.02782358 
10
Properties=species:S:1:pos:R:3:momenta:R:3:forces:R:3 energy=-6239.429363057165 pbc="F F F"
O       2.77386999       0.47936699      -0.86731443       1.02797995      -0.55885465      -0.64933429       0.32508994       0.65455806       0.51332863 
H       3.43201723      -0.31674150      -0.86351893      -0.00157479      -0.09614683      -0.00430220      -0.73881266      -0.42759197      -0.85920935 
H       1.75531849       0.31744228      -0.83954553      -0.19056027      -0.08195699       0.02781820       0.17360380      -0.01049272       0.22122549 
H       2.94941613       1.03022111      -0.08738933      -0.16313898       0.02997311       0.15873545       0.08026589       0.24528459      -0.04381568 
O       0.37286483       0.23482618      -0.33060197      -0.55591198      -0.30932485       0.50660352      -0.52288435       3.60661965       0.29164829 
H       0.09474761      -0.63137254      -0.28091541      -0.22452344       0.07543933       0.23794137      -1.15849874      -3.29237323       0.21864570 
H      -0.41950748       0.78473692      -0.05688713       0.08186392      -0.03605185      -0.15291370       1.46824747      -0.64413956      -0.60605276 
O       3.99200719      -1.60503299      -1.31980764       0.02833205       0.47247791      -0.25282990       0.79308645      -0.46128128       0.04733425 
H       4.90150165      -1.84095715      -1.06846255       0.05399081       0.28274922      -0.01878346      -0.23676992       0.03826887       0.07501161 
H       3.86447641      -2.05128522      -2.17393425      -0.05645727       0.22169559       0.14706502      -0.18332789       0.29114759       0.14188382 
10
Properties=species:S:1:pos:R:3:momenta:R:3:forces:R:3 energy=-6239.565733476331 pbc="F F F"
O       2.71984342       0.50304497      -0.96165551      -0.59940529      -0.21657035      -0.16277883       1.44947100      -0.55308792       0.08657197 
H       3.34415946      -0.41322150      -1.17422243      -0.03688917      -0.05881675       0.15289968      -0.98247631       0.32233754       0.22806350 
H       1.84988943       0.39522696      -0.43564611      -0.26301004      -0.22212085       0.13504245       0.19093445      -0.41053045      -0.10738013 
H       3.33499675       1.14281927      -0.54057732      -0.20473208       0.21826829       0.10368286      -0.64217548      -0.13400160      -0.09334093 
O       0.31722350       0.16116115      -0.12783668       0.64523515       0.27054328      -0.18033447       0.10616748      -1.06170717       1.16037062 
H      -0.37405850      -0.28610088       0.42345080       0.23983158       0.03104942       0.23008113       0.99692943       0.56438808      -0.60183875 
H      -0.12906481       0.74800164      -0.71491449      -0.05868313      -0.09403458       0.09309918      -0.91809267       0.73265165      -0.72344337 
O       4.09873724      -1.57962940      -1.39548231       0.44226484       0.26076715      -0.46335746      -0.39015790       0.83788132       0.32535781 
H       4.94139218      -1.48286283      -1.86227453      -0.05137248      -0.06165971      -0.26420023      -0.15876609      -0.41973839      -0.10004420 
H       3.65728508      -2.42162937      -1.58627058      -0.11323939      -0.12742590       0.35586568       0.34816609       0.12180694      -0.17431651 
10
Properties=species:S:1:pos:R:3:momenta:R:3:forces:R:3 energy=-6239.404324847695 pbc="F F F"
O       2.60335718       0.51064015      -1.08527552       0.00673841       0.46851699      -0.58174092       2.73887756       1.02921703       0.41449446 
H       3.20753421      -0.29542141      -1.35164803      -0.27010209       0.07113397      -0.07372749      -0.49325030      -0.56713287       0.34078607 
H       1.66386117       0.38677668      -0.78014905       0.04533110      -0.05750403       0.04406176      -0.93622723      -0.44559430       0.40756501 
H       3.18817433       0.98686236      -0.41928805      -0.02497533       0.01694099      -0.23673138      -1.26376249      -0.30203408      -0.91865736 
O       0.37104442       0.05073797       0.02194060       0.42341621      -0.86777554       1.04944595      -0.24554868      -0.06315539      -1.94623830 
H       0.64570109       0.12059586       0.90859365      -0.29289414       0.03984803      -0.09103115       0.04926169       0.06130982       2.07321176 
H      -0.59505436       0.13843141      -0.02201754       0.00312975      -0.12500843       0.19640538       0.35869083       0.04862147      -0.00486678 
O       4.18165390      -1.45308608      -1.48123545       0.01321849       0.30118051      -0.25930989      -0.61779774      -0.66464511      -0.24655800 
H       4.00828543      -1.78108295      -2.39137268      -0.04369449      -0.11420399       0.06933414       0.42664777      -0.05464722       0.64032530 
H       4.18466804      -2.25033893      -0.88866575       0.13983210       0.26687150      -0.11670640      -0.01689140       0.95806065      -0.76006216 
10
Properties=species:S:1:pos:R:3:momenta:R:3:forces:R:3 energy=-6239.5538717372665 pbc="F F F"
O       2.51549869       0.53771866      -1.19783946      -0.94834172      -0.04967248       0.30801606      -0.86364343      -2.54137220       0.67248834 
H       3.23495229      -0.20364940      -1.37299828      -0.36092475      -0.06281846       0.09029338      -0.17404576      -0.30942311      -0.14083640 
H       1.97145317       0.29939530      -0.35248037      -0.07537118       0.10717609      -0.27380640      -0.39411639       0.10176405      -0.82625353 
H       2.94684127       1.34360446      -1.04517539      -0.14659278      -0.23951983       0.15862750       1.11438572       2.46952529       0.28524162 
O       0.51897146      -0.06615817       0.29127459       0.92030176       0.28302189      -0.18489822      -0.60838368      -0.14362856      -0.37773580 
H       0.01241104      -0.01177051       1.11252154       0.13137001      -0.08969156       0.16572230       0.41748761       0.08663409       0.30452513 
H      -0.18571908      -0.26349851      -0.35587172       0.14156105      -0.08621148       0.13384086       0.52771137       0.09245734       0.05171878 
O       4.08404571      -1.39684652      -1.57848596       0.18587986       0.27134510       0.16655778      -0.93123537       0.25724284       0.02314848 
H       3.89371566      -2.02858604      -2.28013762      -0.20991043      -0.03577761      -0.09840987      -0.25474367      -0.15349785      -0.13963813 
H       5.02534562      -1.29672030      -1.59510118       0.36202817      -0.09785166      -0.46594339       1.16658359       0.14029812       0.14734149 
10
Properties=species:S:1:pos:R:3:momenta:R:3:forces:R:3 energy=-6239.47844534134 pbc="F F F"
O       2.47794736       0.53575782      -1.25734212       0.36215729      -0.15062650      -0.69144002      -1.30133084      -0.17012402       1.82422488 
H       3.20653454      -0.25229065      -1.31631778       0.12858010      -0.32668932       0.01041351      -0.60527174      -0.03400681      -0.48057339 
H       1.63053199       0.30290111      -0.62772192      -0.00457434       0.11920389      -0.09006942       0.91920817      -0.28889271      -0.96097426 
H       2.84146674       1.29810498      -0.77833807      -0.09029704      -0.03234913       0.03480056       0.35744917       0.28076689      -0.30086564 
O       0.63387151      -0.12360314       0.50521907       0.88644579      -0.76287130       1.12699754       0.95680429       0.02957089       0.43387085 
H       1.11969195      -0.26838626       1.35040973       0.09633550      -0.07595156       0.11409046      -0.88248186       0.02642863      -0.64615517 
H      -0.30016859      -0.36589765       0.62077520      -0.05181727       0.10038903      -0.02861595       0.35545380       0.10711319      -0.02026865 
O       4.01508850      -1.31334141      -1.76975168      -1.10553007       1.03241344      -0.38687646       1.43992633       0.56441815      -1.65258493 
H       3.66496565      -2.18774757      -1.99026442      -0.09457035       0.08368035       0.10813516      -0.12005355      -0.05302455       0.13795500 
H       4.60278746      -1.07041372      -2.56331595      -0.12672960       0.01280109      -0.19743539      -1.11970378      -0.46224966       1.66537131 
10
Properties=species:S:1:pos:R:3:momenta:R:3:forces:R:3 energy=-6239.537075860405 pbc="F F F"
O       2.27516466       0.53795928      -1.16379612      -0.31441591      -0.22153733       0.22271054       1.67256721      -1.48557591       0.32197628 
H       3.04840687      -0.18314492      -1.42304419       0.14145180      -0.02148067       0.09212030      -1.42151301       0.89364218       0.20165639 
H       1.77376398       0.27043988      -0.22531665       0.03511147       0.00994071       0.29893068       0.01476192      -0.06074785      -0.72853346 
H       2.69184327       1.41463276      -1.09930357      -0.28593060      -0.03321396       0.10811750      -0.04076015      -0.00494453       0.00172464 
O       0.82117737      -0.11960905       0.70015026       0.06096809       0.46619862      -0.21212548       0.66510498       0.08254971      -0.02950190 
H       0.89083431      -0.73886145       1.45340516      -0.11841562      -0.04475145      -0.22370181      -0.49435099       0.46828074      -0.51848252 
H      -0.07669034       0.10003719       0.41391447       0.00386191      -0.06100593       0.16718574      -0.09163028      -0.41332350       0.53376631 
O       4.03311924      -1.31520226      -2.03138461      -0.10974733      -0.38954224      -0.72606305      -0.17799677       1.77441584      -0.76438731 
H       4.10714509      -2.23844254      -1.88354111       0.38427412       0.11005315       0.14424875      -0.02876295      -1.56782104       0.70952806 
H       4.28997084      -1.23719116      -2.96696032       0.20284207       0.18533911       0.12857682      -0.09741995       0.31352436       0.27225351 
10
Properties=species:S:1:pos:R:3:momenta:R:3:forces:R:3 energy=-6239.5917933171795 pbc="F F F"
O       2.36079587       0.25317439      -1.18023901      -0.36457527      -1.00766389      -0.54670762      -0.91899091       0.97499858       0.36626492 
H       3.07927838      -0.40364529      -1.49991148      -0.19898057       0.04303967      -0.08764721       0.25505328      -0.84507926      -0.16067401 
H       1.72955215       0.20641693      -0.36319178      -0.14130310       0.18938635      -0.01059591      -0.20045287      -0.50975894      -0.04504559 
H       2.75589463       1.12068395      -1.24803091       0.01269994       0.21064066       0.33552167       0.05162178       0.85723090       0.02223260 
O       0.68140585       0.01742303       0.73179308       0.48099408       0.03947989      -0.31612406       0.82621216       1.01825354      -0.86459072 
H       0.80138330      -0.80997640       1.17183394      -0.16562652       0.18664099       0.13673411      -0.22106589      -0.94804695       0.69880659 
H      -0.25523991       0.18690754       0.60660491      -0.29899222       0.11052875       0.23050380      -0.27951127      -0.08097994       0.02936327 
O       4.05589209      -1.18081829      -2.05266349       1.14938165       0.50027712       0.30841376      -0.75390936       0.03172670       0.43965823 
H       4.60063853      -1.64255550      -1.42587429      -0.13486523      -0.17551993       0.09136233       0.73398906      -0.50861640       0.24814722 
H       4.51163220      -1.05817090      -2.87579116      -0.33873275      -0.09680961      -0.14146087       0.50705402       0.01027179      -0.73416250 
10
Properties=species:S:1:pos:R:3:momenta:R:3:forces:R:3 energy=-6239.487537692587 pbc="F F F"
O       2.23861766       0.23810489      -1.20494754       0.62860202      -0.18350583      -0.28317524       0.53225209      -0.98911695       0.27004676 
H       3.10931791      -0.37477197      -1.32322924       0.17196209      -0.18180533       0.00831511      -0.92893037       0.35327858      -0.12675257 
H       1.51576221       0.03980043      -0.41628448       0.17635176       0.11045690       0.14643309       1.01790841       0.20885596      -0.29892051 
H       2.49761453       1.16416166      -1.32569688      -0.08759201       0.14884037      -0.31784127      -0.19969207       0.03883625       0.19962381 
O       0.62971625      -0.05084986       0.69336267      -0.53542571      -0.09593047       0.16061379      -1.00980532       2.66942494       0.29670045 
H       0.53460138      -0.56260873       1.49629658       0.07765134      -0.15267247       0.22902191       0.24828248      -0.78832279       0.25390043 
H       0.25481562       0.84907606       0.98247239      -0.06125266      -0.18897125      -0.04179513       0.69187699      -1.73614929      -0.82486998 
O       4.24931003      -1.13443228      -2.01507855      -0.68495696       0.47669626       0.13159184      -1.11132326       1.09861956       0.49637433 
H       4.89127793      -1.75531530      -1.67359352       0.13471899       0.16724914       0.17471929       0.29395670      -0.36799760      -0.30506990 
H       4.10944938      -1.17410923      -2.96873200       0.17994115      -0.10035732      -0.20788339       0.46547437      -0.48742865       0.03896717 
10
Properties=species:S:1:pos:R:3:momenta:R:3:forces:R:3 energy=-6239.594276783155 pbc="F F F"
O       2.15308838       0.32612120      -1.29008615      -1.43491956       0.21758209      -0.79986825       0.81710675       1.53560692      -0.96298204 
H       2.94741419      -0.30112065      -1.66270030      -0.32053257       0.07762037       0.01312213      -0.32667348       0.36659803       0.78733306 
H       1.60047897       0.16717630      -0.41257734       0.07628925       0.14589217       0.29280303       0.13674780      -0.29717454       0.00905542 
H       2.34422848       1.30160288      -1.46986476       0.03781712       0.19217115       0.38425748      -0.40587456      -1.78271949       0.39955214 
O       0.81071921      -0.16121961       0.78563440       1.07340246      -0.63773954      -0.32798272       3.16297045      -1.37113342       0.08771388 
H       1.04520219      -1.06807041       1.13127932       0.15035075       0.15823092      -0.05426289      -0.68419277       1.37122313      -0.34233805 
H      -0.11008843      -0.05960915       0.75393076       0.39632040      -0.04123640      -0.19516322      -2.32425016       0.02748300       0.07028113 
O       4.14754163      -1.08300231      -1.96070847      -0.02170669      -0.17192162       0.93127460      -1.15789164      -0.10361091      -0.24528469 
H       5.00217206      -0.69533760      -1.77316931      -0.08120521       0.04890208      -0.32605502       0.52547263       0.01150544      -0.11504360 
H       4.18334145      -1.61991182      -2.77184569       0.12418405       0.01049879       0.08187485       0.25658498       0.24222184       0.31171275 
10
Properties=species:S:1:pos:R:3:momenta:R:3:forces:R:3 energy=-6239.509082678145 pbc="F F F"
O       1.92642296       0.29562383      -1.54077499      -0.21293166       0.00889552      -0.67142684      -2.60142643       2.68015193       1.23392717 
H       2.82029409      -0.11786398      -1.77280559      -0.21741288      -0.04141922      -0.03516362       0.85164962       0.15534374       0.30298706 
H       1.53042346       0.14023809      -0.53106901      -0.14371208       0.06373980       0.13083994       0.76577405      -0.42358257      -0.99873003 
H       1.82713884       1.29139087      -1.71808293      -0.34696323      -0.10925932      -0.06411717       0.49876434      -2.01815142      -0.03203590 
O       1.15635828      -0.37565609       0.78129934       1.24656723      -1.49247706      -0.19531863       0.83461435       0.47538039      -1.42753650 
H       1.25604596      -1.31693461       0.87927173      -0.06002018       0.02559163      -0.17036593      -0.09899212      -0.67617831       0.32219012 
H       0.61211334      -0.02536470       1.46905685       0.08528497       0.10217828       0.38903626      -0.68005046       0.33262806       0.81601588 
O       4.03284202      -0.82897691      -1.74189865      -0.55369839       1.58663676       0.67796835      -0.01282922      -2.17364953      -0.63775972 
H       4.95968913      -0.62383502      -1.88735866      -0.00459394      -0.07395977      -0.02998049       0.30836030       0.39374621      -0.02014592 
H       3.93920651      -1.76720228      -2.06916904       0.20748016      -0.06992662      -0.03147187       0.13413557       1.25431150       0.44108785 
10
Properties=species:S:1:pos:R:3:momenta:R:3:forces:R:3 energy=-6239.47901996007 pbc="F F F"
O       1.68757769       0.36257421      -1.65228841       0.46132972       0.32723979      -0.45518100      -0.82926199       0.48853050       0.20738891 
H       2.56205959      -0.08052450      -1.73730531      -0.22972326      -0.26523024       0.12146141       1.51223720      -0.42334648      -0.25646486 
H       1.36364600       0.08930142      -0.73212244      -0.06672305      -0.22885658      -0.06014706      -0.09581750      -0.07790577       0.53872077 
H       1.82874472       1.32717372      -1.72015205      -0.01269585      -0.31970526      -0.02135763      -0.21613436      -0.15975656       0.04256224 
O       1.34942144      -0.61105901       0.76120179       0.58109314      -0.45044629       0.20127552       1.74893732       2.69947494       0.23661261 
H       0.75543729      -1.27948831       1.02811427      -0.16342590       0.06139802       0.00329248      -1.18255957      -1.24428901       0.72847853 
H       1.62672978      -0.07533127       1.56762439       0.17554112       0.11088521      -0.06850215      -0.66314045      -1.20954085      -1.38455124 
O       4.05771202      -0.69195453      -1.62414285      -0.64924160       0.57146446      -0.08061262       0.63334694      -0.48085179      -0.61975818 
H       4.96600157      -0.35793776      -1.73931167       0.03264241       0.09947468       0.10983423      -0.40653780       0.54332076       0.32306616 
H       4.17420979      -1.54390489      -2.07709430      -0.12879673       0.09377621       0.24993680      -0.50106977      -0.13563574       0.18394505 
10
Properties=species:S:1:pos:R:3:momenta:R:3:forces:R:3 energy=-6239.444225403032 pbc="F F F"
O       1.68092900       0.23072037      -1.65185272       0.10422186       0.37682787      -0.32608290       1.00963176      -2.00502903      -0.58922705 
H       2.68270693      -0.15561228      -1.70874230      -0.11775874      -0.12581155       0.08537606      -0.07411639       0.75486550      -0.51004945 
H       1.48098690      -0.06007396      -0.71744650      -0.15702451       0.03434464      -0.17481461      -0.66430487       0.41939312       1.02939472 
H       1.64166787       1.15898072      -1.82597387       0.08016696      -0.15566468      -0.34220097      -0.15876560       1.29314756      -0.03370017 
O       1.41764233      -0.54966390       0.71416027       0.03130893       0.39433598       0.55235669      -1.65062416      -0.16286955      -1.16289728 
H       0.52508265      -0.66163666       1.11238109       0.12648605      -0.03958388       0.12531865       1.09528368       0.04121226       0.08680158 
H       2.11225145      -0.49444733       1.34935908      -0.20959089      -0.20794521      -0.22763076       0.41013819       0.03921799       1.18468547 
O       4.00579422      -0.62695836      -1.64853245       0.19269727      -0.17802137       0.36375280      -0.88415015       0.20876916      -0.47615227 
H       4.71983913      -0.13345443      -1.24947516       0.00707151       0.04204705      -0.08914180       0.51544868       0.25263033       0.21613309 
H       3.96105906      -1.48776567      -1.24350822      -0.05757843      -0.14052885       0.03306684       0.40145886      -0.84133733       0.25501136 
10
Properties=species:S:1:pos:R:3:momenta:R:3:forces:R:3 energy=-6239.605319231986 pbc="F F F"
O       1.71308052       0.31981119      -1.65496111      -0.34868377      -0.51315427       0.74406365       0.72855600      -1.62802406       0.40130363 
H       2.70128369       0.01090375      -1.71004954      -0.13712653       0.24129270       0.02033228       0.34087977      -0.13586542      -0.52240537 
H       1.53493859      -0.03451073      -0.71750994       0.00574996      -0.12377449       0.05170855      -0.87907041      -0.07266263       0.57700452 
H       1.67447800       1.26418009      -1.65057300       0.21902832       0.10533267       0.03918054      -0.19657253       1.50984086      -0.05012357 
O       1.31261052      -0.63659758       0.71330814       0.02461549      -0.18047271      -0.67482746       0.23310848      -0.10123193      -0.25582456 
H       0.52081265      -0.52832350       1.25921616      -0.01882652       0.07239268       0.00264326       0.09473854      -0.07244007      -0.06108291 
H       1.73488921      -1.47415053       0.96872931      -0.25044828      -0.36156133       0.10396786      -0.21758754       0.29098906       0.02106993 
O       4.07293570      -0.61809193      -1.55650338       0.44605916       0.40537727       0.07850104      -0.32306596      -0.39573496      -0.79120022 
H       4.74205086       0.07771296      -1.61977062       0.09407953      -0.04029372      -0.07649127       0.30850610      -0.24293615      -0.03611040 
H       4.30622756      -1.32478814      -2.21127440      -0.03444736       0.39486121      -0.28907845      -0.08949243       0.84806532       0.71736895 
10
Properties=species:S:1:pos:R:3:momenta:R:3:forces:R:3 energy=-6239.663451979834 pbc="F F F"
O       1.69994785       0.38587089      -1.38495920       0.49487692       0.68633556      -0.56054850      -0.22628320       0.58824642       0.71907972 
H       2.65447535       0.18723597      -1.71399849       0.03182070       0.06429597       0.15663306      -0.10630328       0.16188180       0.42350919 
H       1.45820341      -0.19632066      -0.50650016      -0.04809078       0.15234631      -0.01524472       0.16457572       0.49461164      -0.62499689 
H       1.49193483       1.36798939      -1.29903210       0.15168261       0.24085813      -0.06214932       0.47492639      -1.66268589      -0.12368806 
O       1.24153483      -1.02887409       0.69561494      -0.36553736      -1.68322846       0.88172545      -0.40848200       0.74636195       0.95870544 
H       0.90781881      -0.63311121       1.53958733       0.05329612      -0.28765352       0.20772877       0.47143888      -0.17757237      -0.91374481 
H       0.87760732      -1.92121790       0.72093056      -0.19439384      -0.08577862      -0.01771597       0.01276272      -0.27727860      -0.37273141 
O       4.17697855      -0.29561326      -1.85052339      -0.06436949       0.95279748      -0.56430635      -0.17010210       0.13752581       0.90246782 
H       4.81636522      -0.35205273      -1.11411802      -0.24256876      -0.12899477       0.02986430      -0.43183130       0.05518251      -0.37443831 
H       4.69346220      -0.40216711      -2.64605838       0.18328390       0.08902193      -0.05598672       0.21929816      -0.06627327      -0.59416267 
10
Properties=species:S:1:pos:R:3:momenta:R:3:forces:R:3 energy=-6239.5678254906 pbc="F F F"
O       1.78506460       0.39361524      -1.38459560       0.15438511       0.23893493       1.12830906      -0.74843548       1.04499023       0.41997399 
H       2.86960104       0.30381955      -1.52816097      -0.07099034      -0.12815087       0.19323149      -0.29865768      -0.09671642      -0.25529068 
H       1.42394824      -0.17354157      -0.63141746      -0.09521384      -0.06903664       0.07423587       0.33133723       0.17560418       0.13287420 
H       1.39213580       1.31588863      -1.33087673       0.03548678      -0.39384929      -0.22713467       0.78231996      -1.33599108      -0.10204080 
O       1.20821917      -1.29001554       0.66802840       0.45272415      -0.49011161      -0.60755299       0.90303514       0.48983269      -2.22307976 
H       0.87593289      -1.23077365       1.53518963       0.03599557       0.13608524      -0.19200221      -0.62801291       0.33055943       1.94514265 
H       0.72064727      -2.00226184       0.26463574      -0.09265394       0.02322478      -0.24114585      -0.32360909      -0.70241208      -0.19118032 
O       4.15958150       0.00006597      -1.79285975      -0.71221584       0.09788041       0.03808350       0.31947636      -0.24374456      -0.72803613 
H       4.55637230      -0.57902251      -1.12481697       0.09779591       0.35698614       0.01564729       0.19326926       0.02575635      -0.16837224 
H       4.51516770      -0.25485562      -2.68689803       0.19468644       0.22803692      -0.18167149      -0.53072279       0.31212127       1.17000907 
10
Properties=species:S:1:pos:R:3:momenta:R:3:forces:R:3 energy=-6239.390738070487 pbc="F F F"
O       1.74844637       0.41299784      -1.17206769       0.48821942       1.13922460       0.29611310      -1.66067086      -2.49129543      -0.61931984 
H       2.63774939       0.10846223      -1.51689586      -0.26151424      -0.01665838      -0.11049703       1.18820424       0.84038762       0.33274602 
H       1.35512789      -0.37311496      -0.59062655       0.23930789      -0.08408536      -0.08010647       0.31152005       0.62578725      -0.03671805 
H       1.70406113       1.11940004      -0.55245224       0.03588184       0.01881994      -0.12922726       0.71729479       1.70205458       0.66379606 
O       1.18222151      -1.28373672       0.52612540      -0.82807180      -0.90459235      -0.04850377      -0.66346634      -1.62636700      -0.62526902 
H       0.83843231      -1.34204121       1.42397203       0.00984792      -0.01097699       0.27697474       0.02304717       0.60410135       0.41306113 
H       0.82672459      -2.12128655       0.15051114       0.10273697       0.02923368      -0.02695362       0.41719209       0.45864738       0.07673355 
O       4.19990992      -0.04078432      -1.87341168       0.11079662      -0.08587375      -0.38182753      -1.17593788      -0.29913970      -0.55100023 
H       4.99289827       0.24877752      -1.43130717       0.08019357       0.09682454      -0.07973915       0.53708234       0.18173914       0.22095213 
H       4.35255906      -0.01986621      -2.82798417       0.02260182      -0.18191595       0.28376699       0.30573440       0.00408481       0.12501825 
10
Properties=species:S:1:pos:R:3:momenta:R:3:forces:R:3 energy=-6239.526894657249 pbc="F F F"
O       1.98824517       0.59541525      -0.93009229       0.29456090      -0.52883492       1.59172477      -0.67342941      -1.88183603      -0.66705800 
H       2.90188497       0.24431013      -1.35791670       0.22818759       0.18651679      -0.16478142       0.70644279       1.01921596       0.41974524 
H       1.59307327      -0.17152505      -0.39495347      -0.07274051      -0.11147562      -0.28175177      -0.37558623      -0.41621529      -0.04312472 
H       1.88903135       1.36634506      -0.40083727       0.19550076      -0.05195836       0.30400802       0.47507945       1.57828064       0.52990268 
O       1.01014782      -1.36590087       0.29077907      -0.21495333       0.14481908      -0.96424114       0.50167026       1.19740708      -0.82298135 
H       1.06091589      -1.49672228       1.22049217       0.01643266       0.08307599      -0.08766120      -0.00350074      -0.35845506       1.33457486 
H       0.62069738      -2.12593058      -0.11278709      -0.16633767       0.03293157      -0.26659575      -0.51483847      -0.88680448      -0.37744503 
O       4.13218071      -0.15082951      -1.85559513       0.10074100       0.54113270      -0.20658736      -0.01997000       1.09316664       1.27671909 
H       4.75109083       0.58664212      -2.05449366      -0.01998771      -0.11875528      -0.14884936      -0.42558615      -0.75790529      -0.18658928 
H       3.89092393      -0.62737066      -2.63228833      -0.36140370      -0.17745196       0.22473521       0.32971851      -0.58685418      -1.46374348 
10
Properties=species:S:1:pos:R:3:momenta:R:3:forces:R:3 energy=-6239.323374164563 pbc="F F F"
O       2.18448702       0.79528433      -0.58823645       1.28810901      -0.13041549      -0.23529841       0.45176266      -2.61393815      -1.44009659 
H       2.78899215       0.28084441      -1.31666702      -0.04260421       0.04944623       0.15545449      -0.07728147       0.90268096       0.79569464 
H       1.75663543      -0.09569650      -0.20830419      -0.35292639       0.02379487       0.03048400      -0.53812893       0.86323133       0.02667509 
H       2.82564864       1.18353505       0.01955199       0.13354637       0.08643049       0.08649971       0.17577815       0.15063130       0.50723314 
O       0.84050636      -1.34573001       0.04647820      -0.22896511       1.10598901      -0.29600399       0.10933440      -0.15257871      -1.53689450 
H       0.40408607      -1.27905858       0.88093119      -0.08849046      -0.26226018       0.02988520      -0.57903782      -0.03189755       1.20349955 
H       0.17309348      -1.75946696      -0.55531575       0.11005774       0.20651485      -0.03230122       0.82575725       0.52032774       0.48814687 
O       4.09775278      -0.34697931      -1.94721382      -0.79177893      -1.24675714       0.36153793      -1.41458847      -1.17956962       1.48686358 
H       4.46391025       0.31309323      -2.49608979      -0.17668475       0.03995990      -0.12536880       1.14503195       0.77139786      -1.39455228 
H       4.41949058      -1.24668673      -2.15111161       0.14973673       0.12729747       0.02511109      -0.09862774       0.76971486      -0.13656948 
10
Properties=species:S:1:pos:R:3:momenta:R:3:forces:R:3 energy=-6239.443420482042 pbc="F F F"
O       2.40497194       0.78668288      -0.46374486       0.21549911       0.42964273       0.68672239       1.02812189      -0.89132697      -1.30312452 
H       3.12044540       0.15364363      -0.96570563      -0.35072536       0.17353443       0.17300921      -0.00493840       1.08475287      -0.27190006 
H       1.84067580       0.11723275      -0.02223453       0.07024925       0.12664912      -0.09112911      -1.19918327      -0.38347070       0.27851449 
H       2.71197774       1.52926139       0.04996169       0.15709061      -0.07208300      -0.02855342       0.41231281       0.41593728       0.53252108 
O       0.79890797      -1.05191448      -0.15998494      -0.20891578      -0.24641241      -0.58486667      -0.93208619      -0.74284691       1.85451267 
H       0.33595997      -1.34218753       0.67517470       0.13782900       0.30491941       0.00507242       0.62707258       0.46079810      -1.14945439 
H       0.53752213      -1.72420700      -0.79978643      -0.13378583      -0.18073781      -0.06647488       0.12707912       0.06271710      -0.28365714 
O       3.89841258      -0.61284490      -1.88265542      -0.30638812      -0.38232554      -0.01476201       0.00325206       0.21217314      -1.53396413 
H       3.96692206      -0.48365411      -2.88152813       0.07611849      -0.16313069      -0.13665935      -0.16486192      -0.15615864       1.92426895 
H       4.64299466      -1.16062491      -1.60650486       0.34302864       0.00994377       0.05764144       0.10323132      -0.06257527      -0.04771694 
10
Properties=species:S:1:pos:R:3:momenta:R:3:forces:R:3 energy=-6239.317026555455 pbc="F F F"
O       2.54351032       0.77723818      -0.36875050       0.09600225      -0.48443788       0.87101700      -2.56999080      -1.32784188      -0.79763130 
H       3.14909598       0.25455712      -1.04789698      -0.03327663      -0.13388185       0.29746452      -0.19271770       0.07873302       0.27385689 
H       1.62348785       0.13731956      -0.21501572       0.18812660      -0.28750814       0.14075952       1.59268813       0.54284956      -0.40401341 
H       2.99967415       0.80000071       0.45787213       0.13420246       0.22342121      -0.15420233       0.71302914       0.29303673       1.34902867 
O       0.70219041      -1.06534157      -0.22253971      -0.45042040       0.74534635      -0.84990762       2.79536865       0.89866096      -0.54913469 
H      -0.08432099      -0.95722762       0.27063051       0.11306177       0.05743418       0.08905390      -1.84299688      -0.10452230       0.40534386 
H       0.59370201      -1.34536314      -1.13770322       0.11394300      -0.06591257       0.03563381      -0.80415863      -0.18009200       0.14946244 
O       3.90098888      -0.56932709      -1.88495573       0.17479275       0.00711666      -0.72170736       1.76491364      -1.49927332       1.49838753 
H       3.66015605      -0.81060946      -2.75779300      -0.12218269       0.02362858       0.19450262      -0.51138390      -0.10976191      -1.72565806 
H       4.51003059      -1.31690715      -1.59908832      -0.21424911      -0.08520655       0.09738594      -0.94475164       1.40821115      -0.19964193 
10
Properties=species:S:1:pos:R:3:momenta:R:3:forces:R:3 energy=-6239.665053588844 pbc="F F F"
O       2.66648876       0.63512016      -0.28906130       0.29724577       0.61000256      -0.48151867      -0.58142998       0.27544382       0.38757903 
H       3.24598084       0.04092987      -0.93442709      -0.23771237      -0.04412474      -0.06997950       0.43763246       0.04386435       0.07678131 
H       1.78913473       0.13240203      -0.21382491      -0.18647232      -0.29849132      -0.09603527      -0.51841016      -0.21517867      -0.17010228 
H       2.96213720       0.75617906       0.62303084       0.27864096      -0.32182714       0.05143524       0.63802875       0.12693440       0.00059184 
O       0.66305141      -0.86276115      -0.26940419       0.35598851       0.68597508       0.56286289       0.56193498       0.05726106       0.75967380 
H       0.14387431      -1.03627833       0.52971283      -0.14357479       0.02875860       0.03439529      -0.10690986      -0.05229082      -0.23172892 
H       0.06756197      -0.79084391      -1.00749547      -0.37390104       0.18852891      -0.02898203      -0.70514975      -0.02100435      -0.48988568 
O       3.84480768      -0.65342282      -1.93456096      -0.28279020      -1.14896068      -0.10132836       0.05851763       0.28043823       0.38512725 
H       3.71303712      -0.39283816      -2.84029872       0.13983580       0.17906705       0.05631240      -0.00861066       0.23743922      -0.76677137 
H       4.09110714      -1.57267166      -1.91935134       0.15273968       0.12107167       0.07283800       0.22439658      -0.73290723       0.04873501 
10
Properties=species:S:1:pos:R:3:momenta:R:3:forces:R:3 energy=-6239.141215018266 pbc="F F F"
O       2.61752500       0.74790420      -0.28080299      -0.49401025      -0.00699931      -0.16932643      -0.99112306      -1.62542832      -0.04370205 
H       3.08535904       0.30089040      -1.08619528       0.01979569      -0.35361546       0.38201709       0.27978414       0.37174456       1.34959389 
H       1.61704227       0.06754071      -0.16865670       0.16088014       0.08275972      -0.11827669       0.59967996       0.57570107       0.13511876 
H       3.07454156       0.67593765       0.60350568       0.02055178       0.11078130       0.14151372       0.04846063       0.05465490      -1.51261483 
O       0.58864777      -0.68892335      -0.14711837       0.01417099       0.74004741       0.38623522      -1.50811907       1.44047652      -3.04176495 
H       0.11410600      -0.94648364       0.65286255      -0.09220239       0.13040668      -0.00973222      -0.21804845       0.10257573       0.13895577 
H      -0.09629912      -0.36195677      -0.89496370      -0.12607898      -0.03285099       0.08543389       1.98887458      -1.21870446       2.65995349 
O       3.93051850      -0.94998377      -2.08967222       0.35928058      -0.32350263      -0.55313904      -0.40549517       0.29864649       1.46846891 
H       4.26267750      -1.03171264      -2.97689949       0.09860564      -0.20940998      -0.07371855       0.29900983      -0.02019695      -0.67095137 
H       4.55309228      -1.40958315      -1.50237675       0.03900681      -0.13761674      -0.07100700      -0.09302339       0.02053047      -0.48305761 
10
Properties=species:S:1:pos:R:3:momenta:R:3:forces:R:3 energy=-6239.4473061964545 pbc="F F F"
O       2.72518788       0.55623716      -0.45013000       0.72693223      -1.26854021      -0.38419272      -0.02458158      -0.81240226       1.69696831 
H       3.31208691      -0.19558396      -0.94145623      -0.40426921      -0.09913312      -0.01109187      -0.79693265       0.36372509      -0.41631478 
H       1.69976762       0.32150120      -0.35356661       0.14245987       0.12229644      -0.30349067       1.27396533      -0.43449820       0.14264553 
H       3.12135744       0.54803282       0.47556999       0.00833362      -0.22337127      -0.19332425      -0.78983888       0.40635421      -1.13005136 
O       0.37102297      -0.63071280      -0.06544437      -0.54901469      -0.18950693       0.16409016       0.91648228       0.54914589      -1.30772998 
H      -0.16062043      -0.69856027       0.71709687      -0.26731660      -0.02037073      -0.15311607      -0.57636136      -0.01826676       0.75090330 
H      -0.23021850      -0.59185864      -0.82511436       0.22352331      -0.06295788       0.51606744      -0.10096905      -0.13398209       0.29302249 
O       4.07771926      -0.82272993      -1.96118115       0.19203359       1.37560717       0.33545860      -0.01916096       0.35431913      -1.11921729 
H       3.96537320      -0.29625976      -2.78030868       0.16437192       0.21836691      -0.08342479       0.15334009      -0.04243469       0.52793135 
H       4.31171747      -1.69419024      -2.31312751      -0.23705404       0.14760962       0.11302417      -0.03594322      -0.23196033       0.56184243 
10
Properties=species:S:1:pos:R:3:momenta:R:3:forces:R:3 energy=-6239.31115570518 pbc="F F F"
O       2.56848088       0.37216949      -0.21795090       0.16820009      -0.74071583       0.64609009       0.03651927      -0.55548327      -3.45517846 
H       3.26653170      -0.04612641      -0.88288079      -0.20577670      -0.03459472       0.27190452      -1.01083879       0.40781651       0.10246512 
H       1.51852375       0.06409395      -0.23556135      -0.01028232       0.08818276      -0.16658752       0.65268782      -0.40208239       0.15506361 
H       3.02816762       0.43647855       0.57709253      -0.36084033       0.22104462      -0.06199065       0.86552203       0.31781505       2.81997367 
O       0.33536001      -0.59180154      -0.26137475       0.13782444       0.14695996      -0.96291637       2.15820968      -0.67531765       4.79023295 
H      -0.21065324      -0.62032830       0.57140168      -0.13798817       0.11683635       0.06375822       0.99145403      -0.06006273      -0.76414828 
H      -0.28253281      -0.44795971      -0.88663959      -0.12958419       0.31865180      -0.00875210      -3.28542894       0.89418158      -4.03414167 
O       4.25749555      -0.68711721      -2.01043573       0.40868861      -0.15603268       0.14023293      -1.13128837      -0.32323380       0.50813410 
H       5.07150193      -0.43396673      -2.45086590       0.10801706       0.09106716       0.36189141       0.15706056       0.03200370      -0.17782110 
H       3.82781172      -1.40763257      -2.50702366       0.02174151      -0.05139942      -0.28363054       0.56610272       0.36436300       0.05542004 
10
Properties=species:S:1:pos:R:3:momenta:R:3:forces:R:3 energy=-6239.4565867330475 pbc="F F F"
O       2.71625222       0.21756330      -0.15851350      -0.52459423       0.38720791       0.43066725      -0.25121738      -0.01344404      -1.70956857 
H       3.29498116      -0.18846385      -1.05646330      -0.10658914      -0.08711177      -0.15306544      -0.28702557       0.51627843       1.03929159 
H       1.71277836      -0.03733003      -0.13991165       0.02731400      -0.00893214      -0.06214391       0.39806910      -0.01215438       0.06823148 
H       3.25367198      -0.20201008       0.50319950       0.08568488      -0.48308773       0.01383608      -0.04373225      -0.35398804       1.43131200 
O       0.25082234      -0.37397593      -0.48935232       0.02373765       0.75203099       0.19988039      -0.28568280       0.02287392       0.17112416 
H      -0.53426603      -0.45576126       0.09115067       0.07642522      -0.00972571      -0.07205450       0.56894996       0.09355524      -0.41668495 
H      -0.06084612      -0.08184339      -1.36012077      -0.11116454       0.11357077      -0.58957096      -0.13675061      -0.06845088       0.28406557 
O       4.16488714      -0.76405532      -1.80306068       0.31927293      -0.43940423       0.25119433       0.23673232      -0.18269178      -0.00820800 
H       5.12954555      -0.63879439      -1.76145885       0.11555448      -0.10442778      -0.21943822      -0.26074235       0.09320136       0.06768455 
H       3.88972251      -0.63349474      -2.70726094       0.09435874      -0.12012031       0.20069499       0.06139959      -0.09517983      -0.92724782 
10
Properties=species:S:1:pos:R:3:momenta:R:3:forces:R:3 energy=-6239.294125312621 pbc="F F F"
O       2.60424730       0.16985491      -0.01605699      -0.35133059      -0.25351416      -0.62001917       3.20669640      -0.26708202       0.23973669 
H       3.19187704      -0.20448730      -0.77765589       0.18081350       0.06853757      -0.24434681      -0.33388091       0.21280454       0.01825921 
H       1.63336581       0.00089621      -0.16543565      -0.11325492      -0.03787772      -0.01901393      -1.20364464      -0.58361074      -0.36811623 
H       3.07923677      -0.10189530       0.81881905       0.20712472      -0.00306582      -0.02703011      -1.26047962       0.31342147      -0.70374089 
O       0.21934042      -0.25259563      -0.63335294      -1.14337409      -0.20562948       0.19805316      -0.23619173      -0.30402806      -3.00022966 
H      -0.27062106       0.17964633       0.04797035      -0.00454372      -0.04323303      -0.25226853      -1.30206099       0.55319562       0.51697664 
H      -0.27794329      -0.16111111      -1.54757580       0.29418383      -0.01734745      -0.12860788       1.41726450      -0.10742865       2.90795337 
O       4.30199799      -0.82786082      -1.83421616       0.84978443       0.38552003       1.09317778      -1.89816605       0.68825856       0.16385877 
H       5.14576238      -1.06958631      -1.51912554       0.00699879      -0.04322600       0.05164697       1.73469651      -0.48914441       0.55874858 
H       4.28510941      -1.03776007      -2.76885313       0.07359806       0.14983605      -0.05159148      -0.12423346      -0.01638632      -0.33344649 
10
Properties=species:S:1:pos:R:3:momenta:R:3:forces:R:3 energy=-6239.548919350753 pbc="F F F"
O       2.55374865       0.10077464      -0.14769421      -0.59896023      -0.07581004       0.56210158       0.64856750      -1.59232631      -0.51554997 
H       3.33449340      -0.38525374      -0.75116064       0.09243749       0.02058685      -0.05027733      -0.39135808       1.02947638       0.17198909 
H       1.60843873      -0.19932744      -0.47933299       0.11235246       0.04133764      -0.20646057       0.08725209       0.46519849       0.48002629 
H       2.71706616      -0.22066969       0.76731897      -0.25422161       0.00320255      -0.07390711      -0.42020507       0.31781429      -0.35992318 
O       0.09899890      -0.35214818      -0.75973200       0.22251930      -0.48348344      -1.29838524       1.34856869      -0.23576026      -0.95630464 
H      -0.55275174      -0.24748701      -0.08744978       0.00384354      -0.13950661       0.18985881      -0.98873875       0.15714354       0.76346625 
H      -0.32524262      -0.30459310      -1.62726531      -0.27961317      -0.16723230       0.43830421      -0.04922881       0.00319899       0.18069678 
O       4.46644903      -0.64849845      -1.61757791       0.79719697       0.75433558       0.00043807      -0.48529154      -3.26856047       1.65140326 
H       5.13402561      -1.30455348      -1.25936081      -0.05887959      -0.00582192       0.01883671      -1.08036110       0.80109455      -0.67709484 
H       4.97216592       0.09728713      -1.81785293      -0.03667516       0.05239170       0.41949086       1.33079507       2.32272082      -0.73870903 
10
Properties=species:S:1:pos:R:3:momenta:R:3:forces:R:3 energy=-6239.523216596269 pbc="F F F"
O       2.51954000      -0.01105397      -0.07554319      -0.19694499      -0.36692922       0.53479111      -0.02888053       0.27309657      -2.09069400 
H       3.33919315      -0.07963786      -0.82428111      -0.06363598      -0.02177137      -0.19891940      -0.61961907      -0.15022779       1.08644421 
H       1.57597348      -0.06560076      -0.53309739       0.16570230      -0.19096384      -0.00038513       0.59340877       0.06636560       0.86803021 
H       2.54898631      -0.80915748       0.45810442       0.02347277       0.06430592       0.09034099       0.19569432      -0.40868604       0.52839551 
O       0.14710364      -0.50019244      -0.79967692      -0.12703329      -0.87067777       0.17080047      -1.18992023      -0.28428960       0.83867164 
H      -0.69857839      -0.61239929      -0.30035583      -0.08812370      -0.17114112      -0.16786662       1.17057092       0.02489233       0.30216997 
H      -0.23478107      -0.26571871      -1.63297980       0.01650637       0.32688413      -0.17979699       0.02136373       0.34387087      -1.47319554 
O       4.47572020      -0.37197259      -1.57634719       0.36962356       1.12622461      -0.08112303      -0.09019282       1.33991687      -0.05413524 
H       4.81292450      -1.23898211      -1.73531592      -0.22090712      -0.01717363       0.01483284       0.28512073      -1.24969533      -0.17189365 
H       5.17676623       0.24258225      -1.85276898       0.12134008       0.12124228      -0.18267424      -0.33754580       0.04475651       0.16620688 
10
Properties=species:S:1:pos:R:3:momenta:R:3:forces:R:3 energy=-6239.401587914298 pbc="F F F"
O       2.46542778      -0.02786783       0.12660775       0.00300050       0.28310344       0.15458391       2.70356372       0.47825294      -0.99883634 
H       3.28100075      -0.15402410      -0.53130475      -0.03551068      -0.10028610      -0.04889381      -0.55059186       0.09109859       0.21408062 
H       1.61518301      -0.15429339      -0.38877973       0.09897497       0.21359439      -0.05886109      -1.25190419      -0.88415363      -0.02219823 
H       2.63118661      -0.67147181       0.82393282       0.13607220      -0.25544700       0.05812181      -0.43526096      -0.32354260       0.48228707 
O       0.24538639      -0.61366582      -0.94443244       0.78390804      -0.43671211       0.10548047       1.06982526       2.38723818      -1.55975850 
H      -0.29245668      -1.00027891      -0.28616020       0.15373708      -0.06408978       0.09305886      -1.32711563      -0.78846950       1.20728778 
H      -0.20380222       0.22619373      -1.23351015       0.21897391       0.05676573      -0.08340795       0.23098878      -1.27268722       0.29321993 
O       4.45850490      -0.28205744      -1.65702013      -1.17820993       0.16765392      -0.38588412      -0.86155769       0.94346548       0.51537989 
H       4.72291873      -0.97681726      -2.26909385       0.00640698       0.07899184      -0.08704283      -0.01141796      -0.09062032      -0.11184457 
H       4.33862005       0.54256455      -2.16631733      -0.18735307       0.05642568       0.25284475       0.43347054      -0.54058193      -0.01961765 
10
Properties=species:S:1:pos:R:3:momenta:R:3:forces:R:3 energy=-6239.481284584896 pbc="F F F"
O       2.62170858       0.08984613       0.20382336      -0.03736791       0.50923651       0.86983885       1.99561060      -0.31672190      -0.41177392 
H       3.35678998       0.04594694      -0.63117219       0.07985663       0.17278510       0.08092248      -0.89844855       0.18750501       0.62415986 
H       1.76380395      -0.33457819      -0.17680444       0.00401180       0.22248447      -0.00774687      -0.23920812      -0.23818592       0.59439191 
H       3.03758339      -0.28171478       1.03784258       0.21991218       0.06001097       0.15324514      -1.14400016       0.36614486      -1.16992264 
O       0.45465728      -0.71396319      -0.83404684       0.44063711      -0.54613044      -0.39140382      -0.66865653      -0.24775730      -0.51965318 
H      -0.04971843      -1.55711615      -0.96377645      -0.05829950      -0.15085314       0.00422016       0.62607355       1.07511751       0.15989135 
H       0.00087213      -0.00869651      -1.34643494       0.09310336      -0.12988969       0.13582804       0.22614324      -0.70015473       0.41433313 
O       4.02545460      -0.25181833      -1.84979143      -0.80291016      -0.39659013      -0.89032309      -2.13011052      -0.99219485       1.68549673 
H       4.39485174      -1.11452466      -1.65405421      -0.02771403       0.06291343      -0.00393229       0.56418156      -0.34866355      -0.46072064 
H       4.65980700       0.30616379      -2.23477361       0.08877051       0.19603291       0.04935139       1.66841492       1.21491087      -0.91620261 
10
Properties=species:S:1:pos:R:3:momenta:R:3:forces:R:3 energy=-6239.342714514373 pbc="F F F"
O       2.60576170       0.28278718       0.28189645      -0.32301117      -0.21386857      -0.17006384       2.62201136      -1.64591392       0.71853964 
H       3.45011375       0.00103315      -0.34445763      -0.17280707       0.06643226       0.05404867      -1.72209979       0.54735794       0.40630478 
H       1.81492100      -0.18201739      -0.20602168       0.00358221      -0.13998360      -0.04492667      -0.42043686      -0.01883296       0.07913357 
H       2.78118459      -0.17457833       1.17503647      -0.01305765       0.28930641      -0.02995738      -0.53699898       1.00657301      -1.50535074 
O       0.72283968      -0.83094365      -0.89832087       1.38468985      -0.11319635      -0.17860475       1.22432932      -0.31047918       0.76044186 
H       0.22701333      -1.49518205      -0.42517287       0.10296284       0.30581598       0.13173277      -0.44346827      -0.42944774       0.17664683 
H       0.14764493      -0.41385669      -1.51399870      -0.00294226      -0.12061952      -0.18680785      -0.90468006       0.64075038      -0.90592349 
O       3.81988559      -0.33222556      -1.85713587      -0.70495062      -0.13328502       0.69776712       0.59647055      -0.85195635      -0.28549115 
H       4.29415469      -1.07262469      -2.34916263       0.03263033      -0.14264684      -0.15584913      -0.82849275       1.69130712       0.73786248 
H       3.70826551       0.46328358      -2.40784424      -0.30709647       0.20204525      -0.11733894       0.41336548      -0.62935831      -0.18216378 
10
Properties=species:S:1:pos:R:3:momenta:R:3:forces:R:3 energy=-6239.237904917255 pbc="F F F"
O       2.63521128       0.41601498       0.32191063      -0.00519879       0.74400152       0.44596088      -0.95691421      -0.46444464      -1.78729692 
H       3.08756770       0.30253141      -0.64065479      -0.17099467      -0.03614744      -0.06306756       0.28713310      -0.30302098       1.30919602 
H       1.74696140      -0.15471781       0.14024013       0.22840133       0.18462397      -0.21034865       1.09223644       0.34809884       0.51146855 
H       3.23509152       0.12107233       1.03321539       0.07179458      -0.01094815      -0.39281177      -0.38945607      -0.17590768      -0.15791609 
O       0.82642155      -0.92011363      -0.88392201       0.08554508      -0.11928226       0.26974964       1.34841972       1.44774201      -0.83766560 
H       0.02176174      -1.41628818      -0.93553536      -0.15870950      -0.27329837       0.11362632      -0.94504624      -0.50761595       0.15246119 
H       0.93273357      -0.46062488      -1.75374593       0.14725699      -0.14125162      -0.10288366      -0.38041127      -0.74098872       0.92612226 
O       3.65038633      -0.40046090      -1.86208266      -0.60047636      -0.41235848      -0.16550964      -0.11060742       0.76214719      -1.60411439 
H       4.49972931      -0.88176390      -1.93402695      -0.10790651       0.42007178       0.08181159      -0.46062572       0.30646189       0.07894458 
H       3.47827047      -0.00040526      -2.76624315       0.51028785      -0.35541095       0.02347286       0.51527167      -0.67247194       1.40880038 
10
Properties=species:S:1:pos:R:3:momenta:R:3:forces:R:3 energy=-6239.02934741342 pbc="F F F"
O       2.56579419       0.45169882       0.20818340      -0.24468888       0.35417639       0.30972866      -0.16761871       2.13846161      -3.39507391 
H       3.19904727       0.45567378      -0.65908453      -0.08886598      -0.05165977       0.23481529      -0.51707972      -0.94990704       1.71993727 
H       1.78268338      -0.09823228      -0.13051330      -0.20067417      -0.16410327      -0.01175793      -0.46714700      -0.51259842       0.02232169 
H       2.95334145       0.18301409       0.99937611       0.23173921       0.00730128      -0.24314796       1.31453682      -0.85104891       2.29086038 
O       0.91192013      -0.98541821      -0.87166723      -0.66129807      -0.86282193      -0.37916111      -1.79830306      -0.72352082       0.52665460 
H       0.33506330      -1.52043127      -0.25524018      -0.07203591      -0.00871275       0.09938182       0.80509079       0.56922903      -0.85976761 
H       0.27200168      -0.66011689      -1.54187820       0.12083099       0.17386552       0.23975475       0.47776549      -0.10101812       0.36868606 
O       3.70329862      -0.34378479      -1.79783195       1.21098208       0.03949339      -0.13262823       0.37709915       0.99991289       1.32307028 
H       3.91480624      -1.21644934      -2.04285770      -0.23368653       0.25621992      -0.17202051       0.81068980      -2.40531558       0.58710590 
H       3.45010148      -0.06307783      -2.63576860      -0.06230273       0.25624121       0.05503522      -0.83503356       1.83580535      -2.58379467 
10
Properties=species:S:1:pos:R:3:momenta:R:3:forces:R:3 energy=-6239.462992416613 pbc="F F F"
O       2.51526085       0.48876353       0.00948573      -0.55869550      -0.11705024      -1.55690342      -0.73020672       0.68430758      -3.51696942 
H       3.16899557       0.36923198      -0.86975841      -0.19685420       0.28447016      -0.07695256      -0.20813276      -0.40835720       0.63897041 
H       1.86379424      -0.24006358      -0.02734633      -0.07703302       0.30345232       0.06200780      -1.01473316      -0.72287121      -0.04307604 
H       2.95894537       0.52951221       0.80480800       0.17373324       0.08830027       0.06161109       1.72629956       0.17350191       3.08977038 
O       0.67394682      -1.18942097      -0.61748163      -0.71814525      -0.64072565       1.27370460       1.28766280       0.30853242       0.64552790 
H       0.57729070      -2.12960412      -0.70520457       0.09600118       0.08102876      -0.04674907      -0.12573244      -0.84124955       0.04390151 
H      -0.02138597      -0.79356551      -1.11303039      -0.12966926      -0.06141906       0.01209925      -1.08542315       0.54983855      -0.62226376 
O       3.95027461      -0.18675719      -1.82301254       1.19167939      -0.18321188       0.39488039       1.13826573       1.66709679      -1.16478189 
H       3.59065035      -0.89808192      -2.35136104      -0.15352864       0.00099862      -0.22077873      -0.31934218      -0.58015574      -0.24327386 
H       4.42793021       0.40025024      -2.48511254       0.37251207       0.24415671       0.09708065      -0.66865767      -0.83064353       1.17219476 
10
Properties=species:S:1:pos:R:3:momenta:R:3:forces:R:3 energy=-6239.594760409595 pbc="F F F"
O       2.31756217       0.51254064      -0.28977791      -0.97785261      -1.32248723      -0.56010475       0.64372780      -0.69496864      -0.34667633 
H       3.14436582       0.20094172      -0.87535453      -0.06592704       0.05978001      -0.37641122      -0.70077157       0.25484280      -0.46471808 
H       1.52163113      -0.19212075      -0.30026842       0.16190581       0.04205872      -0.19495839       0.89758080       0.01013994       0.40159729 
H       2.70974312       0.59299299       0.59507357       0.13769487       0.31511487       0.42030841      -0.50368209       0.13583351       0.30827825 
O       0.59517240      -1.31213526      -0.30782120       0.29117566       0.10785618       0.25622578      -1.13348691       0.47702788      -0.84673110 
H       0.39731101      -2.12530850       0.17019253       0.04355732      -0.02775903       0.27294337       0.31694781      -0.08980422       0.28840712 
H      -0.22906941      -1.12253265      -0.80912047       0.06502875       0.07804770       0.05042025       0.61253677      -0.10878113       0.32187347 
O       4.20624579      -0.11128865      -1.90659563       0.55754797       0.98925106       0.33960232       1.75555244       0.46441625       0.37803132 
H       4.17107275       0.36393767      -2.77279837      -0.12083333      -0.02352534      -0.14251236       0.19425410      -0.46322820       0.89938678 
H       5.17657303      -0.10773643      -1.59311487      -0.09229739      -0.21833694      -0.06551340      -2.08265916       0.01452181      -0.93944871 
10
Properties=species:S:1:pos:R:3:momenta:R:3:forces:R:3 energy=-6239.4136227914105 pbc="F F F"
O       2.29870916       0.47430160      -0.48702617      -0.39610132       0.63331760      -0.41566973       0.48768109      -1.29045276       0.47548578 
H       3.14242880       0.32659357      -1.17025067      -0.24396038       0.00044338      -0.09195528      -0.50021561      -0.12231862       0.66459629 
H       1.56738325      -0.32642200      -0.55625367       0.21791976      -0.41823910      -0.04591242       1.16245150       1.10936585       1.11139639 
H       2.70239057       0.52171486       0.44583402       0.02981995      -0.11970159       0.29990085      -1.09216238      -0.15875319      -1.69296287 
O       0.52291532      -1.41562705      -0.08519347      -0.10972338      -0.37022030       1.06889514       1.38777291       0.48182172      -0.06363890 
H       0.47191133      -1.90026882       0.75333727       0.07012312       0.04092431      -0.02673121      -0.32714638       0.12620444      -0.38404655 
H      -0.30955916      -1.37627960      -0.54098319      -0.32689473      -0.20110453      -0.12973449      -0.90267140      -0.29602509       0.02022908 
O       4.31323578       0.07762005      -1.92767611       0.80558460       0.11211410      -0.56589331      -2.06296591       2.07745546       0.86307126 
H       4.18398056       0.24334687      -2.85243317      -0.00678134       0.11752539      -0.04761005       0.37961456      -0.16380186      -0.99102967 
H       4.88104586      -0.62731910      -1.73287463      -0.03998628       0.20494074      -0.04528951       1.46764162      -1.76349595      -0.00310081 
10
Properties=species:S:1:pos:R:3:momenta:R:3:forces:R:3 energy=-6239.277814994291 pbc="F F F"
O       2.17885390       0.33191054      -0.55821692       0.47119066       0.07677400      -0.73636502       0.83093441       3.73638968       2.98845773 
H       3.03112482       0.26870191      -1.19231188      -0.01962407      -0.04019857      -0.39108050      -0.11052723      -0.62183941       0.58333617 
H       1.69214181      -0.43733374      -0.07133833       0.05385605       0.09081441      -0.03485440      -0.06592803      -0.64497023      -0.95573416 
H       2.30121065       1.07884972       0.21684673      -0.14443606      -0.00312176       0.35693532      -0.18720384      -2.42286246      -3.01657048 
O       0.68056699      -1.43766301       0.04054943       0.63071269      -0.43905611       0.52858683      -1.16659394      -0.58433164      -1.46826512 
H       0.48721680      -2.11127790       0.70145023      -0.13184091      -0.08814852      -0.01441007      -0.05480902      -0.11918467       0.05730657 
H       0.14038177      -1.64806300      -0.78922523       0.06342436       0.02936955       0.13624745       1.02367841       0.38207211       1.75713448 
O       4.26399158       0.19499832      -1.96528894      -1.04251268       0.29877138       0.41730459      -0.32497240       0.17008390       0.14085486 
H       4.45828090       1.03495937      -2.41934422       0.16266758      -0.07235059      -0.01749800       0.31268183      -0.72157452      -0.16226758 
H       4.71092405      -0.57771169      -2.36856271      -0.04343763       0.14714621      -0.24486620      -0.25726019       0.82621724       0.07574755 
10
Properties=species:S:1:pos:R:3:momenta:R:3:forces:R:3 energy=-6239.219287342781 pbc="F F F"
O       2.10147314       0.36234047      -0.68100859      -0.26194990      -0.22778603       0.09368694       1.16703173       0.48692021       3.86037471 
H       2.99048443       0.17174791      -1.25813389      -0.13116742       0.14183173      -0.04124917      -0.57263026       0.41917210       0.47443552 
H       1.58464169      -0.47972815      -0.23475268       0.02195472       0.10469736       0.10735589      -0.04103738       0.24739844      -1.57242643 
H       2.39518428       0.85266641       0.23180687      -0.26577239       0.04156411       0.05667620      -0.63201421      -1.13630626      -3.33268489 
O       0.71792677      -1.64797203       0.12344119       0.07302587      -0.21055877       0.01097240       1.78493200       0.71279810      -0.42337018 
H       1.11625668      -1.79865106       0.98484981       0.24200885      -0.02036110      -0.19862508      -0.50829446      -0.59586217       0.51979704 
H      -0.21286546      -1.47648938       0.20998508       0.14368883      -0.16816745       0.12567304      -0.88526083       0.06101112       0.31392874 
O       4.29264054       0.34341124      -1.97514708       0.04217377       0.22497346      -0.10501887       0.09408116       0.07212692      -0.63556707 
H       4.47639688       1.15655088      -2.47950415      -0.05489648      -0.08282725      -0.05912492      -0.28501670       0.11724016       0.45722838 
H       4.65167922      -0.31854021      -2.58697562       0.19093415       0.19663393       0.00965357      -0.12179105      -0.38449862       0.33828418 
10
Properties=species:S:1:pos:R:3:momenta:R:3:forces:R:3 energy=-6239.459451585184 pbc="F F F"
O       2.03372988       0.37156149      -0.75898689      -0.06397694       0.37565777       0.08941927       0.27997165       1.68761059       2.91911609 
H       2.84849640       0.36303078      -1.41825752       0.20737129      -0.37236600      -0.15870982       0.17600537      -0.32040795       0.55587192 
H       1.62630458      -0.48888805      -0.38946415      -0.20070348       0.09119123      -0.00679311       0.14013829      -0.54179673      -0.49082159 
H       2.28501863       0.91412829       0.10715968      -0.05248427      -0.15175893      -0.15360499      -0.53609980      -1.30669999      -2.67455541 
O       0.86521918      -1.75811596       0.20300228       0.80626241      -0.13574295       0.10428248       1.12674460       0.54829290      -0.32466775 
H       1.09925042      -2.69937609       0.28799758      -0.14191346      -0.12864286      -0.10688577      -0.56691918       0.49386804       0.03449800 
H      -0.06175456      -1.56903155       0.34007530      -0.06600073       0.11904585       0.06740610      -0.50213518      -0.60896215       0.17545301 
O       4.21251340       0.49758294      -1.92889866      -0.53184045       0.17315240       0.04606192      -0.15117452       0.77009235      -0.94975416 
H       4.40543662       0.97165976      -2.75703340       0.05632019       0.13517413      -0.05674646      -0.49586521       0.52536779       0.24254594 
H       4.80819966      -0.22913277      -2.06237997      -0.01303456      -0.10571064       0.17557037       0.52933397      -1.24736484       0.51231395 
10
Properties=species:S:1:pos:R:3:momenta:R:3:forces:R:3 energy=-6239.3014106728115 pbc="F F F"
O       1.96412282       0.34018052      -0.68523895      -0.15406547       0.23554766       0.87109255      -0.04553607      -0.20462478       1.40548416 
H       2.92359391       0.09276957      -1.11920530      -0.03139640       0.01196051      -0.09995673      -0.94304955       1.20668040       0.50962710 
H       1.39368327      -0.45763804      -0.20869472       0.20990998       0.13381953      -0.06134627       0.95734131      -0.36539553      -1.35537930 
H       2.00630075       0.97714520       0.07652988      -0.15582933      -0.16917133      -0.35371957       0.69249501      -0.13709915      -1.16917125 
O       0.98614529      -1.74886761       0.10424942       0.88831372       0.31744158      -0.56051388      -1.61421990       1.45208988       2.10654766 
H       1.22110676      -2.45372486      -0.47110761      -0.30398288      -0.07511433       0.05482106      -0.09600863      -1.29909586      -0.70865530 
H       0.14967131      -1.90579145       0.62855579      -0.05852353      -0.25102782      -0.11130150       1.32348706      -0.24516755      -1.05945315 
O       4.18089810       0.52121040      -1.91669747      -0.28979566      -0.43541845      -0.19445129      -1.50997634       0.00062347       0.68336307 
H       4.00624736       0.95566846      -2.77228270      -0.10488068       0.15070285       0.18527353       0.77652282      -0.53137534       0.31448123 
H       4.99760994       0.03023531      -1.82247674       0.00025025       0.08125979       0.27010212       0.45894429       0.12336444      -0.72684422 
10
Properties=species:S:1:pos:R:3:momenta:R:3:forces:R:3 energy=-6239.285029830841 pbc="F F F"
O       1.86547661       0.43864916      -0.65515072      -0.66799233      -0.42308371       0.13928635      -0.19802538      -1.14444838      -2.27168234 
H       2.72438642       0.47112631      -1.20477722      -0.06482459       0.02094714      -0.16892352       0.67242365       0.52818727      -0.02005933 
H       1.55944887      -0.44002663      -0.34393865       0.10097295       0.13029263      -0.13518622      -0.26584280      -1.88110850      -0.35718416 
H       1.70324259       0.96109698       0.07919575       0.16150627      -0.11743503      -0.08866710       0.19000567       2.80416952       2.17290128 
O       1.15470030      -1.85070394       0.03713108       0.00687799      -0.14017348       0.02143153      -0.95498631      -0.74877362       1.43986490 
H       1.14816139      -2.63960013      -0.49785509       0.32477491      -0.13539254       0.11300479       0.41710344      -0.36541630      -1.11026491 
H       0.60314058      -2.20657591       0.77475776       0.46459475      -0.27826427      -0.05776534       0.48483730       0.98708460      -0.21484412 
O       4.09902046       0.53125029      -1.90942549      -0.48368326       0.98341283       0.46801275      -1.86190379      -1.51721820       3.09862017 
H       4.41588314       0.93516822      -2.67972531       0.20768361      -0.08335376      -0.13343336       1.26939926       0.73490505      -1.65848657 
H       4.73392006       0.05157406      -1.34401702      -0.04991030       0.04305019      -0.15775988       0.24698897       0.60261855      -1.07886491 
10
Properties=species:S:1:pos:R:3:momenta:R:3:forces:R:3 energy=-6239.364950598768 pbc="F F F"
O       1.77567508       0.39838338      -0.78021879       0.06375525       0.03235253      -0.80711166       1.49715017      -2.89370971      -2.11213333 
H       2.83556759       0.39323977      -1.07548455      -0.12371569       0.01218221      -0.02064626      -0.96987733       0.84107576       0.58263973 
H       1.55345894      -0.61511131      -0.54961486       0.17678279      -0.20736840      -0.17526010       0.03589312       0.73384439      -0.27156831 
H       1.46534693       0.83148431      -0.01681871      -0.08026686       0.28693721       0.04196443      -0.07865941       1.76929870       1.70072480 
O       1.25182827      -1.87009593       0.03485405       0.59774326      -0.09937178       0.37874271       0.38805607      -1.34824919      -2.67572439 
H       1.30379476      -2.78527681      -0.32470171      -0.10239158       0.04146821      -0.00280028       0.01546293       0.93690883      -0.37399892 
H       1.10846048      -2.05451380       0.92293874      -0.17893968       0.10791146       0.19743393      -0.50533111       0.02193230       3.09641378 
O       4.07261747       0.60182665      -1.76736679      -0.55361890      -0.28756963       0.36978649      -1.36591143       0.28161551      -0.73303132 
H       3.93228828       0.79885655      -2.71052900       0.15218127      -0.01360862       0.09165499      -0.05140655       0.03320168       0.29353810 
H       4.99204960       0.39078406      -1.69568426       0.04847014       0.12706681      -0.07376426       1.03462354      -0.37591828       0.49313986 
10
Properties=species:S:1:pos:R:3:momenta:R:3:forces:R:3 energy=-6239.260796875564 pbc="F F F"
O       1.73024946       0.43816951      -0.84548909       0.18206639      -0.28780205       0.19674120       1.40118029      -1.60618789       0.03793137 
H       2.76044018       0.30616328      -1.37437855      -0.30046862       0.18776762       0.04106481      -0.66302925       1.63023219       0.78299070 
H       1.65405931      -0.48098026      -0.38869637       0.08882919      -0.37716679      -0.07308840      -0.68821095       0.03060623      -0.10863218 
H       1.62950432       1.03389496      -0.07038356       0.09005771      -0.05892361       0.41877231       0.54981273       0.22894932      -0.73381642 
O       1.33322355      -1.89793097       0.19108330      -0.25058389       1.06979260       0.12388496      -0.59854772      -0.26459176       2.13657219 
H       0.89205192      -2.40490191      -0.48191486       0.18782279      -0.07160094      -0.18871805      -0.36392858      -0.57940740      -0.67026247 
H       0.90686335      -2.23087911       1.05095645       0.05945351      -0.14940301      -0.00038057       1.03150307       0.87903921      -1.66147488 
O       4.07221280       0.52027827      -1.85326464       0.19766437       0.01652802      -0.57373999      -0.14775274       1.43314266       1.76235302 
H       4.32041550       0.45851090      -2.77225268      -0.09463075      -0.41020277       0.05801718       0.13247773      -0.07786923      -0.76666858 
H       4.46314340       1.38230489      -1.49355470      -0.16021070       0.08101094      -0.00255346      -0.65350458      -1.67391333      -0.77899274 
10
Properties=species:S:1:pos:R:3:momenta:R:3:forces:R:3 energy=-6239.255811956342 pbc="F F F"
O       1.84103735       0.45243923      -0.74880022      -0.02665081      -0.03237311      -0.06742167      -1.00913308       0.39964186       1.67320476 
H       2.70626159       0.59726136      -1.33102487       0.30062455       0.54606699       0.07475074       0.14533935      -0.12898128       0.66634053 
H       1.77239617      -0.53075028      -0.38243576       0.12146241      -0.07508732       0.07074987      -0.51898083       0.60805142      -0.15384327 
H       1.50295144       1.12037745      -0.03561705      -0.02512042      -0.18036317       0.00542594       1.26282344      -1.46505120      -2.02424961 
O       1.19144870      -1.87558832       0.14445783      -0.18972413       0.11694840       0.19464680       2.08767434      -1.36002186      -1.54871551 
H       1.79435816      -2.68489197       0.02359608      -0.11233925      -0.08800385       0.16496158      -1.34358803       1.56955161       0.12104628 
H       1.02724392      -1.86611626       1.07305867      -0.21332939      -0.03233803      -0.25125080      -0.43987545      -0.02387001       1.40902784 
O       4.04694344       0.50622193      -1.92004296       0.37806748      -0.09947465      -0.55197411      -0.78029945      -1.32514880       0.74818292 
H       4.48341635      -0.28898032      -2.31593379       0.05035721      -0.02729147       0.19220760      -0.30842070       1.51799652       0.01719490 
H       4.23275221       1.35920281      -2.29656806      -0.28334765      -0.12808377       0.16790406       0.90446042       0.20783174      -0.90818883 
10
Properties=species:S:1:pos:R:3:momenta:R:3:forces:R:3 energy=-6239.331510993158 pbc="F F F"
O       1.97778440       0.35300142      -0.58825073       1.56849734      -0.66518181       1.14686255      -0.83686758       0.77628035       2.50200862 
H       2.53016559       0.41921351      -1.38381584       0.12583982       0.12789010       0.03463979       1.47773360      -0.10319772      -0.70092197 
H       1.55702425      -0.58109832      -0.32717971      -0.06561977       0.43013044       0.03616360       0.17634581      -0.15452565       0.27117464 
H       2.43785187       0.76258402       0.20774648      -0.20807912       0.25206282      -0.29631494      -0.59547365      -0.58161565      -1.40291440 
O       1.11570143      -1.83922795       0.17998753      -0.73155997      -0.74925082      -0.53648844       1.72992086       0.47757341      -0.79189232 
H       1.44540515      -2.43729836      -0.51523684      -0.07472161       0.02771777       0.04045919      -0.28680317      -0.26620390       0.42523107 
H       0.17628104      -1.84152295       0.12292920      -0.36972044       0.01850593      -0.21892763      -1.62741659      -0.31771959       0.05038350 
O       4.02226179       0.57748996      -2.03340682      -0.59369747       0.03232897      -0.09411468      -2.93630495       1.05915869       0.79794050 
H       4.73662982      -0.00571510      -1.98923079       0.08330422       0.23119849      -0.04132297       2.06377152      -1.07753355      -0.46153191 
H       4.05957960       1.25993868      -2.69299679       0.26575700       0.29459811      -0.07095648       0.83509415       0.18778361      -0.68947773 
10
Properties=species:S:1:pos:R:3:momenta:R:3:forces:R:3 energy=-6239.378021342897 pbc="F F F"
O       2.19774875       0.39465789      -0.31627621       0.02336836       0.29402107      -0.25223016       1.18086581      -0.31404808      -1.91317106 
H       3.13480934       0.33110394      -1.05358193       0.22780265       0.03862846       0.28359969      -1.27284742       0.42743835       0.10107427 
H       1.67429371      -0.43351378      -0.13517514       0.04846910      -0.00689590       0.56643899      -0.15516418      -0.78763259      -0.51874325 
H       2.52088902       0.67021380       0.51971388       0.27315524      -0.30725717      -0.03283599       0.53662494       0.81199785       1.69412047 
O       0.93787650      -1.86529875      -0.12903686      -0.03513484       0.42273320      -0.87101463      -2.92457776      -0.72555745       0.65473466 
H       1.27272621      -2.78493703      -0.11790686       0.07324590      -0.17272967       0.06098299      -0.15503848       0.60133560       0.01908722 
H      -0.08551163      -1.96253126       0.06429617      -0.13785281       0.05120867      -0.03500980       3.06090787       0.31821300      -0.60288030 
O       3.94166012       0.59185980      -2.08503327      -0.67162312       0.10831236       0.48514358       0.73773958      -0.55910154       0.29575291 
H       4.54729454      -0.12451502      -2.39516385      -0.00048299      -0.18474340       0.00284532      -0.59746815       0.55814250       0.24413127 
H       4.48890996       1.40482629      -2.05249403       0.19905252      -0.24327761      -0.20791999      -0.41104221      -0.33078765       0.02589381 
10
Properties=species:S:1:pos:R:3:momenta:R:3:forces:R:3 energy=-6239.444614877586 pbc="F F F"
O       2.23520368       0.36793495      -0.15013960       0.86197103       0.50110745      -0.01037214      -0.02049993      -0.84753315       0.63594896 
H       2.91531398       0.41810236      -0.93551506       0.17210770       0.23006299       0.31097352      -0.38592580      -0.32878336      -0.43758247 
H       1.61771215      -0.57762202      -0.08322733       0.17788948      -0.18256796       0.29477823       0.75611175       0.40725038      -1.16022815 
H       2.80932089       0.28592654       0.62656734       0.10407065       0.02134735       0.06658168       0.08122773       0.41715824       0.35058134 
O       1.05073158      -1.81216896      -0.26012705      -0.59668228       0.15351542       0.56840140      -0.80810894       0.87290324       1.10689080 
H       0.94588030      -2.11433730       0.67614867      -0.02934202      -0.00173694      -0.14279493      -0.14949235      -0.21602093      -0.90476980 
H       0.13877649      -1.61071139      -0.58409890       0.36228636      -0.25169354      -0.29811176       0.60306523      -0.49457499       0.24932858 
O       3.88277071       0.49969366      -2.10588787      -1.33654391      -0.49141280      -0.92533987      -0.98517782      -0.59212257      -0.23431354 
H       3.47152487       0.34384305      -2.98718987       0.14815796       0.07020908      -0.11330478       0.49186499       0.16695454       0.69283932 
H       4.20385244       1.39917872      -2.10824948       0.13608502      -0.04883106       0.24918864       0.41693515       0.61476858      -0.29869503 
10
Properties=species:S:1:pos:R:3:momenta:R:3:forces:R:3 energy=-6239.199257543905 pbc="F F F"
O       2.43570195       0.41055273      -0.03421309       0.02505959      -0.61234698       0.46311647       0.47778697      -0.80113007       0.91713483 
H       2.98294356       0.53727806      -0.97607345       0.11708593       0.19299848       0.18796145      -0.64176046      -0.68189465       0.01795975 
H       1.80292332      -0.41456449       0.13941744      -0.02804013      -0.09960884      -0.02803714       0.36849899       0.56123262      -1.37483142 
H       3.16279354       0.25515903       0.60310782       0.12541208      -0.17002536       0.11686786      -0.26859744       0.44932434       0.14507336 
O       0.98351043      -1.78374435      -0.25512849       0.03756693       0.47758093      -0.16660486      -0.42501880       2.33376635       1.88305969 
H       0.72151251      -2.39198485       0.44617948      -0.10994451       0.05986303      -0.02853621       0.16250672      -0.50935571      -0.57853044 
H       1.39703350      -2.14144479      -1.01079065       0.27752897      -0.15387650      -0.10293274       0.46771086      -1.54752353      -1.04346517 
O       3.64853564       0.52019083      -2.18563594      -0.48925060       0.19223634      -0.41651890       0.04321030      -0.00102255       1.21228636 
H       3.06565879       0.63671381      -2.94634617       0.01905174       0.29314957       0.15851900       0.79477677      -0.14071781      -0.49752089 
H       4.57192300       0.21030509      -2.30462128       0.02553001      -0.17997067      -0.18383494      -0.97911391       0.33732102      -0.68116606 
10
Properties=species:S:1:pos:R:3:momenta:R:3:forces:R:3 energy=-6239.563078440063 pbc="F F F"
O       2.53563664       0.21437589       0.08778890       0.60793627      -0.53360664       0.00253830       1.09205276      -0.06995991       0.40425553 
H       2.97829458       0.49134295      -0.81425255       0.12976194      -0.01024833      -0.07714527      -0.32706109      -0.51820132       0.21616576 
H       2.02266935      -0.73683050       0.06463775       0.27062263       0.02498367      -0.01393384      -0.12209453       0.41583407      -0.65226335 
H       3.20056402       0.24673222       0.82239114       0.33219269       0.00772537      -0.08688345      -0.63757233       0.09542357      -0.72014582 
O       1.07071060      -1.73336388      -0.28658950      -0.09705314      -0.94942293      -0.35090503       1.78695367      -1.06442925       0.72694517 
H       0.23130491      -1.32046684      -0.11720217       0.02533062       0.02107401      -0.05894380      -1.08266429      -0.14072263       0.27705227 
H       1.16811665      -2.59863675       0.20209392      -0.03820364       0.07567421       0.32643605      -0.62622888       1.23055988      -0.69721251 
O       3.47123175       0.61154400      -2.33237143      -1.30072547       1.08243586       0.28618860      -0.18636574      -0.58279477       0.82893436 
H       3.76686791       1.43559097      -2.69035758       0.33620084       0.07685548      -0.07551255      -0.07922344       1.38882556      -0.34311445 
H       4.18093348       0.03785362      -2.62451674      -0.26606274       0.20452930       0.04816099       0.18220388      -0.75453522      -0.04061696 
10
Properties=species:S:1:pos:R:3:momenta:R:3:forces:R:3 energy=-6239.31461405321 pbc="F F F"
O       2.82431563       0.15242449       0.12682976       0.40053924      -0.26906156       0.52136627       0.52417888      -1.14981900       2.34353162 
H       2.97487522       0.56827492      -0.76224237      -0.00318336      -0.04952113       0.10889181       0.31984145      -0.24424503      -1.29853042 
H       1.98259245      -0.41865708       0.15141213       0.09560412      -0.12240331       0.17486087       0.69310756      -0.13830462      -0.60663720 
H       3.61609043      -0.35819900       0.51080130       0.09721475       0.20061357       0.23676554      -1.51638186       1.03726116      -0.95773903 
O       1.19705973      -1.86758230      -0.28944585       0.63778653       0.03296932       0.12529868       0.12780995       0.18957182      -0.16900895 
H       0.96025327      -2.40952302      -1.05218197       0.29063367      -0.20510337      -0.13684627      -0.03158310       0.40161558      -0.38740267 
H       1.14595421      -2.50687066       0.41240830       0.03892060       0.05756887      -0.26235001      -0.13466444      -0.43643818       0.89999765 
O       3.06225684       0.84136939      -2.29728785      -1.20627746       0.32716657      -0.52484515       0.27278027       2.57324782       0.59587667 
H       3.35519741       1.77131005      -2.51277995      -0.31764809      -0.00898000       0.07249718      -0.63964801      -1.06820022       0.46351142 
H       3.41771128       0.37506838      -3.03579258      -0.03359001       0.03675107      -0.31563892       0.38455929      -1.16468933      -0.88359909 
10
Properties=species:S:1:pos:R:3:momenta:R:3:forces:R:3 energy=-6239.414423274985 pbc="F F F"
O       2.78468983       0.14313531       0.05280653       0.03650970       0.74153399       0.04920576       1.10502590      -1.73622206       1.01141161 
H       3.16751241       0.40977654      -0.86102043      -0.05471109       0.08039770      -0.09106632      -0.88864354       0.16818416       0.13258297 
H       2.31765733      -0.86469715       0.00875233       0.17381717       0.08840260      -0.10364967      -0.20932269       0.94352900      -0.70695964 
H       3.52072483      -0.00744766       0.69825309      -0.31274645      -0.27014212      -0.21781861      -0.44596553       0.61197354      -0.41453618 
O       1.55790993      -2.00005582      -0.21646343       1.46119837      -1.06281108      -0.18109932       1.62266969      -0.88514144      -1.65649287 
H       1.65743600      -2.51798621      -1.07625284       0.17033245      -0.03006481      -0.00571577      -0.21780639       0.91672959       1.61314512 
H       0.63616745      -1.92751036      -0.02478685      -0.15528907       0.38172268      -0.02086992      -1.29213632      -0.00440718       0.25446016 
O       2.78978134       0.95382673      -2.26738709      -1.20047314       0.19774394       0.08201675       3.25199842      -1.35971467      -1.00839316 
H       1.99502753       1.41444338      -2.41345637      -0.15352442      -0.17020976       0.14013521      -1.54207373       1.15104076      -0.59766879 
H       3.38440489       0.97996046      -3.07792979       0.03488648       0.04342687       0.34886188      -1.38374581       0.19402831       1.37245078 
10
Properties=species:S:1:pos:R:3:momenta:R:3:forces:R:3 energy=-6239.303337976344 pbc="F F F"
O       2.73132096       0.19478121       0.07853941      -0.74183940       0.55780454      -0.19630366      -0.45250677      -0.62857572      -1.21406067 
H       2.58580519       0.46507040      -1.01570810       0.12106027      -0.03849870       0.02390205      -0.01370561      -0.28537433       1.33023007 
H       2.55859376      -0.81261487       0.32022746      -0.05398221      -0.21290575      -0.21041849      -0.99315685       1.06437107      -1.09489432 
H       3.63451634       0.32848524       0.34711371      -0.03807208      -0.05790561      -0.07599180       1.02530102       0.76953732       0.22355909 
O       1.89325977      -2.07150975      -0.15427760       1.34320537       0.45868208       0.49755154      -1.23540167      -0.53930949       0.27173755 
H       2.53963049      -2.70973595      -0.42548294      -0.05453686       0.22399972       0.28598189       0.66149520      -0.82699673      -0.35285718 
H       1.05697178      -2.58929052      -0.06243619       0.11120684      -0.24516195       0.01349028       0.74600379       0.74156644       0.16168397 
O       2.46955261       0.97642658      -2.38041410      -0.09781771      -0.48335497      -0.20465851      -1.66724316      -1.01952872       0.89194213 
H       1.67849632       1.31070448      -2.86252377      -0.26315765      -0.19727672      -0.11374754       0.75493952      -0.25561296       0.54627236 
H       3.23198592       1.44960849      -2.64911155      -0.32606657      -0.00538265      -0.01980575       1.17427451       0.97992312      -0.76361300 
10
Properties=species:S:1:pos:R:3:momenta:R:3:forces:R:3 energy=-6239.396489392763 pbc="F F F"
O       2.67063826       0.39605091      -0.00086300      -0.02505834      -0.01773304       0.36058160       0.85820366       0.40751332       2.06940984 
H       2.46685627       0.71636685      -0.89912548      -0.04875901       0.04034792      -0.27478722      -0.65782680       0.43251700      -2.35133462 
H       2.72522490      -0.58650892      -0.02704616       0.07189516       0.31712146      -0.17250531      -0.51425542      -1.36009368       0.03510161 
H       3.53384932       0.77189079       0.23743584      -0.07646795       0.22403003       0.08205478       0.09131948       0.01535122       0.33431355 
O       2.08722473      -2.18135936      -0.10524098       0.65095809       0.22192355       0.83561719      -1.46346984       2.41761339      -0.28285486 
H       2.71483075      -2.80615797       0.14268519       0.13440300      -0.27325561      -0.02700912       1.96219245      -2.11915774       0.50318579 
H       1.39472662      -2.27519415       0.56279076      -0.07858536       0.01956292      -0.28782040      -0.20187530      -0.01101762      -0.11517121 
O       2.34809928       0.85228945      -2.39230584      -0.81356874      -0.69896794      -0.55975360      -0.80277682      -0.58972502      -0.00305505 
H       1.56108064       0.50217785      -2.87829968       0.12979551       0.02409352      -0.00206881       0.96660088       0.68289214       0.30115308 
H       2.70168217       1.63893830      -2.81564937       0.05538763       0.14287719       0.04569089      -0.23811228       0.12410698      -0.49074813 
10
Properties=species:S:1:pos:R:3:momenta:R:3:forces:R:3 energy=-6239.374270670076 pbc="F F F"
O       2.67146952       0.35355659      -0.03864293       0.15285198       0.03628818      -1.24108587       0.39289955      -0.58334267       1.14161837 
H       2.42930149       0.61763476      -0.96532913      -0.01846619      -0.16719467       0.44638377       0.06066021       0.25913668      -0.86716284 
H       2.44593720      -0.75908414       0.12570081       0.01402382      -0.10047069       0.24985491       0.21978523       0.65181257      -0.17216401 
H       3.61478879       0.54628272       0.12895787      -0.05533090      -0.03259565      -0.14323582      -0.40834011       0.04381750      -0.00496109 
O       2.38927470      -2.01788841       0.08392710       0.60770256       0.50886136       0.53037980       1.63961582      -0.32864047      -2.16817021 
H       2.84941528      -2.30450107      -0.79858481       0.04683371      -0.00534658      -0.43911837      -1.56440339       0.15286277       2.39827034 
H       1.62594964      -2.55250160       0.33099636       0.17248444      -0.17964480       0.32883305      -0.08100801      -0.30156884      -0.24053448 
O       2.09357137       0.75002912      -2.48845808      -0.87881493      -0.01495699       0.36428401       1.12233468       0.43723395       0.52766459 
H       1.19188804       0.46256137      -2.53499229       0.00701060       0.07960906      -0.11692300      -1.05588807       0.07592678      -0.54490808 
H       2.17350524       1.65405525      -2.84066347      -0.04829510      -0.12454922       0.02062754      -0.32565590      -0.40723826      -0.06965260 
10
Properties=species:S:1:pos:R:3:momenta:R:3:forces:R:3 energy=-6239.219660252732 pbc="F F F"
O       2.65375359       0.51383203      -0.05405963      -0.10370665       0.24594579      -0.43765265      -1.92998058      -2.14952521      -2.80925698 
H       2.37631188       0.54092175      -1.15316534       0.11914813      -0.35009693       0.19952734       0.27684238       1.32414574       1.03429480 
H       2.63748078      -0.53624378      -0.03701574       0.09259542       0.08140284       0.11418276       0.28476495       0.61262228       1.02599473 
H       3.49343580       0.93831500       0.10937611      -0.09156982       0.04178389      -0.06310474       0.91188677       0.03751384       0.10287104 
O       2.50097529      -2.18986815       0.10473138      -0.14057871      -0.78585959       0.41363218      -0.90277957       0.20513256       0.62769664 
H       1.68195606      -2.67441247       0.45763129       0.23372098       0.28420973       0.38085604       1.93252321       0.97532720      -0.45289048 
H       3.24829760      -2.28085544       0.73049313      -0.04019304      -0.00185321      -0.22179367      -0.74531878      -0.64057654      -0.14678791 
O       1.98146713       0.75514702      -2.54165312      -0.26099980       0.75996860      -0.37044386      -0.17093059      -0.14395284       0.17075147 
H       1.30541293       0.16180058      -2.91439418       0.22182734      -0.11305119       0.07542791       0.23828521       0.20005914       0.05250262 
H       1.87548506       1.61946121      -2.98803861      -0.03024384      -0.16244993      -0.09063132       0.10470700      -0.42074618       0.39482407 
10
Properties=species:S:1:pos:R:3:momenta:R:3:forces:R:3 energy=-6239.423927407564 pbc="F F F"
O       2.55763525       0.32252013      -0.19959877      -0.18084890      -0.77206185       0.10655118       0.46649513       4.15255794      -1.05090866 
H       2.37101930       0.60144673      -1.21112907       0.09316457      -0.19930538      -0.11947038      -0.06588600      -0.17564110       0.14253969 
H       2.44258740      -0.58139926       0.01806420       0.11399467       0.33338047      -0.03270342      -0.36587803      -3.63470393       0.73214848 
H       3.42237773       0.61294674       0.12535576      -0.02529928      -0.03033889       0.09542687       0.08006957       0.15514437      -0.02304506 
O       2.55874802      -2.07492982       0.32499334       0.05528748       0.22982889       0.35764396       1.04434543       1.52364487       0.12071977 
H       1.98005702      -2.43256552       0.95863300       0.01700107      -0.11010013      -0.14561466      -1.17435567      -0.71062794       1.87511721 
H       2.38616806      -2.60369221      -0.41911546      -0.41950793       0.14380975       0.17433264      -0.03304206      -1.32579862      -1.89873999 
O       2.04865553       0.85113086      -2.56951767       0.34383810       0.16049766      -0.10979792       0.65098716      -0.24882217       1.15272182 
H       1.68040890       0.13682671      -3.08783427       0.06613431       0.07920577      -0.08091445      -0.30782358       0.09982208      -0.59793637 
H       1.87796835       1.72416889      -2.92282317      -0.06376409       0.16508372      -0.24545382      -0.29491195       0.16442449      -0.45261690 
10
Properties=species:S:1:pos:R:3:momenta:R:3:forces:R:3 energy=-6239.464835719249 pbc="F F F"
O       2.53762023       0.37589682      -0.21199166       0.50169637      -0.02143294      -0.27427325       0.39139479      -0.37330050       0.26401803 
H       2.39725345       0.47496427      -1.24495332      -0.13982911      -0.08804569      -0.13046223       0.45381781       0.60977228      -0.27903144 
H       2.48698838      -0.60369017      -0.05595528      -0.29292401       0.37884665       0.07601834      -0.52311248      -0.96122938       0.32880656 
H       3.41623391       0.59910166       0.16824901      -0.06504974       0.05491434       0.05041826      -0.30337348       0.46092289      -0.68258179 
O       2.35608555      -2.14182616       0.38585908      -0.76606040      -0.03617399       0.62572793      -0.66563822      -0.96235146       0.92252825 
H       1.94122185      -2.29353416       1.25496015      -0.20007378      -0.00874135       0.20801934       0.18800750       0.88638195       0.17640689 
H       2.22765883      -3.06162708       0.09846521       0.19971057      -0.31605032      -0.04249316       0.49217590       0.27714879      -1.02558961 
O       2.26701991       0.87090325      -2.66051012       0.82092912       0.15699440      -0.37892358      -0.83544828       0.70459854      -0.28579994 
H       1.81506216       0.43596390      -3.42295234      -0.07273759       0.07693103      -0.00344587       0.45642566       0.29012612       0.79293686 
H       1.94462598       1.80730989      -2.66179032       0.01433856      -0.19724213      -0.13058579       0.34575081      -0.93206923      -0.21169381 
10
Properties=species:S:1:pos:R:3:momenta:R:3:forces:R:3 energy=-6239.466194560464 pbc="F F F"
O       2.64090869       0.28477155      -0.21775349       0.40032281       0.24167294       0.87240444      -0.20944779       1.06835151      -2.30006696 
H       2.54425777       0.40399571      -1.32154149       0.18811409      -0.15516770      -0.01609035       0.14061836       0.59051163       1.54498192 
H       2.28748257      -0.56895201       0.14959751       0.13847781      -0.12037563      -0.15939680       0.21111334      -1.06989286       0.17994850 
H       3.52166248       0.51528215       0.11713172       0.07450384      -0.26864991      -0.17471997      -0.02552766      -0.07834010      -0.03824422 
O       2.06334100      -2.08314031       0.48978849      -1.07821978      -0.57247565       0.01732894      -0.66761027       0.04639639       0.17223129 
H       1.20068291      -2.40299781       0.84703254      -0.15403479       0.46089392      -0.28634019       1.18389909      -0.08865414      -0.32093345 
H       2.73045945      -2.79268641       0.43476552      -0.03294975      -0.03466538       0.02985872      -0.71326698       0.16629070       0.22428167 
O       2.44757407       0.92769579      -2.74082665       0.21287231       0.15867728      -0.26733158       0.70769872      -3.53020683       0.49247098 
H       2.13462995       0.17793158      -3.30845271       0.24837129       0.16612723      -0.09643004       0.58234289       0.68294947       0.47482177 
H       1.95116098       1.63938197      -3.06584242       0.00254217       0.12396290       0.08071683      -1.20981972       2.21259424      -0.42949150 
10
Properties=species:S:1:pos:R:3:momenta:R:3:forces:R:3 energy=-6239.4424508521115 pbc="F F F"
O       2.89320123       0.08703580      -0.22105689       0.51595582      -0.66633636      -0.34720175      -1.59945023      -0.90964614       1.53047727 
H       2.63752222       0.34754062      -1.11623261       0.36772712       0.26881554       0.14288416       0.74627672       1.42887626      -1.95678204 
H       2.27566631      -0.76762105      -0.04029453      -0.06621746      -0.09160156      -0.11168832       1.12195828      -0.47058981       0.80961328 
H       3.79837655       0.16428083       0.10019836      -0.14802230      -0.24121045       0.16380709       0.12854235      -0.15121550      -0.33487149 
O       1.78589073      -2.07487958       0.23817298      -0.23939345       0.14506432      -1.30704555       0.88247714       1.23976751      -1.04792641 
H       0.86975309      -2.23994933       0.04239631      -0.10535150      -0.04891522      -0.09070201      -0.75141829      -0.51852026       0.37354647 
H       2.07735392      -2.37036802       1.09552996      -0.14313978       0.12604494       0.05254258      -0.39660658      -0.55999247       0.67622193 
O       2.46664181       1.05947270      -2.50086480      -0.19733794       0.53550388       1.29164115      -0.77804627       0.99517554       0.05669277 
H       2.83708898       0.85113535      -3.35991135       0.18360335       0.07481935      -0.01538008       0.17594438      -0.20351501      -0.31818661 
H       1.97123561       1.90272251      -2.63159636      -0.16782386      -0.10218444       0.22114272       0.47032249      -0.85034010       0.21121483 
10
Properties=species:S:1:pos:R:3:momenta:R:3:forces:R:3 energy=-6239.456683186744 pbc="F F F"
O       3.10882832      -0.15816355      -0.17649436       0.72583432      -1.54152362       0.07483874      -1.59864221      -0.90373151      -1.57438396 
H       2.74455301       0.45149741      -0.97382090       0.01436146       0.28969790       0.01506877       0.57546016      -0.45438449       0.87196937 
H       2.36891191      -1.08005833      -0.08181113      -0.16217251      -0.14801880       0.13247041       0.77235159       1.01689324       0.20130618 
H       3.93902201      -0.53355110      -0.53225786       0.09759393      -0.08215964       0.07501503      -0.05499566       0.14907714       0.31029023 
O       1.53590438      -2.10839162       0.00544123      -0.88677952       0.56996314      -0.81763367      -0.09355195      -0.75041332       0.80721892 
H       0.82614388      -2.20797606      -0.64480702       0.11391335       0.05592578      -0.02824075      -0.00398958      -0.03766273       0.05303146 
H       1.39352075      -2.77383277       0.73981594      -0.23075527      -0.31991550      -0.34092210       0.33505789       1.16058157      -1.03350077 
O       2.48679082       1.35809893      -2.28781163       0.39583857       1.20293050       0.47590769       0.84085069      -1.18072989       0.38330951 
H       3.35249662       1.52099971      -2.70971296      -0.00765011      -0.12189506       0.29746448      -0.63481356       0.27486229       0.05384503 
H       2.06789388       2.19457330      -2.10227502      -0.06018423       0.09499529       0.11603140      -0.13772737       0.72550769      -0.07308598 
10
Properties=species:S:1:pos:R:3:momenta:R:3:forces:R:3 energy=-6239.323786700331 pbc="F F F"
O       3.03079118      -0.29021393      -0.29123847      -0.36988732       0.04527385       0.00965164      -0.96723569      -3.06957459       1.23229721 
H       2.92525198       0.55730983      -0.73277858      -0.05421506       0.26199773      -0.39297207       0.50513169       1.39341324      -1.51340002 
H       2.29541875      -1.08823645      -0.50859364      -0.00556218      -0.18593843      -0.21244238       0.49225451       0.65685073       0.82536162 
H       3.93008858      -0.63222852      -0.19087935       0.03007620      -0.00125079      -0.08156942       0.11242844       0.37550073      -0.18419085 
O       1.34589508      -2.13260705      -0.20581098      -0.30090206       0.22030357      -0.65513197       1.73567721      -0.01303827       1.03276109 
H       0.83213210      -2.51905974      -0.89669150       0.03791385      -0.30660791      -0.12074120      -0.82805622      -0.53397330      -1.00399039 
H       1.79916954      -2.88845858       0.24709954      -0.25600029       0.06230526       0.04428048      -0.62838290       0.75072077      -0.36255512 
O       2.74988680       1.53469693      -1.94413288       0.75849266      -0.09444888       1.44216503      -1.11344967      -0.66522147       1.33223706 
H       3.15609640       1.99223380      -2.65962831       0.10190145       0.09003223      -0.00843233       0.47863731       0.71573283      -0.89586403 
H       1.83295855       1.82737881      -1.84405313       0.05818275      -0.09166663      -0.02480777       0.21299534       0.38958933      -0.46265657 
10
Properties=species:S:1:pos:R:3:momenta:R:3:forces:R:3 energy=-6239.497885181312 pbc="F F F"
O       2.92516022      -0.42984474      -0.27940501      -0.38902194       0.00547582      -0.30274755       0.67529894       0.86141935      -1.32555682 
H       2.82305050       0.39477064      -0.89717269      -0.03499988      -0.30486215      -0.01665592       0.32293317       0.04771994       0.25892978 
H       2.16897735      -1.08424416      -0.52582689      -0.00348490      -0.17150311       0.54114848       0.07612690      -0.65083297       0.79799650 
H       3.81909458      -0.81503231      -0.47648902       0.14238220       0.01704291      -0.10690765      -0.86766126       0.12220754       0.24583361 
O       1.27145457      -2.24926362      -0.34356371      -0.39326177      -0.45679519      -0.58354920       0.51836234       0.08782404      -2.66235460 
H       0.71158129      -2.56661626      -1.07274384       0.11649709      -0.09801303      -0.09039105       0.49775720       0.07530141      -0.30973785 
H       0.70661099      -2.43114918       0.36387057      -0.09944645       0.09718761      -0.24104197      -1.16920681      -0.20608936       2.62062127 
O       2.98229781       1.73720185      -1.85031598       0.90098202       0.81994790       0.71698796       0.77962548      -0.63590773       1.10574439 
H       3.49282374       2.38238902      -1.32974921      -0.04377975       0.00501500       0.30852001      -0.03872686      -0.10776598      -0.29777256 
H       2.21824306       2.22245803      -2.13788430      -0.19586662       0.08650424      -0.22536313      -0.79450911       0.40612377      -0.43370371 
10
Properties=species:S:1:pos:R:3:momenta:R:3:forces:R:3 energy=-6239.592437832055 pbc="F F F"
O       2.88486473      -0.42836357      -0.45984400      -0.25529079      -1.01157475      -0.29216438      -1.38261812       0.52599454      -0.78225048 
H       2.88783688       0.51192505      -1.04560610       0.10338860       0.00250543       0.13967823       0.43211508      -0.43414502       1.09128748 
H       2.09338346      -1.10978756      -0.52912959      -0.16412211      -0.34714341       0.02875809       0.77975336       0.00440689       0.03072106 
H       3.72357351      -0.79438641      -0.16494674       0.04394559       0.07232188       0.00911778       0.17680932      -0.08489681      -0.02653170 
O       1.13247088      -2.28697000      -0.49272418      -1.17736418       0.34272864      -0.72519970      -0.12930208      -0.08282927      -0.41136966 
H       1.02000090      -2.97167764      -1.19115438       0.31902963      -0.27621555      -0.10354417      -0.02070876       0.66222870       0.68850397 
H       0.27812005      -2.15053793      -0.04893005      -0.05269981       0.21900685       0.12773596       0.21266739      -0.25859548      -0.23325333 
O       3.13214328       1.78471627      -1.49435165       0.94621951       1.32959966       0.78898966       0.45006056      -1.11616710      -1.67699324 
H       2.95730669       2.63477347      -1.06423780      -0.11301049      -0.23976506      -0.06629616       0.12602128      -0.01416787      -0.53926090 
H       3.44733241       1.80308403      -2.45045468       0.34990406      -0.09146369       0.09292469      -0.64479803       0.79817141       1.85914682 
10
Properties=species:S:1:pos:R:3:momenta:R:3:forces:R:3 energy=-6239.439690134929 pbc="F F F"
O       2.87950868      -0.58832639      -0.39955801       0.18139244       0.23576852       0.25343938      -0.57879056       0.94393502       0.08321545 
H       3.01702284       0.39983174      -0.70254776       0.17541096       0.12634725      -0.16339050      -0.29692300      -0.74923708      -0.12757022 
H       1.91037882      -1.06063818      -0.40553891       0.16368438      -0.19415173      -0.24517129       1.48729788      -0.29227575      -0.43843165 
H       3.61218488      -1.16194630      -0.69138791      -0.05756378       0.04567546      -0.15278920      -0.41333485       0.09981345      -0.00366885 
O       0.95807479      -2.20730813      -0.60594711      -0.72906532      -0.01058369       0.09137958       1.05946733       0.97387993       0.23673201 
H       1.08084990      -3.15363378      -0.67191568       0.14683069       0.26366871       0.19203520      -0.02593820      -0.39507067       0.01364311 
H       0.04428950      -1.98776688      -0.69862827      -0.07663609      -0.17540081      -0.03605025      -1.18372775      -0.06055260      -0.12762128 
O       3.30258976       1.86449400      -1.48084814       0.47157979      -0.59108448      -0.22850075      -1.66818041       0.43013166       0.59042598 
H       2.72321109       2.66149479      -1.33807100      -0.04782587       0.19070032      -0.06943652       0.47789637      -1.18579056      -0.24713764 
H       4.16731657       2.23435615      -1.36048132      -0.22780722       0.10906045       0.35848436       1.14223321       0.23516661       0.02041309 
10
Properties=species:S:1:pos:R:3:momenta:R:3:forces:R:3 energy=-6239.554937770552 pbc="F F F"
O       2.87281197      -0.57326823      -0.49251533       0.17294988      -0.19997502      -0.32822084      -1.11760388      -0.32582858       1.24380336 
H       2.97583570       0.39527108      -0.69204131       0.06779507      -0.03416672       0.12375321       0.11402791       0.69004977      -0.69379680 
H       1.94666498      -1.08238869      -0.44439332      -0.01486037      -0.51383277       0.14231336       0.49667333      -0.37578650      -0.36695378 
H       3.57928414      -1.11858752      -0.80644914      -0.18603786      -0.13345372      -0.05529791       0.87786484      -0.56654889      -0.46429875 
O       0.95229047      -2.07768517      -0.65743620       0.14698831       1.03133031      -0.03923604      -0.39422749       1.47935077      -0.47889915 
H       0.74058609      -2.62051340       0.09288925      -0.06288715      -0.03883118       0.04569419      -0.17236170      -0.75246018       0.79931475 
H       0.14672480      -1.54364884      -0.80905804       0.02843420      -0.00155733      -0.18527767       0.12740959      -0.50922601      -0.15810128 
O       3.34198477       1.67848760      -1.34398954      -0.25670201      -0.12749076       0.31975932       0.18410532       1.50559746      -0.06482071 
H       3.15756002       2.06010690      -2.21645192       0.16808976      -0.30616264      -0.00749636      -0.17803399      -0.64281586      -0.21070903 
H       3.58141864       2.49737388      -0.87263256      -0.06376984       0.32413984      -0.01599126       0.06214607      -0.50233198       0.39446138 
10
Properties=species:S:1:pos:R:3:momenta:R:3:forces:R:3 energy=-6239.582456415766 pbc="F F F"
O       3.16285262      -0.66295150      -0.52808332       0.34821661       1.11735482      -0.30026863      -1.25785783      -0.69934530      -0.14697196 
H       3.22439389       0.30124777      -0.83916155       0.31972834       0.11360101       0.13938860       0.54867898       0.67837750      -0.37728969 
H       2.16663056      -0.91571601      -0.60840550      -0.02279671      -0.22814260       0.16177732       0.70089503      -0.75720700       0.35192362 
H       3.69000592      -1.26400767      -1.09558913      -0.11312289      -0.22281957      -0.06959927      -0.21248525       0.24567950       0.21036043 
O       0.79694144      -1.94174645      -0.53550544      -0.04360875      -0.16820546      -0.25747755       0.42939853       0.31476028      -0.08703301 
H       0.65048511      -2.67205381       0.08320802       0.16711318       0.20334597       0.20076998       0.00045800       0.15988079      -0.08689083 
H       0.16218304      -2.04587701      -1.25389722       0.15183486       0.01360464      -0.09414147      -0.09585271      -0.06515773       0.05098948 
O       3.19848927       1.67350880      -1.37881898      -0.69614536      -0.28104545      -0.04370369      -1.88973853       0.23759056       1.34757654 
H       3.78951985       2.19860772      -1.88449633       0.07081203      -0.18046629       0.14947441       1.21335952       0.62664160      -0.92280837 
H       2.58459122       2.33026847      -0.96773343      -0.18203132      -0.36722706       0.11378030       0.56314427      -0.74122020      -0.33985622 
10
Properties=species:S:1:pos:R:3:momenta:R:3:forces:R:3 energy=-6239.402000554857 pbc="F F F"
O       3.15498937      -0.78426215      -0.61620726       0.16790231      -0.22064777      -0.45002720       1.79288702       1.78866541      -1.85767734 
H       2.95097980       0.19638721      -1.01984857       0.36367368       0.11866528      -0.16355136       0.77658535      -0.43038372       0.66083582 
H       2.28883606      -1.25621152      -0.69248892       0.24535690      -0.10449491       0.07353078      -1.34415920      -0.97571349       0.93019004 
H       3.80610443      -1.23635894      -1.21441090      -0.08676353      -0.07210887       0.00304597      -0.42081355       0.46950914       0.65753917 
O       1.00907003      -1.81826022      -0.42613342       0.07314741       0.07281487       0.17567229       0.66031147       0.54802879       0.29977515 
H       0.53477072      -2.04061877       0.38770172       0.00163517       0.07683765       0.07380126      -0.21447160      -0.24548598      -0.58480997 
H       0.64828097      -2.11286886      -1.25187880       0.02123606      -0.10049304       0.07366043      -1.22123624      -0.70467193      -0.15720325 
O       2.98087727       1.67386752      -1.42029972      -0.70723607       0.38609054       0.46539636       1.08322365      -1.96396013      -0.56541714 
H       3.87418701       2.03450283      -1.36248837       0.16616400      -0.06482972       0.02041933      -0.05886206       0.26688489       0.00798992 
H       2.37648934       2.30741320      -1.09152808      -0.24511594      -0.09183402      -0.27194785      -1.05346483       1.24712701       0.60877762 
10
Properties=species:S:1:pos:R:3:momenta:R:3:forces:R:3 energy=-6239.423427436252 pbc="F F F"
O       3.29898275      -0.77573836      -0.65338223      -0.38618409      -0.62093312       0.64034275      -1.81465856      -0.29142235       0.01803784 
H       3.12657148       0.24604016      -0.63828485       0.14487947       0.13972629      -0.20278271       0.02441727      -0.26488300      -0.48353661 
H       2.35765744      -1.31408758      -0.79481434       0.14828925      -0.10702052      -0.36422976       0.96772780       0.92668216       0.95076266 
H       3.86563113      -0.88617570      -1.42295816      -0.25124417       0.20456187      -0.09640408       0.45469591      -0.29939557      -0.46462162 
O       0.92030903      -1.80536008      -0.46768773       0.54099589       0.09131909       0.01764977       0.74883289       0.40144488      -0.52697541 
H       0.48912704      -1.68983151       0.37767509      -0.05545959      -0.00582591      -0.21391503      -0.12217486       0.39666975       0.62691573 
H       0.74501674      -2.71929741      -0.67101056       0.15091748      -0.18086553       0.32127180      -0.13351756      -0.80253407      -0.46385827 
O       2.95859251       1.65494758      -1.38359569       0.09220393       0.36122312      -0.10218594       0.19508287      -0.17269701       0.80055700 
H       3.37590207       2.44111167      -0.96189751      -0.10653264       0.00109695       0.01975673      -0.72453965      -0.49040477      -0.46643165 
H       1.99679684       1.77474197      -1.46662595      -0.27786553       0.11671776      -0.01950355       0.40413390       0.59653998       0.00915033 
10
Properties=species:S:1:pos:R:3:momenta:R:3:forces:R:3 energy=-6239.432773752043 pbc="F F F"
O       3.18536881      -0.76760131      -0.74444855       0.13369215      -0.07386445      -0.25509646      -1.38687875       0.89813963       0.14547975 
H       3.06484787       0.35275329      -0.78580532       0.01012850       0.04397049       0.06833385       0.33918538      -1.96299949      -0.86916373 
H       2.21715574      -1.32863152      -0.62322556      -0.16470659      -0.26331478       0.05941249       0.95054870       1.02756232      -0.23860926 
H       3.71557925      -1.16672348      -1.47059535      -0.23238717       0.21629773      -0.04693596      -0.32703603       0.64458225       0.43457491 
O       0.99958896      -1.98073752      -0.54413457       0.10269212      -0.28574983      -0.23092809      -0.88938919      -0.32259296       0.61383615 
H       0.08703354      -1.61292166      -0.57348138       0.05659114      -0.22726498      -0.19970323       0.84239729       0.11401075      -0.27422019 
H       0.91678472      -2.66850495       0.14374087      -0.06612924      -0.04983930       0.08803273       0.34883602       0.09358914      -0.25648037 
O       2.96584053       1.80749777      -1.17118288      -0.36445099       0.66681338       0.40568255      -1.87917350      -0.81545643      -1.83996985 
H       3.70231331       2.31962325      -0.92304950       0.10343241       0.12067950       0.07482236       1.67368894       1.21534224       0.76000825 
H       2.68289794       2.19006978      -2.05814823       0.42113766      -0.14772776       0.03637976       0.32782113      -0.89217744       1.52454433 
10
Properties=species:S:1:pos:R:3:momenta:R:3:forces:R:3 energy=-6239.601329521234 pbc="F F F"
O       3.21333112      -0.68585778      -0.84680555       0.32767123      -0.79629872      -1.09961833       2.08800150       0.91781298      -0.89616133 
H       3.11276947       0.43497014      -0.87835134       0.17527190       0.31589672       0.18282103       0.56838265      -0.67969216      -0.49584846 
H       2.34920800      -1.07833645      -0.73259795      -0.08420521      -0.06621048      -0.06856078      -1.96358114      -1.36111325       0.09485265 
H       3.65583113      -1.06648110      -1.65095117       0.08923031       0.01900544       0.38594790      -0.54903047       0.39369631       0.93576835 
O       0.94533683      -1.96078823      -0.66176980      -0.17493154       0.17456393      -0.20684721       1.03639347       0.50528534      -0.02552216 
H       0.14390771      -1.82316668      -1.15566577       0.12283731      -0.04165534      -0.21745724      -0.64850558      -0.05147630      -0.21967140 
H       0.77571514      -2.57830400       0.04643751       0.05890858       0.15825591      -0.27093125      -0.28348618      -0.34764115       0.28525291 
O       2.99013786       1.69051971      -0.97294568      -0.11918454       0.31964360       0.98079640      -0.68127552       0.96855563       1.78832025 
H       2.87455815       2.12605649      -0.08889377      -0.32804422      -0.14284045       0.13367589       0.00270936      -0.45615875      -0.88879308 
H       3.50624743       2.31353408      -1.48524571      -0.06755382       0.05963938       0.18017360       0.43039190       0.11073136      -0.57819771 
10
Properties=species:S:1:pos:R:3:momenta:R:3:forces:R:3 energy=-6239.428881539661 pbc="F F F"
O       3.36489926      -0.90705690      -0.91235825       0.63326955       0.13216515      -0.15685505      -0.61387226       1.05241823       0.65918549 
H       3.21410361       0.08968998      -0.79172749      -0.06845478      -0.06227255      -0.14189316       0.24207639       0.46965274       0.11845065 
H       2.40139070      -1.24080389      -0.83781093       0.11178005       0.01475804       0.01590740      -0.62011537      -0.78551936       0.39831595 
H       3.51263117      -1.02138843      -1.84547499      -0.14969544       0.29317780      -0.00099665       0.84492302      -0.21158713      -1.27903766 
O       1.04749161      -1.80438232      -0.82896749       0.58859486       0.40672153      -0.49569643       1.54231109       0.45846214       0.10868359 
H       0.44832965      -1.85488516      -1.55098350      -0.08626572      -0.06123945      -0.14671096      -0.98535992      -0.12626545      -1.04775556 
H       0.58359772      -1.98818828      -0.02876216      -0.27320775       0.01001379       0.04177976      -0.66998851      -0.33723956       1.00817062 
O       2.78372084       1.75690479      -0.74177411      -0.86800000      -0.39179463       1.23497541       0.18640749      -1.87070280      -0.69811531 
H       1.95070095       2.05408338      -0.36777775       0.06249677      -0.14597946      -0.21210724       0.27928037       0.58997925       0.30909483 
H       3.55664300       2.26449865      -0.49767237       0.04948246      -0.19555021      -0.13840309      -0.20566230       0.76080194       0.42300740 
10
Properties=species:S:1:pos:R:3:momenta:R:3:forces:R:3 energy=-6239.479109150504 pbc="F F F"
O       3.40959365      -0.77940015      -0.91998127       0.09827266       0.04883641       0.64714924      -2.11468489       0.26455685       0.43896704 
H       3.23948788       0.28517998      -0.78136737      -0.15284996      -0.06340115      -0.24908884      -0.00568234      -0.53609021      -0.10348453 
H       2.41906135      -1.16848565      -1.11192759      -0.27220851       0.32346438      -0.04182785       1.14793126      -0.03936754       0.56282664 
H       3.98980403      -0.97287404      -1.64586686       0.11524932       0.15900114      -0.08815929       0.72683677      -0.20900833      -0.82403466 
O       1.03724406      -1.66473544      -0.94005962       0.09310364      -0.22665546      -0.66206938      -1.79143004      -2.15302114      -0.38192577 
H       0.44866815      -2.01882016      -1.69934247       0.06217673      -0.04390272      -0.01728638       1.38822869       0.92360773       1.58313748 
H       0.83889010      -2.31980255      -0.18859781       0.10029604      -0.05537288      -0.05036893       0.56496829       1.38140829      -1.36045262 
O       2.72526120       1.52138002      -0.58022757       0.06926719      -0.09547106       0.52073766       1.85755590       0.14852152       0.20991195 
H       1.79570870       1.68742048      -0.68795042      -0.01072695      -0.18730660       0.00590229      -0.57175852       0.75732710      -0.01864407 
H       3.31690827       2.30599349      -0.48497745      -0.10258017       0.14080794      -0.06498853      -1.20196512      -0.53793426      -0.10630147 
10
Properties=species:S:1:pos:R:3:momenta:R:3:forces:R:3 energy=-6239.470485222805 pbc="F F F"
O       3.36924517      -0.81684984      -0.84566947       0.35357232      -0.63636345       0.62220825       1.62985182       0.82603002       0.06718399 
H       3.13715679       0.15120571      -0.59914556      -0.40210078       0.22490205      -0.13789927       0.43277459       0.43686855      -0.63167044 
H       2.50560928      -1.27142064      -0.83950633      -0.00147453       0.04706178      -0.03001115      -1.73389116      -1.20425460      -0.29109519 
H       3.86803187      -0.97467623      -1.68649289       0.14082046       0.00592283      -0.07527110      -0.48136401       0.54884045       0.79790422 
O       1.06213883      -1.79666196      -1.06296007      -0.07237336      -0.50549933      -0.50901988       0.45439913       1.07791396       1.47373826 
H       1.06661240      -2.34188263      -1.81479743       0.08081724      -0.04681521       0.12543221      -0.18691379      -1.17486623      -2.04157887 
H       0.66404201      -2.35516210      -0.39446298      -0.18043153       0.11689569      -0.25859916      -0.30781436      -0.09605176       0.58190046 
O       2.71304168       1.69278879      -0.54365423      -0.27734164       0.46882824      -0.28134402       0.39588560       0.65043898      -0.15616122 
H       1.88998265       2.15622633      -0.29473437       0.32895722       0.39463930       0.29223411       0.41808509      -0.37943202      -0.08924283 
H       3.35632377       2.40206012      -0.78018312       0.02955461      -0.06957189       0.25227001      -0.62101293      -0.68548735       0.28902162 
10
Properties=species:S:1:pos:R:3:momenta:R:3:forces:R:3 energy=-6239.231073377893 pbc="F F F"
O       3.28865488      -0.68480188      -0.75119037       0.52345554      -0.22918003      -0.60859099      -1.46895524      -2.33081093       0.12622467 
H       3.10429741       0.30412692      -0.43213655       0.09303255      -0.00608360       0.23391438       0.94599557      -0.54988736      -1.80323686 
H       2.37391750      -1.32820171      -0.84230659      -0.08928348      -0.14788476      -0.06713882       1.28942228       1.22846301      -0.10290994 
H       3.93394179      -0.92845608      -1.46516419      -0.00465322       0.12389278       0.20038125      -0.62070100       0.97720893       0.91230764 
O       1.09275837      -1.94803846      -1.06962769      -0.62036200      -0.29238634       0.75753296      -0.11652689      -0.17980474      -0.11102244 
H       0.76269341      -2.61229121      -1.69647828      -0.02751493      -0.18842377      -0.12319449       0.49206688       0.04590875       0.00313662 
H       0.29664506      -1.62904752      -0.63441330       0.03321667       0.10719633       0.15033556      -0.09281657       0.22744425       0.30507384 
O       2.79373547       1.67930448      -0.66428595       0.46791480       0.58482886      -0.30004401      -1.26450270      -0.57906551       1.45651951 
H       2.35429905       1.99627078       0.13250887      -0.19778088       0.12254539       0.08036607      -0.46138325      -0.08389748       0.35954092 
H       3.17432758       2.48475582      -0.95040907      -0.17802503      -0.07450485      -0.32356189       1.29740093       1.24444108      -1.14563396 
10
Properties=species:S:1:pos:R:3:momenta:R:3:forces:R:3 energy=-6239.224829409119 pbc="F F F"
O       3.25597434      -0.70759949      -0.77400267      -0.98398557      -0.28332688      -0.28947671       1.97190939      -1.05753602      -2.10689380 
H       3.08455740       0.31101789      -0.75271220       0.08650729       0.28463254      -0.08057417       0.03834714       0.70649161      -0.16781421 
H       2.41751338      -1.17677347      -0.99126136       0.08175555      -0.13850073       0.15083803      -2.31963473      -0.59183132       1.14562145 
H       3.69588445      -1.03898166      -1.62353938      -0.22299213       0.37175067       0.27938835       0.48718507       1.26637552       1.44631838 
O       1.10578680      -1.93516002      -0.93447807       0.71327034       0.72577719       0.14397303       0.87221270      -0.22175503      -1.51052505 
H       1.25830246      -2.80035754      -1.39429741       0.19132393       0.10224106      -0.04327150      -0.91517008       0.71572927       1.26870717 
H       0.68858219      -1.96120761      -0.06856554       0.18372422      -0.04812908       0.10567156      -0.16500691      -0.84759872      -0.01008658 
O       2.80921025       1.73085965      -0.73299026      -0.01738231      -0.80681668      -0.29649037      -0.34937942       0.25951420      -0.45917371 
H       2.16055402       2.14782574      -0.12229800       0.12768543      -0.20169625       0.17554065       0.54829931      -0.16098961      -0.72504414 
H       2.76103066       2.14478602      -1.62826935      -0.15990675      -0.00593183      -0.14559888      -0.16876247      -0.06839991       1.11889050 
10
Properties=species:S:1:pos:R:3:momenta:R:3:forces:R:3 energy=-6239.310752163155 pbc="F F F"
O       3.37395461      -0.67441100      -0.70336087       0.76362443      -0.60541299       1.24430029      -3.80618719       1.98158769       0.91229321 
H       3.14546159       0.48471771      -0.80126038       0.30587058       0.09687051      -0.11940469       0.08726985      -1.26107574       0.31453837 
H       2.56943487      -1.33374915      -0.68198501       0.01313600       0.29800119      -0.15927255       1.00737660       0.94524893      -0.60238228 
H       4.17485708      -1.06163538      -0.96138827       0.06145546       0.45974064       0.01678985       2.03440415      -0.82544174      -0.76994601 
O       1.09007448      -2.07790194      -1.08133189      -0.20365332      -0.94712966      -0.90139965       0.34743025       0.95787107       0.97337200 
H       0.63485549      -2.68581882      -1.63985613      -0.18267769       0.24002001       0.08032867      -0.00333896      -1.05679790      -1.17382278 
H       0.36591358      -1.81876729      -0.50645047      -0.27794867      -0.05820128      -0.39708356      -0.06861881       0.32757219       0.51804661 
O       2.71038606       1.80092724      -0.69867073      -0.62490795       0.63142822       0.21238900       0.18066505      -0.50349248      -0.03408996 
H       2.84455502       2.36506926       0.09031462       0.09433438      -0.07071202      -0.05281989      -0.07391376      -0.34393371      -0.57310740 
H       2.27668749       2.30321335      -1.41539897       0.05076678      -0.04460462       0.07617254       0.29491283      -0.22153832       0.43509824 
10
Properties=species:S:1:pos:R:3:momenta:R:3:forces:R:3 energy=-6239.354485943256 pbc="F F F"
O       3.39567997      -0.53465853      -0.49559340      -0.96494543      -1.05030176       0.47295704      -0.32518693      -0.55915485       1.34582554 
H       3.07787181       0.45430162      -0.52470317       0.11161077       0.18732939       0.03888461      -0.25001833       0.82567312      -0.50276015 
H       2.60414179      -1.09544477      -0.29927594       0.10084390       0.40904060       0.01550656       0.10995598      -0.42148757      -0.65830849 
H       3.90792804      -0.84489916      -1.24298622      -0.01309021       0.45796090      -0.07835267       0.12430559      -0.28260961      -0.51511313 
O       1.23466266      -2.10007878      -1.30471929       1.12367740       0.61794306       0.01910164      -1.19789610      -1.17446212      -0.49484555 
H       1.48168059      -2.88752656      -1.84808482       0.29914761      -0.08824715      -0.07873060      -0.01389144       0.79220431       0.55430079 
H       0.24725721      -2.24458887      -1.23345105       0.15786908       0.16711453       0.09021467       1.45116284       0.50928028       0.14445607 
O       2.50442999       1.71571552      -0.62712721      -0.71724559      -0.96083695      -0.31197246      -0.03872384      -1.31464282       0.59093705 
H       3.01412717       2.35576385      -0.14211916      -0.08585712       0.15481777      -0.15807474       0.24190501       0.96955780       0.13884994 
H       2.30796564       2.00174270      -1.51302475      -0.01201041       0.10517962      -0.00953406      -0.10161278       0.65564146      -0.60334207 
10
Properties=species:S:1:pos:R:3:momenta:R:3:forces:R:3 energy=-6239.448273977998 pbc="F F F"
O       3.41469894      -0.64994934      -0.39070499       1.06123565       0.78353976       0.19460539      -1.26864964       0.47505194      -0.35693980 
H       3.22451360       0.33930060      -0.50760692       0.31306901      -0.26205790       0.23166501      -0.34076793      -0.57127163      -0.10222035 
H       2.62429669      -1.28091747      -0.85252092      -0.00524186       0.13993494       0.10771700       0.79822613       0.00264311       0.29416367 
H       4.29223754      -0.85135451      -0.72544251       0.30777626       0.10417970       0.12889119       0.51428536      -0.19456132      -0.21456355 
O       1.55129545      -2.06130422      -1.32734920      -0.47645529      -1.21342769      -0.18775939       1.83695136       0.18968817      -0.60278822 
H       1.39081385      -3.00844555      -1.26033281      -0.09638817       0.21863891       0.11142240       0.10195908      -0.21624367       0.10322554 
H       0.85544516      -1.60658952      -0.90440657       0.16665712       0.00063275       0.00137084      -1.94192473       0.59524443       0.73234634 
O       2.20531249       1.76891867      -0.77614223      -0.86611730       0.13121649      -0.80901628      -0.01620681      -0.09318463       0.20088461 
H       2.14673734       2.45187844      -0.10085414      -0.22090820       0.04306908      -0.00684008       0.28313318       0.07413248       0.39496256 
H       1.52705547       2.06550298      -1.39292018      -0.18362722       0.05427396       0.22794392       0.03299401      -0.26149889      -0.44907081 
10
Properties=species:S:1:pos:R:3:momenta:R:3:forces:R:3 energy=-6239.5641943747305 pbc="F F F"
O       3.37275942      -0.47244544      -0.43061348      -1.34373500       0.40065270      -0.69515111      -0.10419823       0.56768937      -0.76121804 
H       2.90927361       0.49598112      -0.46781617       0.04121853       0.00264377       0.24658969       0.18007836      -0.52074644       0.17880201 
H       2.63088784      -1.14416756      -0.69968545      -0.17574983       0.20694702       0.12094237       0.34598103      -0.14801422      -0.09729875 
H       4.03442345      -0.40182049      -1.15874308       0.09448470      -0.18588410       0.01676622      -0.24596583      -0.54220446       0.58650274 
O       1.55003812      -2.12284687      -1.17503175       0.44098287      -0.12789976       0.48452114      -0.83102592      -0.08644723      -1.22731345 
H       1.74100439      -3.03175764      -1.47947059      -0.01728876      -0.01384476       0.14688930       0.11680656       0.33666338       0.41445042 
H       0.81880946      -1.84842069      -1.78945940      -0.17812169       0.16002600      -0.17962567       0.80492634      -0.13551875       0.91059100 
O       2.22126109       1.62971100      -0.77630533       0.74717638       0.17692097       0.06204469      -0.27725480       0.70729701       0.21668892 
H       2.16227160       2.44332750      -0.25973543      -0.00787871      -0.30428095       0.03984491       0.02678615      -0.09072219       0.60730197 
H       2.19691427       1.96520039      -1.67074305       0.39891151      -0.31528090      -0.24282154      -0.01613364      -0.08799648      -0.82850682 
10
Properties=species:S:1:pos:R:3:momenta:R:3:forces:R:3 energy=-6238.969860015563 pbc="F F F"
O       3.15683403      -0.64032636      -0.35519274      -1.03833711      -0.13920261       0.17836361      -0.73865429       0.96400382      -1.10670997 
H       2.75593173       0.28940780      -0.51790685      -0.08897869      -0.05413029       0.15375490       1.10360540      -0.42293456      -0.13951826 
H       2.53234166      -1.25308925      -1.02545630       0.00782648      -0.27277837       0.05844114       0.28575452      -0.65416382       0.81140138 
H       4.12038914      -0.61672061      -0.57126790       0.15202663      -0.09854791       0.22876680      -0.68529980       0.00411159      -0.03167298 
O       1.55057897      -2.28326418      -1.28961056      -0.02328811      -0.08446683       0.02870211      -1.62869905       2.78876994      -2.23330437 
H       1.54082030      -2.72451304      -0.45634421       0.00945383      -0.26448247      -0.16284209      -0.71334448      -0.82301994       1.17798906 
H       0.62292162      -1.86480374      -1.52954459      -0.00603727      -0.13481660      -0.34665273       2.51769973      -1.62843572       0.97732727 
O       2.44550667       1.94641820      -0.87348207       0.80628169       1.14647423      -0.43539053       0.22642013      -1.51777237      -0.67660099 
H       2.25986017       2.03108884       0.04722035       0.05635502      -0.15605560       0.22746220      -0.35957763       1.17256760       1.03703768 
H       2.52067710       2.80094578      -1.30844422       0.12469753       0.05800645       0.06939460      -0.00790453       0.11687345       0.18405119 
10
Properties=species:S:1:pos:R:3:momenta:R:3:forces:R:3 energy=-6239.322615256448 pbc="F F F"
O       2.80640751      -0.48567095      -0.22445768      -0.82195375       0.94409722       0.49003363       2.21575593      -0.95250374      -1.26232239 
H       2.83745019       0.54161463      -0.49144040      -0.27557972      -0.24380050      -0.05248549      -0.65218997      -0.33994172      -0.32997358 
H       2.21865024      -1.21276606      -0.75766448       0.13133928      -0.16677550      -0.10341222       0.26347406       0.59632418       0.90860068 
H       3.77548322      -0.77344185      -0.39897151      -0.18109485       0.26010174      -0.07468180      -1.94833960       0.38220969       0.68565592 
O       1.43434150      -2.39686044      -1.27039811      -0.46142233       0.33670155      -0.58442541       0.40595917       4.34453900      -2.32772448 
H       1.29213403      -3.27809936      -1.05632320       0.05117186       0.18601758       0.23733566      -0.49954970      -2.71375934       0.46078058 
H       1.14612769      -2.16605736      -2.20386920       0.01120834      -0.37068431       0.32087030       0.23976356      -1.08605668       1.64176493 
O       2.88957357       1.95317578      -0.91660060       1.37559691      -0.73332138       0.17908578      -0.60253524      -1.18777405       2.71138475 
H       2.36911165       2.57109179      -0.35666554       0.08030117       0.16394259      -0.32328136       0.56232112      -0.12700337      -1.07347314 
H       3.07264651       2.22102563      -1.79240143       0.09043308      -0.37627898      -0.08903908       0.01534066       1.08396602      -1.41469327 
10
Properties=species:S:1:pos:R:3:momenta:R:3:forces:R:3 energy=-6239.168380330542 pbc="F F F"
O       2.65343836      -0.46624974      -0.14972093      -0.25056980      -0.40014606       0.22370991       0.87503969      -2.58899314      -1.17536143 
H       2.95848386       0.45928563      -0.50104986       0.00608622      -0.52124219      -0.00345664      -0.05295008       0.27370539      -0.05328283 
H       1.91481337      -0.86187400      -0.78564182       0.03138179      -0.40094520       0.17915876       0.80937580       0.17566989       0.61549894 
H       3.35443599      -1.24275848      -0.25085651      -0.34640350       0.26104815       0.03872132      -1.45023353       2.47620398       0.39147208 
O       1.42903463      -2.31047784      -1.23342980       0.43032942       0.83367605       0.88770876       1.36366358       1.01891676       3.18439017 
H       1.06550703      -2.49635680      -0.33242083      -0.17559288      -0.08503858       0.13254453       0.31345585      -0.21737504      -0.85606105 
H       0.75628918      -2.59174881      -1.79037324      -0.19176941       0.07294102      -0.35003394      -2.07603481      -0.86208962      -2.17837816 
O       3.05405057       1.84483828      -1.10461286       0.29509990      -0.12887015      -1.34686274       0.65791105      -1.29747798      -0.21280574 
H       2.61197771       2.62304860      -0.77363057      -0.03115242      -0.02368936       0.09011902      -0.02435503       0.60725793       0.18450378 
H       3.95167423       2.05398616      -1.41221330       0.23259068       0.39226631       0.14839102      -0.41587253       0.41418184       0.10002422 
10
Properties=species:S:1:pos:R:3:momenta:R:3:forces:R:3 energy=-6239.12091348336 pbc="F F F"
O       2.65632748      -0.31147950      -0.06236815      -0.18680869       0.47727569       0.46776334       0.07516727       0.98926465      -1.03098568 
H       3.07141012       0.45323424      -0.70655173      -0.05845822       0.16949790       0.29954638      -0.79602923      -0.31308598       0.77004179 
H       1.96586791      -0.93333741      -0.42934394       0.06476730       0.15921466      -0.06926295       0.25130171      -0.46011762       0.13817239 
H       3.24837196      -0.67340098       0.60812815      -0.33303061       0.06534310      -0.16289159       0.01018597      -0.28302873       0.03465459 
O       1.12984585      -2.38573462      -1.12323553      -0.59235566      -0.19227705      -0.30414903       0.02359430      -2.17012958      -1.62144706 
H       0.56567937      -3.22530091      -0.94878045       0.10950039       0.33044679       0.23154105       1.28678973       2.18423992      -0.17542986 
H       1.57287170      -2.61228876      -2.01103284       0.07919549      -0.26224610      -0.19275187      -1.01140712       0.44330115       1.84729758 
O       3.31159874       1.78171606      -1.24309197       0.63885804      -0.10840552      -0.01835056       1.48500350       2.40036061      -2.13037322 
H       2.69529190       2.49966903      -1.54528797       0.17941367      -0.23304309      -0.23579016      -0.28585356      -1.18615671       0.83557903 
H       4.10875287       2.17484492      -1.75084515       0.09891829      -0.40580637      -0.01565461      -1.03875256      -1.60464771       1.33249043 
10
Properties=species:S:1:pos:R:3:momenta:R:3:forces:R:3 energy=-6239.1616592224955 pbc="F F F"
O       2.42194353      -0.20323642      -0.02478106      -0.96305686      -0.35292597       0.24212449      -2.00389720      -0.60143787      -2.42964332 
H       2.85765729       0.45335714      -0.68847668       0.20292876      -0.22414241      -0.12228988       0.09255924       0.73149708      -0.21423466 
H       2.16418289      -1.05657373      -0.51908964      -0.24599018      -0.13640995       0.13382804      -0.29023991       0.25354284       0.04990911 
H       3.10615390      -0.47302016       0.52833519       0.02522338       0.00660113       0.21787576       2.24777985      -0.76562504       2.42689474 
O       1.11718762      -2.28631487      -1.10365633      -0.37440233       0.64347762       0.61615193       2.42517049      -0.21538992      -0.30613377 
H       0.40603048      -1.79326848      -0.79038680      -0.15530526      -0.31167091      -0.43476360      -2.50390002       1.01721593       0.75748809 
H       0.76656463      -3.07197998      -1.52205690       0.47605839       0.21292039       0.03788095       0.04285023      -0.34003608      -0.19549607 
O       3.57079983       1.56807171      -1.32110139       1.28022374       0.15441926      -1.36166795       1.04052004      -1.92811268       1.78162129 
H       3.22998832       2.15845833      -1.93006645      -0.08555827       0.08542336       0.28394032      -1.68749064       2.09270173      -2.01414527 
H       4.50468182       1.56138571      -1.53114984      -0.16012137      -0.07769253       0.38691993       0.63664792      -0.24435598       0.14373986 
10
Properties=species:S:1:pos:R:3:momenta:R:3:forces:R:3 energy=-6239.271737576505 pbc="F F F"
O       2.28079672      -0.22940680      -0.06652209      -0.42047852       0.74248250      -0.68160643      -0.04982326       0.79519632       0.68989277 
H       2.75145541       0.55205517      -0.53798739      -0.01160212       0.00011969       0.14039819       0.36136510      -0.57644607       0.07300426 
H       1.58751183      -0.84071108      -0.60620163       0.19248658      -0.16203098      -0.07760155       0.68904534      -0.41312182       0.83126624 
H       2.23891729      -0.17399529       0.93075438       0.04735369       0.44203668       0.27419846      -0.20753374      -0.08735528      -1.54638553 
O       1.18135383      -2.18214192      -0.94166650       1.05152969       0.30098659       0.42378387      -1.90672186       3.13200417       1.23861772 
H       0.58381251      -2.42160964      -1.61702366      -0.22686214      -0.06140730      -0.27374592      -1.17219738      -0.59536371      -1.32250762 
H       1.90502386      -2.72910753      -0.95054888      -0.38170332      -0.45822346       0.02616106       2.80964162      -2.39062325      -0.17638721 
O       3.66347712       1.45724051      -1.48179647      -0.15754093      -0.64303044       0.20684375      -3.00771119      -0.14306387       0.54550519 
H       3.13679207       2.28391172      -1.49462053      -0.19781305      -0.02317594       0.07593688       0.99878431      -0.26886005      -0.30628803 
H       4.58260819       1.62887232      -1.53529916       0.10463012      -0.13775733      -0.11436831       1.48515106       0.54763355      -0.02671777 
10
Properties=species:S:1:pos:R:3:momenta:R:3:forces:R:3 energy=-6239.422809295604 pbc="F F F"
O       1.96865670       0.05556627      -0.10805826      -1.88806649       0.64566838       0.50083449       1.87557118      -1.50273823       0.67992844 
H       2.72757499       0.45516988      -0.66687605      -0.10728508       0.15583983       0.23156375      -0.30420898       0.66186139      -0.68750018 
H       1.75514299      -0.92395702      -0.53974572       0.02401307      -0.21365255      -0.04745773      -0.09382870       0.50533781       0.71741086 
H       2.51683586      -0.08551312       0.73637835       0.07519435       0.13313880      -0.28715360      -1.41803703      -0.07429336      -0.96261361 
O       1.40212048      -2.36529273      -0.91170039       0.98531335      -0.35585308      -0.30100802      -0.50589008       0.34720880      -2.29631002 
H       1.21335478      -2.53086369      -1.91220738       0.13915364      -0.42876611       0.07782150       0.44698159       0.30674300       2.54162616 
H       0.61335593      -2.68923120      -0.44121874      -0.15128907       0.14040855       0.18889609       0.17457222      -0.02727568      -0.17417419 
O       3.75848190       1.38956698      -1.43255626       0.97352856      -0.00354037      -0.24814005      -0.41743943       0.62231592       0.20091437 
H       3.55935598       2.36348255      -1.40414727       0.07729121      -0.17815954      -0.05741086       0.54004421      -1.32005725      -0.37874821 
H       4.34286261       1.16831881      -2.18101154      -0.12785354       0.10491610      -0.05794556      -0.29776496       0.48089759       0.35946638 
10
Properties=species:S:1:pos:R:3:momenta:R:3:forces:R:3 energy=-6239.313969924654 pbc="F F F"
O       1.89835756       0.08561019      -0.22752206       0.10235016      -0.30440116      -0.40435168      -1.59426874      -1.73297019      -1.55714497 
H       2.63307343       0.58876448      -0.64909791      -0.07064043      -0.06779579       0.04251382       1.10011760       0.53645451      -0.81266886 
H       1.49253662      -0.84905350      -0.59854730      -0.03507706       0.20741065       0.03114259       0.94315127       0.35848108       0.48492775 
H       1.67300539       0.28676361       0.64832440      -0.03253783      -0.00264087      -0.31262818      -0.43575739       0.58290798       2.13789898 
O       1.46119581      -2.21666733      -0.89370299       0.38957876       0.09028895      -0.04873930      -0.07011279      -0.66324024      -0.09504883 
H       2.33053265      -2.60336314      -1.11682579      -0.28447153       0.36830816       0.16543754      -0.57452416       0.04094304       0.15465926 
H       0.85799575      -2.94242971      -0.62135048       0.06157248       0.15443163      -0.10202603       0.43368874       0.62195730      -0.25395206 
O       3.74549084       1.22819077      -1.37864339      -0.08221518      -0.46401848       0.72679261      -2.48639622      -2.09264522       2.28187037 
H       3.95578220       2.09455635      -1.19943466       0.06130986       0.05660071      -0.01766196       1.02331395       3.21655090       0.34763090 
H       4.16989620       0.90769156      -2.11712582      -0.10986924      -0.03818379      -0.08047941       1.66078774      -0.86843916      -2.68817254 
10
Properties=species:S:1:pos:R:3:momenta:R:3:forces:R:3 energy=-6239.376332895144 pbc="F F F"
O       1.76266459       0.20785985      -0.16690947       0.21068341       0.88494722      -0.18754798       0.37942930      -1.15747790      -1.35530573 
H       2.64244521       0.55078501      -0.58672580       0.03369699      -0.08771541       0.21409567      -0.11277230       0.18357749      -0.83597165 
H       1.61767933      -0.76889867      -0.49864471       0.15669377      -0.07160233      -0.03589605       0.47995731       0.65025332      -0.15929044 
H       2.00053015       0.11450972       0.74523705      -0.12153939      -0.17540255       0.04761189      -0.03489104      -0.04118808       1.73557092 
O       1.51572026      -2.33607545      -0.98197552      -0.03012554      -0.44327160       0.59807395      -0.58952475       3.02803421       1.33444963 
H       1.84979418      -3.10449019      -1.37046852      -0.01518917      -0.04200514      -0.21458354       0.93177407      -1.94140505      -1.02438724 
H       0.60187139      -2.47061263      -0.75658400      -0.18632573       0.00334917      -0.10387241      -0.74695543      -0.65731450      -0.04530759 
O       3.83719206       1.22139202      -1.33904195      -0.65589761      -0.35763735      -0.29713911       0.06916944       1.34350826      -0.01652759 
H       3.85889961       2.21634327      -1.24426986       0.08625640       0.28405569       0.07740827       0.08341171      -1.48654029      -0.25259499 
H       4.37442714       1.00810198      -2.13213759       0.52174687       0.00528231      -0.09815068      -0.45959831       0.07855255       0.61936469 
10
Properties=species:S:1:pos:R:3:momenta:R:3:forces:R:3 energy=-6239.410825059451 pbc="F F F"
O       1.74134958       0.13244724      -0.25342547      -0.72323892      -0.69722374      -0.28980362       0.14983706       1.30965970       0.86028588 
H       2.43877829       0.65006071      -0.78854710      -0.00680667       0.07943101       0.01372933      -0.10307856      -0.39631391       0.19558773 
H       1.58392954      -0.98853088      -0.43980356       0.06281682       0.17474426       0.05268396       0.20592537       0.45434527       0.21672185 
H       1.73020366       0.56502199       0.64736061      -0.19386648      -0.10748791       0.31023877      -0.18844646      -1.06326337      -1.09878461 
O       1.56914837      -2.20263449      -0.76371697       0.45465946       0.72237684       0.80323842       0.91990346      -0.41170680      -1.74353860 
H       2.15058373      -2.33661257      -1.58529935       0.00252427       0.03429584      -0.15997961      -1.20962952       0.01014952       1.59465472 
H       0.71550537      -2.64203240      -0.94325433       0.02720675      -0.01365472       0.05254663       0.23139954       0.16742318       0.07905899 
O       3.78620539       1.15896695      -1.43424982       1.01365931      -0.31220094      -0.56782941       0.57225357       0.25223676      -0.21663572 
H       4.36141918       1.96336600      -1.49076749      -0.40428542      -0.10739116      -0.10468442      -0.70045363      -1.03557620       0.00578416 
H       4.26478895       0.40425049      -1.82316157      -0.23266913       0.22711053      -0.11014003       0.12228916       0.71304586       0.10686560 
10
Properties=species:S:1:pos:R:3:momenta:R:3:forces:R:3 energy=-6239.494003289556 pbc="F F F"
O       1.65199260       0.34103087      -0.36977749       0.61446638      -0.08157317      -0.38757439       1.53472901       1.53363289       0.03159803 
H       2.51444720       0.62647088      -0.95361507      -0.11820105      -0.14475899      -0.14535300      -0.44412439      -0.65792101      -0.27330553 
H       1.58029373      -0.65858578      -0.33996962      -0.13177709       0.35190869      -0.08867844       0.10124589      -0.61195380       0.16558755 
H       1.93764353       0.76912260       0.47767217       0.29945091      -0.06106570      -0.11983170      -0.85491443      -0.90707111      -0.16186168 
O       1.67217930      -2.30799411      -0.57599893      -0.03397356       0.27419257       0.87490344       0.30439849       1.43220586       0.66242515 
H       1.46937488      -2.76681813      -1.37569741      -0.02039793       0.08129889       0.33482229      -0.30132072      -0.56983091      -0.95359797 
H       1.59748779      -2.93706701       0.13705576       0.34920022      -0.21085586      -0.21487777      -0.05340597      -0.43309816       0.41131506 
O       3.78417174       1.04793487      -1.53761721      -1.07009595      -0.35958606       0.05947175      -1.04809773      -1.70766703       1.19380863 
H       3.80046247       1.97840718      -1.51200955       0.25100653       0.03894528      -0.19545461       0.43318021       2.07432575      -0.31413613 
H       4.16074412       0.72792345      -2.34898243      -0.13967846       0.11149436      -0.11742757       0.32830965      -0.15262249      -0.76183310 
10
Properties=species:S:1:pos:R:3:momenta:R:3:forces:R:3 energy=-6239.5889971948 pbc="F F F"
O       1.67427854       0.30217530      -0.28142092       0.02470203       0.64556410       0.51842457       0.60085215      -0.60518563       0.06545122 
H       2.57344068       0.56695326      -0.71421571      -0.13062316      -0.33328290       0.21049935      -0.63356181       0.12921037      -0.13699956 
H       1.61065009      -0.79179210      -0.31846054      -0.13964010       0.08066599      -0.01711024       0.47973540       1.01732887       0.10866562 
H       1.62966702       0.62239440       0.63973548      -0.14716845       0.08505730      -0.15445558      -0.00617097      -0.02303276      -0.26819311 
O       1.75501548      -2.12266707      -0.39025502       0.59120069      -0.08056046      -0.11019895      -0.69185577       0.07210037       0.07083222 
H       1.00230953      -2.69001085      -0.51193750       0.11679440      -0.08698410       0.24017911      -1.17837214      -0.21399330      -0.06817969 
H       2.46771688      -2.73461223      -0.48463307      -0.06074247       0.15665715      -0.17358463       1.52028741      -0.30203495      -0.02098369 
O       3.65329989       0.95053469      -1.81639065      -0.38270410      -0.47181727      -0.29262636       0.78610101       0.13940064      -0.08031614 
H       4.50707945       1.42940386      -1.74860823       0.20024315      -0.13382061      -0.09114178      -0.68116343      -0.27263174       0.16559975 
H       3.67829029       0.55825635      -2.70325741      -0.07206198       0.13852079      -0.12998550      -0.19585185       0.05883812       0.16412339 
10
Properties=species:S:1:pos:R:3:momenta:R:3:forces:R:3 energy=-6239.450092792182 pbc="F F F"
O       1.69708140       0.38174014      -0.33859290       0.33538767       0.51625457      -0.08739164       0.23790850      -1.36216410      -0.52178616 
H       2.62277374       0.37660714      -0.96278191      -0.03281798      -0.22782611      -0.03804116      -0.94405696       0.88467487       0.48292788 
H       1.43536666      -0.58856022      -0.14527800      -0.19191029      -0.20277741       0.02365611       0.43414574       0.38853935      -0.78295763 
H       1.82836867       0.79139791       0.51521498       0.01949342      -0.28070692       0.06129796       0.20119756       0.70568259       0.55739031 
O       1.77203484      -2.12763447      -0.36611160      -0.42133395       1.19271633       0.44832015       0.51053401      -0.77347458       0.94820557 
H       2.14680728      -2.62909438       0.38876844       0.20291464       0.11207368       0.11879955      -0.39822329       0.35675323      -0.38105670 
H       1.95550873      -2.70446362      -1.11648395      -0.36622427      -0.35956780      -0.01864107      -0.23517209       0.10140670      -0.32632728 
O       3.58334707       0.84095408      -1.80521723       0.41144443      -0.55333846      -0.54623156       1.41599257      -0.35502588       0.66850685 
H       4.53766949       0.93865119      -1.55964162      -0.13908312      -0.25273976       0.02959142      -1.08802874      -0.12072175      -0.36546653 
H       3.42089306       1.33130821      -2.61428953       0.18212944       0.05591186       0.00864024      -0.13429729       0.17432957      -0.27943630 
10
Properties=species:S:1:pos:R:3:momenta:R:3:forces:R:3 energy=-6239.544544246555 pbc="F F F"
O       1.66371078       0.47595498      -0.32762265      -0.06292629       0.40111346       0.00859058       0.46467843      -0.14329126       1.38088317 
H       2.44860390       0.60267656      -0.97552221       0.08212529      -0.09339510       0.13596919       0.45975502       0.16242472      -0.33246221 
H       1.63401527      -0.53115343      -0.11741833       0.19319024       0.13896547       0.21900557       0.23587073       0.05868608      -0.34072115 
H       1.90380968       0.96286157       0.51318798       0.02021647       0.32457457      -0.15473188      -0.47098409      -0.48813440      -0.97327815 
O       1.74053077      -2.17103858      -0.34342691      -0.20702841      -0.49393507       0.16714362      -1.47748498       0.82930019       0.12517547 
H       2.16343008      -2.83267510       0.19649409       0.00192302      -0.06281986      -0.23388481       0.77065244      -0.41986317       0.40984596 
H       0.79756295      -2.41061093      -0.23074682       0.12223619       0.03565163      -0.12680725       0.36971113       0.01569154      -0.39575474 
O       3.70431715       0.76866873      -1.87136793      -0.25367396      -0.26671550       0.14534787      -1.47049326      -0.35877839      -0.08049362 
H       4.55607384       1.06053403      -1.56204624       0.02091990       0.13368819      -0.17143949       0.65765157       0.31551981      -0.16192288 
H       3.55354464       1.00505921      -2.80266651       0.08301756      -0.11712778       0.01080659       0.46064302       0.02844487       0.36872815 
10
Properties=species:S:1:pos:R:3:momenta:R:3:forces:R:3 energy=-6239.594572504444 pbc="F F F"
O       1.70672737       0.42638270      -0.35074668      -1.08572253      -0.46463161      -0.00141715      -0.14069827      -0.28993644      -0.46925189 
H       2.48748248       0.68141440      -0.98202254       0.02938333      -0.06654293      -0.02649776      -0.11267596      -0.20602110       0.05548306 
H       1.56726691      -0.62414058      -0.38055619       0.10764021      -0.09672824       0.15400960       0.67040842       0.32801904       0.55277911 
H       1.86387252       0.68051974       0.57065894       0.28188464      -0.30536898      -0.14027827       0.01367582       0.17126263       0.05289649 
O       1.73844050      -2.04672352      -0.11514594       0.68563178       1.20216459       0.65956345      -0.84970013       0.84392287      -0.27418676 
H       2.58467473      -2.40889773       0.15875769      -0.01394070      -0.01258991       0.16545787       0.13957870      -0.42477949      -0.24556839 
H       1.32856824      -2.53336380      -0.84126399      -0.14681710      -0.24951672       0.07851857       0.34676488      -0.59502809       0.18534729 
O       3.63090293       0.69273006      -1.99422210       0.23859445      -0.12035167      -0.37400078       0.01344591       0.24078858       1.07443866 
H       4.26819923       1.40734637      -1.88187844       0.07362240       0.06802135      -0.25667597       0.24116830       0.08627058       0.12745768 
H       3.47262490       0.67279482      -2.92872513      -0.17027649       0.04554414      -0.25867957      -0.32196766      -0.15449858      -1.05939526 
10
Properties=species:S:1:pos:R:3:momenta:R:3:forces:R:3 energy=-6239.433538770556 pbc="F F F"
O       1.81593077       0.43631203      -0.41863073       0.16828221      -0.26521630      -0.29253068      -1.31169065      -1.19942382       1.20960754 
H       2.37639360       0.74033063      -1.19350637      -0.03596656       0.01268974       0.00955505       0.90121655      -0.74732131      -0.90221869 
H       1.82068422      -0.56337713      -0.05402198      -0.02093144      -0.03536701       0.25337132       0.48106875       0.26928735      -0.90349769 
H       1.76324225       1.08593095       0.27357851       0.02517597       0.01501277       0.01147444      -0.17458117       0.60462747       0.72162766 
O       1.86046733      -2.12848531       0.05486891       0.34361914       0.74340741       1.03752234      -1.41567590       0.46180221       0.59164599 
H       2.15307597      -2.45885779       0.94140169      -0.21657001      -0.29168815       0.05615970      -0.53205690       0.08568524      -0.98504350 
H       0.90616220      -2.41382453      -0.09946501       0.18693336      -0.12727369       0.04600078       1.75146150       0.11345499       0.51010639 
O       3.46280952       0.73446459      -2.16062068      -0.45726087      -0.01706109      -0.88022108       0.04649943      -0.21748345      -1.37716834 
H       4.03538005       1.49471161      -2.00825368       0.03770406       0.03361808      -0.18639163       0.33249098       0.02681778      -0.42025306 
H       3.51564146       0.46847437      -3.12470306      -0.03098586      -0.06812176      -0.05494025      -0.07873259       0.60255354       1.55519370 
10
Properties=species:S:1:pos:R:3:momenta:R:3:forces:R:3 energy=-6239.556541546161 pbc="F F F"
O       1.91149655       0.37653862      -0.38480771       1.22374132       0.11481889      -0.37634446      -0.01859200      -0.23196166       1.68774309 
H       2.34830221       0.58600303      -1.28221912      -0.05968704      -0.06084788       0.03811351       0.60300846      -0.36466922      -0.25798279 
H       1.94403116      -0.60169430       0.01115778       0.17617501       0.25459440      -0.03259063      -0.40358770      -0.04545742      -1.44509761 
H       2.37052250       0.87291637       0.31712451      -0.14991140      -0.08562364       0.21777872      -0.12657992       0.56425095      -0.32569353 
O       1.83501207      -2.02144754       0.32417493      -0.13307469      -0.04358540       0.51912032       0.37435566       0.97017648       0.58870784 
H       2.15076779      -2.31625361       1.17367551      -0.42157215      -0.08740060      -0.01093202       0.26355266      -0.08196517       0.78475220 
H       1.60548659      -2.82337048      -0.11666964       0.14514550      -0.03166263       0.35426674      -0.49488673      -0.82115694      -1.01066000 
O       3.35191743       0.76204507      -2.42182341      -0.61428498       0.08756454      -0.77927133      -0.47022749       1.05730454      -0.07284379 
H       3.29280462       1.46770607      -3.09563720      -0.41928232      -0.16530271       0.10130248      -0.00368066      -0.13840627       0.48831936 
H       3.50595101      -0.01985797      -2.93785700       0.25275075       0.01744503      -0.03144332       0.27663772      -0.90811529      -0.43724476 
10
Properties=species:S:1:pos:R:3:momenta:R:3:forces:R:3 energy=-6239.616009748751 pbc="F F F"
O       2.06504480       0.26015005      -0.36935553       0.33719396      -0.24868647       0.70473129       0.61517615       0.90326170       1.05512398 
H       2.53589364       0.50060332      -1.26760533       0.06430945      -0.35847291      -0.18780878       0.31079220      -0.33632548       0.09577462 
H       2.15960829      -0.68419395       0.06194646      -0.07389728      -0.32927555      -0.14090345      -0.54659379      -0.40783190      -0.86086295 
H       2.39006206       0.87678234       0.32483084      -0.13620619       0.00915023      -0.01866276      -0.32382840       0.03367520      -0.52044817 
O       1.85883228      -2.05171899       0.45549256      -0.36346150       0.29907390      -0.15174242       0.22241688      -1.44730885      -0.77020839 
H       0.94489411      -2.33833761       0.60599670      -0.14286691      -0.10258987      -0.11182721      -0.12222944       0.42777759       0.31373187 
H       2.18242858      -2.79821694      -0.11011443       0.49463102      -0.16542078      -0.06548195       0.12375424       0.87179261       0.63589461 
O       3.19206572       0.91271038      -2.53409388      -0.21564966       0.59917446      -0.20467949      -0.01948044       0.04036639       1.20818328 
H       2.62661481       0.76046153      -3.27607635       0.01335731       0.04624777      -0.03217464      -0.54112530      -0.04946791      -1.08610855 
H       4.10033812       0.78477827      -2.81697736       0.02258980       0.25079921       0.20854942       0.28111791      -0.03593936      -0.07108032 
10
Properties=species:S:1:pos:R:3:momenta:R:3:forces:R:3 energy=-6239.497658063901 pbc="F F F"
O       2.01909240       0.33259934      -0.35412071      -0.47365259       0.76295251      -0.00262251      -1.60542906      -2.28114421      -0.55400569 
H       2.31825425       0.39010069      -1.33855898       0.15273589      -0.27079556      -0.04155801       0.79788470       1.01815793       0.47719914 
H       1.88389875      -0.65326563      -0.06706241      -0.06360219       0.00241686      -0.11217831       0.37156486       0.32918484      -0.04503189 
H       2.58814815       0.72794483       0.29228714      -0.01083936       0.21132647      -0.04606862       0.99496492       0.80260448       0.47391089 
O       1.95302102      -2.22760163       0.40328930       0.71265957      -1.19097122      -0.20442940       0.33704966       1.30742224      -0.26187518 
H       1.11975635      -2.66885705       0.25218029       0.14564663       0.16050394      -0.06430944      -0.15294608      -0.76163136       0.18579455 
H       2.64370979      -2.81809913       0.73845832      -0.11524524       0.31769793       0.09336887      -0.46432475      -0.06725429      -0.12438329 
O       3.15570678       0.98630555      -2.51787460       0.12630267       0.16374262       0.35346384      -0.42220697      -0.06276128      -0.39811897 
H       2.83724096       0.66444571      -3.37988775      -0.05560195      -0.24511485       0.12234887       0.28875923       0.19329226       0.14660384 
H       3.36031295       1.93320002      -2.64608502      -0.41840341       0.08824130      -0.09801529      -0.14531650      -0.47787061       0.09990660 
10
Properties=species:S:1:pos:R:3:momenta:R:3:forces:R:3 energy=-6239.614127665345 pbc="F F F"
O       2.02262612       0.28073711      -0.30375511       0.02780558      -0.64359011       0.92549601       0.19225901      -0.75544412      -0.41407852 
H       2.48785702       0.52264362      -1.19991380      -0.13931218      -0.06560648      -0.14345465      -0.47397701       0.90954866       0.35551486 
H       2.12977434      -0.73562132      -0.10326088      -0.06116224      -0.14172036      -0.12889638      -0.29576073       0.13560283       0.54520143 
H       2.18713541       0.85509502       0.46287881       0.12792393       0.09220654       0.05432183       0.15988459      -0.04717699      -0.29741717 
O       2.13898656      -2.15244213       0.32831495       0.28979980       1.76889411      -0.49613197      -0.59262382       0.66726398      -1.35707027 
H       1.47887220      -2.79394436       0.00345822       0.16323798      -0.16134813      -0.08093580       0.52631867       0.14786187       0.58246127 
H       2.58366091      -2.42162993       1.12155344      -0.03375497      -0.32957514       0.27382288       0.13601777      -0.71094826       0.66174801 
O       2.92206259       0.96776569      -2.52122056      -0.61935412      -0.61629323      -0.81398897       1.65309864      -1.60214156      -0.28748725 
H       3.68610307       0.40422532      -2.81655367       0.11415232       0.21423783       0.24456400      -0.92429385       0.68522039       0.28065843 
H       2.89858769       1.66919132      -3.17313276       0.13066389      -0.11720503       0.16520306      -0.38092327       0.57021321      -0.06953077 
10
Properties=species:S:1:pos:R:3:momenta:R:3:forces:R:3 energy=-6239.546311758597 pbc="F F F"
O       1.98176235       0.36760775      -0.21992941       0.47115051       0.17205138       0.37436800       1.23997517      -0.69814143       0.31708670 
H       2.41643667       0.60641858      -1.12612127       0.23855914       0.01236099      -0.01380437      -0.05708936      -0.19125805       0.16136810 
H       2.03383907      -0.72235429      -0.13602370       0.10735123      -0.02752279       0.00816294      -0.13799520       0.89966382       0.68736615 
H       2.57747700       0.75448703       0.48339467      -0.19250177       0.09986971      -0.09396327      -0.81058468      -0.48742261      -0.69314794 
O       2.18030787      -2.12716975       0.26575681      -0.30882941       0.49174942      -0.61967486      -0.53027024       0.99698602       1.40821691 
H       2.05993454      -2.65973718      -0.49479963       0.06483218      -0.11025198       0.15257913      -0.03246211      -1.22587480      -1.48789738 
H       1.56600864      -2.51572000       0.92945616      -0.11814576      -0.28513415      -0.25494457       0.49518758       0.46046418      -0.33446689 
O       2.95513863       0.84112645      -2.50510434       0.31227966      -0.27709902       0.73347591      -0.23394708      -0.79710459       1.01025407 
H       3.65878399       0.63193284      -3.10235268      -0.23366762      -0.15638893      -0.05503463       0.98440726      -0.62465337      -0.38835586 
H       2.60726491       1.63501696      -2.85188053      -0.34102816       0.08036538      -0.23116427      -0.91722134       1.66734083      -0.68042386 
10
Properties=species:S:1:pos:R:3:momenta:R:3:forces:R:3 energy=-6239.587269896915 pbc="F F F"
O       2.06993531       0.41904302      -0.16659094      -0.46392596       0.00731668      -0.80482269      -0.02642490       0.52439400      -0.85572986 
H       2.36575059       0.55954903      -1.17650594      -0.00487757      -0.08859297       0.06456076      -0.01226238      -0.35107968       0.17836808 
H       2.24884629      -0.54150502       0.07708225       0.02428489      -0.09114913       0.09489630      -0.09579342      -0.65556036       0.02164202 
H       2.59811541       1.02972172       0.35092555       0.07408796       0.00338418       0.16462445       0.26810889       0.33559924       0.60421470 
O       2.10126737      -2.04713901       0.15443783       0.56382338       0.44805577       0.22911849       0.54014890      -0.14985300      -0.47128517 
H       2.63393358      -2.80108666      -0.14863963       0.12915143      -0.08534746       0.08653998      -0.03411268       0.33162629      -0.04071745 
H       1.71109353      -2.34391177       0.96963243      -0.04905074       0.19278127       0.02969749      -0.49569961      -0.27295826       0.72712928 
O       2.93208367       0.73824936      -2.46018599      -0.57958556      -0.73112246       0.30323363      -1.63785648       1.38724248      -2.23903041 
H       3.24712315       0.06272308      -3.08926377       0.11332654       0.00228529      -0.10712233       0.08957473      -0.03053117       0.49410903 
H       2.33586045       1.31078960      -3.07423490       0.19276564       0.34238883      -0.06072608       1.40431695      -1.11887954       1.58129978 
10
Properties=species:S:1:pos:R:3:momenta:R:3:forces:R:3 energy=-6239.561093965272 pbc="F F F"
O       1.88973501       0.43313525      -0.17645118      -0.82967382      -0.38005888      -0.34998109      -0.41449850      -0.39251633       0.70966158 
H       2.18026246       0.70012214      -1.13456918      -0.07896727      -0.16854651      -0.14754526       0.49211088      -0.52311862       0.10024484 
H       1.98296783      -0.58597158       0.09607045      -0.05735571      -0.07448644       0.23129147       0.33183838       0.45883223      -0.83278807 
H       2.24127861       1.02080797       0.51095806       0.09200690       0.04398578      -0.03281926      -0.02691676       0.02510170      -0.09102363 
O       2.31258146      -2.05954868       0.15342702       0.54680564       0.40321500      -0.16824966      -1.18690371       0.96475030       1.46846100 
H       2.67188126      -2.50693741      -0.58980632       0.02753849       0.10654587      -0.10947115       0.56665912      -0.80549563      -1.14900836 
H       1.58636538      -2.60981273       0.49803930      -0.07637131       0.00492188      -0.08492629       0.34654620       0.05442466      -0.11025084 
O       2.88357764       0.71595217      -2.45084785       0.82393224       0.56509464       0.68113349      -0.27520050       0.78985243       0.06256563 
H       3.53942328       0.03469180      -2.61301388      -0.30128789      -0.10830714       0.04598962       0.30493440      -0.08369491      -0.21098528 
H       3.21459432       1.55057574      -2.83435204      -0.14662728      -0.39236419      -0.06542188      -0.13856950      -0.48813583       0.05312314 
10
Properties=species:S:1:pos:R:3:momenta:R:3:forces:R:3 energy=-6239.462820145899 pbc="F F F"
O       1.73361992       0.41580920      -0.16272523      -0.36226868       0.00802632       0.13532632      -1.07664072      -1.35656374       1.31920165 
H       2.33212148       0.64170232      -0.91367532      -0.18186152      -0.08870257      -0.00383748       0.79071957       0.58770494      -1.10701844 
H       1.89466091      -0.61244555      -0.01223755      -0.12021908       0.05412926       0.17339433       0.35155814       0.18332132      -0.14928589 
H       1.85457961       0.82902559       0.70482825      -0.00892751       0.06832888      -0.22675337       0.25608953       0.58881997      -0.19907267 
O       2.40299025      -1.95655750       0.01123753       0.61379810      -0.28900536      -0.68690982       0.30424171      -0.37068391       0.14781316 
H       3.28755291      -2.33945352       0.22485991       0.05684581       0.12801627       0.43782322      -1.00467021       0.33727338      -0.16553581 
H       1.71798518      -2.63732754       0.08808609       0.10906591       0.02013513      -0.05950566       0.35259517      -0.19550507       0.04565917 
O       2.99443378       0.63499037      -2.35279324      -0.21930856      -0.14531986       0.47505600       0.62779672      -0.87493089       2.69841480 
H       2.57848839       0.14045479      -3.01929197       0.07869698       0.14094957      -0.27498127      -0.90954845      -1.21933029      -1.59206568 
H       3.03476539       1.50686850      -2.65659172       0.03417854       0.10344236       0.03038772       0.30785854       2.31989429      -0.99811028 
10
Properties=species:S:1:pos:R:3:momenta:R:3:forces:R:3 energy=-6239.518314794172 pbc="F F F"
O       1.76811852       0.35512471      -0.18552564       0.26355493      -0.23062430       0.10522289      -0.47417367      -1.46059104      -0.23915816 
H       2.14495984       0.67984562      -1.11140698       0.22925145      -0.32831627      -0.06196927      -0.07909394      -0.68697333       0.07085658 
H       1.90511474      -0.70821710      -0.01877427      -0.17184629      -0.03403090      -0.04287577       0.18791287       1.02656658      -0.48212840 
H       2.25543679       0.76495048       0.51878009       0.00942784      -0.01635403      -0.02109499       0.39046620       0.81398116       0.88284399 
O       2.48270090      -2.04770841       0.05211746      -0.31192207       0.00388326       0.46073346      -0.17033661      -0.33682889       0.37281658 
H       2.58553346      -2.59859927       0.85409107      -0.05303196      -0.18039319      -0.02818713      -0.04662317       0.44015860      -0.26304830 
H       2.14253307      -2.65811462      -0.61441189       0.00749232       0.02644557      -0.11082155      -0.02795080      -0.09246714      -0.15026367 
O       2.82578502       0.83783134      -2.35776391       0.06941943       0.91276040      -0.37546452       0.59024353      -0.61366095      -1.21716305 
H       2.74556821       0.32019902      -3.20728659      -0.12002626       0.03227573      -0.08084676      -0.15143344       0.78546186       1.19710796 
H       3.78507288       0.91919864      -2.21307773       0.07768060      -0.18564627       0.15530364      -0.21901099       0.12435314      -0.17186353 
10
Properties=species:S:1:pos:R:3:momenta:R:3:forces:R:3 energy=-6239.474481787588 pbc="F F F"
O       1.83211643       0.28330886      -0.19507104       0.48692623      -0.00179508      -0.14928635       0.28018104      -1.52717130      -1.46806283 
H       2.40106862       0.55999418      -1.01727792       0.06923975      -0.34013368      -0.01020607      -0.06120369      -0.26149268       0.33575568 
H       1.90165461      -0.80269119      -0.08193881       0.17759271       0.13246540      -0.19438954       0.36560058       0.80378293       0.14015874 
H       2.21591862       0.71922564       0.56110182      -0.03778462      -0.21274324      -0.03716071       0.29135446       0.39861875       0.93750076 
O       2.29857572      -2.24960889       0.09569480      -1.26974718      -0.73390443       0.29685432       0.42231840       2.11968040       0.14765013 
H       2.14689171      -2.60674629       0.96531449      -0.02646371      -0.01405953      -0.09241245      -0.11441520      -0.46483228       0.68190313 
H       1.85197705      -2.79297116      -0.52636308      -0.03404098      -0.02966408       0.03305155      -0.67722313      -1.15299364      -0.96421869 
O       3.01087710       1.03318837      -2.40184930       0.53176396       0.96517054      -0.14775989      -0.84187104      -0.60781234       1.09350128 
H       2.25061065       1.57514039      -2.61473422       0.05102425       0.18760263       0.17982412      -0.02859363       0.48740585      -0.72386228 
H       3.76497465       1.31103204      -2.91861994       0.05148958       0.04706147       0.12148501       0.36385221       0.20481433      -0.18032593 
10
Properties=species:S:1:pos:R:3:momenta:R:3:forces:R:3 energy=-6239.576156041353 pbc="F F F"
O       2.04698335       0.16764533      -0.32991870      -0.12745791      -0.59032543       0.00446680      -0.68475220      -0.94711937       0.92050637 
H       2.30862244       0.63699797      -1.18964534       0.18768977      -0.08604932      -0.06406429       0.92683277       0.33976118      -0.28418933 
H       2.05095189      -0.85880858      -0.24816121      -0.22097882       0.08406965      -0.26601383      -0.32716504      -0.05200522      -0.14669257 
H       2.38201844       0.49774186       0.51481120      -0.05614272      -0.18988094       0.10405992       0.15324295       0.66841192      -0.21862922 
O       1.89436919      -2.30201135       0.10011306      -0.72782417       0.42311780      -0.27757850      -0.56738912      -1.31924217      -1.34019549 
H       1.70286650      -2.76203918       0.92921008      -0.15462622      -0.06689435       0.07180175       0.07991075       0.24372923       0.15916906 
H       1.56051804      -2.93736404      -0.59956387      -0.06824766       0.06714325       0.01496453       0.57792580       1.07430255       0.99187555 
O       3.17620627       1.25731647      -2.24792808       1.19108904       0.63805324       0.48908298      -0.81313170       0.07222860       0.32470348 
H       2.88999220       1.68869980      -3.06839792      -0.12680393      -0.24126709       0.05117124       0.39849049      -0.21870530       0.11024312 
H       4.01922075       0.80793644      -2.34363347       0.10330263      -0.03796682      -0.12789059       0.25603531       0.13863858      -0.51679098 
10
Properties=species:S:1:pos:R:3:momenta:R:3:forces:R:3 energy=-6239.531767628039 pbc="F F F"
O       2.10301219       0.17853730      -0.25905431       0.66176073       0.83280224       0.04591229       0.92775231       0.64922201      -0.95614010 
H       2.73758633       0.45459986      -1.08331264      -0.01618387       0.02552689      -0.02076323      -0.30115742       0.63126393       0.80335426 
H       2.03556381      -0.83497666      -0.27343738      -0.06839245      -0.20519228      -0.27079942      -0.34221229      -0.63707812       0.88666077 
H       2.40767393       0.59748268       0.57791679      -0.07187096      -0.02491406       0.31563344      -0.13715138      -0.62152998      -0.50228247 
O       1.70348840      -2.32849794      -0.07319613      -0.66533862       0.02732360      -0.01784675       0.46237536       1.28664634       1.44157037 
H       1.03150709      -2.43146098       0.61724130       0.02782917      -0.24120731       0.00337193       0.13874481      -0.10011164       0.05525637 
H       1.35358046      -2.78110747      -0.80999618       0.18068840       0.00754106      -0.04415898      -0.58206927      -1.08192660      -1.61703358 
O       3.34287263       1.18989052      -2.16166688      -0.42852849      -0.65866867      -0.40114784      -0.74799471      -1.54052464       0.66599878 
H       2.67819051       1.75399761      -2.51918849       0.32058031       0.19537252       0.02458510      -0.88713698       0.85760495      -0.71467050 
H       4.16512904       1.63233372      -2.25773737       0.05945577       0.04141602       0.36521347       1.46884957       0.55643375      -0.06271390 
10
Properties=species:S:1:pos:R:3:momenta:R:3:forces:R:3 energy=-6239.15984979077 pbc="F F F"
O       2.06691701       0.24574540      -0.09646563       0.07512968       0.34601040       0.61766615      -0.84410569      -2.45669737       3.00098709 
H       2.10658493       0.41526163      -1.01031196       0.23079186       0.05862120       0.25655012       1.22014204       1.50906734      -2.80023028 
H       1.75063567      -0.85921522      -0.13282066       0.06456423       0.01044967      -0.26850255       0.85564157       0.71445347       0.45780212 
H       2.92984996       0.35333336       0.38170579       0.05170364       0.02172374      -0.02770198      -0.68240961       0.04486605      -0.94761298 
O       1.62703002      -2.18819865      -0.05209182      -0.45334650       0.76831176       0.34084275       1.00509961       0.28691651      -1.36060149 
H       1.01181135      -2.43213766       0.61059441      -0.25863078       0.19669679      -0.03198336      -1.17474725      -0.76326743       1.16564532 
H       1.77048241      -2.93733679      -0.67303547       0.09642473      -0.19573038      -0.12665985      -0.15891017       0.73571467       0.43575215 
O       3.44283493       1.06956622      -2.28857640       0.59071409      -1.00365786      -0.38459531       0.16300520      -0.44335260      -1.90782283 
H       3.24468489       1.90571357      -2.75068503      -0.12734733       0.17714921       0.11097192      -0.02417792      -0.01258396       0.56355833 
H       3.79503064       0.56147793      -3.07522964      -0.27000361      -0.37957453      -0.48658789      -0.35953777       0.38488330       1.39252256 
10
Properties=species:S:1:pos:R:3:momenta:R:3:forces:R:3 energy=-6239.255884492237 pbc="F F F"
O       2.31447642       0.39562287      -0.11548421      -0.15042835       0.36890184       1.30175257      -0.50297849       0.39834713       1.32443523 
H       2.76596473       0.60753434      -1.00324040      -0.43830601       0.03653011      -0.34138543       0.73345855       0.73681665      -0.93917618 
H       2.29959213      -0.57534071      -0.01822431      -0.02870733      -0.12288155      -0.05675336      -0.71369645      -1.14797166       0.56616480 
H       2.78553649       0.83176056       0.61066504      -0.05154446       0.17895758      -0.32838174      -0.02741060      -0.09657946       0.22683071 
O       1.42865373      -2.08241429      -0.16081240       0.05803066       0.19905310      -1.11919864       0.05945512      -0.20241623       0.07371122 
H       0.91504775      -2.66288715       0.44709802       0.18769243      -0.07536257       0.08025677       0.56759469       0.49122522      -0.73532706 
H       1.60971947      -2.56922773      -0.98300793       0.00457200       0.10406602       0.16627988      -0.30516476      -0.18624086       0.56575091 
O       3.36830322       0.78388023      -2.18452367       0.17448138      -0.44841093      -0.07236895      -1.44664675      -1.87416939      -0.90590823 
H       3.87269677       1.54348005      -2.47959125       0.24086234      -0.28040153       0.15925461      -0.13879518       0.16784148      -0.80240473 
H       2.76285594       0.30832153      -2.84753029       0.00334734       0.03954793       0.21054429       1.77418387       1.71314713       0.62592333 
10
Properties=species:S:1:pos:R:3:momenta:R:3:forces:R:3 energy=-6239.267812355214 pbc="F F F"
O       1.96385968       0.41601850       0.08463461      -1.27324302      -0.53574179      -0.46369762       2.17116655       0.98858657      -1.45847629 
H       2.70317386       0.78525992      -0.65981610      -0.05849763      -0.30287018       0.08950234      -1.56517593      -1.15332742       1.38751724 
H       1.72589484      -0.54502670      -0.22076468       0.39714592      -0.09601281       0.33499177      -0.15606317      -0.28387214      -0.14535558 
H       2.38932681       0.25665576       0.95672281       0.17834287       0.16893733      -0.09430995       0.02851084       0.56056707      -0.37654487 
O       1.58734614      -1.95840516      -0.38639583      -0.20341508       0.33551666      -0.23068378       0.35872999       0.84729293       0.62029743 
H       1.15387099      -2.49435368       0.26864108      -0.00634010       0.30612483      -0.18912871      -0.42634552      -0.49493341       0.53726001 
H       1.53256327      -2.41375730      -1.20802633      -0.18945950       0.06919927      -0.33755944      -0.06085526      -0.64026460      -1.25237108 
O       3.55131932       0.64791752      -2.18065385       1.05396794       0.03680297       0.68540935       0.18321017      -1.56717039       3.80323418 
H       4.50607531       0.72177714      -2.16885114      -0.04824925      -0.06933947      -0.10299361       0.21725738       0.28814011      -0.53911288 
H       3.14189997       1.03909330      -2.89898351       0.14974784       0.08738319       0.30846964      -0.75043508       1.45498129      -2.57644817 
10
Properties=species:S:1:pos:R:3:momenta:R:3:forces:R:3 energy=-6239.569188372597 pbc="F F F"
O       1.93722430       0.39770359      -0.22915293      -0.22820699       0.08310570      -0.40403601      -0.21276431       0.21994538       0.78321423 
H       2.68745363       0.80578863      -0.85352646       0.24770926       0.15756330      -0.22109560      -0.39145629      -0.88629094       0.04505006 
H       1.65880235      -0.61518510      -0.25272908       0.11973101       0.12242679      -0.20590204       0.60667904       0.30117500      -0.12524523 
H       1.94371947       0.70731972       0.70428433      -0.01952256      -0.03733234      -0.14995254       0.07755545      -0.01415501      -0.74299584 
O       1.44579842      -2.09822455      -0.35068179      -0.65065163      -0.44399985       0.05646028      -0.35816835       0.95731088      -2.38570101 
H       1.26196020      -2.82562775       0.22773090       0.27736417      -0.04699364       0.41865076      -0.24898451      -0.70033339       0.66456639 
H       1.06376211      -2.31448697      -1.25012868      -0.01907129      -0.36250609      -0.06881441       0.53798121       0.07117076       1.50013230 
O       3.71714869       0.79436966      -1.92340939      -0.15240281       0.56330976       0.61434433       0.45468851      -0.04771934       0.27392858 
H       4.51694557       0.34567881      -1.60717003       0.12627110      -0.13499710       0.08784428      -0.08671436      -0.07786244      -0.04087744 
H       4.05752020       1.43158076      -2.56893992       0.29877974       0.09942346      -0.12749905      -0.37881639       0.17675909       0.02792796 
10
Properties=species:S:1:pos:R:3:momenta:R:3:forces:R:3 energy=-6239.5286217573075 pbc="F F F"
O       1.82406720       0.27827067      -0.47041527      -0.22403750      -1.07119753      -0.53776775       0.00497147       1.19775740      -1.05651568 
H       2.62492523       0.55797260      -1.06787024      -0.02109244      -0.03223766      -0.02912809       0.03934547      -0.49113966      -0.14714581 
H       1.46276441      -0.66308607      -0.53564384       0.02461198      -0.29230005      -0.07796023       0.26857482      -0.58371070       0.18563195 
H       2.05362730       0.40235120       0.44398002      -0.25077247       0.12891746      -0.15310939       0.28538137       0.31601018       1.03736167 
O       1.39468431      -2.07975871      -0.12227522       0.57220343       0.64519795       1.56076368      -0.17529456      -0.30403448       0.18285611 
H       1.09557101      -2.53687241       0.68613200      -0.30160404      -0.30306508      -0.15888183       0.08863973       0.09722338      -0.58321921 
H       1.67493316      -2.72309559      -0.78295838      -0.06545951       0.23131273      -0.05806990      -0.12703528      -0.36192710       0.20016774 
O       3.89630020       0.91395416      -1.87654074       0.57344056       0.78040044      -0.71064196      -0.25575296       0.20599446      -0.97952965 
H       4.24149912       0.38395216      -2.63755365      -0.28304268      -0.10981972       0.12159369      -0.34096358       0.42345969       0.88327243 
H       3.80066295       1.81835006      -2.24641801      -0.02424733       0.02279146       0.04320177       0.21213352      -0.49963318       0.27712045 
10
Properties=species:S:1:pos:R:3:momenta:R:3:forces:R:3 energy=-6239.496264081848 pbc="F F F"
O       1.82851313       0.26987912      -0.67842255      -0.46380244       0.08898384      -0.56600617       1.20231632      -1.02758230      -0.44306779 
H       2.73699650       0.63243873      -1.24640560      -0.12830556      -0.01508687      -0.10676524      -0.96818422      -0.44096111       0.22507877 
H       1.84966282      -0.75114077      -0.38134124      -0.27974380      -0.04376929      -0.16578321      -0.30264154       0.96509167      -0.34128544 
H       1.53610644       0.83325256       0.04873618       0.02129788      -0.01531098       0.23287101       0.05482859       0.15933413       0.08964688 
O       1.48003233      -2.16143894       0.15710133       0.13733084       0.41827311       0.02284983      -0.86197451      -0.03846218       0.16354893 
H       0.62746128      -2.08372123       0.63498500       0.14364616      -0.04106866       0.13145280       0.55845387      -0.01119926      -0.10944974 
H       1.37677974      -3.01640731      -0.30063667       0.04470177      -0.00998994       0.34687482       0.38423285       0.37709368      -0.05069098 
O       3.82469319       0.96157834      -1.98529676       0.43542933      -0.20151789      -0.12033053      -0.65871595      -0.37524144       4.05068267 
H       3.97591428       1.05283020      -2.88468264      -0.06356998       0.16991120       0.14909267       0.59933167       0.40662008      -2.80955590 
H       4.56239827       1.24604916      -1.41758391       0.15301581      -0.35042454       0.07574401      -0.00764708      -0.01469328      -0.77490741 
10
Properties=species:S:1:pos:R:3:momenta:R:3:forces:R:3 energy=-6239.418704042721 pbc="F F F"
O       1.62987565       0.27165989      -0.78003676       0.14525700       0.27755591      -0.54192027       0.98275302      -0.12060461       1.06559361 
H       2.52529371       0.22641438      -1.36365770       0.17938471       0.02065036       0.14517341      -0.88854344       1.31439746       0.94033253 
H       1.58743857      -0.59225829      -0.21396675      -0.03941065       0.13408470      -0.00055594      -0.24273545      -0.30739834      -0.50618451 
H       1.64495164       0.99155651      -0.07340646      -0.25842443      -0.14716837       0.02540579       0.31245924      -0.68671662      -1.47014592 
O       1.62187637      -2.07340990       0.26867720       1.26496533       0.39175143       0.10883666       0.33380595       1.36646889      -0.52630765 
H       1.21434143      -2.56793562       0.96698419      -0.19560310      -0.02805947       0.30098843      -0.38364562      -0.52818530       0.61290000 
H       2.01721755      -2.66972732      -0.36230121      -0.01622972      -0.01267490      -0.09952585       0.10342741      -0.63936158      -0.15700229 
O       3.82410826       0.88730720      -1.99241899      -1.12497924      -0.50619181       0.30510081       0.85247054       0.19766209      -0.49488816 
H       4.02768693       1.84955008      -2.08298928       0.16997165       0.02564013       0.05242538      -0.35060097      -0.95588171       0.10266459 
H       4.55910050       0.42907134      -2.46265898      -0.12493154      -0.15558798      -0.29592841      -0.71939069       0.35961970       0.43303780 
10
Properties=species:S:1:pos:R:3:momenta:R:3:forces:R:3 energy=-6239.446578500181 pbc="F F F"
O       1.56831677       0.25241581      -0.83165332      -0.66746643      -0.03223552       0.23604308      -0.37881062      -1.71287416       0.00492018 
H       2.41567447       0.46079136      -1.36840217       0.02281140      -0.11388811       0.09759227       0.32910515       1.04311762       0.68539709 
H       1.69526401      -0.68081272      -0.35470291      -0.36137696      -0.18568546      -0.08094448       0.09953543       0.06808575      -0.04811827 
H       1.17281445       0.85773296      -0.19537263       0.17542033      -0.18350588      -0.07412723       0.37242907       0.77768041      -0.17028754 
O       1.87873979      -1.93308141       0.38880747      -0.01103240       0.69574043       0.88046527      -2.83020318       1.54430327       1.67522498 
H       0.95184361      -2.07559421       0.80682524       0.11875128      -0.33214118      -0.00594729       2.26719198       0.00297953      -0.78910242 
H       2.01714375      -2.67441303      -0.16727527       0.12874431       0.08288739       0.12979359       0.31998965      -1.55928540      -0.95045284 
O       3.70240631       0.76511027      -2.02404685       0.63991628       0.09993082      -1.37727688      -1.27570196      -0.72589071      -1.07905314 
H       4.56009142       1.14715152      -1.91594718      -0.13443609      -0.17959831       0.19070685       0.97348713       0.50301637       0.52026025 
H       3.59497670       0.64947311      -2.98257451       0.08866830       0.14849580       0.00369482       0.12297734       0.05886731       0.15121171 
10
Properties=species:S:1:pos:R:3:momenta:R:3:forces:R:3 energy=-6239.438389487331 pbc="F F F"
O       1.50730171       0.20719693      -0.96678537       0.13243553      -0.25166883      -0.37236797       0.19620879      -2.82168899       0.35239707 
H       2.46252077       0.33548843      -1.33783377      -0.09639686       0.21864645      -0.19159961      -0.20883687       0.32567925      -0.75585282 
H       1.48541215      -0.58735175      -0.26527896      -0.15090404      -0.06958722      -0.29740110       0.72848498       0.42328399      -0.93416164 
H       1.24777379       0.95372695      -0.47944229       0.03273933       0.07954262      -0.18782581      -0.74874698       2.27983491       0.98414652 
O       1.95186860      -1.74079459       0.58416876       0.18387868       0.08656031       0.45336822       1.11083582      -0.54313569       0.91104678 
H       1.34138200      -2.13610879       1.21139914       0.14044361       0.28960924      -0.24519357      -0.67367683      -0.14797181       0.05702816 
H       2.81756024      -2.02029228       0.98863709      -0.00478837       0.01041858       0.40099029      -0.81291265       0.64097209      -0.88481877 
O       3.61695584       0.58973196      -2.18808365      -0.17653235      -0.25348790       0.36695222      -0.48819308       0.36569339      -0.43249660 
H       4.41519073       0.38047800      -1.71551839       0.08271543      -0.13365656      -0.01626462       0.99358468       0.07227918      -0.07732764 
H       3.80197075       1.20773139      -2.93177623      -0.14359096       0.02362331       0.08934193      -0.09674786      -0.59494632       0.78003892 
10
Properties=species:S:1:pos:R:3:momenta:R:3:forces:R:3 energy=-6239.611338028446 pbc="F F F"
O       1.61005654      -0.03284325      -1.06387159       0.65400791      -1.19186014      -0.68665158       0.77719824       1.11633029      -0.48804522 
H       2.58684672       0.20254548      -1.47342015       0.02688936       0.12894808       0.04154073      -0.78666813      -0.15421405       0.20461073 
H       1.58397401      -0.68080531      -0.25537922       0.16545488      -0.00142162      -0.03895882       0.25473930      -0.74769299      -0.53920260 
H       1.23940938       0.79926199      -0.73718418       0.00750217       0.30289077      -0.07669147      -0.21174760       0.30299405      -0.27548178 
O       1.74923017      -1.67448593       0.64952778      -1.06661764      -0.31161037       1.41233751       0.77325174       1.49107622       0.83328517 
H       1.42313356      -2.54459808       0.76740500      -0.00786819      -0.31381098      -0.07927913      -0.71993738      -1.55644052       0.00727051 
H       1.87772415      -1.29139745       1.52851698      -0.20624556       0.06447877      -0.05816904       0.05568497      -0.29057186       0.13638625 
O       3.75587214       0.76969680      -2.11084267       0.19032234       1.22150037      -0.34220337       0.22668385      -0.74077754       0.82370028 
H       4.60526827       0.29250204      -2.16067624       0.04186262      -0.05078260      -0.02717044      -0.39151064       0.27284472      -0.05259871 
H       3.63592645       1.25722769      -2.92147145       0.19469212       0.15166773      -0.14475439       0.02230566       0.30645168      -0.64992463 
10
Properties=species:S:1:pos:R:3:momenta:R:3:forces:R:3 energy=-6239.408829005128 pbc="F F F"
O       1.72487559      -0.04326281      -1.24279986       0.33425180      -0.46691242      -0.08421318       0.19547586       0.24662078       0.60636139 
H       2.70194150       0.26519554      -1.58501132       0.11863533      -0.05807220       0.24262455      -0.64079267       0.13864320      -0.12156915 
H       1.69509403      -0.68155403      -0.44497631       0.16043399       0.03396215       0.17351023       0.03069191       0.19703307      -0.09529728 
H       1.17873408       0.75514070      -1.04467217      -0.03025163       0.17567086      -0.10729613       0.37649485      -0.63286485      -0.11309954 
O       1.55938633      -1.73834621       0.97461102      -0.50763129       0.02913890      -0.27776638       1.90677577      -1.06194245      -2.90065306 
H       1.66188814      -2.71964227       0.79131056       0.32261667      -0.05612261       0.24148373      -0.65887500       1.76585432       0.93312727 
H       0.95985805      -1.50792935       1.65063187      -0.01462375       0.18888323       0.06786845      -1.20183189      -0.33920701       1.41866979 
O       3.85079836       0.85732862      -2.21103666      -0.34541864       0.06398553      -0.26411408      -1.56950654       1.98080552      -0.93150052 
H       4.56236720       0.27168110      -2.32168600      -0.01966971       0.03390952       0.13101101       1.88154963      -1.44782575      -0.14935957 
H       3.87652340       1.43992194      -3.02729954      -0.01834277       0.05555705      -0.12310820      -0.31998191      -0.84711683       1.35332067 
10
Properties=species:S:1:pos:R:3:momenta:R:3:forces:R:3 energy=-6239.593666665784 pbc="F F F"
O       1.72124814      -0.08640479      -1.05382433       0.12823422       0.62857462      -0.01381844       0.07858318       1.10904128      -1.15225609 
H       2.64493023       0.07979113      -1.52151973      -0.12035998      -0.02097078      -0.10646570      -0.39312778       0.44471687       0.05041684 
H       1.68928120      -0.77470591      -0.29071609       0.20212414      -0.01917687      -0.18656490      -0.04819607      -0.09311465       0.67057580 
H       1.28511918       0.77042407      -0.84966144       0.09538840       0.07651049      -0.23033392       0.30710349      -0.65322515      -0.10315179 
O       1.63038897      -1.54920602       0.82897996       1.08953174       0.44329498       0.50500635      -0.49892062       0.70544789       0.54177726 
H       2.10180411      -2.37995515       0.87376361      -0.36373243       0.13404999       0.02357795       0.14247527      -0.38032700       0.58301949 
H       1.50890647      -1.10098565       1.69585743       0.09904147      -0.26445311       0.13416734       0.33113743      -0.90478913      -0.57043216 
O       3.73101414       0.72311179      -2.28769128      -1.23388468      -0.84777088      -0.37369618       1.10081323      -0.94781166      -0.22505917 
H       4.65817088       0.38988399      -2.10298024       0.09848699      -0.03365226       0.03181321      -1.38114222       0.63296489      -0.50336949 
H       3.58003195       0.65136682      -3.25774702       0.00517013      -0.09640619       0.21631430       0.36127409       0.08709666       0.70847932 
10
Properties=species:S:1:pos:R:3:momenta:R:3:forces:R:3 energy=-6239.491413427741 pbc="F F F"
O       1.57879002       0.02405540      -1.02405051      -0.41515185      -0.35001582       0.82950524       2.21642716      -1.77977890       0.11789333 
H       2.43040826       0.15820285      -1.60757691      -0.08310559       0.02728446       0.04731830      -0.53345270       0.22132311      -0.08919153 
H       1.80813065      -0.45338653      -0.10290137       0.09681567      -0.07498713       0.04285386      -0.80942796       0.03978340      -0.44565090 
H       1.09491927       0.82396431      -0.91816113       0.08868030       0.20174362       0.05209892      -0.80026920       1.41532803       0.21252807 
O       1.81565281      -1.46130792       1.02942250       0.24489188       1.00595638      -0.55405286       0.51214018       1.05654738      -0.60165663 
H       1.90023558      -2.33990204       0.69297078      -0.03929884      -0.45646264       0.08081574       0.30468166      -1.18900524      -0.54257303 
H       1.24997248      -1.56722252       1.78410273      -0.05330959       0.08563870      -0.21337058      -0.59506424       0.32664905       0.85482439 
O       3.73744427       0.47414833      -2.51924771       0.53149178      -0.45246365       0.04386044       0.26436899      -0.15753037       2.93091877 
H       4.38902003       0.92822025      -1.92303370      -0.26901046      -0.01867798      -0.16929501      -0.59197849      -0.57361207      -0.96462463 
H       3.81408495       0.88914930      -3.35713416      -0.10200331       0.03198405      -0.15973405       0.03257459       0.64029562      -1.47246784 
10
Properties=species:S:1:pos:R:3:momenta:R:3:forces:R:3 energy=-6239.444434909533 pbc="F F F"
O       1.67048274       0.07669483      -1.05657032      -0.55362461       0.24654774      -0.18193110       0.81822421      -0.29671030       0.41946171 
H       2.59942862       0.17921916      -1.60525369       0.18905110       0.08020535       0.25676278      -0.62298348       0.45081302       0.42530713 
H       1.82818767      -0.62795913      -0.27041191      -0.07278600       0.10102808       0.10897970      -0.67823300       0.57983345      -0.25679348 
H       1.38615515       0.93772730      -0.68009579      -0.06204707       0.00859196      -0.15867810       0.21615100      -0.49300825      -0.29270721 
O       1.76790347      -1.39666102       0.94057429      -0.36511064      -0.23187104      -0.24299972       0.65012790      -2.57937567       0.13967431 
H       1.91860155      -2.41515226       1.04590955       0.28336359      -0.25178961       0.00121067      -0.55232279       2.80591574      -0.17792413 
H       1.11321538      -1.10278914       1.58854624       0.04027031       0.19212522       0.03433034       0.00845415      -0.33103141       0.12583338 
O       3.67790883       0.40542553      -2.39448369       0.42292828       0.09152508       0.08489301      -3.71033806      -2.05507419      -2.42507702 
H       4.52800660       0.69782025      -2.25475078       0.06707537       0.09361818       0.01041204       3.25674798       1.01654062       0.41205495 
H       3.56065388      -0.00064194      -3.30957884       0.05087967      -0.32998096       0.08702038       0.61417209       0.90209699       1.63017036 
10
Properties=species:S:1:pos:R:3:momenta:R:3:forces:R:3 energy=-6239.576986299898 pbc="F F F"
O       1.52547064       0.14868704      -1.11704544       0.22345157       0.55825026      -0.67886177       0.80340413       0.20120948       0.33904563 
H       2.48247764       0.10516725      -1.55172712       0.03307068      -0.12765678       0.03310094      -0.72237068       0.79032277       0.01691880 
H       1.53817340      -0.50999889      -0.31027571      -0.42955214      -0.19897548      -0.13328665      -0.17847267       0.30275717       0.15423641 
H       1.25336848       1.06586228      -0.81873662       0.10601254      -0.01974911      -0.14488627       0.60371512      -1.21553896      -0.51365414 
O       1.70879538      -1.35554441       0.95691914       0.05122233      -0.36450665      -0.10989675       0.80342548      -0.65978981      -1.36044815 
H       1.97968400      -2.29810675       0.88181969      -0.17341940       0.25498129       0.03320983      -0.34958517       0.81119414       0.26618060 
H       1.18524884      -1.24565162       1.74009980      -0.06731970       0.01084464      -0.11903246      -0.50352562      -0.07077250       0.79987507 
O       3.86757343       0.28170826      -2.36015316       0.30326187      -0.40796835       1.01330016      -0.24694894       2.43807520       1.22975685 
H       4.44668103       1.10057433      -2.39293776       0.00982061       0.25227083      -0.07012360      -0.98480786      -1.49707183       0.02870858 
H       4.27805478      -0.38124467      -2.87833577      -0.05654837       0.04250936       0.17647658       0.77516621      -1.10038566      -0.96061966 
10
Properties=species:S:1:pos:R:3:momenta:R:3:forces:R:3 energy=-6239.525036593496 pbc="F F F"
O       1.55622102       0.09581060      -1.30990180      -0.59240225      -0.44220274      -0.19850063       0.84495958       1.05826489       0.08105000 
H       2.62951751       0.27819475      -1.48877762      -0.30497429       0.11348747       0.09700801      -1.02900154      -0.84035686      -0.49367306 
H       1.47009766      -0.48788176      -0.45579960      -0.02568623       0.01104969      -0.12555574       0.00666530       0.35024258       0.25867475 
H       1.10686727       0.95922074      -1.16202627       0.00714769      -0.09576128      -0.14033819       0.13038252      -0.62783558      -0.12241459 
O       1.64871138      -1.15979291       0.83259030       0.19037144       0.91285379       0.09657726       0.26518141       1.25925327      -0.97643446 
H       1.98867917      -2.02709992       0.65423622      -0.06824002      -0.05295261       0.09031913      -0.02829781      -1.06693476       0.54542368 
H       0.99321341      -1.11674548       1.52452933      -0.08100910       0.00566812      -0.01177716      -0.28447189      -0.54683849       0.47841732 
O       3.91956599       0.13180614      -2.02482220       0.66760315      -0.02460397       0.31640730      -0.94014839       0.02302007       0.93585903 
H       4.39833666       0.95232874      -2.12618390       0.20868728      -0.20722912       0.02226274       0.75728649       0.02061372      -0.48836673 
H       4.21733347      -0.60988169      -2.56408159      -0.00149767      -0.22030936      -0.14640273       0.27744433       0.37057116      -0.21853595 
10
Properties=species:S:1:pos:R:3:momenta:R:3:forces:R:3 energy=-6239.354557349933 pbc="F F F"
O       1.46230263      -0.07184765      -1.54429545       0.50371180      -0.90215856       0.62457372       2.59608662      -0.35220977       1.59151282 
H       2.56677808       0.11676586      -1.59023372      -0.07426040       0.02852420      -0.00329126      -1.24935747      -1.04468430      -0.77968764 
H       1.41679467      -0.60841989      -0.61936461       0.05368535      -0.04148229      -0.01584695      -0.28812761       1.13438495      -0.88256709 
H       1.14870372       0.83647726      -1.41771448      -0.03929238      -0.19968467      -0.25635600      -0.74622698       0.05664576       0.13917026 
O       1.65526736      -0.97158247       0.90523417      -0.36484492       1.26559278      -0.46997824       0.10814522      -0.53854014      -0.37810783 
H       1.68108048      -1.84685808       1.31284546      -0.20175472       0.18783331      -0.06182521       0.00656153      -0.29453803      -0.34272271 
H       1.51841218      -0.40597329       1.66016283       0.22473075       0.10099225       0.03337253      -0.18346896       0.76740640       0.38850899 
O       3.96097218       0.10452263      -1.93506808      -0.28351560      -0.33165402      -0.16092203       2.15374277       0.20646699       0.75599449 
H       4.68062776       0.45761100      -1.34137477      -0.08224360      -0.24359832       0.11985498      -1.28901351      -0.04352489      -0.42145631 
H       4.52106635      -0.49462785      -2.47970741       0.26378370       0.13563531       0.19041847      -1.10834162       0.10859302      -0.07064497 
10
Properties=species:S:1:pos:R:3:momenta:R:3:forces:R:3 energy=-6239.412616673189 pbc="F F F"
O       1.51171139      -0.21906930      -1.59864349      -0.60753177      -0.66736296      -1.23243000       1.30130560      -0.83996068       0.72669646 
H       2.52542123      -0.14641111      -1.83544650       0.02828070       0.08159616      -0.11283110       0.15389461      -0.15713461       0.04273520 
H       1.62836087      -0.27182784      -0.57664452       0.15342916      -0.01725951       0.25174875      -0.78266597       0.20697390       0.01860449 
H       1.11249588       0.59386501      -1.89306995       0.03501559      -0.05559379       0.15532934      -0.76486592       0.92439338      -0.03338260 
O       1.65783230      -0.78472004       0.91972002       0.36153407       0.18982512       0.35633896       0.91476787       0.77617836      -0.99461177 
H       0.96859267      -1.41331939       0.88191509      -0.09581016      -0.06591728       0.23433698      -1.37347194      -1.51825606      -0.09037630 
H       1.67870096      -0.54593446       1.83948316       0.02109103       0.23600543       0.03855464       0.33630751       0.63131658       0.74519772 
O       3.94885503       0.07543491      -1.83367598       0.35982087       0.02867476       0.59385976      -0.03104063       0.11755009       0.63338381 
H       4.65017798      -0.16055644      -1.21219346       0.08910798       0.05546951      -0.12208180      -0.24685859       0.05691748       0.52365126 
H       4.33710966      -0.16833922      -2.65603460      -0.34493745       0.21456255      -0.16282554       0.49262747      -0.19797844      -1.57189828 
10
Properties=species:S:1:pos:R:3:momenta:R:3:forces:R:3 energy=-6239.485134770354 pbc="F F F"
O       1.45618821      -0.38018123      -1.54401177       0.03039312      -0.71624726       0.06418339       0.52886573       0.05363899      -2.32861391 
H       2.42193112      -0.14279171      -1.86785155      -0.12535754       0.08681190       0.20506510       0.01768447       0.10940615       0.30751945 
H       1.44855226      -0.59300841      -0.59112052       0.06449898       0.09043682      -0.06616160      -0.27433265       0.05299868       1.83095422 
H       0.80549326       0.25298718      -1.87300431      -0.15262608      -0.07907137       0.09289527      -0.30675888       0.03800830       0.27318279 
O       1.77187098      -0.63698452       0.92176215       0.82131490       1.04031182      -0.23742098      -0.95402271      -1.05728013       0.84379567 
H       1.36197477      -1.02759150       1.74210800      -0.09525793      -0.03122425      -0.14309179       0.55850877       0.51447172      -1.26077610 
H       2.34083216       0.07009537       1.20785455       0.10835642      -0.06156364       0.14251699       0.44893890       0.53589396       0.43397240 
O       3.88323165       0.06043697      -1.87424912      -0.62089469      -0.40455700       0.28399597      -0.76555184       2.95044732      -1.11844442 
H       4.21463695      -0.79727175      -1.78444587      -0.05606118      -0.23817952      -0.18605985       1.46999059      -2.22208954       0.02784218 
H       4.42025509       0.57541584      -2.54108203       0.02563401       0.31328250      -0.15592250      -0.72332236      -0.97549543       0.99056771 
10
Properties=species:S:1:pos:R:3:momenta:R:3:forces:R:3 energy=-6239.137251280074 pbc="F F F"
O       1.37169963      -0.56318465      -1.52048056       0.10621296      -0.31686392       0.36432198       1.56695942      -1.45967580       1.34955920 
H       2.38332548      -0.56977343      -1.80609792      -0.20238121      -0.21955648       0.04963423      -0.64726282       0.51803679      -0.35742257 
H       1.44734023      -0.60042794      -0.45116645      -0.18784687      -0.02026455      -0.12013869      -0.05752818       1.15819042      -1.35274517 
H       0.81044021       0.07753659      -1.96781580      -0.16075281      -0.16668399      -0.15276037      -0.16589720       0.35965801       0.15221201 
O       1.89552638      -0.30255103       0.95807359       0.64254507       0.55132869       0.19006401      -0.91888719       1.30126588      -2.33893643 
H       1.51349004      -1.03833227       1.34914354      -0.10070101      -0.11481713       0.13323608      -1.41707672      -2.35483509       1.74996169 
H       2.68512313      -0.16321278       1.43273743       0.08305901       0.15105284      -0.13298395       1.84949216       0.49622277       0.72838118 
O       3.82557048      -0.08222400      -1.94881977      -0.35501936       0.58087685      -0.33862140      -0.29576190      -0.08022887       0.12637022 
H       4.64138826      -0.33648381      -2.43701309       0.09856246      -0.03539027      -0.08480290      -0.71190121       0.63546175       0.53580213 
H       3.82611116       0.82934539      -1.59356611       0.07632176      -0.40968204       0.09205101       0.79786363      -0.57409585      -0.59318224 
10
Properties=species:S:1:pos:R:3:momenta:R:3:forces:R:3 energy=-6239.2029833105535 pbc="F F F"
O       1.39244502      -0.73799467      -1.43102718       0.17732503      -0.97064718       1.31666139      -0.74333730       0.84891321       0.68260244 
H       2.32951466      -0.29330644      -1.67197824       0.00442790      -0.32077534      -0.23837034       0.44278167      -0.38107967      -0.23458266 
H       1.49084915      -0.92635544      -0.44494993       0.00986415      -0.08467119      -0.11454997       0.02603017       0.30214995      -0.18624945 
H       0.77073434       0.02843717      -1.46491658       0.01756323       0.03535532       0.30094195      -0.07865896      -0.65692859      -0.06751187 
O       2.12138637      -0.21682003       1.00467754       0.72924063       1.04746767      -0.04547898       0.36141189       0.42904093       2.01013747 
H       1.91620772      -0.47955462       1.97283432       0.00207654       0.09795455      -0.06133929       0.62323325       0.77490871      -2.25838549 
H       2.71370242       0.59140029       1.03162591      -0.02974392       0.26461378       0.02676968      -1.06340247      -1.34547098       0.33043966 
O       3.58675954       0.00737170      -2.11921193      -1.00425274       0.32955566      -1.11558282      -1.72204098       0.81748879      -0.49726591 
H       3.67759262      -0.60752299      -2.83905082      -0.01704844       0.06267077      -0.05774983       0.56632426      -0.49598433      -0.81131374 
H       4.28490388      -0.12264723      -1.51237970       0.11054762      -0.46152403      -0.01130179       1.58765847      -0.29303802       1.03212956 
10
Properties=species:S:1:pos:R:3:momenta:R:3:forces:R:3 energy=-6239.444553862093 pbc="F F F"
O       1.33263707      -0.82008349      -1.14100595       0.12675266      -0.22498314       0.84242042       0.07527196       0.12617133      -0.07093655 
H       2.19583028      -0.70375396      -1.66948793       0.16069953       0.10569394       0.01174241       0.09863302       0.11290017      -0.68487204 
H       1.52876230      -0.18341232      -0.35181196      -0.13094970      -0.17303233       0.18476848      -0.42003296      -0.75016891       0.41371139 
H       0.52847788      -0.69564497      -1.67807917       0.02413080       0.02728160       0.10259987       0.21245690       0.20209966       0.23787667 
O       2.33741514      -0.05321153       0.92656889       0.44357955       0.52036408      -0.45198255       0.00423379       0.19258616      -2.02791656 
H       2.15560873      -0.54790890       1.69159507       0.11248574       0.19004515      -0.08011717      -0.55003210      -1.51908755       1.64765862 
H       2.52408768       0.80118442       1.25639190      -0.05519299      -0.20251241       0.00033710       0.52787134       1.80217317       0.47548302 
O       3.45423044      -0.10502366      -2.27175831      -0.56612739      -0.22184369      -0.42712845       1.31909272      -1.05106099       0.72739465 
H       3.51609379       0.51688716      -2.99826571      -0.25205982       0.16739399       0.04016439       0.15167996       0.16996285      -0.33672392 
H       4.35860867      -0.50684086      -2.12141910       0.13668162      -0.18840720      -0.22280450      -1.41917463       0.71442410      -0.38167527 
10
Properties=species:S:1:pos:R:3:momenta:R:3:forces:R:3 energy=-6239.553443658571 pbc="F F F"
O       1.33218200      -0.93109218      -1.12287383       0.14120994       0.08638723      -0.22225836       1.40398389       0.49116639      -0.46167001 
H       2.16876281      -0.58050259      -1.79520888       0.11872409       0.15683314       0.16930253      -0.62277455      -0.06962657       0.43552567 
H       1.61467179      -0.52546494      -0.25033667      -0.11427312       0.11600076      -0.06707396       0.12969992      -0.13482824       0.52892126 
H       0.48359877      -0.55244508      -1.36902786      -0.01907192      -0.23078731      -0.03185635      -0.51703102       0.07472046      -0.22250897 
O       2.45594018       0.06880239       1.03857516       0.31391987      -0.15805993       0.46656296       0.32849354       1.10901146       0.57254435 
H       3.25081610      -0.29782197       1.45822894       0.27042713      -0.02500820       0.00353785      -0.21277027      -0.33373358      -0.23352356 
H       2.43843944       0.97630410       1.42814211      -0.13285385       0.30647008       0.22760026      -0.32023048      -0.82878411      -0.51948350 
O       3.32889852      -0.13679214      -2.36564009      -0.68666061      -0.38292543      -0.67265307      -0.07399908       0.65808009      -1.48673688 
H       3.36092388       0.74236745      -2.84206620       0.18559439      -0.13149179      -0.02161202      -0.17210318      -0.97088025       0.93013413 
H       3.60551832      -0.75237181      -3.07627413      -0.07701592       0.26258144       0.14845016       0.05673122       0.00487434       0.45679752 
10
Properties=species:S:1:pos:R:3:momenta:R:3:forces:R:3 energy=-6239.327997008184 pbc="F F F"
O       1.39110778      -0.92996328      -0.86459873      -0.14884485      -0.44706995      -0.07849925       0.77605790       0.70197250      -0.79472447 
H       1.98970688      -0.74186043      -1.67951379       0.07953282       0.00128294       0.12046243      -0.18852426      -0.22378697       0.34081609 
H       1.91236661      -0.36881867      -0.05100915      -0.00494022      -0.00409928      -0.06833868      -0.34053170      -0.28823051      -0.01009039 
H       0.52101720      -0.54478781      -1.06471120       0.12872291       0.03162879       0.03629066      -0.08364654      -0.09162014       0.04717666 
O       2.53709254       0.16353073       0.99260302       0.78144183      -0.06327518       0.46781960      -1.09860596      -1.21200681       1.71958952 
H       3.27444996      -0.45589900       1.22979279      -0.00248279       0.02300716      -0.16407150      -0.56939010       0.70185116      -0.02836474 
H       1.84695368       0.03983736       1.74396054       0.10631475       0.02163412      -0.04748430       1.71209841       0.47730000      -1.39973004 
O       3.17809960      -0.16155821      -2.64843670      -0.70393289       0.16022860      -0.17446016      -1.23368133       1.08471468       1.54559088 
H       3.74770086       0.53953506      -2.32616791      -0.03688150       0.09546153       0.04940516      -0.23428222       0.78325476       0.48108018 
H       3.80069645      -0.58630210      -3.18001716      -0.19893008       0.18120127      -0.14112397       1.26050580      -1.93344867      -1.90134369 
10
Properties=species:S:1:pos:R:3:momenta:R:3:forces:R:3 energy=-6239.424858210657 pbc="F F F"
O       1.51514189      -0.95044333      -0.91967340       0.71010774      -0.08407194       1.12849393       2.90365613      -0.23153718       1.53074954 
H       2.15886792      -0.48303619      -1.60597502       0.07343802       0.14527334       0.02778880      -0.37987846      -0.31256360      -0.64799195 
H       1.94957356      -0.65160773       0.01578394       0.12980875       0.02742510      -0.00906684      -0.90292501      -0.05598428      -0.66476376 
H       0.60998780      -0.76337384      -1.05263061       0.09808372      -0.19507514       0.02930418      -1.86103920       0.52737152      -0.02273121 
O       2.61705757       0.09588881       1.08506614      -0.37294640       0.38261507      -0.31222749       0.12802240      -1.79407736      -2.84815885 
H       3.54062713       0.20563760       1.21150111       0.05839359      -0.10063554      -0.19415277       1.38518259       0.12510711       0.35889662 
H       2.14856103       0.50711708       1.74958241       0.06541206      -0.15119402      -0.21319685      -1.55475837       1.49950758       2.53080835 
O       3.00549157      -0.14351239      -2.64950067      -1.03869540       0.29742426      -0.32795939      -0.40357827      -0.72089208      -0.42367911 
H       3.43615271       0.71548897      -2.69940240       0.19698904      -0.05079000       0.04066323       0.03670260       0.05641301      -0.64111966 
H       2.75088109      -0.53627110      -3.52306841       0.07940890      -0.27097114      -0.16964680       0.64861559       0.90665528       0.82799003 
10
Properties=species:S:1:pos:R:3:momenta:R:3:forces:R:3 energy=-6239.614484698267 pbc="F F F"
O       1.61565807      -1.09623748      -0.80161396       0.82067644      -0.19844056       0.20180879       1.08863349       0.34544557      -0.32012541 
H       2.13099735      -0.77480602      -1.62738189      -0.03692673      -0.19851528      -0.07869684       0.23514978      -0.15417324      -0.32902810 
H       1.94221584      -0.48367173      -0.01572658       0.06197847       0.15719448      -0.03574853      -0.59237069      -0.16854925       0.28118467 
H       0.68963109      -1.17358162      -1.06749471      -0.14194989      -0.02346311      -0.12958992      -0.38533095       0.24524055       0.58862593 
O       2.65030412       0.31791824       1.11779851      -0.35436128       0.48922440      -0.47951483       0.15278073      -0.85508033       0.07681882 
H       3.45211408      -0.16137456       1.45644659       0.12222786      -0.05055605       0.29185429      -1.06490221       0.70977539      -0.11331173 
H       2.06825846       0.53454499       1.87774211      -0.05024518       0.27878291       0.13014605       0.64909528      -0.16308307      -0.35794227 
O       2.85408151      -0.16563720      -2.82040297      -0.37944132      -1.06167055       0.31754448       0.16658187       0.91519002       0.46409293 
H       3.20016393       0.74338575      -2.68678056      -0.00602505       0.14234833      -0.40224227      -0.27335173      -0.64480208      -0.20528401 
H       3.39136920      -0.54938457      -3.52181962      -0.03593331       0.46509543       0.18443877       0.02371444      -0.22996356      -0.08503084 
10
Properties=species:S:1:pos:R:3:momenta:R:3:forces:R:3 energy=-6239.586223203931 pbc="F F F"
O       1.77815166      -1.08020894      -0.72791847       0.51391705       0.07882744      -0.36263486       0.52244976      -0.19496953      -1.01073097 
H       2.23027886      -0.83565771      -1.63680199      -0.09295847      -0.00375562       0.04622921      -0.37230740       0.28525029       0.17133587 
H       2.13962672      -0.44905576       0.01994893      -0.14954845      -0.12796775      -0.02944309      -0.44395918       0.09905742       0.50357032 
H       0.81701788      -1.11866505      -0.86951353      -0.13559815       0.05783122       0.15724942       0.11161020       0.14731209       0.40830683 
O       2.58616173       0.37451928       1.12655109      -0.05405612       0.18054759       0.52816370       0.03693148      -0.27760693      -0.11390389 
H       3.08804517      -0.03136346       1.85053700      -0.18539237      -0.05060558       0.02950203      -0.03371765       0.08182894      -0.10325873 
H       1.91241291       0.93180898       1.53282723       0.12937219      -0.02317968       0.09061489      -0.00271545       0.18338749       0.12648452 
O       2.81335391      -0.19794464      -2.87683456      -0.33091785       0.32763770      -0.46719603      -1.03399011      -0.19654014      -0.64736760 
H       2.31015253      -0.18481446      -3.71773036      -0.00000451      -0.35102913       0.04118286      -0.40210117       0.62597416       0.59008296 
H       3.46261284      -0.81713427      -3.17721624       0.30518667      -0.08830618      -0.03366813       1.61779953      -0.75369380       0.07548070 
10
Properties=species:S:1:pos:R:3:momenta:R:3:forces:R:3 energy=-6239.368655198114 pbc="F F F"
O       1.93819293      -1.01143372      -0.68549362       0.79358957       0.42034112       0.01830710       0.96217224       1.31981231      -1.84325226 
H       2.37609911      -0.57010838      -1.60759908      -0.00502250      -0.08266102       0.20631751      -0.28615822      -1.29949331       0.99651526 
H       2.11147004      -0.35633921       0.11791176       0.12650011      -0.09448539       0.14367586      -0.36310768      -0.43879066      -0.04708223 
H       1.02126698      -1.13178920      -0.98649583       0.01450894      -0.03312688      -0.00954789      -0.21607785       0.00955872       0.70626750 
O       2.48893298       0.50527060       1.21232121      -0.42147593       0.22256855      -0.10965141       0.13347020      -0.15297150      -0.65734551 
H       3.25874907       0.49707537       1.77225199       0.05352232       0.25445252       0.14005513       0.93978835      -0.30705837       0.15751035 
H       1.83778291       0.90891104       1.76404515      -0.32619154      -0.09949566       0.09791490      -1.17019806       0.56210969       0.50140754 
O       2.67927662      -0.46032826      -3.01638196      -0.07455379      -0.66487237      -0.81095095       2.44589923       1.49475073      -1.49576564 
H       3.18207023      -1.12340399      -3.53316319       0.11563436      -0.14771925       0.34553464      -0.82160385      -0.90783753       0.59978616 
H       3.30382479       0.26844148      -3.34471361      -0.27651154       0.22499838      -0.02165489      -1.62418436      -0.28008007       1.08195881 
10
Properties=species:S:1:pos:R:3:momenta:R:3:forces:R:3 energy=-6239.452950688 pbc="F F F"
O       1.97734343      -0.94672141      -0.75219283      -0.30452226       0.72631772       0.76799480      -2.04067822      -0.49691987       3.25746058 
H       2.34131790      -0.58974229      -1.57119742       0.07621078       0.07782541      -0.12137008       0.74195214       0.52166742      -2.11793116 
H       2.06016975      -0.34065631       0.11480571      -0.14883162      -0.00861252       0.29619770       0.32217241      -0.32111581      -0.61384404 
H       1.04038931      -1.25937637      -0.87267003       0.21630723      -0.11079913      -0.33380721       1.07429309       0.32338300      -0.01771323 
O       2.39473404       0.56268540       1.30524664      -0.58871099      -0.34680580       0.19156542       0.05008048       0.50647507       1.47371254 
H       3.27749126       0.77331158       1.70515887       0.13433427       0.10461053      -0.04215841      -0.82951744      -0.40466387      -0.73578743 
H       1.76984679       0.78765149       2.04599192      -0.12579632       0.15625229       0.04447271       0.55310659      -0.35357972      -1.08548313 
O       2.74161810      -0.58485750      -3.06719685       0.99676954      -0.20133809      -0.86228387      -0.82258095       1.42943043       0.24440980 
H       3.48303758      -1.07004828      -3.34638390      -0.04569680      -0.14459549      -0.00528792       1.62300270      -2.14969697      -0.31977123 
H       3.00325515       0.22977401      -3.50319596      -0.21006384      -0.25285492       0.06467688      -0.67183080       0.94502032      -0.08505270 
10
Properties=species:S:1:pos:R:3:momenta:R:3:forces:R:3 energy=-6239.610458381915 pbc="F F F"
O       1.93152578      -0.90367393      -0.77984385      -0.50736946      -0.22626309      -0.25204416       0.49978706       1.19842336       2.24647079 
H       2.30241017      -0.59062923      -1.64862044      -0.09835026       0.07992638      -0.20528319       0.33922887      -0.12600408      -1.16640604 
H       1.94840484      -0.21399397       0.02732437       0.01918153      -0.44911966      -0.33660866       0.33224406      -0.49069282      -0.31604284 
H       1.10628292      -1.37110393      -0.79967083      -0.03794941      -0.11533376       0.00929342      -0.93738917      -0.53355646      -0.39659901 
O       2.19295338       0.58077785       1.30158888      -0.35828124       1.15099892       0.78490469      -0.96094906      -0.16473661      -1.53363510 
H       2.88366204       0.35305548       1.90512153      -0.36935548       0.03743282       0.13749629       0.67146989      -0.08452080       0.84412882 
H       1.61643891       1.26182720       1.66329195       0.09195289      -0.17170666      -0.38961268       0.13518533       0.04681760       0.23205486 
O       3.01747570      -0.61805857      -3.01675463       1.38858817      -0.51482743      -0.03568992      -0.49345401      -2.81665794       2.31118594 
H       3.50852995      -1.42230396      -3.27994106       0.01834258      -0.21563604       0.24623791      -0.24976689       0.79805825      -0.04279002 
H       3.16124674       0.07061619      -3.59868279      -0.14675933       0.42452853       0.04130630       0.66364391       2.17286951      -2.17836740 
10
Properties=species:S:1:pos:R:3:momenta:R:3:forces:R:3 energy=-6239.360225397994 pbc="F F F"
O       1.87018330      -1.07951697      -0.86377538      -0.24716443      -0.15008139       0.36568649      -0.27033034       1.18214454       2.52571367 
H       2.64201873      -1.09598601      -1.55527229      -0.07681828       0.06945844      -0.12424937      -0.39944608       0.98826509      -0.28695846 
H       1.87758094      -0.31987426      -0.04292971      -0.04124821       0.18716437      -0.13709091       0.31889266      -1.12128434      -1.35156220 
H       1.00503363      -1.05896291      -1.29472612      -0.15041786      -0.15398588      -0.31018202      -0.06732963      -0.13245231      -0.22582963 
O       1.96447433       0.66618149       1.13741783      -0.95717859      -1.16743652      -1.77521447      -0.00436722      -0.74234907      -0.16915294 
H       1.95206806       0.30971077       2.03956110       0.14720534      -0.03970521      -0.04204498       0.02225182      -0.01662743      -0.17695876 
H       1.82260974       1.61462548       1.22462660       0.24664696       0.41997944       0.02283279      -0.06059688       0.15916002      -0.19434240 
O       3.29776912      -0.57019131      -2.78124110       1.34331528       0.75196972       1.93755121      -0.90719382       0.09187340       0.76597689 
H       4.03820788      -1.10026867      -3.09081500      -0.08197824      -0.04434309       0.05721251       0.52161314       0.82946298      -0.43995365 
H       3.34068691       0.41392919      -2.81180812      -0.18236198       0.12698011       0.00549875       0.84650635      -1.23819288      -0.44693253 
10
Properties=species:S:1:pos:R:3:momenta:R:3:forces:R:3 energy=-6239.403222902971 pbc="F F F"
O       1.62652787      -1.10704800      -0.92301904      -0.82141341       0.06392437      -1.09746857      -0.00804822       0.01911666      -1.46445610 
H       2.48461444      -0.83259639      -1.48440847       0.01107443       0.13047712      -0.05291477      -1.10045538       0.08061877       0.19683756 
H       1.51738194      -0.46995429      -0.08123095       0.24475182      -0.18125804       0.15942920       0.48413711       0.02502181      -0.32472357 
H       0.83468840      -1.18978409      -1.53348659       0.11248941      -0.02398154      -0.32638676       1.10893648       0.22744858       1.01740391 
O       1.86263197       0.46808032       0.92977570       0.11906998      -0.79605923       0.29587617       2.51626385       0.67160981       1.16998893 
H       1.56733705       0.33246742       1.84636148      -0.12530965       0.19742743       0.05147012      -0.35773901      -0.02893089      -0.18483899 
H       2.85218726       0.72212393       1.09069564       0.03370191      -0.02290544       0.19007028      -2.42714267      -0.59437534      -0.78365566 
O       3.63312204      -0.27522955      -2.48072137       0.06408384       0.64571637       1.03031165      -0.50588882      -0.82101049       2.33468218 
H       4.20511190      -1.03559071      -2.61530984       0.09605474       0.11636003      -0.14024492       0.32906974       0.08514327      -0.62797306 
H       3.37790459       0.13610727      -3.28782355       0.26549694      -0.12970107      -0.11014239      -0.03913307       0.33535781      -1.33326518 
10
Properties=species:S:1:pos:R:3:momenta:R:3:forces:R:3 energy=-6239.458228165051 pbc="F F F"
O       1.54812603      -0.98519009      -1.24111817      -1.29670890       0.44856974      -0.72649683      -0.28210693       0.63848156      -0.02229849 
H       2.48930541      -0.75888537      -1.68127505      -0.01146099       0.09880540      -0.01403931      -0.73108908       0.07213098      -0.66002324 
H       1.69160448      -0.58419978      -0.31096024       0.04607629      -0.13141696       0.22982630      -0.26215484      -0.03983245      -0.02501742 
H       0.79072806      -0.52662016      -1.71009670       0.28119812      -0.14345373      -0.25482883       1.14660106      -0.59535716       0.60034506 
O       1.90070557       0.28797644       0.95538977      -0.59545486      -0.21732064       0.32260612      -0.71785923      -0.04382404      -0.31722808 
H       0.98851925       0.45076008       1.22400892      -0.07920216      -0.05059633      -0.10496108      -0.14648085       0.17086074       0.16537661 
H       2.40308770       0.46225731       1.75324154      -0.07895326      -0.23684413      -0.11267536       0.53613713      -0.12722881       0.18547911 
O       3.67303402      -0.27004595      -2.21350509       1.16658933       0.46422493       0.67265257       0.94122682       0.01477303      -0.06249941 
H       4.49948784      -0.64115658      -1.89267346       0.12199037      -0.06293296      -0.05657171       0.19596390      -0.38358843       0.61984846 
H       3.98309971       0.10282493      -3.04638063       0.44592606      -0.16903533       0.04448813      -0.68023798       0.29358459      -0.48398259 
10
Properties=species:S:1:pos:R:3:momenta:R:3:forces:R:3 energy=-6239.619361333534 pbc="F F F"
O       1.56388288      -0.79933347      -1.37802716       0.71923205       0.62166889      -0.44735838      -0.83891332      -0.36480632       0.54995778 
H       2.48215914      -0.58577044      -1.64029132       0.09313134       0.04277465      -0.22682886       1.39763204       0.06452546      -0.49305737 
H       1.42589883      -0.45431178      -0.39576329      -0.04822851       0.23157759       0.14969584      -0.01617651       0.33067141      -0.05199760 
H       0.93997717      -0.43624016      -2.01811770       0.31769140      -0.26800743      -0.05983607      -0.31192124       0.05700035      -0.08794914 
O       1.49824329       0.12302188       0.90755474      -1.34776191      -0.30499932       0.36580912       0.74233782      -0.18369859       1.05483818 
H       1.34528374       1.05694889       1.15166716       0.00061733       0.03469634      -0.27482186       0.07424261      -0.53386751      -0.12070297 
H       2.10952348      -0.27000778       1.58738993      -0.14356652      -0.15860202      -0.02507820      -0.90284584       0.57118594      -0.81175348 
O       4.01961949      -0.31000962      -2.01732944       0.34409693      -0.15936272       0.26887656       0.49341332       0.02126942       0.00690436 
H       4.88350982      -0.59947868      -1.68915009       0.12102612      -0.09382003       0.08447028      -0.29412160      -0.29745330       0.49246046 
H       4.29626526       0.09638674      -2.84131349      -0.05623823       0.05407405       0.16507158      -0.34364727       0.33517313      -0.53870023 
10
Properties=species:S:1:pos:R:3:momenta:R:3:forces:R:3 energy=-6239.645660863808 pbc="F F F"
O       1.75840054      -0.73269703      -1.41789085       0.48946996      -0.25589475       0.61656528      -0.40127208      -0.10957281      -0.09555096 
H       2.66516095      -0.53254831      -1.81952254      -0.18948711      -0.19194399      -0.07668452       0.79204938       0.35626467       0.32131008 
H       1.61058240      -0.39772878      -0.45361126      -0.20483647      -0.08606761      -0.00854475       0.13931551      -0.01061652       0.52034021 
H       1.11562118      -0.27562296      -1.96407981       0.11828146       0.16441767      -0.08196732      -0.69036489       0.06547179      -0.46477482 
O       1.21814936      -0.02790368       0.93533092      -1.25000221      -0.27276846       0.31151163       0.12421393       0.03371376      -2.67835134 
H       1.44141681       0.80396605       1.31667820       0.17326499      -0.01900252       0.00290793       0.20173636       0.80474712       0.97166826 
H       1.06068674      -0.71669989       1.54613371      -0.18824317      -0.16503711      -0.35745269      -0.23498329      -0.88004370       1.51428989 
O       4.12917440      -0.19143437      -2.00225958       1.15879030       0.62764586      -0.16366110      -0.84891730      -1.15075287       0.78234168 
H       4.61159323      -1.02991974      -1.95934235      -0.08825363       0.03351727      -0.09285480       0.31016515       0.28133314      -0.15601686 
H       4.59696673       0.41189026      -2.55917063      -0.01898412       0.16513364      -0.14981966       0.60805724       0.60945543      -0.71525614 
10
Properties=species:S:1:pos:R:3:momenta:R:3:forces:R:3 energy=-6239.458172051036 pbc="F F F"
O       1.92708992      -0.89228237      -1.25893308       0.81730437      -0.91266593       0.27307437       1.71299786       0.59545896      -0.60729653 
H       2.98821070      -0.62023095      -1.55751061       0.09992254      -0.08663789      -0.06357295      -1.08113838       0.14836083       0.40389602 
H       1.52852922      -0.36248055      -0.44736452      -0.11604470       0.00233531       0.23640618      -0.09565694      -0.43773934       0.15933930 
H       1.41248534      -0.70089580      -2.05345106       0.09321696       0.00100681       0.09581187      -0.43658257      -0.10933171      -0.11378032 
O       1.00267158       0.04005895       0.86492241       0.56881039       0.59529881      -0.70715449      -0.54226372      -0.33490114      -0.02689094 
H       1.76996841      -0.02153500       1.46066388      -0.05631508       0.01475851       0.28522727      -0.74720108      -0.06491079       0.33345571 
H       0.18412921      -0.37891132       1.25435978      -0.32353390       0.03498317      -0.21680645       1.48882434       0.56675950      -0.27994134 
O       4.19649629      -0.05942161      -2.05955980      -0.78220371       0.51852084      -0.06267052      -1.18837294      -0.13435319       0.29517327 
H       4.88622818      -0.72951537      -2.16265290      -0.19960737      -0.11453525       0.11895952       0.18522673       0.24680450      -0.48014016 
H       4.00656876       0.43583372      -2.88294478      -0.10154950      -0.05306437       0.04072520       0.70416669      -0.47614763       0.31618499 
10
Properties=species:S:1:pos:R:3:momenta:R:3:forces:R:3 energy=-6239.605932293874 pbc="F F F"
O       1.94234242      -1.20864487      -1.26686524      -0.24413988      -0.45782817       0.47696474      -0.71682981      -0.00288582       0.04466639 
H       2.66782906      -0.70707199      -1.78074611      -0.17030883      -0.06632364       0.22127148       0.32309539       0.30299092       0.01769833 
H       1.64625388      -0.66135591      -0.47835494      -0.36094712      -0.18441551       0.08236582       0.31820964       0.38367618       0.87794577 
H       1.10958228      -1.34829293      -1.75050742       0.06092300      -0.24893655      -0.14174879       0.29175831      -0.23759667      -0.55597859 
O       1.19794640       0.17945486       0.83992688       0.49586843       0.29509351      -0.26374338      -1.48666143      -0.62570199      -0.79345110 
H       1.70907887       0.77787548       1.36086467       0.30697419       0.05455896      -0.36455883       0.80798339       0.68360886       0.64293058 
H       0.26371936       0.39275136       1.05308478       0.43598413      -0.00820682       0.09742219       0.69977971      -0.25128477      -0.16769845 
O       4.00575952       0.03690517      -2.06101965      -0.95566356       0.23092563      -0.19363759       0.17376598      -0.44442377       0.01114057 
H       4.80591585      -0.52507991      -2.12285953       0.46672253       0.12275274      -0.07307354      -0.42191304       0.64063656      -0.01801937 
H       4.25962453       0.97335569      -2.12458160      -0.03541291       0.26237985       0.15873790       0.01081186      -0.44901950      -0.05923413 
10
Properties=species:S:1:pos:R:3:momenta:R:3:forces:R:3 energy=-6239.240714653872 pbc="F F F"
O       2.00324211      -1.41419837      -1.05109747       0.46790373      -1.60028629       0.37521471       0.07095856      -1.16614978      -0.84854311 
H       2.64246654      -0.83509880      -1.62216780      -0.10844552       0.14682780      -0.12821016      -0.21523102       0.18802507       0.31274959 
H       1.83837639      -0.91368173      -0.21074004       0.00539875       0.11751869      -0.18726537      -0.09461099       1.08685459       0.62743776 
H       1.11888683      -1.49980153      -1.43393158      -0.02066565       0.04911023       0.09239011      -0.08422534      -0.18237962      -0.53973683 
O       1.42682478       0.35989763       0.56200675       0.83194351       0.45205457      -0.40861876       0.16640363      -0.46051221      -1.33555966 
H       2.28028751       0.74486415       0.77741500       0.06872477       0.33204700       0.14236787      -0.13241045       0.22291554       0.91736292 
H       0.95264298      -0.01054678       1.29797289      -0.19020437      -0.04217946       0.01491336      -0.02877124       0.32705875       1.22329021 
O       3.66684897       0.10143251      -2.01336669      -0.70725070       0.49654454       0.08576166       1.90591363       0.90289501      -0.76380449 
H       4.43313432      -0.24100298      -2.52460679      -0.38184011       0.17092642       0.17286584      -0.65021989      -0.30501566       0.23458738 
H       3.97604114       1.03182808      -1.89690713       0.03443560      -0.12256351      -0.15941925      -0.93780688      -0.61369170       0.17221622 
10
Properties=species:S:1:pos:R:3:momenta:R:3:forces:R:3 energy=-6239.45846442889 pbc="F F F"
O       2.01360962      -1.54249265      -0.90962547      -0.33590952       0.40949551      -0.22629807       1.01763342      -1.63687101      -0.69798008 
H       2.67512852      -1.14278091      -1.52833578      -0.08548254       0.19626342       0.08591255       0.25706708       0.66945625      -0.19386880 
H       1.78800356      -0.91994487      -0.17252725       0.16654529      -0.10284850       0.13276106      -0.56386767       1.36073773       0.87447926 
H       1.26663548      -1.90846177      -1.37642257      -0.02209023      -0.10230451       0.06399950      -0.73660559      -0.32669079      -0.32071682 
O       1.54174077       0.37161087       0.50568803       0.03845732      -0.44474779       0.01592400       0.19191191       0.16254633       0.19184135 
H       2.33694109       0.93884957       0.44422312      -0.02913604      -0.02821297       0.04618620      -0.71335514      -0.12224117       0.49405098 
H       1.01752129       0.56312424       1.30743584       0.40361985       0.18323332       0.00849119       0.57342825       0.10635391      -0.37561924 
O       3.56996935       0.18456615      -2.07846697      -0.14480253       0.13042112       0.04701082      -2.31270051       0.35149115       0.11366815 
H       4.49311259       0.26433521      -2.14881173       0.13334660      -0.12650533       0.13737156       2.18315045       0.01045554      -0.19302869 
H       3.21366613       1.01231678      -2.45680877      -0.12454820      -0.11479426      -0.31135881       0.10333781      -0.57523793       0.10717390 
10
Properties=species:S:1:pos:R:3:momenta:R:3:forces:R:3 energy=-6239.371826813865 pbc="F F F"
O       2.02643634      -1.43519286      -0.96994359      -0.30275343       0.29328602      -0.47920385       2.22261872       1.57009038       1.74128448 
H       2.70598226      -0.68574328      -1.56119059       0.11117457      -0.06765905       0.01301190      -0.41025474      -0.96732082       0.46070962 
H       1.76212648      -0.95687336      -0.08374457       0.37739291      -0.09058626       0.14438186       0.10528947      -0.26319847      -1.45163645 
H       1.32326395      -1.63551515      -1.54616049      -0.20717470      -0.11150093      -0.06325112      -2.03453555      -0.61192986      -0.81150497 
O       1.63211666       0.43415080       0.72365745       0.34341484       0.45902750       1.02794134      -0.68947320      -0.78290567      -0.40295691 
H       2.23531979       1.05463893       1.08598986      -0.21537287       0.08434013       0.38750912       1.53814232       0.86094817       0.33705194 
H       0.86722998       0.61699496       1.25987191      -0.02081744       0.01031377       0.05034894      -1.01055603      -0.18352087       0.28790217 
O       3.47098492       0.03410434      -2.22680297      -0.06871316      -0.57494980      -1.14646737       1.49766370       0.39266369       0.22108109 
H       4.44395165      -0.01057711      -2.05332311       0.23425483      -0.03753338       0.05403830      -0.93416635      -0.04316271       0.04313046 
H       3.38618335       0.11694667      -3.18054277      -0.25140554       0.03526199       0.01169088      -0.28472835       0.02833616      -0.42506143 
10
Properties=species:S:1:pos:R:3:momenta:R:3:forces:R:3 energy=-6239.490106458149 pbc="F F F"
O       1.94469193      -1.35123578      -0.87575529       0.17836099       0.54845385       0.94289669       0.28190886      -0.32489609      -2.64002174 
H       2.56596613      -0.72340398      -1.40472006       0.15305094      -0.06248207      -0.04876905       0.67283560      -0.50010792      -0.38806900 
H       1.68727260      -0.72876377      -0.14801157      -0.08403045       0.15498701       0.30688543      -0.91413601       0.76146835       1.42383635 
H       1.22925223      -1.52683000      -1.54287271      -0.09937132      -0.01776431      -0.42775309       0.33478292      -0.09790543       1.00104335 
O       1.67166104       0.36745060       0.81156978      -0.09650209      -0.68397759      -0.36383368      -0.79031543       0.69648083       1.26834693 
H       2.26345386       0.29392156       1.59096951       0.09516305      -0.27981089      -0.13786897      -0.42442882       0.09924605      -0.47194656 
H       0.83839514       0.80081346       1.14470260      -0.01687097       0.19554303      -0.02625103       1.13725154      -0.56608389      -0.43364215 
O       3.54110613       0.00201729      -2.42901299       0.21369196       0.09414102      -0.41360365      -0.18771167      -1.26552525       1.38184911 
H       4.51064369      -0.02332072      -2.37183311      -0.24597968      -0.03263718       0.06910147      -0.45855118       0.39278690      -0.41360016 
H       3.18590842       0.64283994      -3.02815781      -0.09751243       0.08354713       0.09919588       0.34836421       0.80453646      -0.72779613 
10
Properties=species:S:1:pos:R:3:momenta:R:3:forces:R:3 energy=-6239.4449657346395 pbc="F F F"
O       2.02194893      -1.32854305      -1.09396271       1.06968027      -0.12576626      -0.52360365      -1.35379225      -0.61673492      -1.85383561 
H       2.68803718      -0.69979510      -1.84091870       0.06012246       0.10361940      -0.09624807      -0.27077234      -0.39873702       0.85782236 
H       1.81636385      -0.80703607      -0.25880261      -0.04938998       0.10498997       0.01820311      -0.07368950      -0.05607160      -0.03470115 
H       1.20527034      -1.76656995      -1.55304480       0.02389246      -0.03460323      -0.24674418       1.96445651       1.23295001       1.46822880 
O       1.67876618       0.30579897       1.03876376      -1.17356883      -0.22374591       1.50783509      -0.91482785      -0.44817370      -1.24120474 
H       2.18698227       0.31464214       1.84829678       0.07197259       0.13045537       0.13001277      -0.04117278      -0.04606565       0.54810123 
H       0.72068017       0.27623777       1.23643555       0.34932985      -0.26141005      -0.31743926       0.79378007       0.25094392       0.41379375 
O       3.45343175       0.07445760      -2.45025220      -0.68060748       0.14784731      -0.49767168      -1.28007406       1.45932423       0.62133541 
H       4.29560073      -0.13889024      -2.82685417       0.02864887       0.08807843      -0.17439580       0.99540838      -0.30371484      -0.36961649 
H       3.42052922       1.02525001      -2.17056097       0.29991978       0.07053498       0.20005167       0.18068383      -1.07372042      -0.40992358 
10
Properties=species:S:1:pos:R:3:momenta:R:3:forces:R:3 energy=-6239.518792251709 pbc="F F F"
O       2.17939318      -1.24048882      -0.95065055       0.00334807       0.00888777       0.02513337      -1.73375674      -0.19523161      -0.96192476 
H       2.56628121      -0.60220255      -1.66327613       0.02864707       0.17703278      -0.17209467       0.37517361      -0.19381152       0.29009059 
H       1.96361793      -0.70941867      -0.07122178      -0.19286590       0.15195507      -0.06377184      -0.35579133      -0.05958805      -0.04536409 
H       1.26907249      -1.56936941      -1.25740022       0.37136168      -0.06922575      -0.04092974       1.72431874       0.40498681       0.35193333 
O       1.48735507      -0.00733182       1.05100408      -0.07113586      -0.78869028       0.35210394       1.34071200      -0.42658414      -1.21149492 
H       2.23283984       0.32502627       1.55630279      -0.03383250      -0.06862510       0.13845250      -0.44144658       0.32441698       0.76417182 
H       0.62623849       0.08882201       1.42973061      -0.19124825       0.02662274       0.21605773      -0.61055441       0.32119253       0.82692598 
O       3.47425780       0.29402576      -2.58564669       0.23606302       0.45700489      -0.18463976       0.79702956       0.57752755       0.69019637 
H       3.56104181      -0.01592241      -3.48597374      -0.13938184       0.16908041       0.05696211       0.06187825      -0.10996592      -0.58356652 
H       4.32294339       0.77433276      -2.39355829      -0.01095549      -0.06404255      -0.32727365      -1.15756311      -0.64294264      -0.12096780 
10
Properties=species:S:1:pos:R:3:momenta:R:3:forces:R:3 energy=-6239.515434802735 pbc="F F F"
O       2.31511521      -1.20120080      -1.09463540       0.34651691       0.21572537      -0.15482542       1.59114413       1.72259383       1.92660289 
H       2.78721467      -0.59938819      -1.79084711      -0.08657525       0.03671533       0.03888615      -0.14440465       0.16164437      -0.25359183 
H       2.10319777      -0.68692448      -0.21317700      -0.19593410       0.01119666       0.11478671      -0.49358612      -0.76622489      -0.69299038 
H       1.60346825      -1.70914725      -1.42941655       0.14090121       0.30800653       0.14875508      -1.48641442      -0.91476090      -0.54595706 
O       1.32517397      -0.09338632       1.20389222      -0.37755578      -0.49241316      -0.19038651      -1.71232726      -0.78401799      -1.07624516 
H       1.77892924       0.03634766       2.02627980      -0.10647211      -0.10731133       0.02472406       0.37656817       0.12785884       0.87680292 
H       0.37835808      -0.34045387       1.42893907       0.04384566      -0.09120911       0.09854911       1.69573495       0.48703282      -0.29433384 
O       3.50696737       0.35332646      -2.60454912       0.25831857       0.02941433      -0.12554137      -0.07263152      -0.62543715       0.94366005 
H       3.39846666       0.82442249      -3.41113997      -0.02932297       0.11649553       0.06915870      -0.65120115       0.54254095      -1.32330804 
H       4.39319235       0.56746816      -2.33732849       0.00627785      -0.02662015      -0.02410650       0.89711786       0.04877011       0.43936046 
10
Properties=species:S:1:pos:R:3:momenta:R:3:forces:R:3 energy=-6239.459580591807 pbc="F F F"
O       2.30076394      -1.04181395      -0.93312264       0.44875607       0.32609935      -0.14699027       0.93987271      -0.88971659      -1.13885214 
H       2.97784707      -0.51295736      -1.49029047       0.17318927      -0.10902448      -0.08418805      -0.34591338       0.30104686      -0.39940862 
H       1.71676628      -0.60003668      -0.24448532      -0.07390565      -0.20199016      -0.10541837      -0.52895079       0.36467344       0.91875709 
H       1.80449386      -1.70768515      -1.42963078      -0.07985274      -0.15926607      -0.09405844       0.18432465      -0.02192632      -0.25471429 
O       1.14816951      -0.23472771       0.97896975      -1.47440492       0.33238132      -0.16075539       3.35170748       1.62978231      -0.70328396 
H       1.88515493      -0.25563829       1.62205938       0.03308315       0.01249873       0.08360230      -0.32722932       0.22063066      -0.28738855 
H       0.45340136      -0.58798989       1.44010392       0.03774020       0.02220043      -0.06412854      -3.28770747      -1.44633133       1.66447333 
O       3.67886936       0.34548056      -2.53938821       0.81102023      -0.27872027       0.54562133       0.75884554       0.94681194      -0.51177853 
H       3.26467638       1.15259075      -2.93296540      -0.00606147       0.17202780       0.16169644       0.37538683      -0.87908553       0.43570727 
H       4.64925744       0.44215360      -2.71927678       0.13043587      -0.11620665      -0.13538101      -1.12033625      -0.22588544       0.27648840 
10
Properties=species:S:1:pos:R:3:momenta:R:3:forces:R:3 energy=-6239.402902577636 pbc="F F F"
O       2.33960123      -1.18893971      -0.99328700      -0.29597167       0.09642187      -0.07263580       0.82324287       1.24104776      -1.01507460 
H       3.06762568      -0.50620763      -1.35831049      -0.15296635       0.09890185      -0.15452601      -0.74382939      -0.42865661       0.17092846 
H       1.90039456      -0.76426057      -0.20239026      -0.05944448      -0.04991584       0.45445102      -0.26072699       0.21689126       1.12469599 
H       1.63489460      -1.14511420      -1.66863724      -0.05265459       0.09796641      -0.04849045       0.07977121      -0.31929326      -0.22046250 
O       0.95684295      -0.13110485       0.94996695       0.63532058       0.12445919      -0.35710142       1.77924694       0.96715021       0.51475787 
H       1.12176720       0.32222203       1.80765891       0.07046590       0.08855139      -0.07653899       0.21406775      -0.32036882      -0.83939363 
H       0.09433500      -0.46969303       1.05367249      -0.27500593      -0.15498830      -0.12750974      -1.87232385      -0.79839976       0.06650493 
O       3.84302951       0.37076222      -2.45024326       0.18127380      -0.39595164       0.21278334      -0.55028293      -1.92149501       0.30481664 
H       4.37894311       1.14223965      -2.56791054       0.07946963       0.04433494      -0.08017616       0.48262737       1.03990438       0.11200852 
H       4.36839669      -0.35954125      -2.81821578      -0.13048690       0.05022014       0.24974421       0.04820701       0.32321984      -0.21878170 
10
Properties=species:S:1:pos:R:3:momenta:R:3:forces:R:3 energy=-6239.3764864472805 pbc="F F F"
O       2.19794588      -1.11036540      -1.16778796      -0.54320084      -0.55295635      -1.79662346       0.02830078      -0.33006445      -0.06454166 
H       2.94676374      -0.55491570      -1.65541892      -0.23822652      -0.28881840      -0.04132411       0.17154202       0.25355567       0.68018160 
H       1.74243399      -0.78581919      -0.26705803       0.05329211      -0.05418168      -0.10630412      -0.01086809       0.58034109      -1.04211873 
H       1.66939924      -1.55547307      -1.85362931       0.23917104       0.03938487      -0.05988577      -0.32116507       0.02776139       0.59450047 
O       0.99254460      -0.10461688       0.91288137      -0.26108219       0.38447639       0.91228078      -0.45143484      -1.99255442      -1.85135510 
H       1.61857585       0.34066203       1.46469835       0.02733478       0.04833538      -0.09451199       0.56156902       0.18981613       1.14947720 
H       0.76993145      -1.00818445       1.23588492      -0.01601381       0.06800223      -0.01442871       0.10404118       1.13921766       0.71689355 
O       3.91139959       0.28244229      -2.24398650       0.86536548       0.42791426       0.78115473      -0.84781611       0.64390814      -0.26174098 
H       3.55313002       1.16669856      -2.46536558      -0.05391038      -0.20111159       0.08145003       0.50239798      -0.48824598       0.03788587 
H       4.86265063       0.35094187      -2.12864979      -0.07272967       0.12895487       0.33819260       0.26343313      -0.02373523       0.04081777 
10
Properties=species:S:1:pos:R:3:momenta:R:3:forces:R:3 energy=-6239.507933653179 pbc="F F F"
O       2.02188082      -1.15017284      -1.27551363      -0.08884635      -0.08047725       0.56748646       0.87748884       0.47846039       1.83454553 
H       2.66890467      -0.55922321      -1.71413016       0.00158100      -0.13254499      -0.22274278       1.16874920       0.60278509      -0.45716049 
H       1.76832007      -0.85265874      -0.31856219      -0.05392734       0.37483938      -0.25885979      -0.70140769       0.15760566      -0.31580093 
H       1.45943925      -1.65553242      -1.83010471      -0.09946629       0.27611984       0.00027285      -1.16329057      -0.82972006      -0.71475355 
O       1.09721164      -0.11440168       0.89662536       0.18595266      -0.30948909      -0.46702620       0.22765839      -0.90812650      -1.06492633 
H       1.46283359       0.49400002       1.53086654       0.06103860      -0.01078647       0.31286769       0.09442893       0.40452248       0.50831179 
H       0.13729190      -0.12615707       0.95531093       0.09680539       0.26860616      -0.12493916      -0.09670863       0.18370361       0.27304759 
O       4.02806887       0.29764357      -2.10142043      -0.45605939      -0.31133959       0.33657765       0.06537913       0.14932816      -0.08956282 
H       4.02291713       0.87841937      -2.88508797       0.20803245      -0.04923840      -0.12027759       0.27068460      -0.24561684       0.48356324 
H       4.92463170       0.32091627      -1.70280260       0.14488927      -0.02568960      -0.02335914      -0.74298221       0.00705801      -0.45726402 
10
Properties=species:S:1:pos:R:3:momenta:R:3:forces:R:3 energy=-6239.296732818326 pbc="F F F"
O       1.98153319      -1.03679807      -1.29698498      -0.88086223       0.24051100      -0.71067218       3.01840639       1.50364553       1.27200519 
H       2.84447345      -0.40055528      -1.60450337       0.30217216      -0.14231877      -0.08990314      -0.51966225      -0.98049168       0.08828777 
H       1.66897451      -0.61671643      -0.37865142       0.07656429       0.31482541      -0.23899394      -1.34862494      -0.33270940      -0.39663534 
H       1.48172328      -1.34368749      -2.02269723       0.02141821      -0.02055997       0.13485015      -1.65876946      -0.50931470      -0.89643793 
O       1.18187794      -0.14686445       0.82943694       0.48080002      -0.17314748       0.57848903       1.32640192      -0.61758656       0.91716887 
H       1.83794108      -0.29534654       1.56088189       0.00361843      -0.20927347       0.10822797      -1.00271058       0.28626258      -0.68849968 
H       0.78025194       0.71533186       0.96221839      -0.06761618       0.19044286      -0.06381179      -0.11696302       0.32456982       0.06600773 
O       3.93619384       0.24667862      -1.98732825       0.14259598      -0.28561272       0.16566615       2.18740422      -1.63987371       0.97926643 
H       3.81541391       0.30929095      -2.91803950      -0.05535965      -0.20069356       0.22135794      -0.27765666       0.72024788      -1.80685166 
H       4.77037576      -0.34387322      -1.96738281      -0.02333101       0.28582671      -0.10521019      -1.60782563       1.24525022       0.46568862 
10
Properties=species:S:1:pos:R:3:momenta:R:3:forces:R:3 energy=-6239.344827748843 pbc="F F F"
O       1.85508013      -1.13427378      -1.40052279       0.79550376       0.16131048      -0.00804728       2.47519571       0.92907478      -0.77228079 
H       2.74549148      -0.61774999      -1.68555505      -0.28654361      -0.12886358       0.00447340      -0.47353528      -0.44447278       0.32399472 
H       1.63685904      -0.75836220      -0.48280919       0.01865096       0.03838503       0.18529995      -0.99068436       0.34005221       0.20452552 
H       1.30591077      -0.86662570      -2.15367265       0.09895360       0.06394291      -0.20229677      -0.99830050      -0.10317021       0.34599721 
O       1.23376000      -0.06457225       0.92917774      -0.02719580       0.30469451      -0.31953908      -0.57685564       1.35993224      -2.08297196 
H       1.36008358      -0.50653117       1.75142722      -0.29052188       0.12903083      -0.23906215      -0.18213395      -0.24623385       1.28785361 
H       0.61420138       0.71463488       0.99024349      -0.07306495      -0.21160529      -0.05801211       0.95346490      -1.37368295       0.38949720 
O       4.05123198       0.19648938      -2.06259594      -0.09414103      -0.45099395       0.85137463      -0.02737509       0.37538636       0.53518628 
H       4.28579832       1.14026962      -2.22600303       0.00446543       0.30555828       0.00982879      -0.47928214      -0.80290637      -0.05167427 
H       4.60851386      -0.04359383      -1.30688812      -0.14610648      -0.21145921      -0.22401938       0.29950635      -0.03397943      -0.18012752 
10
Properties=species:S:1:pos:R:3:momenta:R:3:forces:R:3 energy=-6239.455846472978 pbc="F F F"
O       1.92025287      -0.99912892      -1.30787197      -0.23590866      -0.67905800      -0.21706735       1.08189674       0.11337993       0.50108491 
H       2.85670195      -0.60712392      -1.41363024      -0.16026220       0.29027312      -0.12102516       0.05187649      -0.12509053      -0.27019567 
H       1.51088644      -0.62512903      -0.36173618      -0.01557354       0.02850713       0.22135291      -0.72184051       0.25131143      -0.88252063 
H       1.54703275      -0.90163186      -2.20221358       0.16968692       0.33289077      -0.02209840      -0.71462223       0.08693977       0.59318198 
O       1.11758301      -0.04229012       0.83503937      -0.78646764       0.28937546       0.02791409       0.93761533      -1.24986787       0.67378155 
H       1.37946232      -0.64327518       1.58098638       0.11728753      -0.06657959       0.40829176      -0.34503934       0.79980298      -0.66806882 
H       0.22136600       0.25080293       1.02671997       0.01835462      -0.11371108       0.11387073      -0.33110283       0.09959794      -0.06971428 
O       4.10980794       0.08465008      -2.00363728       0.65394974      -0.10650201      -0.18355443      -0.18880147       3.08773286       0.37835215 
H       4.18963693       1.12261318      -2.00449131       0.08455057      -0.09943809      -0.08492685      -0.03687089      -3.06265188      -0.09952991 
H       4.73159374      -0.25778327      -2.65107521       0.15438266       0.12424229      -0.14275729       0.26688871      -0.00115464      -0.15637129 
10
Properties=species:S:1:pos:R:3:momenta:R:3:forces:R:3 energy=-6239.468034460017 pbc="F F F"
O       2.00382431      -0.91109405      -1.27497166      -0.58348091       0.84292930       0.63944421       0.37800187      -0.06587135       0.20921033 
H       2.87724631      -0.44734483      -1.59138172       0.17072016      -0.13673354       0.05084161       0.13015477      -0.12951421       0.65689812 
H       1.60785108      -0.79164364      -0.27189263       0.11070892      -0.12263389      -0.08383810       0.04800444       0.72485303      -1.27585559 
H       1.46311109      -0.98609607      -2.08148137       0.33649201      -0.04153641      -0.01872240      -0.58518218      -0.10406330       0.78049296 
O       0.96600884      -0.07913324       0.91190623      -0.08323736      -0.23416128      -0.44199805       0.54553232      -0.34987715       1.04250035 
H       1.27000034      -0.03332970       1.86846202      -0.28825498      -0.07637082      -0.21413015      -0.54171043      -0.18352160      -1.64222589 
H      -0.00150872      -0.15530339       0.92049169      -0.19168277      -0.04667447       0.18283630       0.15374835       0.07956773       0.21087640 
O       4.16220860       0.06729116      -2.13579755       0.88989006       0.11948833      -0.20895652      -0.92002110      -1.02473052      -1.14689046 
H       4.79737624       0.56313606      -1.66461758      -0.19032407      -0.39965706       0.00188322       1.08160064       1.13913058       1.14743674 
H       4.67024022      -0.34794107      -2.84959687      -0.17083106       0.09534983       0.09263989      -0.29012867      -0.08597321       0.01755704 
10
Properties=species:S:1:pos:R:3:momenta:R:3:forces:R:3 energy=-6239.410080452227 pbc="F F F"
O       2.07273019      -0.79389188      -1.19545751      -0.06035227       0.06610141      -0.49365503       1.25883627       0.83381748      -1.28321548 
H       2.87865731      -0.22213502      -1.56354220       0.09439949       0.28622868      -0.04106227       0.26574386      -0.91634797       0.71587206 
H       1.59587403      -0.41952024      -0.36566173      -0.12300547       0.29853601      -0.05744289      -0.76929774       0.05025870       0.07296158 
H       1.54553735      -0.87567386      -2.00690910       0.08650919      -0.09653433       0.01487213      -0.72389754      -0.26800443       0.41552659 
O       0.79350668      -0.08077413       0.81453086      -0.11297535      -0.59555481       0.77053985      -0.89905911       2.49404572      -2.61310180 
H       0.77019667      -0.67918658       1.49517079      -0.34547799       0.02346418      -0.05797124       0.32165257      -2.59452929       2.95466773 
H      -0.14072817       0.21310947       0.76437495       0.03830047       0.20102109      -0.26070305       0.68010866       0.13388879      -0.25821789 
O       4.29425543      -0.05071979      -2.08950630       0.27214301      -0.23976821       0.16089824      -1.66370291       0.42284193       1.49348887 
H       5.01866241      -0.00090070      -1.46946100       0.22692160       0.05598500       0.11575860       0.61819036      -0.00181389      -0.07828573 
H       4.56454943      -0.17533446      -2.97523033      -0.07646268       0.00052098      -0.15123434       0.91142558      -0.15415706      -1.41969594 
10
Properties=species:S:1:pos:R:3:momenta:R:3:forces:R:3 energy=-6239.517595005337 pbc="F F F"
O       1.97986709      -0.92456122      -1.18038311       0.12428132      -0.37252481       0.50216595       1.01189453      -0.61069939      -2.35280374 
H       2.94834472      -0.64045353      -1.32805158      -0.13260372      -0.41839840      -0.00693694      -0.06174108       0.01799017      -0.42556396 
H       1.60353957      -0.58598823      -0.32235127      -0.07754716       0.17425325      -0.01350692      -1.02892653       0.94668098       0.89435245 
H       1.47000059      -0.75382785      -2.02185944      -0.23669389      -0.01205804      -0.17791510       0.40913109      -0.12257078       1.38908055 
O       0.93871437      -0.01412088       0.84093869       0.78770341       0.87108061      -0.74609101      -1.16265356      -0.25957926       0.47875992 
H       0.11933783      -0.49411205       1.10690175      -0.07067953      -0.05595235       0.02235686       0.78561197       0.35315562      -0.07813652 
H       0.74808417       0.92000191       1.03349850       0.50319483      -0.07679778       0.05445336       0.24618237      -0.20641682      -0.10042926 
O       4.23986464      -0.02504638      -2.10678475      -0.99895316      -0.00992783       0.61307362       1.51023903      -0.36092155       0.56207609 
H       5.22655901      -0.14411698      -1.91923185      -0.05173088      -0.07341424      -0.25238260      -1.98566042       0.22373817      -0.42911295 
H       4.14936033       0.14743119      -3.05432747       0.15302876      -0.02626042       0.00478279       0.27592260       0.01862287       0.06177742 
10
Properties=species:S:1:pos:R:3:momenta:R:3:forces:R:3 energy=-6239.214430277726 pbc="F F F"
O       1.96569729      -1.22380546      -1.13223690      -0.75173381      -0.97859649       0.37832855      -2.08803545       2.56685600      -2.11549240 
H       2.82428143      -0.72697897      -1.63656078       0.12226463      -0.19212498      -0.05904435      -0.71972898      -0.74421559       0.50519643 
H       1.59177396      -0.46430629      -0.41254403      -0.21273893      -0.24263768      -0.17961905       0.51606742      -1.22283965      -0.35095623 
H       1.20547983      -1.22428152      -1.88003871       0.20920920       0.03767486       0.03423932       2.30727314      -0.26126826       2.26163786 
O       1.19024517       0.35627763       0.81181938       0.68633407       0.94338232       0.21521451      -2.35251622      -0.70849018      -2.37772713 
H       0.33959858       0.02894765       1.19700272       0.09573683       0.31785476      -0.28747401       1.19251668       0.46270216       0.02074334 
H       1.88470036       0.35949389       1.42643876       0.00374989       0.24390260       0.15115512       1.27079647      -0.02367008       1.92648927 
O       3.96021488      -0.04923893      -2.16104327      -0.10259644      -0.05553886      -0.62098557      -0.83272729      -0.17499621      -1.18864590 
H       4.71977427      -0.05629242      -1.61379960      -0.08957808       0.05729569       0.09674329       1.31171244       0.12055457       1.53595366 
H       4.37082593      -0.21302530      -3.02672253       0.03935265      -0.13121222       0.27144220      -0.60535820      -0.01463275      -0.21719890 
10
Properties=species:S:1:pos:R:3:momenta:R:3:forces:R:3 energy=-6239.340444388793 pbc="F F F"
O       2.01777108      -1.23965698      -1.10351100       0.22177453      -0.02129274       0.34675079      -3.16168741       0.31016281       0.38458932 
H       2.68607974      -0.68256445      -1.73420104      -0.00446182       0.16384725      -0.10907391      -0.23379434      -0.04097658       0.85193963 
H       1.70640843      -0.65156038      -0.21313891      -0.16310188       0.00719706       0.01687613       0.84466823      -0.39016361      -1.22341885 
H       1.10547245      -1.43289019      -1.52428100       0.57816126       0.11903549      -0.16611941       2.09699155       0.14834519       0.47588765 
O       1.29018576       0.30880772       0.72725890      -0.27864148      -0.16674823      -0.84769840       0.92597921      -0.58887248       2.28277112 
H       0.97422042       1.16252111       0.45932583       0.28111772       0.06426660       0.16242196      -0.40342344       0.86409594      -0.31466364 
H       1.58797668       0.40772757       1.69018377       0.01327507      -0.07138387       0.15267886      -0.58208820      -0.38429175      -1.88725923 
O       3.81858926      -0.05320876      -2.14607099      -0.54129765      -0.09619311       0.20930529      -1.15509375       2.08043720       0.28203687 
H       4.26008629       0.67705987      -1.67206027      -0.08385495       0.14766822       0.00296003      -0.27700890      -0.34285898      -0.27969234 
H       4.45129980      -0.70868824      -2.30348538      -0.02297081      -0.14639667       0.23189866       1.94545704      -1.65587774      -0.57219053 
10
Properties=species:S:1:pos:R:3:momenta:R:3:forces:R:3 energy=-6239.539772326227 pbc="F F F"
O       1.96411184      -1.34699357      -1.04521520      -0.62933273       0.09439330       0.45250819      -0.76721969      -1.22598171      -1.00090661 
H       2.63292623      -0.93970196      -1.68329317      -0.03807223       0.03608507      -0.12515769       0.09857598       0.30692398       0.09762824 
H       1.72103518      -0.76939328      -0.26978663       0.36521360      -0.10921594      -0.17239627       0.20057035       1.24461674       0.93238817 
H       1.10097194      -1.64545304      -1.42866921       0.43221520       0.32296807       0.16685987       1.03378670       0.15526124      -0.22125775 
O       1.25708467       0.27490422       0.73297464      -0.40973996      -0.95562067       0.40059561       0.60243521       0.42345625      -0.13162096 
H       1.79649188       1.02811661       1.06594254       0.24136124      -0.12500402      -0.04082547      -0.54480521      -0.74885546      -0.17472848 
H       0.71742480      -0.05524188       1.45534749      -0.03425989       0.30841252       0.03754065      -0.12277723       0.14089622       0.41559529 
O       3.93113608       0.10507226      -2.16737146       0.31707079       0.57926491      -0.51748486       0.26197074      -0.92830721      -0.23614840 
H       3.66055662       0.99024753      -2.41318206      -0.34849437      -0.11642560      -0.00486007       0.07926461       0.41855734      -0.23292836 
H       4.73285328      -0.10744262      -2.70192695       0.10403834      -0.03485763      -0.19677996      -0.84180146       0.21343262       0.55197885 
10
Properties=species:S:1:pos:R:3:momenta:R:3:forces:R:3 energy=-6239.424390774529 pbc="F F F"
O       2.18776426      -1.23796106      -1.01099640       0.91442981      -0.13918874      -0.22443731       2.19571369       1.42364161       1.73448663 
H       2.92349640      -0.68515683      -1.54377042       0.00503839       0.17338111      -0.24936854      -1.02322914       0.28151306       0.19532139 
H       1.72111913      -0.67870587      -0.25430963       0.25866555       0.27439168       0.47212102      -0.01993492      -0.24933090      -0.19811800 
H       1.56238925      -1.49604699      -1.63949990       0.21900113      -0.15065922       0.45929089      -2.01312151      -0.97710222      -1.79899778 
O       1.21821598       0.11980972       0.92773393       0.17849464      -0.57031808       0.33462246       1.14511948      -0.10495038      -0.95076153 
H       2.01811721       0.09325420       1.46025416      -0.30553740      -0.08882952       0.01606996       0.29347705       0.29679045       0.38299693 
H       0.52812422      -0.05946172       1.55140731      -0.41399839      -0.20920480       0.01685074      -1.06495845      -0.27351605       0.47863071 
O       3.71354424       0.19499939      -2.39907677      -0.91750845       0.50856478      -0.73360611      -0.64488660      -0.11699011       0.46932622 
H       3.58989446       0.91748929      -3.05079693       0.11278459       0.06411377      -0.09929481       0.45893804      -0.77470651       0.42639690 
H       4.53985042      -0.28646931      -2.45556608      -0.05136987       0.13774902       0.00775169       0.67288236       0.49465105      -0.73928145 
10
Properties=species:S:1:pos:R:3:momenta:R:3:forces:R:3 energy=-6239.337779468016 pbc="F F F"
O       2.50827147      -1.12372285      -0.83809340       1.75011409       0.22931900      -0.21797744       0.15524357       0.24774427       3.29976762 
H       2.73683009      -0.43722806      -1.45977025       0.10316669      -0.04206087      -0.09900083       1.24083717       2.12160444      -1.37325064 
H       1.87795091      -0.83071440      -0.01850797      -0.18592185       0.21382568       0.44275732       0.28937254       0.72118931      -0.34781701 
H       2.03078130      -1.71895819      -1.34340924       0.11862825      -0.07082056      -0.18804336      -1.57869613      -2.72094495      -1.76483955 
O       1.12065364      -0.21163668       1.01566419      -1.00173494      -1.10008141       0.48857585      -1.05869674       2.49360838      -1.90917669 
H       0.83746313      -0.79053896       1.68663994      -0.27587585      -0.43261791      -0.04271344      -0.66033592      -1.25677766       1.73755053 
H       0.36366271       0.46596320       0.88330440      -0.00079295       0.25232561       0.36286949       1.82726953      -1.58625734       0.22965003 
O       3.58416025       0.38217290      -2.64657483      -0.26547984       0.51211293      -0.46465649      -0.45919555      -1.06389368       1.44437303 
H       3.23940766       0.64531212      -3.47910231      -0.02404890       0.01939032      -0.02866160      -0.31867851       0.56201909      -1.28968775 
H       4.31189492       0.94777821      -2.41309270      -0.21805470       0.41860721      -0.25314951       0.56288004       0.48170815      -0.02656958 
10
Properties=species:S:1:pos:R:3:momenta:R:3:forces:R:3 energy=-6239.3852669861935 pbc="F F F"
O       2.84450827      -0.93676457      -0.79495573       0.57303588       0.95465197       0.59345404      -0.55813921      -0.26057007      -0.66691397 
H       2.78147821      -0.18350136      -1.54849393       0.00303168      -0.20757545       0.04627516       0.68767724      -0.91706182       0.23183982 
H       2.27859791      -0.74919680      -0.00176040       0.01564030      -0.02621334      -0.41047397      -0.68448191       0.21298072       0.25663468 
H       2.54226836      -1.81237597      -1.14879908      -0.02295504      -0.09867615      -0.14086133       0.36936063       0.74868320       0.19763578 
O       0.96611603      -0.48265550       1.07355681       0.46069433      -0.53390937       0.25258696      -0.93594722       0.38425011       0.25633898 
H      -0.01958095      -0.39220649       1.09275158      -0.01362165       0.24096377      -0.06776984       1.03657577      -0.34209308      -0.44888869 
H       1.20090046      -0.00928589       1.88185686       0.10833500      -0.37145382      -0.13015585       0.31578906      -0.04634505       0.13890755 
O       3.38308383       0.45709253      -2.73641361      -1.07782299      -0.01903450      -0.32424798       0.16717684       1.81922238      -1.65814201 
H       3.41947428       0.14298812      -3.66658178       0.08803351      -0.02080124       0.08469756      -0.17524460      -0.50803227       0.73456770 
H       3.50240816       1.43027707      -2.93054343      -0.13437103       0.08204813       0.09649526      -0.22276658      -1.09103413       0.95802015 
10
Properties=species:S:1:pos:R:3:momenta:R:3:forces:R:3 energy=-6239.409217497923 pbc="F F F"
O       2.84836899      -0.89784565      -0.70896370       0.61985912      -1.02390452      -0.51503696       1.50068079      -1.61466530      -2.60008395 
H       2.87864446      -0.29890843      -1.62642002       0.43487941       0.11480961       0.14262104       0.06437740      -0.67121096       0.44141198 
H       2.14830842      -0.65826625      -0.07426091      -0.12312840      -0.10941029      -0.02965763      -1.31307183       0.20792747       1.55988920 
H       2.79897153      -1.90426665      -0.82398853       0.12812621       0.09169595      -0.01016472       0.17538639       1.91874389      -0.18420910 
O       1.20730953      -0.53244956       1.06173563       0.88891366       0.76597241       0.76406627      -0.31867010       0.33845068      -1.87961114 
H       1.06861108       0.41278348       1.11900002      -0.18661587       0.04162704      -0.00092715      -0.32422696       0.32960633       0.72313612 
H       1.40250666      -0.90995281       1.89811332      -0.32494257      -0.14308581       0.09936057       0.21067014      -0.25496116       1.52084994 
O       3.04563113       0.47448378      -2.85877542      -1.03373203       0.53155959      -0.66672724      -1.10293348      -1.40582490       1.18663111 
H       3.87111700       0.26913989      -3.26275502      -0.11689831      -0.13282156       0.16555406       1.23978314      -0.27219862      -0.78973419 
H       3.00393816       1.41274562      -2.78637087      -0.28646122      -0.13644243       0.05091176      -0.13199549       1.42413258       0.02172002 
10
Properties=species:S:1:pos:R:3:momenta:R:3:forces:R:3 energy=-6239.478150120605 pbc="F F F"
O       3.11802017      -0.92730350      -0.79134202       0.85986802       0.15303341       0.82098030      -1.33709358       1.59299279      -0.09699360 
H       3.04037339      -0.29074572      -1.73565120      -0.27457789       0.15799998      -0.14626672      -0.18054385      -0.53471474       0.65487164 
H       2.43775376      -0.52435453      -0.10417544       0.11044840      -0.01494705      -0.27394117       0.91457160      -0.88961080      -0.27917100 
H       2.73701310      -1.80011009      -0.97250806       0.15777644       0.38788265       0.01800223       0.20550645      -0.30346888      -0.16479345 
O       1.33925145      -0.48949782       1.13483032       0.72756739      -0.78165136      -0.34252633       1.08394077      -0.45361973      -0.94310484 
H       0.81539317       0.28497438       1.25585413       0.14178152      -0.02080438      -0.02099546      -0.77955699       0.86306746       0.40605836 
H       0.97316151      -1.19771741       1.66501680      -0.00639141      -0.08389129       0.10381750      -0.16010398      -0.18927571       0.26288672 
O       2.75551641       0.45350127      -2.83174065      -1.39046476       0.08769310      -0.33320263       1.62022227       0.14017640       0.10470470 
H       3.49000625       1.06229818      -3.12472340      -0.16071524       0.23067494       0.02563584      -1.22300363      -0.64697384       0.26888303 
H       1.90900852       0.90778953      -2.82224123      -0.16529247      -0.11599000       0.14849642      -0.14393906       0.42142705      -0.21334157 
10
Properties=species:S:1:pos:R:3:momenta:R:3:forces:R:3 energy=-6239.555282509616 pbc="F F F"
O       3.25641447      -0.73337858      -0.78462575       0.53916815       0.71144169      -0.14977733      -1.80014236       1.99936284       0.85269804 
H       2.90030539      -0.22147513      -1.63480857      -0.16521410       0.12847580      -0.00900479      -0.27198427      -0.65797597       0.53168806 
H       2.45391855      -0.80926362       0.01592654      -0.12945157       0.03247847      -0.13635460       0.68574749       0.34543697      -0.46677753 
H       3.55892732      -1.58392737      -1.01878564      -0.04839022       0.20485625       0.21201735       0.77034060      -1.88539834      -0.60325486 
O       1.54235085      -0.72516016       1.03844490       0.93190441      -0.71973113      -0.03976575       0.69405401      -0.44734073       0.98671350 
H       1.49339147       0.18912762       1.39440286       0.21778657       0.01539428      -0.05219146      -0.04710145      -0.60423080      -0.10648732 
H       1.75434962      -1.32548263       1.81457731       0.14633781      -0.00179089      -0.10720038      -0.42939625       0.97807086      -1.11723844 
O       2.31759344       0.54739958      -2.73206748      -1.06939930       0.15757932       0.45958618      -0.01506404       0.01273175      -0.54460081 
H       3.11256783       0.95523678      -3.11024394      -0.36461028      -0.20769924       0.09804690      -0.38984698       0.19783750      -0.34982377 
H       1.65977741       0.41001982      -3.45828108      -0.05813148      -0.32100455      -0.27535611       0.80339325       0.06150591       0.81708313 
10
Properties=species:S:1:pos:R:3:momenta:R:3:forces:R:3 energy=-6239.428219551483 pbc="F F F"
O       3.31805220      -0.64226159      -0.91998022      -0.36203247       0.11594285      -1.00508600       0.82532564       1.52786368       3.10972953 
H       2.95875386       0.02404389      -1.51624597      -0.14003347       0.22113439       0.01202028      -1.03997841       1.11766868      -1.47695081 
H       2.85186543      -0.65516649       0.00720715      -0.06903105       0.21139375      -0.02241115      -0.32908195      -0.41738477      -0.35731434 
H       3.43159482      -1.44826700      -1.35254178      -0.01050632      -0.16033919      -0.06231888       0.31423195      -2.52282410      -1.06278031 
O       1.84107659      -0.79861768       1.13974971       0.91675397      -0.35116613       0.75081756      -0.33456818       1.15225157      -0.45788332 
H       1.09988791      -0.19599046       1.36172088      -0.05137188      -0.12624089      -0.13314384       0.63184338      -0.38077805      -0.17482689 
H       1.73619565      -1.56800660       1.68610014       0.08231928       0.08855557       0.03177925      -0.00970024      -0.72015478       0.56062484 
O       2.06270071       0.53478670      -2.70393894       0.08794201      -0.37286865       0.23206879      -1.26065729      -1.13805515      -0.46153351 
H       1.86557145       1.40702552      -3.04132350      -0.32708404       0.22736822       0.12403302       0.09483491       0.61789818      -0.17050332 
H       1.31533418      -0.02950300      -3.04814920      -0.12695602       0.14622008       0.07224094       1.10775020       0.76351473       0.49143813 
10
Properties=species:S:1:pos:R:3:momenta:R:3:forces:R:3 energy=-6239.625822451264 pbc="F F F"
O       3.25036561      -0.62889060      -0.95223008      -0.34756977       0.24712751       0.26355067      -0.31879805      -0.23265463      -1.24039333 
H       2.57684684      -0.32643173      -1.68766201       0.07735194       0.20019808      -0.11398317       0.65083656       0.22608746       0.44792988 
H       2.76253182      -0.92208646      -0.04240813      -0.19931512       0.03809132      -0.18345493       0.08788637       0.27615726      -0.12082442 
H       3.92109420      -1.23148418      -1.34093271       0.10626202      -0.03813560      -0.06667362      -0.46319860       0.25205423       0.38853149 
O       2.11859454      -0.90066306       1.15210616       1.08262696      -0.86764661      -0.24116154       2.57032955      -0.51761048       0.22681094 
H       1.19437747      -0.85483989       1.23757647       0.05948198      -0.27178594       0.05552979      -2.07628313      -0.05175012       0.42219824 
H       2.53039937      -1.37324623       1.90403509       0.19168113       0.02483756       0.16946322      -0.57084158       0.33710988      -0.34569328 
O       1.78941452       0.63484964      -2.67617286      -1.26517649       0.81917809       0.47974472       0.94647430       0.68822102       1.06738890 
H       2.04886823       1.58488084      -2.67088892       0.11621618      -0.12762649      -0.15902455      -0.33982288      -0.91527824      -0.14663935 
H       1.23224208       0.47658430      -3.42790745       0.17844119      -0.02423792      -0.20399059      -0.48658255      -0.06233636      -0.69930906 
10
Properties=species:S:1:pos:R:3:momenta:R:3:forces:R:3 energy=-6239.511171254854 pbc="F F F"
O       3.16710318      -0.57042171      -1.12666344      -0.58871321      -0.07851411      -0.84815271      -0.69470829       1.87461957      -0.40245623 
H       2.71011657       0.14044209      -1.78215651      -0.12587516       0.01947013      -0.14130947      -0.19415341      -0.62305564       0.59317666 
H       2.62918926      -0.64530126      -0.25974859      -0.06196056      -0.08073044      -0.04796413       0.38550387      -0.55997018       0.06046707 
H       3.15415010      -1.39746584      -1.60312807      -0.05145567      -0.01794715      -0.03749280       0.15475909      -1.01045975      -0.13771053 
O       2.37669290      -1.22133491       1.20195598       1.17088118      -0.32414405      -0.04936070      -0.62744478      -0.36655944      -0.74069312 
H       1.67516918      -1.68541272       1.67273533      -0.18920928      -0.05800437       0.00251330      -0.32131515      -0.20244417      -0.31954031 
H       2.81514172      -0.76650998       1.90016308      -0.21986244       0.10233746       0.03731173       0.93565761       0.79822474       0.91123004 
O       1.64039535       0.87208621      -2.54741104       0.40097346       0.22012502       0.98057899      -0.40140575      -2.74692393       0.77098841 
H       1.84033714       1.71601306      -2.87273102      -0.13322368       0.09923756       0.06245715       0.22259626       2.08902182      -1.09559111 
H       1.03249186       0.38787833      -3.14963958      -0.20155464       0.11816996       0.04141863       0.54051054       0.74754700       0.36012912 
10
Properties=species:S:1:pos:R:3:momenta:R:3:forces:R:3 energy=-6239.555866684929 pbc="F F F"
O       3.08974415      -0.73922907      -1.23714060       0.72565296       0.12789102      -0.69389426       0.03098017      -1.93547902       0.32945554 
H       2.41378645      -0.17373097      -1.74883221      -0.42957088      -0.21357392      -0.26515731       0.08627318       0.41969975      -0.11776306 
H       2.76335097      -1.01289261      -0.23790617      -0.13152368      -0.06120990      -0.27941691      -0.15081858       0.36723887      -0.65402255 
H       3.27638880      -1.61815692      -1.67761511       0.01711639      -0.24537810       0.08384201      -0.16374708       1.31708436       0.14889174 
O       2.42888297      -1.27834945       1.07331829      -1.04687706      -0.39754486      -0.16130754      -1.38489775      -0.95899833       0.65950148 
H       1.66021468      -1.70454732       1.56506634       0.35827803       0.05496963       0.22555417       1.32076505       0.66612846      -1.07839492 
H       2.76021367      -0.58286759       1.63634795       0.14290137       0.10163841       0.04615999       0.27950898       0.42529249       0.61979412 
O       1.67904249       1.08219283      -2.38694468       0.03082837       0.64586870       0.90830942       1.17157647       0.65969830       0.68070833 
H       2.03809065       1.96507114      -2.09782689       0.14793959      -0.12438292       0.08993750      -0.55115597      -1.16066654      -0.51344089 
H       0.73062450       1.12620132      -2.28542847       0.18525493       0.11172194       0.04597293      -0.63848446       0.20000166      -0.07472979 
10
Properties=species:S:1:pos:R:3:momenta:R:3:forces:R:3 energy=-6239.250305570009 pbc="F F F"
O       3.01708160      -0.87177948      -1.34731913      -0.11255461      -0.27695392       0.17010928      -0.51752131       2.37613434      -1.89803692 
H       2.56000163       0.21058485      -1.46311837       0.19697314       0.04358783      -0.09897635       0.38044502      -1.84536303      -0.42964780 
H       2.78631187      -1.24500415      -0.44041829      -0.23273248      -0.11711013      -0.07269740      -0.40861480      -0.19735827       0.29478333 
H       2.77701927      -1.32964507      -2.19813543      -0.17820557      -0.02085825       0.29638174       0.28470765       0.05382556       1.42150682 
O       2.27924135      -1.22251172       0.98225748      -0.12931076      -0.30339496      -0.11387963       2.73388467       1.55940102       0.90109722 
H       1.85976020      -2.03254026       1.11140966      -0.14898203       0.00835750      -0.29201968      -1.74969452      -2.41324508       0.41591345 
H       3.00027938      -1.27723781       1.67872190      -0.11544512      -0.04623472       0.00608273      -0.99694500       0.48281702      -1.05512235 
O       1.87440931       1.18072877      -2.13580294       0.56165286       0.56597192       0.02694024       1.51218913       0.19051098       0.20381049 
H       2.15124610       2.10523789      -2.18301976       0.14881512       0.20616548      -0.04388876       0.42252546       0.05959355       0.03946248 
H       0.93560156       1.22130221      -2.14368634       0.00978945      -0.05953075       0.12194783      -1.66097631      -0.26631608       0.10623327 
10
Properties=species:S:1:pos:R:3:momenta:R:3:forces:R:3 energy=-6239.608206735833 pbc="F F F"
O       2.94131776      -0.85439139      -1.36877030      -0.45460119      -0.62623636       0.23645167      -0.07874687      -0.39631442       1.39137782 
H       2.55016019       0.05205898      -1.71422406      -0.03725455      -0.00233607      -0.02532113      -0.44220362      -0.19684372       0.60089367 
H       2.70306320      -1.22518273      -0.37329879      -0.25936172      -0.24422856      -0.00522955       0.05189003       1.28600045      -0.65224821 
H       2.70721863      -1.54902056      -1.97946907       0.43358737       0.33018097      -0.08247815      -0.01874172      -0.61042285      -0.77285237 
O       2.24296299      -1.43070081       1.03451450       0.25335402      -0.17934814       0.58179415      -1.53289779      -0.09880050      -1.32733661 
H       1.27608577      -1.32013885       1.21077583      -0.13691245       0.13101140      -0.09559502       1.15807481      -0.16082718       0.01438115 
H       2.72332466      -1.26499361       1.83446640      -0.01016702      -0.05240418      -0.14584335       0.48838277       0.15992877       0.83400105 
O       2.00154858       1.32687761      -2.16549396       0.31605771       0.87377511      -0.59687785       0.32346051      -0.53929839       0.13587493 
H       2.72987724       1.89775196      -2.43377615      -0.02043701      -0.20008947       0.04024842      -0.34651766       0.51053237      -0.14710004 
H       1.14086928       1.77094262      -2.20041543      -0.08426515      -0.03032470       0.09285082       0.39729954       0.04604548      -0.07699138 
10
Properties=species:S:1:pos:R:3:momenta:R:3:forces:R:3 energy=-6239.271355414957 pbc="F F F"
O       2.91221671      -0.82836092      -1.32519692      -0.23114707       0.11291622       0.30618324       2.39766207       1.48598074       2.50857081 
H       2.65793237       0.03555255      -1.79980457      -0.02767530       0.14507436       0.02220847      -0.42051880       1.05296391       0.48143097 
H       2.73770984      -0.86424771      -0.28473705       0.07653296      -0.24217939       0.03548110      -0.29603284       0.06581123      -0.82857673 
H       2.37024304      -1.46924921      -1.66744451      -0.20376154       0.09264955       0.22232203      -2.17811153      -3.19187158      -1.59633975 
O       2.12955382      -1.40852671       1.00835560      -0.55539548       0.32377332      -0.13574662       0.10690943       0.31361828      -0.27405118 
H       1.41625512      -1.05821515       1.56040163       0.29436511       0.01768880      -0.08117183      -0.02532110       0.04269173      -0.12658152 
H       2.82141771      -1.66888745       1.61859788       0.02203091      -0.09080367       0.29730250       0.29465254      -0.26954259       0.39177912 
O       2.12206737       1.27308002      -2.21696609       0.44062546      -0.55144733      -0.68082485      -2.22684768      -1.84058355       2.59977403 
H       2.66584203       1.63922152      -2.85039709       0.16254038       0.15139567      -0.14925943       1.38910686       2.33915244      -2.10246861 
H       1.51024733       1.83601598      -1.69199383       0.02188457       0.04093248       0.16350540       0.95850106       0.00177939      -1.05353713 
10
Properties=species:S:1:pos:R:3:momenta:R:3:forces:R:3 energy=-6239.604992128296 pbc="F F F"
O       2.78288100      -0.87220690      -1.20067959       0.22683671       0.70516435       0.35646761      -0.38151573       1.21840971       1.23921153 
H       2.39903051      -0.01056020      -1.63585727      -0.20550734       0.16632533      -0.15493497       0.53274871      -0.19998645      -0.04767634 
H       2.44762735      -1.11197314      -0.21568120       0.03291610      -0.10814747      -0.05861315      -0.07460800       0.34102247      -0.18632415 
H       2.69931990      -1.61907927      -1.77209137      -0.07287194      -0.21330213      -0.06505762      -0.18123354      -1.07195871      -0.97526183 
O       2.04791792      -1.39240629       1.18224612      -0.15353145       0.28184956       0.49885617       1.07288366      -0.57772572      -0.58641985 
H       1.97994176      -0.59636119       1.71793620      -0.14077385       0.16567612       0.14105244      -0.09085364       0.19558610       0.33046092 
H       2.78780744      -1.91836509       1.56568022      -0.23289321      -0.14881838      -0.05191101      -0.72939900       0.37958463      -0.02535979 
O       2.27834027       1.30397953      -2.47545346       0.08508841      -1.13424701      -0.08163798       1.23217629      -0.46694017      -1.11583458 
H       2.90767419       1.56048755      -3.21307874       0.22368631       0.17094620      -0.25271867      -1.08437894      -0.39328179       1.28986899 
H       1.82642552       2.09566472      -2.19590418       0.23705026       0.11455342      -0.33150283      -0.29581980       0.57528993       0.07733511 
10
Properties=species:S:1:pos:R:3:momenta:R:3:forces:R:3 energy=-6239.331877848493 pbc="F F F"
O       2.79805805      -0.83884322      -1.12800670       0.22669135      -1.37271488       0.72726434      -1.57234179      -1.44397775      -0.30504705 
H       2.64745087       0.12295390      -1.59927090       0.04809404       0.15894645      -0.21113035       0.03845583      -0.81529673      -0.10814299 
H       2.48613602      -0.97317163      -0.13813539      -0.17204800      -0.01680908      -0.05368762       0.30857211       0.73251548       0.05116174 
H       2.20998967      -1.53317831      -1.58206957      -0.23054989      -0.04305939       0.14334495       1.27483667       1.44350908       0.26402365 
O       1.96199258      -1.20853232       1.23103197      -0.61928953       1.29790590       0.05665102       0.93218593       1.48771713      -0.28499177 
H       1.75652982      -0.51146555       1.89404063       0.01795863       0.00539311      -0.07722330      -0.09128009      -1.00778240      -0.49331925 
H       1.41048062      -1.97352525       1.28702073      -0.12596437       0.21127203       0.09526869      -0.86029974      -0.64151980       0.72835237 
O       2.41516506       1.08948594      -2.59080186       0.78295377      -0.50106602      -0.57186678       2.39566918       0.28133336      -2.58019452 
H       3.11143725       1.21700340      -3.35938461      -0.12719559       0.08935527       0.22226145      -1.79961186      -1.08861436       1.91110997 
H       2.37703467       2.00764295      -2.34818069       0.19934960       0.17077661      -0.33088239      -0.62618624       1.05211600       0.81704787 
10
Properties=species:S:1:pos:R:3:momenta:R:3:forces:R:3 energy=-6239.536298671057 pbc="F F F"
O       2.72167686      -1.06057195      -1.05534179      -0.25002540      -0.72602797       0.15795082       0.64271389      -1.14290220      -1.68221039 
H       2.80949622      -0.26239468      -1.71573096       0.10500835      -0.20745436      -0.10531347      -0.38621139       0.02968068       0.06297759 
H       2.13416569      -0.98910370      -0.27593785      -0.15355048       0.13007145      -0.18013960      -0.54498260       0.53203348       1.39374736 
H       2.51812584      -1.89771086      -1.53864926       0.09726214       0.05201899       0.13830848       0.26888230       0.66146989       0.30291646 
O       1.72483916      -0.71547107       1.27254783      -0.77274789       2.01346798      -0.04620320      -1.23428133      -0.53366885      -0.14888949 
H       2.40195186      -0.36570226       1.83572387       0.01948747      -0.04255552      -0.09997903       0.78919538       0.37261489       0.56047993
[truncated: 1,256,774 more chars]
