# Supplementary material for: Pure non-local machine-learned density functional theory for electron correlation
Source: Nat Commun. 2021 Jan 12;12:344. doi: 10.1038/s41467-020-20471-y (PMC7804195; doi:10.1038/s41467-020-20471-y)
Supplement: Supplementary file 4 — Supplementary Data 1 [file 41467_2020_20471_MOESM4_ESM.zip › SI/h2o_mp2.xyz]

3
Properties=species:S:1:pos:R:3:momenta:R:3:forces:R:3 energy=-2076.580499141707 pbc="F F F"
O       0.23577000       0.88135000      -0.17928000       0.41596592      -0.59952225      -0.07624562       0.18331036      -0.34489315      -0.19698112 
H       0.11990000       0.58572000      -1.09478000      -0.06556199       0.16916509       0.16321401       0.02339627       0.11748090       0.30186324 
H       0.85180000       0.23601000       0.19888000      -0.35040392       0.43035716      -0.08696839      -0.20670662       0.22741225      -0.10488211 
3
Properties=species:S:1:pos:R:3:momenta:R:3:forces:R:3 energy=-2076.4460893981704 pbc="F F F"
O       0.24019460       0.87016995      -0.18159729      -0.31640631       0.27778916      -0.23983769      -1.43291351       2.51422708       1.61404928 
H       0.21397795       0.81428172      -1.10272434       0.17555133       0.09938202       0.09199387       0.29171130      -0.68905095      -1.98198269 
H       0.68749472       0.18489826       0.24360443       0.14085498      -0.37717118       0.14784382       1.14120221      -1.82517613       0.36793341 
3
Properties=species:S:1:pos:R:3:momenta:R:3:forces:R:3 energy=-2076.392104388723 pbc="F F F"
O       0.24259669       0.87363350      -0.15959393      -0.00585885       0.03696423       0.37063808       0.04267964      -3.50071746      -0.21579663 
H       0.62124715       1.12698934      -1.01413710       0.07083740      -0.12104295      -0.11545163      -0.07311239      -0.12904568       0.16229743 
H       0.24209953      -0.18278291      -0.19422061      -0.06497855       0.08407872      -0.25518645       0.03043275       3.62976314       0.05349920 
3
Properties=species:S:1:pos:R:3:momenta:R:3:forces:R:3 energy=-2076.5193503386367 pbc="F F F"
O       0.27823337       0.84587195      -0.14952904       0.08725566      -0.10931192      -0.31070137       1.04583058       1.53156258       1.47178286 
H       0.49690158       1.28002561      -0.95697750      -0.04968843      -0.04265784       0.13933531       0.31368966       0.59257771      -0.86238281 
H      -0.19918122       0.10481281      -0.41113045      -0.03756723       0.15196976       0.17136606      -1.35952024      -2.12414029      -0.60940005 
3
Properties=species:S:1:pos:R:3:momenta:R:3:forces:R:3 energy=-2076.5460266771097 pbc="F F F"
O       0.26350786       0.85903641      -0.15215824      -0.10077437      -0.05892354       0.16064860       0.21054229      -0.26929312      -0.81648283 
H       0.91901551       0.98929451      -0.87991478       0.31434982       0.01397040      -0.09130362      -1.02894871      -0.38958658       0.79562780 
H      -0.38757149       0.18659731      -0.44646251      -0.21357545       0.04495314      -0.06934498       0.81840642       0.65887970       0.02085503 
3
Properties=species:S:1:pos:R:3:momenta:R:3:forces:R:3 energy=-2076.5729687640464 pbc="F F F"
O       0.25390126       0.85586962      -0.15239777       0.38486500       0.14769234       0.22761034       0.74569933       0.07263029       0.76615723 
H       1.06695770       0.44902051      -0.47595265      -0.54667221      -0.12867073      -0.03249499      -0.24203428       0.06335511      -0.04140272 
H      -0.38303756       0.77713464      -0.84662276       0.16180720      -0.01902160      -0.19511535      -0.50366505      -0.13598540      -0.72475452 
3
Properties=species:S:1:pos:R:3:momenta:R:3:forces:R:3 energy=-2076.4801919916767 pbc="F F F"
O       0.28727816       0.86270402      -0.15412235       0.06963982       0.11868499       0.01903210      -0.09088250       2.98582410      -1.44758467 
H       0.13808860      -0.03806232      -0.23312040      -0.21481926      -0.26824187       0.11599190      -0.35004775      -2.99343237       0.16304556 
H       0.01607264       1.15574183      -1.06208245       0.14517944       0.14955688      -0.13502400       0.44093025       0.00760827       1.28453911 
3
Properties=species:S:1:pos:R:3:momenta:R:3:forces:R:3 energy=-2076.4289897599274 pbc="F F F"
O       0.24557303       0.85147216      -0.15480280      -0.19248968      -0.11727908      -0.47415548      -0.09829856      -2.42249450       0.08862872 
H       0.30681620      -0.14214256      -0.41280427       0.05776642       0.00726709       0.12799037       0.02460568       3.06245437       0.17679494 
H       0.50928986       1.43809437      -0.87159850       0.13472326       0.11001199       0.34616511       0.07369288      -0.63995987      -0.26542366 
3
Properties=species:S:1:pos:R:3:momenta:R:3:forces:R:3 energy=-2076.5378628829008 pbc="F F F"
O       0.23312342       0.82442052      -0.26512711       0.25033941      -0.20563416      -0.62018273      -1.17351638       2.15841153      -0.63455170 
H       0.71561847       0.13995609       0.12708322      -0.05200972       0.30828001       0.17973028       1.17119633      -1.57992468       1.00478561 
H       0.29808816       1.58536001       0.33958412      -0.19832968      -0.10264585       0.44045244       0.00232005      -0.57848685      -0.37023391 
3
Properties=species:S:1:pos:R:3:momenta:R:3:forces:R:3 energy=-2076.5478362573012 pbc="F F F"
O       0.28305045       0.89078983      -0.23047382      -0.32185349      -0.08774084       0.49731041      -0.77505716      -1.14738811       0.70282871 
H       0.69799875       0.02791977      -0.44676744       0.28653486       0.02972738      -0.34967068      -0.39064875       0.78412951       0.20668267 
H      -0.47673512       0.64398095       0.36341696       0.03531862       0.05801345      -0.14763973       1.16570592       0.36325860      -0.90951138 
3
Properties=species:S:1:pos:R:3:momenta:R:3:forces:R:3 energy=-2076.478402981987 pbc="F F F"
O       0.24144392       0.86532932      -0.17287316       0.10169417      -0.07594819      -0.08873754      -0.43595849       2.56209052      -0.28091976 
H       0.54404381       1.10520069      -1.06394551      -0.28600478       0.27447149       0.09835578      -0.04111266      -0.92160177       0.59947020 
H       0.33759956      -0.02919014       0.06635604       0.18431061      -0.19852330      -0.00961824       0.47707115      -1.64048876      -0.31855044 
3
Properties=species:S:1:pos:R:3:momenta:R:3:forces:R:3 energy=-2076.576757040282 pbc="F F F"
O       0.28514701       0.77748385      -0.17783884       0.35104247      -0.34392944      -0.17262410       0.63344780      -0.39641989       0.12511808 
H      -0.60837884       1.10036840      -0.18391085      -0.07988979      -0.11546200       0.12773117      -0.53294950       0.30914811      -0.08768544 
H       0.79636583       1.36992758      -0.73486322      -0.27115268       0.45939144       0.04489293      -0.10049830       0.08727178      -0.03743264 
3
Properties=species:S:1:pos:R:3:momenta:R:3:forces:R:3 energy=-2076.570894251379 pbc="F F F"
O       0.30953003       0.82493315      -0.25257749      -0.01126506       0.04039022      -0.07505749       0.62391544       0.68330864      -0.56736917 
H      -0.13462575       0.09096617       0.14395423       0.12743027      -0.14786433      -0.07584879      -0.51763044      -0.55903510       0.47095442 
H      -0.06439522       1.62621343       0.12352535      -0.11616521       0.10747411       0.15090628      -0.10628500      -0.12427354       0.09641476 
3
Properties=species:S:1:pos:R:3:momenta:R:3:forces:R:3 energy=-2076.5251645931207 pbc="F F F"
O       0.26352354       0.85449215      -0.26358108      -0.33931571      -0.13987099       0.15042027       0.87474255      -0.45847863      -0.60125720 
H       0.90686075       0.17063121       0.02877245       0.25882879       0.14246863      -0.03842818      -1.09224432       0.84869611       0.16548632 
H      -0.37566555       1.07738718       0.41335628       0.08048693      -0.00259763      -0.11199209       0.21750177      -0.39021748       0.43577088 
3
Properties=species:S:1:pos:R:3:momenta:R:3:forces:R:3 energy=-2076.5297985224975 pbc="F F F"
O       0.23345186       0.79192950      -0.24448150       0.11021128      -0.37496837      -0.04660081      -1.48481738      -0.09993808      -0.15668646 
H       1.17953015       0.78928928      -0.20563072      -0.01775813       0.00711127      -0.03498650       0.62388556       0.44929811       0.44038938 
H      -0.17103650       1.45172502       0.34461041      -0.09245315       0.36785711       0.08158731       0.86093183      -0.34936003      -0.28370291 
3
Properties=species:S:1:pos:R:3:momenta:R:3:forces:R:3 energy=-2076.5305610988967 pbc="F F F"
O       0.24319849       0.81517129      -0.14330814      -0.24930741       0.39417961      -0.09756409      -0.32123001       0.68102620      -1.93462878 
H       1.11972586       0.66694908      -0.54889369       0.05587034      -0.18191579      -0.02851545      -0.49375804       0.03196921       0.39974831 
H      -0.26593106       1.20517105      -0.91795248       0.19343707      -0.21226381       0.12607954       0.81498805      -0.71299541       1.53488047 
3
Properties=species:S:1:pos:R:3:momenta:R:3:forces:R:3 energy=-2076.5378590927353 pbc="F F F"
O       0.22253863       0.83064173      -0.15679174       0.01925762      -0.02109705      -0.00451774       0.50268917      -0.64055763       1.65179084 
H       1.12075875       0.50048028      -0.23225894      -0.03709862      -0.01482910       0.19933883       0.17332290      -0.14478381       0.28677980 
H       0.06094993       1.12609265      -1.02057529       0.01784100       0.03592615      -0.19482109      -0.67601206       0.78534144      -1.93857064 
3
Properties=species:S:1:pos:R:3:momenta:R:3:forces:R:3 energy=-2076.530885314044 pbc="F F F"
O       0.20226214       0.85060775      -0.22330559      -0.03044914       0.05912989      -0.28521802       1.44734369      -0.39295025      -0.12854997 
H       0.52235604       0.52173718       0.64977552      -0.10243080       0.07298631       0.19855852      -0.19116261       0.35848706      -1.12531451 
H       0.98118147       0.78793448      -0.84690039       0.13287994      -0.13211621       0.08665950      -1.25618108       0.03446319       1.25386448 
3
Properties=species:S:1:pos:R:3:momenta:R:3:forces:R:3 energy=-2076.5438207042494 pbc="F F F"
O       0.22671290       0.83125774      -0.26299787       0.26306011      -0.02367394       0.26619407      -1.03210778       0.06710559      -1.09733356 
H      -0.04283533       0.83632568       0.63679116      -0.09220013      -0.04438945      -0.19896676      -0.58801690       0.01894028       1.21188509 
H       1.15828980       0.78046981      -0.20391909      -0.17085998       0.06806339      -0.06722731       1.62012468      -0.08604587      -0.11455154 
3
Properties=species:S:1:pos:R:3:momenta:R:3:forces:R:3 energy=-2076.4649632526875 pbc="F F F"
O       0.24241765       0.81683222      -0.26556046      -0.11650725      -0.02422970      -0.13830280       1.40037129       0.62259865       0.04462592 
H      -0.27852945       0.62014848       0.53257137      -0.04854911      -0.01026257       0.12569280       0.88769093       0.38512531      -0.19407202 
H       1.14471772       1.22560926      -0.05902591       0.16505636       0.03449227       0.01260999      -2.28806222      -1.00772397       0.14944610 
3
Properties=species:S:1:pos:R:3:momenta:R:3:forces:R:3 energy=-2076.5678612899937 pbc="F F F"
O       0.24786150       0.78723020      -0.25823395       0.11468953      -0.06429912       0.16539861      -0.52269620      -0.76452912      -0.13582179 
H      -0.03412281       0.77622338       0.65456672       0.14485604       0.09699348      -0.13307792      -0.20871965      -0.14111805       0.34902501 
H       0.81390618       1.53937838      -0.29730770      -0.25954557      -0.03269436      -0.03232069       0.73141584       0.90564717      -0.21320322 
3
Properties=species:S:1:pos:R:3:momenta:R:3:forces:R:3 energy=-2076.5690191268227 pbc="F F F"
O       0.32712025       0.80628372      -0.22473767       0.51474992       0.18386785       0.09114439      -0.98005469       0.43904957       0.12940990 
H      -0.26450770       0.52414864       0.49717406      -0.24065422      -0.21263139       0.13119568       0.45015946       0.05252435      -0.35851159 
H      -0.21370565       1.48903512      -0.67156889      -0.27409570       0.02876354      -0.22234007       0.52989523      -0.49157392       0.22910169 
3
Properties=species:S:1:pos:R:3:momenta:R:3:forces:R:3 energy=-2076.573459350234 pbc="F F F"
O       0.25927934       0.88415336      -0.17856679      -0.14917412      -0.46499262       0.08912900       0.31440607      -0.04131286       0.66355895 
H       0.67681815       0.07062830       0.14642053       0.06578565       0.30994153      -0.09694025      -0.27329493       0.32258083      -0.36661241 
H      -0.07825889       0.70660678      -1.05364067       0.08338847       0.15505109       0.00781126      -0.04111115      -0.28126797      -0.29694654 
3
Properties=species:S:1:pos:R:3:momenta:R:3:forces:R:3 energy=-2076.5455969027644 pbc="F F F"
O       0.24039230       0.85879205      -0.16333504      -0.23459739       0.04510503       0.01890387      -1.03904914       0.77940164       0.49276640 
H       1.06420669       0.39750481      -0.11858538       0.15311064      -0.06927374       0.04788675       0.60238127      -0.51047700      -0.44862957 
H      -0.16587202       0.78226546      -1.03039334       0.08148674       0.02416872      -0.06679062       0.43666787      -0.26892464      -0.04413683 
3
Properties=species:S:1:pos:R:3:momenta:R:3:forces:R:3 energy=-2076.5293494579196 pbc="F F F"
O       0.22680890       0.84385618      -0.15482162       0.19294990       0.00506325      -0.04025502       2.09461248      -0.64843446       1.33830155 
H       1.16494637       0.52087917      -0.23938234      -0.13830410       0.09012634      -0.05109744      -1.44029653       0.50268184       0.27323240 
H      -0.05101555       0.89595365      -1.04472167      -0.05464579      -0.09518959       0.09135246      -0.65431595       0.14575263      -1.61153394 
3
Properties=species:S:1:pos:R:3:momenta:R:3:forces:R:3 energy=-2076.5230214776648 pbc="F F F"
O       0.24023672       0.83941568      -0.15258412      -0.14082930       0.14606876      -0.08807660      -2.85135576       0.62979284      -0.01897995 
H       1.12355625       0.62872266      -0.30740426       0.25369286      -0.16305671       0.17676412       2.25787044      -0.56147837      -0.63204800 
H      -0.22275220       0.85858988      -1.01221336      -0.11286357       0.01698796      -0.08868752       0.59348532      -0.06831447       0.65102795 
3
Properties=species:S:1:pos:R:3:momenta:R:3:forces:R:3 energy=-2076.5152309896034 pbc="F F F"
O       0.27942011       0.87436912      -0.17209130       0.10107153       0.03742806      -0.13366746       1.11758862      -1.02935580       1.02321606 
H       0.60615213      -0.06379546      -0.11590146      -0.23006806      -0.00113182       0.01100301      -0.87653974       1.51853121      -0.53137019 
H      -0.32726772       0.99632619      -0.89409774       0.12899653      -0.03629624       0.12266445      -0.24104888      -0.48917541      -0.49184587 
3
Properties=species:S:1:pos:R:3:momenta:R:3:forces:R:3 energy=-2076.5430419157965 pbc="F F F"
O       0.31811150       0.84755893      -0.18355575       0.31343546      -0.19149905       0.26491255       1.81984496       0.83265604      -0.40360289 
H      -0.39799535       0.47315852       0.26962775      -0.22399850       0.25224772      -0.20885084      -1.62084028      -0.83947580       0.97571860 
H       0.06276913       0.88490415      -1.09766295      -0.08943695      -0.06074867      -0.05606171      -0.19900467       0.00681976      -0.57211571 
3
Properties=species:S:1:pos:R:3:momenta:R:3:forces:R:3 energy=-2076.5290600364206 pbc="F F F"
O       0.27252945       0.79096448      -0.15357572      -0.23042318      -0.09412922      -0.13810843      -1.02214785       1.70702689      -0.35732731 
H      -0.25461452       1.64374067      -0.27489639       0.18070272       0.29524371      -0.09064691       1.12750981      -1.79667443       0.19708680 
H       0.64286768       0.61259041      -1.02898250       0.04972046      -0.20111449       0.22875534      -0.10536196       0.08964754       0.16024052 
3
Properties=species:S:1:pos:R:3:momenta:R:3:forces:R:3 energy=-2076.5367883612676 pbc="F F F"
O       0.20741713       0.84563583      -0.21708927       0.13562115       0.24532080      -0.50529657      -1.20035003       1.39834632      -0.23576428 
H       0.95612309       1.43837560      -0.16998366      -0.03146164      -0.15565177       0.18398227       0.37797146      -0.30850034       0.06524356 
H       0.46559438      -0.04978941      -0.12580674      -0.10415951      -0.08966903       0.32131430       0.82237858      -1.08984598       0.17052073 
3
Properties=species:S:1:pos:R:3:momenta:R:3:forces:R:3 energy=-2076.569436034318 pbc="F F F"
O       0.28413236       0.82526775      -0.27203330       0.00021547      -0.25841474      -0.24154108      -0.90596146      -0.18839401       0.31374750 
H       0.81958348       1.06751483       0.49205134       0.12965964      -0.00388873       0.31431333      -0.13702902      -0.03651646      -0.01071901 
H      -0.61549197       0.64435399       0.08423124      -0.12987511       0.26230347      -0.07277225       1.04299047       0.22491047      -0.30302848 
3
Properties=species:S:1:pos:R:3:momenta:R:3:forces:R:3 energy=-2076.574244589663 pbc="F F F"
O       0.29997925       0.80088938      -0.25465313      -0.00672024       0.12239322       0.38347565       0.19499023      -0.43627738       0.45518138 
H       0.21322731       0.52988390       0.67740708      -0.21373648       0.02512405      -0.24696498      -0.06317244       0.33864518      -0.62873735 
H      -0.26065806       1.56891897      -0.37698299       0.22045673      -0.14751727      -0.13651068      -0.13181779       0.09763220       0.17355598 
3
Properties=species:S:1:pos:R:3:momenta:R:3:forces:R:3 energy=-2076.581145905413 pbc="F F F"
O       0.31201805       0.79095995      -0.18639586      -0.03458710      -0.07351903       0.25965077       0.31803750      -0.12580588       0.07922880 
H      -0.62896986       0.64115939      -0.11493590      -0.13440395       0.02106981      -0.19367147      -0.34981151      -0.06741521       0.03343606 
H       0.39045898       1.61524369      -0.66802103       0.16899104       0.05244922      -0.06597929       0.03177400       0.19322109      -0.11266485 
3
Properties=species:S:1:pos:R:3:momenta:R:3:forces:R:3 energy=-2076.5754662245117 pbc="F F F"
O       0.26980749       0.77023982      -0.17405737      -0.15911304       0.10432006      -0.11317932      -0.25079719       0.50349530      -0.33909616 
H      -0.52324690       1.18122141      -0.55497490       0.09991439       0.13568417       0.13722645       0.17153899      -0.31501268       0.21474570 
H       0.95470297       1.40405195      -0.42381886       0.05919865      -0.24000424      -0.02404713       0.07925820      -0.18848262       0.12435046 
3
Properties=species:S:1:pos:R:3:momenta:R:3:forces:R:3 energy=-2076.531485965689 pbc="F F F"
O       0.25655645       0.76566445      -0.19416593      -0.31450886      -0.01361575      -0.01183339      -1.80552404       0.85228127       1.24313356 
H      -0.28930036       1.55252453       0.10022855       0.14408226       0.01770671       0.14292939       1.13179107      -1.38833992      -0.64782289 
H       0.93107734       1.10536933      -0.75985865       0.17042660      -0.00409096      -0.13109599       0.67373297       0.53605865      -0.59531067 
3
Properties=species:S:1:pos:R:3:momenta:R:3:forces:R:3 energy=-2076.5338503514017 pbc="F F F"
O       0.20772634       0.80513190      -0.23075048      -0.03805275       0.11410333      -0.15251427      -0.12488590      -0.52213617      -2.50980178 
H       0.39460287       1.03649068       0.64150946       0.04905902      -0.12788145       0.09374353       0.47255576       0.60856497       2.32904672 
H       1.02220679       0.99497480      -0.72046881      -0.01100627       0.01377812       0.05877074      -0.34766986      -0.08642880       0.18075506 
3
Properties=species:S:1:pos:R:3:momenta:R:3:forces:R:3 energy=-2076.531670165983 pbc="F F F"
O       0.20179467       0.82019722      -0.19253657       0.26086218       0.12805121       0.18490473       1.05246151      -0.45049992       1.69514640 
H       1.02191823       0.69640487       0.37179179       0.06203570      -0.02571439      -0.06002718      -1.46397157       0.31021049      -1.30444523 
H       0.48903897       1.09594357      -1.05728315      -0.32289787      -0.10233682      -0.12487755       0.41151006       0.14028942      -0.39070117 
3
Properties=species:S:1:pos:R:3:momenta:R:3:forces:R:3 energy=-2076.4751801807483 pbc="F F F"
O       0.25885709       0.87036483      -0.17338503       0.06560565      -0.01050673      -0.05260063      -1.11815053       1.44231140       1.87169770 
H       1.00530230       0.80007933      -0.72185799      -0.16374189       0.01005961      -0.32617717       1.01755797      -0.77538663      -1.28141983 
H      -0.40004116       0.19600752      -0.26760716       0.09813624       0.00044712       0.37877780       0.10059256      -0.66692477      -0.59027787 
3
Properties=species:S:1:pos:R:3:momenta:R:3:forces:R:3 energy=-2076.5136921927988 pbc="F F F"
O       0.30452489       0.87120558      -0.22265563       0.27432372       0.11255220      -0.20691799      -0.24556821      -0.01818904      -1.36229435 
H      -0.27316681       0.40887295      -0.88295971      -0.25395532      -0.15901683       0.15741819       0.69187696       0.43215805       1.52805503 
H       0.15358762       0.57386947       0.67551880      -0.02036840       0.04646463       0.04949980      -0.44630875      -0.41396901      -0.16576068 
3
Properties=species:S:1:pos:R:3:momenta:R:3:forces:R:3 energy=-2076.57442563828 pbc="F F F"
O       0.30271625       0.83892812      -0.26351211      -0.07213111      -0.24222558      -0.01912270       0.24027325       0.57089680       0.67729903 
H      -0.40667197       0.20838788      -0.16212347       0.18517234       0.13890399       0.11237329      -0.33869602      -0.36693491      -0.08280100 
H       0.31579949       1.28666327       0.60315757      -0.11304123       0.10332159      -0.09325058       0.09842277      -0.20396188      -0.59449804 
3
Properties=species:S:1:pos:R:3:momenta:R:3:forces:R:3 energy=-2076.5678541348684 pbc="F F F"
O       0.29197753       0.78590232      -0.24672761      -0.16526171      -0.08621235       0.21086845      -0.59251784      -1.11703558       0.01902140 
H      -0.50191782       0.65900490       0.29920284      -0.06367925       0.12795002      -0.02254730       0.48926225       0.27082146      -0.26326104 
H       0.58149060       1.67767296      -0.12457278       0.22894096      -0.04173767      -0.18832115       0.10325559       0.84621411       0.24423964 
3
Properties=species:S:1:pos:R:3:momenta:R:3:forces:R:3 energy=-2076.5499417508117 pbc="F F F"
O       0.23326040       0.77760969      -0.19499713      -0.01548141      -0.03060211       0.22296526       0.70812173      -1.33143605      -0.13412942 
H      -0.14169795       1.64232741      -0.13660277       0.07115862       0.22181956      -0.21942310       0.02909111       0.95400596      -0.08526155 
H       1.15323038       0.82597122      -0.50983457      -0.05567721      -0.19121745      -0.00354216      -0.73721284       0.37743010       0.21939097 
3
Properties=species:S:1:pos:R:3:momenta:R:3:forces:R:3 energy=-2076.5687738562056 pbc="F F F"
O       0.19898227       0.82057679      -0.19255917       0.07347647       0.18801007      -0.17524018       0.16900862       1.10615703       0.50223392 
H       0.80330998       1.56687300      -0.01172773       0.17791178      -0.19729429       0.12454517      -0.54700584      -0.45899480      -0.05471472 
H       0.75228573       0.21945077      -0.67340491      -0.25138825       0.00928423       0.05069501       0.37799722      -0.64716223      -0.44751920 
3
Properties=species:S:1:pos:R:3:momenta:R:3:forces:R:3 energy=-2076.556123505595 pbc="F F F"
O       0.21800733       0.87431785      -0.19566874       0.39731591       0.22548885       0.14704718      -0.81741757       0.15772873      -1.68055941 
H       0.84397633       0.51792176       0.40136065      -0.31025276      -0.22580220       0.08517979       1.02198381      -0.55287163       1.05964493 
H       0.40965327       0.41542262      -1.03713825      -0.08706314       0.00031336      -0.23222697      -0.20456625       0.39514290       0.62091448 
3
Properties=species:S:1:pos:R:3:momenta:R:3:forces:R:3 energy=-2076.5588912971666 pbc="F F F"
O       0.29703019       0.87979520      -0.20369315       0.23233552       0.11710422       0.00931465       0.33269208       0.46173179       0.59366919 
H      -0.01288549       0.33194134       0.53014551      -0.14454346      -0.05877282       0.09597823      -0.05989743      -0.03929599      -0.58600346 
H       0.01226223       0.51446649      -1.03855946      -0.08779205      -0.05833141      -0.10529288      -0.27279465      -0.42243580      -0.00766574 
3
Properties=species:S:1:pos:R:3:momenta:R:3:forces:R:3 energy=-2076.5550020569744 pbc="F F F"
O       0.32494895       0.83741923      -0.21077561       0.05153335      -0.26531235      -0.16471337       1.06914635       0.34774876       1.30322238 
H      -0.24399962       0.86890722       0.56761522       0.09778574       0.07346677      -0.03231086      -0.06803104      -0.06623786      -0.38275307 
H      -0.19975079       0.65009301      -0.96361617      -0.14931908       0.19184558       0.19702424      -1.00111531      -0.28151090      -0.92046931 
3
Properties=species:S:1:pos:R:3:momenta:R:3:forces:R:3 energy=-2076.5722243812893 pbc="F F F"
O       0.29312566       0.78859571      -0.25716767       0.09424167      -0.31798718      -0.12923894      -0.42585379       0.42391981       0.16846431 
H       0.50660098       0.88165271       0.67633370      -0.03511308       0.05065277      -0.11858822       0.24463907      -0.18619193       0.09422936 
H      -0.44525137       1.41227553      -0.33599882      -0.05912859       0.26733441       0.24782716       0.18121472      -0.23772788      -0.26269367 
3
Properties=species:S:1:pos:R:3:momenta:R:3:forces:R:3 energy=-2076.5808331124085 pbc="F F F"
O       0.28248888       0.76416938      -0.21104316      -0.03360484       0.21132484       0.34820375      -0.14406013       0.35377081      -0.04495928 
H       0.54800822       1.44899550       0.41615963       0.04916755       0.06601259      -0.19488268       0.01530726      -0.16351411      -0.04649609 
H      -0.31783146       1.23262807      -0.80791400      -0.01556271      -0.27733743      -0.15332107       0.12875287      -0.19025670       0.09145537 
3
Properties=species:S:1:pos:R:3:momenta:R:3:forces:R:3 energy=-2076.543803681977 pbc="F F F"
O       0.26375932       0.83325034      -0.14996897      -0.19836506       0.36816392      -0.11419530      -0.22308203      -0.48031892       1.09562137 
H       0.55640760       1.52926377      -0.72546158       0.07482577      -0.11635872      -0.13093348       0.04476211       0.05660741      -0.73983525 
H      -0.02895469       0.05590511      -0.63566385       0.12353928      -0.25180520       0.24512878       0.17831992       0.42371150      -0.35578612 
3
Properties=species:S:1:pos:R:3:momenta:R:3:forces:R:3 energy=-2076.573342959027 pbc="F F F"
O       0.20637365       0.83169008      -0.23620386      -0.11842244      -0.14062674      -0.55294924      -0.38363800      -0.43817096       0.19096703 
H       0.93307380       1.42919516      -0.40991537       0.04319834      -0.13336355       0.20517461       0.30706581       0.00629258       0.12569181 
H       0.50520575       0.18073834       0.41751216       0.07522410       0.27399029       0.34777463       0.07657220       0.43187838      -0.31665884 
3
Properties=species:S:1:pos:R:3:momenta:R:3:forces:R:3 energy=-2076.5693373973704 pbc="F F F"
O       0.26170853       0.77807911      -0.16415019      -0.14336914       0.75381309       0.31405234       0.66808415       0.53478608      -0.70379214 
H       1.01938060       1.09479537      -0.70768875       0.21262651      -0.41673461       0.07085826      -0.77411229      -0.38441480       0.60878152 
H      -0.45937751       1.36605268      -0.42835200      -0.06925736      -0.33707848      -0.38491060       0.10602814      -0.15037128       0.09501062 
3
Properties=species:S:1:pos:R:3:momenta:R:3:forces:R:3 energy=-2076.551327553177 pbc="F F F"
O       0.29158262       0.88227936      -0.20912492       0.38577551      -0.11577965      -0.08390651       0.52378357       0.68037854       0.62872488 
H       0.20099931       0.30420277       0.55843401      -0.40693739       0.21112960       0.08187559      -0.20870583      -0.11550360      -0.54666833 
H      -0.11515860       0.50277636      -0.98063479       0.02116188      -0.09534995       0.00203091      -0.31507774      -0.56487495      -0.08205654 
3
Properties=species:S:1:pos:R:3:momenta:R:3:forces:R:3 energy=-2076.552987657252 pbc="F F F"
O       0.32192999       0.82899402      -0.16974860      -0.10143979      -0.01653906       0.28086020      -1.48292792       0.31820291      -0.46118833 
H      -0.55504771       1.26569070      -0.02421276       0.05010522       0.11251290      -0.28715091       1.16502819      -0.44309941       0.03730026 
H       0.15921432       0.38703470      -1.02296980       0.05133457      -0.09597384       0.00629071       0.31789973       0.12489649       0.42388806 
3
Properties=species:S:1:pos:R:3:momenta:R:3:forces:R:3 energy=-2076.5099039790402 pbc="F F F"
O       0.24921475       0.81748714      -0.14928019      -0.02599763       0.02683986      -0.27979820       1.74446888      -2.58085201       1.01906608 
H      -0.12229434       1.49828328      -0.64110718      -0.00540587       0.15042875      -0.01489652      -0.94142380       1.87919531      -1.56899147 
H       0.88059900       0.33707958      -0.73095052       0.03140349      -0.17726861       0.29469472      -0.80304508       0.70165671       0.54992539 
3
Properties=species:S:1:pos:R:3:momenta:R:3:forces:R:3 energy=-2076.5240213438533 pbc="F F F"
O       0.23423429       0.83334155      -0.15619988      -0.14573262       0.10768375       0.17910987      -1.33585786       1.26424095      -0.45914842 
H       0.01493114       1.32005855      -0.99002948       0.22228218      -0.15757407      -0.09378797       0.72772882      -0.98531807       1.05594680 
H       0.98114374       0.26366275      -0.27219866      -0.07654956       0.04989032      -0.08532190       0.60812904      -0.27892288      -0.59679838 
3
Properties=species:S:1:pos:R:3:momenta:R:3:forces:R:3 energy=-2076.5551920878793 pbc="F F F"
O       0.22128077       0.80216185      -0.16284570      -0.10985416      -0.16275075       0.04857146      -0.64351444       0.02865054       0.02827567 
H       0.03808980       1.31529002      -0.94761944      -0.02722990       0.01390973       0.02423695      -0.50470593       0.24574516      -0.32837679 
H       1.16358365       0.76331615      -0.20912620       0.13708406       0.14884102      -0.07280840       1.14822037      -0.27439570       0.30010111 
3
Properties=species:S:1:pos:R:3:momenta:R:3:forces:R:3 energy=-2076.557076250861 pbc="F F F"
O       0.25191500       0.77024311      -0.22853171      -0.02737965       0.51939788      -0.11918771       0.21044034       0.07016731      -0.00143097 
H      -0.41896789       1.40108280       0.07807337       0.02910942      -0.25694206       0.18259069       0.67185091      -0.07762324      -0.11118790 
H       1.13441404       1.18413843      -0.19224899      -0.00172977      -0.26245582      -0.06340298      -0.88229125       0.00745594       0.11261887 
3
Properties=species:S:1:pos:R:3:momenta:R:3:forces:R:3 energy=-2076.543878142914 pbc="F F F"
O       0.24628419       0.80541569      -0.26267360      -0.06038300      -0.15531688      -0.49670312      -1.74700121      -0.36501762      -0.87960292 
H      -0.33276201       1.12092387       0.43579957      -0.07828495       0.02687355       0.21894795       0.33403412       0.05289875       0.12986334 
H       1.13758058       0.90603734      -0.00807441       0.13866795       0.12844333       0.27775517       1.41296709       0.31211888       0.74973958 
3
Properties=species:S:1:pos:R:3:momenta:R:3:forces:R:3 energy=-2076.5362956814633 pbc="F F F"
O       0.26480480       0.79113665      -0.27001641       0.11050324      -0.10841048       0.00907487       0.91999184       1.21094303       1.24204336 
H      -0.44108970       0.87368402       0.38987188       0.13003202       0.09678880      -0.00291060      -0.04459147      -0.22468747      -0.32483408 
H       0.95194862       1.37991447       0.15439859      -0.24053526       0.01162168      -0.00616427      -0.87540038      -0.98625556      -0.91720928 
3
Properties=species:S:1:pos:R:3:momenta:R:3:forces:R:3 energy=-2076.554822793343 pbc="F F F"
O       0.26729915       0.80948379      -0.27270187      -0.04835797       0.03315102       0.30971917      -1.46652154      -1.22165684       0.28077564 
H      -0.34245872       0.51297133       0.44185031      -0.01210863      -0.25874178      -0.10495382       0.67202935       0.30997435      -0.83508308 
H       0.81372725       1.44942081       0.14504384       0.06046660       0.22559076      -0.20476534       0.79449219       0.91168249       0.55430745 
3
Properties=species:S:1:pos:R:3:momenta:R:3:forces:R:3 energy=-2076.4777578904755 pbc="F F F"
O       0.28090843       0.78972031      -0.24623855       0.05054170      -0.06800283       0.11261452       2.12224417       0.04639665      -1.53583170 
H      -0.49888402       0.65391425       0.24421333       0.03826721       0.12101798      -0.15424159      -1.17720319       0.48271048       1.16818770 
H       0.75414576       1.62216434      -0.07734558      -0.08880891      -0.05301515       0.04162707      -0.94504099      -0.52910713       0.36764400 
3
Properties=species:S:1:pos:R:3:momenta:R:3:forces:R:3 energy=-2076.5795187860276 pbc="F F F"
O       0.32021907       0.79394704      -0.20453106       0.07985935      -0.04221760       0.27047031      -0.40545453      -0.41395642      -0.26467179 
H      -0.53807495       0.50966910      -0.55950195       0.12320782      -0.03235629      -0.19676619       0.41423789       0.08944628       0.15475886 
H       0.16939731       1.69932278       0.06438736      -0.20306717       0.07457390      -0.07370411      -0.00878336       0.32451013       0.10991293 
3
Properties=species:S:1:pos:R:3:momenta:R:3:forces:R:3 energy=-2076.540361925817 pbc="F F F"
O       0.29564008       0.81593679      -0.15737392      -0.30980759       0.24561262       0.07008528      -0.95658019       1.11629582       1.27103402 
H       0.49617523       0.43377275      -0.99554464       0.21532241       0.02687712      -0.04382340      -0.07947213      -0.20324291      -1.03664742 
H      -0.47473464       1.42619720      -0.24804924       0.09448518      -0.27248974      -0.02626188       1.03605232      -0.91305291      -0.23438659 
3
Properties=species:S:1:pos:R:3:momenta:R:3:forces:R:3 energy=-2076.5661552115744 pbc="F F F"
O       0.25557616       0.80700101      -0.14572061      -0.02070042      -0.00542724      -0.02901010       1.08514819      -0.65940534      -0.44609061 
H       0.93447116       0.56577558      -0.81192044      -0.00667063      -0.11305604       0.17709165      -0.54578651       0.11857177       0.70586403 
H      -0.27713507       1.43602334      -0.61663495       0.02737105       0.11848328      -0.14808155      -0.53936168       0.54083357      -0.25977343 
3
Properties=species:S:1:pos:R:3:momenta:R:3:forces:R:3 energy=-2076.5526057308366 pbc="F F F"
O       0.24140701       0.87128771      -0.16779854      -0.04144197       0.47911739      -0.36041631       0.65539280      -0.79108393       1.06327636 
H       0.78848239       0.07246239       0.02960156      -0.02099747      -0.12306527       0.29052599      -0.74724556       1.03232288      -0.56258757 
H       0.09374680       0.90897648      -1.10773556       0.06243944      -0.35605211       0.06989032       0.09185276      -0.24123894      -0.50068879 
3
Properties=species:S:1:pos:R:3:momenta:R:3:forces:R:3 energy=-2076.5621353039937 pbc="F F F"
O       0.27664129       0.87896665      -0.24216649      -0.16189663      -0.16603060       0.16604363      -0.01004435       0.73768643      -0.08169870 
H      -0.15268614       0.87358695       0.62082434       0.00227378       0.30846245      -0.37590094       0.13275067      -0.40691378      -0.21041966 
H       0.47567603      -0.01402835      -0.51858843       0.15962284      -0.14243186       0.20985730      -0.12270632      -0.33077265       0.29211837 
3
Properties=species:S:1:pos:R:3:momenta:R:3:forces:R:3 energy=-2076.5730223624223 pbc="F F F"
O       0.25776921       0.80493996      -0.27096579      -0.19632944      -0.53802182      -0.01566371      -0.05285445      -0.19067620      -0.51499470 
H       0.02650098       1.66717098       0.05688940       0.20763191       0.29855910       0.01061055      -0.21302484       0.64004595       0.06743352 
H       0.59602701       0.36734097       0.50244963      -0.01130247       0.23946272       0.00505316       0.26587929      -0.44936975       0.44756119 
3
Properties=species:S:1:pos:R:3:momenta:R:3:forces:R:3 energy=-2076.570369918338 pbc="F F F"
O       0.20109966       0.81099663      -0.19835905       0.05542987       0.17035471       0.08571728       0.23647745       0.44979552      -0.88664043 
H       0.57947416       1.24846702      -0.99420504      -0.11195771      -0.19192837      -0.13832143      -0.33643787      -0.47982954       0.90811988 
H       0.94251426       0.68991340       0.40112820       0.05652784       0.02157365       0.05260415       0.09996042       0.03003403      -0.02147945 
3
Properties=species:S:1:pos:R:3:momenta:R:3:forces:R:3 energy=-2076.5033921464437 pbc="F F F"
O       0.21220248       0.84896860      -0.18427286       0.13928221       0.15075770       0.05510584       0.58893106       2.66057583       1.53336997 
H       0.24047740       0.07050579      -0.68085976      -0.11177752      -0.19366847       0.24049491       0.50522713      -1.76615713      -1.23204443 
H       1.10528678       1.26518257      -0.13579348      -0.02750469       0.04291077      -0.29560074      -1.09415819      -0.89441870      -0.30132554 
3
Properties=species:S:1:pos:R:3:momenta:R:3:forces:R:3 energy=-2076.5313483438053 pbc="F F F"
O       0.29937861       0.88210581      -0.17642432       0.32700077       0.10172482      -0.06897863      -0.84289644      -1.80892710      -0.06168152 
H       0.00231578      -0.01522948       0.14362854      -0.07125959       0.05148847       0.13341164       0.60271976       1.40451841      -0.10196589 
H      -0.04021314       0.82496327      -1.08485402      -0.25574118      -0.15321329      -0.06443301       0.24017667       0.40440869       0.16364741 
3
Properties=species:S:1:pos:R:3:momenta:R:3:forces:R:3 energy=-2076.5186222808875 pbc="F F F"
O       0.31927833       0.85260852      -0.22188795      -0.45260427      -0.24323195       0.04648870      -0.64671255       0.62080818      -1.66042261 
H       0.13340284       0.39018171       0.58823911       0.24227993       0.23098010      -0.01605991      -0.57715828      -0.30738031       0.24858958 
H      -0.48714896       0.88773368      -0.80786464       0.21032435       0.01225184      -0.03042879       1.22387082      -0.31342786       1.41183303 
3
Properties=species:S:1:pos:R:3:momenta:R:3:forces:R:3 energy=-2076.5262024190843 pbc="F F F"
O       0.30580574       0.86384635      -0.23228654       0.19590454       0.41802588      -0.28685817       1.56606590       0.58910352       1.04772120 
H       0.29839696       0.51491032       0.67738880      -0.01532336      -0.20314854       0.22155589      -0.47012840       0.04299659      -0.89541254 
H      -0.43830596       0.58463806      -0.73196780      -0.18058119      -0.21487734       0.06530228      -1.09593749      -0.63210012      -0.15230866 
3
Properties=species:S:1:pos:R:3:momenta:R:3:forces:R:3 energy=-2076.563164349659 pbc="F F F"
O       0.30597775       0.83319640      -0.25889734      -0.07085798      -0.26876126       0.19746223      -0.88539268       0.04719376       0.06484550 
H       0.53370663       0.68356434       0.67112921      -0.17257235       0.01239538      -0.31056955      -0.29560200       0.06584334      -0.32321929 
H      -0.67634573       0.90246067      -0.30334090       0.24343033       0.25636588       0.11310732       1.18099469      -0.11303710       0.25837379 
3
Properties=species:S:1:pos:R:3:momenta:R:3:forces:R:3 energy=-2076.5046906611587 pbc="F F F"
O       0.27446746       0.78760880      -0.25325208      -0.18127964      -0.12868053      -0.31667411       0.66712144      -1.32933658      -2.26298764 
H      -0.06933599       0.60505345       0.58037416      -0.23117516       0.08766546       0.19372910      -0.90820181      -0.37147471       2.24459431 
H       0.42682901       1.70453909      -0.30218760       0.41245480       0.04101507       0.12294500       0.24108037       1.70081129       0.01839333 
3
Properties=species:S:1:pos:R:3:momenta:R:3:forces:R:3 energy=-2076.528011447429 pbc="F F F"
O       0.24651643       0.82860580      -0.27167581      -0.09185821       0.25385054       0.19915829      -0.58071545       0.45330178       1.14414021 
H      -0.27756626       1.20048732       0.49642318       0.26402077      -0.02594984      -0.08165074       1.24810212      -0.80253096      -1.23867208 
H       1.07869861       0.45839994       0.07418537      -0.17216256      -0.22790070      -0.11750755      -0.66738667       0.34922918       0.09453187 
3
Properties=species:S:1:pos:R:3:momenta:R:3:forces:R:3 energy=-2076.473410127054 pbc="F F F"
O       0.24794157       0.88065147      -0.24226090      -0.19353798       0.20245714      -0.08427063      -1.36154097       1.30136508      -2.53182561 
H       0.69320109       0.85122997       0.54798517       0.26482150      -0.16541999       0.10016922       1.71276793       0.08841657       3.02061839 
H       0.08531139      -0.01841293      -0.44425076      -0.07128352      -0.03703715      -0.01589859      -0.35122696      -1.38978166      -0.48879278 
3
Properties=species:S:1:pos:R:3:momenta:R:3:forces:R:3 energy=-2076.480705640113 pbc="F F F"
O       0.23946216       0.87829173      -0.17040290       0.10711330      -0.07907327       0.13422793       1.48827079      -0.93117805      -1.27877328 
H       1.13327488       0.84469692      -0.66222922      -0.05479614       0.10923185      -0.27741756      -2.29311054      -0.13392569       1.14615417 
H      -0.22017686       0.02557403      -0.37456832      -0.05231716      -0.03015857       0.14318963       0.80483975       1.06510374       0.13261911 
3
Properties=species:S:1:pos:R:3:momenta:R:3:forces:R:3 energy=-2076.560285914497 pbc="F F F"
O       0.25189556       0.86671879      -0.16303771       0.09074475      -0.00881921      -0.21073703      -0.23852877       0.77930202       0.91648302 
H       0.34244434       1.12472009      -1.07203966      -0.27011023      -0.07290605       0.25654270       0.11248806      -0.17755517      -0.62464976 
H       0.37331033      -0.07076319      -0.08165829       0.17936549       0.08172526      -0.04580567       0.12604071      -0.60174685      -0.29183325 
3
Properties=species:S:1:pos:R:3:momenta:R:3:forces:R:3 energy=-2076.561116475306 pbc="F F F"
O       0.26130923       0.87503483      -0.16212353       0.03753802       0.20873661       0.10077519      -1.10784839      -0.10983268      -0.81808102 
H      -0.42539212       0.64570663      -0.83895042      -0.13871580      -0.23744066      -0.02823534       1.02828392       0.25662726       0.92215437 
H       0.99173287       0.27625783      -0.32925747       0.10117778       0.02870405      -0.07253985       0.07956447      -0.14679458      -0.10407335 
3
Properties=species:S:1:pos:R:3:momenta:R:3:forces:R:3 energy=-2076.5421875707943 pbc="F F F"
O       0.21471604       0.86891872      -0.21730852       0.09618962      -0.54476023      -0.06417870       0.52817356       2.19194912      -0.72272464 
H       0.14486470      -0.01106411       0.06001024       0.07588490       0.29353028       0.09039824      -0.11365671      -2.07393031       0.64898389 
H       1.16100427       1.03010365      -0.35232067      -0.17207452       0.25122995      -0.02621954      -0.41451685      -0.11801881       0.07374075 
3
Properties=species:S:1:pos:R:3:momenta:R:3:forces:R:3 energy=-2076.5413902848572 pbc="F F F"
O       0.21034095       0.79252601      -0.22136696      -0.02752886      -0.24846247       0.03580936       1.15652389      -0.62640322       1.06047438 
H       0.98508821       0.57501602       0.37430335       0.26089010       0.06988436       0.07399571      -1.34922766       0.58382919      -1.15375793 
H       0.39022232       1.65653046      -0.60219807      -0.23336124       0.17857812      -0.10980507       0.19270377       0.04257403       0.09328356 
3
Properties=species:S:1:pos:R:3:momenta:R:3:forces:R:3 energy=-2076.5699467442237 pbc="F F F"
O       0.26230132       0.76536667      -0.20034171       0.38524728       0.41510655       0.04655355      -0.74570069      -0.89466457       0.07249911 
H       1.03013608       1.30959800      -0.22074169      -0.25363498      -0.24251005      -0.07761328       0.89468865       0.70416386      -0.03384639 
H      -0.47954190       1.35302223      -0.34086633      -0.13161230      -0.17259651       0.03105972      -0.14898796       0.19050071      -0.03865271 
3
Properties=species:S:1:pos:R:3:momenta:R:3:forces:R:3 energy=-2076.524392072702 pbc="F F F"
O       0.25978475       0.76705784      -0.21015715      -0.01533235      -0.12974745      -0.20803121       1.77678399      -0.15839181      -0.32279955 
H       1.08396787       1.30786156      -0.34470602       0.13603321       0.03321968       0.06374170      -1.67828678      -0.53476938       0.28798626 
H      -0.49343058       1.32791631      -0.06111109      -0.12070086       0.09652776       0.14428951      -0.09849721       0.69316119       0.03481329 
3
Properties=species:S:1:pos:R:3:momenta:R:3:forces:R:3 energy=-2076.5324063456233 pbc="F F F"
O       0.26164005       0.76943019      -0.19621171      -0.16357592      -0.45055605       0.08039457      -1.63242880      -1.74214238      -0.34316455 
H       0.98007950       1.31527107       0.00742559      -0.16097048       0.35297358       0.10121989       1.46592545       1.48054883       0.32814557 
H      -0.41898959       1.28285283      -0.63458516       0.32454641       0.09758247      -0.18161446       0.16650335       0.26159354       0.01501898 
3
Properties=species:S:1:pos:R:3:momenta:R:3:forces:R:3 energy=-2076.5187657931933 pbc="F F F"
O       0.32281495       0.81512283      -0.23188382       0.17973389       0.47349469       0.24606670      -0.73285688       0.15239822       1.10454192 
H       0.04767021       0.86165606       0.73109708      -0.13413419      -0.34841718      -0.16346654       0.17988919      -0.00418229      -1.97631327 
H      -0.45754975       1.01123312      -0.79206800      -0.04559969      -0.12507750      -0.08260016       0.55296769      -0.14821594       0.87177135 
3
Properties=species:S:1:pos:R:3:momenta:R:3:forces:R:3 energy=-2076.5680508842916 pbc="F F F"
O       0.23964651       0.88580981      -0.18615670      -0.46578860       0.16783295      -0.20213761       0.13553444       0.80292443      -1.05855465 
H       0.31127611       0.06980172       0.27869109       0.19224460      -0.22616155       0.04341950       0.05286034      -0.98696667       0.66079639 
H       0.59889580       0.68114205      -1.06544390       0.27354400       0.05832860       0.15871811      -0.18839478       0.18404224       0.39775826 
3
Properties=species:S:1:pos:R:3:momenta:R:3:forces:R:3 energy=-2076.512797590319 pbc="F F F"
O       0.21477683       0.86090436      -0.24043417      -0.11316740      -0.18793366       0.24837851      -0.85172871      -1.72986079       1.52427633 
H       0.16237264       0.10733084       0.43690240      -0.05932665       0.19471619      -0.27110015       0.28431462       1.75289716      -1.56877693 
H       1.14253139       1.03891292      -0.36216201       0.17249406      -0.00678254       0.02272164       0.56741408      -0.02303638       0.04450059 
3
Properties=species:S:1:pos:R:3:momenta:R:3:forces:R:3 energy=-2076.541766119215 pbc="F F F"
O       0.22680904       0.86291689      -0.24534690       0.15797262      -0.02421167      -0.02001099       1.08682878       1.41342870      -0.55727678 
H      -0.05593747       0.07190427       0.18235411      -0.10853136      -0.08519407       0.15320107       0.07555370      -0.86844280       0.60691221 
H       1.16986608       1.04239644      -0.02963873      -0.04944126       0.10940574      -0.13319007      -1.16238248      -0.54498590      -0.04963543 
3
Properties=species:S:1:pos:R:3:momenta:R:3:forces:R:3 energy=-2076.5168210923066 pbc="F F F"
O       0.23112563       0.86291768      -0.24631365      -0.13650597      -0.04480410      -0.00342664      -1.30969744      -0.78229263      -0.12715494 
H      -0.06846841       0.00849882       0.14968708       0.02817271       0.09565478      -0.20969812       0.98130717       1.22573489      -0.30723591 
H       1.11388390       1.10578945       0.01837259       0.10833325      -0.05085069       0.21312476       0.32839028      -0.44344226       0.43439085 
3
Properties=species:S:1:pos:R:3:momenta:R:3:forces:R:3 energy=-2076.48026774491 pbc="F F F"
O       0.28792347       0.88777739      -0.22678288       0.35965462       0.15657348       0.11746434       2.06140957       0.23613723       3.11693943 
H      -0.30907302       0.40137965      -0.72874986      -0.02679558       0.08199656      -0.17084888      -1.73059046      -1.40290231      -1.46190593 
H       0.45299185       0.31833473       0.58681666      -0.33285904      -0.23857004       0.05338454      -0.33081911       1.16676508      -1.65503350 
3
Properties=species:S:1:pos:R:3:momenta:R:3:forces:R:3 energy=-2076.549765706913 pbc="F F F"
O       0.30041004       0.77675270      -0.21458291      -0.58982093      -0.03138744      -0.17839697       1.71958950       0.88105543      -0.60111188 
H       0.54553853       1.71466278      -0.38728735       0.42408539       0.02773489       0.42492165      -0.48402797      -1.07857641       0.25817212 
H      -0.59980680       0.76723799       0.05171605       0.16573554       0.00365255      -0.24652468      -1.23556153       0.19752097       0.34293975 
3
Properties=species:S:1:pos:R:3:momenta:R:3:forces:R:3 energy=-2076.492808215617 pbc="F F F"
O       0.30055083       0.80016080      -0.24305840       0.31339969      -0.00113347       0.24669821       0.31009201      -0.25413530      -0.48529549 
H       0.38932317       0.80216570       0.72221884      -0.23799703      -0.08317034      -0.09666541      -0.72268781       0.47637581      -0.58080469 
H      -0.44582606       1.30820127      -0.60582648      -0.07540266       0.08430381      -0.15003280       0.41259580      -0.22224051       1.06610017 
3
Properties=species:S:1:pos:R:3:momenta:R:3:forces:R:3 energy=-2076.4890872888413 pbc="F F F"
O       0.32449355       0.81268307      -0.20349884       0.20894253       0.24365029       0.28909120       2.83851461       0.33065692      -0.76197590 
H      -0.37787873       0.45278369       0.25180626      -0.15090597      -0.10893315      -0.38628104      -2.37073723      -1.32909230       1.64646354 
H      -0.05864353       1.45882953      -0.76330423      -0.05803656      -0.13471715       0.09718984      -0.46777738       0.99843538      -0.88448764 
3
Properties=species:S:1:pos:R:3:momenta:R:3:forces:R:3 energy=-2076.51481738674 pbc="F F F"
O       0.30773701       0.88114929      -0.20281675      -0.17806620       0.12373778      -0.14916015      -1.97633882      -0.74556350       0.25167133 
H       0.50667057      -0.01059795      -0.55518875       0.25376510       0.04904792      -0.16519571      -0.21342771       0.69663976       0.29006371 
H      -0.67723267       0.83551365       0.03286454      -0.07569890      -0.17278570       0.31435586       2.18976653       0.04892374      -0.54173504 
3
Properties=species:S:1:pos:R:3:momenta:R:3:forces:R:3 energy=-2076.526466134259 pbc="F F F"
O       0.22035945       0.84864798      -0.24311043       0.04342423      -0.31791263      -0.13191442      -0.22822431       0.98516290      -1.14368089 
H       1.13891418       1.14093875      -0.31265770      -0.28168179       0.16229174       0.28531713      -0.29287731      -0.53183840       0.50360306 
H       0.07738241       0.19983848       0.42987582       0.23825756       0.15562090      -0.15340271       0.52110162      -0.45332450       0.64007783 
3
Properties=species:S:1:pos:R:3:momenta:R:3:forces:R:3 energy=-2076.5738029945555 pbc="F F F"
O       0.21774982       0.82047041      -0.25784232      -0.26494504      -0.17778531      -0.18975945      -0.05532437      -0.43497617      -0.10911916 
H       0.51645193       1.62746909       0.14708641       0.06270192       0.17739344       0.19937310       0.07165289       0.70777105       0.15858291 
H       0.74126473       0.16054320       0.20395664       0.20224313       0.00039187      -0.00961365      -0.01632852      -0.27279488      -0.04946375 
3
Properties=species:S:1:pos:R:3:momenta:R:3:forces:R:3 energy=-2076.5662247714417 pbc="F F F"
O       0.20440227       0.84115611      -0.22534893       0.18373901      -0.05031428       0.22907829      -0.17329807      -0.37641761      -0.47703405 
H       0.68865077       1.28454289       0.47335917      -0.06017077      -0.14422655       0.00109807       0.31289234      -0.15926207      -0.01320103 
H       0.78091860       0.17514554      -0.63805208      -0.12356824       0.19454083      -0.23017636      -0.13959427       0.53567968       0.49023508 
3
Properties=species:S:1:pos:R:3:momenta:R:3:forces:R:3 energy=-2076.5576784890386 pbc="F F F"
O       0.21146653       0.81837573      -0.23944594      -0.13953807      -0.16165529      -0.33700341      -0.67974232      -0.30713363       0.14598365 
H       0.37774120       0.58448740       0.68493664       0.00413523       0.02368991       0.00381884       0.33146668       0.27868773      -0.47172550 
H       0.97970405       1.23677175      -0.62588136       0.13540283       0.13796538       0.33318457       0.34827563       0.02844590       0.32574185 
3
Properties=species:S:1:pos:R:3:momenta:R:3:forces:R:3 energy=-2076.5489596785296 pbc="F F F"
O       0.22306210       0.85674615      -0.26120165       0.05420721       0.28693405      -0.02989060       0.98441208      -0.42136103       0.99148727 
H       0.04034265       0.13717221       0.37065415      -0.31407477      -0.15638542      -0.16202518      -0.32431833       0.26922130      -0.46001039 
H       1.13305744       1.07507064       0.03370817       0.25986756      -0.13054863       0.19191577      -0.66009375       0.15213973      -0.53147688 
3
Properties=species:S:1:pos:R:3:momenta:R:3:forces:R:3 energy=-2076.5760034306877 pbc="F F F"
O       0.30368146       0.87678321      -0.19498562      -0.17069240      -0.75219665       0.05417954      -0.07913417       0.22365469      -0.35249850 
H      -0.24895731       0.79728733      -0.98914892       0.45485430       0.41537884       0.05715829       0.21731120      -0.13911337       0.48537238 
H       0.14276508       0.09692682       0.34252882      -0.28416190       0.33681781      -0.11133783      -0.13817702      -0.08454132      -0.13287388 
3
Properties=species:S:1:pos:R:3:momenta:R:3:forces:R:3 energy=-2076.5020817168697 pbc="F F F"
O       0.26149650       0.79745884      -0.16252507      -0.49415905      -0.01270173       0.16371077      -0.08420696      -0.86356600       1.29034000 
H       1.08596374       1.12478204      -0.50947329       0.32790770      -0.18185763       0.19539874      -0.19685945       0.42124995      -0.67210357 
H      -0.52259531       1.02847043      -0.65236132       0.16625136       0.19455936      -0.35910951       0.28106641       0.44231605      -0.61823643 
3
Properties=species:S:1:pos:R:3:momenta:R:3:forces:R:3 energy=-2076.554284161671 pbc="F F F"
O       0.23054750       0.88810000      -0.22062342       0.18119524       0.29367889      -0.35257758       0.10514384      -1.38715404       0.68885998 
H      -0.02323990       0.12060555       0.35853419      -0.25016657      -0.01661319      -0.22015834       0.29263621       1.16515107      -0.82042431 
H       1.07783152       0.59398831      -0.59823043       0.06897133      -0.27706570       0.57273592      -0.39778004       0.22200297       0.13156432 
3
Properties=species:S:1:pos:R:3:momenta:R:3:forces:R:3 energy=-2076.567962813961 pbc="F F F"
O       0.31499589       0.85459408      -0.23473653      -0.04240226      -0.17715185       0.38403318       0.36407108       0.47144098      -1.06492243 
H      -0.52857808       0.70475566      -0.66743314       0.10866166       0.08116207      -0.31025001      -0.09276768      -0.08396919       0.16008759 
H       0.24280282       0.54164501       0.65174048      -0.06625940       0.09598978      -0.07378316      -0.27130339      -0.38747179       0.90483484 
3
Properties=species:S:1:pos:R:3:momenta:R:3:forces:R:3 energy=-2076.467224186697 pbc="F F F"
O       0.30542313       0.84015364      -0.16660570      -0.52550533      -0.21267839       0.13439192       0.44349083       1.11431246      -1.31883119 
H       0.24976425       1.29677814      -1.06717790       0.34658266       0.13135231       0.09282251      -0.40005912      -1.45529748       1.99417023 
H      -0.38360041       0.17882141      -0.02988889       0.17892267       0.08132608      -0.22721443      -0.04343171       0.34098502      -0.67533904 
3
Properties=species:S:1:pos:R:3:momenta:R:3:forces:R:3 energy=-2076.4716475277833 pbc="F F F"
O       0.23090715       0.82074383      -0.15361441      -0.59182227       0.00471627       0.29992720      -1.79227737      -1.83737392       1.51063698 
H       0.74838511       1.52528427      -0.39999559       0.27970440      -0.08198212      -0.04169591       1.91224867       2.87318299      -0.61639291 
H       0.30049823       0.25838826      -0.90326931       0.31211787       0.07726586      -0.25823129      -0.11997130      -1.03580907      -0.89424407 
3
Properties=species:S:1:pos:R:3:momenta:R:3:forces:R:3 energy=-2076.430213904047 pbc="F F F"
O       0.20207281       0.85209176      -0.24101675       0.19067359       0.24272560      -0.16099433       1.58610691      -0.79049609       2.84081260 
H       0.45838364       0.67435433       0.75411824      -0.31495380      -0.37596703       0.13260683      -0.96394186       0.59001333      -2.90160932 
H       1.04815902       0.61176319      -0.67013111       0.12428021       0.13324142       0.02838750      -0.62216506       0.20048276       0.06079672 
3
Properties=species:S:1:pos:R:3:momenta:R:3:forces:R:3 energy=-2076.5552230544367 pbc="F F F"
O       0.27898357       0.88173175      -0.23968283      -0.16211732      -0.41514329       0.15617167       0.79707809      -0.00607505       0.55060852 
H      -0.52135533       0.37638079      -0.39938006       0.34071764       0.36134720      -0.26113062       0.08608918      -0.25895670       0.25802800 
H       0.80716854       0.43929000       0.46219516      -0.17860032       0.05379609       0.10495895      -0.88316727       0.26503174      -0.80863652 
3
Properties=species:S:1:pos:R:3:momenta:R:3:forces:R:3 energy=-2076.4905588395895 pbc="F F F"
O       0.26733537       0.87399362      -0.17443905      -0.24410866       0.08110764       0.56183199       0.38533113       2.31372046       1.48544362 
H       0.75404606       0.79024926      -0.96429067       0.28946642       0.06632789      -0.06521721       0.57365952      -0.60361530      -1.37874677 
H      -0.28335234       0.14824137      -0.00844505      -0.04535776      -0.14743553      -0.49661477      -0.95899065      -1.71010517      -0.10669686 
3
Properties=species:S:1:pos:R:3:momenta:R:3:forces:R:3 energy=-2076.4750543752184 pbc="F F F"
O       0.26258877       0.77875849      -0.15578921       0.27251283      -0.28929209       0.03922633       0.44664321       2.35595699      -1.62786518 
H       0.69314105       1.70205089      -0.20738673      -0.31321113      -0.01423815       0.28254039      -0.88964770      -2.14252340       0.37092478 
H      -0.14710917       0.74801408      -1.06135960       0.04069830       0.30353024      -0.32176672       0.44300450      -0.21343359       1.25694040 
3
Properties=species:S:1:pos:R:3:momenta:R:3:forces:R:3 energy=-2076.5722081164176 pbc="F F F"
O       0.31934962       0.80128408      -0.20099048      -0.28774180       0.51697245      -0.06204917       0.63758970      -0.32283831       0.33039233 
H      -0.28513630       1.07129419       0.49074756       0.06268580      -0.32555177       0.10054958      -0.25518180       0.12722254      -0.07688956 
H      -0.06974142       1.02124400      -1.04205827       0.22505600      -0.19142068      -0.03850041      -0.38240790       0.19561578      -0.25350277 
3
Properties=species:S:1:pos:R:3:momenta:R:3:forces:R:3 energy=-2076.5564748140855 pbc="F F F"
O       0.30787702       0.86225667      -0.18219531      -0.00976648       0.10449230       0.24617558       0.47219703       0.40118055      -0.51097421 
H      -0.33106707       0.33075171       0.29293414      -0.08500190      -0.09174726      -0.01489636      -0.26091896      -0.19021487      -0.31749532 
H       0.15828274       0.79402800      -1.14256229       0.09476839      -0.01274504      -0.23127922      -0.21127807      -0.21096568       0.82846953 
3
Properties=species:S:1:pos:R:3:momenta:R:3:forces:R:3 energy=-2076.5667622466026 pbc="F F F"
O       0.30434178       0.84961846      -0.16122605       0.02388312      -0.00914535      -0.06821772      -0.45955474       0.40944523      -0.81147143 
H      -0.04199021      -0.04695392      -0.27563215       0.06582206       0.05830251      -0.16353380       0.05299930       0.29992351      -0.04961566 
H      -0.07468273       1.37232768      -0.90682051      -0.08970519      -0.04915716       0.23175153       0.40655544      -0.70936874       0.86108709 
3
Properties=species:S:1:pos:R:3:momenta:R:3:forces:R:3 energy=-2076.540349126397 pbc="F F F"
O       0.29902865       0.87837523      -0.18840172       0.08503394      -0.06071158      -0.26528270       2.26701610       0.01664794       0.00154209 
H       0.59116148       0.03441358      -0.54639790       0.20059770       0.19848287       0.01776114       0.03898166       0.04349627       0.01831915 
H      -0.62350431       0.83453196      -0.20472190      -0.28563165      -0.13777129       0.24752156      -2.30599776      -0.06014421      -0.01986124 
3
Properties=species:S:1:pos:R:3:momenta:R:3:forces:R:3 energy=-2076.4925500465583 pbc="F F F"
O       0.25170922       0.88893172      -0.21883544      -0.31577762      -0.06339618       0.01199894      -1.01899236      -0.79690297       0.54883957 
H       1.10938633       0.48475291      -0.43421076       0.16730412       0.12524792       0.02022475      -0.76698340      -0.25250122       0.33343455 
H      -0.39067394       0.21663991       0.16613570       0.14847350      -0.06185174      -0.03222369       1.78597576       1.04940418      -0.88227412 
3
Properties=species:S:1:pos:R:3:momenta:R:3:forces:R:3 energy=-2076.5420581246526 pbc="F F F"
O       0.21291745       0.86091577      -0.23580755       0.13466426      -0.26137611       0.02845938       0.08391151       2.10807197      -0.00430287 
H       1.02121450       1.20281051       0.16595307      -0.25053674       0.03052918       0.04136671      -0.17015890       0.10462298      -0.08849885 
H       0.31320168      -0.05674798      -0.16464642       0.11587248       0.23084692      -0.06982608       0.08624738      -2.21269496       0.09280172 
3
Properties=species:S:1:pos:R:3:momenta:R:3:forces:R:3 energy=-2076.5463719103313 pbc="F F F"
O       0.21583337       0.85749309      -0.23363521       0.02999428      -0.06078785      -0.09157784      -0.38868327      -0.24907395      -0.24733802 
H       0.93556075       1.30701395       0.22313915       0.04667537       0.30361773       0.04694633       0.05070666      -0.57824596      -0.03142988 
H       0.35257390      -0.10662652      -0.25631196      -0.07666965      -0.24282989       0.04463151       0.33797661       0.82731991       0.27876790 
3
Properties=species:S:1:pos:R:3:momenta:R:3:forces:R:3 energy=-2076.483803560464 pbc="F F F"
O       0.23736092       0.81788705      -0.25663061       0.00862423      -0.29281513      -0.26178907      -0.66600976      -0.60915645      -1.62280102 
H      -0.03781816       1.52930979       0.30331244      -0.12936969      -0.00569510       0.17490735       0.46628974       0.22184316       0.87471691 
H       0.98426701       0.29970560       0.02849825       0.12074546       0.29851023       0.08688172       0.19972002       0.38731328       0.74808410 
3
Properties=species:S:1:pos:R:3:momenta:R:3:forces:R:3 energy=-2076.5582348669695 pbc="F F F"
O       0.26458414       0.79742882      -0.27074699      -0.17834663      -0.12409390      -0.21004934      -1.28585134       0.22741437       0.83823172 
H      -0.48939952       0.99223868       0.34094562       0.20649474      -0.03017078      -0.01200799       0.83509091      -0.33143423      -0.90367714 
H       1.00376074       1.16149033       0.21492059      -0.02814811       0.15426468       0.22205733       0.45076043       0.10401986       0.06544542 
3
Properties=species:S:1:pos:R:3:momenta:R:3:forces:R:3 energy=-2076.563412096485 pbc="F F F"
O       0.28658603       0.79755383      -0.26062758       0.08404707       0.24251187       0.29892761       1.21950461      -0.05184232      -0.74264518 
H      -0.56952783       0.71083991       0.10822402      -0.14624229      -0.26495600      -0.19908280      -1.34204021      -0.13186826       0.58324649 
H       0.73467456       1.44090492       0.28702677       0.06219523       0.02244413      -0.09984481       0.12253560       0.18371058       0.15939869 
3
Properties=species:S:1:pos:R:3:momenta:R:3:forces:R:3 energy=-2076.480188516348 pbc="F F F"
O       0.30039149       0.83995638      -0.24962520       0.18546787      -0.04703409      -0.04975871       0.96523260      -0.70106765      -1.36869506 
H      -0.05125460      -0.04854548      -0.10354408       0.13052407       0.12370212      -0.01959122      -0.26083497       0.82208565       0.56483983 
H      -0.00271923       1.52727606       0.32416476      -0.31599194      -0.07666803       0.06934993      -0.70439763      -0.12101799       0.80385523 
3
Properties=species:S:1:pos:R:3:momenta:R:3:forces:R:3 energy=-2076.530529291753 pbc="F F F"
O       0.32381324       0.85637046      -0.22054187       0.31734051       0.24371425       0.17096474      -0.41747017       2.37235135       0.14005360 
H       0.11897232      -0.04524750      -0.20194217      -0.23718599      -0.06930194       0.01906079      -0.26301633      -2.32984094      -0.00455945 
H      -0.54469678       1.26345332      -0.03904837      -0.08015452      -0.17441232      -0.19002553       0.68048650      -0.04251041      -0.13549415 
3
Properties=species:S:1:pos:R:3:momenta:R:3:forces:R:3 energy=-2076.5355793385156 pbc="F F F"
O       0.23013866       0.85767066      -0.16088790      -0.30814726      -0.14068150      -0.38763478       0.63362822      -1.58882451       0.14384146 
H       0.63662014      -0.06018218      -0.17141771      -0.00377821       0.01380767       0.24344212      -0.72167653       1.83294727      -0.18749857 
H       0.42446067       1.25775120      -1.01640213       0.31192547       0.12687383       0.14419266       0.08804832      -0.24412276       0.04365711 
3
Properties=species:S:1:pos:R:3:momenta:R:3:forces:R:3 energy=-2076.544879457211 pbc="F F F"
O       0.20846749       0.83540107      -0.23930216       0.15966531      -0.03292108      -0.19152483      -0.87195838       1.64473940      -1.04030167 
H       0.49970669       0.06769374       0.18873029      -0.05501853       0.02985182       0.02782759       0.71614841      -1.71910556       0.99028836 
H       0.90533937       1.48333869      -0.13195708      -0.10464678       0.00306926       0.16369724       0.15580997       0.07436616       0.05001331 
3
Properties=species:S:1:pos:R:3:momenta:R:3:forces:R:3 energy=-2076.5675311826835 pbc="F F F"
O       0.21984494       0.83302172      -0.25830604      -0.14831975      -0.07444101      -0.03740541      -0.17961231      -1.32749234       0.29630009 
H       0.45861739       0.05125499       0.28783352       0.06199056      -0.02920644       0.04947946      -0.22643909       0.85183555      -0.55870616 
H       0.76584558       1.53754258       0.07056965       0.08632919       0.10364745      -0.01207405       0.40605140       0.47565679       0.26240608 
3
Properties=species:S:1:pos:R:3:momenta:R:3:forces:R:3 energy=-2076.519581758114 pbc="F F F"
O       0.21491326       0.83049916      -0.24364691       0.15309026       0.09982257      -0.06846930      -1.63610955       2.03244132      -0.48590619 
H       0.72181562       0.06533209      -0.13865222      -0.10430664       0.03637420      -0.06318754       1.44209466      -1.54267161       0.51192565 
H       0.58092310       1.56350367       0.26438533      -0.04878362      -0.13619677       0.13165684       0.19401489      -0.48976971      -0.02601946 
3
Properties=species:S:1:pos:R:3:momenta:R:3:forces:R:3 energy=-2076.525464592638 pbc="F F F"
O       0.21197497       0.82970848      -0.24343520      -0.06051548      -0.09325457       0.06530319       0.46525958      -0.64094599      -0.05494811 
H       0.86949552       0.08864876      -0.22689981       0.03748889       0.10721746       0.06037238      -0.72289910       1.41238042       0.32348744 
H       0.47987980       1.55273666       0.34927260       0.02302659      -0.01396289      -0.12567557       0.25763952      -0.77143443      -0.26853933 
3
Properties=species:S:1:pos:R:3:momenta:R:3:forces:R:3 energy=-2076.5804217105924 pbc="F F F"
O       0.23153512       0.78334118      -0.24222347       0.07153884      -0.18886957      -0.26727905      -0.12996078       0.05909597      -0.11590368 
H       0.93497306       0.63836590       0.39720955      -0.12703024       0.18580848       0.16186454       0.00164182       0.13819911       0.01105157 
H       0.10394305       1.73896238      -0.29406937       0.05549140       0.00306110       0.10541451       0.12831897      -0.19729508       0.10485212 
3
Properties=species:S:1:pos:R:3:momenta:R:3:forces:R:3 energy=-2076.5541882975367 pbc="F F F"
O       0.28502496       0.77345010      -0.24722695       0.26334057       0.12668284       0.17916228      -0.48297359       1.37716361       0.52659460 
H       0.15259543       0.84898207       0.71919031      -0.04352028       0.00464885       0.07642726       0.15688728      -0.27688436      -0.63494590 
H       0.03732868       1.68533763      -0.53663464      -0.21982029      -0.13133169      -0.25558954       0.32608631      -1.10027925       0.10835130 
3
Properties=species:S:1:pos:R:3:momenta:R:3:forces:R:3 energy=-2076.4620255835084 pbc="F F F"
O       0.28677614       0.87108941      -0.23600471      -0.43647529       0.16462359       0.07667136       1.75059321       2.39627572       0.37573587 
H       0.40235178       0.71584795       0.69929199       0.30961731      -0.03543807      -0.09037894      -0.44801939      -0.63600270      -0.03010397 
H      -0.24022240       0.26873833      -0.69485603       0.12685798      -0.12918552       0.01370758      -1.30257382      -1.76027301      -0.34563191 
3
Properties=species:S:1:pos:R:3:momenta:R:3:forces:R:3 energy=-2076.471902883076 pbc="F F F"
O       0.20991850       0.86496630      -0.20824459      -0.31928052       0.08131371       0.10063688       0.61390104      -1.73009575       0.21901811 
H       1.10903412       1.22034326      -0.39568725       0.01535585      -0.10816328      -0.31552594      -0.88698335      -0.83530327       0.27017712 
H       0.27298150      -0.13857071      -0.04048603       0.30392467       0.02684957       0.21488906       0.27308231       2.56539902      -0.48919523 
3
Properties=species:S:1:pos:R:3:momenta:R:3:forces:R:3 energy=-2076.5276534951427 pbc="F F F"
O       0.20475253       0.85735190      -0.22073446       0.10113315       0.11655682      -0.07880769      -1.27027428       0.92047316       0.67782201 
H       0.73639998       0.37306431      -0.80552569      -0.16233830      -0.27766111       0.22250450       0.99799685      -1.09336436      -1.65795438 
H       0.72761010       0.82956406       0.56759192       0.06120515       0.16110429      -0.14369681       0.27227743       0.17289120       0.98013237 
3
Properties=species:S:1:pos:R:3:momenta:R:3:forces:R:3 energy=-2076.5397607625973 pbc="F F F"
O       0.23571924       0.83650772      -0.26606008       0.34575251       0.02132188       0.01054841       0.27688874       0.17062856       0.66732574 
H       0.57118167      -0.01567504       0.08418441      -0.05941103      -0.23380980       0.05769960      -0.22271284       1.05640919      -0.02019708 
H       0.40132396       1.54914278       0.39729105      -0.28634148       0.21248792      -0.06824802      -0.05417590      -1.22703775      -0.64712867 
3
Properties=species:S:1:pos:R:3:momenta:R:3:forces:R:3 energy=-2076.554523422246 pbc="F F F"
O       0.32210088       0.85019290      -0.19781291      -0.43369441      -0.06568430       0.50256635       1.60326669      -1.01309000      -0.13653826 
H       0.06109303      -0.03546712      -0.47264343       0.23110900       0.24177160      -0.22517912      -0.07208919       0.16875308       0.04097671 
H      -0.45963887       1.35172338      -0.12910184       0.20258541      -0.17608730      -0.27738724      -1.53117750       0.84433692       0.09556156 
3
Properties=species:S:1:pos:R:3:momenta:R:3:forces:R:3 energy=-2076.545078426675 pbc="F F F"
O       0.24417568       0.80737877      -0.15143390      -0.12246718      -0.12180241       0.26149199      -2.04291229      -0.30795988      -0.71793857 
H       1.11875601       1.08343759      -0.35278395       0.03141880       0.28673406       0.08116169       1.17309712       0.41217601      -0.41783760 
H      -0.28047111       0.91236553      -0.98509009       0.09104838      -0.16493164      -0.34265367       0.86981517      -0.10421613       1.13577618 
3
Properties=species:S:1:pos:R:3:momenta:R:3:forces:R:3 energy=-2076.5714443151796 pbc="F F F"
O       0.20082280       0.81370812      -0.20604463       0.47050843      -0.26152735      -0.23172493       0.11165298       0.70944407       0.13144021 
H       0.60875788       1.69341876      -0.07010535      -0.24609028       0.08574920      -0.05453641      -0.20348658      -0.88495791      -0.15751408 
H       0.91762485       0.20192471      -0.40098580      -0.22441815       0.17577815       0.28626134       0.09183360       0.17551384       0.02607387 
3
Properties=species:S:1:pos:R:3:momenta:R:3:forces:R:3 energy=-2076.465219404104 pbc="F F F"
O       0.21851970       0.79500093      -0.20709601      -0.34379270      -0.01874834       0.10788477      -0.72095516      -0.06114710       0.09820389 
H       0.14605780       1.76128225      -0.06982874       0.02724804       0.07316217      -0.03719745       0.97921097      -1.03456445      -0.27980330 
H       1.09943935       0.43098229      -0.38457486       0.31654466      -0.05441383      -0.07068732      -0.25825581       1.09571155       0.18159941 
3
Properties=species:S:1:pos:R:3:momenta:R:3:forces:R:3 energy=-2076.5268858560103 pbc="F F F"
O       0.21073953       0.79078842      -0.20370480       0.08190620      -0.14601219      -0.08289323       1.59074314      -1.58195315      -0.86541333 
H       0.23876162       1.70760744       0.02287668       0.07678180       0.14474377       0.03942001       0.20274478       0.94177071       0.18239662 
H       1.13022263       0.55151816      -0.53110560      -0.15868800       0.00126843       0.04347322      -1.79348793       0.64018244       0.68301671 
3
Properties=species:S:1:pos:R:3:momenta:R:3:forces:R:3 energy=-2076.444456855855 pbc="F F F"
O       0.21906341       0.78552576      -0.18554712      -0.03043613      -0.02314838       0.27930478      -1.65784157       2.74067442       3.03695615 
H       0.43789437       1.73687147       0.06500878       0.07986667      -0.05711835      -0.12288469      -0.51521170      -1.96242680      -0.45229612 
H       0.79897301       0.60578315      -0.86143694      -0.04943054       0.08026672      -0.15642009       2.17305328      -0.77824761      -2.58466003 
3
Properties=species:S:1:pos:R:3:momenta:R:3:forces:R:3 energy=-2076.461217758003 pbc="F F F"
O       0.26382368       0.77741447      -0.17238596       0.14434866      -0.13378815      -0.04805950      -1.98288260      -3.03710020      -2.37164401 
H       0.62379773       1.56904115       0.08573911       0.10741419       0.11004396       0.11409189       1.32547422       3.08996926       0.82480234 
H      -0.09736638       0.90235602      -1.09106153      -0.25176285       0.02374419      -0.06603239       0.65740837      -0.05286906       1.54684166 
3
Properties=species:S:1:pos:R:3:momenta:R:3:forces:R:3 energy=-2076.433359644083 pbc="F F F"
O       0.28352764       0.76984100      -0.20248421      -0.09082650       0.20004484      -0.08691341       3.19589485       1.43454836       1.05355817 
H       0.79979607       1.64167736      -0.03554026      -0.08966645      -0.15516925      -0.09746492      -1.86251298      -2.24505057      -0.60684560 
H      -0.58610643       0.94992613      -0.49206192       0.18049295      -0.04487559       0.18437833      -1.33338187       0.81050221      -0.44671256 
3
Properties=species:S:1:pos:R:3:momenta:R:3:forces:R:3 energy=-2076.4308655887417 pbc="F F F"
O       0.28492902       0.81355832      -0.15206074       0.00175288       0.37910968       0.49656457      -2.44419456      -2.58904418       2.99378178 
H       0.73517742       1.30795164      -0.74222904       0.14069131      -0.05570840      -0.34558440       2.41537506       2.60622346      -3.06416081 
H      -0.54373049       0.58976949      -0.58569573      -0.14244419      -0.32340129      -0.15098017       0.02881950      -0.01717929       0.07037903 
3
Properties=species:S:1:pos:R:3:momenta:R:3:forces:R:3 energy=-2076.4658152828993 pbc="F F F"
O       0.22233156       0.87329641      -0.17309088      -0.25874458      -0.17311822       0.14871937       2.75017523       0.58535479      -1.34598767 
H       1.13567401       1.00077136      -0.64012106       0.24533329       0.03079728      -0.01410138      -2.54715148      -0.21933990       1.34320392 
H       0.04932128      -0.05121463      -0.35401280       0.01341129       0.14232094      -0.13461799      -0.20302375      -0.36601489       0.00278376 
3
Properties=species:S:1:pos:R:3:momenta:R:3:forces:R:3 energy=-2076.5604742441187 pbc="F F F"
O       0.22545909       0.86817179      -0.17754899       0.53409924      -0.19934180      -0.09243996      -0.84605437      -0.35013580      -0.66042041 
H       1.15861322       0.75722082      -0.00351471      -0.38139601      -0.01732929       0.27958551       0.28277449      -0.23619473      -0.17315890 
H      -0.02325816       0.27367412      -0.91985999      -0.15270323       0.21667109      -0.18714555       0.56327988       0.58633053       0.83357931 
3
Properties=species:S:1:pos:R:3:momenta:R:3:forces:R:3 energy=-2076.4892739571533 pbc="F F F"
O       0.24509683       0.87448117      -0.18097896       0.03408925       0.31157816       0.17701373      -0.51529585       2.56022302       0.94017778 
H      -0.01580291       0.01408173       0.03413392      -0.18751468      -0.22785338      -0.20592819      -0.23692326      -2.05467451       0.04129806 
H       0.83946719       0.91667048      -0.90306793       0.15342543      -0.08372478       0.02891446       0.75221911      -0.50554850      -0.98147584 
3
Properties=species:S:1:pos:R:3:momenta:R:3:forces:R:3 energy=-2076.506184982695 pbc="F F F"
O       0.24306028       0.80327462      -0.14719474      -0.19130773      -0.29789812      -0.04301141      -0.25084239       0.68603870      -2.23332217 
H      -0.29001541       0.96396700      -0.99636745       0.07492726       0.28687612      -0.01765170       1.14604586      -0.37652033       1.91889481 
H       1.14600395       1.09697728      -0.40879062       0.11638047       0.01102200       0.06066311      -0.89520347      -0.30951837       0.31442736 
3
Properties=species:S:1:pos:R:3:momenta:R:3:forces:R:3 energy=-2076.547136435256 pbc="F F F"
O       0.23893232       0.80290482      -0.25997413       0.60391730       0.50404237      -0.09059674      -0.65754001      -0.96909227      -1.37641280 
H       0.27823651       1.71790726      -0.07173932      -0.10705540      -0.21108397       0.12215977       0.12827243       1.41016377       0.41947419 
H       0.64327106       0.34890653       0.45661843      -0.49686190      -0.29295840      -0.03156303       0.52926757      -0.44107150       0.95693861 
3
Properties=species:S:1:pos:R:3:momenta:R:3:forces:R:3 energy=-2076.5372141594034 pbc="F F F"
O       0.31518351       0.84069639      -0.17788854      -0.06416798      -0.16443550       0.39233986       0.05147364      -0.39164696      -0.09523892 
H      -0.38065936       1.49678863      -0.34659433      -0.04310941       0.08547512      -0.18764877       0.15631328      -0.78481503      -0.16221159 
H       0.09190625      -0.02980349      -0.57139099       0.10727740       0.07896039      -0.20469109      -0.20778692       1.17646199       0.25745050 
3
Properties=species:S:1:pos:R:3:momenta:R:3:forces:R:3 energy=-2076.5721720496576 pbc="F F F"
O       0.22040676       0.80613287      -0.16559240      -0.31391318       0.27842935       0.10276499      -0.63774452       0.18893997       0.50206218 
H       0.32265946       1.69608639      -0.49629386       0.03293761      -0.17696136      -0.00482527      -0.03681389       0.41031756      -0.07961391 
H       0.89288624       0.31949161      -0.61685601       0.28097557      -0.10146799      -0.09793972       0.67455841      -0.59925753      -0.42244827 
3
Properties=species:S:1:pos:R:3:momenta:R:3:forces:R:3 energy=-2076.576551682292 pbc="F F F"
O       0.20408240       0.80693668      -0.19336282      -0.03505670      -0.29990858       0.14693812       0.48578605      -0.16014585       0.31482263 
H       0.42467877       1.39588094      -0.92317955       0.11094252       0.03958230      -0.24171933       0.09084965      -0.05336387       0.08975854 
H       1.04996750       0.60693909       0.25080237      -0.07588581       0.26032628       0.09478121      -0.57663571       0.21350972      -0.40458117 
3
Properties=species:S:1:pos:R:3:momenta:R:3:forces:R:3 energy=-2076.555649536966 pbc="F F F"
O       0.21663146       0.78660931      -0.20862968       0.23967799      -0.01417837      -0.33462072       0.22185265       0.16313563      -0.39768481 
H       0.67245316       1.12328197      -1.00882930      -0.08104554      -0.03861460       0.23503782      -0.25278662      -0.13277714       1.05102524 
H       0.60301428       1.20217458       0.57876810      -0.15863245       0.05279297       0.09958290       0.03093397      -0.03035849      -0.65334043 
3
Properties=species:S:1:pos:R:3:momenta:R:3:forces:R:3 energy=-2076.551262583707 pbc="F F F"
O       0.28487875       0.77224229      -0.20793630       0.19610329      -0.07776322       0.10086752       0.32130333      -1.40206693       0.38764695 
H       0.44939907       1.38421880      -0.90584845      -0.06496296       0.05681946      -0.11818482      -0.05720225       0.87764426      -0.49233276 
H      -0.25715438       1.16927129       0.46478187      -0.13114033       0.02094376       0.01731730      -0.26410108       0.52442267       0.10468580 
3
Properties=species:S:1:pos:R:3:momenta:R:3:forces:R:3 energy=-2076.574332220204 pbc="F F F"
O       0.31332496       0.83946532      -0.16989173      -0.03719659       0.36772030       0.10496903       0.95303767       0.10271177      -0.34945154 
H       0.33204500       0.75169243      -1.13085869       0.05856635      -0.22963356      -0.06053341      -0.09755992       0.00558708       0.20685916 
H      -0.59129921       0.73483216       0.08594792      -0.02136977      -0.13808674      -0.04443562      -0.85547774      -0.10829885       0.14259238 
3
Properties=species:S:1:pos:R:3:momenta:R:3:forces:R:3 energy=-2076.542883626429 pbc="F F F"
O       0.27312518       0.87560602      -0.25494220       0.02117221      -0.25606918      -0.28457017      -0.58777147      -0.69986834       0.84332596 
H       0.94735993       0.24053103       0.07089723       0.06838004       0.17453267       0.27376236      -0.83611126       0.54796970      -0.18859537 
H      -0.56856219       0.67236749       0.23411505      -0.08955225       0.08153651       0.01080781       1.42388273       0.15189865      -0.65473058 
3
Properties=species:S:1:pos:R:3:momenta:R:3:forces:R:3 energy=-2076.505757638272 pbc="F F F"
O       0.30379232       0.78622111      -0.21992404      -0.09991170      -0.03903133       0.40817027       1.65144887      -1.99708659      -0.60178830 
H       0.44223214       1.51437060       0.33464654      -0.16834118       0.02073566      -0.27193075       0.00046294       1.66719156       1.12651781 
H      -0.55018402       0.81724748      -0.58544333       0.26825289       0.01829566      -0.13623953      -1.65191181       0.32989503      -0.52472950 
3
Properties=species:S:1:pos:R:3:momenta:R:3:forces:R:3 energy=-2076.542475795482 pbc="F F F"
O       0.21448401       0.78369991      -0.20356641      -0.44380189       0.10532907      -0.03820363       0.54867523       1.10909018       1.28422798 
H       0.56337806       1.42907485       0.48023554       0.02390205      -0.08107012       0.16576857      -0.59044940      -1.17762266      -1.34671918 
H       0.74617373       0.94255978      -0.99066110       0.41989984      -0.02425896      -0.12756494       0.04177417       0.06853248       0.06249120 
3
Properties=species:S:1:pos:R:3:momenta:R:3:forces:R:3 energy=-2076.5041977962355 pbc="F F F"
O       0.26471990       0.85823812      -0.25885833       0.43491864       0.16812826      -0.00604675       1.80904358       0.87489909      -1.23390871 
H      -0.53972767       0.57236640       0.11644644       0.07940749      -0.14069046      -0.31887440      -0.93313599      -0.73350263       1.11071939 
H       1.05193412       0.61619593       0.25072272      -0.51432613      -0.02743779       0.32492115      -0.87590759      -0.14139645       0.12318932 
3
Properties=species:S:1:pos:R:3:momenta:R:3:forces:R:3 energy=-2076.4735334057623 pbc="F F F"
O       0.31105112       0.77221386      -0.20049638      -0.16696046      -0.43224175       0.21212251      -0.70922160       0.46574398      -1.72113770 
H      -0.15918095       1.16975334      -0.97196562       0.13594564       0.13860514      -0.37310152       0.78812955      -0.94912193       0.11477991 
H      -0.06398272       1.38418808       0.41281252       0.03101482       0.29363661       0.16097901      -0.07890795       0.48337796       1.60635779 
3
Properties=species:S:1:pos:R:3:momenta:R:3:forces:R:3 energy=-2076.4953835050005 pbc="F F F"
O       0.22291829       0.78610841      -0.18403820      -0.02764382       0.35186464      -0.31577275       1.34501980       0.86471105       1.85679009 
H       0.24664109       0.99388798      -1.11391643      -0.17019681      -0.30040825       0.14187548       0.29811711       0.34699574      -0.36513808 
H       0.92904151       1.33951875       0.29353869       0.19784062      -0.05145639       0.17389727      -1.64313691      -1.21170679      -1.49165201 
3
Properties=species:S:1:pos:R:3:momenta:R:3:forces:R:3 energy=-2076.515982869125 pbc="F F F"
O       0.23923289       0.87531237      -0.18267133       0.09425698       0.16765840      -0.03273643      -2.00543452      -0.02998288       0.31402921 
H      -0.24625902       0.08207257      -0.48868040      -0.08648408      -0.07796788       0.23576934       1.05983110       0.64292031       0.13883660 
H       1.16299595       0.83548684      -0.35339228      -0.00777290      -0.08969051      -0.20303291       0.94560342      -0.61293743      -0.45286581 
3
Properties=species:S:1:pos:R:3:momenta:R:3:forces:R:3 energy=-2076.5561266489185 pbc="F F F"
O       0.24588624       0.88311296      -0.24482460       0.10729782       0.14287870      -0.21968092       0.98855699       0.69890714      -0.39730105 
H      -0.30766426       0.23335319       0.14206199      -0.02429833      -0.08630658       0.05936261      -1.15250779      -0.91556617       0.52729809 
H       1.11879901       0.56039500       0.00236350      -0.08299949      -0.05657212       0.16031831       0.16395080       0.21665903      -0.12999704 
3
Properties=species:S:1:pos:R:3:momenta:R:3:forces:R:3 energy=-2076.5591916349485 pbc="F F F"
O       0.27601717       0.83891236      -0.27704113       0.03808380      -0.38090128       0.27870649      -0.25480087      -0.21153298       1.36946957 
H      -0.43384230       0.31258438       0.15370486      -0.00507070      -0.00093765      -0.11970299       0.60624688       0.45287735      -0.54919511 
H       0.76673824       1.18271681       0.50206207      -0.03301310       0.38183893      -0.15900349      -0.35144601      -0.24134437      -0.82027446 
3
Properties=species:S:1:pos:R:3:momenta:R:3:forces:R:3 energy=-2076.480300548345 pbc="F F F"
O       0.28426153       0.79125296      -0.24536880       0.11072932      -0.23307173       0.27642733       0.02313267      -2.59002930      -0.67754144 
H      -0.30883662       0.56440349       0.46907119      -0.01481411       0.23246640      -0.15765785      -0.02508672       0.70696567       0.20934979 
H       0.51087790       1.68734886      -0.31600822      -0.09591521       0.00060533      -0.11876948       0.00195405       1.88306363       0.46819165 
3
Properties=species:S:1:pos:R:3:momenta:R:3:forces:R:3 energy=-2076.5473286102006 pbc="F F F"
O       0.27584263       0.76472072      -0.22993697      -0.05444493      -0.23696570      -0.03650409      -0.43445318       1.51219605      -0.63297782 
H       0.31732638       1.10563297       0.67675456       0.23026797       0.17117256      -0.04531505      -0.01016147      -0.12057435      -0.28673349 
H       0.01833985       1.56723977      -0.76862592      -0.17582304       0.06579315       0.08181914       0.44461465      -1.39162169       0.91971131 
3
Properties=species:S:1:pos:R:3:momenta:R:3:forces:R:3 energy=-2076.544742746881 pbc="F F F"
O       0.25262434       0.76795246      -0.21087701      -0.02968648       0.35309836       0.06118134       1.60397893      -1.41064032      -0.12333484 
H       1.11786888       1.20499782      -0.23686757       0.04286039      -0.16589903      -0.17351135      -0.60760201       0.01835121       0.02925844 
H      -0.41368140       1.41658058      -0.15752397      -0.01317391      -0.18719933       0.11233001      -0.99637692       1.39228912       0.09407640 
3
Properties=species:S:1:pos:R:3:momenta:R:3:forces:R:3 energy=-2076.562650999733 pbc="F F F"
O       0.23253267       0.78045914      -0.18508432      -0.28124989      -0.28445677       0.23903981       0.03208169      -0.49284348      -0.38160410 
H       0.70710889       0.78196155      -1.03501275       0.03798859       0.14294921      -0.10633182      -0.24287270       0.35775757       0.67072409 
H       0.31597408       1.64111052       0.23123903       0.24326130       0.14150756      -0.13270798       0.21079101       0.13508591      -0.28911998 
3
Properties=species:S:1:pos:R:3:momenta:R:3:forces:R:3 energy=-2076.550252970808 pbc="F F F"
O       0.22229448       0.78081981      -0.18085006       0.09087590       0.11501927      -0.24619251       1.07467209       1.27166525       0.18579671 
H       0.38968601       0.94667648      -1.12413891      -0.15016841       0.02757664       0.19508751      -0.15501263      -0.17060264       0.36026347 
H       0.79589772       1.47067102       0.25315891       0.05929251      -0.14259591       0.05110500      -0.91965946      -1.10106261      -0.54606018 
3
Properties=species:S:1:pos:R:3:momenta:R:3:forces:R:3 energy=-2076.536388844623 pbc="F F F"
O       0.22191324       0.82922774      -0.16229555       0.27510657       0.14463726       0.21356625      -1.96199611      -0.12821545       0.75804815 
H       0.05390806       0.71402143      -1.08401861      -0.25735719      -0.05404889      -0.24422085      -0.15663652      -0.11505976      -0.93177488 
H       1.13772669       0.93499425      -0.08145899      -0.01774938      -0.09058837       0.03065460       2.11863263       0.24327521       0.17372674 
3
Properties=species:S:1:pos:R:3:momenta:R:3:forces:R:3 energy=-2076.4761286682756 pbc="F F F"
O       0.23216634       0.83424622      -0.16146683      -0.18080111      -0.02052128      -0.22051534       0.17891641      -0.70258869       0.68889171 
H       0.13851305       1.45958490      -0.89051363       0.37636321       0.21427495       0.28434224       0.63034620      -0.68896564      -0.12818410 
H       0.89038426       0.10977746      -0.28811736      -0.19556210      -0.19375368      -0.06382690      -0.80926261       1.39155433      -0.56070761 
3
Properties=species:S:1:pos:R:3:momenta:R:3:forces:R:3 energy=-2076.560428900752 pbc="F F F"
O       0.26385549       0.89236169      -0.22215359       0.56847782       0.06919142      -0.16235246      -0.49094274       0.92708882      -0.88612041 
H       0.69757218       0.45612384       0.48281607      -0.37883592      -0.25399826       0.24244332       0.74714435      -0.63268932       1.19025536 
H      -0.17164580       0.19082831      -0.69822544      -0.18964191       0.18480684      -0.08009086      -0.25620161      -0.29439950      -0.30413495 
3
Properties=species:S:1:pos:R:3:momenta:R:3:forces:R:3 energy=-2076.511965132224 pbc="F F F"
O       0.29997392       0.77969949      -0.22778703      -0.49427466      -0.20947004       0.03265261      -0.17874254       1.22030212      -0.54654883 
H      -0.26621770       0.76910926       0.56652094       0.09847383      -0.01288578      -0.17234625       0.30470174       0.44080034      -0.71098024 
H       0.21887157       1.66602012      -0.69251623       0.39580083       0.22235582       0.13969364      -0.12595920      -1.66110246       1.25752907 
3
Properties=species:S:1:pos:R:3:momenta:R:3:forces:R:3 energy=-2076.555431205948 pbc="F F F"
O       0.27941609       0.83243143      -0.26897702       0.26487900       0.50478191      -0.03647754      -0.38806933      -0.36758588      -1.57052030 
H      -0.49856202       0.41190562       0.08808696      -0.12408117      -0.22899269      -0.06158205      -0.19881158      -0.08476533       0.34273967 
H       0.77751024       1.18626105       0.43968622      -0.14079784      -0.27578922       0.09805959       0.58688091       0.45235121       1.22778063 
3
Properties=species:S:1:pos:R:3:momenta:R:3:forces:R:3 energy=-2076.537328635419 pbc="F F F"
O       0.27472677       0.89169329      -0.19187964      -0.09729423       0.05394743       0.16764293       0.86908230      -1.17446486       1.68002289 
H      -0.15752559       0.61169280      -0.98591824       0.20974743       0.24485067       0.01139803      -0.39958570      -0.34648947      -0.72981646 
H       0.51090276       0.04586823       0.28999996      -0.11245320      -0.29879810      -0.17904096      -0.46949660       1.52095432      -0.95020643 
3
Properties=species:S:1:pos:R:3:momenta:R:3:forces:R:3 energy=-2076.5526745140364 pbc="F F F"
O       0.23726536       0.84565051      -0.15187867       0.02277794      -0.33935409      -0.08402171      -0.09966026       1.20899954       0.89361338 
H       0.74967402       1.37341535      -0.75736153       0.08817158       0.10459449       0.07992042       0.27255479       0.43590072      -0.23027477 
H       0.19829159       0.01493786      -0.57345308      -0.11094952       0.23475960       0.00410130      -0.17289453      -1.64490026      -0.66333861 
3
Properties=species:S:1:pos:R:3:momenta:R:3:forces:R:3 energy=-2076.556760507407 pbc="F F F"
O       0.23971366       0.83979962      -0.15215601       0.04255119      -0.04112652      -0.13492542      -0.08110891      -0.37075079      -0.19341439 
H       0.79722131       1.45804311      -0.64957144      -0.09146318       0.12270873       0.07325805      -0.26047973      -0.57284704      -0.03637888 
H       0.11188477       0.02317548      -0.67684114       0.04891199      -0.08158220       0.06166737       0.34158864       0.94359783       0.22979327 
3
Properties=species:S:1:pos:R:3:momenta:R:3:forces:R:3 energy=-2076.526140272986 pbc="F F F"
O       0.25640535       0.81030531      -0.15480979       0.06440105      -0.09877108      -0.14915767      -0.14031036      -0.09371347       1.29531618 
H       0.37195921       1.73306821      -0.38627890      -0.04434793       0.02437307       0.15955884       0.04143361      -0.22038668      -0.62756067 
H       0.27221609       0.21628478      -0.89801292      -0.02005312       0.07439800      -0.01040117       0.09887675       0.31410015      -0.66775551 
3
Properties=species:S:1:pos:R:3:momenta:R:3:forces:R:3 energy=-2076.530905595044 pbc="F F F"
O       0.25513862       0.78028703      -0.17607904      -0.15873289      -0.17954401       0.12983929      -0.41498762      -0.16872555       0.75978360 
H      -0.08561755       1.66277317       0.05013739      -0.02050649       0.01257401      -0.05387825       0.52460331      -0.45644519      -0.69963180 
H       0.74989827       0.76303076      -0.99684307       0.17923938       0.16697000      -0.07596104      -0.10961569       0.62517074      -0.06015180 
3
Properties=species:S:1:pos:R:3:momenta:R:3:forces:R:3 energy=-2076.5597063657174 pbc="F F F"
O       0.22979821       0.77031659      -0.19776912      -0.15816575       0.09641480      -0.19380225      -0.29916263      -0.11479117       0.07204339 
H      -0.07988091       1.67295671      -0.19976088       0.16310604      -0.11184606      -0.07848540      -0.56384037       0.40176622       0.08944540 
H       1.14636530       0.91109818      -0.40267931      -0.00494029       0.01543126       0.27228764       0.86300300      -0.28697505      -0.16148879 
3
Properties=species:S:1:pos:R:3:momenta:R:3:forces:R:3 energy=-2076.5630004832096 pbc="F F F"
O       0.23664672       0.79759448      -0.25565595       0.27566052       0.30373127      -0.25917947      -0.02530084      -1.07476242      -0.81575497 
H      -0.06241070       1.61889931       0.09370084      -0.21667984       0.00652266       0.23259705      -0.14897935       0.93361319       0.56148799 
H       1.02019545       0.53220035       0.22264013      -0.05898069      -0.31025393       0.02658242       0.17428019       0.14114923       0.25426698 
3
Properties=species:S:1:pos:R:3:momenta:R:3:forces:R:3 energy=-2076.525712846521 pbc="F F F"
O       0.26686717       0.87165911      -0.24898885       0.04343945       0.18659219       0.18507586       0.24114035       1.35557693      -0.03672772 
H       0.40224772       1.00145908       0.70121286       0.14162494      -0.27922986      -0.15293546      -0.18330518      -0.70712255      -0.46935146 
H       0.07587722      -0.02591507      -0.49069227      -0.18506439       0.09263767      -0.03214040      -0.05783517      -0.64845438       0.50607918 
3
Properties=species:S:1:pos:R:3:momenta:R:3:forces:R:3 energy=-2076.5696032594697 pbc="F F F"
O       0.30392997       0.86976200      -0.24014547       0.09073961       0.12010184       0.01351025      -0.58267451       0.02585259      -1.21298163 
H       0.37711386       0.58723562       0.65812337      -0.19524911      -0.05627914       0.01850762       0.03836427      -0.32042050       0.93111026 
H      -0.48725060       0.41841939      -0.58796517       0.10450949      -0.06382270      -0.03201787       0.54431025       0.29456791       0.28187137 
3
Properties=species:S:1:pos:R:3:momenta:R:3:forces:R:3 energy=-2076.5573640957323 pbc="F F F"
O       0.29719998       0.88820939      -0.21401580      -0.07041882      -0.08203404       0.31244207      -0.55171479      -0.62912669       1.36854598 
H      -0.07677272       0.42563485       0.58130360      -0.03100910      -0.03238857      -0.22804552       0.56925427       0.74563471      -1.05854163 
H       0.07345463       0.28722272      -0.92587622       0.10142793       0.11442261      -0.08439656      -0.01753948      -0.11650802      -0.31000435 
3
Properties=species:S:1:pos:R:3:momenta:R:3:forces:R:3 energy=-2076.5102226649433 pbc="F F F"
O       0.27963207       0.82491682      -0.15302276      -0.29008173      -0.40711676       0.07483429       2.27618414      -0.34248077       0.66389728 
H      -0.61027498       0.95844781      -0.39898044       0.15328074       0.26882164      -0.27217219      -1.25611208       0.20592748      -0.99412490 
H       0.88579508       0.75899101      -0.91367507       0.13680099       0.13829512       0.19733789      -1.02007206       0.13655329       0.33022762 
3
Properties=species:S:1:pos:R:3:momenta:R:3:forces:R:3 energy=-2076.5666775320883 pbc="F F F"
O       0.22343798       0.79409244      -0.16848745      -0.46336796      -0.00563205       0.11910900      -1.05863955       0.70217168      -0.49456163 
H       0.00695583       1.49578674      -0.81266919       0.32608294       0.09509964      -0.02915647       0.02309014      -0.50974928       0.49187837 
H       1.16047822       0.71089734      -0.25453036       0.13728503      -0.08946758      -0.08995253       1.03554940      -0.19242240       0.00268326 
3
Properties=species:S:1:pos:R:3:momenta:R:3:forces:R:3 energy=-2076.517748938664 pbc="F F F"
O       0.20208898       0.85518290      -0.22745353       0.65011520      -0.07680430      -0.11665043      -0.92860163      -1.98530308       1.14738882 
H       1.04953868       1.20021251      -0.40090294      -0.10591103      -0.02488008       0.05942586       1.62745796       1.05915302      -0.56929576 
H       0.45674726       0.03684239       0.26961441      -0.54420417       0.10168438       0.05722457      -0.69885633       0.92615005      -0.57809306 
3
Properties=species:S:1:pos:R:3:momenta:R:3:forces:R:3 energy=-2076.34405408896 pbc="F F F"
O       0.26822433       0.80015145      -0.25059059       0.19908089      -0.52001564       0.46596365       2.92108384      -1.54699673      -2.51116690 
H       1.03383364       1.16162632       0.18689212       0.10345807       0.16290447      -0.04855427      -0.64815190       0.45658574       0.71909842 
H      -0.57724953       0.94888903       0.04905126      -0.30253896       0.35711117      -0.41740938      -2.27293194       1.09041099       1.79206849 
3
Properties=species:S:1:pos:R:3:momenta:R:3:forces:R:3 energy=-2076.518591675126 pbc="F F F"
O       0.20041955       0.81423250      -0.18390735      -0.63030505       0.23651055       0.02955160       1.73557590      -0.86944334      -1.14242592 
H       0.68443965       1.65595667      -0.12108366       0.08951261      -0.08280595      -0.43630697      -0.27463959      -0.35065650       0.00901762 
H       0.84834351       0.23106391      -0.70137092       0.54079244      -0.15370460       0.40675537      -1.46093631       1.22009984       1.13340830 
3
Properties=species:S:1:pos:R:3:momenta:R:3:forces:R:3 energy=-2076.54403853515 pbc="F F F"
O       0.20264991       0.86370158      -0.20909697       0.61060269      -0.00082862      -0.14765692       0.10435321      -0.04972942       0.00640747 
H       0.46579782       0.06060070      -0.65374387      -0.36039177      -0.30940311       0.28942872      -0.38158006      -0.55576774      -0.52495562 
H       1.03158512       1.04124538       0.23109952      -0.25021092       0.31023173      -0.14177180       0.27722685       0.60549716       0.51854815 
3
Properties=species:S:1:pos:R:3:momenta:R:3:forces:R:3 energy=-2076.431043337542 pbc="F F F"
O       0.24702985       0.80922566      -0.25673834       0.07381626      -0.49562357       0.07917062      -0.73834345      -0.47602890      -0.87356368 
H      -0.37002170       0.87673914       0.49129374      -0.19115205       0.40304363      -0.02010132       1.32510983       0.33344055      -0.08674834 
H       1.16300507       1.08975011      -0.15777310       0.11733579       0.09257994      -0.05906930      -0.58676638       0.14258835       0.96031202 
3
Properties=species:S:1:pos:R:3:momenta:R:3:forces:R:3 energy=-2076.5397370097517 pbc="F F F"
O       0.22750912       0.82673449      -0.14882836      -0.33310403       0.61278203       0.14565597      -0.63752575       0.67459649      -0.75071802 
H       0.05168465       1.26442530      -0.99996023       0.31721205      -0.31519664      -0.10985391      -0.41004035       0.04560435       0.51098975 
H       1.05113219       0.42416339      -0.37926891       0.01589198      -0.29758539      -0.03580206       1.04756610      -0.72020084       0.23972826 
3
Properties=species:S:1:pos:R:3:momenta:R:3:forces:R:3 energy=-2076.550117415928 pbc="F F F"
O       0.31320158       0.86879413      -0.20662035      -0.20240686      -0.38212559      -0.05047970      -0.58375852       0.38916414       1.35965993 
H       0.13771650       0.28071588      -0.93564872       0.29080364      -0.10530559      -0.00142694      -0.33103996      -0.37255672      -0.18626856 
H      -0.39501239       0.74030112       0.47369538      -0.08839678       0.48743117       0.05190664       0.91479848      -0.01660742      -1.17339137 
3
Properties=species:S:1:pos:R:3:momenta:R:3:forces:R:3 energy=-2076.4894907242247 pbc="F F F"
O       0.31246312       0.82395220      -0.23815099      -0.14050623      -0.15619441      -0.24459286       1.62393371      -1.65539601       0.11150164 
H       0.00935849       0.17969833       0.42351170      -0.05819518       0.25381517       0.23925059      -0.36055465       0.94748880      -0.43997516 
H      -0.25493350       1.55305090      -0.38501001       0.19870141      -0.09762076       0.00534227      -1.26337907       0.70790721       0.32847352 
3
Properties=species:S:1:pos:R:3:momenta:R:3:forces:R:3 energy=-2076.561041920816 pbc="F F F"
O       0.28787362       0.76602661      -0.22594284       0.12354172      -0.56303764       0.17551038      -0.19513360       0.19327372      -0.52469528 
H       0.27036899       1.20678712       0.61616786      -0.03041327       0.30122249      -0.25023051       0.17048488       0.03020745       0.87644802 
H      -0.12565895       1.44535842      -0.77143407      -0.09312845       0.26181516       0.07472013       0.02464872      -0.22348117      -0.35175273 
3
Properties=species:S:1:pos:R:3:momenta:R:3:forces:R:3 energy=-2076.5089352291266 pbc="F F F"
O       0.27860160       0.78032377      -0.15797478      -0.28563393       0.19075490      -0.44354653      -0.66436000       1.33907900      -1.92083068 
H       0.48595394       1.75128811      -0.19433130       0.24913122       0.08343063       0.12010897      -0.16681159      -1.29898917       0.26633277 
H      -0.19407810       0.67393262      -1.03972570       0.03650272      -0.27418553       0.32343756       0.83117159      -0.04008984       1.65449792 
3
Properties=species:S:1:pos:R:3:momenta:R:3:forces:R:3 energy=-2076.5090625499224 pbc="F F F"
O       0.26109853       0.79488090      -0.16358687      -0.03411683       0.26926285       0.02966665       0.46346310      -0.53949832       1.79105422 
H       0.80769685       1.57797705      -0.20568104       0.11381888      -0.20298549       0.09105275      -0.19907727       0.15359742      -0.65072815 
H      -0.23801188       0.61619249      -0.93930062      -0.07970205      -0.06627736      -0.12071941      -0.26438584       0.38590090      -1.14032607 
3
Properties=species:S:1:pos:R:3:momenta:R:3:forces:R:3 energy=-2076.570982930674 pbc="F F F"
O       0.28403889       0.77972711      -0.16882147       0.16254692      -0.21329729      -0.01956492       0.17580780       0.93142569      -0.12282763 
H       0.56475679       1.72235259      -0.17452524      -0.23132838       0.09391009      -0.10087558      -0.32407537      -0.98987384      -0.02780046 
H      -0.35918179       0.71233840      -0.88737274       0.06878145       0.11938720       0.12044049       0.14826757       0.05844815       0.15062809 
3
Properties=species:S:1:pos:R:3:momenta:R:3:forces:R:3 energy=-2076.5718441373538 pbc="F F F"
O       0.31633854       0.84653610      -0.23980595      -0.30184093       0.03144184      -0.01689866       0.08650886       0.69214627       0.04019240 
H      -0.30616558       1.42622603       0.22854359      -0.05259889       0.09271644      -0.06810167       0.20644572      -0.53497943      -0.20202013 
H      -0.00092028      -0.05192894      -0.16377432       0.35443982      -0.12415828       0.08500033      -0.29295458      -0.15716684       0.16182773 
3
Properties=species:S:1:pos:R:3:momenta:R:3:forces:R:3 energy=-2076.4808796566267 pbc="F F F"
O       0.30427152       0.86816040      -0.22121365      -0.08671329       0.22028054       0.21083988       3.32027861       0.28108315       0.07218357 
H      -0.58510545       1.04427826      -0.32950319       0.11736957      -0.15329958      -0.13927401      -2.86961102       0.05854904      -0.16905660 
H       0.46954764      -0.01320253       0.09917511      -0.03065628      -0.06698097      -0.07156588      -0.45066758      -0.33963218       0.09687303 
3
Properties=species:S:1:pos:R:3:momenta:R:3:forces:R:3 energy=-2076.5379348771803 pbc="F F F"
O       0.30233516       0.87736177      -0.18081337       0.06846088       0.10214306       0.43395996      -1.79464199       0.52589329      -0.97611976 
H      -0.56807920       0.94509060      -0.67782074      -0.11493479      -0.06706720      -0.24295010       1.64414566      -0.06223864       0.94708113 
H       0.48325545      -0.06005931      -0.19374153       0.04647391      -0.03507585      -0.19100986       0.15049632      -0.46365465       0.02903863 
3
Properties=species:S:1:pos:R:3:momenta:R:3:forces:R:3 energy=-2076.559239761686 pbc="F F F"
O       0.25056519       0.80876901      -0.14903880      -0.01466751      -0.21384319      -0.22394106       1.24845536      -1.25989751       0.38910304 
H      -0.22442474       1.45848615      -0.62723929       0.01377164       0.04885021       0.31964556      -0.73266380       1.02897271      -0.78953946 
H       0.96129518       0.51525098      -0.74864978       0.00089588       0.16499298      -0.09570449      -0.51579156       0.23092479       0.40043642 
3
Properties=species:S:1:pos:R:3:momenta:R:3:forces:R:3 energy=-2076.566327584766 pbc="F F F"
O       0.25558018       0.76954633      -0.18810232      -0.04877405      -0.13277099      -0.13805534      -0.18181124       0.11428936       1.18532347 
H       0.23708639       1.59174979       0.33661263       0.05741574      -0.01402025       0.10466414       0.05763232      -0.52090881      -0.61739381 
H       0.42018597       1.00453074      -1.09248463      -0.00864169       0.14679123       0.03339121       0.12417892       0.40661945      -0.56792966 
3
Properties=species:S:1:pos:R:3:momenta:R:3:forces:R:3 energy=-2076.571999766808 pbc="F F F"
O       0.24080881       0.77589479      -0.23680324       0.09008948      -0.07354319      -0.15041738      -0.08800254      -0.74305924       0.69998398 
H       0.48160047       0.89691365       0.69652253      -0.06890062      -0.05628148      -0.00545412      -0.08731919       0.11001313      -0.56772177 
H       0.41012347       1.59860392      -0.67941224      -0.02118886       0.12982467       0.15587150       0.17532173       0.63304612      -0.13226221 
3
Properties=species:S:1:pos:R:3:momenta:R:3:forces:R:3 energy=-2076.579869704579 pbc="F F F"
O       0.23011231       0.79440942      -0.25270822      -0.06825408       0.27571947      -0.05596302       0.05021707       0.21384964      -0.35202372 
H       0.33513393       0.59103365       0.67790520       0.01106841      -0.25568813       0.15679259       0.08933614       0.06632957       0.17848997 
H       0.72636514       1.61061934      -0.40835072       0.05718567      -0.02003134      -0.10082957      -0.13955322      -0.28017921       0.17353374 
3
Properties=species:S:1:pos:R:3:momenta:R:3:forces:R:3 energy=-2076.5236829419955 pbc="F F F"
O       0.21994531       0.86518396      -0.19594362      -0.04286316      -0.05023051       0.54417468      -1.57269813      -0.20694834       0.15576666 
H       0.10565643      -0.07964410      -0.38407911      -0.09755519       0.27231777      -0.33147238       0.70275935       0.58816645       0.03672947 
H       1.11721337       1.15796185      -0.24733558       0.14041835      -0.22208726      -0.21270230       0.86993878      -0.38121811      -0.19249613 
3
Properties=species:S:1:pos:R:3:momenta:R:3:forces:R:3 energy=-2076.553139538338 pbc="F F F"
O       0.25893989       0.79832935      -0.14505740       0.18174284      -0.30614458       0.15874133       0.42342689       0.44636223      -1.07794463 
H      -0.42355230       1.19628561      -0.70610863      -0.12887068       0.25811159      -0.01454360      -0.21263980      -0.15706371       0.40332051 
H       1.02749922       0.94315019      -0.73297329      -0.05287216       0.04803299      -0.14419772      -0.21078710      -0.28929852       0.67462412 
3
Properties=species:S:1:pos:R:3:momenta:R:3:forces:R:3 energy=-2076.5485296701936 pbc="F F F"
O       0.29907308       0.77953460      -0.21670695      -0.09956532       0.32842926      -0.04848057       0.43600717      -1.23207396       1.20153168 
H      -0.14418659       1.04638731       0.59970628       0.34847713      -0.29880022       0.04815086       0.03900511       0.19060911      -0.51446862 
H       0.11113866       1.39135907      -0.90156487      -0.24891181      -0.02962904       0.00032972      -0.47501228       1.04146485      -0.68706306 
3
Properties=species:S:1:pos:R:3:momenta:R:3:forces:R:3 energy=-2076.4919983410946 pbc="F F F"
O       0.26439655       0.83744011      -0.26617094      -0.30838850       0.42671774      -0.11804827      -1.95223547       1.21481539      -1.40638861 
H       0.97364736       0.41047099       0.15465804       0.11396370      -0.21649874      -0.04477164       0.99584293      -0.72852877       1.39966510 
H      -0.45630856       1.10819786       0.32857697       0.19442480      -0.21021900       0.16281991       0.95639254      -0.48628662       0.00672351 
3
Properties=species:S:1:pos:R:3:momenta:R:3:forces:R:3 energy=-2076.5456213963043 pbc="F F F"
O       0.24576438       0.87339533      -0.25466153       0.02158413       0.21452065      -0.20573414       1.35082639      -1.13980307      -1.03719207 
H       0.89264184       0.11860546      -0.33270504       0.04763277      -0.07455506       0.09467922      -1.09252731       1.24130428       0.19888307 
H      -0.07957285       0.82938125       0.63326244      -0.06921690      -0.13996560       0.11105492      -0.25829908      -0.10150120       0.83830901 
3
Properties=species:S:1:pos:R:3:momenta:R:3:forces:R:3 energy=-2076.571723274391 pbc="F F F"
O       0.25965610       0.88785682      -0.23733215      -0.10209069      -0.44409527       0.11133027      -0.54003314       0.66905886      -0.14600180 
H       1.00825893       0.31317447      -0.21028040       0.00991602       0.31346589      -0.01993424       0.87330812      -0.55682174      -0.02489890 
H      -0.41567967       0.40527905       0.23578556       0.09217467       0.13062939      -0.09139603      -0.33327498      -0.11223712       0.17090070 
3
Properties=species:S:1:pos:R:3:momenta:R:3:forces:R:3 energy=-2076.4250770367175 pbc="F F F"
O       0.26363718       0.87166142      -0.24712931      -0.13181821       0.20696103      -0.08028648       2.35355180       0.50415314      -0.02035791 
H       1.09053060       0.52127210       0.20938739       0.22557367      -0.17994925       0.04971656      -2.42676822       0.24454962      -0.65087568 
H      -0.56113912       0.45423520      -0.02838149      -0.09375546      -0.02701178       0.03056992       0.07321642      -0.74870276       0.67123359 
3
Properties=species:S:1:pos:R:3:momenta:R:3:forces:R:3 energy=-2076.554789301161 pbc="F F F"
O       0.29293506       0.87999133      -0.24456402       0.26538939      -0.05113259      -0.01727853      -1.66460209       0.03154481      -0.19509929 
H       0.72006257       0.22273358       0.28929446      -0.33667248       0.09045952       0.04619891       0.61010782      -0.51207338       0.44452070 
H      -0.65568773       0.62056132      -0.14900490       0.07128310      -0.03932693      -0.02892038       1.05449427       0.48052857      -0.24942140 
3
Properties=species:S:1:pos:R:3:momenta:R:3:forces:R:3 energy=-2076.56825736984 pbc="F F F"
O       0.32630288       0.85250848      -0.22337900      -0.06820107      -0.20408893       0.01695980       0.11264694      -0.07166630       0.52047443 
H      -0.05080995       0.55160718       0.61091177      -0.13249612       0.17519459       0.08947402       0.27094771       0.05323729       0.17695489 
H      -0.41443009       0.72789606      -0.80687137       0.20069720       0.02889434      -0.10643381      -0.38359465       0.01842901      -0.69742932 
3
Properties=species:S:1:pos:R:3:momenta:R:3:forces:R:3 energy=-2076.478523123277 pbc="F F F"
O       0.31712569       0.81898096      -0.20002864      -0.28736621       0.15111247       0.13498649       1.63411426      -0.27664309       0.08681435 
H      -0.30676475       0.84538763       0.51811037       0.24590195      -0.04867323      -0.05007497      -0.80977785       0.17526630      -0.40510351 
H      -0.01281469       0.96626523      -1.08468750       0.04146426      -0.10243924      -0.08491152      -0.82433641       0.10137679       0.31828916 
3
Properties=species:S:1:pos:R:3:momenta:R:3:forces:R:3 energy=-2076.5517393412856 pbc="F F F"
O       0.32274467       0.83088624      -0.19324788       0.34105701      -0.13290834      -0.13228905       0.61578540      -0.14076919      -0.61050323 
H      -0.39992693       0.97367853       0.41658738      -0.22095588       0.03813739      -0.18826437      -0.43543201      -0.04422981      -0.25252109 
H      -0.00883702       0.64901347      -1.09078888      -0.12010113       0.09477095       0.32055342      -0.18035340       0.18499900       0.86302431 
3
Properties=species:S:1:pos:R:3:momenta:R:3:forces:R:3 energy=-2076.511160887138 pbc="F F F"
O       0.30009643       0.77903452      -0.17680153      -0.33602675      -0.17721429      -0.01550775       0.38584982      -0.46937382       0.64528226 
H      -0.15309041       1.53998356       0.14982215       0.21377108       0.10618382       0.15648082      -0.40603123       0.83411647       1.08067961 
H       0.10379973       0.90570016      -1.08506043       0.12225567       0.07103046      -0.14097306       0.02018141      -0.36474265      -1.72596187 
3
Properties=species:S:1:pos:R:3:momenta:R:3:forces:R:3 energy=-2076.5296708698856 pbc="F F F"
O       0.22671464       0.78313048      -0.21619250       0.07240392       0.23477914      -0.32556261      -0.14651740      -0.69902185      -0.43199939 
H       0.08383083       1.47414075       0.43395661      -0.09487161      -0.19488366       0.13605522       0.55913295       0.23969739      -0.24646175 
H       1.03159609       0.90653186      -0.74398060       0.02246769      -0.03989548       0.18950739      -0.41261555       0.45932446       0.67846115 
3
Properties=species:S:1:pos:R:3:momenta:R:3:forces:R:3 energy=-2076.571615249923 pbc="F F F"
O       0.27132724       0.76954327      -0.23385022       0.28541690      -0.53141703       0.07861505      -0.11848451      -0.94751310      -0.14640207 
H      -0.32531339       1.04170227       0.45551857      -0.12270324       0.20651329      -0.11548140      -0.35193886       0.15460852       0.40496038 
H       0.73264809       1.55462680      -0.48527869      -0.16271366       0.32490374       0.03686635       0.47042337       0.79290458      -0.25855831 
3
Properties=species:S:1:pos:R:3:momenta:R:3:forces:R:3 energy=-2076.5347400103883 pbc="F F F"
O       0.30233121       0.79390353      -0.15933115      -0.12330918       0.25341728      -0.27765037      -0.73328416       1.17584432      -1.37715131 
H      -0.59866439       0.61475074      -0.50529791       0.10244511      -0.35254194      -0.02060536       0.66489428      -0.16578049       0.50232350 
H       0.51390334       1.59493169      -0.70723071       0.02086407       0.09912466       0.29825573       0.06838989      -1.01006383       0.87482780 
3
Properties=species:S:1:pos:R:3:momenta:R:3:forces:R:3 energy=-2076.5456633838266 pbc="F F F"
O       0.32011878       0.81548104      -0.18560907       0.03753791       0.02378086       0.03002841       1.44246874      -1.46396660      -0.69789232 
H      -0.10623587       0.41294559      -0.94791573       0.19163832      -0.10005811      -0.18394282      -0.08706189       0.12775851       0.08781046 
H      -0.26084999       1.45425816       0.15247085      -0.22917624       0.07627724       0.15391441      -1.35540684       1.33620809       0.61008185 
3
Properties=species:S:1:pos:R:3:momenta:R:3:forces:R:3 energy=-2076.412634960967 pbc="F F F"
O       0.31247438       0.84996186      -0.18395502      -0.12693898       0.25889121      -0.09651707      -1.22703339      -0.07103764       1.87972027 
H       0.31200849       0.67566971      -1.12841573       0.02493812      -0.03369484       0.28497793      -0.81771901      -0.24865884       0.16077059 
H      -0.55776218       0.64425352       0.30671775       0.10200086      -0.22519637      -0.18846087       2.04475240       0.31969648      -2.04049086 
3
Properties=species:S:1:pos:R:3:momenta:R:3:forces:R:3 energy=-2076.5105429888895 pbc="F F F"
O       0.29537166       0.87571530      -0.17902815       0.02567058       0.32830882       0.21567583       1.18388105       2.20330147      -2.03755612 
H       0.13318607       0.74578574      -1.13178491      -0.15839761      -0.24255465      -0.02165946       0.12319916       0.10323898       0.69120158 
H      -0.10748510       0.16537828       0.23188753       0.13272703      -0.08575417      -0.19401637      -1.30708021      -2.30654045       1.34635454 
3
Properties=species:S:1:pos:R:3:momenta:R:3:forces:R:3 energy=-2076.5422004865695 pbc="F F F"
O       0.28563418       0.89078376      -0.18893493       0.16065619       0.24584081      -0.18126097      -0.48563698      -1.33111592       1.47840128 
H       0.18277021       0.57951866      -1.08154348      -0.02401436      -0.12760431      -0.02447559      -0.02170402      -0.07932186      -0.74931050 
H      -0.00251568       0.09247849       0.33888676      -0.13664183      -0.11823649       0.20573656       0.50734100       1.41043778      -0.72909078 
3
Properties=species:S:1:pos:R:3:momenta:R:3:forces:R:3 energy=-2076.5032310758556 pbc="F F F"
O       0.28900697       0.87968210      -0.21039377      -0.28646095      -0.08912938       0.01948197       1.28050839       1.91425195      -0.34082244 
H       0.55393530       0.16172466      -0.75846520       0.26376033      -0.04269665       0.12127182      -0.19743303      -1.03962602      -0.26660002 
H      -0.42721370       0.68647828       0.35640373       0.02270062       0.13182604      -0.14075378      -1.08307536      -0.87462592       0.60742246 
3
Properties=species:S:1:pos:R:3:momenta:R:3:forces:R:3 energy=-2076.5255118981904 pbc="F F F"
O       0.28793760       0.88640169      -0.19891488       0.29634606       0.32825468       0.23929094      -1.01064365      -0.37537475       0.01762778 
H       0.82082293       0.10208152      -0.42701740      -0.19479920      -0.18396445      -0.10597962      -0.78979909       0.35857988       0.15900606 
H      -0.67712830       0.63946795      -0.15723731      -0.10154686      -0.14429024      -0.13331132       1.80044274       0.01679487      -0.17663384 
3
Properties=species:S:1:pos:R:3:momenta:R:3:forces:R:3 energy=-2076.5249686567736 pbc="F F F"
O       0.26934934       0.82903122      -0.13741867      -0.37642423      -0.12043446      -0.23324505       0.25415004      -0.43350968      -0.58827433 
H       0.62316345       0.24154534      -0.81863030      -0.03733423       0.06480555       0.14417755       0.34562195      -0.43973724       0.48778546 
H      -0.18443556       1.41058950      -0.74169367       0.41375846       0.05562891       0.08906750      -0.59977198       0.87324692       0.10048888 
3
Properties=species:S:1:pos:R:3:momenta:R:3:forces:R:3 energy=-2076.5100966444156 pbc="F F F"
O       0.20752970       0.81625634      -0.20702939       0.27672391       0.12009103      -0.48938520      -2.01170603       1.04054546       0.09650154 
H       0.85545631       0.14681288      -0.24117415      -0.18738287      -0.29512515       0.30789808       1.50295695      -0.62211547      -0.07067331 
H       0.56447444       1.70808522      -0.21428691      -0.08934104       0.17503412       0.18148712       0.50874909      -0.41842998      -0.02582823 
3
Properties=species:S:1:pos:R:3:momenta:R:3:forces:R:3 energy=-2076.5475554333484 pbc="F F F"
O       0.28560639       0.79699669      -0.26626851       0.37496375       0.09858602       0.06416646      -1.21442388      -0.99927779       1.10122813 
H      -0.33556717       0.49119131       0.45036344      -0.18475682       0.20250551      -0.12654730       0.93881415       0.32535362      -1.18528107 
H       0.51626284       1.66939639       0.03442025      -0.19020693      -0.30109154       0.06238085       0.27560974       0.67392417       0.08405295 
3
Properties=species:S:1:pos:R:3:momenta:R:3:forces:R:3 energy=-2076.550171032889 pbc="F F F"
O       0.31495869       0.79337992      -0.21130333      -0.14690204       0.22033558       0.07018839      -0.31923578      -1.77367905      -0.64512455 
H      -0.58948054       0.53420226      -0.46784766       0.19571925      -0.30368140      -0.24713567       0.63893347       0.48262845       0.27998181 
H       0.30429584       1.68379096       0.08022272      -0.04881721       0.08334582       0.17694728      -0.31969768       1.29105060       0.36514274 
3
Properties=species:S:1:pos:R:3:momenta:R:3:forces:R:3 energy=-2076.4563271094985 pbc="F F F"
O       0.28722216       0.84823679      -0.15730429      -0.32216843       0.01701013       0.09923248      -1.98763338       0.90663581       0.26668841 
H       0.81010572       0.31858576      -0.75879525       0.24690088       0.20122017       0.01047001      -0.49686576      -0.09740870      -0.52473042 
H      -0.65505571       1.02871798      -0.48590369       0.07526755      -0.21823030      -0.10970248       2.48449914      -0.80922711       0.25804201 
3
Properties=species:S:1:pos:R:3:momenta:R:3:forces:R:3 energy=-2076.499559791328 pbc="F F F"
O       0.28477283       0.81926755      -0.14982451       0.07888854      -0.14326136       0.07956468       1.99665676       2.38596957       1.39815489 
H       0.44430060       1.56060705      -0.75232774      -0.25858457       0.20868272       0.11758978      -0.04983095      -0.28602529       0.25882529 
H      -0.25037467       0.24649710      -0.61109043       0.17969604      -0.06542136      -0.19715446      -1.94682580      -2.09994428      -1.65698017 
3
Properties=species:S:1:pos:R:3:momenta:R:3:forces:R:3 energy=-2076.5013086584268 pbc="F F F"
O       0.30764022       0.79715964      -0.16840358      -0.01774855       0.00292454      -0.06903117      -1.13171903      -0.05327928      -1.78614953 
H      -0.08280749       1.68583894      -0.02027382       0.03358718      -0.06990856       0.16453221       0.28333085      -0.86568525      -0.29356168 
H      -0.08621839       0.47216240      -1.04825699      -0.01583863       0.06698402      -0.09550104       0.84838818       0.91896453       2.07971121 
3
Properties=species:S:1:pos:R:3:momenta:R:3:forces:R:3 energy=-2076.555273545218 pbc="F F F"
O       0.32318180       0.81032672      -0.20969852      -0.21917338       0.08479961      -0.03475375       1.46451522      -0.57422564      -0.21449289 
H      -0.09034106       1.32859050       0.45439537       0.09799961      -0.03015743       0.01917799      -0.68980080       0.68943430       0.81106200 
H      -0.32536104       0.62042276      -0.86749181       0.12117377      -0.05464218       0.01557577      -0.77471441      -0.11520866      -0.59656911 
3
Properties=species:S:1:pos:R:3:momenta:R:3:forces:R:3 energy=-2076.548948732559 pbc="F F F"
O       0.30585669       0.78183439      -0.20288289      -0.09548477      -0.05840107       0.17249059      -0.37237518       0.01030360      -0.86997948 
H       0.07229306       1.40681749       0.49521319       0.10095611       0.07061971      -0.01589498      -0.18058412      -0.00230110      -0.43657654 
H      -0.21301067       0.99442667      -1.01648755      -0.00547134      -0.01221864      -0.15659561       0.55295930      -0.00800250       1.30655602 
3
Properties=species:S:1:pos:R:3:momenta:R:3:forces:R:3 energy=-2076.566156188599 pbc="F F F"
O       0.25295884       0.77751651      -0.17489438      -0.14681199       0.20404702      -0.20535399       0.30546090      -0.66194367       1.05910872 
H       0.87909795       1.47453530       0.01637425       0.28005984      -0.12357763      -0.08118887       0.08800881       0.24772353      -0.11745984 
H      -0.18021967       0.99524228      -0.98188298      -0.13324785      -0.08046940       0.28654285      -0.39346972       0.41422015      -0.94164889 
3
Properties=species:S:1:pos:R:3:momenta:R:3:forces:R:3 energy=-2076.5667311393895 pbc="F F F"
O       0.23382206       0.80858519      -0.15440170       0.34257413      -0.07081447       0.19526264      -0.09437203       0.40126466      -0.71674143 
H       1.16500545       0.66484105      -0.38992836      -0.27267118      -0.09843884       0.01147309      -0.48314354       0.15148821      -0.02508959 
H      -0.16238774       1.31181381      -0.90084067      -0.06990295       0.16925331      -0.20673573       0.57751556      -0.55275287       0.74183102 
3
Properties=species:S:1:pos:R:3:momenta:R:3:forces:R:3 energy=-2076.5692332798867 pbc="F F F"
O       0.25772003       0.86014611      -0.15443033      -0.26081366       0.32805532      -0.27280098      -0.63202483       0.94108000       0.45786843 
H       0.82583186       0.12663702      -0.31303863       0.20781573      -0.20878753       0.07563781       0.64634800      -0.88460116      -0.29314416 
H      -0.20252322       1.03164163      -0.97727598       0.05299793      -0.11926779       0.19716317      -0.01432317      -0.05647885      -0.16472426 
3
Properties=species:S:1:pos:R:3:momenta:R:3:forces:R:3 energy=-2076.5638106027163 pbc="F F F"
O       0.23083292       0.83937433      -0.15451140      -0.07352819      -0.32364592       0.19183155       0.49335726      -0.22586052      -0.33508492 
H       1.09216157       0.37741344      -0.24000423      -0.03081223       0.15057628       0.01259194      -0.87787689       0.50382081      -0.15644701 
H      -0.04210004       1.11055546      -1.04902358       0.10434042       0.17306964      -0.20442349       0.38451963      -0.27796029       0.49153193 
3
Properties=species:S:1:pos:R:3:momenta:R:3:forces:R:3 energy=-2076.5598531619476 pbc="F F F"
O       0.20400288       0.85291316      -0.20329869       0.16266627       0.08571789      -0.31845737       0.50247976      -0.25996515      -0.49877759 
H       0.83128086       0.69818140       0.52393583      -0.17160228       0.07820366      -0.04287255      -0.20165867       0.00155875      -0.61687052 
H       0.64462768       0.57489873      -1.03861057       0.00893601      -0.16392155       0.36132991      -0.30082109       0.25840640       1.11564810 
3
Properties=species:S:1:pos:R:3:momenta:R:3:forces:R:3 energy=-2076.5624722948596 pbc="F F F"
O       0.26391171       0.88760640      -0.24119653       0.21664771       0.25635879      -0.15292991      -0.00485841       0.56013885      -0.41897352 
H       0.30895719       0.71123796       0.68732833      -0.08995789      -0.15153520       0.09315826       0.05828222       0.10495371       1.00508746 
H       0.21607691       0.01119037      -0.60048777      -0.12668982      -0.10482360       0.05977165      -0.05342381      -0.66509255      -0.58611393 
3
Properties=species:S:1:pos:R:3:momenta:R:3:forces:R:3 energy=-2076.556574256654 pbc="F F F"
O       0.32159238       0.83845447      -0.24005584      -0.30199451      -0.34559504       0.02837877      -0.22782373      -0.03260948       1.31837207 
H       0.14054912       0.81219583       0.73663514       0.12357001       0.07383936      -0.01283906       0.14447248       0.01737174      -1.51675830 
H      -0.53102405       0.69037310      -0.66789957       0.17842450       0.27175568      -0.01553971       0.08335125       0.01523774       0.19838623 
3
Properties=species:S:1:pos:R:3:momenta:R:3:forces:R:3 energy=-2076.5023073102534 pbc="F F F"
O       0.25320659       0.77945318      -0.24273496      -0.32051295      -0.10935570      -0.00483412      -1.04371357      -0.27282910      -3.04676405 
H       0.55073743       0.74480891       0.61953017       0.17755385      -0.10538788      -0.02522940       0.95631043       0.18831492       2.78817756 
H       0.14420857       1.69422979      -0.50827160       0.14295909       0.21474358       0.03006352       0.08740314       0.08451419       0.25858649 
3
Properties=species:S:1:pos:R:3:momenta:R:3:forces:R:3 energy=-2076.4687103327624 pbc="F F F"
O       0.20076119       0.82456170      -0.19202458      -0.04225037       0.05846851       0.15496210       1.83143734      -0.80730455       0.77620736 
H       1.00554930       0.38494867       0.26614190      -0.00080675       0.07793408      -0.02259600      -1.94395039       1.35030184      -1.50462256 
H       0.52181131       1.33812665      -0.95975963       0.04305713      -0.13640259      -0.13236610       0.11251306      -0.54299729       0.72841520 
3
Properties=species:S:1:pos:R:3:momenta:R:3:forces:R:3 energy=-2076.534775687291 pbc="F F F"
O       0.21479921       0.84209216      -0.16218206      -0.10755079      -0.02832036       0.10926973      -1.19055460       0.37612659      -1.21193043 
H       1.10156153       0.57843257      -0.03080206       0.08383232       0.10688509      -0.14394667       1.62414049      -0.49322760       0.72352643 
H       0.20298729       0.86639886      -1.13647684       0.02371847      -0.07856474       0.03467694      -0.43358589       0.11710100       0.48840401 
3
Properties=species:S:1:pos:R:3:momenta:R:3:forces:R:3 energy=-2076.5445933731885 pbc="F F F"
O       0.22692199       0.83235944      -0.14958519       0.03484908      -0.26614564      -0.37890999      -0.19561909      -0.03094824      -1.82365174 
H       1.18453315       0.77105279      -0.26514343       0.00845797       0.08156081       0.18934949      -0.04603114       0.00882537       0.25538889 
H      -0.07239728       0.82825656      -1.10207334      -0.04330706       0.18458482       0.18956051       0.24165023       0.02212287       1.56826285 
3
Properties=species:S:1:pos:R:3:momenta:R:3:forces:R:3 energy=-2076.5370768169532 pbc="F F F"
O       0.23302084       0.79116756      -0.24365683      -0.05084481       0.13843516      -0.49121505       0.04046867      -1.58649679      -0.99856842 
H       1.15233893       0.68606905      -0.00069036       0.09175009      -0.11654185       0.05909985       0.05540557       0.39310169       0.26948986 
H      -0.13700421       1.56703886       0.12658089      -0.04090529      -0.02189332       0.43211520      -0.09587424       1.19339510       0.72907856 
3
Properties=species:S:1:pos:R:3:momenta:R:3:forces:R:3 energy=-2076.490906436556 pbc="F F F"
O       0.29068721       0.86645564      -0.26609784       0.23261139      -0.11628609      -0.02249257      -0.97183222       0.46584296       2.44518851 
H       0.16281115      -0.08112477      -0.16358527      -0.29895895       0.15635880       0.05720253       0.14894162      -0.36041277      -0.43755283 
H      -0.06275844       1.13925835       0.64566008       0.06634756      -0.04007271      -0.03470997       0.82289060      -0.10543019      -2.00763568 
3
Properties=species:S:1:pos:R:3:momenta:R:3:forces:R:3 energy=-2076.55862730713 pbc="F F F"
O       0.28304628       0.83711600      -0.27025265      -0.28109044      -0.06707379       0.25960220       0.28894903       0.15137092      -1.27710278 
H      -0.58251637       0.62765145       0.03786710      -0.13108881       0.24344035       0.03489639      -1.03930225      -0.24584933       0.28835541 
H       0.80384606       0.89616169       0.51015302       0.41217925      -0.17636656      -0.29449858       0.75035322       0.09447841       0.98874737 
3
Properties=species:S:1:pos:R:3:momenta:R:3:forces:R:3 energy=-2076.5283835798946 pbc="F F F"
O       0.22334312       0.82878317      -0.25817913      -0.45635084       0.13353364       0.10622920       0.54084951      -1.03989816       0.35842470 
H       0.45911684       1.61933484       0.25145362       0.49292988      -0.10463153      -0.14437985       0.14914720      -0.63233852       0.00066670 
H       0.70982296       0.03673716       0.10493526      -0.03657904      -0.02890211       0.03815065      -0.68999672       1.67223668      -0.35909140 
3
Properties=species:S:1:pos:R:3:momenta:R:3:forces:R:3 energy=-2076.5185257184817 pbc="F F F"
O       0.26113022       0.87071882      -0.15570542       0.45003091      -0.20210331      -0.08938572       1.33091932       1.62640746      -0.19485090 
H       0.78848555       0.89418200      -0.96411868      -0.16853535       0.06593164      -0.01380353       0.17384960       0.38503563       0.17777750 
H      -0.21930354       0.09628639      -0.30595762      -0.28149556       0.13617167       0.10318926      -1.50476892      -2.01144309       0.01707340 
3
Properties=species:S:1:pos:R:3:momenta:R:3:forces:R:3 energy=-2076.475326365566 pbc="F F F"
O       0.30918223       0.79235316      -0.18816054      -0.10963556       0.04980940      -0.35282351      -2.01513249      -1.86979556       2.06201020 
H       0.47640691       1.46513619      -0.80549386       0.19479350      -0.08390570       0.09354032      -0.10867590       1.49024091      -1.26039706 
H      -0.66990751       0.76915383       0.05054601      -0.08515794       0.03409630       0.25928319       2.12380838       0.37955465      -0.80161314 
3
Properties=species:S:1:pos:R:3:momenta:R:3:forces:R:3 energy=-2076.5538649289088 pbc="F F F"
O       0.21195129       0.79221663      -0.20946706      -0.41420688       0.37929942       0.31311438      -0.03012134      -1.39914349      -1.39830998 
H       0.97896396       0.74467686      -0.80404062       0.05872015      -0.35597687       0.17115392      -0.38890067       0.14698939       0.42616313 
H       0.37078722       1.49178011       0.38727032       0.35548673      -0.02332255      -0.48426830       0.41902201       1.25215410       0.97214686 
3
Properties=species:S:1:pos:R:3:momenta:R:3:forces:R:3 energy=-2076.5703089526155 pbc="F F F"
O       0.21281160       0.86914184      -0.19565651      -0.20648934      -0.24012156       0.12718825      -0.78126918      -0.42013141       0.38753533 
H       0.28874867      -0.08164266      -0.06404686      -0.14563638       0.18389038       0.12507634      -0.15068301      -0.00677634       0.06206699 
H       1.04734764       1.09714086      -0.57192474       0.35212572       0.05623118      -0.25226460       0.93195219       0.42690775      -0.44960232 
3
Properties=species:S:1:pos:R:3:momenta:R:3:forces:R:3 energy=-2076.5407487802954 pbc="F F F"
O       0.24841035       0.89033086      -0.22514933       0.13300733      -0.12829037      -0.04414303       0.20163194      -1.01696196       0.32598648 
H      -0.11679533       0.37074560       0.53353463      -0.05807521       0.09163958       0.06285957       0.66192394       0.48945267      -1.11670558 
H       0.88786738       0.30843996      -0.70139557      -0.07493212       0.03665079      -0.01871654      -0.86355588       0.52750929       0.79071910 
3
Properties=species:S:1:pos:R:3:momenta:R:3:forces:R:3 energy=-2076.544483212545 pbc="F F F"
O       0.27803195       0.88434109      -0.18737446      -0.16918231       0.04598789       0.46842381       1.50518822       1.38053938       0.06930269 
H      -0.53902759       0.46007679      -0.06211944       0.04365321       0.05997727      -0.28282895      -1.53319104      -1.02267898       0.12154228 
H       0.83994484       0.31417860      -0.70530507       0.12552911      -0.10596515      -0.18559486       0.02800282      -0.35786040      -0.19084498 
3
Properties=species:S:1:pos:R:3:momenta:R:3:forces:R:3 energy=-2076.576627385647 pbc="F F F"
O       0.21804646       0.82097748      -0.15937515      -0.13752753      -0.16266341      -0.27179867       0.51618547      -0.15207284      -0.43900823 
H       0.37482596       1.59238615      -0.72086428       0.33585004       0.08415666       0.06369722      -0.14247729      -0.05246667       0.17063195 
H       0.87818255       0.18757796      -0.49096600      -0.19832251       0.07850675       0.20810145      -0.37370818       0.20453952       0.26837627 
3
Properties=species:S:1:pos:R:3:momenta:R:3:forces:R:3 energy=-2076.4990364990954 pbc="F F F"
O       0.23912663       0.84111138      -0.26287589       0.49129395       0.18131231       0.03441336       1.00602040       2.81258262      -1.21576679 
H       0.88126637       1.39259037       0.23588548      -0.13634902      -0.12483964      -0.04487766      -0.78660766      -0.98588824      -0.29290564 
H       0.03715709       0.06780802       0.19505041      -0.35494493      -0.05647267       0.01046430      -0.21941273      -1.82669438       1.50867243 
3
Properties=species:S:1:pos:R:3:momenta:R:3:forces:R:3 energy=-2076.489122691317 pbc="F F F"
O       0.28940754       0.83788898      -0.26546918       0.16173134      -0.05973346       0.02253105      -2.56436731      -0.62281606      -1.28640604 
H       0.78273951       0.93436897       0.52610083      -0.08827745      -0.04776664      -0.00276616       0.31152224       0.02456180       1.34753176 
H      -0.66237582       0.57717542      -0.05400414      -0.07345389       0.10750011      -0.01976489       2.25284506       0.59825426      -0.06112572 
3
Properties=species:S:1:pos:R:3:momenta:R:3:forces:R:3 energy=-2076.5215709211534 pbc="F F F"
O       0.32073704       0.85362056      -0.23754284       0.20608572       0.19258810       0.26594648       1.62851304      -1.27517756       0.64316249 
H       0.16808225       0.09260844       0.34417298      -0.26908800      -0.23041251      -0.34068304       0.46432006       0.12626792      -0.17376777 
H      -0.54498112       1.16924383      -0.31532387       0.06300229       0.03782442       0.07473656      -2.09283311       1.14890965      -0.46939473 
3
Properties=species:S:1:pos:R:3:momenta:R:3:forces:R:3 energy=-2076.5040199987807 pbc="F F F"
O       0.32391270       0.79508864      -0.19112719      -0.14733785      -0.07234629       0.04958899      -1.65319518       1.83302384       0.50632700 
H      -0.26786836       0.60808837      -0.94357978      -0.03692250       0.11659601      -0.26750447       0.42173630      -0.04765234       0.33588992 
H      -0.15943473       1.58278405       0.23571867       0.18426035      -0.04424971       0.21791548       1.23145888      -1.78537150      -0.84221692 
3
Properties=species:S:1:pos:R:3:momenta:R:3:forces:R:3 energy=-2076.527765160276 pbc="F F F"
O       0.25808560       0.77058147      -0.21642714      -0.22280036       0.19012558       0.01024629      -0.44689567      -1.90499278      -0.69926224 
H      -0.06290247       1.41704573      -0.82495850       0.13059970      -0.03167555       0.13188419      -0.10371028       0.88201220      -0.23212033 
H       0.68040878       1.16280501       0.51865881       0.09220067      -0.15845003      -0.14213047       0.55060595       1.02298058       0.93138257 
3
Properties=species:S:1:pos:R:3:momenta:R:3:forces:R:3 energy=-2076.535284257783 pbc="F F F"
O       0.25156579       0.76988621      -0.23587854       0.00796338      -0.35059886      -0.30123469       1.22712292       0.46087024       0.88449114 
H      -0.31755381       1.54945147      -0.32106964      -0.21671962       0.23426680       0.16369825       0.37973445      -0.16399268       0.17337254 
H       1.03854261       1.04143441       0.32350305       0.20875624       0.11633206       0.13753644      -1.60685737      -0.29687756      -1.05786368 
3
Properties=species:S:1:pos:R:3:momenta:R:3:forces:R:3 energy=-2076.566411252077 pbc="F F F"
O       0.26217458       0.85590591      -0.26865896      -0.08537345       0.27767841       0.36394028      -0.65963572       0.25446723      -0.85731984 
H      -0.45482800       0.46926904       0.22730632       0.16574637      -0.23165068      -0.24374171      -0.41429965      -0.16609193       0.16318851 
H       1.00743393       0.75631024       0.29541868      -0.08037293      -0.04602773      -0.12019856       1.07393538      -0.08837530       0.69413133 
3
Properties=species:S:1:pos:R:3:momenta:R:3:forces:R:3 energy=-2076.569224651156 pbc="F F F"
O       0.22448802       0.87629092      -0.22028648      -0.01836019       0.10830685      -0.07719162       0.07437569       0.51989453       0.13831764 
H       0.07078702      -0.03489196      -0.47466809       0.03520889      -0.21288450      -0.02509990       0.27300879      -0.17334646       0.10643084 
H       1.07998091       0.93691972       0.22962392      -0.01684870       0.10457766       0.10229152      -0.34738448      -0.34654807      -0.24474848 
3
Properties=species:S:1:pos:R:3:momenta:R:3:forces:R:3 energy=-2076.5709591612017 pbc="F F F"
O       0.26116357       0.86637569      -0.26387648       0.22009056      -0.00059520       0.01863061       0.43293417       0.57188325       0.87270855 
H      -0.02050023      -0.04463435      -0.18511091      -0.02274738       0.09329347       0.11759257      -0.08190025      -0.29320613       0.05686468 
H       0.58915281       1.10403696       0.63192831      -0.19734317      -0.09269827      -0.13622317      -0.35103392      -0.27867712      -0.92957322 
3
Properties=species:S:1:pos:R:3:momenta:R:3:forces:R:3 energy=-2076.533789093946 pbc="F F F"
O       0.30380520       0.82740368      -0.25532979       0.04782785      -0.13753720       0.05111397       0.79861595      -1.26056358      -1.76142520 
H      -0.31615866       0.14496209      -0.02397276      -0.08408598      -0.09165532      -0.09347788      -0.39682215      -0.20616143       0.30583835 
H       0.20800241       1.53300519       0.33513690       0.03625813       0.22919252       0.04236390      -0.40179380       1.46672501       1.45558684 
3
Properties=species:S:1:pos:R:3:momenta:R:3:forces:R:3 energy=-2076.3600737187753 pbc="F F F"
O       0.30027603       0.78507465      -0.23264540      -0.10278942      -0.11105928       0.17105626       0.10573546       1.62545793       0.66756774 
H      -0.68287395       0.64690598      -0.15615818       0.11512301       0.22162234       0.02402989       1.63303820       0.97775605       0.18691187 
H       0.63073268       1.70290873       0.10727505      -0.01233359      -0.11056305      -0.19508615      -1.73877365      -2.60321398      -0.85447961 
3
Properties=species:S:1:pos:R:3:momenta:R:3:forces:R:3 energy=-2076.5539637230836 pbc="F F F"
O       0.28566839       0.76997997      -0.20346278       0.34651842      -0.21956748      -0.11334855      -0.07265866      -1.58418498       0.55582139 
H      -0.51477267       1.12412911       0.16081199      -0.02259482       0.30976897       0.19829092      -0.57673331       0.33109549       0.23791183 
H       0.69448420       1.46526866      -0.67288233      -0.32392360      -0.09020149      -0.08494237       0.64939197       1.25308949      -0.79373322 
3
Properties=species:S:1:pos:R:3:momenta:R:3:forces:R:3 energy=-2076.5498772393366 pbc="F F F"
O       0.31292331       0.77752086      -0.21049428       0.10749935       0.19644202       0.09234494      -1.10752286       1.17852235       0.23964367 
H      -0.07628634       1.27288797       0.54914940       0.09567593      -0.14742003       0.02124957       0.58373955      -0.67910757      -0.60827782 
H      -0.17659278       1.19682054      -0.94961567      -0.20317529      -0.04902199      -0.11359451       0.52378331      -0.49941478       0.36863416 
3
Properties=species:S:1:pos:R:3:momenta:R:3:forces:R:3 energy=-2076.453515681313 pbc="F F F"
O       0.31195780       0.85364603      -0.20786238      -0.14318066       0.23453566      -0.09343078       1.69839454       0.64299284      -1.35293135 
H      -0.16967466       0.74087591       0.59005892       0.05793824      -0.18872403       0.00867185      -1.20177139      -0.55701018       0.34977388 
H      -0.06787996       0.52057211      -1.03229867       0.08524242      -0.04581163       0.08475893      -0.49662315      -0.08598266       1.00315747 
3
Properties=species:S:1:pos:R:3:momenta:R:3:forces:R:3 energy=-2076.5729668508957 pbc="F F F"
O       0.28404173       0.88724498      -0.19297102      -0.04923154       0.25104632       0.23478458       0.56475433       0.11438136       0.93353751 
H       0.41413637       0.06026041       0.29103744       0.14833964      -0.10125513      -0.11723070      -0.10211182       0.20805962      -0.24088777 
H      -0.20860635       0.66790436      -0.96963326      -0.09910810      -0.14979119      -0.11755388      -0.46264251      -0.32244099      -0.69264974 
3
Properties=species:S:1:pos:R:3:momenta:R:3:forces:R:3 energy=-2076.5819387794318 pbc="F F F"
O       0.25902181       0.88225958      -0.17268409      -0.06250110      -0.20228932      -0.07418895      -0.17249083       0.19456353       0.11853544 
H       1.05975476       0.41835112      -0.41860130      -0.04532460       0.28583625      -0.08368762       0.16542862      -0.14474571      -0.08468724 
H      -0.45710806       0.38894206      -0.58198921       0.10782570      -0.08354693       0.15787656       0.00706221      -0.04981782      -0.03384820 
3
Properties=species:S:1:pos:R:3:momenta:R:3:forces:R:3 energy=-2076.513719341871 pbc="F F F"
O       0.24957003       0.85185484      -0.15496311      -0.07203357      -0.03059704       0.00560036       1.00699775       2.64826346       0.26043408 
H       0.75411888       1.29374353      -0.87420280      -0.17268614       0.11615854       0.07453889      -0.67692726      -0.90191597       0.66822935 
H      -0.00145323      -0.00386564      -0.40765544       0.24471970      -0.08556150      -0.08013925      -0.33007049      -1.74634749      -0.92866343 
3
Properties=species:S:1:pos:R:3:momenta:R:3:forces:R:3 energy=-2076.5753085388837 pbc="F F F"
O       0.26715680       0.85047923      -0.14766577       0.08813203       0.18280496      -0.01277969       0.57542144      -0.52704866      -0.11911859 
H      -0.37142031       1.11744559      -0.81217492      -0.10468795      -0.25353534       0.02467806      -0.04365486      -0.02694197      -0.15867613 
H       0.84494821       0.19426603      -0.58550696       0.01655592       0.07073038      -0.01189837      -0.53176658       0.55399062       0.27779472 
3
Properties=species:S:1:pos:R:3:momenta:R:3:forces:R:3 energy=-2076.5746011554475 pbc="F F F"
O       0.29538331       0.88467382      -0.19963639       0.10154333       0.10016645      -0.29630217      -0.75868853       0.68705430       0.23539031 
H      -0.65927682       0.71670223      -0.14165917       0.01230733      -0.02414006       0.16252990       0.48743906       0.02984344      -0.04250468 
H       0.68479292       0.05227200      -0.43114372      -0.11385066      -0.07602639       0.13377227       0.27124948      -0.71689773      -0.19288563 
3
Properties=species:S:1:pos:R:3:momenta:R:3:forces:R:3 energy=-2076.5530460197974 pbc="F F F"
O       0.32976919       0.85068746      -0.20739266      -0.03600120      -0.27254740       0.16085966      -1.46238782      -0.53818107      -0.04000713 
H      -0.49871754       1.37924450      -0.28327504       0.18062017       0.23059414      -0.19635503       0.94627164      -0.44765179       0.07670587 
H      -0.02153989      -0.07083787      -0.16642008      -0.14461898       0.04195326       0.03549537       0.51611618       0.98583286      -0.03669874 
3
Properties=species:S:1:pos:R:3:momenta:R:3:forces:R:3 energy=-2076.4404917349716 pbc="F F F"
O       0.30665940       0.79533595      -0.21809568      -0.30335214       0.06830703      -0.04560227       0.38933202      -3.59980293      -0.06393729 
H       0.43040514       1.70019738      -0.24802570       0.05200604      -0.12655723       0.12388261      -0.41980637       2.77678818       0.07412455 
H      -0.58386338       0.48674975      -0.03179090       0.25134610       0.05825021      -0.07828034       0.03047435       0.82301474      -0.01018726 
3
Properties=species:S:1:pos:R:3:momenta:R:3:forces:R:3 energy=-2076.5637699972604 pbc="F F F"
O       0.31453733       0.78844994      -0.18639425       0.34942404      -0.11978397       0.36165855      -0.05932029       1.34041008      -0.17007060 
H       0.28456706       1.76814505      -0.30582092      -0.15002517      -0.02425809      -0.15288808       0.19694188      -1.11789924       0.19554496 
H      -0.56306402       0.52809688      -0.47716159      -0.19939887       0.14404206      -0.20877047      -0.13762158      -0.22251084      -0.02547436 
3
Properties=species:S:1:pos:R:3:momenta:R:3:forces:R:3 energy=-2076.5222590564795 pbc="F F F"
O       0.27565345       0.79739141      -0.14578122      -0.43060563       0.18093870      -0.37000543      -0.48235811      -0.20354312      -0.40072911 
H       0.70810123       1.52021422      -0.58493981       0.26618532      -0.08267746       0.03836857       0.91381112       0.80022944       0.14650513 
H      -0.36943234       0.63410853      -0.84265361       0.16442031      -0.09826124       0.33163686      -0.43145300      -0.59668632       0.25422398 
3
Properties=species:S:1:pos:R:3:momenta:R:3:forces:R:3 energy=-2076.469319932164 pbc="F F F"
O       0.26527596       0.87296206      -0.17365383       0.43087762      -0.18714350      -0.46541796      -0.35895438       0.36676536       0.38088976 
H       1.07130559       0.55855916      -0.61435235      -0.15170913       0.07270485       0.25443413      -1.08501529      -0.39819501      -0.07560201 
H      -0.56792494       0.39630435      -0.37084635      -0.27916849       0.11443865       0.21098383       1.44396966       0.03142965      -0.30528775 
3
Properties=species:S:1:pos:R:3:momenta:R:3:forces:R:3 energy=-2076.4528035164017 pbc="F F F"
O       0.26118972       0.87143910      -0.24727358      -0.28995361       0.25656247      -0.23554975       1.59135330      -0.71914421      -2.49790504 
H       0.75285932       0.01867236      -0.38276844      -0.03922231      -0.27745306       0.32052387      -1.12120539       1.31725812       0.94203099 
H      -0.18462166       0.96036365       0.56606412       0.32917591       0.02089060      -0.08497412      -0.47014791      -0.59811391       1.55587405 
3
Properties=species:S:1:pos:R:3:momenta:R:3:forces:R:3 energy=-2076.5236471831863 pbc="F F F"
O       0.30118326       0.82197033      -0.26691372       0.33539156      -0.38781861       0.21953003      -0.27257526       1.85443105      -0.80415762 
H       0.15057429       0.19935779       0.40498645      -0.05751768       0.25291351      -0.02901914      -0.07535097      -1.78347712       1.33360953 
H      -0.21711506       1.56484767       0.09003804      -0.27787388       0.13490510      -0.19051089       0.34792623      -0.07095393      -0.52945190 
3
Properties=species:S:1:pos:R:3:momenta:R:3:forces:R:3 energy=-2076.540127907135 pbc="F F F"
O       0.32080917       0.85664295      -0.20855206      -0.04837606       0.19725915       0.02636487      -0.63597275      -0.13781883      -0.24543230 
H       0.00315559       0.21044450       0.45538929      -0.01658350      -0.20283748       0.25503987      -0.05095045       0.59973462      -0.85170764 
H      -0.38119926       1.00343646      -0.88668238       0.06495955       0.00557833      -0.28140474       0.68692320      -0.46191579       1.09713994 
3
Properties=species:S:1:pos:R:3:momenta:R:3:forces:R:3 energy=-2076.552666847392 pbc="F F F"
O       0.27346155       0.86386058      -0.16054260      -0.27165983      -0.11926753      -0.07139696       0.19805737       0.29363454       0.29881418 
H      -0.51939339       0.33306927      -0.29649639       0.25719902       0.24260251      -0.24797982       0.39040234      -0.02272175      -0.40025990 
H       0.89285220       0.76625330      -0.89680406       0.01446081      -0.12333498       0.31937678      -0.58845971      -0.27091279       0.10144573 
3
Properties=species:S:1:pos:R:3:momenta:R:3:forces:R:3 energy=-2076.563248740766 pbc="F F F"
O       0.21842618       0.84681252      -0.16811980      -0.26514667       0.17207827       0.07395734       0.41730818       0.27851369       1.52681637 
H       0.08623411       0.65935841      -1.07661088       0.20157737      -0.06453163      -0.15997272      -0.09808412      -0.30184112      -1.37089369 
H       1.16074737       0.71055135       0.00357587       0.06356931      -0.10754664       0.08601539      -0.31922406       0.02332743      -0.15592268 
3
Properties=species:S:1:pos:R:3:momenta:R:3:forces:R:3 energy=-2076.5633023595237 pbc="F F F"
O       0.20516497       0.86178221      -0.21486882      -0.04635211      -0.03098451      -0.12330694       0.68514184      -0.84403134      -0.67885885 
H       0.61766975       0.21801181      -0.84410616       0.14057975       0.06184867       0.08011020      -0.54767780       0.85664965       0.83855533 
H       0.83979399       0.91429864       0.51307269      -0.09422765      -0.03086417       0.04319675      -0.13746404      -0.01261831      -0.15969647 
3
Properties=species:S:1:pos:R:3:momenta:R:3:forces:R:3 energy=-2076.5734080473835 pbc="F F F"
O       0.20900198       0.82033648      -0.24484666       0.10111598      -0.12059656      -0.14145416       0.63386915       0.05348022       0.01227402 
H       1.12999718       0.86052194      -0.57216144      -0.01420150       0.15430489       0.07889570      -0.73450452      -0.01788196       0.39136268 
H       0.26656551       0.92961606       0.71693697      -0.08691447      -0.03370833       0.06255846       0.10063537      -0.03559826      -0.40363671 
3
Properties=species:S:1:pos:R:3:momenta:R:3:forces:R:3 energy=-2076.5623544782657 pbc="F F F"
O       0.26168199       0.80592545      -0.26864193       0.30666195       0.18254280       0.11203108       0.06679963      -0.37935038      -1.26581699 
H       0.83693205       1.47614713       0.06517340      -0.14066578      -0.01799289       0.15564828       0.56563879       0.67334307       0.36909843 
H      -0.27650783       0.54272319       0.45728125      -0.16599618      -0.16454991      -0.26767936      -0.63243842      -0.29399269       0.89671856 
3
Properties=species:S:1:pos:R:3:momenta:R:3:forces:R:3 energy=-2076.4998840690887 pbc="F F F"
O       0.32377176       0.83144223      -0.23983068       0.04196678       0.02283739       0.01034815      -1.97835488      -0.67414563      -0.20574762 
H       0.11624976       1.19770536       0.64484777      -0.10862104      -0.14093762       0.20609312      -0.01907887      -0.38519151      -0.78734958 
H      -0.54131575       0.41616189      -0.57968597       0.06665426       0.11810022      -0.21644128       1.99743375       1.05933713       0.99309720 
3
Properties=species:S:1:pos:R:3:momenta:R:3:forces:R:3 energy=-2076.5042453351257 pbc="F F F"
O       0.31488836       0.80454290      -0.19640329      -0.10536103       0.04743731       0.26501398       2.03552062      -0.75421074       1.49531517 
H      -0.24723271       1.23212844       0.42685225      -0.05269654      -0.17147735      -0.21473224      -0.85406791       0.49812844       0.23099665 
H      -0.03683575       0.80868576      -1.05097101       0.15805757       0.12404004      -0.05028174      -1.18145270       0.25608230      -1.72631183 
3
Properties=species:S:1:pos:R:3:momenta:R:3:forces:R:3 energy=-2076.491316292901 pbc="F F F"
O       0.29186189       0.78370935      -0.17903376       0.05518026      -0.00995753      -0.09675249      -0.10759156       0.42996749      -0.34918467 
H      -0.65684152       1.01942947      -0.04170625      -0.13670049       0.02099042       0.01208547       1.38554430       0.14893912      -0.64670920 
H       0.73824976       1.35205521      -0.85810206       0.08152023      -0.01103289       0.08466702      -1.27795274      -0.57890661       0.99589388 
3
Properties=species:S:1:pos:R:3:momenta:R:3:forces:R:3 energy=-2076.5751834390803 pbc="F F F"
O       0.30346358       0.78007723      -0.19849742       0.15328648      -0.13434929      -0.09103590       0.63048601      -0.53403496       0.07012535 
H      -0.62016486       0.81630520       0.01895390       0.05607272       0.02829075       0.00946367      -0.62384615       0.12516751       0.10365762 
H       0.51743070       1.61282865      -0.60983451      -0.20935920       0.10605854       0.08157223      -0.00663987       0.40886745      -0.17378298 
3
Properties=species:S:1:pos:R:3:momenta:R:3:forces:R:3 energy=-2076.534239935863 pbc="F F F"
O       0.31507930       0.78353224      -0.21599092      -0.11805016       0.13614041      -0.07450462      -1.29954348      -0.59032601       1.79813258 
H      -0.43226828       0.83801595       0.44776710       0.07255102      -0.05114126       0.19088085       1.34967843      -0.23568745      -1.06967438 
H       0.14516920       1.53627983      -0.76099058       0.04549914      -0.08499915      -0.11637623      -0.05013496       0.82601346      -0.72845821 
3
Properties=species:S:1:pos:R:3:momenta:R:3:forces:R:3 energy=-2076.47069213319 pbc="F F F"
O       0.28974713       0.77158020      -0.20927570      -0.15969035      -0.14037879       0.06627354      -1.07589146      -0.93278392      -3.49638747 
H       0.34710443       1.33327695       0.51957305       0.12793446       0.25712300      -0.24886971      -0.04362312       1.68549111       1.68414565 
H      -0.23213064       1.23072188      -0.93938057       0.03175589      -0.11674421       0.18259616       1.11951458      -0.75270719       1.81224181 
3
Properties=species:S:1:pos:R:3:momenta:R:3:forces:R:3 energy=-2076.5491767833482 pbc="F F F"
O       0.27080889       0.78675196      -0.15855473       0.06468591       0.03916241       0.41320551       2.06936471       0.09090933       0.26419453 
H       0.94404925       1.30276098      -0.64690379      -0.00103781      -0.10432088      -0.37591047      -0.48428886      -0.47058413       0.46864221 
H      -0.52848741       1.02043140      -0.57794814      -0.06364810       0.06515846      -0.03729504      -1.58507585       0.37967480      -0.73283674 
3
Properties=species:S:1:pos:R:3:momenta:R:3:forces:R:3 energy=-2076.543022614706 pbc="F F F"
O       0.30741257       0.85535012      -0.16609089      -0.11650935      -0.31122461      -0.47236203      -1.73550607       0.38132339      -0.07762169 
H       0.51034889       0.20541684      -0.84686723      -0.09746025       0.11138027       0.35094298      -0.09432973       0.00347911      -0.02387121 
H      -0.67576151       1.02898392      -0.25837071       0.21396960       0.19984434       0.12141905       1.82983580      -0.38480250       0.10149290 
3
Properties=species:S:1:pos:R:3:momenta:R:3:forces:R:3 energy=-2076.533220864041 pbc="F F F"
O       0.29450149       0.84071426      -0.25981935      -0.23224731       0.02685074      -0.13017793       0.86826522      -0.38925895      -1.96429222 
H      -0.12736243       0.02169252      -0.05117206      -0.08280420       0.06643317       0.21584654      -0.45469480      -0.58511155       0.44505676 
H       0.16687489       1.44500891       0.43359455       0.31505151      -0.09328391      -0.08566861      -0.41357042       0.97437050       1.51923546 
3
Properties=species:S:1:pos:R:3:momenta:R:3:forces:R:3 energy=-2076.552465504823 pbc="F F F"
O       0.23076628       0.83082804      -0.26667521      -0.09470743      -0.02045299      -0.06958461       0.44545407      -0.13188507       0.97580837 
H       0.02770368       0.26348328       0.51549882      -0.12012327      -0.01139096       0.18401853       0.40637726       0.78935797      -0.88864532 
H       1.02341549       1.36013245      -0.02425995       0.21483070       0.03184395      -0.11443392      -0.85183133      -0.65747291      -0.08716305 
3
Properties=species:S:1:pos:R:3:momenta:R:3:forces:R:3 energy=-2076.5387907581567 pbc="F F F"
O       0.23061798       0.82050340      -0.26057911       0.05401605      -0.00235568       0.31850048      -2.09713884       0.00806474      -0.73586124 
H      -0.09976504       1.02873923       0.60828596       0.02396510       0.13751531      -0.27198054       0.05818426       0.08488388       0.42538202 
H       1.15323797       0.75874949      -0.21380453      -0.07798116      -0.13515963      -0.04651994       2.03895457      -0.09294862       0.31047922 
3
Properties=species:S:1:pos:R:3:momenta:R:3:forces:R:3 energy=-2076.557204613772 pbc="F F F"
O       0.26713455       0.83690632      -0.27100925       0.24617483       0.24327510      -0.20155601       1.08227695      -0.89082629      -0.76715280 
H      -0.32737993       1.29979926       0.29308887      -0.17316805      -0.00110943       0.11757123      -0.57019113       0.37886704       0.89210538 
H       0.80126097       0.22734186       0.26693999      -0.07300678      -0.24216568       0.08398478      -0.51208583       0.51195926      -0.12495258 
3
Properties=species:S:1:pos:R:3:momenta:R:3:forces:R:3 energy=-2076.5601658283376 pbc="F F F"
O       0.32538425       0.86231554      -0.20204153       0.02549175      -0.04078319       0.27775765      -0.72495907      -0.45156500      -0.08290274 
H      -0.56620427       1.20743160      -0.35248325      -0.00986209      -0.11877804      -0.24337544       0.25889759       0.37659331       0.01801218 
H       0.11554475      -0.08358613      -0.18214522      -0.01562966       0.15956123      -0.03438220       0.46606148       0.07497169       0.06489056 
3
Properties=species:S:1:pos:R:3:momenta:R:3:forces:R:3 energy=-2076.5409896073206 pbc="F F F"
O       0.28421988       0.83583973      -0.15383020      -0.24686619       0.02406274      -0.13940761       0.79696671       0.64725533       1.44634713 
H       0.42396655       1.44710093      -0.86514589       0.41721076       0.05354342       0.17798914      -0.14189106       0.10865357      -0.69152281 
H      -0.22126426       0.09696917      -0.43469397      -0.17034457      -0.07760616      -0.03858153      -0.65507566      -0.75590889      -0.75482432 
3
Properties=species:S:1:pos:R:3:momenta:R:3:forces:R:3 energy=-2076.5374442727884 pbc="F F F"
O       0.25486626       0.79953924      -0.15580087      -0.36107285      -0.16906089       0.11867563       0.03219859       0.06948446      -0.12521751 
H       1.12913361       1.07610351      -0.49390778       0.05731246      -0.00210750      -0.19200129      -1.05023567      -0.05734975      -0.11659255 
H      -0.46052984       1.04412887      -0.77465358       0.30376039       0.17116838       0.07332565       1.01803708      -0.01213471       0.24181006 
3
Properties=species:S:1:pos:R:3:momenta:R:3:forces:R:3 energy=-2076.542041951375 pbc="F F F"
O       0.20519876       0.80184868      -0.19791797      -0.20556064       0.07806956      -0.24985737      -1.10590094      -1.18695835      -0.37302330 
H       0.87228012       0.54220479      -0.81793772      -0.10865300       0.02300133      -0.04608156       0.48418760      -0.40444146      -0.63710502 
H       0.58464735       1.54137202       0.21786004       0.31421363      -0.10107088       0.29593893       0.62171335       1.59139981       1.01012831 
3
Properties=species:S:1:pos:R:3:momenta:R:3:forces:R:3 energy=-2076.4737921480837 pbc="F F F"
O       0.21566072       0.87301552      -0.22045732      -0.08760431       0.14146826      -0.02168946       1.87228612      -0.04881284       1.30791355 
H       0.26382154      -0.00473404      -0.64449909      -0.10056443      -0.13840819       0.16746294       0.24255178       0.56841185       0.46955581 
H       1.02705341       0.95874906       0.40216656       0.18816874      -0.00306007      -0.14577349      -2.11483790      -0.51959900      -1.77746936 
3
Properties=species:S:1:pos:R:3:momenta:R:3:forces:R:3 energy=-2076.555641598861 pbc="F F F"
O       0.25206674       0.88582705      -0.23840351       0.48486282      -0.14594289      -0.32936220       0.98966015       0.69043837      -1.20089676 
H      -0.26551796       0.47839788       0.42034573       0.02833327       0.16560991       0.27094797      -1.06485296      -0.71483540       1.27354955 
H       0.97855578       0.27227229      -0.37783599      -0.51319608      -0.01966702       0.05841422       0.07519281       0.02439703      -0.07265279 
3
Properties=species:S:1:pos:R:3:momenta:R:3:forces:R:3 energy=-2076.5622103500305 pbc="F F F"
O       0.31455863       0.83094431      -0.24720283       0.05891110      -0.07870627       0.22635570       0.98143885      -0.17386549      -0.90815669 
H       0.08941578       1.44487240       0.42837675       0.35452994       0.15720558      -0.20656022      -0.32956254       0.74889469       0.86700414 
H      -0.36825085       0.17689789      -0.24620389      -0.41344105      -0.07849932      -0.01979549      -0.65187631      -0.57502920       0.04115255 
3
Properties=species:S:1:pos:R:3:momenta:R:3:forces:R:3 energy=-2076.493801894345 pbc="F F F"
O       0.24164090       0.78789255      -0.17160409      -0.65141956       0.27423506       0.12303652       1.35164693       0.12539362       1.19390946 
H       1.09467733       1.28860747      -0.04115694       0.34033997      -0.18269995      -0.11256834      -1.72159912      -0.63688835      -0.81548418 
H      -0.21616038       1.01648143      -0.97657532       0.31107959      -0.09153511      -0.01046818       0.36995219       0.51149473      -0.37842528 
3
Properties=species:S:1:pos:R:3:momenta:R:3:forces:R:3 energy=-2076.5421052219563 pbc="F F F"
O       0.23292457       0.86053430      -0.16358341       0.22890991      -0.25458428       0.26772785      -0.93091541       1.05708019       1.09893689 
H       0.72498628       0.07369881      -0.07154276      -0.35256967       0.02593706       0.04149916       0.88061600      -1.43063934       0.23105146 
H       0.29187641       1.07841844      -1.07349386       0.12365976       0.22864722      -0.30922701       0.05029941       0.37355915      -1.32998834 
3
Properties=species:S:1:pos:R:3:momenta:R:3:forces:R:3 energy=-2076.471224079242 pbc="F F F"
O       0.23603834       0.88041964      -0.19678881       0.22735728       0.03653722      -0.31299618       0.30031733      -0.25106307      -0.31824994 
H       0.16324716       0.08632619       0.38393257      -0.13002151      -0.02914901       0.18921729       0.54969070       0.73085769      -1.28369703 
H       0.80419368       0.75017051      -1.00193232      -0.09733576      -0.00738820       0.12377889      -0.85000803      -0.47979461       1.60194697 
3
Properties=species:S:1:pos:R:3:momenta:R:3:forces:R:3 energy=-2076.4534182416664 pbc="F F F"
O       0.27941127       0.87438657      -0.18011213       0.13317456      -0.37030805       0.31787285       0.89950725       2.62086116       1.92770693 
H       0.01398337       0.08498391       0.21540382       0.12506733       0.27333517      -0.28637189      -0.69125627      -2.04600338       0.43787763 
H       0.26504137       0.84726986      -1.09809628      -0.25824189       0.09697289      -0.03150096      -0.20825098      -0.57485779      -2.36558457 
3
Properties=species:S:1:pos:R:3:momenta:R:3:forces:R:3 energy=-2076.498314316774 pbc="F F F"
O       0.24285792       0.83191166      -0.14481721      -0.45484646      -0.14568502       0.25462689       0.71359733      -0.33969223      -1.82082720 
H       0.74896503       0.08222165      -0.58982581       0.21598825       0.11825694      -0.29327441      -1.03665085       1.63741243       0.74209127 
H       0.11023531       1.52419489      -0.85306847       0.23885821       0.02742808       0.03864752       0.32305352      -1.29772021       1.07873593 
3
Properties=species:S:1:pos:R:3:momenta:R:3:forces:R:3 energy=-2076.570627261994 pbc="F F F"
O       0.20027182       0.80376399      -0.21195409       0.07251421       0.10377097      -0.21469620       0.41403059      -0.42352102      -0.52453374 
H       0.99371796       0.54455308      -0.70678398      -0.04464338      -0.07677192      -0.09080605      -0.40544841      -0.10043749       0.03768239 
H       0.54141001       1.50862390       0.32948787      -0.02787083      -0.02699904       0.30550224      -0.00858218       0.52395851       0.48685135 
3
Properties=species:S:1:pos:R:3:momenta:R:3:forces:R:3 energy=-2076.5758700166634 pbc="F F F"
O       0.21956143       0.87352364      -0.22058709       0.16586287       0.19014474      -0.00527723      -0.44682868       0.13389712       0.57619870 
H       0.87746193       0.57037831      -0.83995949      -0.06016642       0.00262323       0.03717714       0.36581204      -0.25395109      -0.15989394 
H       0.35150088       0.37557179       0.59968668      -0.10569645      -0.19276797      -0.03189990       0.08101664       0.12005397      -0.41630476 
3
Properties=species:S:1:pos:R:3:momenta:R:3:forces:R:3 energy=-2076.5696559262633 pbc="F F F"
O       0.23983270       0.87907662      -0.17556930       0.02098720      -0.17122755       0.21060774      -0.61486069      -0.10297051       1.01244333 
H       0.72959226       0.91786804      -0.97755494       0.05426859       0.08974376       0.05291865       0.64007591       0.09949769      -1.05316874 
H       0.17762448      -0.06005497       0.02275856      -0.07525579       0.08148379      -0.26352639      -0.02521522       0.00347282       0.04072541 
3
Properties=species:S:1:pos:R:3:momenta:R:3:forces:R:3 energy=-2076.5514775196966 pbc="F F F"
O       0.24392020       0.85815416      -0.15787719      -0.07482215      -0.04617671      -0.00280334       0.06980030      -0.02998788      -0.18265804 
H       0.55078109       1.29937612      -0.97272570      -0.12277743       0.10146848       0.03592985      -0.18766633      -0.76490613       0.50861418 
H       0.29155869      -0.10948120      -0.26288019       0.19759959      -0.05529177      -0.03312650       0.11786603       0.79489401      -0.32595614 
3
Properties=species:S:1:pos:R:3:momenta:R:3:forces:R:3 energy=-2076.5772003885645 pbc="F F F"
O       0.23032824       0.83531381      -0.15377002       0.05613066      -0.26024785       0.31307344       0.03951916       0.16498270      -0.32717878 
H       0.18661421       1.40992685      -0.93749214       0.14884560       0.10593207      -0.16332120       0.12249153      -0.42112604       0.39690405 
H       0.87145748       0.14249062      -0.36330294      -0.20497626       0.15431578      -0.14975225      -0.16201069       0.25614334      -0.06972527 
3
Properties=species:S:1:pos:R:3:momenta:R:3:forces:R:3 energy=-2076.5491979943517 pbc="F F F"
O       0.20453212       0.83458074      -0.17546010       0.19943483       0.32042748      -0.17187749       0.18375183       1.69063832      -0.09045767 
H       0.81868381       1.51408340      -0.52049879      -0.22082709      -0.00541637       0.26839748      -0.64335103      -0.27455413       0.36519888 
H       0.64882452       0.04996937      -0.43603068       0.02139226      -0.31501111      -0.09652000       0.45959920      -1.41608420      -0.27474121 
3
Properties=species:S:1:pos:R:3:momenta:R:3:forces:R:3 energy=-2076.437938283896 pbc="F F F"
O       0.21925202       0.81999858      -0.17569895      -0.16057342      -0.11367529      -0.26739928      -0.57942562      -2.51782794      -0.03785390 
H       0.55190351       1.69663825      -0.26656230       0.06209269       0.10870345       0.14102577       0.95018011       0.49735204      -0.65671292 
H       0.68197030       0.09886288      -0.68617618       0.09848073       0.00497183       0.12637351      -0.37075449       2.02047591       0.69456682 
3
Properties=species:S:1:pos:R:3:momenta:R:3:forces:R:3 energy=-2076.5039172629004 pbc="F F F"
O       0.21285600       0.83021558      -0.18270160      -0.02383533       0.10226972       0.21899235      -2.08880616       1.28086821       0.66466703 
H       0.59641723       1.56563613      -0.64624470       0.00420678      -0.10716224      -0.23944705       0.61641637      -0.03143196      -0.31807346 
H       0.73897434       0.06770062      -0.19534763       0.01962855       0.00489252       0.02045469       1.47238979      -1.24943625      -0.34659357 
3
Properties=species:S:1:pos:R:3:momenta:R:3:forces:R:3 energy=-2076.571618828547 pbc="F F F"
O       0.22803703       0.87058497      -0.17518817      -0.08726502       0.21879908      -0.02325678       0.27232232      -0.33583846      -0.00867362 
H       0.30626778       0.83727885      -1.14165057      -0.02508159      -0.19190177       0.01796963       0.09563290      -0.14917942       0.47369612 
H       0.78817018       0.15531398       0.18080497       0.11234661      -0.02689731       0.00528715      -0.36795522       0.48501789      -0.46502250 
3
Properties=species:S:1:pos:R:3:momenta:R:3:forces:R:3 energy=-2076.551104747627 pbc="F F F"
O       0.24540186       0.89644171      -0.21218419       0.09854923      -0.05778363      -0.22255436      -0.78666496      -0.98714178      -0.59333084 
H      -0.18590204       0.08942362      -0.56971376      -0.10454938      -0.17027310       0.22494546       0.06148391       0.91708792       0.14820316 
H       1.00472495       0.49277041       0.19606990       0.00600015       0.22805673      -0.00239110       0.72518106       0.07005386       0.44512768 
3
Properties=species:S:1:pos:R:3:momenta:R:3:forces:R:3 energy=-2076.525790365964 pbc="F F F"
O       0.24885091       0.81537740      -0.26463868      -0.37456281      -0.11645264       0.31896763       0.06402894      -0.24079405      -0.71129567 
H      -0.37575284       1.18360026       0.36796612       0.23286151       0.25789639      -0.12452710       0.64105202      -0.07472868       0.31600566 
H       1.13983238       0.68524839       0.09094891       0.14170130      -0.14144375      -0.19444053      -0.70508096       0.31552273       0.39529001 
3
Properties=species:S:1:pos:R:3:momenta:R:3:forces:R:3 energy=-2076.557281183864 pbc="F F F"
O       0.20751984       0.81818810      -0.16969402       0.12371660      -0.18138415       0.49450775       0.12813984       1.07496290      -0.29087750 
H       0.56938370       1.63218420      -0.56724426       0.03872966       0.00767472      -0.33514310      -0.49158833      -0.22634443       0.37227530 
H       0.85070348       0.19205306      -0.48080457      -0.16244625       0.17370943      -0.15936465       0.36344849      -0.84861846      -0.08139780 
3
Properties=species:S:1:pos:R:3:momenta:R:3:forces:R:3 energy=-2076.565557465779 pbc="F F F"
O       0.30744633       0.86626369      -0.17524215       0.03524940       0.43152705      -0.64393980       0.17641736      -1.34121298       0.09058914 
H      -0.41952523       1.17885204      -0.71310489      -0.03520790      -0.07568260       0.37971934      -0.24795637       0.11239510      -0.18327080 
H       0.25357683      -0.11767185      -0.24688390      -0.00004150      -0.35584446       0.26422046       0.07153901       1.22881788       0.09268166 
3
Properties=species:S:1:pos:R:3:momenta:R:3:forces:R:3 energy=-2076.5648797221274 pbc="F F F"
O       0.26009025       0.78466132      -0.25880932       0.16511182      -0.59538093       0.27355274       1.13144798      -0.09929893       0.70658920 
H      -0.39902887       1.44099644      -0.03397147      -0.25310041       0.35710211      -0.01526732      -0.16997667       0.22344513       0.11560768 
H       0.98471730       0.91537860       0.40036277       0.08798858       0.23827882      -0.25828542      -0.96147131      -0.12414620      -0.82219688 
3
Properties=species:S:1:pos:R:3:momenta:R:3:forces:R:3 energy=-2076.5313283475725 pbc="F F F"
O       0.25916609       0.78653571      -0.16159191      -0.33428161       0.36285516      -0.05710528      -2.51590533      -0.51496208      -0.28180239 
H      -0.44870212       1.10251951      -0.78049711       0.23137125      -0.19695536       0.08942689       1.21857086      -0.36450508       0.85531456 
H       1.04905876       1.22410520      -0.39614874       0.10291036      -0.16589979      -0.03232161       1.29733447       0.87946716      -0.57351217 
3
Properties=species:S:1:pos:R:3:momenta:R:3:forces:R:3 energy=-2076.494656667573 pbc="F F F"
O       0.23927547       0.85088770      -0.15904437       0.03060635       0.31198821       0.05510852       2.29467712       0.60594561       1.79678435 
H      -0.29019688       0.58636576      -0.87599352      -0.06055366      -0.12016630      -0.13248194      -0.53994831      -0.64180011      -1.63318045 
H       1.20625794       0.71886253      -0.34108684       0.02994731      -0.19182191       0.07737341      -1.75472880       0.03585450      -0.16360390 
3
Properties=species:S:1:pos:R:3:momenta:R:3:forces:R:3 energy=-2076.566421146382 pbc="F F F"
O       0.28473951       0.88895811      -0.20349866       0.35261749       0.28583046      -0.16076475      -0.62057276       0.99026959      -0.89590826 
H      -0.39056322       0.54831290      -0.80856470      -0.00465763      -0.16737030       0.24097283       0.28745620       0.04697657       0.28311874 
H       0.58501792       0.15266104       0.29706385      -0.34795986      -0.11846016      -0.08020808       0.33311656      -1.03724616       0.61278951 
3
Properties=species:S:1:pos:R:3:momenta:R:3:forces:R:3 energy=-2076.5656824007897 pbc="F F F"
O       0.29038784       0.86034276      -0.26237402      -0.06333549      -0.18215597       0.02382946       0.47845629      -0.06278664       1.17934994 
H      -0.53171200       0.36113376      -0.23840797      -0.09531763       0.00788603      -0.06737686      -0.04250890      -0.02430920      -0.00384000 
H       0.63651630       0.79402366       0.66137824       0.15865311       0.17426994       0.04354740      -0.43594739       0.08709584      -1.17550995 
3
Properties=species:S:1:pos:R:3:momenta:R:3:forces:R:3 energy=-2076.5559314307343 pbc="F F F"
O       0.26248541       0.78743000      -0.25395076      -0.22919598      -0.13485980       0.30324260      -0.04029461      -0.95133194      -1.02475625 
H      -0.48413499       1.04897474       0.26571581       0.20268963       0.15095927      -0.06266842      -0.35714270       0.41960619       0.56972515 
H       1.03180738       1.26345575       0.02356024       0.02650635      -0.01609947      -0.24057418       0.39743731       0.53172575       0.45503110 
3
Properties=species:S:1:pos:R:3:momenta:R:3:forces:R:3 energy=-2076.5497142138825 pbc="F F F"
O       0.27446763       0.78606887      -0.15502365       0.11400490       0.18191098       0.36352610      -0.17018647       0.98309379      -1.30838066 
H      -0.51905151       1.33000292      -0.37226679      -0.06796966       0.02440192      -0.22059496       0.78632209      -0.63435951       0.35414490 
H       0.87654183       1.00403150      -0.90863060      -0.04603524      -0.20631291      -0.14293114      -0.61613563      -0.34873427       0.95423575 
3
Properties=species:S:1:pos:R:3:momenta:R:3:forces:R:3 energy=-2076.4842848236494 pbc="F F F"
O       0.28714247       0.88006926      -0.20411384      -0.16877219      -0.03203765      -0.30623014      -0.71286168       2.28957918      -1.12276661 
H      -0.48801451       0.68816512      -0.75499979       0.13146029      -0.17930252       0.05346052       0.61368016      -0.55463199       0.61266210 
H       0.64432937       0.15389282       0.25326303       0.03731190       0.21134016       0.25276961       0.09918152      -1.73494719       0.51010451 
3
Properties=species:S:1:pos:R:3:momenta:R:3:forces:R:3 energy=-2076.5672993364497 pbc="F F F"
O       0.25292355       0.89352488      -0.20939286      -0.10431548       0.21702705       0.28361949       0.82602266       0.56329460       0.96552954 
H      -0.16263378       0.25271606      -0.75757201       0.04711612      -0.24067487      -0.19414854      -0.59764464      -0.82398629      -0.77132816 
H       0.86207225       0.37577390       0.33962410       0.05719937       0.02364782      -0.08947094      -0.22837802       0.26069169      -0.19420138 
3
Properties=species:S:1:pos:R:3:momenta:R:3:forces:R:3 energy=-2076.4938563769274 pbc="F F F"
O       0.20939453       0.82690913      -0.17584716       0.07134395      -0.43885945      -0.02892259      -1.79014825       0.76708614      -2.66238340 
H       0.34946284       1.02693594      -1.15295063      -0.13375392       0.36614606       0.01251135      -0.05023869      -0.46068631       2.12344239 
H       1.04086927       0.65888086       0.20256450       0.06240997       0.07271340       0.01641124       1.84038694      -0.30639983       0.53894101 
3
Properties=species:S:1:pos:R:3:momenta:R:3:forces:R:3 energy=-2076.4743152916876 pbc="F F F"
O       0.21094368       0.80506518      -0.23607882       0.13365594       0.07127893      -0.06358358       0.62497294      -3.28071448       1.43335964 
H       0.46993179       1.68726414      -0.34539173      -0.02000364       0.05794443       0.08860513       0.83631195       1.96564024      -0.07592516 
H       0.89581216       0.34526031       0.35100391      -0.11365230      -0.12922336      -0.02502155      -1.46128489       1.31507424      -1.35743449 
3
Properties=species:S:1:pos:R:3:momenta:R:3:forces:R:3 energy=-2076.4713262306764 pbc="F F F"
O       0.25985088       0.84866035      -0.26641904       0.06395525      -0.05511153      -0.04664348       2.24814531       2.92475516      -0.05874397 
H       0.80706097       1.22872725       0.47695290      -0.09658139      -0.12781992       0.10390092      -1.20706096      -1.06188540      -1.12940819 
H      -0.21757335       0.11185371       0.01021999       0.03262613       0.18293144      -0.05725744      -1.04108435      -1.86286976       1.18815216 
3
Properties=species:S:1:pos:R:3:momenta:R:3:forces:R:3 energy=-2076.5237707486212 pbc="F F F"
O       0.30920258       0.85440808      -0.25186209       0.47239773      -0.11277038       0.00480964      -1.03698536       0.26817405      -2.14702460 
H       0.42610907       0.64622309       0.63913282      -0.28183629       0.05140475       0.11291052       0.64234152      -0.46083968       2.40471561 
H      -0.61993276       0.60312975      -0.38300811      -0.19056144       0.06136563      -0.11772016       0.39464384       0.19266563      -0.25769100 
3
Properties=species:S:1:pos:R:3:momenta:R:3:forces:R:3 energy=-2076.46667509007 pbc="F F F"
O       0.32229157       0.79581808      -0.22122823      -0.33877606       0.06159306      -0.20432343      -1.22342186      -0.82480536       2.99034051 
H      -0.31521482       0.77906523       0.58797078      -0.01328093      -0.05968271       0.06924583       1.75622513       0.06297197      -2.25970098 
H      -0.08635766       1.40022942      -0.81806740       0.35205698      -0.00191035       0.13507760      -0.53280327       0.76183339      -0.73063953 
3
Properties=species:S:1:pos:R:3:momenta:R:3:forces:R:3 energy=-2076.502644703521 pbc="F F F"
O       0.29423532       0.80893362      -0.25669773      -0.22290064      -0.02267737      -0.21452315       2.46393601       1.61970789      -0.84881592 
H      -0.45592290       0.37130036       0.05311037       0.12496486      -0.00150667      -0.22374782      -1.87800302      -0.72333984       1.12026375 
H       0.49966002       1.59982413       0.27976565       0.09793578       0.02418404       0.43827098      -0.58593299      -0.89636805      -0.27144784 
3
Properties=species:S:1:pos:R:3:momenta:R:3:forces:R:3 energy=-2076.5315268230684 pbc="F F F"
O       0.24771053       0.89006836      -0.19572881      -0.07125002       0.01925617       0.65413066      -0.50359011      -0.76325613      -1.25447007 
H      -0.04301240       0.34465968      -0.98545931       0.16650073       0.03433793      -0.26312694       0.72968205       0.82247300       1.64040858 
H       0.82519201       0.33869237       0.35063524      -0.09525071      -0.05359409      -0.39100371      -0.22609194      -0.05921686      -0.38593851 
3
Properties=species:S:1:pos:R:3:momenta:R:3:forces:R:3 energy=-2076.5747573764775 pbc="F F F"
O       0.20452418       0.82349619      -0.18483901      -0.04175846       0.34282184      -0.16718006      -0.15179224      -0.91040518       0.21701118 
H       0.61465135       1.62549697      -0.48619925      -0.05516349      -0.04354746       0.25990955       0.38844181       0.46589516      -0.23493905 
H       0.85298302       0.11449008      -0.32146802       0.09692195      -0.29927438      -0.09272949      -0.23664958       0.44451002       0.01792787 
3
Properties=species:S:1:pos:R:3:momenta:R:3:forces:R:3 energy=-2076.5518846541413 pbc="F F F"
O       0.22177510       0.83947822      -0.25779154       0.21906189      -0.20210902      -0.21924914      -0.34010590      -1.75747299       0.20689516 
H       0.78427559       1.49630952       0.13100450       0.08518049      -0.10411930       0.17493289       0.51141184       0.40410867       0.41621387 
H       0.40955183      -0.00998970       0.21923256      -0.30424238       0.30622832       0.04431625      -0.17130594       1.35336431      -0.62310903 
3
Properties=species:S:1:pos:R:3:momenta:R:3:forces:R:3 energy=-2076.5755349821875 pbc="F F F"
O       0.26035617       0.86793743      -0.26336170       0.37453078       0.24603452       0.05592561       0.71251651       0.10057856      -0.12265784 
H       1.03905795       0.53965712       0.20499679      -0.05874383      -0.30736497      -0.07139087      -0.04157251       0.12807511      -0.17697733 
H      -0.45759023       0.49495751       0.23364996      -0.31578695       0.06133045       0.01546526      -0.67094400      -0.22865367       0.29963517 
3
Properties=species:S:1:pos:R:3:momenta:R:3:forces:R:3 energy=-2076.515764099731 pbc="F F F"
O       0.29926511       0.88233546      -0.21509717      -0.20593451      -0.24032578       0.12297579      -1.53623544       2.58542790      -0.06422483 
H       0.62644903       0.02836860      -0.18206360       0.14234528       0.04222941      -0.06632833       1.11246319      -2.70056583       0.09936050 
H      -0.66254495       0.77772014      -0.14534542       0.06358923       0.19809637      -0.05664746       0.42377225       0.11513792      -0.03513567 
3
Properties=species:S:1:pos:R:3:momenta:R:3:forces:R:3 energy=-2076.50283139763 pbc="F F F"
O       0.26657461       0.88290725      -0.17503972      -0.29578047       0.24557818       0.27588687       2.56825117      -0.97682341       0.93700916 
H       0.93756074       0.13051463      -0.22953446       0.25545091      -0.12767529      -0.05239778      -1.65241121       1.54133425      -0.05334374 
H      -0.45479217       0.66649867      -0.73366730       0.04032956      -0.11790290      -0.22348909      -0.91583996      -0.56451085      -0.88366542 
3
Properties=species:S:1:pos:R:3:momenta:R:3:forces:R:3 energy=-2076.473965593186 pbc="F F F"
O       0.22403307       0.83357861      -0.16620486      -0.04798529      -0.02570354       0.13962365      -1.74910076      -0.00299723      -1.16591746 
H       1.15174728       0.80565569       0.03686830      -0.17389277       0.01894735      -0.03273216       0.60169713      -0.07346792      -0.64734458 
H       0.00624153       0.77430294      -1.14029720       0.22187806       0.00675619      -0.10689149       1.14740363       0.07646515       1.81326205 
3
Properties=species:S:1:pos:R:3:momenta:R:3:forces:R:3 energy=-2076.554805023764 pbc="F F F"
O       0.23595257       0.88483970      -0.18909387      -0.36567629       0.17395775      -0.37292030       1.40944803       0.70340994       1.13772316 
H       1.11423723       0.51143989       0.02488480       0.20978274      -0.06356288       0.03769270      -0.70607267       0.34806651      -0.14282798 
H      -0.14543503       0.25490158      -0.76501883       0.15589355      -0.11039487       0.33522760      -0.70337536      -1.05147645      -0.99489519 
3
Properties=species:S:1:pos:R:3:momenta:R:3:forces:R:3 energy=-2076.5505993171114 pbc="F F F"
O       0.21252604       0.87053934      -0.23447754      -0.04053015       0.12619415       0.18950616       1.33221399      -0.01069836       0.81971393 
H       1.02158839       1.07752337       0.29626770      -0.22933579      -0.04832939       0.00125903      -1.03130368       0.10346462      -0.61988307 
H       0.31904023      -0.08420624      -0.31607102       0.26986594      -0.07786476      -0.19076519      -0.30091031      -0.09276626      -0.19983086 
3
Properties=species:S:1:pos:R:3:momenta:R:3:forces:R:3 energy=-2076.5216857543182 pbc="F F F"
O       0.24459089       0.77904987      -0.18329742       0.58498855      -0.04042022      -0.00303522      -0.67505304      -2.32517264      -0.31582941 
H       0.41944465       1.56014031       0.28118417      -0.37270814       0.02423819      -0.04497787       0.49145829       1.88275309       0.63644404 
H       0.41224995       0.88529978      -1.11331953      -0.21228041       0.01618204       0.04801308       0.18359474       0.44241955      -0.32061463 
3
Properties=species:S:1:pos:R:3:momenta:R:3:forces:R:3 energy=-2076.548056481198 pbc="F F F"
O       0.32300574       0.79891577      -0.20158860       0.45380264      -0.36572679      -0.12365810      -1.02705662       0.70319409       0.66371666 
H      -0.23125128       1.25640860       0.48971980      -0.16298499       0.13376536       0.05774020       0.82102532      -0.72892515      -1.24284431 
H      -0.18165652       0.87371939      -1.03153723      -0.29081765       0.23196143       0.06591790       0.20603130       0.02573106       0.57912766 
3
Properties=species:S:1:pos:R:3:momenta:R:3:forces:R:3 energy=-2076.544173379459 pbc="F F F"
O       0.27714481       0.76969484      -0.24409614      -0.26451280       0.07243092       0.02689812      -0.37997058       0.15924565      -0.58631831 
H       0.56108792       1.05277344       0.61131260       0.09057744      -0.07995698      -0.23096794       0.63379178      -0.12354387       1.12541992 
H      -0.24608994       1.54114996      -0.47844923       0.17393536       0.00752607       0.20406981      -0.25382120      -0.03570178      -0.53910161 
3
Properties=species:S:1:pos:R:3:momenta:R:3:forces:R:3 energy=-2076.4952575342695 pbc="F F F"
O       0.24094091       0.77693152      -0.22040007      -0.09344379       0.33759187       0.06017969      -1.42063490      -0.14901561      -0.77994326 
H       1.07067097       0.85517771       0.23539013       0.17854411      -0.25174395       0.04640543       0.31979011       0.81508630       0.15227540 
H      -0.18104384       1.62388489      -0.47863143      -0.08510033      -0.08584791      -0.10658512       1.10084479      -0.66607069       0.62766786 
3
Properties=species:S:1:pos:R:3:momenta:R:3:forces:R:3 energy=-2076.4368438692977 pbc="F F F"
O       0.23287898       0.79617741      -0.17584583       0.08838790      -0.04203348       0.49734461       1.62001059      -2.36249450       1.38111332 
H       1.20075243       0.66844481      -0.34099794      -0.18485608       0.06120262      -0.27063639      -1.66029676       0.88413303      -0.22970326 
H      -0.18316616       1.50514655      -0.60940932       0.09646818      -0.01916913      -0.22670821       0.04028616       1.47836147      -1.15141006 
3
Properties=species:S:1:pos:R:3:momenta:R:3:forces:R:3 energy=-2076.5375381858667 pbc="F F F"
O       0.25379388       0.84275850      -0.14475914       0.04218379       0.12890626       0.20091017      -0.78616264       1.71475664       0.43858508 
H       0.61674389       0.07219517      -0.50960294      -0.21720284      -0.02201393      -0.04197580       0.90022414      -1.95303306      -0.58315712 
H       0.06888059       1.36206002      -0.93421299       0.17501905      -0.10689234      -0.15893438      -0.11406149       0.23827643       0.14457203 
3
Properties=species:S:1:pos:R:3:momenta:R:3:forces:R:3 energy=-2076.547821159444 pbc="F F F"
O       0.25478337       0.86387490      -0.15403612       0.08260290      -0.06011405      -0.27076568      -1.53056664      -1.39746086       0.57474311 
H      -0.20364880       0.04310519      -0.46360477      -0.24853881       0.06210084       0.14853159       0.61589542       1.10888119       0.42332022 
H       0.87356812       1.05599008      -0.83296664       0.16593591      -0.00198679       0.12223409       0.91467122       0.28857967      -0.99806333 
3
Properties=species:S:1:pos:R:3:momenta:R:3:forces:R:3 energy=-2076.5156605436455 pbc="F F F"
O       0.28979059       0.84917660      -0.16103856      -0.01134616       0.08811381       0.35469792       2.28239782       0.32938346       0.44548237 
H      -0.63555929       0.76259692      -0.22023875       0.06509925       0.06812687      -0.21766078      -1.52538914      -0.35736415      -0.65250422 
H       0.74984320       0.56978998      -0.96518986      -0.05375309      -0.15624068      -0.13703714      -0.75700868       0.02798069       0.20702186 
3
Properties=species:S:1:pos:R:3:momenta:R:3:forces:R:3 energy=-2076.548541485051 pbc="F F F"
O       0.28404356       0.88696102      -0.17488066       0.19378251       0.01913090      -0.30550833      -1.24650131      -1.01022881      -0.53338181 
H      -0.62047059       0.51141663      -0.34149363       0.04419918      -0.13061706       0.07735441       1.09826421       0.73186437       0.37239364 
H       0.82597146       0.22125517      -0.62423286      -0.23798170       0.11148615       0.22815392       0.14823709       0.27836444       0.16098817 
3
Properties=species:S:1:pos:R:3:momenta:R:3:forces:R:3 energy=-2076.5035415071566 pbc="F F F"
O       0.27598793       0.88763165      -0.23112995      -0.08463510      -0.05964699      -0.14740353       3.02162531       0.24681356      -1.54140986 
H      -0.48578013       0.64299320       0.20641153      -0.06318147       0.15978031       0.03580342      -2.61427753      -0.84523845       1.50310469 
H       0.81914014       0.07903431      -0.27934787       0.14781657      -0.10013332       0.11160011      -0.40734777       0.59842488       0.03830517 
3
Properties=species:S:1:pos:R:3:momenta:R:3:forces:R:3 energy=-2076.49049061425 pbc="F F F"
O       0.28662292       0.87658415      -0.24106277       0.10716577       0.24915664       0.09158692      -1.08980987       0.05000166       0.53411013 
H      -0.60542396       0.86159059       0.21956127       0.02507683      -0.13621548      -0.09010312       1.96391141      -0.53051642      -0.77791086 
H       0.76998517       0.03578310      -0.13484373      -0.13224259      -0.11294116      -0.00148380      -0.87410154       0.48051476       0.24380073 
3
Properties=species:S:1:pos:R:3:momenta:R:3:forces:R:3 energy=-2076.5770929134947 pbc="F F F"
O       0.31236064       0.87511870      -0.21224200      -0.03462914      -0.18515541       0.23731610       0.04826479       0.08929963       0.02151388 
H      -0.50548162       0.89027056       0.28598217       0.06092812       0.14982322       0.07545185      -0.21177019       0.19017787       0.23415920 
H       0.26153321       0.03036282      -0.65870850      -0.02629898       0.03533219      -0.31276795       0.16350540      -0.27947750      -0.25567308 
3
Properties=species:S:1:pos:R:3:momenta:R:3:forces:R:3 energy=-2076.4406811062454 pbc="F F F"
O       0.31786893       0.82629793      -0.20579583      -0.09082770      -0.06169664      -0.35737749       1.28230219      -0.48243625      -0.81930191 
H      -0.17792496       1.20382425       0.51648102       0.06151233       0.05761418       0.15626190      -0.91709501      -0.13682369      -0.43706771 
H      -0.15345122       0.49169357      -0.99152117       0.02931537       0.00408246       0.20111560      -0.36520718       0.61925994       1.25636962 
3
Properties=species:S:1:pos:R:3:momenta:R:3:forces:R:3 energy=-2076.5016888014356 pbc="F F F"
O       0.32820468       0.83565799      -0.20126677       0.25709108      -0.22565165       0.45806048       0.54731322      -0.68927161       3.30241912 
H      -0.37573715       0.59029216       0.44233675      -0.11598134       0.06586797      -0.48650114       0.85590336       0.27764990      -0.69315935 
H      -0.11968831       0.95666246      -0.98926223      -0.14110974       0.15978369       0.02844065      -1.40321658       0.41162171      -2.60925978 
3
Properties=species:S:1:pos:R:3:momenta:R:3:forces:R:3 energy=-2076.5326418155696 pbc="F F F"
O       0.29500656       0.77537648      -0.18116671      -0.09258472      -0.01493780      -0.01690560       1.95769558       0.89697313       0.43036617 
H      -0.57172543       0.81815064      -0.51028183      -0.11290095      -0.00578674      -0.24221312      -2.04614665      -0.22933636      -0.67290398 
H       0.60322130       1.68559358      -0.35567221       0.20548567       0.02072453       0.25911871       0.08845106      -0.66763677       0.24253782 
3
Properties=species:S:1:pos:R:3:momenta:R:3:forces:R:3 energy=-2076.4713816310446 pbc="F F F"
O       0.22492335       0.79615375      -0.17890259      -0.04533806       0.18326295      -0.10042807      -0.56722085      -0.67975301      -1.35494778 
H       0.32357281       0.77448789      -1.17513064       0.09049483       0.05042512       0.00710745       0.34009240       0.55370864       2.09937402 
H       0.82028542       1.39947899       0.27324040      -0.04515678      -0.23368806       0.09332062       0.22712846       0.12604436      -0.74442624 
3
Properties=species:S:1:pos:R:3:momenta:R:3:forces:R:3 energy=-2076.5545782153376 pbc="F F F"
O       0.24516521       0.76622996      -0.20892303      -0.01656286      -0.40881059      -0.21342184      -0.07324492      -0.58444639       1.87219245 
H       0.36300983       1.29860679      -0.96564838       0.04893296       0.26748575       0.18253521       0.21247225       0.96843499      -1.41170433 
H       0.45956910       1.35031122       0.54024323      -0.03237010       0.14132484       0.03088663      -0.13922734      -0.38398861      -0.46048812 
3
Properties=species:S:1:pos:R:3:momenta:R:3:forces:R:3 energy=-2076.5776954074595 pbc="F F F"
O       0.21664767       0.81073530      -0.24805537      -0.00724659       0.26672696       0.14265450      -0.29060750      -0.14957661      -0.20155381 
H       0.76511388       1.59170826      -0.34691275       0.07418049      -0.01938644       0.13433365       0.14425182       0.00569835       0.16592602 
H       0.51009615       0.35081994       0.54261710      -0.06693390      -0.24734052      -0.27698816       0.14635569       0.14387826       0.03562780 
3
Properties=species:S:1:pos:R:3:momenta:R:3:forces:R:3 energy=-2076.5481267322616 pbc="F F F"
O       0.21745258       0.87164683      -0.22880405       0.08527564       0.05733322       0.31044283       0.13736069      -1.40614417      -0.94198014 
H       0.79915369       0.98295906       0.52447394      -0.08287538      -0.15189184      -0.08456517       0.19249185      -0.10224457       0.14054231 
H       0.46328083      -0.00722011      -0.63432697      -0.00240026       0.09455862      -0.22587766      -0.32985254       1.50838874       0.80143783 
3
Properties=species:S:1:pos:R:3:momenta:R:3:forces:R:3 energy=-2076.553119386973 pbc="F F F"
O       0.21076101       0.86028537      -0.19631743       0.00683393       0.28020639      -0.25989521      -0.95584824      -0.03443030       1.69925428 
H       0.70744100       0.27397529       0.38513869       0.02060687      -0.24268856       0.02147256       0.00266790       0.08041949      -0.19942251 
H       0.66120236       0.88209296      -1.01062027      -0.02744081      -0.03751783       0.23842265       0.95318034      -0.04598919      -1.49983177 
3
Properties=species:S:1:pos:R:3:momenta:R:3:forces:R:3 energy=-2076.5506285895967 pbc="F F F"
O       0.25597124       0.88370105      -0.17782005      -0.02669312      -0.37448449       0.17570857       0.65941734       0.73124547      -1.31377308 
H       0.01167923       0.03074377       0.16238167      -0.03280756       0.31083793       0.06576164      -0.06170091      -0.65430781      -0.02454516 
H       0.63938619       0.75367035      -1.08145406       0.05950068       0.06364657      -0.24147021      -0.59771644      -0.07693766       1.33831823 
3
Properties=species:S:1:pos:R:3:momenta:R:3:forces:R:3 energy=-2076.5678252817106 pbc="F F F"
O       0.27746296       0.88691665      -0.18734230       0.25139234       0.22281121      -0.24771726      -0.26640256      -0.21858556       0.34991113 
H      -0.24214302       0.20077021       0.27385628      -0.19671680      -0.12733982       0.05463989       0.46557959       0.38894540      -0.60562564 
H       0.55209139       0.53260579      -1.04179132      -0.05467554      -0.09547139       0.19307737      -0.19917703      -0.17035983       0.25571450 
3
Properties=species:S:1:pos:R:3:momenta:R:3:forces:R:3 energy=-2076.5453264201724 pbc="F F F"
O       0.27998098       0.88422150      -0.17079931      -0.31858299      -0.15869035       0.52993433      -0.39395762      -0.48946094       0.92794014 
H      -0.12931904       0.03907726       0.06255840       0.29118044       0.02336250      -0.15860726       0.01742987       0.24315610       0.43976058 
H       0.39930138       0.73707629      -1.09306419       0.02740255       0.13532785      -0.37132707       0.37652775       0.24630485      -1.36770072 
3
Properties=species:S:1:pos:R:3:momenta:R:3:forces:R:3 energy=-2076.477104304031 pbc="F F F"
O       0.22363608       0.83257924      -0.15597902      -0.14893918      -0.09184080      -0.49768922       0.09396453       1.63200358      -1.95908959 
H       0.87116139       0.13016294      -0.30227066       0.30003236       0.03025155       0.15384995      -0.07097661       0.25727443      -0.18543766 
H       0.29312849       1.46565769      -0.96346301      -0.15109318       0.06158925       0.34383927      -0.02298792      -1.88927801       2.14452725 
3
Properties=species:S:1:pos:R:3:momenta:R:3:forces:R:3 energy=-2076.48021218277 pbc="F F F"
O       0.22167248       0.80465463      -0.24152847       0.37829415       0.03303262      -0.34414110      -0.42784333      -3.26588150      -1.12889613 
H       0.99107796       0.35041073       0.10968585      -0.23585346       0.07555429       0.12711993       0.03277421       0.49681672       0.15191885 
H       0.20437828       1.68863000      -0.01757667      -0.14244069      -0.10858691       0.21702117       0.39506912       2.76906478       0.97697728 
3
Properties=species:S:1:pos:R:3:momenta:R:3:forces:R:3 energy=-2076.5045223652123 pbc="F F F"
O       0.28690205       0.85832640      -0.26620962      -0.03339946       0.47721985       0.00796709      -2.48963088      -0.55714479       0.33606448 
H       0.82020051       0.60243170       0.48665056       0.14948003       0.05236060       0.10093570       0.14256843      -0.10202587       0.27516068 
H      -0.66006967       0.58472951      -0.00280151      -0.11608057      -0.52958045      -0.10890279       2.34706245       0.65917065      -0.61122517 
3
Properties=species:S:1:pos:R:3:momenta:R:3:forces:R:3 energy=-2076.52121584609 pbc="F F F"
O       0.20385731       0.83368839      -0.19726126       0.05816204      -0.66287349       0.07500805      -1.42255805       1.92289658       1.45864955 
H       0.90572048       1.42391010       0.08233549      -0.04868441       0.19233745      -0.16408245       0.17461754      -0.10779960      -0.09578155 
H       0.57249844       0.15430608      -0.69283654      -0.00947763       0.47053604       0.08907440       1.24794051      -1.81509699      -1.36286801 
3
Properties=species:S:1:pos:R:3:momenta:R:3:forces:R:3 energy=-2076.5275577249413 pbc="F F F"
O       0.20554541       0.79223174      -0.18553637      -0.08174262      -0.10071919       0.05064611       1.12233639       1.60431999      -0.38588448 
H       0.42182580       1.76417876      -0.20607212      -0.06686123       0.12521450      -0.00932414      -0.72143257      -1.23272756       0.23168052 
H       1.02959964       0.47203844      -0.59052657       0.14860385      -0.02449531      -0.04132197      -0.40090382      -0.37159243       0.15420396 
3
Properties=species:S:1:pos:R:3:momenta:R:3:forces:R:3 energy=-2076.479204227507 pbc="F F F"
O       0.23858334       0.79074656      -0.17859431       0.27760856       0.39145580      -0.20361737      -1.20319505      -1.26263982       1.24188060 
H      -0.13522503       1.65090617      -0.31058687      -0.11825163      -0.24650595       0.07767465       0.46192771       0.64927126      -0.54480198 
H       1.06227161       0.60888386      -0.59619647      -0.15935693      -0.14494985       0.12594272       0.74126735       0.61336856      -0.69707862 
3
Properties=species:S:1:pos:R:3:momenta:R:3:forces:R:3 energy=-2076.4779851400526 pbc="F F F"
O       0.23561079       0.78090443      -0.19897313      -0.30677623      -0.53078732      -0.04604429      -0.68241661      -0.51918555       0.17555706 
H      -0.21392561       1.64337721      -0.22633641       0.11605737       0.29380699       0.12830553       1.16567295      -0.36717893      -0.15098707 
H       1.18815262       0.77262724      -0.35699377       0.19071886       0.23698033      -0.08226124      -0.48325634       0.88636447      -0.02456998 
3
Properties=species:S:1:pos:R:3:momenta:R:3:forces:R:3 energy=-2076.4832562110805 pbc="F F F"
O       0.25287592       0.77848395      -0.25771411       0.11612556      -0.00761029      -0.13548043       2.35586331      -0.33957924      -0.64089110 
H      -0.35413158       1.23046707       0.26869579       0.06054413      -0.00611396       0.03517035      -2.29983275       0.94897613       1.23769025 
H       1.05432601       1.22395531       0.08031227      -0.17666969       0.01372425       0.10031008      -0.05603056      -0.60939690      -0.59679915 
3
Properties=species:S:1:pos:R:3:momenta:R:3:forces:R:3 energy=-2076.5545570593013 pbc="F F F"
O       0.27197334       0.79831711      -0.26490868       0.04332737       0.13996395       0.56222087      -1.10702893      -0.38804870       0.34854091 
H      -0.51269975       0.74408241       0.33381513      -0.29964790      -0.16899836      -0.19055175       1.21755105       0.26681812      -0.63810663 
H       0.90977948       1.39554762       0.12938536       0.25632053       0.02903441      -0.37166912      -0.11052211       0.12123057       0.28956572 
3
Properties=species:S:1:pos:R:3:momenta:R:3:forces:R:3 energy=-2076.181705774129 pbc="F F F"
O       0.27228671       0.79840305      -0.24122760      -0.02496490       0.01453979       0.13216641      -0.31844817      -3.82734641       0.09325584 
H      -0.04697955       0.47919196       0.63047672       0.15017668       0.02402042      -0.17940731       0.46927254       1.88866587      -0.96727337 
H       0.43908549       1.65907393      -0.54314297      -0.12521178      -0.03856020       0.04724090      -0.15082437       1.93868054       0.87401753 
3
Properties=species:S:1:pos:R:3:momenta:R:3:forces:R:3 energy=-2076.558737284967 pbc="F F F"
O       0.28669738       0.79149474      -0.26041816       0.28269736      -0.62643162      -0.54537106       0.83725754       1.38810711      -0.50501241 
H      -0.29318670       0.51524048       0.42841570      -0.15027637       0.45483609       0.11412347      -0.75635413      -0.49163520       0.83347497 
H       0.45656619       1.73267440      -0.03648881      -0.13242099       0.17159553       0.43124760      -0.08090342      -0.89647191      -0.32846256 
3
Properties=species:S:1:pos:R:3:momenta:R:3:forces:R:3 energy=-2076.5435333677683 pbc="F F F"
O       0.24728152       0.81045418      -0.27674386       0.04311449       0.22653411       0.24266278       0.73760951       0.52776455       1.46099830 
H      -0.29149088       0.77451349       0.53797371      -0.12280580       0.05065715      -0.03705871       0.00450702      -0.12457104      -0.67908486 
H       1.08047983       1.17247659       0.11307498       0.07969131      -0.27719126      -0.20560407      -0.74211652      -0.40319351      -0.78191344 
3
Properties=species:S:1:pos:R:3:momenta:R:3:forces:R:3 energy=-2076.536749779468 pbc="F F F"
O       0.24336595       0.85172995      -0.25968704      -0.03079545       0.03189486       0.06716825      -0.99134882       0.55388267      -0.68255555 
H      -0.27655698       0.76916697       0.54597443      -0.13429303       0.10523242       0.09294064       0.58989106      -0.22005862       0.06452267 
H       1.12769394       0.52269314      -0.16565191       0.16508848      -0.13712728      -0.16010889       0.40145776      -0.33382405       0.61803288 
3
Properties=species:S:1:pos:R:3:momenta:R:3:forces:R:3 energy=-2076.5657083209685 pbc="F F F"
O       0.22323800       0.86525460      -0.23896387      -0.19346247       0.03179927       0.16623836      -0.14494204       0.13350002      -0.50058977 
H       0.29895728       0.79072142       0.71420252       0.19010300      -0.07880146      -0.18081502       0.28174917      -0.25274418      -0.00340461 
H       0.87165095       0.28647516      -0.66279866       0.00335947       0.04700219       0.01457666      -0.13680713       0.11924416       0.50399437 
3
Properties=species:S:1:pos:R:3:momenta:R:3:forces:R:3 energy=-2076.5695043473875 pbc="F F F"
O       0.20760720       0.81631695      -0.24581323      -0.06215566      -0.16829692      -0.04834068      -0.38534367       0.23990327       0.73926825 
H       0.30276021       1.11810579       0.67126756      -0.06478308       0.17064355       0.11999561      -0.29213543      -0.09250095      -0.27524658 
H       1.11594042       0.73583031      -0.51115054       0.12693874      -0.00234663      -0.07165492       0.67747910      -0.14740233      -0.46402167 
3
Properties=species:S:1:pos:R:3:momenta:R:3:forces:R:3 energy=-2076.5496537646864 pbc="F F F"
O       0.23057022       0.77802898      -0.20698413       0.01269321       0.03432475      -0.16191211      -0.92333422      -0.87716837       1.06955040 
H       0.37429625       1.38856217       0.51979834       0.06535939      -0.02830816       0.12603036       0.21019586       0.18134652      -0.27804004 
H       0.67993474       1.07308153      -0.97597774      -0.07805260      -0.00601659       0.03588175       0.71313836       0.69582185      -0.79151037 
3
Properties=species:S:1:pos:R:3:momenta:R:3:forces:R:3 energy=-2076.5649861424295 pbc="F F F"
O       0.22287735       0.77976332      -0.21201594      -0.05105259      -0.04805844       0.05374080       0.10635893       0.23221924       0.36873571 
H       0.46063924       1.29144403       0.58658460      -0.03704926       0.03554090      -0.15801122      -0.02463675      -0.28299581      -0.87591642 
H       0.71569324       1.14267221      -0.96289893       0.08810184       0.01251754       0.10427042      -0.08172218       0.05077658       0.50718071 
3
Properties=species:S:1:pos:R:3:momenta:R:3:forces:R:3 energy=-2076.562588250467 pbc="F F F"
O       0.21239991       0.81627391      -0.24013186      -0.06177197      -0.01313104      -0.37524966      -0.77710631      -0.23739353      -0.51350913 
H       0.29540124       1.48419363       0.43508592       0.06841500       0.16658265       0.09070029       0.39800049       0.13483704       0.27579200 
H       1.04722934       0.37042569      -0.36514378      -0.00664303      -0.15345161       0.28454936       0.37910583       0.10255649       0.23771712 
3
Properties=species:S:1:pos:R:3:momenta:R:3:forces:R:3 energy=-2076.5503400897746 pbc="F F F"
O       0.25718845       0.81453781      -0.27310377       0.06386022      -0.15866737      -0.02677179       0.11408922      -0.54944904       1.04517288 
H       0.29010227       1.70782352       0.11101912       0.03001856      -0.00515293      -0.07246433       0.00329660      -0.61484598      -0.01684297 
H       0.34164353       0.17435107       0.48225407      -0.09387878       0.16382030       0.09923612      -0.11738582       1.16429501      -1.02832991 
3
Properties=species:S:1:pos:R:3:momenta:R:3:forces:R:3 energy=-2076.5543830822708 pbc="F F F"
O       0.26047188       0.77988057      -0.24960951       0.03257498      -0.01069302       0.02290047       0.10091331      -1.58830831      -0.39387560 
H       0.10675070       1.67759489      -0.45334163      -0.14605540      -0.06388516      -0.14375718      -0.26225075       1.57557229      -0.32430054 
H       0.47288049       0.75466031       0.67371322       0.11348042       0.07457818       0.12085672       0.16133743       0.01273603       0.71817614 
3
Properties=species:S:1:pos:R:3:momenta:R:3:forces:R:3 energy=-2076.4869104946415 pbc="F F F"
O       0.26352551       0.77605644      -0.23367806       0.35691221      -0.06181174       0.06884803      -1.42354317      -0.26569664      -0.86741729 
H      -0.47438243       1.42765348      -0.32028791      -0.24801232       0.06194459      -0.00572221       1.53738543      -0.52141600       0.56500399 
H       1.00554629       1.06529836       0.28779520      -0.10889989      -0.00013285      -0.06312582      -0.11384226       0.78711264       0.30241330 
3
Properties=species:S:1:pos:R:3:momenta:R:3:forces:R:3 energy=-2076.5712426106725 pbc="F F F"
O       0.29085843       0.80378190      -0.26582874      -0.06978352       0.11679838      -0.22506145      -1.07476150      -0.06096581       0.24984028 
H      -0.64636452       0.79234775       0.03119360       0.29591916      -0.11530586       0.06803718       0.93360510      -0.01884110      -0.35322080 
H       0.74369960       1.26054492       0.44661012      -0.22613564      -0.00149252       0.15702427       0.14115639       0.07980691       0.10338052 
3
Properties=species:S:1:pos:R:3:momenta:R:3:forces:R:3 energy=-2076.5725980070342 pbc="F F F"
O       0.31732972       0.80947294      -0.24362542       0.11255524       0.29959831       0.19542189       0.17617920       1.07023276       0.24585074 
H      -0.43851546       0.27394009      -0.01523429      -0.09998555      -0.25689838      -0.02447093      -0.36697946      -0.26792396       0.10838970 
H       0.11569758       1.68862425       0.14062639      -0.01256969      -0.04269993      -0.17095096       0.19080026      -0.80230880      -0.35424043 
3
Properties=species:S:1:pos:R:3:momenta:R:3:forces:R:3 energy=-2076.5656699192264 pbc="F F F"
O       0.31770679       0.79839772      -0.20259416      -0.39806623       0.05556919      -0.03048353       0.36973662       0.05027352       0.27928351 
H      -0.36439737       0.57088553      -0.83957774       0.39366339      -0.00796900      -0.13474741      -0.18166422       0.29372880       0.15044008 
H       0.03559468       1.56746506       0.31372061       0.00440284      -0.04760018       0.16523094      -0.18807241      -0.34400232      -0.42972359 
3
Properties=species:S:1:pos:R:3:momenta:R:3:forces:R:3 energy=-2076.5300114971724 pbc="F F F"
O       0.28258679       0.77428402      -0.20035932      -0.12262802      -0.38360789       0.04338743       0.39679396      -1.12456730       0.17685306 
H       0.61444135       1.33114510      -0.90260428      -0.01051452       0.32888506       0.05249879      -0.36241735       0.53542322       0.11764688 
H      -0.38581852       1.18993876       0.34127574       0.13314254       0.05472282      -0.09588623      -0.03437661       0.58914408      -0.29449994 
3
Properties=species:S:1:pos:R:3:momenta:R:3:forces:R:3 energy=-2076.535610693651 pbc="F F F"
O       0.29459424       0.76497837      -0.22230094       0.08407006       0.00173490      -0.27075158      -0.27373197       0.67950683      -0.00813214 
H       0.18097356       1.55090640      -0.77035351      -0.11800478      -0.15271488       0.18415942       0.30599652      -0.21054729      -0.58441896 
H      -0.14293330       1.11787690       0.55728293       0.03393472       0.15097998       0.08659216      -0.03226455      -0.46895954       0.59255110 
3
Properties=species:S:1:pos:R:3:momenta:R:3:forces:R:3 energy=-2076.569789451419 pbc="F F F"
O       0.31101622       0.78693030      -0.22920785      -0.18415047       0.41330827       0.27335274      -0.03797185       0.25213547       1.04362563 
H      -0.35635195       1.19928368      -0.78313956      -0.12176863      -0.07881248      -0.31135738      -0.10231532       0.08163771       0.00167311 
H       0.13374211       1.12107800       0.67969554       0.30591910      -0.33449579       0.03800464       0.14028717      -0.33377318      -1.04529873 
3
Properties=species:S:1:pos:R:3:momenta:R:3:forces:R:3 energy=-2076.489376247012 pbc="F F F"
O       0.30972824       0.83198045      -0.24223474      -0.18508864       0.11665472      -0.13307717       0.25340808       0.19258260      -1.56011501 
H      -0.59673826       0.89367469      -0.59240078       0.20161926      -0.11068514       0.19921231       0.54049671      -0.14648896       1.07563700 
H       0.39457138       0.71164999       0.69571997      -0.01653062      -0.00596958      -0.06613513      -0.79390479      -0.04609364       0.48447801 
3
Properties=species:S:1:pos:R:3:momenta:R:3:forces:R:3 energy=-2076.570533148259 pbc="F F F"
O       0.27596112       0.78383905      -0.26031756      -0.09954864      -0.67270100      -0.29207782      -0.62869961       0.60472388       0.27075506 
H      -0.48359081       1.38093314      -0.11746283       0.00198330       0.43712395       0.13398115       0.37301208      -0.46308425      -0.30459629 
H       0.81737644       0.98849295       0.50779289       0.09756534       0.23557705       0.15809667       0.25568753      -0.14163963       0.03384123 
3
Properties=species:S:1:pos:R:3:momenta:R:3:forces:R:3 energy=-2076.5420858599937 pbc="F F F"
O       0.23035031       0.78870425      -0.24947399       0.04405433       0.16965244       0.20473340       0.33226473       0.85972302       0.70787241 
H      -0.10406548       1.62191958       0.17335443       0.06449778      -0.07297202      -0.08100363       0.72507432      -1.20877091      -0.51720096 
H       1.16178700       0.67028590       0.04486629      -0.10855211      -0.09668041      -0.12372977      -1.05733905       0.34904789      -0.19067145 
3
Properties=species:S:1:pos:R:3:momenta:R:3:forces:R:3 energy=-2076.5822325099357 pbc="F F F"
O       0.20326488       0.81082472      -0.19275040      -0.08853147       0.28187548       0.30836400      -0.21966501       0.07573054       0.02811106 
H       0.50405174       1.68565419      -0.45495682      -0.09066429      -0.04412304      -0.25626888       0.04375346       0.00068231      -0.00920398 
H       0.98357026       0.25545481      -0.22714061       0.17919576      -0.23775244      -0.05209512       0.17591155      -0.07641285      -0.01890708 
3
Properties=species:S:1:pos:R:3:momenta:R:3:forces:R:3 energy=-2076.5023036590296 pbc="F F F"
O       0.28814512       0.87738258      -0.19309638       0.37598251      -0.02219068      -0.11797952       0.64961537       0.82047816       0.62974518 
H      -0.25302353       0.82721381      -0.97962625      -0.19229199      -0.23911725       0.06676023      -0.14787597      -0.78145628       0.10257883 
H       0.39342444       0.05748710       0.30302022      -0.18369052       0.26130794       0.05121928      -0.50173940      -0.03902188      -0.73232401 
3
Properties=species:S:1:pos:R:3:momenta:R:3:forces:R:3 energy=-2076.516303515608 pbc="F F F"
O       0.27616407       0.88990671      -0.24609422      -0.28973969       0.20323923      -0.07070829      -1.70551660      -1.26294205       0.08713546 
H      -0.51180829       0.27902001      -0.18682093       0.18398249      -0.03275490       0.19359746       0.89500216       1.22089779      -0.43322191 
H       0.84237259       0.40689762       0.35139786       0.10575720      -0.17048433      -0.12288917       0.81051444       0.04204426       0.34608645 
3
Properties=species:S:1:pos:R:3:momenta:R:3:forces:R:3 energy=-2076.5357242094856 pbc="F F F"
O       0.25989651       0.88934939      -0.19210348       0.10145582      -0.21287905       0.16254833       1.95274107       0.52549051      -0.84002816 
H      -0.41292769       0.25486222      -0.01720388      -0.13002656      -0.04278411       0.11399028      -0.61716815      -0.97669009       0.06073448 
H       1.00169118       0.43990133      -0.67516157       0.02857073       0.25566316      -0.27653861      -1.33557292       0.45119957       0.77929367 
3
Properties=species:S:1:pos:R:3:momenta:R:3:forces:R:3 energy=-2076.5685675419804 pbc="F F F"
O       0.29770096       0.84947493      -0.15998093       0.24812513      -0.20282615       0.29398994      -0.32828486      -0.40771759       1.14950122 
H      -0.45869023       0.24416135      -0.13982716      -0.05984388       0.03795159      -0.17084406       0.32875243       0.28710602      -0.19772107 
H       0.44742057       1.08349045      -1.06238815      -0.18828125       0.16487456      -0.12314588      -0.00046757       0.12061157      -0.95178015 
3
Properties=species:S:1:pos:R:3:momenta:R:3:forces:R:3 energy=-2076.5827691573804 pbc="F F F"
O       0.32181258       0.79895075      -0.20219056      -0.04206176      -0.06638801      -0.21957358       0.04790016      -0.03707216       0.01851067 
H      -0.48875025       0.62907874       0.28682267      -0.00434197       0.04959480       0.29025709      -0.02311106       0.00865154       0.00036269 
H       0.09478044       1.50049416      -0.81908568       0.04640373       0.01679321      -0.07068351      -0.02478910       0.02842061      -0.01887336 
3
Properties=species:S:1:pos:R:3:momenta:R:3:forces:R:3 energy=-2076.509994809559 pbc="F F F"
O       0.27866221       0.77532934      -0.22414004      -0.02998906       0.00218878      -0.08267984       0.55411605      -1.93307453      -1.01441245 
H       0.17956602       1.04359055       0.66491462       0.06337686       0.10508420       0.03207739      -0.29009392       0.94703110       1.12487753 
H       0.11134782       1.46090190      -0.84879507      -0.03338779      -0.10727298       0.05060245      -0.26402213       0.98604343      -0.11046508 
3
Properties=species:S:1:pos:R:3:momenta:R:3:forces:R:3 energy=-2076.5779832337453 pbc="F F F"
O       0.29066751       0.77874954      -0.24011497       0.07054975      -0.13332915       0.03568884       0.13789432      -0.25220383       0.42217672 
H       0.22313987       0.90977405       0.71910761       0.05843787       0.00911142       0.03756856      -0.03916875       0.06921230      -0.49638617 
H      -0.12277441       1.54043283      -0.64943354      -0.12898762       0.12421773      -0.07325740      -0.09872557       0.18299153       0.07420945 
3
Properties=species:S:1:pos:R:3:momenta:R:3:forces:R:3 energy=-2076.55029228805 pbc="F F F"
O       0.31312962       0.80736641      -0.23676020       0.03603166       0.06334105      -0.18939547       0.98726817      -0.36152175      -1.17048690 
H       0.16992339       0.78045184       0.69219436      -0.07839689       0.04633781       0.02137421      -0.50857065       0.14351115       1.01164307 
H      -0.42607709       1.21554740      -0.67576730       0.04236523      -0.10967886       0.16802125      -0.47869753       0.21801060       0.15884383 
3
Properties=species:S:1:pos:R:3:momenta:R:3:forces:R:3 energy=-2076.5278654924114 pbc="F F F"
O       0.27180684       0.75850580      -0.22692395      -0.14094009      -0.06400109       0.07734926      -0.07947210       1.92885879       0.67898814 
H       0.64980880       1.29650422       0.51560639       0.14122509       0.07978413      -0.01741933      -0.23618765      -1.00851146      -0.73892721 
H      -0.25008633       1.47501186      -0.65530052      -0.00028500      -0.01578305      -0.05992993       0.31565975      -0.92034734       0.05993907 
3
Properties=species:S:1:pos:R:3:momenta:R:3:forces:R:3 energy=-2076.5545939624853 pbc="F F F"
O       0.24824846       0.82057058      -0.14886891       0.12800502       0.27043264      -0.26500576      -1.32839586      -1.31190308       0.24349534 
H       0.88945588       1.43032849      -0.45479831      -0.09996610       0.00694289      -0.10291407       0.93073237       0.85592120      -0.67795927 
H      -0.11581422       0.35609395      -0.92378719      -0.02803892      -0.27737553       0.36791983       0.39766349       0.45598188       0.43446393 
3
Properties=species:S:1:pos:R:3:momenta:R:3:forces:R:3 energy=-2076.5528677649468 pbc="F F F"
O       0.26112448       0.86889894      -0.16277554      -0.02680081       0.43950831      -0.04535655      -0.57866142       1.36751917      -0.29891276 
H      -0.03406642       1.02632914      -1.07717306      -0.25339498      -0.41964269      -0.00645420       0.33020025      -0.47435021       0.60216886 
H       0.60333949      -0.00697560      -0.08068610       0.28019580      -0.01986562       0.05181076       0.24846117      -0.89316895      -0.30325610 
3
Properties=species:S:1:pos:R:3:momenta:R:3:forces:R:3 energy=-2076.5662048505847 pbc="F F F"
O       0.22121597       0.88334386      -0.21228405      -0.27788970      -0.25105786      -0.24906879       1.10611978      -0.19300982       0.10152591 
H       0.00558571      -0.05269862      -0.25200229       0.21194862      -0.00506741       0.23688364      -0.30107333      -0.10583812      -0.03087524 
H       1.19711624       0.84278207      -0.12005660       0.06594109       0.25612527       0.01218515      -0.80504645       0.29884794      -0.07065067 
3
Properties=species:S:1:pos:R:3:momenta:R:3:forces:R:3 energy=-2076.525777020221 pbc="F F F"
O       0.21168701       0.79418643      -0.19421214       0.36069560       0.00223049       0.19821208      -2.02012008      -0.23560584       0.63146721 
H       1.03407581       0.47622687      -0.46790499      -0.02305877       0.05415532      -0.18772721       2.03603348      -0.96294985      -0.68465498 
H       0.31987006       1.72896541      -0.19099167      -0.33763683      -0.05638581      -0.01048488      -0.01591341       1.19855569       0.05318776 
3
Properties=species:S:1:pos:R:3:momenta:R:3:forces:R:3 energy=-2076.5216400499926 pbc="F F F"
O       0.29746940       0.78023904      -0.19414957       0.10809933       0.08592372      -0.30531371      -0.24683628       0.15473005       0.48529436 
H       0.25545903       1.13723967      -1.09749257      -0.17115627       0.02561775      -0.08013174      -0.35330087       0.17870754       0.82210841 
H      -0.26305332       1.28932584       0.43760272       0.06305694      -0.11154147       0.38544545       0.60013715      -0.33343760      -1.30740276 
3
Properties=species:S:1:pos:R:3:momenta:R:3:forces:R:3 energy=-2076.5457052125707 pbc="F F F"
O       0.30735810       0.82597875      -0.25071650      -0.00663978       0.19943235       0.16095795       0.18172983       0.20502749      -0.75517866 
H      -0.55759421       1.23761078      -0.39332515      -0.05185393      -0.16738244       0.14320042       0.32268854      -0.35082155       0.58447331 
H       0.39304626       0.46297304       0.63126696       0.05849372      -0.03204991      -0.30415837      -0.50441836       0.14579405       0.17070534 
3
Properties=species:S:1:pos:R:3:momenta:R:3:forces:R:3 energy=-2076.5445693610723 pbc="F F F"
O       0.25183300       0.88731001      -0.23625542      -0.46324709       0.18559754      -0.04474791      -1.21114059       0.97915827      -0.50683097 
H      -0.35994258       0.21193681       0.03142394       0.10862370      -0.23651798       0.04520430      -0.62704230      -0.38085296       0.13498775 
H       1.07669018       0.51519574      -0.02300865       0.35462339       0.05092044      -0.00045638       1.83818290      -0.59830531       0.37184322 
3
Properties=species:S:1:pos:R:3:momenta:R:3:forces:R:3 energy=-2076.5187478311477 pbc="F F F"
O       0.23335192       0.88815259      -0.20723137       0.22291487      -0.02069251       0.11044278       1.56811073      -0.68220255      -0.96020877 
H      -0.04118863       0.09803022       0.28558958      -0.01125138       0.01117715      -0.04712249       0.27235614       0.24879688      -0.29788885 
H       1.05126841       0.61572892      -0.73784470      -0.21166349       0.00951535      -0.06332029      -1.84046687       0.43340566       1.25809762 
3
Properties=species:S:1:pos:R:3:momenta:R:3:forces:R:3 energy=-2076.5233151201396 pbc="F F F"
O       0.30926724       0.87171346      -0.19791186       0.14179911      -0.19373233      -0.15711685       0.69135120       0.86194845       2.55692930 
H      -0.25540333       0.40511732       0.42689007      -0.03220923       0.13147925      -0.03506991       0.05609694       0.04655812      -0.05970784 
H       0.06055341       0.56956408      -1.02706480      -0.10958988       0.06225308       0.19218675      -0.74744814      -0.90850657      -2.49722146 
3
Properties=species:S:1:pos:R:3:momenta:R:3:forces:R:3 energy=-2076.575588230706 pbc="F F F"
O       0.32388336       0.79776779      -0.21023878      -0.00253755      -0.16639544      -0.15499481      -0.71837304       0.02821049      -0.42417342 
H       0.00333412       1.45376785       0.42012839       0.14057594       0.17626710       0.07934013       0.09763560      -0.04907923       0.00001225 
H      -0.43017146       0.69458103      -0.82464997      -0.13803839      -0.00987165       0.07565467       0.62073743       0.02086874       0.42416117 
3
Properties=species:S:1:pos:R:3:momenta:R:3:forces:R:3 energy=-2076.4882180257405 pbc="F F F"
O       0.31039561       0.81781342      -0.23965275       0.04425466       0.08189377       0.08847208       2.33368362       0.41014579       0.48930515 
H       0.31940988       1.23536565       0.63601504       0.03011533      -0.06553751      -0.00929633      -0.74670843      -0.35635934      -0.62945933 
H      -0.53216926       0.59481854      -0.57367731      -0.07437000      -0.01635626      -0.07917575      -1.58697519      -0.05378645       0.14015418 
3
Properties=species:S:1:pos:R:3:momenta:R:3:forces:R:3 energy=-2076.5522389565376 pbc="F F F"
O       0.32426095       0.81295687      -0.22014109       0.45323272      -0.05353744       0.11230771      -0.15289880       0.01520439      -1.69378418 
H      -0.05241741       0.92230257       0.64087253      -0.38209040      -0.18986636      -0.22914232      -0.57878605       0.15810175       0.62922714 
H      -0.38041302       0.98496490      -0.88822429      -0.07114232       0.24340380       0.11683461       0.73168484      -0.17330613       1.06455704 
3
Properties=species:S:1:pos:R:3:momenta:R:3:forces:R:3 energy=-2076.4774687804647 pbc="F F F"
O       0.33338673       0.84436166      -0.21301577      -0.19260711       0.04307032      -0.13259395       0.70632749      -1.80590884      -0.10276110 
H      -0.16847585       0.01466294      -0.21047434       0.13129825      -0.25050079      -0.17374704       0.74893396      -0.33412635      -0.05623370 
H      -0.40919914       1.39414682      -0.14997064       0.06130886       0.20743047       0.30634099      -1.45526145       2.14003519       0.15899479 
3
Properties=species:S:1:pos:R:3:momenta:R:3:forces:R:3 energy=-2076.421564155464 pbc="F F F"
O       0.29722668       0.84453382      -0.24982791      -0.55864039      -0.22788790       0.02535256       1.22514821       1.74977901       0.36900510 
H      -0.24696616       0.08104755      -0.39200194       0.19503518       0.15590608      -0.04480358      -0.64745103      -0.24940212       0.87303936 
H       0.24322433       1.32502978       0.61584000       0.36360521       0.07198183       0.01945102      -0.57769718      -1.50037689      -1.24204446 
3
Properties=species:S:1:pos:R:3:momenta:R:3:forces:R:3 energy=-2076.5137964422306 pbc="F F F"
O       0.28170607       0.80873514      -0.26159177       0.34134719      -0.17015071      -0.19468685      -0.51008100      -1.31770210      -2.13936665 
H      -0.57584295       0.66020819       0.11517441      -0.15737329       0.09991550       0.22510608      -0.35930463       0.15389456       0.57336991 
H       0.81844455       1.31406656       0.29538002      -0.18397389       0.07023521      -0.03041923       0.86938564       1.16380754       1.56599675 
3
Properties=species:S:1:pos:R:3:momenta:R:3:forces:R:3 energy=-2076.5445163079307 pbc="F F F"
O       0.30715892       0.77408270      -0.19282079      -0.19813765      -0.01461872       0.17327867      -1.30761920       0.76658118      -0.61027370 
H      -0.56290528       0.79929230      -0.66090299       0.16367718      -0.13775249      -0.19750933       0.95135889      -0.45113510       0.45763896 
H       0.40151860       1.72498684      -0.02007730       0.03446047       0.15237121       0.02423067       0.35626031      -0.31544608       0.15263475 
3
Properties=species:S:1:pos:R:3:momenta:R:3:forces:R:3 energy=-2076.504903954234 pbc="F F F"
O       0.25984524       0.79398981      -0.16449717      -0.43517109       0.17753636      -0.10586389      -0.14341234      -0.38806586       1.28853153 
H       0.38871029       0.45659871      -1.04606371       0.34375740      -0.04731702       0.11481704       0.02917089       0.65191813      -0.49279631 
H       0.20086691       1.75171426      -0.08446980       0.09141368      -0.13021935      -0.00895316       0.11424146      -0.26385227      -0.79573523 
3
Properties=species:S:1:pos:R:3:momenta:R:3:forces:R:3 energy=-2076.553021109352 pbc="F F F"
O       0.21230895       0.79590812      -0.19149571      -0.58911015      -0.27361486       0.20671988       0.37666816      -1.98353596       0.11262773 
H       1.10066559       0.45573653      -0.40054338       0.14631236       0.34302936       0.01207633      -0.57809994       0.37509225       0.11921687 
H       0.24340880       1.72212897      -0.30146851       0.44279778      -0.06941450      -0.21879621       0.20143178       1.60844371      -0.23184460 
3
Properties=species:S:1:pos:R:3:momenta:R:3:forces:R:3 energy=-2076.524563139366 pbc="F F F"
O       0.23551499       0.86188226      -0.15240771       0.07894185       0.04992917       0.02907746       0.44712191       0.94405427      -1.65937160 
H       0.46114269      -0.05235449      -0.27251250      -0.08848881      -0.04339547       0.15100118       0.05287942      -1.01996173       0.38740180 
H       0.51460476       1.18307691      -1.04990511       0.00954696      -0.00653370      -0.18007863      -0.50000133       0.07590746       1.27196980 
3
Properties=species:S:1:pos:R:3:momenta:R:3:forces:R:3 energy=-2076.564539379962 pbc="F F F"
O       0.26016724       0.87302344      -0.16630808       0.02997643      -0.15084633      -0.41215763      -0.03609571       0.33084660       0.26203454 
H       0.50103221      -0.04353025       0.00380355       0.10722793      -0.08492212       0.23597833      -0.08419358       0.08060882      -0.41575657 
H       0.08343423       0.99741955      -1.10559411      -0.13720436       0.23576845       0.17617930       0.12028929      -0.41145542       0.15372203 
3
Properties=species:S:1:pos:R:3:momenta:R:3:forces:R:3 energy=-2076.54030751646 pbc="F F F"
O       0.25776810       0.87214961      -0.16920324       0.12740001       0.07402206       0.05167386      -0.00373821       0.41590053       0.75057706 
H       0.53455232      -0.02547818       0.04843799      -0.18041254      -0.00538135       0.01247454      -0.13519073       0.15129245      -0.64215951 
H       0.08799338       0.99323706      -1.10427650       0.05301254      -0.06864071      -0.06414840       0.13892894      -0.56719299      -0.10841754 
3
Properties=species:S:1:pos:R:3:momenta:R:3:forces:R:3 energy=-2076.5749927414695 pbc="F F F"
O       0.29186542       0.85889220      -0.15514184       0.34099213       0.12762670       0.07842167      -0.25463722      -0.56850628       0.04763082 
H      -0.13453774      -0.00933231      -0.22834238      -0.28824856       0.02636269      -0.25351698       0.17820494       0.24659426       0.24287195 
H       0.21588992       1.18751312      -1.05067913      -0.05274357      -0.15398939       0.17509531       0.07643228       0.32191202      -0.29050277 
3
Properties=species:S:1:pos:R:3:momenta:R:3:forces:R:3 energy=-2076.568925915417 pbc="F F F"
O       0.28691714       0.79525877      -0.15634969      -0.09831709      -0.10203533      -0.02193785      -0.18592170      -0.72809984       0.21992176 
H      -0.34062057       0.51608277      -0.82471470      -0.05213150      -0.19120996      -0.18101871      -0.19150863      -0.27211607      -0.08292707 
H       0.50051190       1.67208924      -0.43513569       0.15044859       0.29324529       0.20295657       0.37743033       1.00021591      -0.13699469 
3
Properties=species:S:1:pos:R:3:momenta:R:3:forces:R:3 energy=-2076.491878739107 pbc="F F F"
O       0.22386031       0.78938471      -0.19220076       0.15348739       0.35863459      -0.38926783      -0.15873220       0.02850694       0.44107111 
H       0.59413904       0.78710991      -1.09160710       0.05481585       0.00312697       0.15285852       0.14782935       0.62144009       0.89569836 
H       0.56659186       1.49429529       0.40078568      -0.20830323      -0.36176156       0.23640931       0.01090285      -0.64994703      -1.33676948 
3
Properties=species:S:1:pos:R:3:momenta:R:3:forces:R:3 energy=-2076.5490504228146 pbc="F F F"
O       0.25132538       0.78013327      -0.24673658       0.03923535      -0.55796721      -0.35121540      -0.50925045      -1.85870615       0.80835017 
H       0.48320981       1.63029245      -0.54686315      -0.11567371       0.36051929       0.22205021       0.45043751       1.66412606      -0.35638078 
H       0.24159484       0.79795184       0.72163553       0.07643836       0.19744791       0.12916519       0.05881293       0.19458009      -0.45196939 
3
Properties=species:S:1:pos:R:3:momenta:R:3:forces:R:3 energy=-2076.4113604696613 pbc="F F F"
O       0.30843553       0.80364451      -0.26549932       0.02870485       0.34560643       0.15237321      -1.76993606       2.17926544       2.26534838 
H       0.05901332       1.75098172       0.07581167       0.10749979      -0.27954705       0.17656719       0.94103887      -2.40004526      -1.24723299 
H      -0.24066237       0.30409161       0.39676336      -0.13620464      -0.06605938      -0.32894040       0.82889719       0.22077982      -1.01811539 
3
Properties=species:S:1:pos:R:3:momenta:R:3:forces:R:3 energy=-2076.519115056775 pbc="F F F"
O       0.31611057       0.84484079      -0.24034565      -0.17149010       0.10729190       0.12530244       1.87602209       0.57189844      -1.16479314 
H       0.16558361       0.89751086       0.67363108       0.05795080      -0.21319494      -0.06222750      -0.26898561       0.13398894       1.96515783 
H      -0.46905101       0.50369426      -0.60029569       0.11353930       0.10590305      -0.06307493      -1.60703648      -0.70588738      -0.80036469 
3
Properties=species:S:1:pos:R:3:momenta:R:3:forces:R:3 energy=-2076.464159704431 pbc="F F F"
O       0.31888908       0.84426532      -0.22380068       0.18677400       0.15076453      -0.20141059      -0.47576612       0.45786931      -0.61726249 
H       0.14236485       0.23820516       0.51940998      -0.12997675      -0.20705885       0.08564699      -0.63468294       0.59846794      -0.80798308 
H      -0.48993294       1.17213380      -0.70867669      -0.05679725       0.05629432       0.11576360       1.11044906      -1.05633725       1.42524557 
3
Properties=species:S:1:pos:R:3:momenta:R:3:forces:R:3 energy=-2076.553093954858 pbc="F F F"
O       0.32146654       0.85551551      -0.19922002      -0.01031607      -0.33575339       0.12910682       1.22911295       0.75679499       0.15475058 
H       0.05382154      -0.02032902       0.00033325       0.14411560       0.32444074      -0.13536909      -0.31333801      -1.34395633       0.33812940 
H      -0.44229899       1.25210463      -0.57974478      -0.13379953       0.01131265       0.00626227      -0.91577494       0.58716134      -0.49287998 
3
Properties=species:S:1:pos:R:3:momenta:R:3:forces:R:3 energy=-2076.552471901186 pbc="F F F"
O       0.31852605       0.87116167      -0.20638648      -0.18421123       0.36641214       0.06410173      -0.92854167      -1.25237033      -0.21607797 
H       0.27169839      -0.07781737      -0.49327091       0.10073729      -0.28164624      -0.18560709       0.17151595       1.29731390       0.37203300 
H      -0.61350437       1.06125683       0.02760559       0.08347394      -0.08476590       0.12150536       0.75702572      -0.04494357      -0.15595503 
3
Properties=species:S:1:pos:R:3:momenta:R:3:forces:R:3 energy=-2076.5340353613155 pbc="F F F"
O       0.24798840       0.87888606      -0.23857688       0.29373120      -0.36319875      -0.00180568       1.33553569       0.97128117      -1.08699148 
H       1.13308134       0.47127457      -0.24168768      -0.18033250       0.50578528       0.00974165      -0.91316569      -0.00476723       0.29338089 
H      -0.35531214       0.38956317       0.28694914      -0.11339870      -0.14258653      -0.00793597      -0.42236999      -0.96651394       0.79361059 
3
Properties=species:S:1:pos:R:3:momenta:R:3:forces:R:3 energy=-2076.522068040441 pbc="F F F"
O       0.27950668       0.87302548      -0.24814485       0.14672068      -0.01932488      -0.08392441      -0.02466258       0.26819380       0.51121830 
H       0.15088683       1.00015748       0.72131976      -0.44121488      -0.15037764       0.09118460       0.04343993      -0.75066537      -1.27181491 
H       0.12662360      -0.04630054      -0.52419525       0.29449420       0.16970252      -0.00726019      -0.01877735       0.48247157       0.76059661 
3
Properties=species:S:1:pos:R:3:momenta:R:3:forces:R:3 energy=-2076.5534123499797 pbc="F F F"
O       0.29991737       0.82513977      -0.15035418       0.01237848      -0.48100576       0.18132045       0.83914166       0.33720599      -0.62941003 
H      -0.61212368       0.63511910      -0.30631370      -0.01827028       0.02024468      -0.15245197      -1.15845969      -0.33175515       0.23217832 
H       0.56567517       1.07878104      -1.04869754       0.00589179       0.46076108      -0.02886848       0.31931803      -0.00545085       0.39723171 
3
Properties=species:S:1:pos:R:3:momenta:R:3:forces:R:3 energy=-2076.5545204659466 pbc="F F F"
O       0.25666288       0.77834623      -0.17555828      -0.11562385       0.27963588      -0.19429375      -0.04100442      -0.52777213       0.03061636 
H       0.35643104       0.78644753      -1.13818860       0.31135595       0.02251641       0.07136234      -0.01391927       0.47577008       0.46624501 
H       0.28365668       1.67016078       0.18321732      -0.19573210      -0.30215229       0.12293141       0.05492370       0.05200205      -0.49686138 
3
Properties=species:S:1:pos:R:3:momenta:R:3:forces:R:3 energy=-2076.5708130022895 pbc="F F F"
O       0.27708307       0.77420603      -0.17960227       0.39359107      -0.23491398       0.35178308       0.58897950       0.05128401       0.01390985 
H       0.91885051       1.43870992      -0.48628068      -0.07128235       0.23678428       0.07863743      -0.64081922      -0.29894835       0.11343463 
H      -0.60287256       1.08361167      -0.40450430      -0.32230872      -0.00187030      -0.43042051       0.05183972       0.24766434      -0.12734449 
3
Properties=species:S:1:pos:R:3:momenta:R:3:forces:R:3 energy=-2076.53810574765 pbc="F F F"
O       0.25835863       0.78546608      -0.15853092      -0.05892600      -0.02133750      -0.25715667       0.22998897      -1.72684893      -1.64164073 
H       0.23388486       1.71877318      -0.09383291      -0.20096067      -0.04611555      -0.00847448      -0.05111834       1.56667091       0.19128292 
H       0.37928794       0.62482875      -1.13139702       0.25988667       0.06745305       0.26563115      -0.17887063       0.16017803       1.45035780 
3
Properties=species:S:1:pos:R:3:momenta:R:3:forces:R:3 energy=-2076.478384610791 pbc="F F F"
O       0.24742628       0.77114129      -0.22524768       0.30536778       0.20387595      -0.32410702      -3.75433110       0.21135552       0.00942569 
H      -0.34121243       1.55111280      -0.02016168      -0.34836475      -0.04566843       0.11754309       1.38542517      -1.26322443      -0.32660940 
H       1.12790369       1.01985243      -0.14613819       0.04299697      -0.15820752       0.20656392       2.36890593       1.05186891       0.31718370 
3
Properties=species:S:1:pos:R:3:momenta:R:3:forces:R:3 energy=-2076.496398131842 pbc="F F F"
O       0.27869675       0.82165170      -0.27454811      -0.05128257       0.19971420      -0.02175702       1.56114326       1.11015337       1.64691688 
H      -0.53468870       0.52077804       0.13886942       0.21095171      -0.27888193      -0.07772960      -0.04194881       0.02152876       0.19104151 
H       0.82505430       1.24848474       0.47732828      -0.15966915       0.07916773       0.09948662      -1.51919445      -1.13168213      -1.83795839 
3
Properties=species:S:1:pos:R:3:momenta:R:3:forces:R:3 energy=-2076.5290728541263 pbc="F F F"
O       0.24458408       0.84244416      -0.26494130      -0.25484083       0.09817723       0.19389432       0.11494754      -1.34348496      -2.08041416 
H       0.67474617       0.02425045       0.00670580       0.37133180      -0.09515627      -0.08903672      -0.09155500       0.34598367       0.27109247 
H       0.15705659       1.41499399       0.45701244      -0.11649098      -0.00302096      -0.10485760      -0.02339255       0.99750129       1.80932169 
3
Properties=species:S:1:pos:R:3:momenta:R:3:forces:R:3 energy=-2076.560980184929 pbc="F F F"
O       0.25194834       0.77589055      -0.25352547       0.46202086      -0.01784696      -0.13397071       0.32707382       1.09306851       0.72286477 
H       0.78382316       1.59296667      -0.37907172      -0.36801786       0.08191591       0.02675160      -0.43657923      -0.81333828      -0.09019840 
H      -0.06890620       0.90261818       0.66159755      -0.09400300      -0.06406895       0.10721911       0.10950541      -0.27973023      -0.63266636 
3
Properties=species:S:1:pos:R:3:momenta:R:3:forces:R:3 energy=-2076.517749840395 pbc="F F F"
O       0.31451307       0.83061877      -0.24582162      -0.24065832      -0.02571566       0.05235524       1.45472806       1.47538706      -1.58643581 
H      -0.30449259       1.52326684      -0.07373579      -0.04059532       0.00842229       0.03872108      -0.59455874       0.63958129       0.17508379 
H       0.02638073       0.10367044       0.23398593       0.28125364       0.01729338      -0.09107633      -0.86016932      -2.11496835       1.41135202 
3
Properties=species:S:1:pos:R:3:momenta:R:3:forces:R:3 energy=-2076.5389107862197 pbc="F F F"
O       0.29327258       0.86539741      -0.25095716      -0.08276311       0.16503322      -0.11235845      -0.30142423      -0.24204422       0.29727929 
H      -0.67148005       0.88683377      -0.06522023      -0.05156370      -0.03704663       0.04292981       1.16477976      -0.35941681       0.09656409 
H       0.73049769       0.18809610       0.30698178       0.13432680      -0.12798659       0.06942864      -0.86335553       0.60146103      -0.39384338 
3
Properties=species:S:1:pos:R:3:momenta:R:3:forces:R:3 energy=-2076.5152257633304 pbc="F F F"
O       0.27343968       0.85124308      -0.26097282      -0.02460144       0.05223585       0.12573860       0.46528300       0.66009529      -1.64392103 
H      -0.55650562       0.93301388       0.18126881       0.11051651      -0.02651849      -0.06578475      -0.41123277      -0.28663078       0.86606323 
H       0.93031149       0.36657382       0.21946152      -0.08591508      -0.02571736      -0.05995386      -0.05405023      -0.37346451       0.77785780 
3
Properties=species:S:1:pos:R:3:momenta:R:3:forces:R:3 energy=-2076.572306817775 pbc="F F F"
O       0.22358187       0.81716759      -0.26386745      -0.25266933      -0.09071000      -0.20203717       0.05642434       0.08304286       0.91248880 
H      -0.00756702       0.85181813       0.68549602       0.24346029       0.00545585       0.25610692      -0.02953484      -0.06200641      -0.70945568 
H       1.17271730       0.98861655      -0.23882192       0.00920904       0.08525415      -0.05406975      -0.02688950      -0.02103645      -0.20303312 
3
Properties=species:S:1:pos:R:3:momenta:R:3:forces:R:3 energy=-2076.5573779481506 pbc="F F F"
O       0.21322710       0.79326087      -0.23206002       0.41806527      -0.07411618       0.44130150       0.50822175      -0.53887160       1.28982279 
H       0.73740741       0.65788333       0.59988449      -0.12124914       0.01773446      -0.18766427      -0.70769747       0.30966255      -1.27363010 
H       0.59209403       1.56199946      -0.65805878      -0.29681613       0.05638172      -0.25363723       0.19947572       0.22920905      -0.01619269 
3
Properties=species:S:1:pos:R:3:momenta:R:3:forces:R:3 energy=-2076.419941460351 pbc="F F F"
O       0.21708158       0.79976969      -0.19741636      -0.25059830       0.26782707       0.09680673      -2.95020123      -0.57021740      -3.15047782 
H       0.83356352       0.91981123       0.45816123       0.14575375       0.11045242       0.07752624       2.60150191       0.81891446       1.79733819 
H       0.43475955       1.19676333      -1.06620044       0.10484455      -0.37827950      -0.17433297       0.34869932      -0.24869706       1.35313963 
3
Properties=species:S:1:pos:R:3:momenta:R:3:forces:R:3 energy=-2076.570307009478 pbc="F F F"
O       0.23586148       0.86367575      -0.15911811      -0.01019814      -0.12183929      -0.14634523       0.92013145       0.51632302      -0.53903799 
H       0.99795856       1.09942064      -0.73401320      -0.06770180       0.02880518      -0.09104689      -0.77190370      -0.18569783       0.61782359 
H      -0.02771051       0.00283546      -0.48189687       0.07789993       0.09303410       0.23739211      -0.14822776      -0.33062519      -0.07878560 
3
Properties=species:S:1:pos:R:3:momenta:R:3:forces:R:3 energy=-2076.559408186533 pbc="F F F"
O       0.26534025       0.83997086      -0.14432754       0.26321163      -0.00132713       0.05268726      -1.18906456      -0.97859451       0.68262048 
H       0.80835560       1.23555793      -0.79546518       0.00897024       0.05165064       0.09920998       0.96296431       0.72244544      -1.01631284 
H      -0.30599525       0.24294271      -0.65520115      -0.27218187      -0.05032351      -0.15189724       0.22610025       0.25614906       0.33369236 
3
Properties=species:S:1:pos:R:3:momenta:R:3:forces:R:3 energy=-2076.5288673104455 pbc="F F F"
O       0.28897673       0.78503294      -0.17375682      -0.19272546      -0.22314501      -0.22784417       1.22207538       0.54808094      -0.29774336 
H       0.78249148       1.49299768      -0.66339975      -0.06714327       0.13718167      -0.04869080      -1.23028466      -0.96532576       0.61367975 
H      -0.65529002       0.85747899      -0.32016429       0.25986873       0.08596334       0.27653497       0.00820928       0.41724481      -0.31593639 
3
Properties=species:S:1:pos:R:3:momenta:R:3:forces:R:3 energy=-2076.534647579079 pbc="F F F"
O       0.31581680       0.79041694      -0.20444013       0.41696135       0.31008026      -0.08198308       1.71755011      -0.57377247      -0.05828260 
H       0.26885983       1.68660309      -0.48407620      -0.16785663      -0.08471965       0.09247104       0.13178249       1.21583783      -0.40686912 
H      -0.56766448       0.57841866      -0.01248169      -0.24910472      -0.22536061      -0.01048795      -1.84933260      -0.64206536       0.46515172 
3
Properties=species:S:1:pos:R:3:momenta:R:3:forces:R:3 energy=-2076.545754864153 pbc="F F F"
O       0.31991826       0.80802471      -0.24699843      -0.10596896      -0.21733038      -0.37498318      -1.12806211       1.02696691       0.89328278 
H       0.07134573       1.70598773       0.10028025      -0.11079018       0.12308320       0.32608229       0.55162901      -1.15439331      -0.58290111 
H      -0.43524885       0.27956298       0.07864830       0.21675914       0.09424718       0.04890088       0.57643311       0.12742641      -0.31038167 
3
Properties=species:S:1:pos:R:3:momenta:R:3:forces:R:3 energy=-2076.577213544072 pbc="F F F"
O       0.30143227       0.85836124      -0.25703444      -0.17402486       0.23349493       0.38731925      -0.42252046      -0.17034681       0.52891688 
H      -0.25899482       1.27599179       0.42118378       0.03116173      -0.11014091      -0.24664794       0.33151004      -0.15962995      -0.40435802 
H       0.18850164      -0.08938360      -0.08296339       0.14286314      -0.12335402      -0.14067131       0.09101042       0.32997675      -0.12455886 
3
Properties=species:S:1:pos:R:3:momenta:R:3:forces:R:3 energy=-2076.5789317690283 pbc="F F F"
O       0.31954295       0.85118533      -0.23178908       0.01012637      -0.11728069       0.00678244       0.05223356       0.16577280      -0.07440508 
H      -0.51998360       1.32603308      -0.19406372      -0.02723051       0.01921270      -0.05133803       0.11317585      -0.25314328       0.06468755 
H       0.16203738      -0.02552867       0.13158910       0.01710414       0.09806799       0.04455559      -0.16540940       0.08737048       0.00971753 
3
Properties=species:S:1:pos:R:3:momenta:R:3:forces:R:3 energy=-2076.5412736971025 pbc="F F F"
O       0.31373099       0.81909240      -0.24022027      -0.17677565       0.13751009       0.06610795       0.84079893      -0.91448890      -0.29761003 
H      -0.11468093       1.66436767      -0.20034186       0.27796324      -0.05401237      -0.08649002      -0.64604345       0.27788367       0.35383534 
H      -0.15101779       0.14551645       0.27168733      -0.10118759      -0.08349772       0.02038207      -0.19475548       0.63660523      -0.05622531 
3
Properties=species:S:1:pos:R:3:momenta:R:3:forces:R:3 energy=-2076.5720065125647 pbc="F F F"
O       0.30323508       0.77962652      -0.22616556      -0.21750982      -0.56581322       0.04095665      -0.00272586       0.61746994      -0.23728908 
H       0.30531732       1.69182564      -0.58227781      -0.09275966       0.15286967       0.10564864      -0.13089213      -0.79050455       0.42590495 
H      -0.40442473       0.74446180       0.43054660       0.31026948       0.41294355      -0.14660529       0.13361799       0.17303461      -0.18861587 
3
Properties=species:S:1:pos:R:3:momenta:R:3:forces:R:3 energy=-2076.5700333056016 pbc="F F F"
O       0.21682904       0.82704505      -0.25677487       0.38416650       0.19833319      -0.11919757       0.46313301      -0.38180337      -0.84444760 
H       1.14512778       0.56168678      -0.30125926      -0.28773817      -0.44607027      -0.16159779      -0.19372319       0.00606208      -0.15329481 
H       0.12720353       1.12197260       0.63535976      -0.09642834       0.24773708       0.28079536      -0.26940982       0.37574128       0.99774241 
3
Properties=species:S:1:pos:R:3:momenta:R:3:forces:R:3 energy=-2076.447826026078 pbc="F F F"
O       0.26860013       0.84838266      -0.26119883       0.45633929       0.10277057       0.04168036       0.94939244       1.85003140      -0.29506473 
H      -0.15892693       0.01476980      -0.12579267      -0.40131066      -0.07378351       0.13486761      -0.11101124      -0.41554593       1.01375359 
H       0.60954635       1.33021863       0.53011026      -0.05502864      -0.02898705      -0.17654797      -0.83838120      -1.43448547      -0.71868886 
3
Properties=species:S:1:pos:R:3:momenta:R:3:forces:R:3 energy=-2076.52272646409 pbc="F F F"
O       0.30562183       0.81558568      -0.25138840       0.02292801      -0.40762219      -0.06628238      -0.22216797      -2.10580170      -1.76334059 
H      -0.52318924       0.34349845      -0.08723399       0.21200299       0.35200584      -0.11711565       0.33395865       0.44681185       0.16816017 
H       0.38619928       1.52204442       0.33584018      -0.23493100       0.05561635       0.18339803      -0.11179068       1.65898985       1.59518042 
3
Properties=species:S:1:pos:R:3:momenta:R:3:forces:R:3 energy=-2076.485565468076 pbc="F F F"
O       0.30604657       0.77902237      -0.24494799      -0.11071945      -0.15435682       0.25773304      -0.53297547       1.35900948       2.23353707 
H      -0.46013149       1.28944777      -0.54861836      -0.05018146       0.36100080      -0.29566305       0.10330240      -0.29484914      -0.50947702 
H       0.31640015       1.15642875       0.69500226       0.16090091      -0.20664397       0.03793001       0.42967307      -1.06416034      -1.72406006 
3
Properties=species:S:1:pos:R:3:momenta:R:3:forces:R:3 energy=-2076.4263660030115 pbc="F F F"
O       0.26629885       0.77843673      -0.23199946       0.07716374       0.42674699      -0.18371863      -0.01838590      -0.13585618      -3.19463697 
H       0.21667504       1.61584167      -0.75421839       0.07895918      -0.36212614       0.14157121       0.06263258      -0.91434897       1.61828729 
H       0.27047031       0.83933018       0.69508294      -0.15612293      -0.06462086       0.04214743      -0.04424668       1.05020515       1.57634968 
3
Properties=species:S:1:pos:R:3:momenta:R:3:forces:R:3 energy=-2076.4946700147034 pbc="F F F"
O       0.30354160       0.78239837      -0.20655209       0.39324402      -0.13476764       0.67645645       0.82106274      -1.92970169       2.75682515 
H       0.13147790       1.25218001      -0.96545165      -0.23975069       0.14415001      -0.34780926      -0.75746874       1.80279095      -2.60578780 
H      -0.23545042       1.14011268       0.50241488      -0.15349334      -0.00938237      -0.32864719      -0.06359400       0.12691074      -0.15103735 
3
Properties=species:S:1:pos:R:3:momenta:R:3:forces:R:3 energy=-2076.4715006127753 pbc="F F F"
O       0.30611277       0.81991908      -0.15760365      -0.28834348      -0.07355298       0.11040127       1.54572770      -0.70186785      -2.77501477 
H       0.44480339       0.69458451      -1.16894323       0.16084175      -0.01115301       0.03295783      -0.46367561       0.36867924       2.76567480 
H      -0.58958545       1.10217844      -0.07100424       0.12750173       0.08470598      -0.14335909      -1.08205209       0.33318861       0.00933997 
3
Properties=species:S:1:pos:R:3:momenta:R:3:forces:R:3 energy=-2076.5242067467543 pbc="F F F"
O       0.25565889       0.77212609      -0.18849941      -0.23714377      -0.15623181      -0.31480268      -1.10437117      -0.58191897       2.41676752 
H       0.63146881       0.95812203      -1.01018981       0.07903499       0.05494154       0.12311700       0.88245787       0.79369875      -1.95079538 
H       0.02455423       1.59721245       0.26062047       0.15810878       0.10129026       0.19168567       0.22191331      -0.21177978      -0.46597214 
3
Properties=species:S:1:pos:R:3:momenta:R:3:forces:R:3 energy=-2076.5531296328218 pbc="F F F"
O       0.21335347       0.86524121      -0.21528080       0.22403666       0.43106437       0.03825083       0.06640584       0.29918286      -1.39565642 
H       0.83830099       0.60661456      -0.92747020      -0.06866534      -0.19173345      -0.00789060      -0.52555477       0.10695101       1.04560745 
H       0.48919468       0.47079453       0.60297568      -0.15537132      -0.23933093      -0.03036023       0.45914894      -0.40613387       0.35004897 
3
Properties=species:S:1:pos:R:3:momenta:R:3:forces:R:3 energy=-2076.573664570507 pbc="F F F"
O       0.30249837       0.87824334      -0.19349157       0.03714743      -0.13410385      -0.25717276      -0.28549811       0.08873696       1.01809240 
H       0.24070705       0.46775473      -1.04771171      -0.00217224       0.04236396       0.16913874      -0.11314250      -0.34958035      -0.55869955 
H      -0.32812129       0.40328426       0.37737817      -0.03497519       0.09173989       0.08803402       0.39864061       0.26084339      -0.45939284 
3
Properties=species:S:1:pos:R:3:momenta:R:3:forces:R:3 energy=-2076.5508652877293 pbc="F F F"
O       0.32401897       0.83922572      -0.19471652       0.14564104       0.00721689       0.24018849      -0.41609649       0.19247533       0.68539501 
H       0.01934958       0.52145253      -1.05331194      -0.16008571      -0.08094477      -0.22842281      -0.30603543       0.09026594       0.35196315 
H      -0.44833928       0.96887501       0.40242070       0.01444468       0.07372787      -0.01176568       0.72213192      -0.28274127      -1.03735816 
3
Properties=species:S:1:pos:R:3:momenta:R:3:forces:R:3 energy=-2076.5629908859987 pbc="F F F"
O       0.31709633       0.80558389      -0.18206355       0.22491753      -0.20719754      -0.05619673       0.56074741      -1.06706257      -1.07571618 
H      -0.06931802       0.56926829      -1.04731306      -0.01109049       0.14403809       0.13765754       0.21509393       0.27821368       0.72414785 
H      -0.24979537       1.45502314       0.19559360      -0.21382704       0.06315945      -0.08146082      -0.77584134       0.78884889       0.35156832 
3
Properties=species:S:1:pos:R:3:momenta:R:3:forces:R:3 energy=-2076.563770117072 pbc="F F F"
O       0.30605870       0.77842388      -0.18650835      -0.07597210       0.01005919       0.21833173      -0.75550778       0.97056765       0.26096616 
H       0.05362745       0.99458305      -1.09446749      -0.09322321       0.03092612      -0.24398913       0.17056534      -0.21009023       0.02415752 
H      -0.19755136       1.46079272       0.31329601       0.16919530      -0.04098532       0.02565740       0.58494245      -0.76047742      -0.28512368 
3
Properties=species:S:1:pos:R:3:momenta:R:3:forces:R:3 energy=-2076.4653164300835 pbc="F F F"
O       0.28527994       0.78674494      -0.17460606       0.06519404       0.00341687      -0.29001584       0.83475038      -2.45702697      -1.91304030 
H       0.19873502       0.73875479      -1.16547499      -0.01951775      -0.02889850       0.29575708      -0.09552489       0.69641003       1.85013280 
H      -0.01285791       1.58454897       0.19539009      -0.04567628       0.02548164      -0.00574124      -0.73922550       1.76061694       0.06290749 
3
Properties=species:S:1:pos:R:3:momenta:R:3:forces:R:3 energy=-2076.50813513092 pbc="F F F"
O       0.31451545       0.80929281      -0.17418664       0.20915676       0.36657556      -0.08860103       1.28721128       2.74098894       1.34519652 
H      -0.22950263       0.25360144      -0.65815013      -0.18948724      -0.24919876       0.24872022      -1.69471787      -1.73687310      -1.50844736 
H      -0.04864710       1.71182194      -0.31859179      -0.01966952      -0.11737680      -0.16011919       0.40750660      -1.00411584       0.16325083 
3
Properties=species:S:1:pos:R:3:momenta:R:3:forces:R:3 energy=-2076.4515012055076 pbc="F F F"
O       0.32806553       0.83455132      -0.21584415      -0.21225727       0.18506341      -0.20334837       0.36126744      -2.89981557       2.67942001 
H      -0.22337047       0.20773751       0.37389093       0.16834765      -0.21813405       0.25528843       1.27452797       1.73534360      -1.62846073 
H      -0.26984635       1.35678222      -0.68944387       0.04390961       0.03307064      -0.05194006      -1.63579541       1.16447197      -1.05095928 
3
Properties=species:S:1:pos:R:3:momenta:R:3:forces:R:3 energy=-2076.4417132921317 pbc="F F F"
O       0.29408079       0.83451410      -0.25407588       0.38034814      -0.36357316       0.17169478      -0.29015202       1.70322506      -2.20141792 
H       0.55283400       0.20449888       0.38026855      -0.17333248       0.29232957      -0.29211234      -0.33219104      -0.78066790       1.56182437 
H      -0.50664422       1.36061168      -0.08900655      -0.20701566       0.07124359       0.12041757       0.62234306      -0.92255716       0.63959355 
3
Properties=species:S:1:pos:R:3:momenta:R:3:forces:R:3 energy=-2076.5571057629695 pbc="F F F"
O       0.25320626       0.81872445      -0.27278714      -0.35449096       0.26783560      -0.53876584       0.54544710      -1.58024641       0.30611337 
H       0.59145043       0.18122010       0.40294381       0.10313087      -0.03425064       0.38589087      -0.46404011       0.95499146      -0.81295119 
H       0.10350086       1.63450411       0.18530370       0.25136008      -0.23358496       0.15287497      -0.08140700       0.62525495       0.50683781 
3
Properties=species:S:1:pos:R:3:momenta:R:3:forces:R:3 energy=-2076.554338127619 pbc="F F F"
O       0.19743141       0.82672836      -0.18697930       0.50627240      -0.31598525       0.26848135       1.46732217      -0.07486886      -0.48243271 
H       0.83684613       0.08808731      -0.32334085      -0.36699857       0.07411201      -0.11802360      -0.81898235       0.66677024       0.20387885 
H       0.74336480       1.60059864      -0.45035575      -0.13927383       0.24187324      -0.15045775      -0.64833982      -0.59190138       0.27855385 
3
Properties=species:S:1:pos:R:3:momenta:R:3:forces:R:3 energy=-2076.3898758603177 pbc="F F F"
O       0.26831768       0.83252176      -0.15380142       0.06859503       0.50959216       0.00188169      -1.39301891       3.64662014       3.13377845 
H       0.57023595       0.10455680      -0.57256191       0.02452018      -0.17833601      -0.22511922       1.30098192      -3.33346479      -2.62524098 
H      -0.11513353       1.49217624      -0.72773465      -0.09311521      -0.33125615       0.22323753       0.09203699      -0.31315535      -0.50853747 
3
Properties=species:S:1:pos:R:3:momenta:R:3:forces:R:3 energy=-2076.4580565842402 pbc="F F F"
O       0.31480446       0.87133680      -0.17958231       0.45511556      -0.13507935       0.03993818      -0.34622244      -3.01880383      -0.84517829 
H       0.29190443      -0.13249090      -0.42500656      -0.05414582       0.16914767       0.09431279       0.34878352       2.69382546       0.76957240 
H      -0.57464121       1.11315066      -0.46609520      -0.40096973      -0.03406832      -0.13425096      -0.00256108       0.32497837       0.07560589 
3
Properties=species:S:1:pos:R:3:momenta:R:3:forces:R:3 energy=-2076.492235876848 pbc="F F F"
O       0.30561468       0.86461592      -0.23869666      -0.43297104      -0.43251663      -0.05819529      -0.00657186       2.89022927      -1.50536063 
H       0.47980159       0.05707717       0.13816608       0.11612239       0.33682473       0.04044892       0.64894676      -3.00605327       1.40273233 
H      -0.61667803       1.03025658      -0.09100348       0.31684865       0.09569190       0.01774637      -0.64237490       0.11582400       0.10262831 
3
Properties=species:S:1:pos:R:3:momenta:R:3:forces:R:3 energy=-2076.513858703079 pbc="F F F"
O       0.26565620       0.78978745      -0.25782778      -0.36079271      -0.59895405      -0.08660842       0.99854070      -1.82513198       1.31719137 
H       0.56824131       0.60937769       0.67749809       0.21444066       0.24382372       0.15336073      -0.68874955       0.73095658      -1.66813095 
H      -0.07089582       1.66563524      -0.32668581       0.14635205       0.35513032      -0.06675231      -0.30979115       1.09417540       0.35093958 
3
Properties=species:S:1:pos:R:3:momenta:R:3:forces:R:3 energy=-2076.495943213197 pbc="F F F"
O       0.20897448       0.83602324      -0.16815681       0.19536438       0.16659585       0.12803947      -1.63373255       0.15888528      -2.68358996 
H       1.09147338       0.73212291       0.09363382      -0.07012005       0.08439441      -0.11230848       2.08271225      -0.24039413       0.93415324 
H       0.30552568       0.80903449      -1.16608138      -0.12524433      -0.25099026      -0.01573099      -0.44897970       0.08150885       1.74943672 
3
Properties=species:S:1:pos:R:3:momenta:R:3:forces:R:3 energy=-2076.455050133766 pbc="F F F"
O       0.22771189       0.83344106      -0.16150485       0.25216589      -0.25588946      -0.38940685       2.18078007       1.94818107       2.48954520 
H       1.16186212       1.18468354      -0.25926357      -0.04625330       0.09719869       0.05901297      -1.94567255      -0.93604714      -0.28893997 
H      -0.06226360       0.39745837      -0.91876406      -0.20591259       0.15869077       0.33039388      -0.23510752      -1.01213393      -2.20060523 
3
Properties=species:S:1:pos:R:3:momenta:R:3:forces:R:3 energy=-2076.4941575037305 pbc="F F F"
O       0.25537953       0.83906071      -0.14760632       0.19676989       0.29202125       0.33107698      -3.47438913      -0.88673948       0.67546994 
H       1.04968640       0.98451677      -0.57745506      -0.08016268      -0.22512003      -0.19905864       2.42514266       0.40130410      -1.51820281 
H      -0.38922926       0.50842992      -0.82117033      -0.11660722      -0.06690122      -0.13201834       1.04924647       0.48543538       0.84273287 
3
Properties=species:S:1:pos:R:3:momenta:R:3:forces:R:3 energy=-2076.563173390996 pbc="F F F"
O       0.25660680       0.78517226      -0.15475459      -0.13549244      -0.04728279      -0.49865806       0.37559364       0.70249198      -0.83929344 
H       1.05999136       1.18806352      -0.54174140       0.15757802       0.10289732       0.15193352      -0.36864324      -0.42308751       0.48261726 
H      -0.41901362       1.16020190      -0.74342652      -0.02208558      -0.05561453       0.34672454      -0.00695040      -0.27940447       0.35667619 
3
Properties=species:S:1:pos:R:3:momenta:R:3:forces:R:3 energy=-2076.47918029308 pbc="F F F"
O       0.27828474       0.77539328      -0.20045692       0.26101684       0.41393338      -0.05401998       2.22338825      -1.55266283       0.02089336 
H       0.90577823       1.46715642      -0.42370792      -0.15973595      -0.17467958      -0.03757250      -0.70863278       0.32484493       0.02781709 
H      -0.60887317       1.03632121      -0.13607154      -0.10128089      -0.23925380       0.09159248      -1.51475547       1.22781790      -0.04871044 
3
Properties=species:S:1:pos:R:3:momenta:R:3:forces:R:3 energy=-2076.54231685315 pbc="F F F"
O       0.32328901       0.79599927      -0.21742138       0.31373226      -0.25341318      -0.16745873      -1.33649969      -0.83911339       1.31547156 
H       0.04808297       1.59848655      -0.64964819      -0.25644429       0.06970572       0.05190932      -0.08934829       0.54371610      -0.34447947 
H      -0.46548671       0.57793225       0.35912907      -0.05728797       0.18370745       0.11554941       1.42584798       0.29539730      -0.97099210 
3
Properties=species:S:1:pos:R:3:momenta:R:3:forces:R:3 energy=-2076.538628478675 pbc="F F F"
O       0.32831601       0.82356678      -0.22421452      -0.34534232       0.07719291       0.15365247      -1.02687013       1.35086820      -0.77865036 
H      -0.34448796       1.48952967      -0.55912605       0.07775691       0.08492589      -0.09789534       1.20882802      -1.35431349       0.72793028 
H      -0.15270449       0.24933696       0.37642786       0.26758541      -0.16211880      -0.05575713      -0.18195789       0.00344529       0.05072008 
3
Properties=species:S:1:pos:R:3:momenta:R:3:forces:R:3 energy=-2076.38660765495 pbc="F F F"
O       0.30286038       0.86526187      -0.21688067      -0.20939972      -0.03010354       0.11348771       3.82746770      -1.35160881       0.12741316 
H      -0.56088035       1.17187055      -0.24591392       0.02055802       0.05920631      -0.04709249      -2.63457262      -0.11140527       0.09505003 
H       0.46772028      -0.09478939      -0.05318735       0.18884170      -0.02910276      -0.06639522      -1.19289508       1.46301408      -0.22246318 
3
Properties=species:S:1:pos:R:3:momenta:R:3:forces:R:3 energy=-2076.5294195044353 pbc="F F F"
O       0.30431327       0.85830859      -0.17586045       0.23830576      -0.00888025       0.16736649      -0.10604047       2.10858466      -0.15573671 
H      -0.36856611       1.26488120      -0.75941346       0.06930483      -0.05386134      -0.06994940       0.56048912      -0.87542970       0.50282593 
H       0.25234563      -0.07743732      -0.19076173      -0.30761059       0.06274159      -0.09741709      -0.45444865      -1.23315496      -0.34708921 
3
Properties=species:S:1:pos:R:3:momenta:R:3:forces:R:3 energy=-2076.5136266353998 pbc="F F F"
O       0.31374711       0.82748477      -0.16166415       0.21736971      -0.00750791       0.23919478      -1.57434679      -2.02261367       0.97699463 
H       0.25126296       1.39349335      -0.90017195       0.07233707       0.02587531      -0.13684161       0.13663599       1.26939639      -1.40037263 
H      -0.51721751       0.28318686      -0.27532729      -0.28970678      -0.01836740      -0.10235317       1.43771081       0.75321728       0.42337801 
3
Properties=species:S:1:pos:R:3:momenta:R:3:forces:R:3 energy=-2076.506168464921 pbc="F F F"
O       0.27863663       0.83018046      -0.14296429      -0.38521891      -0.08492131      -0.32731256       0.42070710       1.14471886      -1.84955383 
H       0.57171973       1.46530397      -0.88294315       0.08942049       0.03255926       0.15518125      -0.76662476      -1.59096310       1.69792142 
H      -0.28039986       0.16859017      -0.58936063       0.29579842       0.05236205       0.17213131       0.34591766       0.44624425       0.15163241 
3
Properties=species:S:1:pos:R:3:momenta:R:3:forces:R:3 energy=-2076.4323382122448 pbc="F F F"
O       0.26523234       0.80357532      -0.16018670      -0.20269337       0.07416857      -0.08679584      -0.66259087      -3.60118635       1.39096655 
H       0.47068283       1.68549331      -0.22148781       0.08719392      -0.01957988       0.30087312       0.59482177       3.04178521      -0.94748636 
H       0.03339025       0.37067833      -0.97746144       0.11549945      -0.05458869      -0.21407729       0.06776910       0.55940114      -0.44348019 
3
Properties=species:S:1:pos:R:3:momenta:R:3:forces:R:3 energy=-2076.5379817915145 pbc="F F F"
O       0.20927206       0.78634953      -0.20890416      -0.16264656      -0.39447749      -0.39351790       1.36218017       1.09254399       0.00610786 
H       0.29818748       1.68243889       0.21101336       0.07599327       0.03423689      -0.02589546      -0.12999660      -1.28375731      -0.60053013 
H       1.09408849       0.64714090      -0.63671802       0.08665329       0.36024060       0.41941337      -1.23218357       0.19121332       0.59442227 
3
Properties=species:S:1:pos:R:3:momenta:R:3:forces:R:3 energy=-2076.522589319602 pbc="F F F"
O       0.27312567       0.81159209      -0.27943974       0.19964204       0.03249436      -0.04706182      -0.12945198       0.18578952       0.78829466 
H      -0.49186626       0.76575483       0.30483876      -0.17980381      -0.13810354      -0.12317332      -0.60585216      -0.29159619      -0.44663459 
H       0.87065624       1.16317432       0.38899902      -0.01983823       0.10560917       0.17023514       0.73530414       0.10580667      -0.34166007 
3
Properties=species:S:1:pos:R:3:momenta:R:3:forces:R:3 energy=-2076.4781942848876 pbc="F F F"
O       0.32020018       0.82507843      -0.21308842      -0.43260873      -0.01706917       0.43720465       1.35357842       1.13702444       1.34914117 
H      -0.22116290       0.32944123      -0.80074772       0.42628410      -0.04794147      -0.22172284      -1.23536014      -0.19746423      -0.24342776 
H      -0.14721501       1.38543246       0.44145577       0.00632463       0.06501064      -0.21548181      -0.11821828      -0.93956020      -1.10571341 
3
Properties=species:S:1:pos:R:3:momenta:R:3:forces:R:3 energy=-2076.4967122184216 pbc="F F F"
O       0.28189699       0.78473946      -0.16984480       0.03571253      -0.77218420       0.26050820       2.48306748      -0.12679256      -1.09079188 
H       0.82335690       1.20656401      -0.90351861      -0.02710820       0.43344312      -0.05978741      -1.51089366      -0.62627424       1.43967362 
H      -0.58378557       1.14857071      -0.14213714      -0.00860433       0.33874109      -0.20072079      -0.97217382       0.75306681      -0.34888174 
3
Properties=species:S:1:pos:R:3:momenta:R:3:forces:R:3 energy=-2076.5172635216873 pbc="F F F"
O       0.25455472       0.77091946      -0.25085471       0.08370888       0.13743298      -0.13040358      -1.42963144       0.41180763       0.70634300 
H       1.02680323       1.28091367      -0.07420110      -0.11906273      -0.11458476       0.03182017       1.50809846       0.34622208      -0.15018231 
H      -0.35325473       1.29357251       0.31433661       0.03535384      -0.02284822       0.09858340      -0.07846702      -0.75802970      -0.55616069 
3
Properties=species:S:1:pos:R:3:momenta:R:3:forces:R:3 energy=-2076.5699700618507 pbc="F F F"
O       0.24509025       0.79489263      -0.26241866      -0.26879846       0.21055280       0.27440820       1.24085302      -0.13823677      -0.24519542 
H       1.15336256       1.00056107       0.04345297       0.28491055      -0.12083513      -0.11997786      -0.86910099      -0.16686506      -0.24533445 
H      -0.32959383       1.19342231       0.38022575      -0.01611209      -0.08971767      -0.15443034      -0.37175203       0.30510183       0.49052987 
3
Properties=species:S:1:pos:R:3:momenta:R:3:forces:R:3 energy=-2076.477088022207 pbc="F F F"
O       0.23629521       0.85001588      -0.25299987       0.20009972       0.16098718       0.13765791      -0.76354897       0.46435411      -0.67748036 
H       1.13330173       0.51811465      -0.34970342      -0.27615109      -0.06524212      -0.16593750      -0.24195408      -0.12097972       0.90568277 
H      -0.16993786       0.80095124       0.62388690       0.07605138      -0.09574506       0.02827959       1.00550305      -0.34337438      -0.22820241 
3
Properties=species:S:1:pos:R:3:momenta:R:3:forces:R:3 energy=-2076.5723561569703 pbc="F F F"
O       0.21107828       0.86468106      -0.21304438      -0.34722678      -0.05984483       0.39770423       0.07030695      -0.06541192       0.09581234 
H       0.78669956       0.62067784      -0.95236665       0.20338511       0.02233749      -0.15370393      -0.07651612      -0.03687297       0.46055711 
H       0.57690794       0.46562202       0.59237573       0.14384167       0.03750734      -0.24400030       0.00620917       0.10228490      -0.55636945 
3
Properties=species:S:1:pos:R:3:momenta:R:3:forces:R:3 energy=-2076.546469986779 pbc="F F F"
O       0.21954535       0.81433903      -0.25035917       0.60051856      -0.17511840       0.03130756       0.68697817      -0.19798984      -1.87894843 
H       1.16973559       0.94522762      -0.43094968      -0.18519307      -0.05036116       0.04537144      -0.77087057      -0.05283187       0.46532017 
H       0.05948244       0.94010205       0.66321989      -0.41532549       0.22547955      -0.07667900       0.08389240       0.25082171       1.41362825 
3
Properties=species:S:1:pos:R:3:momenta:R:3:forces:R:3 energy=-2076.404583717432 pbc="F F F"
O       0.25796907       0.77462948      -0.21692263      -0.11514333      -0.27395097       0.07510582      -3.31302261      -0.97877173      -0.93191039 
H       1.09650906       1.08193989       0.02571675       0.08318340       0.10075989       0.10968609       1.36191888       1.54025944       0.51237389 
H      -0.47715327       1.43366081      -0.32415211       0.03195994       0.17319108      -0.18479191       1.95110372      -0.56148770       0.41953651 
3
Properties=species:S:1:pos:R:3:momenta:R:3:forces:R:3 energy=-2076.5318238592113 pbc="F F F"
O       0.20415430       0.80024822      -0.18519493      -0.66300734       0.11605113      -0.13898589       1.86628730       0.09631065       1.09899231 
H       1.11208163       0.89821290       0.23011978       0.24822704       0.00104685      -0.18260312      -1.68464214      -0.29900510      -0.49686909 
H       0.36142348       1.21076650      -1.03213786       0.41478030      -0.11709797       0.32158901      -0.18164516       0.20269445      -0.60212323 
3
Properties=species:S:1:pos:R:3:momenta:R:3:forces:R:3 energy=-2076.5587804676134 pbc="F F F"
O       0.19813758       0.80658365      -0.22205228       0.17190556      -0.06499494       0.12919243       1.10589800       0.64362026      -0.30185955 
H       0.76347889       0.65048974       0.54772591      -0.27060290      -0.09971642       0.10176463      -0.31898404      -0.16289411       0.04372957 
H       0.80552375       1.35793349      -0.76474326       0.09869734       0.16471136      -0.23095705      -0.78691396      -0.48072615       0.25812998 
3
Properties=species:S:1:pos:R:3:momenta:R:3:forces:R:3 energy=-2076.472378804449 pbc="F F F"
O       0.21258405       0.83543613      -0.22914480       0.27233228       0.00603073      -0.39831616      -1.16090889       0.71160629      -2.00853809 
H       0.33731590       0.52411459       0.64209136      -0.06339735       0.05625669       0.15003788       1.02686213      -0.40286361       1.14431655 
H       1.00239206       1.02636139      -0.74653607      -0.20893492      -0.06228742       0.24827828       0.13404676      -0.30874267       0.86422154 
3
Properties=species:S:1:pos:R:3:momenta:R:3:forces:R:3 energy=-2076.549545075417 pbc="F F F"
O       0.24982432       0.81693433      -0.26675613      -0.44405703       0.06553009      -0.46121205      -0.99813552      -0.03383491      -0.77852701 
H      -0.38137689       1.07997999       0.41326132       0.33626116      -0.01552029      -0.11658951       0.55782926      -0.06200560       0.10160358 
H       1.13000636       0.76415700       0.07926184       0.10779587      -0.05000980       0.57780156       0.44030626       0.09584051       0.67692343 
3
Properties=species:S:1:pos:R:3:momenta:R:3:forces:R:3 energy=-2076.5090567124544 pbc="F F F"
O       0.28592912       0.77159644      -0.24175111       0.31463154      -0.07824229       0.68765867       1.22545514       0.72460938       2.26240163 
H      -0.42292826       1.34099877      -0.51784874      -0.12961287       0.01717398      -0.43665770      -0.59817129       0.38876664      -0.32879825 
H       0.59850152       1.22274230       0.61349167      -0.18501868       0.06106831      -0.25100097      -0.62728384      -1.11337602      -1.93360338 
3
Properties=species:S:1:pos:R:3:momenta:R:3:forces:R:3 energy=-2076.4492563563663 pbc="F F F"
O       0.27361767       0.77852930      -0.16826225      -0.03386353       0.19967900      -0.24347994       1.61981882      -2.64879714      -3.05294069 
H       0.44716749       0.87354653      -1.15934352       0.18933943      -0.22587200       0.22016249      -0.39457126      -0.17791468       2.18645360 
H      -0.07618665       1.58015615       0.08856955      -0.15547590       0.02619299       0.02331745      -1.22524757       2.82671182       0.86648710 
3
Properties=species:S:1:pos:R:3:momenta:R:3:forces:R:3 energy=-2076.3969216305136 pbc="F F F"
O       0.27002586       0.78763877      -0.16272871       0.06459339       0.02756133      -0.04548187      -4.96298837      -0.34946884       1.31816812 
H       0.99326578       1.07238144      -0.62683673      -0.07922310       0.09276309       0.11555202       2.63000364       1.34002741      -2.04203044 
H      -0.56527553       1.23673540      -0.53176572       0.01462971      -0.12032442      -0.07007015       2.33298473      -0.99055857       0.72386232 
3
Properties=species:S:1:pos:R:3:momenta:R:3:forces:R:3 energy=-2076.513361206506 pbc="F F F"
O       0.26150009       0.78246574      -0.16823488      -0.08067573      -0.29893559      -0.01585122       2.40739611       0.18175583       1.96165718 
H       0.93197122       1.49661682      -0.24057317      -0.01839693       0.25644803       0.14712474      -0.92309260      -0.72287818      -0.14315638 
H      -0.36865986       0.89460651      -0.83063530       0.09907266       0.04248756      -0.13127352      -1.48430351       0.54112235      -1.81850080 
3
Properties=species:S:1:pos:R:3:momenta:R:3:forces:R:3 energy=-2076.543061366985 pbc="F F F"
O       0.25022263       0.78326499      -0.16184089      -0.01382386       0.04421116      -0.05045811      -0.15778406      -1.25468804      -1.80049796 
H       0.44564208       1.69395341      -0.02095687      -0.12958161       0.02663173      -0.03071162       0.24286596       1.14986577       0.23373308 
H       0.29666547       0.68458422      -1.15173707       0.14340547      -0.07084290       0.08116973      -0.08508190       0.10482227       1.56676489 
3
Properties=species:S:1:pos:R:3:momenta:R:3:forces:R:3 energy=-2076.5244136082283 pbc="F F F"
O       0.24210144       0.80435623      -0.15275662      -0.23632532       0.17200741      -0.14740315      -1.98697951       1.38502413      -0.60552476 
H      -0.21424781       1.43338785      -0.79001593      -0.07967365      -0.22689296      -0.07394592       1.05657778      -1.27122203       1.17875971 
H       1.08545498       0.61038917      -0.52686387       0.31599896       0.05488555       0.22134906       0.93040173      -0.11380211      -0.57323495 
3
Properties=species:S:1:pos:R:3:momenta:R:3:forces:R:3 energy=-2076.5213600819193 pbc="F F F"
O       0.20895365       0.83197337      -0.18190506       0.00550592       0.09843478       0.02379287       0.26582744       0.82720285       2.62086312 
H       0.31170658       0.57111059      -1.06542542       0.25608791      -0.22959264      -0.03070906       0.59783073      -0.50969454      -1.84763162 
H       1.08562322       1.03432641       0.21119042      -0.26159383       0.13115786       0.00691619      -0.86365817      -0.31750831      -0.77323151 
3
Properties=species:S:1:pos:R:3:momenta:R:3:forces:R:3 energy=-2076.541326405884 pbc="F F F"
O       0.19686292       0.82740286      -0.22888166      -0.21202501      -0.17705712      -0.00426837       0.59517649      -1.77365447       0.43269494 
H       0.81332340       0.10647809       0.05742861       0.02960703       0.11710005       0.22132566      -1.02058898       0.67604035      -0.39896128 
H       0.77591072       1.57150219      -0.16604984       0.18241798       0.05995707      -0.21705729       0.42541249       1.09761412      -0.03373366 
3
Properties=species:S:1:pos:R:3:momenta:R:3:forces:R:3 energy=-2076.546663766406 pbc="F F F"
O       0.22460816       0.77342025      -0.19940802       0.45196037       0.13376913       0.18747984       0.96311581       0.42597574      -1.52544608 
H       0.38773596       1.48701578       0.42192022      -0.25837929       0.16099174      -0.23729724      -0.01180077       0.10947290       0.17598329 
H       0.76112511       1.04777782      -0.99834779      -0.19358107      -0.29476087       0.04981740      -0.95131505      -0.53544864       1.34946279 
3
Properties=species:S:1:pos:R:3:momenta:R:3:forces:R:3 energy=-2076.503814965232 pbc="F F F"
O       0.29475044       0.82782251      -0.16137651       0.19353480       0.17346400      -0.24407768       0.71611464       1.34086194       1.68400601 
H      -0.13852035       1.61296489      -0.50503581      -0.16207210       0.16849651      -0.07432182      -0.14558580      -0.52112106      -0.44747637 
H       0.17408134       0.05835472      -0.67502877      -0.03146270      -0.34196051       0.31839950      -0.57052885      -0.81974088      -1.23652965 
3
Properties=species:S:1:pos:R:3:momenta:R:3:forces:R:3 energy=-2076.4854198068324 pbc="F F F"
O       0.31020241       0.85788309      -0.18343165       0.22002255       0.12735609       0.07917947      -0.14753529       0.67207425      -1.22413865 
H      -0.07479278       1.07530473      -1.08400723      -0.06865064      -0.22842236       0.09234299       0.36771438      -0.93960624       1.95295594 
H      -0.13490028       0.11889259       0.25400231      -0.15137191       0.10106628      -0.17152246      -0.22017908       0.26753199      -0.72881730 
3
Properties=species:S:1:pos:R:3:momenta:R:3:forces:R:3 energy=-2076.4999641003874 pbc="F F F"
O       0.30928745       0.81950342      -0.26112388      -0.16614194      -0.25724508      -0.30240484       1.26370365      -0.72622765      -0.00863377 
H      -0.49724429       1.27813766      -0.24085970       0.01745894       0.07639852       0.28619191      -1.86985347       1.28949928      -0.63905442 
H       0.30207350       0.52522277       0.64398778       0.14868300       0.18084657       0.01621293       0.60614981      -0.56327163       0.64768819 
3
Properties=species:S:1:pos:R:3:momenta:R:3:forces:R:3 energy=-2076.493411729791 pbc="F F F"
O       0.23193161       0.78963255      -0.17835305       0.14249582       0.46972974       0.23933585      -1.00382932       0.33528170      -0.31484087 
H      -0.16302089       1.48362687      -0.76565469      -0.09904311      -0.12234404      -0.17586500       1.31618407      -0.90913730       0.79992983 
H       1.19564384       0.79384470      -0.14495795      -0.04345271      -0.34738571      -0.06347084      -0.31235476       0.57385561      -0.48508896 
3
Properties=species:S:1:pos:R:3:momenta:R:3:forces:R:3 energy=-2076.5774216528343 pbc="F F F"
O       0.23506296       0.86178344      -0.16340184      -0.16895534       0.46878895       0.10358393      -0.16535211       0.17144378       0.39507599 
H       0.19944052       1.04963482      -1.10182197       0.23312380      -0.33055580       0.09193505       0.11511718      -0.13099780      -0.19610226 
H       0.78348165       0.08265610      -0.04609665      -0.06416846      -0.13823315      -0.19551897       0.05023493      -0.04044598      -0.19897373 
3
Properties=species:S:1:pos:R:3:momenta:R:3:forces:R:3 energy=-2076.556663585457 pbc="F F F"
O       0.25774840       0.87728286      -0.15941691       0.06839229       0.12084362       0.21517658      -0.07764930      -0.39003775      -1.44804452 
H       0.12369071       0.94365531      -1.13820061      -0.03280211      -0.02577830      -0.08143003       0.11204569       0.14535524       1.23103580 
H       0.49916762      -0.05737151      -0.07296684      -0.03559018      -0.09506532      -0.13374656      -0.03439639       0.24468251       0.21700871 
3
Properties=species:S:1:pos:R:3:momenta:R:3:forces:R:3 energy=-2076.571980196896 pbc="F F F"
O       0.29580512       0.86852736      -0.17067187      -0.19342873      -0.15178259      -0.42051993      -0.01121155       1.01810394       0.33956129 
H      -0.47403582       1.06550054      -0.70494285       0.05715250       0.07547641       0.39283213      -0.16055214      -0.01334643      -0.13004399 
H       0.49285694      -0.04024937      -0.32758559       0.13627623       0.07630618       0.02768780       0.17176368      -1.00475750      -0.20951730 
3
Properties=species:S:1:pos:R:3:momenta:R:3:forces:R:3 energy=-2076.5021576317113 pbc="F F F"
O       0.29949284       0.87398247      -0.20082005       0.16228085       0.08292482      -0.09244333       1.40121936      -0.18151326      -0.39742406 
H      -0.62275963       0.92230228       0.03415511      -0.13633206      -0.10208889       0.03986271      -0.35503196      -0.68716532      -0.17342736 
H       0.58304915       0.01636534      -0.58817089      -0.02594878       0.01916407       0.05258062      -1.04618740       0.86867858       0.57085142 
3
Properties=species:S:1:pos:R:3:momenta:R:3:forces:R:3 energy=-2076.5262982745658 pbc="F F F"
O       0.28725404       0.88664568      -0.18229256      -0.12267583       0.45417606       0.00487393      -2.38779291       0.57562706      -0.67787541 
H      -0.60585352       0.65842226      -0.57795384       0.20271518      -0.27301588      -0.09778178       1.59529059       0.53546069       0.74769097 
H       0.76039766       0.07925463      -0.27013081      -0.08003936      -0.18116019       0.09290785       0.79250231      -1.11108775      -0.06981556 
3
Properties=species:S:1:pos:R:3:momenta:R:3:forces:R:3 energy=-2076.4552054715955 pbc="F F F"
O       0.27248848       0.89995421      -0.20985845      -0.23471879      -0.10050307      -0.08207778       0.61606383      -0.43581638       3.09490749 
H       0.05193277       0.33451821      -0.90431872       0.21218164       0.06796356      -0.17821032      -0.66779691      -1.09763516      -2.45486001 
H       0.33697059       0.19192530       0.49376057       0.02253715       0.03253951       0.26028810       0.05173308       1.53345154      -0.64004748 
3
Properties=species:S:1:pos:R:3:momenta:R:3:forces:R:3 energy=-2076.5081451997585 pbc="F F F"
O       0.21028830       0.86002649      -0.20001455       0.01733247      -0.34430303       0.34045447       0.61204362       1.42699520      -1.91220311 
H       0.90536906       1.03044190      -0.90539502       0.03493675       0.18065949      -0.11060349      -1.23295778      -0.67157892       1.62461023 
H       0.47077710       0.12973532       0.33859431      -0.05226922       0.16364353      -0.22985098       0.62091416      -0.75541628       0.28759288 
3
Properties=species:S:1:pos:R:3:momenta:R:3:forces:R:3 energy=-2076.5618486147355 pbc="F F F"
O       0.24298798       0.82628899      -0.14739964       0.30807704       0.00085572       0.40360130      -0.80026155      -1.03725176       0.58354812 
H       0.76469086       1.49508781      -0.54195924       0.14646676      -0.07791569       0.04666965       0.87263561       1.16781124      -0.56613555 
H       0.09244511       0.20057185      -0.85994662      -0.45454380       0.07705996      -0.45027096      -0.07237406      -0.13055948      -0.01741257 
3
Properties=species:S:1:pos:R:3:momenta:R:3:forces:R:3 energy=-2076.515960897645 pbc="F F F"
O       0.21979416       0.79645961      -0.16697051      -0.01363455       0.26068275      -0.32765566       1.02776590       1.04421840      -1.38719286 
H       1.21388624       0.79545434      -0.12870530      -0.00598097      -0.30423568       0.25885914      -1.47743946       0.03609711      -0.10410691 
H       0.01138271       1.37365797      -0.96257129       0.01961552       0.04355293       0.06879653       0.44967356      -1.08031551       1.49129977 
3
Properties=species:S:1:pos:R:3:momenta:R:3:forces:R:3 energy=-2076.3916328219066 pbc="F F F"
O       0.22079764       0.85609399      -0.19758599       0.08000730       0.05954964       0.02225270      -3.21419760      -0.77820716       1.66714149 
H       0.31141521      -0.07712254       0.02131164      -0.17305682       0.14087271      -0.16176110       0.85291504       0.46948720      -0.51559943 
H       0.89792643       1.29971646      -0.62665856       0.09304951      -0.20042235       0.13950841       2.36128255       0.30871995      -1.15154206 
3
Properties=species:S:1:pos:R:3:momenta:R:3:forces:R:3 energy=-2076.4684329566285 pbc="F F F"
O       0.24995626       0.89467166      -0.22811909       0.13773583       0.54287302      -0.29321652       3.43219679       0.32707897       0.62620925 
H      -0.34880252       0.19154622      -0.18128536       0.02682224      -0.04362500       0.02902154      -1.84424113      -1.61270785       0.01065952 
H       1.09533793       0.41874215       0.06056064      -0.16455807      -0.49924803       0.26419498      -1.58795566       1.28562887      -0.63686877 
3
Properties=species:S:1:pos:R:3:momenta:R:3:forces:R:3 energy=-2076.445046399486 pbc="F F F"
O       0.30868451       0.88849344      -0.20407605      -0.15505981      -0.21799106       0.33072408      -2.74480417      -1.32235253      -1.10714587 
H      -0.60006500       0.71771309      -0.66059000       0.02891527       0.06454279      -0.19421307       2.32106098       0.90360797       1.00852344 
H       0.41446412      -0.00936390       0.15825355       0.12614454       0.15344827      -0.13651101       0.42374318       0.41874455       0.09862243 
3
Properties=species:S:1:pos:R:3:momenta:R:3:forces:R:3 energy=-2076.398956732577 pbc="F F F"
O       0.23084195       0.82418575      -0.16687292      -0.25483228      -0.10590047      -0.61202361      -1.60669500      -0.79650706       3.53810615 
H      -0.04653595       1.22780400      -0.93174948      -0.00480563       0.09673205       0.48094468      -0.27757601       1.23362309      -2.87478881 
H       1.09645405       0.50123836      -0.16107596       0.25963791       0.00916842       0.13107893       1.88427101      -0.43711603      -0.66331734 
3
Properties=species:S:1:pos:R:3:momenta:R:3:forces:R:3 energy=-2076.483378169356 pbc="F F F"
O       0.24567395       0.80158429      -0.27438113       0.27427293       0.25961681      -0.47094662       0.77369115       1.03908479       2.44563498 
H      -0.32424500       0.97475926       0.53622618      -0.02362511      -0.28205994       0.43455864       0.84923215      -0.38935355      -1.57331017 
H       1.13874923       1.11301404       0.07732128      -0.25064783       0.02244312       0.03638798      -1.62292330      -0.64973124      -0.87232482 
3
Properties=species:S:1:pos:R:3:momenta:R:3:forces:R:3 energy=-2076.548839363196 pbc="F F F"
O       0.20056000       0.85914700      -0.20845379       0.17490936      -0.74770395       0.00192027       0.58923558      -1.51685892      -0.56709654 
H       0.49394325      -0.02720790      -0.55022913      -0.14999065       0.40721294      -0.23921399      -0.67486108       1.18064883       0.39723924 
H       1.03661073       1.20134442       0.11737617      -0.02491871       0.34049101       0.23729371       0.08562550       0.33621008       0.16985730 
3
Properties=species:S:1:pos:R:3:momenta:R:3:forces:R:3 energy=-2076.4426494813642 pbc="F F F"
O       0.24452934       0.77817957      -0.19833716       0.43071978      -0.17979153      -0.01602260       0.51796892      -1.25889160       2.40600136 
H       0.04260179       1.16155403      -1.02551596      -0.29528285       0.24438466       0.06992622       0.19401645       1.31413974      -0.94079307 
H       0.79006972       1.29769954       0.43209160      -0.13543693      -0.06459314      -0.05390363      -0.71198536      -0.05524814      -1.46520829 
3
Properties=species:S:1:pos:R:3:momenta:R:3:forces:R:3 energy=-2076.566658758436 pbc="F F F"
O       0.26833108       0.83315446      -0.27779829      -0.23996937       0.50733515      -0.12277894      -0.42502348      -0.13578830       1.09246458 
H      -0.52080479       0.65852692       0.28289470       0.31779592      -0.35298386       0.19055452       0.71087590       0.16528497      -0.65614439 
H       0.97569449       0.92816380       0.38489002      -0.07782655      -0.15435128      -0.06777558      -0.28585242      -0.02949667      -0.43632020 
3
Properties=species:S:1:pos:R:3:momenta:R:3:forces:R:3 energy=-2076.5241114094592 pbc="F F F"
O       0.23642844       0.87777100      -0.18430122       0.34809094      -0.34082394       0.28651759       1.05717089       1.09941561      -0.80022684 
H      -0.04557055      -0.01347960      -0.00448272      -0.06997176       0.13170107      -0.07790921       0.24915216      -0.57611735      -0.23558374 
H       1.00681970       0.89201562      -0.81172033      -0.27811918       0.20912288      -0.20860837      -1.30632305      -0.52329826       1.03581058 
3
Properties=species:S:1:pos:R:3:momenta:R:3:forces:R:3 energy=-2076.518547327206 pbc="F F F"
O       0.26555012       0.84848285      -0.15084000       0.01927762       0.14828425       0.12900025       0.48658804      -0.10565380       2.45627829 
H       0.56884441       0.02366362      -0.48018150       0.16562256       0.00550080      -0.12533630       0.37826745      -1.07120519      -0.51491340 
H      -0.06981522       1.31973451      -0.86711894      -0.18490018      -0.15378505      -0.00366394      -0.86485549       1.17685899      -1.94136489 
3
Properties=species:S:1:pos:R:3:momenta:R:3:forces:R:3 energy=-2076.5554891442403 pbc="F F F"
O       0.28025488       0.88295991      -0.17065760       0.08430373       0.07259593      -0.24362030      -1.44561679      -0.38655322      -0.65656049 
H       0.85558381       0.16783418      -0.45315160      -0.04167741       0.06618785       0.17018126       0.21456501      -0.09027902       0.00504833 
H      -0.58994891       0.62834322      -0.57960337      -0.04262632      -0.13878378       0.07343903       1.23105179       0.47683224       0.65151216 
3
Properties=species:S:1:pos:R:3:momenta:R:3:forces:R:3 energy=-2076.5776884594943 pbc="F F F"
O       0.24011738       0.88199532      -0.24344366      -0.16685095      -0.46691907      -0.37459869       0.40849693       0.10766153       0.21457937 
H       1.04549435       0.80228888       0.28595160       0.00006571       0.33629627       0.23011626      -0.11346175       0.18962080      -0.13955587 
H      -0.14279600       0.00919855      -0.16344449       0.16678524       0.13062280       0.14448243      -0.29503518      -0.29728233      -0.07502350 
3
Properties=species:S:1:pos:R:3:momenta:R:3:forces:R:3 energy=-2076.510485974641 pbc="F F F"
O       0.24355775       0.82333902      -0.26242722      -0.17581832       0.08546997      -0.20835557      -0.76844225      -0.28076819      -1.91183357 
H       0.70020900       1.59039681       0.03244697      -0.01174847       0.01122335       0.05919810       0.54185131       0.52576767       0.88866744 
H       0.14788371       0.15208485       0.39136771       0.18756678      -0.09669333       0.14915747       0.22659094      -0.24499948       1.02316613 
3
Properties=species:S:1:pos:R:3:momenta:R:3:forces:R:3 energy=-2076.511923987547 pbc="F F F"
O       0.21604913       0.79117023      -0.24395679       0.01520249      -0.50925449      -0.05486431       2.14809120      -1.52106475       0.49936673 
H       0.15295393       1.69067521       0.02332517       0.02272594       0.13578143       0.18356788      -0.36814858       1.34529314       0.27215550 
H       1.13175615       0.56239019       0.10732639      -0.03792844       0.37347306      -0.12870357      -1.77994263       0.17577161      -0.77152224 
3
Properties=species:S:1:pos:R:3:momenta:R:3:forces:R:3 energy=-2076.519896715621 pbc="F F F"
O       0.25666759       0.77971018      -0.17412943       0.17667810       0.46212338      -0.02829079      -2.25968734      -0.94847147       1.36919021 
H      -0.41052065       1.43306280      -0.39711197      -0.26371366      -0.24695694      -0.04836849       0.23680148       0.10184504      -0.14512888 
H       1.05053357       1.00189683      -0.58053797       0.08703556      -0.21516644       0.07665928       2.02288585       0.84662643      -1.22406133 
3
Properties=species:S:1:pos:R:3:momenta:R:3:forces:R:3 energy=-2076.5206646507313 pbc="F F F"
O       0.22526300       0.81496265      -0.16177630      -0.35388833      -0.00292473      -0.01747757       1.26820638       0.42841659       0.54477758 
H      -0.03035765       0.73795413      -1.08821479       0.28457370      -0.07992933      -0.04641371       0.49807201       0.16992039       0.06848987 
H       1.16882502       1.13747749      -0.08550441       0.06931463       0.08285407       0.06389128      -1.76627839      -0.59833698      -0.61326745 
3
Properties=species:S:1:pos:R:3:momenta:R:3:forces:R:3 energy=-2076.5656244133806 pbc="F F F"
O       0.19927835       0.83728357      -0.22561437      -0.02328137       0.05645785      -0.12739584      -0.55703724       0.45700537       0.63554515 
H       0.87687882       0.41566851      -0.72645916       0.09481139       0.03379834       0.13973704       0.70367210      -0.58684919      -0.82218548 
H       0.67401744       1.10548488       0.56597938      -0.07153002      -0.09025619      -0.01234120      -0.14663486       0.12984382       0.18664033 
3
Properties=species:S:1:pos:R:3:momenta:R:3:forces:R:3 energy=-2076.5582073103255 pbc="F F F"
O       0.24385212       0.85808741      -0.26261229       0.17756949       0.04370634      -0.40125587       0.13496463      -0.16382213       0.43968454 
H       0.59204398      -0.05320336      -0.21003832      -0.18196371      -0.19251441       0.24607255      -0.25159097       0.80155951       0.27879018 
H       0.25137649       1.24415768       0.63679042       0.00439422       0.14880807       0.15518332       0.11662635      -0.63773738      -0.71847472 
3
Properties=species:S:1:pos:R:3:momenta:R:3:forces:R:3 energy=-2076.5610850078415 pbc="F F F"
O       0.26558535       0.82178913      -0.27156357       0.09255639      -0.02341273       0.42185118       0.07177315       1.24318183      -0.72635806 
H       0.21769460       0.10823414       0.34434463      -0.01498465       0.04263257      -0.07435119      -0.04758893      -0.51674228       0.82974114 
H       0.28077542       1.65884747       0.22448246      -0.07757174      -0.01921984      -0.34749999      -0.02418421      -0.72643956      -0.10338308 
3
Properties=species:S:1:pos:R:3:momenta:R:3:forces:R:3 energy=-2076.5083478869783 pbc="F F F"
O       0.28023512       0.79421661      -0.25280932       0.01828567      -0.12493943      -0.00851334       0.16660191      -0.10295464      -0.86395713 
H       0.22303795       0.47707642       0.65293807       0.04678135       0.05016486       0.04391549      -0.21470609       0.76293748       0.02421871 
H       0.04291063       1.72763686      -0.38177895      -0.06506702       0.07477457      -0.03540215       0.04810418      -0.65998284       0.83973842 
3
Properties=species:S:1:pos:R:3:momenta:R:3:forces:R:3 energy=-2076.556925135721 pbc="F F F"
O       0.25025172       0.77784936      -0.25029722      -0.31222573       0.07932499      -0.06362472      -0.15652561       1.03288789      -1.46513727 
H       0.41746185       0.72865468       0.67122974       0.13971993       0.02989987      -0.13838172       0.24333056      -0.19939264       1.41905661 
H       0.32438392       1.73583992      -0.43994272       0.17250580      -0.10922485       0.20200643      -0.08680494      -0.83349524       0.04608066 
3
Properties=species:S:1:pos:R:3:momenta:R:3:forces:R:3 energy=-2076.5707046922107 pbc="F F F"
O       0.22144616       0.86225574      -0.16877923       0.27641456       0.25269651       0.20361380       0.16612758      -0.89985110       0.59453259 
H       0.64355651      -0.00880821      -0.04718693      -0.06618934      -0.22023919      -0.05086117      -0.34360950       0.53230878       0.07449924 
H       0.55549183       1.13360282      -1.01538151      -0.21022521      -0.03245733      -0.15275263       0.17748192       0.36754233      -0.66903183 
3
Properties=species:S:1:pos:R:3:momenta:R:3:forces:R:3 energy=-2076.559958886781 pbc="F F F"
O       0.31791765       0.85374378      -0.19187227       0.18612862      -0.31720783      -0.28437421      -0.07973394       0.89528334       0.05650207 
H       0.17239866      -0.08236124      -0.31545798      -0.10909650       0.30909738       0.09277369      -0.40845794      -0.17059479      -0.13016508 
H      -0.50454809       1.34225788      -0.38057715      -0.07703212       0.00811045       0.19160052       0.48819188      -0.72468855       0.07366302 
3
Properties=species:S:1:pos:R:3:momenta:R:3:forces:R:3 energy=-2076.5151215815454 pbc="F F F"
O       0.30934002       0.83666977      -0.24681665       0.06763842       0.36464214      -0.28317214       2.02874998       0.60731545      -1.31515005 
H      -0.37437603       0.22388489      -0.37309710      -0.23707013      -0.13079745      -0.07937915      -1.55383475      -1.17459723       0.01727080 
H       0.17837089       1.30701073       0.54914039       0.16943171      -0.23384470       0.36255130      -0.47491523       0.56728177       1.29787925 
3
Properties=species:S:1:pos:R:3:momenta:R:3:forces:R:3 energy=-2076.5540582588947 pbc="F F F"
O       0.22667763       0.88923100      -0.20921500      -0.30716648      -0.12949598       0.15878799       0.41536436      -1.20468648      -0.47836438 
H       0.24723399       0.14580167      -0.85217365       0.21141251       0.15234684      -0.13239298      -0.28647325       0.83170516       0.33068844 
H       0.86878028       0.55084087       0.43140265       0.09575397      -0.02285086      -0.02639502      -0.12889111       0.37298132       0.14767595 
3
Properties=species:S:1:pos:R:3:momenta:R:3:forces:R:3 energy=-2076.5416893468605 pbc="F F F"
O       0.21147976       0.80062026      -0.23045858       0.52846224      -0.19254283       0.35578118      -0.82039501      -0.23970689      -2.07527150 
H       0.88582588       1.25282812      -0.73907282      -0.12763159       0.23853921      -0.12426122       0.13460534       0.07865100      -0.00074349 
H       0.47140937       0.85024629       0.65548045      -0.40083065      -0.04599638      -0.23151997       0.68578967       0.16105590       2.07601499 
3
Properties=species:S:1:pos:R:3:momenta:R:3:forces:R:3 energy=-2076.5655010322757 pbc="F F F"
O       0.32169716       0.80325638      -0.19054499       0.38722029       0.44466796       0.35889853      -0.93098692      -0.03708032       0.25602259 
H       0.17359921       1.41738180      -0.92588471      -0.07830599      -0.21357295      -0.13174391      -0.07925932      -0.23914714       0.31717963 
H      -0.56573708       0.64385194       0.20878292      -0.30891430      -0.23109501      -0.22715462       1.01024624       0.27622746      -0.57320221 
3
Properties=species:S:1:pos:R:3:momenta:R:3:forces:R:3 energy=-2076.580129329964 pbc="F F F"
O       0.25743950       0.89446155      -0.20287585      -0.20030746      -0.32432011      -0.40358187      -0.02506188       0.20470532       0.02411505 
H       0.91467947       0.40785724      -0.69995302       0.10646331       0.09007211       0.28169820       0.26152099      -0.06311766      -0.19417344 
H      -0.28691831       0.20576599       0.17856690       0.09384415       0.23424801       0.12188367      -0.23645912      -0.14158766       0.17005839 
3
Properties=species:S:1:pos:R:3:momenta:R:3:forces:R:3 energy=-2076.519947371684 pbc="F F F"
O       0.21508333       0.80581627      -0.23214020      -0.31581684      -0.14632305       0.41040904      -0.30627485      -0.87899973      -0.59838175 
H       1.09352452       0.40181630      -0.32644629       0.16765637      -0.10361972      -0.11166293      -0.38576433       0.81847358       0.43821152 
H       0.20651476       1.61878691       0.26954458       0.14816047       0.24994277      -0.29874611       0.69203917       0.06052615       0.16017023 
3
Properties=species:S:1:pos:R:3:momenta:R:3:forces:R:3 energy=-2076.564884251599 pbc="F F F"
O       0.27845164       0.85132580      -0.14602861       0.42461192      -0.01490283      -0.40795320       0.10271304      -0.32075076       0.04525801 
H       0.38846188      -0.02001736      -0.53542316      -0.22073567       0.14100782       0.34534027       0.17032941      -0.32400551       0.24751096 
H      -0.09420596       1.31829225      -0.88824365      -0.20387625      -0.12610499       0.06261293      -0.27304245       0.64475626      -0.29276897 
3
Properties=species:S:1:pos:R:3:momenta:R:3:forces:R:3 energy=-2076.5381690361096 pbc="F F F"
O       0.32143416       0.81648188      -0.22587879      -0.19793919      -0.10202501      -0.28841301      -0.00257997       0.27993115      -0.24543492 
H      -0.16441756       0.31403711       0.44678712      -0.04427530      -0.04076245       0.24770413      -0.15285205       0.61360657      -0.46832650 
H      -0.22354601       1.53728120      -0.60307006       0.24221449       0.14278746       0.04070888       0.15543202      -0.89353772       0.71376143 
3
Properties=species:S:1:pos:R:3:momenta:R:3:forces:R:3 energy=-2076.568947060161 pbc="F F F"
O       0.25534456       0.80271045      -0.26995113      -0.16870372       0.15957825       0.02967089      -0.47963590      -1.13007969       0.47264366 
H       0.06357250       0.41213946       0.60293915       0.09738701       0.09834534      -0.21734285       0.09847475       0.18571440      -0.61397754 
H       0.59743962       1.65775931      -0.05970484       0.07131671      -0.25792359       0.18767195       0.38116115       0.94436529       0.14133388 
3
Properties=species:S:1:pos:R:3:momenta:R:3:forces:R:3 energy=-2076.556530852806 pbc="F F F"
O       0.24475228       0.85696946      -0.26909322       0.11682199       0.41725403      -0.10199884       0.57774267       0.49659106      -0.12211892 
H      -0.18584690       0.19109635       0.24472559      -0.28099167      -0.30253377       0.13296056      -0.82110160      -0.80638311       0.31739492 
H       1.01497996       1.01760216       0.28489193       0.16416968      -0.11472027      -0.03096172       0.24335893       0.30979206      -0.19527600 
3
Properties=species:S:1:pos:R:3:momenta:R:3:forces:R:3 energy=-2076.436981031527 pbc="F F F"
O       0.28192498       0.87994406      -0.22105570      -0.12785183      -0.29841865       0.34358773      -0.45018188       1.02224729       0.61443690 
H      -0.40386618       0.71467057       0.47122336       0.26596045       0.25331727      -0.21167535       1.16118973      -0.67903854      -1.30785226 
H       0.64299329       0.12937452      -0.70405845      -0.13810863       0.04510138      -0.13191238      -0.71100785      -0.34320875       0.69341537 
3
Properties=species:S:1:pos:R:3:momenta:R:3:forces:R:3 energy=-2076.4406886395 pbc="F F F"
O       0.31077109       0.86297162      -0.21443404       0.37013400       0.20124175      -0.50583844       2.08981976       1.58246762      -3.46164178 
H      -0.00978391       0.61529482       0.58727086      -0.06001959      -0.08461722       0.35815779      -1.72621566      -1.31668223       3.38205123 
H      -0.20893521       0.49813728      -0.92520512      -0.31011442      -0.11662453       0.14768065      -0.36360410      -0.26578538       0.07959055 
3
Properties=species:S:1:pos:R:3:momenta:R:3:forces:R:3 energy=-2076.5041231413356 pbc="F F F"
O       0.27899708       0.86031445      -0.26852755      -0.15970148      -0.06005276      -0.32333529       0.91886396      -0.08911124       2.20890012 
H       0.75279436       0.89582631       0.63459542       0.02258649       0.06839809       0.03944753      -1.18968807      -0.11343956      -2.19741989 
H      -0.46719554       0.25978042      -0.11395624       0.13711499      -0.00834534       0.28388775       0.27082411       0.20255080      -0.01148023 
3
Properties=species:S:1:pos:R:3:momenta:R:3:forces:R:3 energy=-2076.5360802264436 pbc="F F F"
O       0.23704828       0.78741237      -0.25909543       0.17672828      -0.12625714       0.42067620      -0.41369341      -0.30945593       0.14129229 
H       0.95364741       1.40207047      -0.28665080      -0.18026137      -0.06930767      -0.41740253       1.00416609       0.64704896      -0.63057545 
H      -0.00223635       0.91063985       0.65758324       0.00353309       0.19556480      -0.00327368      -0.59047269      -0.33759304       0.48928315 
3
Properties=species:S:1:pos:R:3:momenta:R:3:forces:R:3 energy=-2076.5200101927335 pbc="F F F"
O       0.24221805       0.77340085      -0.22413909       0.16640591       0.06245344       0.00609250       0.42167248       0.22628640      -1.08473362 
H       0.71114759       1.39038880      -0.84411264      -0.02179712       0.07246415      -0.09370351      -0.71472419      -0.63509961       1.43488253 
H       0.15820873       1.14471268       0.66021722      -0.14460879      -0.13491758       0.08761100       0.29305171       0.40881321      -0.35014890 
3
Properties=species:S:1:pos:R:3:momenta:R:3:forces:R:3 energy=-2076.5642752160984 pbc="F F F"
O       0.28234371       0.77224424      -0.22568821       0.13809681       0.06833355      -0.15284900       0.01280229      -0.67946902       0.08531125 
H       0.52899029       1.57867224      -0.67703001      -0.14152759      -0.18789092       0.30782513      -0.17122181       0.34805538       0.17646166 
H      -0.29650940       0.97478695       0.51772215       0.00343078       0.11955737      -0.15497613       0.15841952       0.33141365      -0.26177291 
3
Properties=species:S:1:pos:R:3:momenta:R:3:forces:R:3 energy=-2076.4897454037227 pbc="F F F"
O       0.32792738       0.80543662      -0.18085461       0.09483033       0.20346881       0.32322351      -1.70185344      -0.35565647       0.53513912 
H       0.12981811       1.36782420      -0.91985159      -0.01368376       0.03175929      -0.38767023       0.63199873       0.71402398      -0.97103678 
H      -0.62084220       0.65880479       0.04894376      -0.08114657      -0.23522810       0.06444672       1.06985471      -0.35836751       0.43589766 
3
Properties=species:S:1:pos:R:3:momenta:R:3:forces:R:3 energy=-2076.451099108271 pbc="F F F"
O       0.27287028       0.86833196      -0.16685134      -0.08207900      -0.46859616      -0.21971357       0.88933037       1.82056472      -1.53573396 
H       0.45889890       1.01178640      -1.14715482      -0.00346612       0.25622095       0.17995853      -0.67148056      -1.02067476       2.14222087 
H      -0.07605540       0.01656618       0.05398681       0.08554513       0.21237521       0.03975504      -0.21784982      -0.79988997      -0.60648692 
3
Properties=species:S:1:pos:R:3:momenta:R:3:forces:R:3 energy=-2076.4605189133913 pbc="F F F"
O       0.27609562       0.85644646      -0.16287220       0.25806116       0.23515543       0.16688967      -0.01223219       0.51123385       3.14372042 
H       0.55074091       1.16059326      -0.98415034      -0.11274469      -0.16412104      -0.04237829       0.41170935       0.24896868      -2.45655180 
H      -0.21909008       0.05640624      -0.17217469      -0.14531647      -0.07103439      -0.12451138      -0.39947716      -0.76020253      -0.68716862 
3
Properties=species:S:1:pos:R:3:momenta:R:3:forces:R:3 energy=-2076.551611829003 pbc="F F F"
O       0.28545984       0.88556072      -0.17627944       0.02025159       0.03614968       0.36308757      -0.59251808      -1.33563220      -0.56224311 
H       0.47156855       0.60432955      -1.10082214      -0.04286508      -0.18848725      -0.11769766      -0.13800279       0.35329278       0.91302506 
H      -0.28854694       0.15056787       0.15729719       0.02261350       0.15233757      -0.24538990       0.73052087       0.98233942      -0.35078195 
3
Properties=species:S:1:pos:R:3:momenta:R:3:forces:R:3 energy=-2076.5761030824297 pbc="F F F"
O       0.29307635       0.85204772      -0.15669329      -0.27176400      -0.03732524      -0.55292716      -0.18813776      -0.34083022       0.82876729 
H       0.42435456       1.14130426      -1.04910147       0.30203902       0.08547067       0.35900898       0.06880850       0.20206509      -0.77588124 
H      -0.36222237       0.14551216      -0.20529538      -0.03027501      -0.04814543       0.19391817       0.11932926       0.13876514      -0.05288604 
3
Properties=species:S:1:pos:R:3:momenta:R:3:forces:R:3 energy=-2076.5237123717625 pbc="F F F"
O       0.27443311       0.86839911      -0.16365328       0.18101834       0.20998925       0.19396621      -0.18228860      -0.34412894      -0.04563599 
H       0.58413555       1.00082910      -1.08165106      -0.01077713      -0.02188382      -0.17791201      -0.54111941      -0.62757333       0.73179746 
H      -0.22609743       0.02645776      -0.06227657      -0.17024121      -0.18810543      -0.01605420       0.72340800       0.97170227      -0.68616147 
3
Properties=species:S:1:pos:R:3:momenta:R:3:forces:R:3 energy=-2076.574404260117 pbc="F F F"
O       0.31799292       0.83664553      -0.17109112      -0.08165500      -0.31270505      -0.10908283       0.42223915       0.38939567      -0.20846363 
H       0.10177834       1.25005324      -1.01156785      -0.18293729       0.05988885       0.14878920       0.13573333       0.13552354      -0.08300856 
H      -0.43512244       0.28122722      -0.01430626       0.26459228       0.25281620      -0.03970637      -0.55797247      -0.52491921       0.29147219 
3
Properties=species:S:1:pos:R:3:momenta:R:3:forces:R:3 energy=-2076.5681541159365 pbc="F F F"
O       0.31930684       0.79955282      -0.22033679       0.03068598      -0.00018354      -0.15985809       0.19359438       0.53932338      -0.64512965 
H      -0.04320675       1.57095054      -0.69890898       0.07353152       0.07816486      -0.19694128       0.10641106      -0.68225328       0.57206443 
H      -0.31099194       0.54906617       0.45466329      -0.10421750      -0.07798132       0.35679937      -0.30000544       0.14292990       0.07306522 
3
Properties=species:S:1:pos:R:3:momenta:R:3:forces:R:3 energy=-2076.4078549858773 pbc="F F F"
O       0.31496569       0.81478711      -0.24345056       0.15049848       0.09609729       0.06934288       1.94742295      -1.30990375       3.65384985 
H      -0.43900686       1.16256993      -0.64765582      -0.17412296      -0.13884132       0.13484767      -2.05380124       0.86651505      -0.58854430 
H       0.15371092       0.71564787       0.77027246       0.02362448       0.04274402      -0.20419055       0.10637829       0.44338870      -3.06530555 
3
Properties=species:S:1:pos:R:3:momenta:R:3:forces:R:3 energy=-2076.441922147683 pbc="F F F"
O       0.31024714       0.78403111      -0.21211097      -0.00992908      -0.07573606      -0.11120759      -0.72086824      -2.41436191      -3.93234140 
H      -0.43750886       0.98488694      -0.82985644       0.11021254      -0.16523987       0.04405982       1.07834893      -0.30653932       0.86926798 
H       0.22710598       1.38149087       0.45505041      -0.10028346       0.24097593       0.06714777      -0.35748069       2.72090123       3.06307343 
3
Properties=species:S:1:pos:R:3:momenta:R:3:forces:R:3 energy=-2076.4487928752774 pbc="F F F"
O       0.30846519       0.82139378      -0.16003297       0.02554792       0.14211970       0.09110598      -1.44381586       2.86183871      -0.09905298 
H       0.10431154       0.13960985      -0.79192839       0.04914012      -0.29759628       0.09386330      -0.27770660      -0.29343995      -0.49899583 
H      -0.28643131       1.63374675      -0.40946087      -0.07468804       0.15547658      -0.18496928       1.72152245      -2.56839877       0.59804881 
3
Properties=species:S:1:pos:R:3:momenta:R:3:forces:R:3 energy=-2076.469940056032 pbc="F F F"
O       0.29403123       0.86345669      -0.17497544      -0.05191806       0.31880786      -0.20236424       2.33310201      -0.63906793       2.65675309 
H       0.31114044      -0.09448327      -0.15317054      -0.02181327       0.02453227       0.10970331      -0.36182562       0.06861010      -0.41194559 
H      -0.26416412       1.20021627      -0.81105147       0.07373134      -0.34334013       0.09266093      -1.97127639       0.57045783      -2.24480750 
3
Properties=species:S:1:pos:R:3:momenta:R:3:forces:R:3 energy=-2076.515433703055 pbc="F F F"
O       0.26131363       0.89763782      -0.19629707      -0.08145911       0.43086595       0.19359396      -0.74791195      -1.74728040      -1.30141758 
H       0.78337465       0.21987850       0.27240808       0.22104032       0.07757336       0.00453160      -0.25596707       0.45274241      -0.20189022 
H      -0.21710383       0.34333086      -0.89821281      -0.13958121      -0.50843931      -0.19812556       1.00387902       1.29453800       1.50330780 
3
Properties=species:S:1:pos:R:3:momenta:R:3:forces:R:3 energy=-2076.5203172712927 pbc="F F F"
O       0.19951331       0.84424723      -0.22195180       0.25833488      -0.72697978       0.20168860       0.11298758      -2.62844478      -0.25920303 
H       0.87907777       1.45929360      -0.00428040      -0.08243408       0.24269854      -0.42454019       0.85933719       0.78264279       0.27578063 
H       0.66808927      -0.04866760      -0.21433174      -0.17590079       0.48428125       0.22285159      -0.97232477       1.84580199      -0.01657760 
3
Properties=species:S:1:pos:R:3:momenta:R:3:forces:R:3 energy=-2076.547886438961 pbc="F F F"
O       0.21264632       0.85892682      -0.19469794      -0.15579887       0.21263603      -0.49864904      -1.17588399       0.46222570      -1.22533869 
H       0.47960678       0.57943589      -1.08584934      -0.07713603      -0.21156143       0.08774933       0.14896823       0.02784649       0.73406249 
H       0.85911276       0.59819536       0.43466322       0.23293490      -0.00107460       0.41089971       1.02691576      -0.49007219       0.49127620 
3
Properties=species:S:1:pos:R:3:momenta:R:3:forces:R:3 energy=-2076.3961165859573 pbc="F F F"
O       0.21920862       0.87549051      -0.20501295      -0.02783279       0.10495124       0.06017124       2.01597731       0.46153479       3.41522348 
H       0.25690039       0.30751526      -0.94854540       0.10123681       0.01936363       0.09705679       0.37760290      -1.07899791      -0.99221746 
H       0.97766229       0.60721669       0.46107935      -0.07340402      -0.12431487      -0.15722803      -2.39358021       0.61746311      -2.42300602 
3
Properties=species:S:1:pos:R:3:momenta:R:3:forces:R:3 energy=-2076.52483152347 pbc="F F F"
O       0.24813434       0.88955481      -0.19160221      -0.13049791       0.18980062       0.18267711      -1.14590687       1.60158869      -1.62818576 
H       0.11651634       0.43637433      -1.03073524       0.04766650       0.02022946      -0.02368744      -0.06927727       0.15045490      -0.04355137 
H       0.65893650       0.25512873       0.33041365       0.08283141      -0.21003008      -0.15898967       1.21518414      -1.75204359       1.67173713 
3
Properties=species:S:1:pos:R:3:momenta:R:3:forces:R:3 energy=-2076.4739785071383 pbc="F F F"
O       0.29390745       0.85106517      -0.14724194       0.22744398      -0.06831811      -0.10484645      -0.93484645      -2.28646357      -1.57909205 
H       0.00359658       1.38612156      -0.90838078       0.03817924       0.27351192       0.20395370       0.20807365      -0.00701668       0.46366488 
H       0.04534447      -0.08371002      -0.49602800      -0.26562322      -0.20519381      -0.09910725       0.72677280       2.29348025       1.11542717 
3
Properties=species:S:1:pos:R:3:momenta:R:3:forces:R:3 energy=-2076.488079802811 pbc="F F F"
O       0.30276730       0.79411362      -0.23267900      -0.20346118      -0.16151207      -0.42637569       1.63497518      -0.06948334       0.50704740 
H       0.49938928       1.41198271       0.50213412      -0.04127431      -0.20111278       0.25697097      -0.99117987      -0.50479951      -0.89589303 
H      -0.59107204       0.79436521      -0.55048388       0.24473549       0.36262485       0.16940472      -0.64379531       0.57428285       0.38884563 
3
Properties=species:S:1:pos:R:3:momenta:R:3:forces:R:3 energy=-2076.5688567186044 pbc="F F F"
O       0.31655884       0.84467799      -0.24408769       0.45468547      -0.01948403       0.08612962      -0.46399088       0.70777881      -1.09003758 
H       0.30521988       0.35628147       0.56117157      -0.35859177       0.06164083      -0.09436205      -0.02774059      -0.59348782       0.98076754 
H      -0.61580223       1.04750756      -0.42844241      -0.09609370      -0.04215680       0.00823243       0.49173147      -0.11429099       0.10927004 
3
Properties=species:S:1:pos:R:3:momenta:R:3:forces:R:3 energy=-2076.5706500146584 pbc="F F F"
O       0.32734940       0.84183411      -0.23036523      -0.06252509       0.02005322      -0.18361641      -0.92331353      -0.19489655       0.35559949 
H       0.00090125       0.70745362       0.68183283      -0.04304377       0.08339640       0.13785217       0.32394074       0.11206660      -0.64955845 
H      -0.48275171       0.74147356      -0.76690689       0.10556886      -0.10344963       0.04576425       0.59937279       0.08282995       0.29395896 
3
Properties=species:S:1:pos:R:3:momenta:R:3:forces:R:3 energy=-2076.548789169889 pbc="F F F"
O       0.30880020       0.80186417      -0.24019362       0.07950371      -0.08923367       0.10116111       1.60588250      -0.05254530      -0.72960724 
H       0.32470565       1.68408344       0.11395265      -0.01936525       0.00675167      -0.23879490      -0.28297448       0.38970259       0.28430988 
H      -0.51214266       0.39924747      -0.04303023      -0.06013846       0.08248200       0.13763379      -1.32290803      -0.33715729       0.44529736 
3
Properties=species:S:1:pos:R:3:momenta:R:3:forces:R:3 energy=-2076.5574270327293 pbc="F F F"
O       0.28359772       0.77509149      -0.24697635      -0.14327096      -0.40458801       0.16767269      -0.49398897      -0.16555550       1.52925581 
H       0.25081797       1.69332532      -0.51243464      -0.07345230       0.16862725      -0.14581358       0.03326295       0.35351248      -0.23817444 
H      -0.03824066       0.81494234       0.69101265       0.21672327       0.23596076      -0.02185912       0.46072602      -0.18795698      -1.29108137 
3
Properties=species:S:1:pos:R:3:momenta:R:3:forces:R:3 energy=-2076.4833285165223 pbc="F F F"
O       0.22566299       0.78892517      -0.17559063       0.04628410       0.13556340      -0.14447243      -0.37006109      -1.99781136      -2.84558762 
H       0.52058442       0.73860388      -1.14249407      -0.08059822      -0.42534566       0.14061053      -0.57041940       0.28939342       2.24837792 
H       0.61153428       1.55009520       0.18803627       0.03431412       0.28978226       0.00386190       0.94048048       1.70841793       0.59720970 
3
Properties=species:S:1:pos:R:3:momenta:R:3:forces:R:3 energy=-2076.4324088607036 pbc="F F F"
O       0.20832995       0.83805039      -0.19440697      -0.24021268       0.36133239      -0.14851590      -0.58434321       2.05291870      -1.93012315 
H       0.70381323       0.18930122       0.27574361       0.04570514      -0.00850571       0.17823949       1.14826114      -0.46493147      -0.01978494 
H       0.70341589       1.31968129      -0.93154791       0.19450753      -0.35282668      -0.02972359      -0.56391792      -1.58798723       1.94990809 
3
Properties=species:S:1:pos:R:3:momenta:R:3:forces:R:3 energy=-2076.5581255265593 pbc="F F F"
O       0.24282527       0.85185853      -0.26731120       0.21935045       0.06527657       0.09604183      -0.51546603       0.79454003      -0.67444201 
H       0.17194512       1.24497559       0.59350193      -0.08209819       0.06399420      -0.29430942      -0.15339580       0.47797987       0.61065413 
H       0.68777346       0.04484371      -0.09216856      -0.13725226      -0.12927077       0.19826759       0.66886183      -1.27251989       0.06378788 
3
Properties=species:S:1:pos:R:3:momenta:R:3:forces:R:3 energy=-2076.554197108257 pbc="F F F"
O       0.32519080       0.82433283      -0.21286519       0.03385208      -0.02186868       0.32109545       0.29332482      -0.62666624       0.54210396 
H      -0.19645717       1.44488128      -0.72127585       0.05659675      -0.03130846      -0.34655589      -0.45028495      -0.06255007       0.11302813 
H      -0.25113187       0.28182658       0.35844077      -0.09044883       0.05317714       0.02546044       0.15696014       0.68921632      -0.65513208 
3
Properties=species:S:1:pos:R:3:momenta:R:3:forces:R:3 energy=-2076.5672356716027 pbc="F F F"
O       0.30125481       0.82495374      -0.15577749       0.01790864       0.03386603       0.06235716       1.31394177      -0.21472283      -0.60276727 
H       0.56271346       0.75474515      -1.09217948      -0.04041942      -0.12848554       0.17442290      -0.17353267       0.04678175       0.62691324 
H      -0.63038998       0.96210770      -0.17675284       0.02251077       0.09461950      -0.23678007      -1.14040910       0.16794108      -0.02414596 
3
Properties=species:S:1:pos:R:3:momenta:R:3:forces:R:3 energy=-2076.560708072348 pbc="F F F"
O       0.26881075       0.81627253      -0.14960221      -0.09905843      -0.13188687       0.07160092      -0.22500646      -0.11775666       0.65625376 
H       1.00876810       0.88878637      -0.75231879       0.20346881       0.16591405       0.10761478      -0.18075753       0.09257100      -0.39778769 
H      -0.56149168       0.96585473      -0.61462775      -0.10441038      -0.03402717      -0.17921571       0.40576399       0.02518566      -0.25846607 
3
Properties=species:S:1:pos:R:3:momenta:R:3:forces:R:3 energy=-2076.566281337764 pbc="F F F"
O       0.24065763       0.78403492      -0.17120902      -0.18911565      -0.20741360       0.10338432       0.31727399       0.13266121       0.41624327 
H       0.93732735       1.42797969       0.05331402      -0.02598155       0.01812892      -0.09592806      -0.55882125      -0.36738839      -0.47167571 
H      -0.04320393       0.93833763      -1.07731684       0.21509720       0.18928467      -0.00745626       0.24154726       0.23472719       0.05543244 
3
Properties=species:S:1:pos:R:3:momenta:R:3:forces:R:3 energy=-2076.571547669956 pbc="F F F"
O       0.20657346       0.79212981      -0.22274530       0.17303634       0.18747713      -0.22305165       0.74186902       0.44507538       0.09850990 
H       0.46751301       1.25256511       0.59133376      -0.31504201      -0.28919603       0.06902244      -0.29913217      -0.23090781      -0.17168010 
H       0.96759519       0.98526981      -0.79735148       0.14200567       0.10171891       0.15402921      -0.44273685      -0.21416757       0.07317020 
3
Properties=species:S:1:pos:R:3:momenta:R:3:forces:R:3 energy=-2076.522382459543 pbc="F F F"
O       0.27763055       0.86774165      -0.25262693       0.41608005       0.35973805       0.35935918      -1.24965864      -0.09476023      -2.04405724 
H      -0.41847048       0.18439284      -0.29614922      -0.16961755      -0.11517946      -0.43650666       0.78129591       0.50960518       0.49583075 
H       0.72575884       0.85332916       0.56441352      -0.24646250      -0.24455859       0.07714748       0.46836274      -0.41484494       1.54822649 
3
Properties=species:S:1:pos:R:3:momenta:R:3:forces:R:3 energy=-2076.565488363988 pbc="F F F"
O       0.27955734       0.88453561      -0.18661166      -0.19859426      -0.03759582       0.15716375       0.12046877       0.26983275      -0.04685872 
H       0.41927418       0.59089028      -1.09793724       0.19883249       0.11743470       0.03498964      -0.21457770      -0.20854604       0.46784828 
H      -0.14256787       0.18027764       0.31840550      -0.00023822      -0.07983888      -0.19215340       0.09410894      -0.06128672      -0.42098956 
3
Properties=species:S:1:pos:R:3:momenta:R:3:forces:R:3 energy=-2076.5566425367697 pbc="F F F"
O       0.26108496       0.87844959      -0.17384183       0.18893548      -0.06520895       0.04340745       0.64119774       1.30114446       0.24349367 
H       0.89028310       0.72525413      -0.88146170       0.04238098       0.18194888       0.02319413      -0.14474325      -0.30482746      -0.06232014 
H      -0.32038281       0.14251120      -0.10075309      -0.23131646      -0.11673993      -0.06660158      -0.49645448      -0.99631700      -0.18117353 
3
Properties=species:S:1:pos:R:3:momenta:R:3:forces:R:3 energy=-2076.507602024792 pbc="F F F"
O       0.28280447       0.84982085      -0.15282391       0.06302775      -0.06985786       0.19156300      -0.71749243      -0.22503050      -0.70190225 
H       0.89092775       0.52187391      -0.85529088      -0.15728941       0.00693944      -0.13825681      -1.16085090       0.32191014       0.58027267 
H      -0.66576003       0.80028757      -0.46052084       0.09426166       0.06291842      -0.05330619       1.87834333      -0.09687964       0.12162958 
3
Properties=species:S:1:pos:R:3:momenta:R:3:forces:R:3 energy=-2076.4941512553983 pbc="F F F"
O       0.31544273       0.85094828      -0.17301300       0.27539336       0.04993272      -0.17392007       1.69248944       0.63883133       0.67496646 
H       0.25073438       0.67186653      -1.08631600      -0.22748972       0.12509388       0.13009958       0.37957057      -0.20635355      -1.85492100 
H      -0.54360186       0.63240022       0.09094602      -0.04790364      -0.17502660       0.04382049      -2.07206001      -0.43247778       1.17995453 
3
Properties=species:S:1:pos:R:3:momenta:R:3:forces:R:3 energy=-2076.5775836947605 pbc="F F F"
O       0.32828899       0.82211992      -0.22975726      -0.26817941      -0.03274594      -0.04853552      -0.60142664       0.17026137      -0.03709422 
H      -0.42141933       1.23355429      -0.69164741      -0.01876270       0.07278813       0.08843836       0.41981368      -0.14632221       0.08322480 
H      -0.07534422       0.52827690       0.59692369       0.28694211      -0.04004219      -0.03990284       0.18161295      -0.02393916      -0.04613058 
3
Properties=species:S:1:pos:R:3:momenta:R:3:forces:R:3 energy=-2076.5161611761946 pbc="F F F"
O       0.27709887       0.81119577      -0.26541385      -0.22829808      -0.08279297      -0.07552996       1.26677039      -0.64996791       0.25710239 
H      -0.52456122       1.28918922      -0.06044396       0.04703471       0.09622240       0.13187775       0.01773744       0.10654410       0.64139391 
H       0.84028839       0.64603036       0.53166245       0.18126336      -0.01342943      -0.05634780      -1.28450782       0.54342381      -0.89849630 
3
Properties=species:S:1:pos:R:3:momenta:R:3:forces:R:3 energy=-2076.5252613858984 pbc="F F F"
O       0.22897859       0.78407254      -0.24285220      -0.03496716       0.10819310       0.29878726      -2.42416144       0.70192078      -0.59011823 
H      -0.01853007       1.66664407       0.06813143       0.15486313      -0.17832584      -0.11196438      -0.09714451      -0.27759541      -0.16360774 
H       1.09802341       0.69907602       0.04498810      -0.11989597       0.07013274      -0.18682288       2.52130596      -0.42432537       0.75372597 
3
Properties=species:S:1:pos:R:3:momenta:R:3:forces:R:3 energy=-2076.516503415701 pbc="F F F"
O       0.20214166       0.81067547      -0.20562102      -0.21940461       0.16594416       0.52757123      -0.15927178      -1.67885011      -2.56550046 
H       0.62362421       1.34627453       0.41936278       0.16154280      -0.09599220      -0.02052275       1.12817124       1.27805763       1.42745508 
H       0.88182567       0.59720327      -0.89717751       0.05786181      -0.06995195      -0.50704848      -0.96889946       0.40079247       1.13804537 
3
Properties=species:S:1:pos:R:3:momenta:R:3:forces:R:3 energy=-2076.562678721795 pbc="F F F"
O       0.22180830       0.84479547      -0.15774181       0.11893882       0.12734885      -0.27314434       0.42342929      -0.06566127      -1.21222698 
H       1.07021113       0.36715282      -0.11543473      -0.10933151      -0.15367722      -0.05982602      -0.48694517       0.26515430       0.03991621 
H       0.12308929       1.03477158      -1.12232001      -0.00960731       0.02632838       0.33297036       0.06351588      -0.19949302       1.17231077 
3
Properties=species:S:1:pos:R:3:momenta:R:3:forces:R:3 energy=-2076.5408430424686 pbc="F F F"
O       0.21976356       0.85203850      -0.17436014       0.21907185      -0.25657358      -0.26883696      -1.31527662       0.21964188       1.47882469 
H       0.67680818       0.04031000      -0.02254827      -0.19181834       0.06171974       0.16490722       0.56581712      -0.71355692      -0.07579028 
H       0.54894642       1.24665283      -0.95143992      -0.02725351       0.19485384       0.10392975       0.74945950       0.49391504      -1.40303441 
3
Properties=species:S:1:pos:R:3:momenta:R:3:forces:R:3 energy=-2076.5008021975527 pbc="F F F"
O       0.21631600       0.85813132      -0.23026138      -0.03511630      -0.15561134      -0.20479995       0.28800086       0.35064225      -0.15924198 
H       0.13903897       0.00069519       0.22523198      -0.30266055       0.16696898       0.12624257       0.77684362       0.69297530      -0.29282109 
H       1.14143546       1.18956221      -0.31195437       0.33777685      -0.01135764       0.07855738      -1.06484448      -1.04361754       0.45206307 
3
Properties=species:S:1:pos:R:3:momenta:R:3:forces:R:3 energy=-2076.5796361658245 pbc="F F F"
O       0.24526307       0.86004121      -0.26253749       0.20703114      -0.29229677       0.10074974       0.04406670      -0.00712131      -0.10540313 
H      -0.14418734       0.93872385       0.61486194       0.21397685       0.26198071      -0.04645631       0.14760107      -0.11621461      -0.03567932 
H       0.96521317       0.22121981      -0.18929709      -0.42100799       0.03031606      -0.05429343      -0.19166777       0.12333592       0.14108245 
3
Properties=species:S:1:pos:R:3:momenta:R:3:forces:R:3 energy=-2076.539427130923 pbc="F F F"
O       0.23410935       0.85771588      -0.25302689       0.01217925       0.33555282      -0.04093975      -0.28754209       1.95592848      -0.47994594 
H       0.73641075       1.26867071       0.45673068       0.11155574      -0.00488480       0.01318365       0.00371560      -0.43905226       0.02010938 
H       0.26164721      -0.07181943      -0.18211831      -0.12373499      -0.33066802       0.02775610       0.28382649      -1.51687622       0.45983656 
3
Properties=species:S:1:pos:R:3:momenta:R:3:forces:R:3 energy=-2076.535974561666 pbc="F F F"
O       0.23490570       0.87101111      -0.24868008      -0.08534389      -0.21818088       0.10954340      -1.75520159      -1.54918225      -0.37151333 
H       1.04618870       1.02976822       0.19626478       0.08035593       0.06917622      -0.04268372       1.11899524       0.04844260       0.69730960 
H      -0.06077049      -0.04393919       0.00935499       0.00498796       0.14900466      -0.06685967       0.63620635       1.50073964      -0.32579627 
3
Properties=species:S:1:pos:R:3:momenta:R:3:forces:R:3 energy=-2076.422032364776 pbc="F F F"
O       0.21441429       0.86733746      -0.20873931      -0.04071121       0.00342229       0.14738418       2.30747733       4.04523445      -1.02256265 
H       1.19272839       1.06544889      -0.38457151      -0.02546506       0.03273628      -0.06207764      -2.29783137      -0.77875506       0.46623743 
H       0.11792989      -0.02131145      -0.04374964       0.06617627      -0.03615857      -0.08530655      -0.00964596      -3.26647939       0.55632522 
3
Properties=species:S:1:pos:R:3:momenta:R:3:forces:R:3 energy=-2076.44995824 pbc="F F F"
O       0.20964505       0.84485410      -0.23368200      -0.20233467       0.23171431      -0.22888716      -2.79212524      -3.46195724      -1.05251007 
H       0.83003459       1.44860457       0.00800696      -0.02453241      -0.14530194       0.04067304       2.93626990       2.56206861       1.15787919 
H       0.55632129      -0.04761084      -0.04043706       0.22686708      -0.08641236       0.18821412      -0.14414466       0.89988864      -0.10536912 
3
Properties=species:S:1:pos:R:3:momenta:R:3:forces:R:3 energy=-2076.461747932866 pbc="F F F"
O       0.26970673       0.80353566      -0.27785399       0.27566150      -0.26120624       0.12992538      -0.23195484       1.00148651       2.82925657 
H      -0.04368620       1.70379039       0.06251375      -0.26536414       0.13780662      -0.11553733       0.60123951      -1.75813976      -0.89146754 
H       0.47674158       0.35301070       0.60615501      -0.01029736       0.12339962      -0.01438805      -0.36928467       0.75665325      -1.93778903 
3
Properties=species:S:1:pos:R:3:momenta:R:3:forces:R:3 energy=-2076.4858607332476 pbc="F F F"
O       0.26411362       0.79124509      -0.25043041      -0.10812254       0.16654284       0.32507939      -0.52431056      -1.18125562      -1.96400730 
H      -0.35197708       1.50998949      -0.22214632       0.19457259      -0.14621798      -0.18401131      -0.01801231       0.61994488       0.66495119 
H       0.87380639       0.74188784       0.45554734      -0.08645005      -0.02032486      -0.14106808       0.54232287       0.56131074       1.29905611 
3
Properties=species:S:1:pos:R:3:momenta:R:3:forces:R:3 energy=-2076.5489198229648 pbc="F F F"
O       0.24840266       0.79154179      -0.25838863       0.03178858      -0.02316363      -0.40189261      -0.25674449      -1.34023276       1.03600663 
H       0.48960332       1.70461809      -0.33821989       0.08110289      -0.06082827       0.20202570       0.22116651       0.71440251       0.24395470 
H       0.28159077       0.54254988       0.69793389      -0.11289147       0.08399191       0.19986691       0.03557798       0.62583025      -1.27996132 
3
Properties=species:S:1:pos:R:3:momenta:R:3:forces:R:3 energy=-2076.5310486788517 pbc="F F F"
O       0.23301377       0.78873584      -0.26218355      -0.14393017       0.06582576       0.24101434       0.70744973       0.93158411       0.92968155 
H       0.80871973       1.57937977      -0.28714543       0.17123970       0.02140571      -0.07075494      -0.33650097      -0.43554592      -0.62391022 
H       0.20672726       0.71232432       0.70709254      -0.02730953      -0.08723147      -0.17025941      -0.37094876      -0.49603819      -0.30577133 
3
Properties=species:S:1:pos:R:3:momenta:R:3:forces:R:3 energy=-2076.5027779066845 pbc="F F F"
O       0.22892153       0.85963103      -0.24276824       0.15226875       0.16636494       0.06918278      -0.77843136       0.28641816      -0.42935872 
H       1.16434289       1.06636013      -0.15894705       0.06141671      -0.07123579       0.07610456      -0.15201806      -0.66310452       0.48015777 
H      -0.08394377       0.10009385       0.27073388      -0.21368546      -0.09512915      -0.14528735       0.93044942       0.37668637      -0.05079905 
3
Properties=species:S:1:pos:R:3:momenta:R:3:forces:R:3 energy=-2076.568142880872 pbc="F F F"
O       0.26916306       0.87786513      -0.24887569       0.33968644       0.15239715      -0.28764186       1.02930595       0.46456104       0.10948609 
H       0.94316787       0.54541721       0.36926106      -0.38859269      -0.22625271       0.17250691      -0.60223482       0.05224436      -0.34220058 
H      -0.50148332       0.33162476      -0.16053665       0.04890625       0.07385556       0.11513496      -0.42707113      -0.51680540       0.23271449 
3
Properties=species:S:1:pos:R:3:momenta:R:3:forces:R:3 energy=-2076.458129934817 pbc="F F F"
O       0.30534789       0.84167125      -0.27061561      -0.18544114      -0.34096199       0.37916307       0.47467403      -0.55782874       1.63725011 
H       0.49089437       0.53945560       0.64796252       0.20488467       0.09163383      -0.05287656       0.86712944       0.14505471      -0.86235216 
H      -0.62353622       0.91205650      -0.09418155      -0.01944353       0.24932815      -0.32628651      -1.34180347       0.41277403      -0.77489795 
3
Properties=species:S:1:pos:R:3:momenta:R:3:forces:R:3 energy=-2076.4536369383513 pbc="F F F"
O       0.26714820       0.79255917      -0.24987708      -0.27419997      -0.06524410       0.33524408       0.06430843      -0.34648402      -1.56658045 
H       0.26219946       0.48767960       0.65244080       0.07026854      -0.07762788      -0.05388296      -0.06874969       0.87664238       0.48111435 
H       0.21146497       1.74334051      -0.42782222       0.20393143       0.14287198      -0.28136112       0.00444125      -0.53015836       1.08546610 
3
Properties=species:S:1:pos:R:3:momenta:R:3:forces:R:3 energy=-2076.481887005702 pbc="F F F"
O       0.26847455       0.76835391      -0.22467088       0.19971380      -0.21207548      -0.08267091      -0.62245890       0.38903975       1.44839084 
H      -0.10052235       1.13292222       0.64408736      -0.11822125       0.22722007       0.03838641       0.96495193      -0.33352191      -2.22494008 
H       0.55313499       1.48228446      -0.81954224      -0.08149255      -0.01514459       0.04428450      -0.34249303      -0.05551784       0.77654924 
3
Properties=species:S:1:pos:R:3:momenta:R:3:forces:R:3 energy=-2076.4566884276974 pbc="F F F"
O       0.28194165       0.75962049      -0.22089990      -0.07349101       0.15597055       0.08964934       0.08032439      -0.50704560      -0.30305409 
H       0.29964008       1.31066455       0.53949746       0.25420331      -0.12239603      -0.10338772       0.41688738       0.17655420       1.93184388 
H      -0.06077768       1.44315918      -0.77480546      -0.18071230      -0.03357452       0.01373838      -0.49721177       0.33049140      -1.62878979 
3
Properties=species:S:1:pos:R:3:momenta:R:3:forces:R:3 energy=-2076.4813475841106 pbc="F F F"
O       0.25351300       0.77332828      -0.18939371      -0.12700382       0.39334493      -0.11035423      -1.70975390      -0.81437317      -1.84994304 
H       0.84219169       1.34551503       0.26820455       0.25530350      -0.09415360       0.15901938       0.56801358       1.13838236       0.08117847 
H      -0.15210899       1.19073836      -1.00357951      -0.12829968      -0.29919134      -0.04866515       1.14174032      -0.32400918       1.76876457 
3
Properties=species:S:1:pos:R:3:momenta:R:3:forces:R:3 energy=-2076.4104096058727 pbc="F F F"
O       0.25195724       0.81110585      -0.15818101       0.20689988       0.15288529       0.25543182       2.92602904       0.41270053       3.20805236 
H       1.09425952       1.22653223      -0.42830705      -0.19786098      -0.16324678      -0.15557193      -1.24319037      -0.41193571      -0.41097262 
H      -0.37948376       0.71011452      -0.80247657      -0.00903889       0.01036150      -0.09985989      -1.68283868      -0.00076481      -2.79707974 
3
Properties=species:S:1:pos:R:3:momenta:R:3:forces:R:3 energy=-2076.463653806207 pbc="F F F"
O       0.23234522       0.82077322      -0.14713929      -0.35961123       0.04735956       0.07246573      -2.83473324       1.20652016      -1.76524435 
H       1.11302829       0.64301358      -0.35542360       0.27485810      -0.09269302       0.00912757       2.55215531      -0.62389833      -0.18599343 
H      -0.08697013       1.14019255      -1.05061448       0.08475313       0.04533346      -0.08159330       0.28257793      -0.58262183       1.95123778 
3
Properties=species:S:1:pos:R:3:momenta:R:3:forces:R:3 energy=-2076.506725804448 pbc="F F F"
O       0.19886761       0.82326616      -0.20146081       0.23996734       0.26097082      -0.45299012       0.99470634      -1.28884189       2.18725295 
H       0.95008688       0.48190192       0.38728804      -0.19929221      -0.11891791       0.25265217      -1.61513630       0.86637526      -1.48860260 
H       0.60732867       1.26173620      -0.93113365      -0.04067513      -0.14205291       0.20033795       0.62042996       0.42246663      -0.69865035 
3
Properties=species:S:1:pos:R:3:momenta:R:3:forces:R:3 energy=-2076.515287633423 pbc="F F F"
O       0.20821694       0.84311666      -0.23036766      -0.34204902       0.09663023       0.23158062       0.08945259       0.74704907      -2.81284239 
H       0.35544092       0.58314093       0.64491199       0.03117398       0.01289840      -0.16265944       0.72605886      -0.63150407       1.91212683 
H       1.05358186       0.84542949      -0.72994739       0.31087504      -0.10952863      -0.06892118      -0.81551145      -0.11554500       0.90071556 
3
Properties=species:S:1:pos:R:3:momenta:R:3:forces:R:3 energy=-2076.5231483374455 pbc="F F F"
O       0.20939228       0.85768307      -0.24275549       0.20720165       0.06996047      -0.28057573      -0.55469799       0.10226623       2.24623635 
H       0.39410203       0.69560677       0.72122832       0.08322596      -0.08657272       0.29613285      -0.60508593       0.38900837      -1.25994337 
H       0.99626574       0.50176536      -0.60964383      -0.29042761       0.01661226      -0.01555712       1.15978392      -0.49127460      -0.98629298 
3
Properties=species:S:1:pos:R:3:momenta:R:3:forces:R:3 energy=-2076.53183822236 pbc="F F F"
O       0.29729993       0.85717839      -0.25578571       0.48880571      -0.36406170       0.32259768       0.09492634       0.02063750       1.14279442 
H       0.45850483       0.93739471       0.72488689       0.00599098       0.14301235      -0.38924767      -0.58172933      -0.37875994      -1.64134206 
H      -0.46340931       0.26798767      -0.40648647      -0.49479670       0.22104935       0.06664999       0.48680299       0.35812244       0.49854764 
3
Properties=species:S:1:pos:R:3:momenta:R:3:forces:R:3 energy=-2076.4402527326333 pbc="F F F"
O       0.22846432       0.77783730      -0.19549427      -0.51364478       0.23966107       0.00965865      -3.71761885      -0.70191603      -2.68941883 
H       0.96644408       1.01427418       0.25185888       0.18558343      -0.08519690      -0.13287772       3.67530337       1.15081037       2.25170694 
H       0.12121193       1.45041192      -0.89040554       0.32806136      -0.15446418       0.12321907       0.04231548      -0.44889434       0.43771189 
3
Properties=species:S:1:pos:R:3:momenta:R:3:forces:R:3 energy=-2076.5092237398057 pbc="F F F"
O       0.26749181       0.88276873      -0.16800749       0.43520624       0.03149072      -0.09574889       0.03256673      -2.17120049       0.02222115 
H       0.30630239      -0.10669569       0.06293824      -0.36500422      -0.26203452       0.11060188      -0.10226855       2.29958556      -0.64793813 
H       0.16190831       0.90590761      -1.13775585      -0.07020202       0.23054379      -0.01485298       0.06970183      -0.12838508       0.62571698 
3
Properties=species:S:1:pos:R:3:momenta:R:3:forces:R:3 energy=-2076.526906021525 pbc="F F F"
O       0.32053220       0.81221735      -0.20325953      -0.17413880      -0.54783221       0.27761499       0.29842311      -0.71747490       0.60911551 
H      -0.42300197       0.40803395       0.28426681       0.24097023       0.36861160      -0.30679982       0.32391383       0.78589763      -0.77027760 
H       0.04935430       1.51097109      -0.79956310      -0.06683143       0.17922062       0.02918483      -0.62233693      -0.06842273       0.16116208 
3
Properties=species:S:1:pos:R:3:momenta:R:3:forces:R:3 energy=-2076.44277402396 pbc="F F F"
O       0.32523611       0.79066755      -0.21592501       0.17795586       0.01191262      -0.12540661       0.88053359       1.04343711      -1.44854553 
H      -0.40721350       0.68698929       0.33725562      -0.17309175       0.18670257      -0.00492930      -1.67787522      -1.13718521       2.03443809 
H      -0.04109472       1.57405466      -0.65152508      -0.00486411      -0.19861519       0.13033590       0.79734163       0.09374810      -0.58589256 
3
Properties=species:S:1:pos:R:3:momenta:R:3:forces:R:3 energy=-2076.5723843469864 pbc="F F F"
O       0.32158139       0.79835727      -0.20912808      -0.50340476       0.07988233       0.13389429      -0.63667951      -0.40132765       0.05982570 
H      -0.56688786       0.39095514      -0.13855451       0.32713814      -0.29924898      -0.22712468       0.77254152       0.51861277      -0.07527202 
H       0.17658740       1.74803744      -0.28359610       0.17626662       0.21936666       0.09323039      -0.13586201      -0.11728512       0.01544631 
3
Properties=species:S:1:pos:R:3:momenta:R:3:forces:R:3 energy=-2076.4188953167645 pbc="F F F"
O       0.29304549       0.80445675      -0.17395469      -0.07337384      -0.05134020       0.37858126       1.17188198      -0.72960875       1.94434619 
H       0.25623939       0.45766649      -1.04776656       0.11933088       0.17550990      -0.17440861      -0.69596002       0.50056408      -1.00685106 
H      -0.19361733       1.58451499       0.06734315      -0.04595704      -0.12416971      -0.20417266      -0.47592196       0.22904467      -0.93749513 
3
Properties=species:S:1:pos:R:3:momenta:R:3:forces:R:3 energy=-2076.5528834362012 pbc="F F F"
O       0.26131401       0.81490032      -0.14535140      -0.14798867       0.06399145       0.23090522      -1.65102657      -0.08518680      -0.49484407 
H       1.05265992       1.00958954      -0.63652028      -0.10699884       0.14512985       0.13143798       0.39955597       0.13415621      -0.41770974 
H      -0.48639501       0.86683138      -0.79789520       0.25498751      -0.20912131      -0.36234320       1.25147060      -0.04896941       0.91255381 
3
Properties=species:S:1:pos:R:3:momenta:R:3:forces:R:3 energy=-2076.5801498075384 pbc="F F F"
O       0.19909619       0.81074479      -0.21607860      -0.13170005       0.15829317      -0.27759042       0.24768952       0.03471910      -0.03387031 
H       0.61415460       1.30788563       0.49610586      -0.03282509      -0.10361106       0.20651209      -0.11884035       0.03274375       0.10278848 
H       0.93963302       0.63449196      -0.80793765       0.16452514      -0.05468211       0.07107832      -0.12884917      -0.06746285      -0.06891817 
3
Properties=species:S:1:pos:R:3:momenta:R:3:forces:R:3 energy=-2076.558694030319 pbc="F F F"
O       0.22496267       0.84803482      -0.25758020       0.09344429       0.03305481      -0.33192370      -0.51613439       0.32832634      -1.11744492 
H       0.01561861       0.77716944       0.65476220      -0.10280573      -0.06411344       0.17413265      -0.40692077      -0.06442837       1.28268512 
H       1.12761562       0.57333984      -0.30787949       0.00936144       0.03105863       0.15779105       0.92305516      -0.26389797      -0.16524020 
3
Properties=species:S:1:pos:R:3:momenta:R:3:forces:R:3 energy=-2076.5668858079553 pbc="F F F"
O       0.26816937       0.88243369      -0.24076680       0.07000790      -0.17167465       0.29982207      -0.32470601       0.36535428      -0.04861192 
H      -0.49799073       0.59069996       0.27512224      -0.01874641       0.17039220      -0.18756187       0.53388796      -0.16183002      -0.15994048 
H       0.95544723       0.21382961      -0.19510230      -0.05126149       0.00128245      -0.11226019      -0.20918195      -0.20352426       0.20855240 
3
Properties=species:S:1:pos:R:3:momenta:R:3:forces:R:3 energy=-2076.5379322632816 pbc="F F F"
O       0.30265277       0.87340366      -0.22209177      -0.04162449       0.08347904       0.04105464      -0.41386009       2.05439699      -0.63097848 
H      -0.65993954       0.92570194      -0.25771908       0.03625049       0.00713643      -0.10551589       0.29011248      -0.37335808       0.11908763 
H       0.57007459       0.02215263       0.04132849       0.00537399      -0.09061547       0.06446125       0.12374761      -1.68103891       0.51189086 
3
Properties=species:S:1:pos:R:3:momenta:R:3:forces:R:3 energy=-2076.558714449063 pbc="F F F"
O       0.29361826       0.88122414      -0.19750717      -0.02422268      -0.14648639       0.16906605       1.02122144       0.12759627       0.71312460 
H      -0.47776699       0.82031597      -0.74272527       0.18362824      -0.00599412      -0.06119088      -0.61080811      -0.42394441      -0.36230922 
H       0.53129801       0.00341173       0.13612742      -0.15940556       0.15248051      -0.10787517      -0.41041332       0.29634814      -0.35081538 
3
Properties=species:S:1:pos:R:3:momenta:R:3:forces:R:3 energy=-2076.562369287818 pbc="F F F"
O       0.30376861       0.87758839      -0.20024158       0.28179579       0.16407034       0.04220574       0.74843907       1.07859242      -0.19334879 
H      -0.14657690       0.64170840      -0.99926596      -0.05806806      -0.11337365      -0.09332024      -0.38223946      -0.20572987      -0.66592547 
H       0.03900137       0.23972600       0.43606870      -0.22372773      -0.05069669       0.05111450      -0.36619960      -0.87286255       0.85927426 
3
Properties=species:S:1:pos:R:3:momenta:R:3:forces:R:3 energy=-2076.575698152679 pbc="F F F"
O       0.30920148       0.83489773      -0.16000023      -0.55212412      -0.32971625      -0.11698153      -0.31536888       0.01649732      -0.70272599 
H       0.41648811       1.02602712      -1.11213118       0.24840301       0.15697065       0.20574061      -0.04318732      -0.12823920       0.69387086 
H      -0.61029432       0.53299435      -0.08977773       0.30372111       0.17274560      -0.08875908       0.35855620       0.11174188       0.00885513 
3
Properties=species:S:1:pos:R:3:momenta:R:3:forces:R:3 energy=-2076.5418864041535 pbc="F F F"
O       0.27778590       0.81079003      -0.15466934       0.11326167       0.05556261       0.22185176       0.06387841      -0.60212502       1.38232952 
H       0.84194128       1.34669280      -0.69071925       0.03881141       0.11112069      -0.07812365       0.10135661       0.42104838      -0.80337649 
H      -0.53711857       0.59496677      -0.59580167      -0.15207308      -0.16668329      -0.14372810      -0.16523503       0.18107664      -0.57895303 
3
Properties=species:S:1:pos:R:3:momenta:R:3:forces:R:3 energy=-2076.5636254672218 pbc="F F F"
O       0.27096605       0.80230040      -0.14763426      -0.10894937      -0.15863672       0.00118422       0.51898711       1.08910207      -0.55161268 
H       0.67607750       1.62214416      -0.52762616      -0.05711024      -0.03788718       0.02842851      -0.53298245      -1.08976708       0.51854378 
H      -0.26300999       0.45426301      -0.87055575       0.16605961       0.19652390      -0.02961272       0.01399533       0.00066500       0.03306890 
3
Properties=species:S:1:pos:R:3:momenta:R:3:forces:R:3 energy=-2076.5204642462745 pbc="F F F"
O       0.31258111       0.78543672      -0.18890639       0.42894104       0.09664019      -0.30064198      -1.11284706      -1.81240267      -1.61445609 
H       0.19573818       1.66730762       0.08163941      -0.21738834      -0.05497079       0.32208052      -0.03391468       1.90196210       0.75410785 
H      -0.44318594       0.67676024      -0.82474915      -0.21155270      -0.04166940      -0.02143854       1.14676174      -0.08955944       0.86034824 
3
Properties=species:S:1:pos:R:3:momenta:R:3:forces:R:3 energy=-2076.515061512683 pbc="F F F"
O       0.31162487       0.85085204      -0.24448754      -0.10115663       0.07465983       0.04988471       1.62571210      -0.46251586       1.98217305 
H       0.34207020       0.49751668       0.69361623       0.02013064      -0.15075827      -0.08222408      -0.38055534       0.65171660      -1.88457877 
H      -0.57434044       0.80827764      -0.55454054       0.08102599       0.07609844       0.03233937      -1.24515675      -0.18920075      -0.09759428 
3
Properties=species:S:1:pos:R:3:momenta:R:3:forces:R:3 energy=-2076.5132491609575 pbc="F F F"
O       0.32208415       0.84373079      -0.23349250       0.29220799      -0.28254434       0.13658931       0.48907287       1.68188887      -2.14435001 
H       0.15191181       0.28961762       0.47381863      -0.10554092       0.07537143      -0.16569722      -0.37587353      -1.83890382       2.32987237 
H      -0.55019202       1.12920530      -0.50925655      -0.18666707       0.20717291       0.02910792      -0.11319934       0.15701494      -0.18552236 
3
Properties=species:S:1:pos:R:3:momenta:R:3:forces:R:3 energy=-2076.5573251409733 pbc="F F F"
O       0.31819887       0.82879569      -0.17481730      -0.15609965       0.27324376       0.30694299       0.01479597      -1.52057115      -0.27076519 
H      -0.12982495       0.05804677      -0.60081439      -0.00929371      -0.18351472      -0.38129627       0.45309191       1.15937526       0.50080879 
H      -0.20678802       1.59782650      -0.36591763       0.16539336      -0.08972903       0.07435327      -0.46788788       0.36119589      -0.23004360 
3
Properties=species:S:1:pos:R:3:momenta:R:3:forces:R:3 energy=-2076.58087592215 pbc="F F F"
O       0.25686281       0.79857942      -0.15237196      -0.30455855      -0.20910842      -0.32565840       0.09267268       0.20348985       0.30992791 
H       0.07064277       0.43521269      -1.01833364       0.10765590       0.08873693       0.25333632      -0.01675904      -0.00121376      -0.24608304 
H       0.56627166       1.70025399      -0.30465148       0.19690265       0.12037149       0.07232208      -0.07591365      -0.20227609      -0.06384488 
3
Properties=species:S:1:pos:R:3:momenta:R:3:forces:R:3 energy=-2076.5348691578306 pbc="F F F"
O       0.22150403       0.81905229      -0.16671042       0.14149572       0.34700060       0.04179845      -0.46126901       1.35223590       1.86404884 
H       0.36102361       0.24886581      -0.88518374       0.00986138      -0.02898647      -0.11027698       0.55091442      -0.94886535      -1.58709344 
H       0.83710616       1.56165496      -0.21022091      -0.15135710      -0.31801413       0.06847853      -0.08964541      -0.40337055      -0.27695541 
3
Properties=species:S:1:pos:R:3:momenta:R:3:forces:R:3 energy=-2076.5427271804706 pbc="F F F"
O       0.23975611       0.78714821      -0.16287842      -0.22918749      -0.39095823      -0.01478529       0.42446493       0.77558624      -0.99535740 
H       0.04964115       0.77246016      -1.13574577       0.03412705       0.11421090       0.03278535       0.37424564       0.16096322       1.35202010 
H       0.85879120       1.54444286      -0.02048044       0.19506045       0.27674734      -0.01800006      -0.79871058      -0.93654946      -0.35666270 
3
Properties=species:S:1:pos:R:3:momenta:R:3:forces:R:3 energy=-2076.5449167270954 pbc="F F F"
O       0.25101350       0.76269633      -0.20002480       0.29262327       0.27758316      -0.00961790       0.95957385      -0.03820088       1.73371040 
H      -0.00742706       1.29690923      -0.92173937      -0.01824633       0.01851559       0.11950092      -0.59854946       0.76728263      -1.44295530 
H       0.73718193       1.40809466       0.35510129      -0.27437693      -0.29609874      -0.10988302      -0.36102438      -0.72908174      -0.29075510 
3
Properties=species:S:1:pos:R:3:momenta:R:3:forces:R:3 energy=-2076.5636505844736 pbc="F F F"
O       0.30044129       0.78834052      -0.24318881      -0.10940832       0.05712663      -0.26446333      -0.57319188       0.24202360      -1.38627644 
H      -0.41302046       1.37316326      -0.57111369      -0.06826884       0.06398791      -0.08235335       0.64081016      -0.49206920       0.45815500 
H       0.35825623       0.92481541       0.68957581       0.17767716      -0.12111454       0.34681668      -0.06761828       0.25004560       0.92812143 
3
Properties=species:S:1:pos:R:3:momenta:R:3:forces:R:3 energy=-2076.4499655850877 pbc="F F F"
O       0.27464822       0.78184069      -0.24157414      -0.15034213       0.08439986       0.12904305       2.43319204      -0.57717990       0.70552325 
H      -0.56678010       1.20273392      -0.30868332       0.22385933      -0.10691995       0.16284145      -0.50584616       0.93338652       0.50342835 
H       0.92140407       1.19841016       0.40151746      -0.07351721       0.02252008      -0.29188450      -1.92734587      -0.35620662      -1.20895160 
3
Properties=species:S:1:pos:R:3:momenta:R:3:forces:R:3 energy=-2076.549680190425 pbc="F F F"
O       0.24421656       0.77146474      -0.23751514      -0.16594102      -0.39557722      -0.12984961      -1.33932677      -0.69510679       1.12439403 
H      -0.05872798       1.20617158       0.57705383       0.21264558       0.28885320       0.24593166       0.00790019      -0.34892584      -0.34075785 
H       0.89636401       1.35965981      -0.54864428      -0.04670456       0.10672402      -0.11608206       1.33142659       1.04403263      -0.78363618 
3
Properties=species:S:1:pos:R:3:momenta:R:3:forces:R:3 energy=-2076.5305932839256 pbc="F F F"
O       0.29696884       0.77357065      -0.18529185       0.15553608       0.40071506       0.07316806      -1.00721915       1.14469230      -1.01331137 
H       0.24918624       1.67180103       0.22107964       0.06839845      -0.09216882      -0.10052304       0.03100736      -1.02800180      -0.50340132 
H      -0.24883576       0.86060534      -1.02155942      -0.22393454      -0.30854623       0.02735498       0.97621179      -0.11669050       1.51671268 
3
Properties=species:S:1:pos:R:3:momenta:R:3:forces:R:3 energy=-2076.551587610216 pbc="F F F"
O       0.32064162       0.83998142      -0.19315052       0.07687497       0.41676055      -0.04947130       1.22972181       0.03260661       0.70640148 
H      -0.07963338       1.16261369      -0.98507679      -0.20093842      -0.49284469      -0.00822719      -0.71461982       0.08971202      -0.59375327 
H      -0.29575092       0.31571941       0.30933005       0.12406345       0.07608413       0.05769848      -0.51510199      -0.12231863      -0.11264820 
3
Properties=species:S:1:pos:R:3:momenta:R:3:forces:R:3 energy=-2076.517663819843 pbc="F F F"
O       0.29110916       0.88984607      -0.22701151      -0.22846123       0.18164695      -0.07850029      -0.72566688      -0.86109572      -2.35904731 
H      -0.13111766       0.16475262      -0.76711100       0.03570067      -0.18985853      -0.16235871       0.70719692       1.29979299       0.58764162 
H       0.22447313       0.52212761       0.62880671       0.19276057       0.00821159       0.24085900       0.01846995      -0.43869727       1.77140569 
3
Properties=species:S:1:pos:R:3:momenta:R:3:forces:R:3 energy=-2076.521195056428 pbc="F F F"
O       0.25520410       0.88995685      -0.21079041      -0.01975555      -0.34830213       0.02759063       0.76877597       0.41474346       2.10318097 
H       0.04306704       0.33187463      -0.93898050       0.09714775       0.23559244       0.11098808      -0.09404156      -0.98071856      -0.56718261 
H       0.62017450       0.35324723       0.54321453      -0.07739220       0.11270969      -0.13857871      -0.67473441       0.56597510      -1.53599836 
3
Properties=species:S:1:pos:R:3:momenta:R:3:forces:R:3 energy=-2076.5473050171395 pbc="F F F"
O       0.26984151       0.88870660      -0.19404693       0.25586800       0.30053043       0.37507528       0.94265313       0.78180648      -1.36913129 
H       0.60855280       0.44826959      -1.00281914       0.13034174      -0.15464829      -0.22303608      -0.50681959       0.18929784       1.00386948 
H      -0.17763667       0.25669630       0.34130027      -0.38620974      -0.14588213      -0.15203919      -0.43583354      -0.97110431       0.36526182 
3
Properties=species:S:1:pos:R:3:momenta:R:3:forces:R:3 energy=-2076.555286474191 pbc="F F F"
O       0.27027649       0.82826141      -0.14718757      -0.16986173      -0.24979049      -0.27145397      -1.30244480       0.57339740       1.14991039 
H       0.92232317       0.54016992      -0.75162727       0.03077782       0.02931986       0.27309269       0.90998221      -0.41300238      -1.14919810 
H      -0.49831093       1.12418343      -0.65364461       0.13908392       0.22047062      -0.00163872       0.39246259      -0.16039503      -0.00071229 
3
Properties=species:S:1:pos:R:3:momenta:R:3:forces:R:3 energy=-2076.544665111708 pbc="F F F"
O       0.23009633       0.78018557      -0.19806054       0.00533051      -0.05175573      -0.15844682      -0.19381297      -0.53026943       0.26313252 
H       1.04125906       0.99959202       0.27996164      -0.11567125       0.18532530       0.32942075      -0.30527576       0.35992202      -0.52932918 
H       0.02049354       1.42782218      -0.87777640       0.11034074      -0.13356957      -0.17097393       0.49908874       0.17034741       0.26619666 
3
Properties=species:S:1:pos:R:3:momenta:R:3:forces:R:3 energy=-2076.5488933690895 pbc="F F F"
O       0.23015600       0.77730169      -0.21062262      -0.22997175       0.00220939      -0.14740317       0.42291819      -0.52970365      -0.19072336 
H      -0.12206562       1.64084078       0.02245450       0.14891297      -0.06712788      -0.28667749       0.48120726       0.10642356      -0.09238457 
H       1.18287121       0.83234647      -0.42088367       0.08105878       0.06491849       0.43408066      -0.90412545       0.42328008       0.28310793 
3
Properties=species:S:1:pos:R:3:momenta:R:3:forces:R:3 energy=-2076.5467911750134 pbc="F F F"
O       0.27553218       0.76374176      -0.20876210       0.18537617      -0.06136750       0.25020704       1.56343751      -0.18286096      -1.51084075 
H       0.68443944       1.47189138      -0.74616756       0.24858988      -0.07474845       0.07446304      -0.28514060      -0.64907970       0.40396573 
H      -0.34384567       1.21651939       0.31820811      -0.43396605       0.13611595      -0.32467008      -1.27829692       0.83194066       1.10687502 
3
Properties=species:S:1:pos:R:3:momenta:R:3:forces:R:3 energy=-2076.450881056714 pbc="F F F"
O       0.22282684       0.84944906      -0.16812201       0.02617527       0.09776790      -0.16477993      -1.89732923       0.74649619      -2.47819475 
H       1.04347966       0.48769149       0.11156590      -0.31280380      -0.04201061       0.34359276       1.17379685      -0.54709993      -0.20455528 
H       0.13365443       0.84037095      -1.18456582       0.28662853      -0.05575728      -0.17881283       0.72353238      -0.19939626       2.68275003 
3
Properties=species:S:1:pos:R:3:momenta:R:3:forces:R:3 energy=-2076.562805787892 pbc="F F F"
O       0.24847740       0.86885934      -0.25920932       0.70183910      -0.13157209      -0.04639234      -1.61539693      -0.29736798       0.14055862 
H      -0.34422415       0.32895469       0.30556967      -0.22486915       0.01168271      -0.00519609       0.56043900       0.51261695      -0.53654241 
H       1.11423197       0.69102740       0.06717045      -0.47696995       0.11988938       0.05158843       1.05495793      -0.21524897       0.39598379 
3
Properties=species:S:1:pos:R:3:momenta:R:3:forces:R:3 energy=-2076.5579852046526 pbc="F F F"
O       0.27525982       0.85507908      -0.26279073      -0.42096962      -0.14600649       0.01497102       0.39143738       0.53471500      -0.97537034 
H      -0.56641221       0.49820110      -0.00777980       0.15290219       0.06806403      -0.10577889      -0.33946607      -0.31617015       0.50303501 
H       0.91132882       0.74050155       0.43736413       0.26806743       0.07794247       0.09080787      -0.05197131      -0.21854484       0.47233533 
3
Properties=species:S:1:pos:R:3:momenta:R:3:forces:R:3 energy=-2076.5563339129303 pbc="F F F"
O       0.28300414       0.80136143      -0.26067157       0.03681140      -0.08234104      -0.09812152      -0.28040832      -1.26110800      -0.74962838 
H      -0.37881350       0.46015312       0.34798329       0.12657034       0.04100374       0.28911163       0.13057000       0.32768678       0.11486552 
H       0.60081203       1.63115744       0.04796564      -0.16338174       0.04133730      -0.19099011       0.14983833       0.93342122       0.63476286 
3
Properties=species:S:1:pos:R:3:momenta:R:3:forces:R:3 energy=-2076.5585312149906 pbc="F F F"
O       0.26819376       0.76863855      -0.24291730      -0.01748681      -0.15809970      -0.04516912      -0.18490231       1.45391785      -0.35107329 
H       0.31439612       0.92251235       0.70799750       0.03326247       0.09344781       0.05330701       0.01740880      -0.15026265       0.01073238 
H       0.14267321       1.68817645      -0.59384478      -0.01577566       0.06465189      -0.00813789       0.16749351      -1.30365520       0.34034092 
3
Properties=species:S:1:pos:R:3:momenta:R:3:forces:R:3 energy=-2076.4961595697023 pbc="F F F"
O       0.21548515       0.80312888      -0.17277507       0.06777704       0.34913164       0.28700093      -0.59030693      -1.50894668       1.82318572 
H       1.14457944       0.65591989      -0.14123784      -0.04046783      -0.21462404      -0.32855374       1.18568179      -0.43603383       0.32570106 
H       0.14908211       1.40733760      -0.85790853      -0.02730920      -0.13450760       0.04155281      -0.59537486       1.94498050      -2.14888678 
3
Properties=species:S:1:pos:R:3:momenta:R:3:forces:R:3 energy=-2076.430792885333 pbc="F F F"
O       0.32203959       0.83948002      -0.19002972       0.18582888      -0.31377130      -0.28172201      -1.26886697       0.54024753      -0.43180234 
H      -0.04512605      -0.07739443      -0.29935442      -0.09707922      -0.06476293       0.16129779       0.00694278       1.76735526      -0.02341204 
H      -0.35244698       1.56368569      -0.42592572      -0.08874966       0.37853423       0.12042423       1.26192420      -2.30760279       0.45521438 
3
Properties=species:S:1:pos:R:3:momenta:R:3:forces:R:3 energy=-2076.522460467757 pbc="F F F"
O       0.28861231       0.83236130      -0.26825689      -0.21105318       0.50432975       0.30937174       2.24067551       1.82449483       0.47850237 
H      -0.45421771       0.32493095      -0.04948310       0.12278970       0.01421122      -0.04222438      -1.70258132      -1.12432309       0.65141773 
H       0.58720326       1.27434888       0.56582645       0.08826349      -0.51854098      -0.26714736      -0.53809419      -0.70017174      -1.12992010 
3
Properties=species:S:1:pos:R:3:momenta:R:3:forces:R:3 energy=-2076.476974650974 pbc="F F F"
O       0.27107566       0.86868392      -0.16070495       0.04638949      -0.25963167       0.38658347      -3.67509946       0.88529032       0.44356100 
H      -0.56849754       0.58596161      -0.63468036      -0.13975133       0.25019656      -0.02917580       1.86932103       0.43976800       0.83025685 
H       0.97982527       0.43680472      -0.55604326       0.09336184       0.00943512      -0.35740766       1.80577843      -1.32505832      -1.27381785 
3
Properties=species:S:1:pos:R:3:momenta:R:3:forces:R:3 energy=-2076.5081430194737 pbc="F F F"
O       0.27928403       0.79318853      -0.16191653      -0.31012773      -0.01139792       0.16976777       1.16358287      -1.50417665      -1.26268355 
H      -0.24037079       1.57392468      -0.05175210       0.35143244      -0.16183019       0.05063077      -0.45037007       0.80289939      -0.43026171 
H       0.52141505       0.64710628      -1.11974125      -0.04130471       0.17322811      -0.22039854      -0.71321280       0.70127726       1.69294526 
3
Properties=species:S:1:pos:R:3:momenta:R:3:forces:R:3 energy=-2076.576785588672 pbc="F F F"
O       0.30760269       0.77956223      -0.21875814      -0.04868842       0.13542924      -0.57868273      -0.29471599      -0.06076505      -0.79359738 
H       0.16740529       1.28524050       0.57513356       0.08416287      -0.13813656       0.32322877      -0.03588711       0.28634171       0.54702328 
H      -0.33583552       1.15206740      -0.84443560      -0.03547445       0.00270732       0.25545396       0.33060310      -0.22557666       0.24657410 
3
Properties=species:S:1:pos:R:3:momenta:R:3:forces:R:3 energy=-2076.5431590711264 pbc="F F F"
O       0.28973936       0.82167716      -0.26419718       0.17747700      -0.05678598       0.07020389       1.51559698      -0.73259884       0.08059583 
H       0.67407809       0.55337634       0.59425903      -0.14050746       0.02870432      -0.13357965      -0.74116160       0.41818544      -0.64798879 
H      -0.55898111       1.21548235      -0.14235149      -0.03696954       0.02808166       0.06337576      -0.77443538       0.31441340       0.56739296 
3
Properties=species:S:1:pos:R:3:momenta:R:3:forces:R:3 energy=-2076.572818545495 pbc="F F F"
O       0.29882084       0.81726842      -0.26281906       0.18207090       0.01500097      -0.19164242      -0.36619186       0.77006547      -0.79280112 
H       0.36359992       0.35308537       0.55847873      -0.13974137      -0.09194388       0.19672143       0.02323479      -0.41520226       0.81105751 
H      -0.39264439       1.48574893      -0.12844479      -0.04232953       0.07694291      -0.00507901       0.34295708      -0.35486322      -0.01825639 
3
Properties=species:S:1:pos:R:3:momenta:R:3:forces:R:3 energy=-2076.5019704252945 pbc="F F F"
O       0.31263129       0.80772388      -0.24318815      -0.25700762      -0.03791160      -0.03196443      -0.45548412      -0.89434978       1.26007521 
H      -0.08757001       0.36313401       0.56818066      -0.02033672       0.05745749       0.10746398       0.55270555       1.33907896      -1.74906730 
H      -0.16067427       1.62719145      -0.44972899       0.27734435      -0.01954589      -0.07549956      -0.09722143      -0.44472918       0.48899209 
3
Properties=species:S:1:pos:R:3:momenta:R:3:forces:R:3 energy=-2076.5538229335493 pbc="F F F"
O       0.31667325       0.79601606      -0.21045704       0.30688427      -0.01718161       0.20850641       1.44752224      -0.54638826      -0.69930060 
H      -0.29600047       0.81469002       0.49455905      -0.13011561       0.08314194      -0.11146218      -1.09514800       0.13489266       1.06489413 
H      -0.01639777       1.36146233      -0.89561630      -0.17676867      -0.06596033      -0.09704423      -0.35237423       0.41149561      -0.36559353 
3
Properties=species:S:1:pos:R:3:momenta:R:3:forces:R:3 energy=-2076.5652006121522 pbc="F F F"
O       0.31901040       0.80690522      -0.17361432      -0.06950251       0.09810111      -0.16947453      -0.99690106       0.64586064       0.18148296 
H      -0.44941958       1.34938075       0.11223424      -0.00174586       0.11033231      -0.09814439       0.81103012      -0.49155939      -0.03685618 
H       0.09992598       0.65393861      -1.09806010       0.07124837      -0.20843342       0.26761892       0.18587094      -0.15430125      -0.14462678 
3
Properties=species:S:1:pos:R:3:momenta:R:3:forces:R:3 energy=-2076.5537533033403 pbc="F F F"
O       0.31238042       0.86358682      -0.19325997      -0.14482665       0.45802577       0.12143627       1.72880899       0.09953850       0.16132905 
H      -0.57988154       1.13687301      -0.15967733       0.00727835      -0.21243996      -0.10059069      -1.53437813       0.26505129      -0.01599691 
H       0.33561911      -0.03320545      -0.51433221       0.13754830      -0.24558582      -0.02084558      -0.19443087      -0.36458979      -0.14533214 
3
Properties=species:S:1:pos:R:3:momenta:R:3:forces:R:3 energy=-2076.55976935964 pbc="F F F"
O       0.29718173       0.87813963      -0.18376467      -0.06611083      -0.02073511       0.01417905      -0.84641765       0.83076317      -0.96563032 
H      -0.40169570       0.90867137      -0.88104315       0.11220256      -0.10043779      -0.00960941       0.89932866      -0.20008826       0.92181251 
H       0.39866728      -0.03598625       0.05632386      -0.04609173       0.12117291      -0.00456963      -0.05291101      -0.63067492       0.04381781 
3
Properties=species:S:1:pos:R:3:momenta:R:3:forces:R:3 energy=-2076.5597658268134 pbc="F F F"
O       0.31607703       0.86337037      -0.20422507      -0.07907417      -0.02588754      -0.23025833       1.15184494      -0.17782620       1.22218693 
H      -0.32662976       0.95578046      -0.87814762       0.10976690       0.14472415      -0.03303538      -1.08813189       0.00913508      -0.96731050 
H       0.02369470       0.15132259       0.37817639      -0.03069273      -0.11883661       0.26329371      -0.06371304       0.16869111      -0.25487644 
3
Properties=species:S:1:pos:R:3:momenta:R:3:forces:R:3 energy=-2076.4980404952908 pbc="F F F"
O       0.31135689       0.82958154      -0.17627609      -0.18353768      -0.32070928       0.12353691       0.58502012       0.45862864       0.08329959 
H       0.10574944       1.52970633      -0.82708213       0.13222730       0.11231554       0.14799523      -0.43603058      -1.12507116       0.50310768 
H      -0.33376634       0.11369385      -0.11649600       0.05131038       0.20839374      -0.27153214      -0.14898955       0.66644252      -0.58640726 
3
Properties=species:S:1:pos:R:3:momenta:R:3:forces:R:3 energy=-2076.5745543767075 pbc="F F F"
O       0.23573520       0.77723821      -0.18043017      -0.44469939      -0.22414558      -0.02029523      -0.09261296       0.06861434       0.99643484 
H       0.56849716       1.58717264       0.22642234       0.06987592      -0.23861647       0.12882659      -0.06928049      -0.16274388      -0.06251036 
H       0.40375525       0.88702212      -1.10406683       0.37482347       0.46276205      -0.10853136       0.16189345       0.09412954      -0.93392448 
3
Properties=species:S:1:pos:R:3:momenta:R:3:forces:R:3 energy=-2076.550813193136 pbc="F F F"
O       0.24425533       0.85832583      -0.26872366       0.49257438       0.39653969       0.11125901       1.33235212       0.83096779       0.48503200 
H      -0.15480009       0.13145359       0.18398548      -0.28717439      -0.24870423      -0.31813458      -0.70783508      -0.88296830       0.29465648 
H       0.99182068       1.05571666       0.33976644      -0.20539999      -0.14783546       0.20687557      -0.62451705       0.05200050      -0.77968848 
3
Properties=species:S:1:pos:R:3:momenta:R:3:forces:R:3 energy=-2076.539279835718 pbc="F F F"
O       0.28226417       0.88626069      -0.21282121       0.04064400      -0.13809827      -0.05070286       0.04117097       0.66281918      -1.52612761 
H       0.01141100       0.32751317      -0.96718538       0.06243323       0.22800807      -0.04167075       0.17529790       0.17036166       1.03128904 
H       0.22233246       0.41627429       0.60365219      -0.10307723      -0.08990980       0.09237361      -0.21646887      -0.83318084       0.49483857 
3
Properties=species:S:1:pos:R:3:momenta:R:3:forces:R:3 energy=-2076.548218548213 pbc="F F F"
O       0.28539614       0.86322225      -0.16331242      -0.27276998      -0.04947064       0.45695962      -0.27660290      -0.62393072       1.58876678 
H       0.37268794       1.09424683      -1.07132858       0.08947333      -0.04371516      -0.07277059      -0.09380632      -0.07127013      -1.13366221 
H      -0.18865527       0.01520730      -0.07800919       0.18329665       0.09318579      -0.38418903       0.37040922       0.69520085      -0.45510457 
3
Properties=species:S:1:pos:R:3:momenta:R:3:forces:R:3 energy=-2076.531147846748 pbc="F F F"
O       0.26968920       0.79593308      -0.14703897       0.10230738      -0.26194364      -0.15099154       1.24902499       1.62830769      -0.39447570 
H       0.75037879       1.57553403      -0.54121616       0.05654690       0.19921049       0.31456134      -0.50300557      -1.12682774       0.90534817 
H      -0.31704514       0.60193538      -0.86641422      -0.15885428       0.06273315      -0.16356980      -0.74601942      -0.50147995      -0.51087247 
3
Properties=species:S:1:pos:R:3:momenta:R:3:forces:R:3 energy=-2076.547599440064 pbc="F F F"
O       0.29538409       0.78447370      -0.23458084      -0.29056277       0.26524113      -0.19562708       0.39788713      -0.48137536      -1.01444921 
H       0.17029742       0.86930151       0.70244908       0.02193693      -0.37149703       0.09302733      -0.35090607       0.47279742       0.44609163 
H      -0.14479367       1.49005144      -0.72061277       0.26862583       0.10625590       0.10259974      -0.04698106       0.00857793       0.56835759 
3
Properties=species:S:1:pos:R:3:momenta:R:3:forces:R:3 energy=-2076.492233788646 pbc="F F F"
O       0.28436126       0.81559237      -0.27103421      -0.17513715       0.11087717      -0.17579949      -2.43880141      -1.63561939       0.40229088 
H      -0.51872199       0.45345700       0.24344046       0.00799419       0.10426772      -0.11285795       2.06252314       0.99661354      -1.17721617 
H       0.71918039       1.41197960       0.31698457       0.16714296      -0.21514489       0.28865744       0.37627827       0.63900585       0.77492529 
3
Properties=species:S:1:pos:R:3:momenta:R:3:forces:R:3 energy=-2076.5049144093655 pbc="F F F"
O       0.28409206       0.88447626      -0.23487017      -0.19148729       0.10279060       0.21876505       2.59189477      -0.31286926       1.58302117 
H      -0.54477732       0.50193140      -0.42663808       0.17492327       0.01404353      -0.16274866      -1.45315230      -0.85745244      -0.21449259 
H       0.74950848       0.27017847       0.41306662       0.01656402      -0.11683413      -0.05601639      -1.13874248       1.17032170      -1.36852858 
3
Properties=species:S:1:pos:R:3:momenta:R:3:forces:R:3 energy=-2076.5509066302875 pbc="F F F"
O       0.29124200       0.88821636      -0.20236248       0.19348794       0.04354378       0.18220902      -1.44691124       0.18078226      -0.98297373 
H      -0.53529052       0.63617808      -0.69789743      -0.20818530      -0.09475221      -0.05035531       1.36844899       0.29949379       0.84230902 
H       0.62653762       0.07656883       0.16836304       0.01469736       0.05120843      -0.13185371       0.07846225      -0.48027605       0.14066470 
3
Properties=species:S:1:pos:R:3:momenta:R:3:forces:R:3 energy=-2076.568920497576 pbc="F F F"
O       0.29827748       0.85788941      -0.25379350      -0.46225331      -0.38115715      -0.21793408       1.10606012       0.08737524       0.31116945 
H      -0.63166680       0.68459586      -0.31109868       0.37434731       0.19034506       0.04499914      -0.71078074      -0.23189524       0.15972368 
H       0.61124657       0.50950123       0.59787865       0.08790600       0.19081209       0.17293493      -0.39527938       0.14452000      -0.47089313 
3
Properties=species:S:1:pos:R:3:momenta:R:3:forces:R:3 energy=-2076.573329326095 pbc="F F F"
O       0.29484601       0.77627672      -0.22773420       0.21545098      -0.17071120       0.27666590       0.27033062       0.02020177       0.20599857 
H      -0.54513943       1.08506022      -0.58223392      -0.17531397       0.17806185      -0.11534342       0.09372447       0.17253336       0.19865218 
H       0.57918363       1.40439538       0.45540016      -0.04013701      -0.00735065      -0.16132248      -0.36405509      -0.19273513      -0.40465075 
3
Properties=species:S:1:pos:R:3:momenta:R:3:forces:R:3 energy=-2076.573541544076 pbc="F F F"
O       0.24149105       0.79370960      -0.15653609      -0.41663438       0.20505767       0.06941156       0.10193352       0.33638081      -0.73968278 
H      -0.13761693       0.83507556      -1.05769464       0.18214456      -0.05092122       0.03244417       0.31065384      -0.02879309       0.72405178 
H       1.01851231       1.37768496      -0.19919730       0.23448982      -0.15413645      -0.10185573      -0.41258736      -0.30758772       0.01563100 
3
Properties=species:S:1:pos:R:3:momenta:R:3:forces:R:3 energy=-2076.563342705165 pbc="F F F"
O       0.24049626       0.88426629      -0.18680266       0.14984310       0.12050097       0.04777275      -1.20874769       0.05491081      -0.90319093 
H      -0.13207489       0.31591525      -0.89384650      -0.29018626      -0.09270337      -0.18559612       0.49896452       0.46670510       0.73124545 
H       1.02875962       0.45952733       0.11734637       0.14034317      -0.02779760       0.13782337       0.70978317      -0.52161591       0.17194548 
3
Properties=species:S:1:pos:R:3:momenta:R:3:forces:R:3 energy=-2076.5485220914147 pbc="F F F"
O       0.26337266       0.89001102      -0.19341311       0.01656984      -0.31555597      -0.06437082       1.64374584       0.41067721       1.34227854 
H      -0.35514942       0.48813873      -0.76393141       0.20794685       0.10359249       0.09026127      -1.02120592      -0.88366199      -1.00019055 
H       0.88873938       0.19612337       0.09235243      -0.22451669       0.21196348      -0.02589045      -0.62253993       0.47298478      -0.34208799 
3
Properties=species:S:1:pos:R:3:momenta:R:3:forces:R:3 energy=-2076.557520735001 pbc="F F F"
O       0.27204716       0.88875929      -0.20041701       0.15255965       0.09220603       0.04298931      -0.21579660       0.89223647      -0.70928537 
H      -0.08309686       0.48088830      -1.00329243      -0.09609531       0.01361964      -0.16571163       0.21022238      -0.16937347       0.55504104 
H       0.47900489       0.22324121       0.44287959      -0.05646434      -0.10582567       0.12272232       0.00557421      -0.72286300       0.15424433 
3
[truncated: 163,116 more chars]
