# Supplementary material for: Pure non-local machine-learned density functional theory for electron correlation
Source: Nat Commun. 2021 Jan 12;12:344. doi: 10.1038/s41467-020-20471-y (PMC7804195; doi:10.1038/s41467-020-20471-y)
Supplement: Supplementary file 4 — Supplementary Data 1 [file 41467_2020_20471_MOESM4_ESM.zip › SI/h2o_8_mp2.xyz]

24
Properties=species:S:1:pos:R:3:momenta:R:3 pbc="F F F" energy=-16616.209343520626
O       0.84476000      -2.07753000       0.73028000      -0.93785553       0.54600698       0.22763069 
H       1.31596000      -1.75693000      -0.06322000       0.06200156       0.19844819      -0.05897734 
H      -0.08514000      -2.14663000       0.43908000       0.29199550      -0.06826018       0.03586129 
O       1.89176000      -0.61663000      -1.47602000       0.12119057       0.40411457       0.40886923 
H       1.96846000       0.21847000      -0.93922000      -0.15490933       0.04482005       0.30703877 
H       2.71196000      -0.68693000      -1.97962000      -0.17291378      -0.41238755      -0.20323128 
O      -1.83564000      -1.64993000      -0.12282000       0.18197558       0.65640588       0.24148565 
H      -2.64214000      -2.17273000      -0.03772000       0.28012037      -0.12611607       0.04322729 
H      -1.94874000      -0.86793000       0.48328000       0.06107324      -0.00182339       0.13543494 
O       0.82676000       0.06397000       2.33878000       0.06820520      -0.36953961      -0.84342455 
H       0.88856000      -0.79983000       1.84728000      -0.07885046      -0.11098720      -0.13911176 
H       1.19196000      -0.10093000       3.21658000      -0.18352406       0.24716162      -0.13447638 
O      -1.80974000       0.55927000       1.39138000       0.47000858      -0.69621296      -0.31475131 
H      -1.62174000       1.27097000       0.74908000       0.20967257       0.01359055       0.06196509 
H      -0.97964000       0.47607000       1.89978000       0.08488657      -0.21455343       0.03763573 
O       1.75676000       1.54767000       0.09628000      -0.05347202      -0.60874106       0.10232644 
H       0.92006000       1.97267000      -0.17552000      -0.13410638       0.13654622       0.15879046 
H       1.55706000       1.17687000       0.97768000      -0.08205978       0.05038524       0.02854384 
O      -0.88404000       2.20117000      -0.74082000       0.17262967       0.20875605      -1.18598585 
H      -0.90984000       1.44597000      -1.38922000      -0.03700403      -0.08826619       0.13670522 
H      -1.25964000       2.96157000      -1.20112000      -0.30062691      -0.24639812       0.31753699 
O      -0.79264000      -0.03233000      -2.21742000      -0.06206231       0.83283230       0.66214673 
H      -1.25154000      -0.68993000      -1.65942000       0.09665957      -0.18590824      -0.14073135 
H       0.14646000      -0.29653000      -2.16722000       0.09696561      -0.20987364       0.11549149 
24
Properties=species:S:1:pos:R:3:momenta:R:3 pbc="F F F" energy=-16614.936999896665
O       0.72371703      -2.10186171       0.64190596      -0.10661832      -0.10349379      -0.88527577 
H       1.13193706      -2.26678537      -0.25013992      -0.13505347      -0.17259247      -0.20891060 
H      -0.25681603      -1.97162052       0.44614650       0.16557957      -0.14799734      -0.02381885 
O       1.76963210      -0.58387018      -1.18302896      -0.07153636       1.21666794       1.18200611 
H       1.71711020       0.30592953      -0.75379936      -0.19086907      -0.35235944      -0.11515528 
H       2.66061937      -0.85570340      -1.41134030      -0.01836829       0.13209709       0.05116448 
O      -1.88973998      -1.68629010      -0.14653246      -0.09958028      -0.45750307       0.34139379 
H      -2.49977375      -2.30843733       0.23761000      -0.09308063      -0.17924137       0.00771017 
H      -1.90441002      -0.93767726       0.48041339      -0.03988581       0.16166369       0.09839625 
O       0.79804062       0.02535637       2.06367820      -0.34428010      -0.24641256      -0.58848408 
H       0.71389280      -0.72076186       1.41640393       0.04750336       0.02086733       0.05810259 
H       1.07010988      -0.34323508       2.92385931       0.27077503      -0.28238916      -0.05787830 
O      -1.65750486       0.52532581       1.30086918       0.41150852       0.68625243       0.03993478 
H      -1.47169706       1.32865421       0.82374023      -0.25148987      -0.13757804       0.02348486 
H      -0.84547159       0.40079141       1.89042567      -0.00753932      -0.03315011      -0.35828922 
O       1.79639856       1.69064115       0.09241975      -0.07685151       0.44339328      -0.74324369 
H       1.06746022       2.24872319      -0.18736945      -0.01044440      -0.07513686      -0.02166086 
H       1.40541792       1.30799964       0.90863578       0.20531915      -0.00422661      -0.03211051 
O      -0.83495186       2.23817061      -0.73851168      -0.07564885      -0.02504953       0.92676518 
H      -0.62748543       1.63565586      -1.49881931      -0.07600564      -0.20384185       0.16325042 
H      -1.77585974       2.39626025      -0.81202936      -0.07371122       0.25676570      -0.16442104 
O      -0.66942992      -0.05927003      -2.08701942       0.69077419      -0.55475300       0.28320035 
H      -1.19922578      -0.60301048      -1.45478497      -0.22774871      -0.02078865       0.04140832 
H       0.21023138      -0.44650926      -1.87186993       0.10725205       0.07880638      -0.01756908 
24
Properties=species:S:1:pos:R:3:momenta:R:3 pbc="F F F" energy=-16614.965174462974
O       0.65427341      -2.37854255       0.54722808      -0.60520960      -0.38486100      -0.16380631 
H       1.11525685      -1.69243288       0.05424313      -0.23577205      -0.24087647      -0.01452963 
H      -0.28020516      -2.32318440       0.26363630       0.30926121      -0.29049195      -0.07075147 
O       1.99070174      -0.59230537      -1.04453831       1.80922960      -0.37650785       0.36782499 
H       2.24550938       0.21528751      -0.49101264       0.17180824       0.14417494      -0.01471411 
H       2.76107989      -0.87379908      -1.54998862       0.14916947      -0.01575653       0.08778713 
O      -1.94329953      -1.63563823      -0.08285809      -0.27464334       0.52662040      -0.81158207 
H      -2.83796033      -1.65839826      -0.40279064       0.22978500       0.03265499      -0.16314404 
H      -1.82451574      -0.81485002       0.41483796      -0.14473596      -0.12448185      -0.01679498 
O       0.98805942      -0.06809998       1.90309362       0.88639320       0.12623410       0.21345335 
H       0.84941941      -1.02704381       1.61062558       0.22269174      -0.41430671       0.03088818 
H       0.92327554      -0.10882930       2.83556681      -0.09423759      -0.00198513      -0.07880999 
O      -1.79524671       0.53376253       1.31247228      -1.04665264       0.10025803       0.49987715 
H      -1.67049382       1.20588631       0.68149142       0.02725068       0.16750741       0.11318446 
H      -0.97887953       0.42173110       1.83105232      -0.03881222       0.11138200      -0.37495611 
O       1.61581681       1.86813008       0.12902455      -1.42629341       0.26983573       0.52420712 
H       0.66694010       1.89938158      -0.04113088      -0.14668408       0.12498631      -0.03452354 
H       1.83788244       1.35607923       0.91820596       0.03002900      -0.16787203      -0.04888984 
O      -0.92271057       2.24838835      -0.69374332       0.33228549      -0.29127081      -0.80153806 
H      -0.93056405       1.57298699      -1.39910495      -0.16991798       0.13294886       0.02863260 
H      -0.40286758       3.00397782      -0.99474592       0.19432953      -0.21070735       0.19765786 
O      -0.62553821      -0.01441931      -2.09899341       0.07632810       0.32378159       0.66762840 
H      -1.20505932      -0.56365324      -1.50736945      -0.13362830       0.32354834      -0.02558214 
H       0.30342279      -0.06316813      -1.77934047      -0.12197408       0.13518499      -0.11151896 
24
Properties=species:S:1:pos:R:3:momenta:R:3 pbc="F F F" energy=-16614.603394806138
O       0.67346340      -2.52018472       0.58079066       0.66633672      -0.54219671       0.99630837 
H       1.17565087      -2.24498339      -0.15104278      -0.00188184      -0.05552303      -0.28370467 
H      -0.21882641      -2.31647256       0.33415614      -0.02838418       0.14764645      -0.23433965 
O       2.35992569      -0.43331860      -1.02593810       0.16003182       0.28001163      -0.05954159 
H       1.95854421      -0.04563629      -0.24451155      -0.15798887      -0.08554341       0.06164373 
H       3.08229685       0.14384198      -1.29335037      -0.22762164       0.15037264      -0.09093315 
O      -1.98634122      -1.53870282      -0.35316241      -0.61497704       0.39769973      -0.18067204 
H      -2.82509026      -1.95065816      -0.24480436       0.24369545      -0.10389572       0.12515291 
H      -2.10355884      -0.67364337       0.14922144       0.16821683      -0.07520553      -0.00125788 
O       0.90928609      -0.16509690       1.99857308      -0.87710143      -0.67204059       0.81117566 
H       1.04953623      -0.84270022       1.31760405      -0.02930542      -0.29100106      -0.18352961 
H       1.22495028      -0.50533987       2.83438854      -0.06387925       0.29074634      -0.12357806 
O      -1.99102877       0.65145706       1.37975745      -0.41724273       0.19718725      -0.34910811 
H      -2.21971729       1.54908775       1.00604396       0.01421275       0.29840794      -0.10658780 
H      -1.10254824       0.85826988       1.64862630      -0.13917437       0.01075447      -0.06821587 
O       1.63155130       1.78985778       0.20500956       1.89140623       0.05004370       0.00905067 
H       0.80491998       2.28084316      -0.15468328       0.04920181       0.23987379      -0.09462663 
H       1.61161284       1.73226146       1.15920372      -0.23089091       0.19505083      -0.03028412 
O      -0.96725451       2.23503825      -0.77765888      -1.41409204       0.54989499       0.13396261 
H      -0.77950993       1.29955003      -1.05517908      -0.05465740      -0.00201753      -0.03504492 
H      -1.15163651       2.77141418      -1.49980776      -0.02490977       0.09549286      -0.12158636 
O      -0.60904779      -0.08482044      -2.01528434       0.84036616      -0.97933655      -0.17869800 
H      -1.11767082      -0.72578977      -1.46072449       0.11429448      -0.06330790      -0.02898179 
H       0.25480880      -0.35080010      -2.22477952       0.13434464      -0.03311459       0.03339630 
24
Properties=species:S:1:pos:R:3:momenta:R:3 pbc="F F F" energy=-16614.90575570712
O       0.71448899      -2.67815873       0.66065002       0.06378275      -0.77297410       0.34544369 
H       1.56602561      -2.38252060       0.24188781       0.13249130      -0.10573464       0.05584405 
H       0.05037889      -2.39258812      -0.00944840      -0.30919804       0.01195180      -0.04189975 
O       2.33680831      -0.55899522      -1.06534023       0.04532000      -0.54967370      -0.09592665 
H       2.71002039      -0.10480095      -0.29327960       0.32743475       0.08301287      -0.09925379 
H       2.60953719      -0.03795021      -1.81648161       0.10547172      -0.17472015      -0.04714374 
O      -2.02595243      -1.51346489      -0.26479126       0.01935128      -0.00487288      -0.14336121 
H      -2.44473269      -2.17464475       0.31136546       0.06965948      -0.02216689       0.13624779 
H      -2.22590781      -0.63879333       0.11293164      -0.09265594      -0.03150644       0.27969900 
O       0.65647921      -0.24046508       2.12165916      -0.88188492       0.17736057       0.30808657 
H       0.70578316      -1.14066660       1.79229279      -0.15195444      -0.07550931      -0.16993996 
H       0.92794143      -0.19758412       3.03169074      -0.07187840      -0.27948867       0.24049001 
O      -2.11365724       0.80597969       1.27103080       0.36222660       0.37656771      -0.03896223 
H      -1.71646886       1.42447236       0.61032227      -0.16533189       0.16887205      -0.14972419 
H      -1.37053460       0.43885753       1.76683764      -0.14026343      -0.10149587       0.06245869 
O       1.83141892       2.00621008       0.21521142      -0.02895297       0.62201611      -0.33637479 
H       0.99720842       2.37556031      -0.16497049       0.01501774       0.02846558       0.27272085 
H       1.48152218       1.34915742       0.82013939      -0.10757833       0.10740531      -0.04561249 
O      -1.29539680       2.40366224      -0.84404236      -0.66389199       0.31682779      -0.10182172 
H      -0.92560776       1.68854417      -1.44872681       0.15814596       0.34939833      -0.21371027 
H      -1.16684257       3.25924101      -1.32709464      -0.04630726      -0.14922973      -0.15658855 
O      -0.16765533      -0.25186631      -2.12239056       0.87224625       0.02783595      -0.18061884 
H      -0.86826921      -0.65276327      -1.54443031       0.42966241      -0.03067956       0.05693554 
H       0.64728446      -0.44808175      -1.64364650       0.05908737       0.02833786       0.06301198 
24
Properties=species:S:1:pos:R:3:momenta:R:3 pbc="F F F" energy=-16614.86543287001
O       0.75944797      -2.59165336       0.72800043       0.01373401       0.82874055       0.36600752 
H       1.48376549      -2.32852378       0.20391107      -0.12077439       0.24046292       0.11116953 
H      -0.14283680      -2.54734574       0.36130848       0.35048557       0.04373399       0.02021022 
O       2.46346126      -0.72230714      -0.84905833      -0.36639336      -0.09725510       0.77472772 
H       2.36861543       0.26029108      -0.86052633      -0.12272148      -0.07243992       0.25895311 
H       2.89654227      -0.95560259      -1.67997803       0.15802058      -0.05071824       0.01507917 
O      -1.91101273      -1.46210730      -0.38291953       0.83641152      -0.11392849      -0.00532812 
H      -2.74560090      -1.75754750      -0.03645430      -0.15632251       0.11734631      -0.21865731 
H      -1.89196004      -0.57844070       0.02672648       0.21037344      -0.06953557      -0.17887633 
O       0.35755558      -0.28537782       2.21467282      -0.51473568      -0.43196896      -0.20854791 
H       0.71223508      -1.03950031       1.75209826      -0.13402024      -0.31180802       0.07951229 
H      -0.13647548      -0.68883710       2.95885004      -0.12373935       0.08403599      -0.21244884 
O      -1.90435107       0.78832008       1.19711747       0.49135044      -0.18531720      -0.59415519 
H      -1.80929699       1.47131498       0.47861984       0.25917872       0.30137592       0.03795043 
H      -1.08489045       0.65654788       1.65261807       0.05011488      -0.40051744       0.11853570 
O       1.71432525       2.04507759       0.27748988      -0.22531094       0.54736865      -0.27323436 
H       1.22009714       2.87831376       0.36162874      -0.01619189       0.08522800      -0.13693423 
H       1.33297523       1.50642402       0.97161096      -0.05538773      -0.07868907       0.04832787 
O      -1.30491436       2.34448889      -0.99915905       0.12777301      -0.27589317      -0.49110381 
H      -0.91766628       1.67694879      -1.62509588       0.13490662       0.03458944       0.19844096 
H      -1.85993398       2.81549436      -1.59799222       0.02157296      -0.19777448      -0.00766958 
O      -0.11777695      -0.12469003      -2.14388294      -0.58298383       0.00887155       0.43471842 
H      -0.79556275      -0.76795650      -2.18761334      -0.04497740       0.16829930      -0.10714153 
H       0.43949335      -0.53531532      -1.45570957      -0.19036296      -0.17420696      -0.02953573 
24
Properties=species:S:1:pos:R:3:momenta:R:3 pbc="F F F" energy=-16614.79714448767
O       0.70276532      -2.40198341       0.80970777      -0.36955392      -1.03136214      -0.06895442 
H       1.37858987      -2.00710068       0.25999960      -0.09718574       0.13135104      -0.12469384 
H      -0.10243077      -2.19421454       0.37872174       0.14643538       0.23909073      -0.10776607 
O       2.31667927      -0.78409946      -0.75977343      -0.16733710       0.24886909      -0.59053329 
H       2.42310295      -0.06811444      -0.13692194       0.04975473      -0.04369201      -0.14153139 
H       2.80201524      -0.58787180      -1.54239918      -0.05930648      -0.14091599       0.06337196 
O      -1.73453075      -1.46321143      -0.35598621       0.38678522      -0.28235594       0.59024627 
H      -2.42524111      -2.09898434      -0.59256425       0.08220638      -0.00255104       0.06779221 
H      -1.97539879      -0.88167107       0.42203491       0.09928657       0.21039913      -0.07146868 
O       0.27470730      -0.32797485       2.39559779       0.18585548       1.10958707       1.23076136 
H       0.33993355      -1.14975780       1.88445068      -0.16920730       0.22113232       0.02613903 
H       0.60815852      -0.58266415       3.28629490       0.26458253       0.04422754       0.19894964 
O      -1.79859384       0.67430299       1.00859652      -0.99272316      -0.61336017      -0.94342509 
H      -1.69132396       1.27190624       0.15293211       0.10903743      -0.06406902      -0.05423076 
H      -1.00226642       0.85303457       1.55402297       0.06352302       0.00602749       0.05352688 
O       1.66613313       2.16672316       0.05539759      -0.18696607       0.08514384      -0.62104608 
H       0.98795700       2.73913471      -0.31870958      -0.02634238       0.04193331      -0.06526027 
H       1.25045143       1.76784544       0.81871199       0.10621842       0.08333359       0.11660072 
O      -1.23626150       2.16582429      -1.16616460       0.29801690      -0.46107832      -0.60326758 
H      -0.63342963       1.36092193      -1.49595738      -0.10914155      -0.10189310       0.10179614 
H      -1.88697080       2.35180662      -1.89872130      -0.21707781       0.11711858       0.07233812 
O      -0.20504545      -0.03367766      -1.96553282       0.47624310       0.05622560       0.71705179 
H      -0.62620514      -0.67022337      -1.42116271       0.05026963      -0.10139174       0.23514144 
H       0.74759065      -0.10369450      -1.70265283       0.07662671       0.24823013      -0.08153807 
24
Properties=species:S:1:pos:R:3:momenta:R:3 pbc="F F F" energy=-16614.50725166142
O       0.58658743      -2.37577104       0.81846808       1.11340525       0.17530714       1.05400661 
H       1.13102383      -2.26509899      -0.01679776       0.27296592       0.31904339       0.15767855 
H      -0.29384032      -2.35428667       0.47184895      -0.07532146       0.07665582       0.18916637 
O       2.40208805      -0.64041038      -0.96621565       0.34519601       0.57701939      -0.41976911 
H       2.20077632       0.23033935      -0.64799763      -0.22681496       0.15343374      -0.02195579 
H       3.06520435      -0.57029643      -1.69897317       0.14027354       0.11100255      -0.25213948 
O      -1.68481552      -1.72610761      -0.23530660      -0.77219494      -0.66933973       0.15773857 
H      -2.35742376      -2.24331945       0.16641979       0.02785784      -0.16981727       0.01144420 
H      -1.69709267      -0.79129400       0.17806423      -0.24141569      -0.26537946      -0.03472768 
O       0.41135647      -0.11972653       2.59127234       0.35086609      -0.13225259      -0.13976542 
H       0.60160441      -0.84682897       1.96846127      -0.12290289       0.05070409       0.07166468 
H       1.10132715      -0.05609523       3.27662221      -0.21023206       0.26009617      -0.02364667 
O      -2.00810243       0.65567118       0.90034948      -0.05933280      -0.43774904       0.52020150 
H      -1.66554428       1.33521589       0.21920027      -0.07022024       0.26168000      -0.16579620 
H      -1.43585697       0.70662741       1.69235808      -0.23069141       0.09795447      -0.18708648 
O       1.59375791       2.07352703       0.04203674       0.00023397      -0.90268528       0.27696697 
H       0.85842497       1.80550578      -0.50881108      -0.01871727      -0.09318071      -0.04449610 
H       1.42096121       2.32520206       0.94920576      -0.09570212       0.04356235      -0.14165393 
O      -1.30390433       2.17742568      -1.24629624      -0.25518280       0.43222873      -0.45808107 
H      -0.76149308       1.46275676      -1.43613548      -0.14381019      -0.16752487      -0.22480233 
H      -2.15160704       1.96592955      -1.60971685       0.34393053      -0.11859836      -0.00592611 
O      -0.00162243      -0.02366628      -1.87448887       0.28331443       0.52041387      -0.09620513 
H      -0.76718871      -0.62751573      -1.87837276      -0.30702005      -0.13204180      -0.13841714 
H       0.79460524      -0.47389870      -1.60390193      -0.04848470       0.00946742      -0.08439882 
24
Properties=species:S:1:pos:R:3:momenta:R:3 pbc="F F F" energy=-16614.872021152423
O       0.96228603      -2.24326626       1.05053546       0.92246564       0.58998246      -0.17589899 
H       1.57004766      -1.89354636       0.42034683      -0.20678247       0.00766743       0.07465669 
H       0.06316243      -2.36850792       0.66792967      -0.26303615      -0.06632002       0.07378850 
O       2.46144370      -0.37553899      -0.82819888       0.93401856       0.68630954       0.79536417 
H       2.15017472       0.29341756      -0.20745847      -0.22964370       0.35054400       0.00023212 
H       2.94923939       0.17397037      -1.49350354       0.17430173      -0.19842452       0.27511418 
O      -1.85549001      -1.82453457      -0.22411817       0.20895175      -0.14204412       0.16257169 
H      -2.37608539      -2.54045720       0.22557038      -0.06248160       0.16124809       0.03242065 
H      -2.24647058      -0.94955488       0.17915843      -0.06594104       0.10169980       0.10116744 
O       0.40315584      -0.06753537       2.45973861      -0.47776647       0.38602713      -1.19922206 
H       0.63021626      -0.94270018       1.98606786       0.30179736       0.15565522      -0.11547453 
H       0.79374290      -0.09695859       3.33316460      -0.10524660      -0.18534132       0.08290196 
O      -2.15735178       0.57899324       0.96449858      -1.02472804      -0.67706473       0.24103011 
H      -1.94554172       1.18317299       0.22877011       0.12938456       0.15663507      -0.18200296 
H      -1.31674502       0.46484042       1.31241736      -0.06682688       0.27140194       0.04578872 
O       1.51166004       1.78308113       0.00932819      -0.37876793      -0.55857273      -0.41495978 
H       0.79615773       1.99230891      -0.61383799      -0.31616604       0.15563419       0.49169123 
H       1.14432283       1.94133127       0.88119565      -0.20565368      -0.15436268       0.00342192 
O      -1.29058698       2.10473246      -1.22238317       0.74064882      -0.78817989      -0.19616358 
H      -1.03986276       1.49818290      -1.86991850       0.07330277       0.01231623       0.37217309 
H      -1.56305919       2.90831166      -1.67921394       0.16622593       0.36120449       0.04189862 
O      -0.03441126      -0.01877251      -2.20475519      -0.25930763      -0.44309992      -0.49437441 
H      -0.49142324      -0.69324453      -1.63487697       0.15160238      -0.10081868      -0.04512504 
H       0.84092361      -0.03781926      -1.81477777      -0.14035129      -0.08209698       0.02900026 
24
Properties=species:S:1:pos:R:3:momenta:R:3 pbc="F F F" energy=-16614.670966874975
O       1.07045344      -2.12636067       0.80875254       0.05041588       0.85783335      -0.29910830 
H       1.70437947      -1.58492435       0.34926708      -0.00020741       0.10020089      -0.31521056 
H       0.28059963      -2.33927723       0.23429866       0.07670856       0.04540461      -0.05382066 
O       2.52279601      -0.45936542      -0.71399908      -0.69147905       0.17759802       0.69935713 
H       2.00455544       0.32414965      -0.45622983      -0.38965719      -0.15191052       0.09139329 
H       3.21233292      -0.54784370      -0.08876558       0.14529981      -0.09743009       0.24080669 
O      -1.62601230      -1.83201952      -0.08161257       1.35004876      -0.34990588      -0.07531660 
H      -2.39123895      -2.22671724       0.26660496       0.08662239      -0.29651032      -0.04718734 
H      -1.78797334      -0.87316560      -0.00647713       0.11625728       0.44670829       0.21105300 
O       0.35280619       0.22062686       2.12561158       0.11689608       0.22601839      -1.31623893 
H       0.49896018      -0.75385715       1.82227023       0.03236928       0.11673827      -0.04567728 
H       0.36713430       0.07403663       3.06140626       0.15924394       0.21184796      -0.28253569 
O      -2.32279489       0.65124789       0.96988819      -1.35692690       1.17663485      -0.20011381 
H      -2.28455614       1.38453002       0.26928393      -0.10822184       0.07361322      -0.16427029 
H      -1.61418129       0.85334322       1.56659133       0.40925147       0.04486234       0.20214678 
O       1.19759718       1.86556843       0.13150654       0.03393622       0.08248112       1.35309981 
H       0.37580984       2.36609951      -0.14833657       0.43530981       0.31113302      -0.17103191 
H       0.74181900       1.42372803       0.89314697       0.23255091       0.06424503       0.13908484 
O      -1.05652054       1.97938520      -1.07330639      -0.64795814      -1.28364990      -0.47369339 
H      -0.49629349       1.17978370      -1.31624314       0.00827612       0.41999215       0.10330964 
H      -1.09849339       2.57294834      -1.82818865       0.13035837      -0.08130011       0.25274575 
O      -0.11382452      -0.31678278      -2.20884809      -0.56928632      -1.97557687       0.11811700 
H      -0.61736454      -1.11242482      -2.19571745       0.06232211      -0.21904007       0.03380087 
H       0.68563504      -0.52413874      -1.76140413       0.31786986       0.10001225      -0.00071003 
24
Properties=species:S:1:pos:R:3:momenta:R:3 pbc="F F F" energy=-16614.537286756375
O       1.04526832      -2.16823764       0.88859285      -0.23781233      -2.27887094       0.70098086 
H       1.51062239      -1.60986662       0.24364696       0.03945148       0.08859822       0.02571562 
H       0.20691949      -2.28601369       0.37313802       0.19165951       0.16504008      -0.30542713 
O       2.39194008      -0.24731851      -0.62842900      -0.34221098       0.62280693      -0.41296076 
H       2.09311654       0.56717939      -0.17233431       0.00202375       0.23045382       0.22747653 
H       3.42238735      -0.28470050      -0.57565491       0.10671023      -0.00249387      -0.14353749 
O      -1.43671263      -1.72077164      -0.11752439      -0.42549105       0.80157172      -0.13249212 
H      -2.05592400      -2.47768217      -0.28910133      -0.12373835       0.18479794      -0.15134483 
H      -1.92378059      -0.97132787       0.18919616      -0.03868894       0.13191272       0.24781168 
O       0.39753747       0.15661681       1.96966573      -0.31779025      -0.11729250       0.37839771 
H       0.30498564      -0.77151085       1.75735649      -0.29553779       0.18710856       0.24656657 
H       1.28911784       0.36928177       2.35831336       0.13989184       0.18668913       0.00625348 
O      -2.42143427       0.73649976       1.03419337       0.37177588      -0.21810250      -0.67996500 
H      -2.12102651       1.35443432       0.30089945       0.16478306      -0.17842771       0.32758238 
H      -1.77256247       0.80953587       1.79185274      -0.13275742      -0.01214460       0.37823759 
O       1.48092621       2.04167383       0.36671392       1.16136166       0.84123935       0.02543030 
H       0.99463535       2.71508637      -0.06789056       0.02651255      -0.16603114      -0.14227293 
H       0.93258417       1.29371412       0.81955426       0.27648615       0.33384002       0.07836189 
O      -1.15721875       1.73464150      -1.18733030       0.55628557      -0.83311191      -0.29341353 
H      -0.78010130       0.97538121      -1.77582903       0.07460440       0.26915418      -0.05981002 
H      -1.23510084       2.39200463      -1.83916925       0.06326131       0.12512823      -0.08429284 
O      -0.35009258      -0.56924798      -2.29719972      -0.83206733       0.29226173      -0.03118344 
H      -0.74381646      -1.04529110      -1.51631802      -0.40269923      -0.36891915      -0.12973649 
H       0.63814908      -0.52121306      -2.05814287      -0.02601371      -0.28520830      -0.07637803 
24
Properties=species:S:1:pos:R:3:momenta:R:3 pbc="F F F" energy=-16614.647077460617
O       0.86163002      -2.40695862       0.93038892      -0.84793622       0.15537001      -0.10691839 
H       1.42548518      -2.13004098       0.20988615       0.22133728       0.08624589      -0.13231390 
H      -0.03867749      -2.62882923       0.49160326      -0.18618864      -0.27753525       0.29184358 
O       2.34627753      -0.23730733      -0.54204710      -0.32260830      -0.57418751       0.07717253 
H       2.29449505       0.51453490       0.04103434      -0.13553645       0.12257967       0.05465894 
H       2.91617938      -0.01306628      -1.19605691      -0.15596254       0.13209427       0.00986820 
O      -1.68026404      -1.66626595      -0.12242646      -0.65712601      -0.36138273       0.97814782 
H      -2.53086107      -2.01261947      -0.31363475       0.01984171      -0.25756520      -0.03391373 
H      -1.82864153      -0.87413494       0.37745780      -0.14958678      -0.20692433      -0.17932128 
O       0.33980734       0.36636532       2.12037913       0.23179724       0.83171140       0.19879621 
H       0.50451397      -0.33733596       1.44243087       0.15219015       0.13408213       0.38463532 
H       0.85445239       0.19110810       2.90755483      -0.19045362      -0.36118558      -0.24706356 
O      -2.25195251       0.49323682       1.01364895       0.36074651       0.23637933      -0.00170013 
H      -2.28356860       1.28882492       0.41061027      -0.05669466      -0.28363790       0.43572893 
H      -1.55290044       0.67434374       1.71594323       0.14208111      -0.14411319      -0.48077997 
O       1.60685195       2.26440876       0.24508891      -0.15865403       0.58915091      -0.47887392 
H       0.79889998       2.40111807      -0.20783123      -0.44526146       0.21364926       0.09399379 
H       1.29976182       2.07793458       1.10651677      -0.03408152      -0.01350015      -0.28746947 
O      -0.75526924       1.84897304      -1.32180748       1.11720189       0.33903380       0.01760334 
H      -0.49276574       0.99531451      -1.75228839       0.25225495      -0.10505619      -0.26211119 
H      -1.68994322       1.96870618      -1.58566214       0.19489038      -0.04675185       0.06413057 
O      -0.43217769      -0.68413505      -2.31163909       0.81471598      -0.11453455      -0.40432152 
H      -0.77133196      -1.18101272      -1.54765869       0.20634566      -0.10671257       0.10428859 
H       0.51091407      -0.65535668      -2.28902920      -0.37331263       0.01279034      -0.09608074 
24
Properties=species:S:1:pos:R:3:momenta:R:3 pbc="F F F" energy=-16614.395894970105
O       0.69197737      -2.16307593       1.02741709      -0.90323308       1.28112646      -0.02955215 
H       1.54596281      -1.87695568       0.53777028       0.04157553       0.01642790       0.13320928 
H      -0.12681549      -1.80214366       0.57931118       0.43562561      -0.01446695       0.02719671 
O       2.09957138      -0.27969859      -0.52709317      -0.46863406      -0.12584523      -0.08983481 
H       2.09860332       0.56387926      -0.07337277      -0.02647380       0.03230684       0.11336574 
H       3.04443717      -0.39814484      -0.86206654       0.19740770      -0.00605374       0.24120526 
O      -1.89816517      -2.10215790      -0.17907062      -0.86703522      -0.85128052      -0.39688052 
H      -2.59204397      -2.80824904      -0.06498698      -0.07101536      -0.00914602       0.03767778 
H      -2.08031584      -1.38901272       0.39931765       0.12485140      -0.11966225      -0.23913968 
O       0.52432267       0.39873868       2.11626764       0.72005583      -0.13247073       0.44393738 
H       1.06243990      -0.38287050       1.99429900      -0.24561925       0.00036398      -0.14580560 
H       0.22836585       0.18475207       3.01836980       0.06167427      -0.19870867       0.33319239 
O      -2.04235077       0.65434675       1.14606782       0.60760064       0.09140636       0.69375310 
H      -2.19516313       1.54213208       0.95386455       0.05924245       0.31523501      -0.08631515 
H      -1.09870985       0.68154455       1.45858399      -0.21762262      -0.27890261      -0.26719499 
O       1.46628043       2.50030584       0.19923508       0.01362233       0.48985626      -0.02428821 
H       0.68533913       2.42763218      -0.39830320      -0.23055888      -0.13898754      -0.10588661 
H       1.12610278       2.07974640       0.97459897       0.19298791       0.05507176       0.23685638 
O      -0.60127149       1.73936287      -1.36432334      -0.42672183      -0.17523517      -0.61974638 
H      -0.39868674       0.91358853      -1.82313900       0.31978862      -0.05793389      -0.00478723 
H      -0.80727759       2.36161139      -2.01351806       0.20853376      -0.07682356      -0.21010279 
O      -0.23564435      -0.74421426      -2.46349740       0.46987097       0.02404061      -0.32224842 
H      -0.99001163      -1.23798025      -2.14782761       0.00926033      -0.15681122      -0.16332470 
H       0.39285472      -0.98145204      -1.82394320      -0.00518324       0.03649294       0.44471322 
24
Properties=species:S:1:pos:R:3:momenta:R:3 pbc="F F F" energy=-16614.278265949404
O       0.53629987      -2.02712061       1.10686202      -0.72127840      -0.60412625      -0.69083757 
H       0.97086829      -1.49955043       0.44813524      -0.25313068       0.06397470       0.16811150 
H      -0.33256441      -2.05396219       0.65397234       0.23685645       0.21921593       0.46930742 
O       1.87999957      -0.29943364      -0.45215176       0.23438479      -0.07788916       0.04087562 
H       1.51593480       0.45780411       0.04239806      -0.16089969       0.03347170       0.20633391 
H       2.77356379      -0.11259330      -0.40358691      -0.20344388       0.05787593       0.00928582 
O      -1.94891859      -2.04690266      -0.32604640       0.17388490       0.79567833       0.02371478 
H      -2.32313976      -2.59388256       0.30682143       0.27044069       0.00185384      -0.03133479 
H      -1.98874210      -1.19994297       0.10976758       0.12426304       0.01129358       0.14083151 
O       0.63500074       0.37613140       2.27409573      -0.15343666       0.10921192       1.22163097 
H       0.79757459      -0.56675023       1.84921856      -0.14053577       0.05521356      -0.05515166 
H       0.56106556       0.15727040       3.21382641       0.05868137       0.14571499      -0.12992305 
O      -2.00557101       0.73066907       1.19787846       0.35571940      -0.21833138      -0.20902208 
H      -2.11471498       1.48351678       0.50812846       0.33639008      -0.04191133      -0.05584208 
H      -1.17705326       0.79532229       1.66644803      -0.35270551       0.00421543      -0.28277443 
O       1.58042901       2.55475307       0.15214692       0.56620214       0.36300854      -0.06457156 
H       0.77371820       2.82813610      -0.35787037      -0.15336498       0.11189236      -0.11265081 
H       1.33451369       2.66944692       1.12335130      -0.32636642      -0.08608236      -0.02294112 
O      -0.65891198       1.63715989      -1.66882458      -0.17144478       0.03178672      -1.41192452 
H      -0.69107055       0.74710126      -1.92811672      -0.03905523      -0.24277555       0.12544582 
H      -0.07447974       2.01811495      -2.36291917      -0.05214361      -0.06121314       0.09981958 
O      -0.04086298      -0.98408888      -2.35366562       0.17172571      -0.61432298       0.72920544 
H      -0.52251734      -1.52508645      -1.70204442       0.06622568       0.00545083      -0.01751584 
H       0.82472354      -0.73582057      -2.06640045       0.13303137      -0.06320620      -0.15007286 
24
Properties=species:S:1:pos:R:3:momenta:R:3 pbc="F F F" energy=-16614.59472599179
O       0.56274751      -2.06215700       1.13794139       0.35095319       0.03457916       0.32946691 
H       1.18551981      -1.50405337       0.69292483       0.39992708       0.22732278       0.21128549 
H      -0.24018660      -1.86598659       0.72117635      -0.14089769      -0.15757946       0.09193484 
O       1.88782722      -0.15051214      -0.44184447      -0.23162803       0.04675444      -0.16402570 
H       1.99911841       0.79634457      -0.21307439       0.02447194       0.09660066       0.20553155 
H       2.74936955      -0.49577921      -0.78096588       0.06866571      -0.09430601      -0.13510574 
O      -1.85282057      -1.81881672      -0.21894887      -0.18969049       0.20222725       0.21123306 
H      -2.10246411      -2.72394345      -0.51938122       0.11253427      -0.15573879      -0.17575426 
H      -2.50674476      -1.12621558      -0.14718796      -0.16706108       0.23758657       0.36367773 
O       0.56599863       0.40411485       2.57322192      -0.30732321       0.60584319       0.83537890 
H       0.74684517      -0.45359722       2.09599262      -0.13466353      -0.37093036      -0.09445493 
H       1.10323403       0.38320460       3.38464083       0.29089890      -0.14306790       0.04246187 
O      -1.96890192       0.72517495       1.09084246       1.00994815       0.45461885      -1.26763613 
H      -1.57754209       1.17956857       0.37157950      -0.25558301       0.14620644       0.33991627 
H      -1.26950349       0.62360743       1.69153366      -0.26160732      -0.15593811      -0.07236037 
O       1.45677717       2.34169698       0.20613479      -1.30752358      -1.13601904       0.41791605 
H       0.71736799       2.69062197      -0.34150820       0.12143314      -0.14654232       0.12060779 
H       1.03805050       2.22388344       1.04262157       0.05873899      -0.16386785      -0.07322963 
O      -0.72762917       1.63422327      -1.97973332       0.39832867       0.60540044      -0.35728874 
H      -0.35090059       0.77498671      -2.01490955       0.09334980      -0.11041383      -0.25511755 
H      -1.08389464       1.78940374      -2.86792408      -0.24915301      -0.19656604      -0.03425837 
O       0.06004789      -1.08753823      -2.33584721       0.34448085      -0.33223192      -0.76264889 
H      -0.74807380      -1.40780541      -2.02469713       0.18148051       0.21033850       0.23872868 
H       0.56301333      -0.72964780      -1.60025650      -0.21008023       0.29572333      -0.01625883 
24
Properties=species:S:1:pos:R:3:momenta:R:3 pbc="F F F" energy=-16614.623938890007
O       0.57573202      -1.94418382       1.24640667      -0.40315164       0.19288309       0.24487949 
H       1.14408558      -1.53538272       0.59863872       0.06770636       0.23340407       0.07324980 
H      -0.30066824      -2.31009894       1.06825609      -0.39535942      -0.02195154       0.06045014 
O       1.99313934      -0.44534415      -0.54929564       1.42017221      -0.89869264      -0.15979294 
H       1.53117885       0.35891855      -0.25767884      -0.03929800      -0.07805354       0.04075523 
H       2.89501067      -0.15793227      -0.58320312       0.11804182      -0.06794846       0.08591128 
O      -1.79651294      -1.75177551      -0.16623590       0.36848516       0.48796573       0.26423351 
H      -2.73006520      -1.80839790      -0.19519803       0.37691678       0.20628939       0.15140396 
H      -1.54183157      -0.83571887       0.15137716       0.04621829       0.31381656       0.00504629 
O       0.51564468       0.33355015       2.52575221       0.03515869       0.19524815      -0.56505994 
H       0.65511757      -0.51949834       2.13834433      -0.38576510      -0.16755919       0.01536030 
H       1.26248255       0.40361077       3.10438491      -0.17565779       0.07136455       0.03645191 
O      -1.96009081       0.73989923       1.02928755      -0.31814140      -1.09390945       0.10499900 
H      -1.70027948       1.36047374       0.33912866       0.09554300       0.13442933      -0.18007402 
H      -1.25702107       0.68905773       1.71793146       0.17863628       0.00702376      -0.01249602 
O       1.17893841       2.25794232       0.33543982      -0.71259640      -1.17767055       0.10631511 
H       0.54955027       2.48136777      -0.31373425       0.01727120       0.26132797       0.06206820 
H       0.75871004       1.89290458       1.09154377      -0.19093930       0.17347841       0.16418197 
O      -0.52315828       1.75020775      -2.06114197       0.30067158       0.51084764       0.26866837 
H      -0.46901932       0.88282027      -2.44657467       0.33653323      -0.23574561      -0.12820830 
H      -1.44610101       1.91256760      -2.17891587       0.01996498      -0.17477062      -0.33955159 
O       0.02346063      -0.97919346      -2.39706936      -0.64861646       1.24857121      -0.52763961 
H      -0.44547962      -1.16182915      -1.58110322      -0.27901646      -0.26299654       0.27032049 
H       0.95079507      -1.10014559      -2.07344194       0.16722237       0.14264828      -0.04147264 
24
Properties=species:S:1:pos:R:3:momenta:R:3 pbc="F F F" energy=-16614.45904750467
O       0.36995272      -1.91623031       1.27663877      -0.01496713       0.20087496       0.42053718 
H       1.21303717      -2.07694446       0.76967852      -0.23300750       0.10347516      -0.23325822 
H      -0.26374942      -1.66043533       0.56554225      -0.04062193       0.09643419      -0.45282967 
O       2.21476556      -0.49899607      -0.41403576       1.03337033       0.04977871       0.30431410 
H       1.97035134       0.48361319      -0.31546469      -0.08052544      -0.05566422      -0.10164905 
H       3.10384815      -0.48254037      -0.68472458      -0.06280392       0.13262218      -0.09211340 
O      -1.76806839      -1.57485365      -0.30073633       0.05183641      -0.27467746      -0.99992024 
H      -2.04578939      -2.35024270       0.18016343      -0.15456359      -0.16038687       0.06632104 
H      -2.10566179      -0.84687132       0.20934554      -0.02502450       0.24323343       0.01207333 
O       0.45023032       0.56543299       2.45824140      -0.26205009       0.47087191      -0.29536841 
H       0.50798022      -0.44330290       2.09386138      -0.12168472      -0.01085831       0.26048095 
H       0.99382958       0.59284990       3.24558524      -0.12695446       0.15249229       0.22181385 
O      -1.98714257       0.58605154       1.15536356      -0.37337500      -0.16058091       0.49110411 
H      -1.56465637       1.01800024       0.41335150       0.00377761       0.15910974       0.32998880 
H      -1.28744429       0.51130166       1.84787052      -0.23634862      -0.07881143       0.24685394 
O       1.27605982       1.82755624       0.33914941       1.46875671      -1.26773249      -0.20047588 
H       0.55534440       2.29048078      -0.14610138      -0.10721762      -0.19528640      -0.10561306 
H       0.88007286       1.30240014       1.06298007       0.07211626      -0.07597138      -0.08003712 
O      -0.46556666       1.90062730      -2.12176328      -0.59197755       0.53048107      -0.17443641 
H      -0.19406308       1.07269084      -1.66830060       0.03051469      -0.18177722       0.15953796 
H      -0.56203664       1.70857657      -3.09229435       0.16634197       0.29517956       0.03269394 
O      -0.12186217      -0.81714020      -2.41937880      -0.18661842      -0.27658045       0.24741036 
H      -1.09556136      -1.10197894      -2.37600887      -0.12166197       0.41447613       0.00109033 
H       0.36655082      -1.23215583      -1.68977577      -0.08731154      -0.11070219      -0.05851844 
24
Properties=species:S:1:pos:R:3:momenta:R:3 pbc="F F F" energy=-16614.448313206693
O       0.55269411      -1.77898786       1.28307382       1.32797295       0.33338324      -0.60402342 
H       1.24984753      -1.54057086       0.63646690       0.03655288      -0.01693341       0.27334652 
H      -0.19068388      -2.13007193       0.77718497      -0.24580732      -0.04062124       0.16344616 
O       2.45298697      -0.79010691      -0.49301091       0.36248982      -1.26080599      -0.21771376 
H       2.36886030       0.18305382      -0.32357677       0.01776596      -0.00083230       0.00694267 
H       3.14731262      -0.93953921      -1.19811387       0.04347785      -0.11620861      -0.00022309 
O      -1.99244791      -1.72146564      -0.51692554      -1.08031592      -0.27466732      -1.38806674 
H      -2.88539413      -1.88996857      -0.80981726      -0.04469877       0.05100777      -0.13683475 
H      -2.10803838      -0.91131603      -0.12203717      -0.01751702      -0.05166031       0.00717774 
O       0.40364073       0.60262730       2.70318554       0.68171594       0.39462491       1.43206410 
H       0.09510815      -0.21779851       2.24768521       0.00653920      -0.14395198       0.00302098 
H       1.21842062       0.26767478       3.17425723       0.03687433      -0.01637093      -0.25304199 
O      -2.04754858       0.64054248       1.30234154      -0.61244103      -0.12105495       0.26409097 
H      -1.98170647       1.61157874       1.39792188       0.06489845       0.14165718       0.12094674 
H      -1.74558346       0.22873451       2.12434303      -0.03050138       0.11526607       0.08597717 
O       1.49182716       1.76261563       0.15731199      -0.20745733      -0.07474445      -0.89397565 
H       0.75276597       1.71605222      -0.50713717       0.00067335       0.09959405      -0.00173005 
H       1.10469854       1.29532620       0.87401198       0.19247771      -0.13965831      -0.01497082 
O      -0.71517181       2.00284528      -1.99280505      -0.87071685       0.49414366       1.18599528 
H      -0.58662204       1.24904927      -2.66838688      -0.12066941       0.03796502      -0.16693882 
H      -0.21714733       2.73971337      -2.22758207       0.03218149       0.01573037      -0.09190094 
O      -0.16489725      -0.71436721      -2.41560391       0.11434172       0.23831036       0.36811718 
H      -0.48592515      -1.46067148      -1.91599631       0.33136316       0.12184607      -0.03344975 
H       0.53433000      -0.32468619      -1.90200930      -0.01919978       0.21398110      -0.10825572 
24
Properties=species:S:1:pos:R:3:momenta:R:3 pbc="F F F" energy=-16614.71657158331
O       0.60949621      -1.62614031       1.25724121      -0.68632582      -0.13484208      -0.82792361 
H       1.35929849      -1.55100889       0.67801460      -0.15776974       0.14836895       0.20009778 
H      -0.16914009      -2.01002326       0.84695742       0.00087265       0.07037111      -0.03850798 
O       2.61607214      -0.94290808      -0.58959512       0.24624133      -0.10130372      -0.29151853 
H       2.41142565      -0.00110511      -0.48373205       0.11507638       0.06805571       0.18957397 
H       3.39627427      -0.96766543      -1.06835684       0.11994395       0.32171902       0.03749691 
O      -2.10123082      -1.67803490      -0.63159560      -0.20170241       0.39974214       0.27248584 
H      -2.78821180      -1.64126432      -1.31120427       0.03926421      -0.20699483      -0.05599081 
H      -2.32732477      -1.10184829       0.09276305       0.00550408       0.01032921       0.25742877 
O       0.68882045       0.54327729       2.65913129       0.91510099       1.07507069      -0.38622563 
H       0.77695871      -0.42345416       2.46308831       0.01660848       0.00960094       0.13671801 
H       1.19374725       0.59449377       3.43116354       0.07012890      -0.16940624       0.03571369 
O      -2.21481596       0.59927552       1.32849086      -0.05147042      -0.05650298      -0.65439742 
H      -1.94913966       1.28477548       0.76332723      -0.10988771      -0.19879573       0.13591853 
H      -1.40695287       0.31363368       1.72153183      -0.00714456      -0.15572367      -0.17009237 
O       1.46697361       1.70978591       0.05315900      -0.00341827      -0.26926963      -0.69857413 
H       0.78512602       2.05022012      -0.53004107       0.10699262       0.14975823      -0.17047265 
H       1.07270260       1.55287529       0.91193794       0.06839658      -0.14589146       0.21119809 
O      -0.94788447       2.12153841      -1.58274616      -0.63653991      -0.65858442       1.22167946 
H      -0.78955465       1.13335329      -1.51602725       0.39706483       0.22653271       0.31772507 
H      -0.86118391       2.10229410      -2.58077795      -0.11172127      -0.01746830       0.00561666 
O      -0.15248506      -0.70055148      -2.46905796      -0.20973587       0.33996239       0.23706475 
H      -0.77861127      -1.21423490      -1.96261341       0.03338170      -0.30666853       0.02112059 
H       0.60096053      -0.60222548      -1.85850251       0.04113930      -0.39805950       0.01386502 
24
Properties=species:S:1:pos:R:3:momenta:R:3 pbc="F F F" energy=-16614.574952305906
O       0.41715501      -1.86962320       1.08866874      -0.67616871      -0.82823947      -0.01926201 
H       1.09666412      -1.78890325       0.46227278      -0.09684206       0.13781732      -0.14289096 
H      -0.41591812      -1.96495576       0.65709914      -0.06086806      -0.09609439      -0.10173661 
O       2.65147367      -0.77256684      -0.39893251       0.14468710       0.56732562       0.68899027 
H       2.23949908       0.06727675      -0.66658893      -0.03795036      -0.02835389       0.09280143 
H       3.47286868      -0.79415150      -0.98437563      -0.02119479       0.15463881       0.03277373 
O      -2.14722356      -1.58538420      -0.44476263       0.41849639      -0.07823392       0.57347869 
H      -3.05436681      -1.81119478      -0.40138919      -0.15350326      -0.10414819       0.16990012 
H      -2.09641419      -0.80928183       0.16372277      -0.22375042       0.16988573       0.28807950 
O       0.80654979       0.77601577       2.34927218      -0.43593053      -0.26705700      -1.01235152 
H       0.82670263      -0.13531660       1.92739148      -0.09255423       0.08561578      -0.10514330 
H       1.34638472       0.54315759       3.14673591       0.00023794       0.22828241      -0.12719155 
O      -2.20864173       0.63381134       1.08955468      -0.39732041       0.44627478      -0.60570576 
H      -1.85370730       1.17528360       0.33701374       0.13135889      -0.23163211      -0.35077929 
H      -1.54396893       0.62231389       1.79680212       0.05584439       0.14166005       0.09274415 
O       1.51350829       1.56737569      -0.17545780       1.25538919      -0.41719906      -1.07004118 
H       1.13383827       2.45855133      -0.31960202      -0.12473945      -0.25317655       0.15754095 
H       1.32013114       1.32456922       0.79326862      -0.03545201      -0.00299042       0.04076649 
O      -1.02328689       1.88069946      -1.21526663      -0.63013783      -0.08380780       0.67652895 
H      -0.56875625       1.05279539      -1.41352857       0.16871704       0.26194937      -0.06560316 
H      -1.47006281       2.33768847      -1.87006816      -0.00676090       0.07117415       0.11857720 
O      -0.04703047      -0.62766627      -2.26678938       0.94238684       0.20073627       0.54022739 
H      -0.43689252      -1.03287659      -1.49353195      -0.08585163       0.06381802       0.18818404 
H       0.56913254      -1.35186798      -2.55767838      -0.03809312      -0.13824553      -0.05988755 
24
Properties=species:S:1:pos:R:3:momenta:R:3 pbc="F F F" energy=-16614.855555340615
O       0.28142179      -1.93478458       1.19942804      -0.37139245       0.46126331       0.67818065 
H       1.09307713      -2.05966678       0.64791001       0.01586518      -0.08162083      -0.04700904 
H      -0.46473239      -1.79408408       0.59089624      -0.18438346       0.09546322      -0.13101105 
O       2.80030271      -0.89632652      -0.32046392       0.15913090       0.22649108      -0.42584248 
H       2.51840328       0.00527763      -0.49695266       0.01346988      -0.15664133       0.04664100 
H       3.71271135      -0.90174224      -0.44502868       0.14124714      -0.28694484       0.30716579 
O      -2.09035703      -1.70686424      -0.28050226       0.74791542      -0.38633001       0.43190424 
H      -2.66953535      -2.26862105       0.29089119       0.15493574       0.22784611       0.22160592 
H      -2.10684466      -0.84300608       0.14361304      -0.01243539      -0.04256369      -0.24630281 
O       0.60428650       0.59487253       2.05902955      -0.76244568      -0.62857305      -0.38535702 
H       0.41184338      -0.27441587       1.65707657      -0.14705416      -0.05042787      -0.09835017 
H       1.39217844       0.53378185       2.59043300       0.16840076      -0.10506067      -0.04098632 
O      -2.21288506       0.77282732       1.07739248      -0.02978156      -0.04627215       0.11137929 
H      -2.00485590       1.43576007       0.41778945      -0.08560340      -0.01104667       0.07020632 
H      -1.39025874       0.66248272       1.55535786      -0.16746176       0.16973218      -0.15356386 
O       1.63738725       1.80487111      -0.44564817       0.11036379       1.02918535      -0.82513945 
H       0.84311718       1.67349006      -0.95711457       0.07634750      -0.09784040      -0.01967913 
H       1.27149825       2.01050580       0.44923212      -0.03272186      -0.00745349      -0.17492125 
O      -1.08647705       1.86466728      -1.27661862       0.23650203      -0.50856139      -0.26950775 
H      -1.07124768       0.95062290      -1.60912073      -0.22366406       0.05730291      -0.23007652 
H      -1.55747086       2.38349902      -2.00299610      -0.00450599      -0.09693864      -0.37538484 
O       0.03324719      -0.47387500      -1.95369647      -0.35642587      -0.12868241       1.09450727 
H      -0.27841181      -1.18769271      -1.34688839       0.33562042      -0.03415084       0.23128413 
H       0.79547357      -0.79381323      -2.42552183       0.21807689       0.40182412       0.23025707 
24
Properties=species:S:1:pos:R:3:momenta:R:3 pbc="F F F" energy=-16614.762842904238
O       0.35154977      -1.95657667       1.07199908       0.78021420       0.26146035      -0.95177576 
H       1.10471917      -1.88832297       0.46584512      -0.01066945      -0.25673551      -0.12519543 
H      -0.51266307      -1.95807229       0.58199355      -0.10238012      -0.16948825       0.01962703 
O       2.79132945      -0.66285843      -0.39996387      -0.34231142       0.84057636      -0.26844475 
H       2.62971863       0.22877964      -0.71715987      -0.06906818      -0.04627595       0.05287580 
H       3.62676241      -0.68005814       0.09841715      -0.22259265       0.10753266      -0.09475365 
O      -1.96413822      -1.80936358      -0.03096464       0.20909582       0.22641847       0.81856505 
H      -2.74125341      -2.26599810       0.02291611      -0.26352746      -0.13044898      -0.15228322 
H      -2.17272890      -0.95356487       0.46970538      -0.12924902      -0.07208186      -0.06827731 
O       0.36278023       0.53068252       2.18326710      -0.74559828      -0.07271966       0.79582301 
H       0.28498196      -0.32629211       1.69474382       0.28056399      -0.00642222      -0.10415089 
H       1.04199158       0.43191338       2.85779882      -0.24816031      -0.00947734       0.15217948 
O      -2.19048640       0.58698281       1.03123259      -0.09620507      -0.36583327       0.33247315 
H      -1.97918450       1.13790656       0.29968900      -0.09908525       0.01930925      -0.03571883 
H      -1.48294783       0.70417019       1.65320915       0.26125906       0.03055561      -0.05895390 
O       1.63980170       2.01211807      -0.49137275       0.41243298       0.05698406       1.11846801 
H       0.95561628       2.60698591      -0.75838776       0.22460329      -0.00207810       0.12841296 
H       1.51601569       1.87491728       0.46283162      -0.15827786      -0.07765891      -0.13327302 
O      -1.15911875       1.77630082      -1.57407411      -0.14281315      -0.62449215      -1.52891108 
H      -0.80171115       0.90295154      -1.75482541       0.00567353       0.02576439       0.15806914 
H      -1.37362275       1.99041966      -2.46132673       0.02933050      -0.10212782       0.21354491 
O       0.10792610      -0.50910315      -1.79659564       0.34920642       0.73773644      -0.37010865 
H      -0.21546498      -1.12183111      -1.14776419      -0.03047524      -0.01180404      -0.02982146 
H       1.04774313      -0.24355939      -1.67019208       0.10803365      -0.35869355       0.13162942 
24
Properties=species:S:1:pos:R:3:momenta:R:3 pbc="F F F" energy=-16614.710069445508
O       0.65401496      -1.87386336       0.95250054       0.29622287      -0.31244370       0.29393273 
H       1.22284612      -1.89737902       0.17455580       0.17009849       0.11287189       0.24824843 
H      -0.29694711      -2.00187666       0.66558148       0.26539805       0.12347716      -0.25105935 
O       2.67968856      -0.40668218      -0.49101362      -0.12276951       1.24654410      -0.32443017 
H       2.65775903       0.55084075      -0.38823950      -0.00774426      -0.10615714       0.05923173 
H       3.18321560      -0.68473583       0.26032126      -0.08318531      -0.12956122       0.16162150 
O      -1.90069983      -1.89011486      -0.09210115       0.21470945      -0.51743693      -1.00634561 
H      -2.82399219      -2.01951795      -0.49630016       0.06905863      -0.06259696       0.05260418 
H      -1.89399482      -0.98058688       0.27848532       0.10240547       0.28036200       0.04326636 
O       0.13832194       0.45980534       2.37454728      -1.37866644       0.06315873       0.69823575 
H       0.53312705      -0.34315998       2.03167478      -0.03318635       0.01819449      -0.05054613 
H      -0.31700526       0.10680018       3.16140630      -0.17496947      -0.39610669       0.13117427 
O      -2.21950636       0.60410419       0.96692461       0.27123207       0.68489811      -0.89761438 
H      -2.18815365       1.19823073       0.20921705      -0.10277050       0.00266020       0.03287906 
H      -1.47335922       0.89551126       1.45489190       0.11613999      -0.05794458       0.08050137 
O       1.63279670       1.95792770      -0.11806087      -0.65917695      -0.51775510       1.08906039 
H       1.30327055       1.95469882      -1.02824959       0.09052401      -0.05463373      -0.00752767 
H       0.85042408       2.07887259       0.36078968       0.22381218       0.10037910       0.10192015 
O      -1.24371099       1.70875694      -1.71556445       0.24833966      -0.56848167      -0.30654115 
H      -0.73475072       0.88823177      -1.81636097      -0.19186017      -0.06795286      -0.02904341 
H      -1.85960630       1.78359659      -2.48370141      -0.22963609       0.25552908       0.04504433 
O       0.30711216      -0.55099083      -1.85862614       0.96021233       0.06687758      -0.31017851 
H      -0.10184059      -1.22739791      -1.30360452       0.22787031      -0.10573318       0.00212474 
H       1.14687694      -0.50873570      -1.38101931      -0.27205847      -0.05814869       0.14344138 
24
Properties=species:S:1:pos:R:3:momenta:R:3 pbc="F F F" energy=-16615.004525154953
O       0.72819103      -1.68505533       1.09152851      -0.35357371       0.80742756       0.27310907 
H       1.48665552      -1.41926582       0.55579808       0.12214146       0.21916741       0.19152814 
H      -0.01678767      -1.81802889       0.48813416       0.23897384       0.15924284      -0.25133378 
O       2.81677296      -0.47701978      -0.27029592       0.91405818      -0.42998804       1.12457682 
H       2.26125985       0.30450619      -0.25923793       0.15467699      -0.28573179      -0.13133473 
H       3.74668932      -0.16081370      -0.27301792      -0.03246271      -0.04813721      -0.26147770 
O      -1.77889567      -1.74664237      -0.38928632       0.64637759       0.43111852      -0.49933407 
H      -2.20921656      -2.33833649       0.18307825       0.27948359       0.05670009      -0.00471872 
H      -1.98914010      -0.85431332       0.01500307      -0.00778742       0.02596853       0.01426206 
O      -0.25092218       0.28686557       2.50665279      -0.49792998      -0.83602561       0.83225583 
H       0.09478663      -0.58015461       2.15424835      -0.09808605       0.13298061       0.00391335 
H      -0.52532618       0.05776210       3.36053216      -0.02435555       0.11436440      -0.14537370 
O      -2.09663461       0.63190706       0.68891390      -0.43640318      -0.87778942      -0.99868372 
H      -1.58952146       0.92540020      -0.09512277       0.03353743       0.26212749      -0.09881735 
H      -1.63516841       0.83492990       1.49162562       0.08958569      -0.08439246       0.08547882 
O       1.39463198       1.92684458       0.03652439      -0.71346769      -0.42252799       0.15052173 
H       0.69764172       1.87593381      -0.63962921      -0.27604414       0.28117085       0.17084829 
H       1.08784771       1.74666358       0.95514087       0.04759023      -0.05467951       0.47136872 
O      -1.16954367       1.56016625      -1.73621817       0.04317583       0.33168987      -0.08749812 
H      -0.47766197       0.92754354      -1.96238272      -0.33293428      -0.02935774       0.07782272 
H      -1.61027448       1.83755531      -2.53358877       0.13085302      -0.13419301      -0.04843587 
O       0.33627467      -0.46350931      -1.93562030      -0.02597709       0.22496523      -0.49245765 
H      -0.25657167      -1.18344125      -1.61955081      -0.19732069       0.04558261      -0.24256877 
H       1.22421859      -0.75321718      -1.70244470       0.29588863       0.11031678      -0.13365139 
24
Properties=species:S:1:pos:R:3:momenta:R:3 pbc="F F F" energy=-16614.61104856123
O       0.60840470      -1.46413379       0.98917137       0.05637762      -0.22991120      -0.39720551 
H       1.48736179      -1.59609430       0.57413271      -0.11015905       0.12463997      -0.09558937 
H      -0.05637407      -1.83171359       0.43811122      -0.12417506       0.03923239       0.15139033 
O       3.03443497      -0.62875713      -0.09354668       0.40442351      -0.95378265       0.85301725 
H       2.78786871       0.28114318      -0.10242392       0.16746741       0.06536642       0.10396140 
H       3.82474174      -0.75169824      -0.59753738       0.17536850       0.07007863       0.10293516 
O      -1.61103719      -1.70929226      -0.76285244       0.80213498       0.48165068      -0.92965251 
H      -2.05723889      -2.29557857      -0.12987206      -0.24143868      -0.07041400      -0.31307453 
H      -1.99206888      -0.85190551      -0.41826794       0.01196049      -0.06084339       0.02722781 
O      -0.37529456       0.32922246       2.69661133      -0.87792033       1.21902552      -0.14269720 
H       0.14404225      -0.28786598       2.10973050       0.04205738       0.00480565       0.03847759 
H      -0.66815737      -0.11845928       3.55540087      -0.11861447       0.03782907       0.22989354 
O      -2.30474461       0.64922258       0.55790540      -0.80376755      -0.00408442       0.24433024 
H      -1.73146228       1.22081056      -0.05795342       0.04035077       0.11038919       0.08725605 
H      -1.78371890       0.80876830       1.35785038       0.03736967      -0.08617708       0.10482253 
O       1.21841679       1.58127813       0.31185855      -0.09653037      -1.04197049       1.11174597 
H       0.66711325       2.08699094      -0.27041001      -0.07976729      -0.18684581       0.11319539 
H       0.88433381       1.80602520       1.23926193      -0.24296549      -0.28059518      -0.20209151 
O      -1.05606974       1.85615491      -1.62211595       0.85132490       0.99045090      -0.29677104 
H      -0.24967398       1.40366290      -1.83582202      -0.11478869      -0.03647837      -0.21747725 
H      -1.72965480       1.34931102      -2.06747199      -0.13363797      -0.12195347      -0.14898985 
O       0.45856527      -0.58377969      -2.10420752       0.52281791      -0.37698614      -0.45007959 
H      -0.35679887      -1.03265482      -1.88034149       0.07364386       0.03032724      -0.05420151 
H       1.23337809      -0.73022164      -1.48828399      -0.24153203       0.27624653       0.07957662 
24
Properties=species:S:1:pos:R:3:momenta:R:3 pbc="F F F" energy=-16614.8589841084
O       0.62660313      -1.41912337       1.16537918       0.89668158       0.12998197       1.47991151 
H       1.48087838      -1.73510248       0.93719090      -0.04345021       0.02340602      -0.01701291 
H      -0.10705452      -1.88525725       0.70179114       0.08012370      -0.04061306       0.14186881 
O       3.10200532      -0.64775368       0.05341979       0.18547975       0.36064963       0.86839714 
H       2.89600894       0.27376369       0.20090321      -0.10724251       0.00093699       0.03481941 
H       4.03542901      -0.63821344       0.32431267      -0.14903471       0.02860800       0.21265752 
O      -1.57037452      -1.56547240      -0.73887137      -0.05645868       0.02037617      -0.40584749 
H      -2.05397723      -1.69234383      -1.55489733       0.07075756       0.09641750       0.03031308 
H      -1.94907119      -0.75385307      -0.30674844       0.14569670       0.02230637       0.17537414 
O      -0.66285865       0.42597638       2.64169305      -1.10399200       0.12579423       0.12554870 
H      -0.13966899      -0.36290423       2.39512037      -0.03082623      -0.03701309      -0.17464472 
H      -0.83514743       0.33063312       3.57900772       0.13883681       0.04466833      -0.48038245 
O      -2.48515282       0.70357885       0.57608959      -0.56510364       0.60411988      -0.29087477 
H      -2.00944467       1.27928141      -0.07683817      -0.11250979      -0.30009676      -0.09602544 
H      -1.85998049       0.79018475       1.36296091       0.06307211      -0.15011236      -0.03273737 
O       1.24643002       1.23865094       0.35841938       0.18885266      -0.97724755      -0.94175612 
H       0.63079939       1.66605614      -0.24099176      -0.02736592       0.11823353      -0.05196467 
H       0.75019131       0.88154255       1.04935676       0.00742640      -0.04119313      -0.04844898 
O      -0.89294670       1.68516770      -1.83082987      -0.41417489      -0.84381384       0.01953927 
H      -0.62351002       0.88463760      -2.26785638       0.40850845       0.03031913       0.00548027 
H      -1.72837882       1.94474874      -2.36711012       0.11149693      -0.16125489      -0.25012121 
O       0.63147255      -0.41883452      -2.25055650      -0.08765573       0.75960271      -0.60388300 
H       0.16937165      -0.91941949      -1.57102349       0.39679856       0.22152949       0.25353932 
H       1.39008274      -0.16317709      -1.76953630       0.00408311      -0.03560526       0.04624995 
24
Properties=species:S:1:pos:R:3:momenta:R:3 pbc="F F F" energy=-16614.51510211429
O       0.88752506      -1.48250802       1.56208125       0.50160054      -0.82203302       1.41065716 
H       1.67834272      -1.29227603       1.14574526      -0.10214231       0.09352369      -0.01479567 
H       0.30807848      -1.70601912       0.82193270       0.02290100       0.15893618       0.25052398 
O       3.17674506      -0.65588762       0.21888051      -0.05066867      -0.22577109      -0.08135113 
H       2.93391952       0.08666322      -0.32231675      -0.12466541      -0.11919813      -0.19352803 
H       3.53367945      -0.31304743       1.02470204      -0.10227794       0.06798883       0.03801972 
O      -1.47237549      -1.30990187      -0.77373534       0.86654424       0.81373179      -0.72585675 
H      -2.19097191      -1.63672303      -1.32180477      -0.27799254      -0.01889832       0.20134051 
H      -1.73498481      -0.48185290      -0.43851945       0.06905085       0.22372289      -0.08413829 
O      -0.84558177       0.34346773       2.41717759      -0.01484029      -0.27730855      -1.04444564 
H      -0.28197970      -0.41133556       2.20867702       0.23420866       0.19188302      -0.01659005 
H      -1.42302323       0.05658973       3.14335737      -0.36504716      -0.14903909       0.07476716 
O      -2.70481551       0.68894374       0.39569566      -1.11848378      -0.01760713       0.34273123 
H      -2.58212601       1.49295529      -0.11694582      -0.09063342      -0.31206991       0.04647046 
H      -2.14119674       0.75901166       1.19059031       0.04858222      -0.10383470      -0.23752799 
O       1.18057288       1.28012789       0.19533539      -0.05839155       0.54747523      -0.14805689 
H       0.63271915       1.92781899      -0.32056511       0.14683519      -0.22198589      -0.06713458 
H       0.57197015       0.96075836       0.91139996      -0.12966389       0.07279925       0.02212058 
O      -0.93067679       1.62792701      -1.80001337       0.18984922       0.96407261       0.22906464 
H      -0.32463615       0.93103290      -1.87095133      -0.06027797       0.15183785      -0.10073721 
H      -1.36536867       1.74913161      -2.59883726      -0.05508702       0.15410614       0.04331005 
O       0.76129124      -0.50664706      -2.21121344       0.31528243      -1.27379514       0.02278776 
H       0.02047781      -0.92922395      -1.76591331      -0.05112959      -0.00545625       0.17506837 
H       1.49888600      -1.02835002      -1.76257815       0.20644719       0.10691973      -0.14269940 
24
Properties=species:S:1:pos:R:3:momenta:R:3 pbc="F F F" energy=-16614.300584778808
O       1.03207080      -1.52863124       1.82229568       0.23309262       0.18237766       0.25495802 
H       1.85367642      -1.36347078       1.49409607       0.08601839       0.20738893       0.14133421 
H       0.66050316      -2.10047262       1.15643028       0.03387959      -0.12544603      -0.08548215 
O       2.97558142      -0.64383103       0.10608563      -0.85825952       0.55609286      -0.41882419 
H       2.47789552       0.20532271       0.16793624       0.07167895       0.00244327      -0.26352029 
H       3.94167264      -0.47988595       0.12842419      -0.21263782       0.06198454      -0.33368631 
O      -1.32391863      -1.11077859      -0.81537103       0.19814937      -0.42821130       0.39184031 
H      -1.70705560      -2.02134022      -0.82615772      -0.05002103       0.18799423       0.00341266 
H      -2.04683369      -0.58779795      -0.39941103       0.18048528      -0.09090928      -0.06356949 
O      -0.96476677       0.26609067       2.28872384      -0.44746532      -0.32393115       0.50749953 
H      -0.39343900      -0.36855477       1.79183874      -0.07805091       0.05878077       0.06244272 
H      -1.35294516      -0.12430969       3.06228359       0.30439998       0.14361507      -0.15475612 
O      -2.82678894       0.74238441       0.41887695      -0.66448273       0.12342350       0.14960067 
H      -2.40674969       1.42244415      -0.02019606       0.10308496       0.16403712      -0.00404381 
H      -2.30040173       0.58379993       1.22752616       0.14952180       0.05440847      -0.23627249 
O       1.04772871       1.27455432       0.14148916       0.13546691      -0.30173681       0.38343651 
H       0.42511785       1.35823421      -0.55838601      -0.17176177      -0.23569172      -0.00827242 
H       0.61785349       1.39801323       0.95650465       0.02766369      -0.16533987      -0.24076398 
O      -0.74312634       1.71307369      -1.70645963       0.34611371      -0.19142998       0.79151761 
H      -0.68906621       0.76442414      -1.82945009       0.00804218      -0.11036530      -0.11879646 
H      -1.36459040       2.06476963      -2.46371387      -0.00284710       0.04684390      -0.13409960 
O       0.82233466      -0.64113634      -2.26375897       0.62332725      -0.34904870      -0.58064126 
H       0.22309343      -1.17242772      -1.70621042      -0.10723712       0.35792982      -0.16942826 
H       1.72787531      -0.78184782      -2.05789361       0.09183864       0.17479000       0.12611458 
24
Properties=species:S:1:pos:R:3:momenta:R:3 pbc="F F F" energy=-16614.625256149473
O       1.01805021      -1.64210712       1.90551123      -0.80942661      -0.66146228       0.07367808 
H       1.93127185      -1.47112980       1.65844140       0.34005799      -0.25538223       0.17216117 
H       0.51297611      -1.85177208       1.09993760      -0.11617327       0.15416465       0.07978854 
O       2.86002306      -0.54144430      -0.19273693       0.10319558       0.31182819      -1.24726815 
H       2.35129950       0.20223964       0.14934894       0.02981857      -0.14358920      -0.22366117 
H       3.32970909      -0.22861076      -0.93802641       0.13371911      -0.20380436      -0.19039414 
O      -1.26263651      -1.22654208      -0.78171504       0.23085643      -0.22877898      -0.41165228 
H      -1.91577416      -1.52310024      -1.42205038       0.18828709       0.00627095      -0.05109553 
H      -1.78286354      -0.51681818      -0.32641772       0.27986123       0.01317677      -0.12551265 
O      -1.07001956       0.30454506       2.36326720      -0.32965169       0.74250013       0.21153002 
H      -0.62965334      -0.55807395       2.39173323       0.04918755       0.16066239       0.12483545 
H      -1.10167559       0.55111673       3.31117401       0.20544244      -0.01187330       0.25309688 
O      -2.91404237       0.66012932       0.36195823      -0.10429606      -0.44710226      -0.29067398 
H      -2.37879782       1.45495287      -0.02307487       0.01684185      -0.04409623      -0.15990990 
H      -2.36384645       0.44320838       1.16150709       0.06420437      -0.07218485       0.02586193 
O       1.18961869       1.43773447       0.30088304       0.04449759       1.18665342       0.85987025 
H       0.62951874       1.16997658      -0.48946120      -0.08489933      -0.21292209      -0.19042934 
H       0.63613296       1.11436187       1.04836256      -0.06698634       0.00602768       0.14770569 
O      -0.88234794       1.53342891      -1.65628487      -0.05263934      -0.01545984       0.02537201 
H      -0.29840642       0.89905888      -2.12032114       0.01380645      -0.26297520       0.02880208 
H      -0.45379840       2.37539750      -1.92544942      -0.11257302      -0.57417608       0.09020141 
O       1.03831438      -0.54521926      -2.28682955      -0.35877843       0.91027152       0.44674215 
H       0.25077310      -1.10190709      -2.28794329       0.24852619      -0.16361992       0.08773168 
H       1.61882488      -0.71445695      -1.51604863       0.08712164      -0.19412887       0.26321979 
24
Properties=species:S:1:pos:R:3:momenta:R:3 pbc="F F F" energy=-16614.48192913868
O       0.98283554      -1.72400028       1.70175770       0.19916891      -0.19587548      -1.30444680 
H       1.91309559      -2.00828468       1.75885527      -0.29200274       0.08585329      -0.06903114 
H       0.76710625      -1.64425918       0.82474054      -0.07978625      -0.08332658       0.02535347 
O       2.88804316      -0.54113076      -0.46437648       0.23099550       0.51793831       0.50832791 
H       2.34353295       0.09523746      -0.00952668       0.23903837      -0.11484996      -0.08671536 
H       3.81739910      -0.23306008      -0.47591850      -0.01636755       0.27251908       0.10127872 
O      -1.22195491      -1.46703976      -0.72077536       0.50856431      -2.01884282       0.73753908 
H      -1.79837971      -1.95830298      -1.24335527      -0.30786546      -0.17344529      -0.00139581 
H      -1.74048538      -0.79152826      -0.15468196       0.03710024       0.10806673      -0.11558707 
O      -1.11224258       0.49245692       2.53459672       0.12224420       0.59671152       0.65442141 
H      -0.72735868      -0.38354816       2.49134685      -0.30617704      -0.04210058      -0.08666244 
H      -0.81027258       0.78054109       3.38612732      -0.25323679       0.21921155      -0.01349660 
O      -2.74350178       0.62149528       0.21130412       1.33295919       0.73653287      -0.69512494 
H      -2.33031128       0.84546990      -0.62844510       0.01458777      -0.12381193       0.45804303 
H      -2.19965323       0.97916537       0.92298695      -0.23235500      -0.29310460       0.03683728 
O       1.15436072       1.55492085       0.44654307      -0.15646190       0.10458180       0.55863531 
H       0.33318568       1.66165124      -0.13819854       0.00658798      -0.00875543      -0.44710003 
H       0.78214476       1.15753869       1.26633738       0.02412445       0.16885305      -0.16363931 
O      -0.87179635       1.40878084      -1.57371925      -0.23965609      -0.40404148       0.57177383 
H      -0.34507448       0.61412736      -1.49419506       0.19241242      -0.07354284       0.23387793 
H      -0.74763623       1.72614051      -2.48813452      -0.28797260       0.25769124      -0.22016485 
O       0.83214697      -0.30836276      -2.16286602      -0.81345307       0.46843105      -0.63857806 
H       0.46152875      -1.12391412      -1.86293059      -0.05530369       0.15622936       0.30177727 
H       1.71313670      -0.37081349      -1.72319800       0.13285483      -0.16092286      -0.34592284 
24
Properties=species:S:1:pos:R:3:momenta:R:3 pbc="F F F" energy=-16614.359505134347
O       0.87575643      -1.66022931       1.46795407      -0.92489642       1.28711434      -0.73396963 
H       1.57429378      -1.51780128       0.82811655       0.26509182       0.26821085      -0.19679956 
H       0.03962702      -1.53947180       0.94339208      -0.23944882      -0.03517833      -0.14440243 
O       2.89737092      -0.38214606      -0.30802768      -1.46551402       0.55720411       1.21469279 
H       2.45492269       0.32402455       0.21175220       0.09025036      -0.13312434      -0.21260811 
H       3.77596415      -0.22269552       0.01956345       0.00526775      -0.25216835       0.12029586 
O      -1.11368326      -1.76671842      -0.56188366       0.91880462      -0.98750986       1.01420342 
H      -1.63931511      -2.64494298      -0.69482348       0.18490975       0.05941254       0.18766073 
H      -1.80351304      -1.07190253      -0.33674264      -0.11340475       0.05479074       0.19153696 
O      -1.11609191       0.63610157       2.49420885       0.11324758      -0.20426819      -0.73436668 
H      -0.25673034       0.22126374       2.31165536       0.39273101       0.18572587      -0.05835444 
H      -1.55141466       0.54985767       3.35452674      -0.11000673       0.16039082      -0.28117048 
O      -2.64674520       0.41422323       0.20243609       0.16400990      -0.97434794       0.17620645 
H      -2.12071441       0.94482792      -0.29611053      -0.19882582      -0.41071792      -0.37514741 
H      -2.29709020       0.31834869       1.04632003       0.17902246      -0.30186642      -0.09927310 
O       1.26792413       1.55400497       0.56911383      -0.34811279      -0.32465811       0.44041926 
H       0.73008856       1.72254318      -0.22961059       0.04031728      -0.08946223       0.53298961 
H       0.76624769       1.34380945       1.30845838       0.30176197       0.24678690      -0.06211546 
O      -0.82581454       1.72261116      -1.50504670       0.88942973       1.73252956      -0.32010787 
H      -0.33680550       1.08620506      -2.03411510      -0.11416081       0.03618933      -0.10728643 
H      -1.49603768       2.16804950      -2.03244485       0.29522899      -0.11755891      -0.09686093 
O       0.71581806      -0.53834211      -2.40533422      -0.51144823      -0.65922916      -0.17692177 
H       0.02854618      -1.10726788      -2.05277064       0.01439256      -0.12600680      -0.14562164 
H       1.23635439      -0.31421581      -1.61309111       0.17135263       0.02774151      -0.13299917 
24
Properties=species:S:1:pos:R:3:momenta:R:3 pbc="F F F" energy=-16614.660591712513
O       0.66261613      -1.24937503       1.41894263       0.15329087       0.97079535       0.36594869 
H       1.59717199      -0.90481976       1.31694582      -0.03151251      -0.12731607      -0.21099396 
H       0.30158477      -1.68523287       0.59879448       0.18016756      -0.19107813       0.00857206 
O       2.72987002      -0.46550336      -0.14483606      -1.14657114       0.13619303       0.51576243 
H       2.17179629       0.35575712      -0.19899470       0.07239961      -0.23015119      -0.28069178 
H       3.49930075      -0.32986554       0.46574385       0.15564989      -0.04432800      -0.29824969 
O      -1.11628179      -2.12050217      -0.47618986      -0.70423078      -0.54089693      -0.77233414 
H      -1.56920104      -2.72026897       0.00992225      -0.08658284      -0.08943159       0.12640228 
H      -1.73678441      -1.33407382      -0.41919990       0.35765978      -0.40270086      -0.04148645 
O      -0.93477539       0.53711732       2.27511886      -0.14592828       0.17672240      -0.46153322 
H      -0.14842603       0.01266023       1.98449921       0.28450407      -0.05628210       0.18394775 
H      -1.04110299       0.20531376       3.15358625       0.35698900      -0.21736313       0.01199187 
O      -2.52901637       0.13869691       0.04838843       0.49258879      -0.67758447      -0.72213193 
H      -2.44560880       0.83931023      -0.53995129       0.07241498       0.40617849      -0.09500342 
H      -2.03851091       0.38204692       0.85475881       0.34443462      -0.04834443      -0.00101210 
O       1.21451588       1.72675670       0.72020163      -0.64502417       1.27292847      -0.02409086 
H       0.55654735       1.95535502       0.06923689       0.27760884       0.06569488       0.30408931 
H       0.67297972       1.51432868       1.50103866      -0.35821316      -0.26773437       0.08964085 
O      -0.58230745       1.98646092      -1.49247141       1.16893733      -0.65607263       0.61639473 
H      -0.39758346       1.08043010      -1.81523413      -0.27585316       0.15937520      -0.06104657 
H      -0.16016160       2.48397017      -2.22698233       0.19516309       0.13754874       0.09582043 
O       0.49883982      -0.56596419      -2.38800765      -0.70799515       0.71240128       0.44834513 
H       0.11715764      -1.12273451      -1.67344761       0.16626848      -0.24982595       0.01148246 
H       1.48822998      -0.60141074      -2.46926773      -0.17616571      -0.23872799       0.19017612 
24
Properties=species:S:1:pos:R:3:momenta:R:3 pbc="F F F" energy=-16614.619487291773
O       0.72477582      -1.40270381       1.41186310       0.05844909      -0.90554761      -0.56331232 
H       1.46309347      -1.33928788       0.75613242       0.01102292      -0.37281482       0.30293358 
H       0.07373484      -1.85604381       0.81672154       0.18863326       0.03488130      -0.12321661 
O       2.60119042      -0.28232137      -0.22117858      -0.93071002       1.36901926       0.32648753 
H       2.36341785       0.65630433       0.05453974       0.37124495       0.09480432      -0.34284927 
H       3.44576539      -0.42092058      -0.55351305      -0.01214255       0.13578582      -0.10511772 
O      -1.24101103      -2.23792405      -0.61186538      -1.22264728      -0.18902139      -0.34801899 
H      -2.04112197      -2.88341382      -0.77963471      -0.00535686      -0.01669912      -0.19847002 
H      -1.75039624      -1.46221433      -0.18923705      -0.12513406       0.13939678       0.22743239 
O      -0.94883549       0.59887631       2.20530752      -0.05408967       0.37959818       0.15456259 
H      -0.33985461      -0.10692073       1.99192120      -0.10967070      -0.15917427      -0.18929024 
H      -0.95158325       0.74409291       3.14124271       0.07925687       0.05909003      -0.01408996 
O      -2.28468814       0.10603812      -0.10909560       0.48346888      -0.18159099      -0.40701794 
H      -1.77183851       0.61653594      -0.86206841       0.13097862      -0.12861552      -0.35267199 
H      -1.76545807       0.36821049       0.68642113       0.00354258      -0.02825522       0.23554262 
O       1.21538238       2.00575900       0.86994984       1.30127694       0.36630932       0.99371952 
H       0.67359920       2.03140144       0.10498889       0.10179653       0.01396618      -0.00300756 
H       0.62053182       1.68134763       1.61221476      -0.00287751       0.19341755       0.12952103 
O      -0.27713058       1.94004826      -1.35545594       0.86368205      -0.65693768      -0.56722202 
H       0.05685475       1.00855616      -1.66012591      -0.19033696      -0.09742632      -0.07398380 
H      -0.14127580       2.45831815      -2.13261022      -0.26839924       0.01816806       0.02336617 
O       0.18436678      -0.68575728      -2.17003734      -0.62530386      -0.04256590       0.77031787 
H      -0.42131793      -1.35982448      -1.72226688       0.05136676      -0.09836231       0.01449657 
H       0.86772395      -0.86767189      -1.57926831      -0.09805076       0.07257434       0.10988856 
24
Properties=species:S:1:pos:R:3:momenta:R:3 pbc="F F F" energy=-16614.66130600326
O       0.46617093      -1.58425373       1.40923290      -1.09610521      -0.31621714       0.29666831 
H       1.35769140      -1.43056728       1.18881058      -0.01071046      -0.01635481      -0.13957969 
H       0.07839652      -2.10865752       0.74151426      -0.25138574      -0.19198639       0.29749279 
O       2.39990210      -0.12301854      -0.30429783      -0.80349131      -0.67460656      -0.88674138 
H       1.86113936       0.48777501       0.29146021       0.04506945      -0.02231177      -0.13429571 
H       2.87641730       0.62400724      -0.72852695      -0.11579249      -0.00155773      -0.05179436 
O      -1.50217155      -2.32283031      -0.74420638      -0.53574873       0.68497301      -0.06989252 
H      -2.17983302      -2.80497977      -1.06727264       0.22069099      -0.17563281       0.03963474 
H      -1.81558775      -1.48139691      -0.45195611       0.16816815      -0.10031588       0.14186719 
O      -0.73007289       0.73426736       2.25001918       1.62570645       0.36554235       0.29243952 
H      -0.38565074      -0.04304651       1.77826808       0.03855447      -0.11723079       0.22134991 
H      -1.27501196       0.45869783       2.98761768      -0.19312292       0.04015310      -0.20591606 
O      -2.19265754       0.31400487      -0.20503537       0.24740710       1.28218836      -0.45358171 
H      -1.51909213       0.94522023      -0.63722358      -0.12423229      -0.05484650       0.06688921 
H      -2.29139955       0.32674262       0.75012905      -0.00846747       0.16650080      -0.06074175 
O       1.58633802       1.93972754       1.06845483       0.36878829      -0.73970499       0.42591885 
H       1.20180007       2.39270578       0.28929112      -0.10872726       0.26416671      -0.14803086 
H       0.87034229       1.86739185       1.77054065       0.12241295       0.28659774      -0.20369697 
O      -0.26307291       1.78454298      -1.41727996      -0.74667369       0.19427564       0.31797582 
H      -0.06074324       0.81903155      -1.68049892      -0.08412844      -0.05161193       0.15299993 
H      -0.37301966       2.37364935      -2.22509908       0.05677570      -0.12681422      -0.01192041 
O       0.29294906      -0.75658799      -2.04399477       0.89440241      -0.80379895       0.49929410 
H      -0.40478618      -1.28948273      -1.61978909      -0.13056541       0.08954305      -0.38447163 
H       1.11851621      -0.97720090      -1.59713071       0.42117545       0.01904973      -0.00186731 
24
Properties=species:S:1:pos:R:3:momenta:R:3 pbc="F F F" energy=-16615.115002675884
O       0.26701513      -1.64159540       1.28910373      -0.41528186       0.33927935      -0.59643644 
H       1.04044287      -1.69535564       0.70294323       0.25330359      -0.11137059       0.22498325 
H      -0.41304665      -1.90947854       0.64691850       0.13934314      -0.34344245      -0.04433230 
O       2.40679466      -0.23252979      -0.32059884       1.09078372      -0.07813736       0.11876246 
H       2.26052417       0.66235666       0.09450623      -0.09242944       0.09274518       0.02765545 
H       3.29066225      -0.29468480      -0.71258011       0.02840738      -0.10116355       0.24443318 
O      -1.62582544      -2.22514885      -0.55266039      -0.60034779       0.52877213       0.58394947 
H      -2.30698042      -2.97754709      -0.65892382      -0.12469584       0.17889041       0.18331025 
H      -2.06760319      -1.38855211      -0.41039206      -0.06109049      -0.19846696       0.29491028 
O      -0.32953891       0.82426638       2.26558645       0.54799511      -0.60848244       0.00143945 
H      -0.12897137      -0.05359333       1.93273579      -0.00652766       0.02415109       0.00259044 
H      -0.84704423       0.76166143       3.07122253       0.38695224       0.38082989       0.06247683 
O      -2.46374342       0.41230440      -0.17236197      -1.01701218      -0.28882990      -0.01026026 
H      -2.05205789       0.78356488      -0.94762004      -0.04841453      -0.04043225       0.31962502 
H      -1.79136363       0.64911256       0.51466588       0.03236588       0.02004979      -0.17159657 
O       1.63337063       1.98911450       0.91155053       0.10488569       0.68122335      -1.13557115 
H       0.88687190       2.24637111       0.29342278      -0.05954344       0.10687943       0.24598549 
H       1.08894640       1.58549777       1.54786830       0.19356117       0.17580505      -0.05527262 
O      -0.35074946       1.73032781      -1.40221247      -0.18882263      -0.83725847      -0.32026093 
H      -0.09998043       0.90647972      -1.83903742      -0.12444025      -0.31452716      -0.24255012 
H      -0.76032377       2.27930636      -2.01945899       0.07383392       0.14213275      -0.00598706 
O       0.49561725      -0.82504227      -1.96888258      -0.37652315       0.37491351       0.16235192 
H      -0.01481500      -1.44490711      -1.49431207       0.08677828      -0.00990208      -0.04531246 
H       1.36190587      -0.67798879      -1.51324583       0.17691915      -0.11365871       0.15510645 
24
Properties=species:S:1:pos:R:3:momenta:R:3 pbc="F F F" energy=-16614.54612532841
O       0.16779266      -1.74476748       1.34411399      -0.19922185       0.00230097      -0.08642654 
H       0.88548759      -1.59550752       0.71349672      -0.01448325      -0.11519043      -0.13285470 
H      -0.69013599      -1.81982524       0.86369636       0.08150832      -0.14456010       0.20555372 
O       2.65664662      -0.17574517      -0.09314302      -0.14940786       0.91275688       1.17535852 
H       2.39816012       0.68413282       0.28644436       0.07992822      -0.23279728      -0.03959542 
H       3.58144882      -0.13760409      -0.28973296       0.28268179       0.04798787      -0.10824800 
O      -1.75420451      -2.15635887      -0.37078906      -0.41518578      -0.26041164       0.16692168 
H      -2.35119212      -2.68542098       0.07429678       0.29772823      -0.21095204      -0.00191468 
H      -2.27178451      -1.25663764      -0.36708725      -0.07773753      -0.13184801       0.00313518 
O      -0.08998034       0.74986359       2.22879056       0.42741415       0.16545528       0.19754247 
H      -0.16509142      -0.09021071       1.71512868       0.21984406       0.15427202       0.05210375 
H       0.64642050       0.66130382       2.82291718       0.33418884      -0.08394338       0.06374253 
O      -2.64037839       0.27563091      -0.11828769       0.35979266       0.35116494       0.17869261 
H      -2.02102069       0.96286684      -0.33395185       0.01128634      -0.11671607       0.09756105 
H      -2.53208414       0.34852041       0.83949434      -0.10770901      -0.22378316      -0.03131224 
O       1.69181630       2.20855652       0.68942858      -0.67825415       0.02991561       0.09727062 
H       1.29169459       2.62370168      -0.06148628       0.32378625       0.20212486      -0.07139582 
H       0.99736395       1.90271437       1.24217533       0.33534522       0.05277860      -0.41149574 
O      -0.51574893       1.63267129      -1.58769787      -0.33876926       0.35784920      -0.72742588 
H      -0.21013481       0.76210491      -1.60878530      -0.03521865       0.06267590       0.12422914 
H      -0.22270686       1.96705391      -2.46734107      -0.29423942       0.35876625      -0.05508146 
O       0.46086136      -0.77437213      -2.08453310      -0.41628582      -0.91783038      -0.58666280 
H      -0.25247418      -1.39309025      -1.75654890      -0.02804937      -0.23849174       0.11653632 
H       1.25420313      -1.24444467      -1.80305941       0.00105788      -0.02152415      -0.22623431 
24
Properties=species:S:1:pos:R:3:momenta:R:3 pbc="F F F" energy=-16614.85375214005
O       0.33599758      -1.69564928       1.30614572       0.85060574       0.14763498       0.30274407 
H       1.20177349      -1.66376672       0.85151764      -0.02048590      -0.09395688      -0.42212227 
H      -0.43366140      -1.77707993       0.74230447       0.10414877      -0.23826280       0.07684347 
O       2.69077013      -0.18310427       0.01873878      -0.06859284      -0.47104574       0.30973015 
H       2.26963846       0.71368551       0.24639231       0.07951713       0.12599924      -0.14763450 
H       3.63844376      -0.04166566       0.20752658      -0.25143195      -0.09567234      -0.09463421 
O      -1.86547221      -2.21784766      -0.42449926      -0.14361474       0.19326864      -0.73336643 
H      -2.56284538      -2.92270390      -0.39228042       0.16383834      -0.17618015      -0.05942128 
H      -2.30169698      -1.32076710      -0.31770749      -0.06707159       0.25363280       0.05359084 
O       0.14911201       0.76248316       2.24299359       0.40419798       0.33099038       0.16595864 
H       0.32798387      -0.22749403       2.17154127       0.11278120       0.01311742      -0.04158392 
H       0.16785914       0.91600107       3.20378226      -0.11465543      -0.15606250      -0.17910296 
O      -2.62233914       0.38587246       0.05209895       0.61892500      -0.00899674       0.33215131 
H      -2.26526246       0.79115774      -0.70069605      -0.22046196       0.28170280      -0.07306282 
H      -2.03722000       0.58988636       0.77526038      -0.08610291       0.08300051       0.29177917 
O       1.58974495       2.27649281       0.61424451      -0.04058507       0.14643888      -0.03180075 
H       0.98028661       2.43992435      -0.11451404      -0.23212331      -0.19438247       0.02568588 
H       1.17984892       1.79135413       1.41626986       0.06961093       0.17703642      -0.22212270 
O      -0.64876945       1.66760334      -1.68932882      -0.85756665      -0.01521168       0.04812237 
H      -0.40776528       0.79032645      -1.96978537       0.10508548       0.02781715      -0.06373198 
H      -1.26355968       2.12537801      -2.18821903       0.07709346       0.07425313       0.04010919 
O       0.40931440      -1.00245870      -2.16987429      -0.61078678      -0.31814502       0.53441768 
H      -0.20405866      -1.47200624      -1.58917164       0.10526615      -0.14313551      -0.16353424 
H       1.07141064      -0.69200998      -1.56209389       0.02240895       0.05615946       0.05098529 
24
Properties=species:S:1:pos:R:3:momenta:R:3 pbc="F F F" energy=-16615.079472668498
O       0.60919266      -1.79405046       1.28626416       0.73733510       0.02657166      -0.02854962 
H       1.49909041      -1.56926249       0.93922087      -0.05386866      -0.16969526      -0.08799378 
H       0.05576892      -1.85682400       0.49340656       0.24657284       0.09642263      -0.28382267 
O       2.58385953      -0.20078242      -0.01219613      -0.63143923      -0.15630373       0.00830698 
H       2.01032100       0.58827458       0.19872424      -0.19246926       0.12012525      -0.10763839 
H       3.42000885       0.18400964       0.01032361       0.27173327       0.01666801      -0.11306113 
O      -1.72385820      -1.94784140      -0.47444764       0.00036549       1.20675167       0.39832893 
H      -2.37648255      -2.56621227      -0.67153855       0.15774230       0.04454353      -0.03839451 
H      -2.08408321      -1.07987075      -0.22614327       0.01508156      -0.05825351       0.26127607 
O       0.22166696       0.62398195       2.32786107       0.34228498      -0.77656128      -0.23785157 
H       0.18149013      -0.22599681       1.87827172       0.04086494       0.01469160       0.12762173 
H       0.25107051       0.44469794       3.24709786       0.02211336       0.11947199       0.34468743 
O      -2.49866325       0.45992209       0.02316585       0.55274586      -0.59375956      -0.01962993 
H      -1.98138638       1.11204628      -0.49539339      -0.38639595       0.33409153       0.06061648 
H      -2.32080188       0.56196545       0.99694222       0.17871137       0.30538012      -0.04904111 
O       1.51715295       2.31962214       0.52675498      -0.13304316      -0.76479307       0.46651287 
H       0.95017811       2.58541578      -0.22890570      -0.07134512       0.23428341       0.11980812 
H       0.92259271       2.02367821       1.27276920       0.02268981       0.05302747      -0.46206617 
O      -0.92831919       1.44859110      -1.68603488      -0.57106883      -0.69692181       0.10621286 
H      -0.20987059       0.76088686      -1.70931107       0.04239484       0.17915696      -0.35080785 
H      -1.06142507       1.69461613      -2.61074206       0.00072449      -0.18060084      -0.26369934 
O       0.21948879      -0.92072116      -1.98416852      -0.61821054       0.38876315       0.13371602 
H      -0.43510924      -1.45052799      -1.53910232       0.01548628       0.14509581       0.00323064 
H       1.14037906      -1.09255400      -1.67511459       0.01099425       0.11184427       0.01223793 
24
Properties=species:S:1:pos:R:3:momenta:R:3 pbc="F F F" energy=-16614.92290979208
O       0.87649032      -1.87294021       1.27413358      -0.04055218       0.17227078       0.33971550 
H       1.23169150      -1.28043648       0.63915023       0.10572159       0.01915149       0.12394361 
H       0.08747170      -2.15899037       0.80194703       0.16445512      -0.00601858      -0.08977650 
O       2.40818957      -0.25576338      -0.18759055      -0.56645945      -0.32400679      -1.29981948 
H       2.16423599       0.70953506       0.01804299      -0.18098428       0.01436305       0.41368350 
H       3.44348347      -0.30859006      -0.16312744      -0.00591587       0.11600893       0.04322190 
O      -1.54034967      -1.83382312      -0.32957570       0.51674988      -0.31983247       1.03619342 
H      -2.18328490      -2.53934369      -0.65821293      -0.08469470       0.31153008       0.04833196 
H      -2.03369996      -0.95532603      -0.25728904      -0.24312826       0.03933504      -0.19129072 
O       0.00106139       0.45525408       2.48535485      -0.71791646      -0.54458198       0.26809475 
H       0.16740357      -0.53093413       2.20104103      -0.08294892      -0.10385299       0.00956681 
H       0.75991402       0.62575532       3.10760515      -0.26899473      -0.14386344      -0.16363738 
O      -2.47103793       0.64155410       0.21166551       1.30228950       0.94717929       0.66069632 
H      -2.03783822       1.14395716      -0.50360281       0.07468441       0.08732665       0.11667664 
H      -1.94571582       0.84881172       0.95438888      -0.22366766      -0.06147239      -0.01458954 
O       1.33172158       2.09995324       0.54024717      -0.94668801      -0.80010168       0.18945815 
H       0.70460100       2.30596090      -0.15333323       0.00425152      -0.18324683      -0.13335366 
H       0.75808392       1.68299926       1.18378689       0.08586755      -0.02494808       0.01854642 
O      -1.03259406       1.59325595      -1.86265220      -0.30941443       1.40511071      -1.26556332 
H      -0.23698766       1.08930901      -2.14246954       0.02310390      -0.34848159      -0.04493128 
H      -1.27435070       2.15358036      -2.61217087       0.02953167      -0.01429594       0.27073362 
O       0.38395750      -0.87405650      -2.09075957       1.10345732      -0.51883494      -0.30719256 
H      -0.06163931      -1.54198137      -1.55360783       0.18092736       0.22137361      -0.04529939 
H       1.10216403      -0.56987694      -1.51532768       0.08032515       0.05988806       0.01659122 
24
Properties=species:S:1:pos:R:3:momenta:R:3 pbc="F F F" energy=-16615.007392434585
O       0.67744334      -1.97384980       1.48145362      -0.12090944      -1.18296075       0.66374079 
H       1.27712858      -1.60330316       0.86257133       0.20162833      -0.09577545       0.02704912 
H      -0.13484161      -2.31380498       1.05198102      -0.01730157      -0.34358386       0.02881168 
O       2.60463523      -0.20944215      -0.34575051       1.45459683      -0.01498070       0.18432914 
H       1.99219941       0.56046124      -0.15673732       0.06590150      -0.06286712       0.29783341 
H       3.41116554       0.16521533      -0.49430748      -0.23013734      -0.02988976       0.07710867 
O      -1.44184905      -1.87174784      -0.07497593      -0.19759690       0.50884124       0.71131481 
H      -2.17623874      -2.20329769      -0.54339216      -0.05602465      -0.23071847      -0.04048952 
H      -1.72693708      -0.98419323       0.10042228       0.04957137       0.25025837      -0.36516442 
O      -0.23268600       0.33918923       2.38758535      -0.32145501       0.00457494      -0.60629830 
H       0.10971031      -0.50831332       2.14511261      -0.18758563      -0.13083306      -0.13998161 
H      -0.22584615       0.33192136       3.28700253      -0.37593584       0.18138086       0.15391990 
O      -2.24322006       0.75503707       0.41227020       0.26767429       0.00221389       0.69015284 
H      -1.98109294       1.42208007      -0.23624305      -0.00892732      -0.13405661      -0.07220077 
H      -1.88956285       1.02513743       1.28161138       0.09036956       0.08997079       0.19468240 
O       0.98496897       1.77193573       0.52173274      -1.83139664      -0.48630850      -0.41591684 
H       0.16432689       2.04781278       0.04844621      -0.19427326      -0.22923879       0.13396905 
H       0.67889925       1.28766534       1.27928261       0.19807937       0.03726642      -0.11021181 
O      -0.96324660       1.89928205      -2.15934341       0.53924677       0.68571515      -0.64916830 
H      -0.49351423       1.05606304      -2.34740114       0.30365056       0.23970602      -0.06334691 
H      -1.18513229       2.35157751      -2.97287252       0.03291152       0.24447053      -0.32655310 
O       0.64715826      -0.76653906      -2.22161292       0.34982863       0.52192263      -0.32548334 
H       0.13138347      -1.19778792      -1.56883466      -0.12164805      -0.04389961      -0.03864709 
H       1.49133513      -0.61092578      -1.76344799       0.10973293       0.21879182      -0.00944982 
24
Properties=species:S:1:pos:R:3:momenta:R:3 pbc="F F F" energy=-16614.49197055798
O       0.71744543      -2.19431567       1.60247940       0.19064586      -0.34106521       0.25222710 
H       1.61431808      -1.95492890       1.27797600      -0.11858519      -0.02842236      -0.21995756 
H       0.09302620      -1.95911150       0.91395638       0.06688151       0.09154576      -0.01369516 
O       2.73057313      -0.28565686      -0.26560446      -0.74266568      -0.21568863       0.39630596 
H       2.53638576       0.61768163       0.04941586      -0.08580933       0.06746394      -0.05915894 
H       3.72440680      -0.33153489      -0.48064046       0.23161249       0.08145005      -0.00352549 
O      -1.54221214      -1.74720847       0.07768011      -0.52840460       0.53265274       0.74832458 
H      -2.20510880      -2.12829359      -0.50973193       0.13494062       0.15521172      -0.01030338 
H      -1.87012843      -0.94723140       0.47954410       0.18921033       0.15021077      -0.33815988 
O      -0.34941515       0.32736424       2.30101057       0.31104637      -0.77427354       0.25500659 
H       0.18971723      -0.48366694       2.01179864      -0.16338732       0.14594213       0.02088437 
H      -1.16202430       0.04133622       2.89762642      -0.04969629      -0.16659125       0.03111109 
O      -2.14338589       0.73865946       0.46939061       0.12689100       0.04840001      -0.41428838 
H      -1.91201120       1.21940231      -0.35033191       0.17297334       0.02944476       0.14931840 
H      -1.49823653       0.98647141       1.15145808       0.04782109       0.32622645      -0.08261501 
O       0.93393489       1.60742230       0.23852694       1.00745772      -0.44638873      -1.81249802 
H       0.45005487       1.21075819      -0.48456621      -0.06438870      -0.08222761      -0.10807451 
H       0.40798601       1.61172201       1.02369885       0.05286218      -0.17139906       0.14629778 
O      -0.90683804       2.02391480      -2.11224441       0.00253216       0.43739760       0.49679445 
H      -0.35113025       1.37866155      -2.51586043      -0.09255876      -0.17835494       0.10714721 
H      -1.25405017       2.59113321      -2.79611914      -0.06069015      -0.12427752       0.21524001 
O       0.56281383      -0.48872723      -2.25438874      -0.65247692       0.58827772       0.07922035 
H      -0.18920337      -1.01683806      -1.90961522      -0.03431528      -0.07691079       0.14213958 
H       1.34971281      -0.60584086      -1.66616778       0.05810354      -0.04862401       0.02225886 
24
Properties=species:S:1:pos:R:3:momenta:R:3 pbc="F F F" energy=-16614.965973011982
O       0.95174808      -2.02518955       1.59320253       0.53155105       0.44007460      -0.03496817 
H       1.56397704      -1.54505777       1.02841686       0.15680052      -0.02990950       0.18080928 
H       0.29751232      -2.32157565       0.90858544       0.04879749       0.03235902      -0.14097803 
O       2.62212653      -0.47506932      -0.37623539      -0.81691602      -1.06121522      -0.30728292 
H       2.15142840       0.23636883       0.03337977      -0.09945841       0.12062397      -0.04133476 
H       3.44106674      -0.08821338      -0.54571081      -0.11860499      -0.41492906      -0.05526409 
O      -1.43562701      -1.74815093       0.10781442       0.58666131       0.06348619      -0.11615489 
H      -2.10891384      -2.36122520      -0.15308349      -0.18242843      -0.09680206       0.08046646 
H      -1.90455097      -0.89118479       0.08403641      -0.07407214      -0.26475602      -0.16222888 
O      -0.27721542       0.11699309       2.39921771       0.24643694       0.29598655       0.15907778 
H       0.16204424      -0.74965416       2.20599773       0.04561415       0.05075024      -0.00563508 
H      -0.22376595       0.13644757       3.30220127       0.18774286       0.03433828      -0.35046755 
O      -2.20666080       1.01785768       0.24876384       0.40402333       0.67961028      -0.66797426 
H      -1.73550863       1.40971726      -0.46735599      -0.21599405      -0.27558669      -0.18302895 
H      -1.48267637       0.87993783       0.91387021       0.09754890       0.23106486       0.06819327 
O       0.99060289       1.63712169      -0.00683755      -0.01165059       1.01788296       0.60825521 
H       0.53517326       2.23118979      -0.66406232       0.14333303      -0.09707910      -0.09711658 
H       0.39931283       1.48986437       0.76382428      -0.14862394       0.13666513       0.00424409 
O      -0.88976117       1.90412768      -1.88539414       0.74539530      -0.58524291       0.44960077 
H      -0.52002173       1.03797566      -2.13620072       0.06115314      -0.03665463       0.20300997 
H      -1.21395626       2.34112791      -2.65059042      -0.05774457       0.06209190      -0.26093508 
O       0.23455814      -0.45659933      -2.05233813      -1.43504826      -0.31441295       0.61110427 
H      -0.33453371      -1.02194167      -1.44333933      -0.00721810      -0.06697526       0.12337734 
H       1.10576232      -0.38959711      -1.63268741      -0.08729850       0.07862944      -0.06476919 
24
Properties=species:S:1:pos:R:3:momenta:R:3 pbc="F F F" energy=-16615.107156507147
O       1.24573279      -2.03058996       1.50509596       0.12314774       0.02335854       0.15180051 
H       1.68670815      -1.74368885       0.68438144      -0.09089444      -0.18037472       0.06160937 
H       0.49672377      -2.57816203       1.25215443       0.06667605      -0.15479451       0.34341725 
O       2.36483123      -0.68769553      -0.43919523      -0.73366399       0.08070671      -0.87716588 
H       2.15250412       0.20444937      -0.16750058       0.03638500      -0.01556940      -0.43915243 
H       3.32240736      -0.78131240      -0.45980851       0.18945355       0.04039143      -0.07550561 
O      -1.36704460      -1.76502090       0.09201362      -0.36663490      -0.12904228       0.32413905 
H      -2.27634926      -2.06034648       0.28806387       0.06858169      -0.29778751       0.09843065 
H      -1.52759966      -0.77744468       0.02886085       0.36724336      -0.16194726       0.01526633 
O      -0.24221728       0.29513816       2.26243296       0.14466402       0.11626726      -1.24001235 
H       0.28927869      -0.54564073       2.05914683      -0.06666924      -0.07193887      -0.12231754 
H      -0.48395472       0.25243515       3.20382436      -0.38669195       0.33259791       0.04844394 
O      -2.26026829       0.82910721       0.22299238       0.21298187      -0.50689549       0.25466445 
H      -1.98816605       1.62676869      -0.19606455       0.07410751      -0.27946470       0.02211886 
H      -1.82866395       0.72888657       1.11797535       0.02572747       0.01789905      -0.12586394 
O       1.19292889       1.86946784       0.09638188       1.10439671       0.05435635       0.84349111 
H       0.50300845       2.28278117      -0.41739392       0.19566954       0.07594053      -0.00581720 
H       0.78780501       1.39842690       0.85216023      -0.04225424       0.01631091       0.00214696 
O      -0.78835635       2.03224752      -1.93983346      -0.44076494       0.75675765       0.12045028 
H      -0.46054518       1.10553001      -2.01370045       0.07894993       0.01656167      -0.17513032 
H      -1.07030533       2.31474341      -2.83197539       0.19979642       0.03864127       0.13200690 
O      -0.11828099      -0.51574905      -1.82796399      -0.58203392       0.17208775       0.75273546 
H      -0.76720988      -1.19333308      -1.51166413      -0.01091684      -0.01116940      -0.14593018 
H       0.70064767      -0.72579898      -1.44807296      -0.16725640       0.06710711       0.03617436 
24
Properties=species:S:1:pos:R:3:momenta:R:3 pbc="F F F" energy=-16614.901529654322
O       1.10601453      -2.07370264       1.70268976      -0.49858438      -0.11591880       0.35122740 
H       1.64038029      -1.58408829       1.06632894       0.20583225      -0.04127550       0.02138778 
H       0.60750327      -2.84347489       1.34644033      -0.12180653       0.07156868      -0.03701182 
O       2.36117635      -0.46103633      -0.75482981       0.18720011       0.60858564      -0.34212685 
H       2.17111797       0.46849259      -0.40103353       0.07114429       0.06172239      -0.21774624 
H       3.31268689      -0.43511099      -0.74862140      -0.25432644       0.10773072      -0.01521640 
O      -1.52947655      -2.00837686       0.25179182      -0.63429107      -0.68065638       0.58978962 
H      -2.27247323      -2.60768177       0.14539211      -0.02777318       0.05255242      -0.08236901 
H      -1.76432829      -1.04728631       0.45676167      -0.11992060      -0.26834630       0.10769427 
O      -0.14362302       0.34041388       1.97514267       0.75327188       0.88803559       0.39019898 
H      -0.00835762      -0.60522361       1.82042696      -0.11634344      -0.26921241      -0.14955040 
H      -0.04218567       0.62966783       2.86825987       0.14111365      -0.10899363      -0.23268083 
O      -2.13190866       0.57033838       0.19394605       0.47214718      -0.66368002      -0.19169608 
H      -1.91006057       1.19012813      -0.50922684       0.07518621       0.28751205      -0.18264718 
H      -1.41873029       0.73863320       0.85732221      -0.22165898      -0.13659198      -0.26085960 
O       1.38057278       1.77425579       0.30008741       0.21974046      -0.43913162       0.43633503 
H       0.68543923       2.08686574      -0.27188594      -0.01464168      -0.05996008       0.10593955 
H       0.89020409       1.43386835       1.06837800       0.00660705      -0.10008433      -0.02927466 
O      -0.89904747       2.24115339      -1.85764324      -0.45144188       0.42969518       0.30240953 
H      -0.60071588       1.32440636      -1.92616169       0.20898904       0.08835281       0.07532201 
H      -0.67495675       2.69817734      -2.67861757       0.04324464       0.02449782      -0.17076941 
O      -0.19283627      -0.37860545      -1.81245113      -0.17179403       0.27822096      -0.35828437 
H      -0.58743893      -0.90707236      -1.10112007       0.20075962       0.41345766       0.15085186 
H       0.72167978      -0.67544032      -1.97777564       0.04734582      -0.42808089      -0.26092317 
24
Properties=species:S:1:pos:R:3:momenta:R:3 pbc="F F F" energy=-16614.832197999847
O       0.81104853      -2.05364557       1.47130903      -1.49092825      -0.64098767      -0.99718772 
H       1.34647521      -1.98418824       0.66836846      -0.26902797       0.20183407      -0.12482541 
H      -0.16779293      -2.19646556       1.24493843       0.07072910      -0.37895579       0.00425796 
O       2.38492690      -0.35165658      -0.71692366      -0.26168534       0.41012583       0.19662993 
H       2.03858097       0.44291636      -0.15504031       0.03975994       0.08039878       0.11854043 
H       3.17162199       0.01010563      -1.17712344       0.05428639      -0.03417765      -0.16178648 
O      -1.62133378      -2.34398204       0.43445485      -0.53377015      -0.71838468       0.62826476 
H      -1.29594492      -2.83749829      -0.35700527       0.26386064       0.20497388      -0.10452099 
H      -2.04335857      -1.49008037       0.18165999       0.02041279      -0.46236655      -0.01555419 
O       0.14027310       0.34602992       2.10469896       0.36878133       0.45939159       0.82498244 
H       0.36174398      -0.62459283       2.02511527      -0.08538390       0.01241513      -0.05144548 
H       0.10527611       0.68453633       2.98864868       0.11529145      -0.14389675       0.06373424 
O      -2.10028836       0.43644045       0.03237672       0.11790097      -0.70285375       0.11391532 
H      -1.71641758       1.24690176      -0.45855628       0.27702374       0.24796040      -0.08460708 
H      -1.67502825       0.51806903       0.85394944      -0.12964612      -0.23727713       0.09468936 
O       1.29783460       1.83176999       0.34993783       0.39593006       0.91577262      -0.20486540 
H       0.86442644       2.27578892      -0.40981671      -0.03251209      -0.09509417      -0.15582657 
H       0.56086961       1.53262341       0.89368539       0.01382403       0.09149468      -0.36447858 
O      -0.85839391       2.34312071      -1.68465007       0.24824198       0.14406601       0.81257510 
H      -0.49433263       1.47714417      -1.97878365       0.10294915       0.13225263       0.14915635 
H      -1.47244397       2.59094215      -2.35242909       0.12486174      -0.14665407       0.20277176 
O      -0.04060970      -0.28706275      -1.94303377       0.96041267       0.91671206      -0.65458376 
H      -0.65061499      -0.42185275      -1.20571727      -0.20447941      -0.18582201      -0.29616073 
H       0.82334234      -0.03534895      -1.53168106      -0.16683274      -0.07092745       0.00632475 
24
Properties=species:S:1:pos:R:3:momenta:R:3 pbc="F F F" energy=-16614.453461525143
O       0.61256596      -2.21594013       1.20288308      -0.58388525      -0.44215447      -0.46140937 
H       1.13190310      -2.13298814       0.39789337       0.20217290       0.08326494       0.05064005 
H       0.06433904      -2.94452653       1.10650226       0.04492322       0.11586580      -0.20179262 
O       2.26065289      -0.19571403      -0.53663860      -0.30353699       0.44077150       0.80599656 
H       2.15214378       0.71566166      -0.18506823      -0.05753614       0.10796482       0.18728617 
H       3.10060432      -0.29765843      -0.97263902      -0.03088822      -0.20485747       0.04586017 
O      -1.80342940      -2.69683406       0.26232988      -0.97647031      -1.61856729      -1.47453382 
H      -2.36913513      -2.26760463      -0.35130928      -0.35511005      -0.06639007       0.21497853 
H      -1.86550656      -2.03486856       0.90993235       0.26399683      -0.05032384      -0.08277455 
O       0.04254800       0.53588423       2.26295579      -0.13435142       0.16170767      -0.32704155 
H       0.01597582      -0.39429804       2.05866213       0.00404093       0.07611594       0.03558569 
H       0.82398961       0.57898877       2.81949710       0.11617086       0.08853532       0.25697067 
O      -1.89202053       0.29721893       0.12466667       0.32474675       0.05887927       0.68891649 
H      -1.54472843       1.07581925      -0.43973198       0.01471160       0.13072522      -0.18112017 
H      -1.61645253       0.42558951       1.06882212       0.11321645      -0.15617383       0.05984587 
O       1.46895437       2.12887342       0.25147567      -0.62234340       1.21699164       0.27131867 
H       0.66675485       2.44503445      -0.17067592       0.06520835       0.00663334      -0.20362463 
H       1.02488113       1.75870649       1.02912838       0.12771804       0.04750657      -0.18260137 
O      -0.79101077       2.27133896      -1.41518129       0.78574243      -0.24692939       0.96525627 
H      -0.37836214       1.59967321      -1.98180513       0.07743691      -0.01774725       0.03989931 
H      -1.37577603       2.76239211      -2.00711874       0.14781072       0.13886515      -0.11121706 
O       0.08170636      -0.18671042      -2.15479827       0.40225544       0.06298303      -0.57910977 
H      -0.53524829      -0.39552743      -1.43319002       0.28510816       0.10783481       0.26413248 
H       0.99258200       0.02315149      -1.81751557       0.08886219      -0.04150140      -0.08146203 
24
Properties=species:S:1:pos:R:3:momenta:R:3 pbc="F F F" energy=-16614.93107315483
O       0.54023632      -2.10122159       0.98349767      -0.00013663       1.21155635      -0.96757765 
H       1.08554310      -1.67396792       0.33301355      -0.27446506      -0.14042229      -0.38515293 
H      -0.25162655      -2.47455891       0.54290689      -0.33089370      -0.22164092       0.06924756 
O       2.27615127      -0.07758609      -0.22077800      -0.13911160       0.66904978       1.02593225 
H       1.70524336       0.65298475       0.04695157       0.02379104      -0.04315138       0.15058031 
H       3.18164938       0.18228499      -0.04062678       0.00109757      -0.19688279       0.19283381 
O      -2.16282082      -2.73821739      -0.19523277      -1.44192133       0.64861002      -1.25923957 
H      -2.95364407      -3.23205039       0.22723297       0.23474725      -0.21054238       0.13518892 
H      -2.20657718      -1.75705056      -0.14853618      -0.12591476       0.40813874      -0.18425250 
O       0.28041080       0.40892838       2.29804623       0.96951255      -0.80236180      -0.03580236 
H       0.55179059      -0.47955668       2.02557563      -0.22071562      -0.11415146       0.12981462 
H       0.23612546       0.43768124       3.23979175       0.02524618       0.03855079      -0.24547493 
O      -1.75818362       0.01787349       0.14332352       0.47710060      -1.35411250       0.30499331 
H      -1.94843393       0.93013118      -0.21940559       0.21597249      -0.28530052       0.07375708 
H      -0.98875996       0.06793697       0.73955119      -0.14942056      -0.22600199      -0.16085294 
O       1.37551334       2.39050943       0.43355193       0.43460879       0.64269890       0.90635767 
H       0.58508686       2.49088836      -0.14953628      -0.08762538      -0.16953072      -0.01864456 
H       1.16075796       2.16343639       1.30499974       0.24243852      -0.07343291       0.12412313 
O      -0.59189101       2.29458675      -1.35499197       0.17106340       0.81226285      -0.08329735 
H      -0.19533098       1.45754704      -1.65297101       0.10097974       0.00661496       0.16334711 
H      -0.53472062       2.92806716      -2.06828288      -0.09058717      -0.04062863       0.06212136 
O       0.06194159      -0.21797913      -2.12669624       0.12122921      -0.72463735      -0.22960745 
H      -0.64335829      -0.80460596      -1.84061836      -0.01261782      -0.08731600       0.08260973 
H       0.84726101      -0.58709068      -1.72183296      -0.14437772       0.25263122       0.14899538 
24
Properties=species:S:1:pos:R:3:momenta:R:3 pbc="F F F" energy=-16614.24182461289
O       0.42457226      -2.06317556       0.61296885       0.86132921      -1.05348766      -0.34745173 
H       1.09048160      -1.54423311       0.07199197       0.04575564      -0.01857138      -0.16238024 
H      -0.35618620      -2.06743301      -0.01095582      -0.19979533       0.05907586      -0.22288165 
O       2.23991313      -0.03895277      -0.01389098      -0.38743455       0.26509095       0.38221340 
H       2.02158016       0.88816252       0.28200794      -0.09184355      -0.19845074      -0.01718631 
H       3.00163391      -0.35394169       0.50708115       0.04421053       0.09217249       0.02888502 
O      -2.23189957      -2.55132762      -0.50897248      -0.27662511       0.49799930      -1.52105589 
H      -2.70928988      -2.91164140       0.15555780      -0.05990531       0.39839535      -0.07079271 
H      -2.39227494      -1.57521295      -0.59968276       0.15171358       0.04044207       0.23318735 
O       0.38685858       0.18586085       2.20150291       0.08455108      -0.20210821      -0.11246348 
H       0.84641939      -0.52554587       1.73334533      -0.06462340      -0.13912557      -0.06047222 
H      -0.00516478      -0.30155701       2.95904158      -0.21679244      -0.28149125       0.02305469 
O      -1.47826195      -0.17929587       0.25766823       0.62494722       0.71762287       0.07342622 
H      -1.44508045       0.68872803      -0.05438441       0.11364452       0.25184907       0.13054604 
H      -1.01717839      -0.07864565       1.06997774      -0.08174167      -0.04897716       0.14565564 
O       1.33003433       2.55164155       0.68045742      -0.36229920       0.07081062       0.44264106 
H       0.73264220       2.76074498      -0.08107744      -0.04863775      -0.27713932       0.12715378 
H       0.83370509       1.88797232       1.17726102      -0.19475312       0.00265702       0.24257150 
O      -0.65055908       2.27691165      -1.23020114      -0.49980061      -0.43846234       0.73598667 
H      -0.26340539       1.50471333      -1.72266713      -0.15376636       0.05414540       0.09211757 
H      -1.24622011       2.79761231      -1.76998327      -0.09046533      -0.25433921       0.03183608 
O       0.02308150      -0.19821463      -2.04013628       0.71205925       0.29098816      -0.35281381 
H      -0.63616734      -0.61407120      -1.45119304       0.05576356       0.24275419       0.11112839 
H       0.82027382      -0.35759614      -1.62709539       0.03450914      -0.07185052       0.06709465 
24
Properties=species:S:1:pos:R:3:momenta:R:3 pbc="F F F" energy=-16614.66739696976
O       0.47262133      -2.43276988       0.53506239       0.10712461      -1.74767245      -0.59134430 
H       1.15447497      -2.20281650      -0.12447172      -0.22532584      -0.08391320       0.06338636 
H      -0.14797991      -3.03276608       0.02462186      -0.07679283       0.09562727       0.01375947 
O       2.27512913      -0.02768375      -0.00470980       0.23463077      -0.64921855      -0.35244676 
H       1.90901001       0.91249300       0.23803089       0.10300833       0.14957643      -0.14946161 
H       3.21447346       0.11321893       0.14042105      -0.09059308       0.07683210      -0.23268193 
O      -2.31315687      -2.31170672      -0.69320269       0.08909809       1.48730259       0.22848098 
H      -2.83431691      -2.82937337       0.00258616      -0.07261497      -0.02422044       0.15854195 
H      -2.26358500      -1.48114423      -0.22270749       0.08148958      -0.34280048       0.13674838 
O       0.42828898      -0.08271937       2.14745390       0.48306606      -0.36402904       0.28005196 
H       1.04275459      -0.56053806       1.56333668       0.01144622      -0.03339195      -0.16091832 
H       0.45493499      -0.57835694       2.95323299       0.21628537      -0.00212081      -0.34577242 
O      -1.61020017       0.16882591       0.28840891      -1.51584785      -0.25248950      -0.03181167 
H      -1.63941621       1.11039023      -0.11198335       0.01455699       0.25738855      -0.19012038 
H      -0.76403015       0.10835094       0.76199059       0.07138150       0.00328783       0.11482792 
O       1.24686862       2.32535019       0.72442754      -0.18213587      -0.61516319       0.10502529 
H       0.36892356       2.49973134       0.33377278       0.19661721      -0.05758310      -0.08562563 
H       1.04180833       2.07806704       1.65846022      -0.15516716      -0.04452580       0.02045600 
O      -0.89365176       2.37831590      -0.98325604      -0.72050591       0.60086608       0.73032480 
H      -0.49912730       1.74950373      -1.65174679      -0.00082247       0.11102543      -0.00094758 
H      -1.59593713       2.77823194      -1.42770614      -0.09396677       0.20993344       0.14582368 
O       0.36044861      -0.02703024      -2.08016740       1.21192228       1.36729924       0.23993751 
H      -0.22148377      -0.44757977      -1.42430366       0.04312811      -0.09016772      -0.18659714 
H       1.28362217      -0.13259473      -1.67148129       0.27001764      -0.05184274       0.09036345 
24
Properties=species:S:1:pos:R:3:momenta:R:3 pbc="F F F" energy=-16614.67670353513
O       0.36366365      -2.79754143       0.28560440      -0.82495121      -0.78439839      -1.33182083 
H       1.14173208      -2.66127798      -0.25695547       0.20921773      -0.27503431      -0.14378031 
H      -0.44459007      -2.57068717      -0.23831719       0.19661590      -0.07182749       0.03373128 
O       2.40717191      -0.03898750      -0.07887240       1.19854492       0.17920475       0.08828924 
H       2.28868840       0.87237708       0.09401116      -0.20368753       0.21232537      -0.02845678 
H       3.33629245      -0.19725389      -0.21262483       0.10430629       0.00419799      -0.07525495 
O      -2.30601029      -2.24748797      -0.73634839      -0.78980217      -0.90333132       0.07038382 
H      -2.70857738      -2.74676757       0.01472175       0.20173219      -0.03422183      -0.38736626 
H      -2.42434059      -1.30732880      -0.61109645       0.37128158       0.15905005      -0.16014038 
O       0.57915368      -0.12302817       2.15404933      -0.03448519      -0.52148491      -0.32831981 
H       0.93565490      -0.61391009       1.39811614       0.14432436       0.13647441       0.09599179 
H       0.52166640      -0.66732306       2.95480380      -0.13536526      -0.08909330       0.31512209 
O      -1.85534944       0.11097006       0.52051316      -0.37482525       0.61066820       1.40878079 
H      -1.56845799       1.04817341       0.19295315      -0.15877015       0.12790153       0.08499631 
H      -1.16946892       0.02477394       1.24476340       0.17462872       0.02271709      -0.18571674 
O       1.28766523       2.24280022       0.73227196      -0.06562966       0.03717693       0.63855592 
H       0.65298122       2.73212754       0.21102941       0.07302047      -0.01024850       0.24497847 
H       0.93509394       1.91744374       1.55859823       0.13631740       0.26779345      -0.11479927 
O      -0.99594246       2.56844284      -0.96152862       0.13325483       0.24702448      -0.10891668 
H      -0.46031654       1.93852219      -1.49570119       0.16832556      -0.13313302       0.05256463 
H      -1.59563255       3.10929604      -1.50423294       0.10713111       0.05450119       0.06328785 
O       0.46121572       0.25048175      -1.91125827      -0.97084210       0.77768884      -0.06837206 
H       0.28663489      -0.60650502      -2.23478909       0.16305862      -0.03633396      -0.12123216 
H       1.17007208       0.20888227      -1.19084532       0.17659884       0.02238277      -0.04250594 
24
Properties=species:S:1:pos:R:3:momenta:R:3 pbc="F F F" energy=-16614.4293442357
O       0.25313009      -2.87409467      -0.01628297      -0.10111172      -0.15422837      -0.74301689 
H       0.68036402      -3.19342408      -0.78302810      -0.28557037       0.07781402       0.01877895 
H      -0.64141399      -2.74217768      -0.25338994       0.15133517       0.19696395      -0.08935623 
O       2.68758807       0.09803358      -0.10063574       0.17751742       0.84111452      -0.17111082 
H       2.24887814       0.92464610       0.05852571       0.30512795      -0.11659653      -0.12903853 
H       3.51278621       0.41678483      -0.39674970       0.02068936       0.13103946      -0.09634022 
O      -2.31279863      -2.35111549      -0.82565094       0.42714699       0.49607993      -0.13332596 
H      -3.10239100      -2.83129641      -0.59905398      -0.34329819       0.02933015      -0.04653406 
H      -2.31239572      -1.47805363      -0.41042041       0.01981397       0.09167453       0.07222955 
O       0.51798092      -0.15992882       2.21727279       0.01380309      -0.12378216       0.32909338 
H       1.17590984      -0.42128278       1.56871648      -0.21608225       0.06935975       0.04614820 
H       0.22779502      -0.93559886       2.67558268       0.30398290       0.03852569      -0.20769779 
O      -1.82307649       0.38563331       0.93590500       0.19195695       0.92645550       0.84855044 
H      -1.57052214       1.07959076       0.34561462      -0.01967627      -0.28702444       0.07007092 
H      -1.16387186       0.18366072       1.59415663      -0.26696192      -0.06933866      -0.07394993 
O       1.30193780       2.24230815       0.89382628       0.00543155      -0.02770066      -0.13296406 
H       0.61622521       2.48724127       0.36664416      -0.09031631       0.01097350       0.22502835 
H       0.85652189       2.00687272       1.70258598       0.03314822       0.02179935       0.39076289 
O      -0.90012467       2.39305636      -1.05972338      -0.11342333      -1.76724663       0.89949497 
H      -0.45535800       1.53241686      -1.48608161       0.12700872       0.22845410      -0.17083568 
H      -1.25636648       2.92485078      -1.76182535       0.11496670       0.19290444      -0.25870511 
O       0.29000037       0.30185168      -1.95176149      -0.33179386      -0.34362414      -0.64426732 
H      -0.07852032      -0.36173940      -2.56687257      -0.09708349      -0.18644520       0.04010739 
H       1.00003165      -0.22448695      -1.53493611      -0.02661128      -0.27650210      -0.04312244 
24
Properties=species:S:1:pos:R:3:momenta:R:3 pbc="F F F" energy=-16614.12153015625
O       0.30131080      -2.88708272      -0.09531766       0.21350773      -0.09546774       0.44696254 
H       0.43483814      -3.60808203      -0.73625546       0.14438711       0.01791404      -0.09729544 
H      -0.62193437      -2.81588944      -0.30295696      -0.20161011       0.17266933      -0.16928453 
O       2.92465471       0.31623902      -0.25375149       0.43399967       1.47613348      -0.96808381 
H       2.60337115       1.17255444      -0.02430500       0.12415826      -0.20598062      -0.20966483 
H       3.77470695       0.45120145      -0.78600806      -0.08367691       0.06640416      -0.07636713 
O      -2.42968142      -1.87601764      -0.81188561       0.03871022       1.85011699       0.44622961 
H      -3.23183605      -2.43333870      -0.71814194       0.10978652       0.38142713       0.14895677 
H      -2.33227970      -1.36545383       0.01424570      -0.13256419       0.17255358      -0.04892904 
O       0.48979605      -0.28024962       2.23002171      -0.05130472      -0.12780475      -0.45653574 
H       0.78436146      -0.64554099       1.42073607      -0.00323597      -0.08424691      -0.18755505 
H       0.46467619      -1.02917785       2.81069878      -0.13171482       0.00149708       0.20494220 
O      -2.03782082       0.22940011       1.12614117      -0.79028906      -1.36221420       0.76387263 
H      -2.19783378       1.05661883       0.64037596      -0.12251841       0.31732135      -0.00462303 
H      -1.26887409       0.39064512       1.61415951       0.19657206       0.06030067      -0.11765481 
O       1.29559241       2.34174605       0.93769466      -0.14518797      -0.29070963       0.20955006 
H       0.69605999       2.23072440       0.25027480       0.02612184      -0.07676239      -0.18049304 
H       0.93569930       1.83333987       1.76081563      -0.01775350       0.21448311       0.08827874 
O      -0.95226284       2.14294394      -0.94085991       0.09238444      -0.85677783      -0.15212724 
H      -0.84941606       1.24406695      -1.43622328      -0.18103171      -0.07292544       0.04563303 
H      -0.42583801       2.58691714      -1.61992473      -0.09468991      -0.19994854       0.07607836 
O       0.41322734       0.08896464      -2.17362566       0.19640939      -1.42830880       0.41738725 
H      -0.11185161      -0.54691679      -1.62244789       0.07426704      -0.05725972      -0.06643278 
H       1.23970590       0.20828549      -1.56259528       0.30527300       0.12758565      -0.11284471 
24
Properties=species:S:1:pos:R:3:momenta:R:3 pbc="F F F" energy=-16614.44526827208
O       0.27968620      -2.66754540      -0.08898638      -0.36876506       1.35853949      -0.05797665 
H       0.59089737      -2.86222295      -0.93911851       0.14835404       0.01022614      -0.05996426 
H      -0.68589181      -2.41103886      -0.08996631      -0.00225328       0.26168297       0.37451830 
O       2.94173394       0.62325174      -0.61399596      -0.84390209       1.23044486      -0.36039291 
H       2.23625104       1.03994411      -0.14780751       0.07126152      -0.15389731      -0.35924517 
H       3.43395798       1.35283896      -0.92456421       0.04714492       0.16429030       0.09692083 
O      -2.25898786      -1.52863579      -0.66702661       0.63009293      -0.46378426      -0.55012203 
H      -3.13820626      -1.96803061      -0.67325636      -0.01704473      -0.12910866      -0.01804342 
H      -2.29370752      -0.77800587      -0.03315489       0.10879181      -0.19027075      -0.16831731 
O       0.33801268      -0.48119659       1.97908951      -0.18102481      -0.90641172      -0.34081590 
H       0.78819239      -0.89985868       1.21327172      -0.21501181      -0.24320255      -0.24283856 
H       0.46451352      -0.99132598       2.79303120       0.08945262      -0.03830885      -0.16579110 
O      -2.13038296       0.16069582       1.42110093      -0.24925237       0.80825062       1.86979622 
H      -1.68668901       0.93446475       0.95280178      -0.10247048      -0.22992128      -0.19820000 
H      -1.38907474      -0.17810474       1.86157264       0.17732626       0.05562198       0.16317647 
O       1.15716330       2.15562342       0.78132148      -0.16999574      -0.56864059      -0.32433768 
H       0.31853245       2.05161292       0.34725424      -0.12822908      -0.41845047      -0.07986602 
H       1.07066805       1.74424661       1.61714978      -0.07282766      -0.25854128      -0.24890641 
O      -0.93679883       1.90970934      -0.93664656       0.31017564      -0.40538323      -0.00380958 
H      -0.46436564       1.03272090      -1.27932693      -0.29266740      -0.29951830      -0.08816723 
H      -0.97802820       2.57848589      -1.66319701      -0.35630147       0.08380637      -0.00361028 
O       0.60052558      -0.15449015      -1.85376819       1.52607097       0.11561339       0.74285070 
H       0.37704048      -1.07239214      -1.94982786      -0.12818548       0.25689149       0.00576611 
H       1.46951782       0.08563129      -1.42480847       0.01926075      -0.03992835       0.01737587 
24
Properties=species:S:1:pos:R:3:momenta:R:3 pbc="F F F" energy=-16614.40650433378
O       0.18139325      -2.39137215      -0.18753919       0.66150662      -0.69408075      -0.70887007 
H       0.78562531      -3.12164835      -0.46547444      -0.30932122      -0.03948224      -0.07381969 
H      -0.67098891      -2.32071297      -0.72440407      -0.29515544      -0.22198032      -0.08176641 
O       3.03305238       0.97936790      -0.62897901       0.75577035       1.03338013       1.04826995 
H       2.50286274       1.70659765      -0.18563587       0.23684395      -0.22646779      -0.13833224 
H       3.90998797       1.35846719      -0.88230381      -0.07491176       0.19675120       0.29280351 
O      -2.16310643      -1.59153812      -1.02602098      -0.66357662       0.07282923      -1.60065775 
H      -2.85510197      -2.14499131      -1.27506137      -0.08715128       0.05926996      -0.03574092 
H      -2.43464774      -1.03674293      -0.30031097      -0.03699943      -0.18800864      -0.00882285 
O       0.52400134      -0.78430065       1.83055844       0.59636143      -0.03390642       0.09459332 
H       0.59326621      -1.42952432       1.08907415       0.02896621       0.01752418       0.04918085 
H       1.36524826      -0.79452520       2.23831572       0.04597474       0.13191441      -0.18520289 
O      -2.22579053       0.15278832       1.66026500       0.32335419      -0.23142378       0.10230699 
H      -2.20509375       1.06817198       1.43400481       0.07928791       0.02177614       0.04605372 
H      -1.32524283      -0.11833068       1.87074924       0.23835140      -0.22393187      -0.22599684 
O       1.18969022       1.95512789       0.92627322      -0.14719317      -0.24018841       0.96262805 
H       0.31900009       2.40258401       0.72354790      -0.19052856       0.10462563       0.26674737 
H       0.88725316       1.03623511       0.90208713       0.01557163       0.05815755       0.12348784 
O      -1.33472038       1.84038255      -0.81918358      -1.34339860       0.42609393       0.66379894 
H      -0.49904483       1.28892082      -1.07785836      -0.17924017      -0.20442051       0.02961846 
H      -1.98914660       1.36376986      -1.29182328       0.09169966      -0.18172103       0.22100596 
O       0.77026089      -0.11039104      -1.73019901       0.12924756       0.18078156      -0.78119781 
H       0.57722876      -0.73236329      -1.03901957      -0.03372029       0.20073873       0.24231390 
H       1.40907348       0.61479961      -1.42069766       0.15826090      -0.01823089      -0.30240140 
24
Properties=species:S:1:pos:R:3:momenta:R:3 pbc="F F F" energy=-16614.398245220014
O       0.35546098      -2.56445620      -0.32575936       1.13484514       0.15988947      -0.43165725 
H       0.39972107      -3.32252569      -0.88781679      -0.06625952      -0.06547388      -0.12137218 
H      -0.55153587      -2.26388461      -0.57718608      -0.18151928      -0.29251948       0.05146410 
O       3.28380336       1.20554791      -0.51382263      -0.42307122       0.57036325       0.17691130 
H       2.34812288       1.03620733      -0.24372932       0.37677356      -0.19035043      -0.12774025 
H       3.37264612       2.11540722      -0.35531355       0.06240442       0.26972605       0.09648791 
O      -2.40059075      -1.54584358      -1.24183740      -0.05443892       0.27490384      -0.78507738 
H      -3.19915815      -2.04012054      -1.59215553      -0.21114964      -0.14691393      -0.00530339 
H      -2.62485818      -1.24825452      -0.34955979       0.07219988      -0.14443394       0.31302031 
O       0.70318679      -0.71436896       1.79687596       0.79139778      -0.34438006       0.16637504 
H       0.80235525      -1.39818357       1.08805919       0.04895456       0.16272029       0.14159331 
H       1.56259088      -0.68684297       2.26452044      -0.05170059       0.07143793      -0.00133546 
O      -1.98296051       0.03183732       1.51225588       0.79210487      -0.55479606      -0.48586265 
H      -1.64942748       0.49326749       0.69677689       0.12499844      -0.30784286      -0.37642660 
H      -1.23760425      -0.08846687       2.16084070      -0.07969344       0.21824968       0.03617141 
O       0.95626276       1.90830289       1.22975285      -0.62544169       0.28348215       0.35521600 
H       0.34592217       2.63475133       1.31040358      -0.09832004       0.06803632      -0.01564062 
H       0.55210467       1.05270812       1.28225246       0.21785857      -0.05911419       0.01323442 
O      -1.59489201       1.58951582      -0.60205844      -0.93792822      -1.32742713       0.64535661 
H      -0.74998818       1.34050036      -1.09949316       0.13757308       0.04661750       0.41566553 
H      -2.21644576       1.11596534      -1.21327570      -0.01814637       0.01297834      -0.30985154 
O       0.70270654       0.17127170      -1.79379652      -0.52307131       1.23394574      -0.05153740 
H       0.96085815      -0.58230175      -1.20579064      -0.11485740      -0.04245048       0.06805433 
H       1.49000110       0.47866775      -2.26164736      -0.37351268       0.10335187       0.23225446 
24
Properties=species:S:1:pos:R:3:momenta:R:3 pbc="F F F" energy=-16614.155476864435
O       0.72944771      -2.49095614      -0.51179842       0.88960081       0.24864902      -0.44343790 
H       1.21474847      -3.12074385      -1.06486204       0.20044241       0.07288326       0.02882013 
H      -0.23329910      -2.63936988      -0.62124960       0.06818978      -0.00981298       0.07038118 
O       3.26289545       1.24593653      -0.47254451       0.17799976       0.26934569       0.40337272 
H       2.77419421       0.86722735       0.20864745       0.20819649       0.17925491       0.26865117 
H       3.76370894       2.02401105      -0.13474296      -0.00224326       0.12030965      -0.13370556 
O      -2.49711859      -1.54735399      -1.10847591       0.03630282      -0.02485939       0.74517882 
H      -3.39352080      -1.36103396      -1.18143264       0.19694058       0.14152432       0.17901596 
H      -2.27944322      -1.04448406      -0.28146845       0.23577052       0.14674042       0.22905826 
O       0.94516074      -0.77401670       1.82972210       0.71250126      -0.57261773      -0.68953128 
H       0.60186151      -1.13935657       1.03398215       0.10106468       0.15812424      -0.05948035 
H       1.35654685      -1.51227170       2.26377769      -0.16597344      -0.00136887       0.29663109 
O      -2.01354418      -0.45693197       1.26805418      -0.78130368      -2.19567080      -1.44583401 
H      -2.11036609       0.53504041       1.23578500       0.12200118       0.09837496      -0.01858262 
H      -1.09544931      -0.51847124       1.53385656       0.11627520      -0.16625744      -0.05715670 
O       0.86155153       2.09168923       1.29789957      -0.15740984       0.32289547       0.57497075 
H       0.01537191       2.14642656       0.84087535       0.00994867      -0.21145241      -0.19952200 
H       0.78696494       1.19541228       1.71398516      -0.29467825      -0.14954151      -0.03814363 
O      -1.69804872       1.54685601      -0.64684894      -0.48373322       0.43777927      -0.29007596 
H      -0.88991678       1.04777819      -0.94278566      -0.10430869       0.19055957       0.11314329 
H      -2.32750223       1.53596934      -1.33094172      -0.17626253       0.13514975       0.27548420 
O       0.41585015       0.48214230      -1.66335433      -1.10213519       0.35698402       0.09617496 
H       0.47164278      -0.42555202      -1.82825100       0.13852816       0.22767956      -0.00286635 
H       1.21614387       0.79936975      -1.33380917       0.05428577       0.22532704       0.09745383 
24
Properties=species:S:1:pos:R:3:momenta:R:3 pbc="F F F" energy=-16614.33762575016
O       0.89731832      -2.36972077      -0.57290601       0.35315700       0.53377710      -0.35569201 
H       0.85624237      -3.32140513      -0.57516577      -0.17645291       0.05052130       0.24392046 
H      -0.01422894      -2.12610836      -0.72300700      -0.09189201       0.07882150       0.19090043 
O       3.21225340       1.45713518      -0.35573030      -0.37458759       0.31766230       0.02629676 
H       2.47037218       2.01307421       0.00980053      -0.30680805       0.28852165      -0.05690152 
H       3.46953163       1.96678148      -1.11793072       0.00349086      -0.13008546       0.08490043 
O      -2.37057297      -1.74930489      -1.23576387       0.09515886      -1.04902023      -1.32985097 
H      -3.28792877      -2.13548732      -1.35706687       0.11291462      -0.24278164      -0.26030863 
H      -2.29351798      -1.50031864      -0.30530005       0.01663606       0.16681559       0.16929337 
O       1.11002879      -0.75902255       1.58759238      -0.15154954       1.18440052      -0.35112026 
H       1.60007009      -0.99147446       0.80369828       0.14189439      -0.05572033      -0.40420246 
H       0.99433910      -1.49407793       2.21346422       0.04518852      -0.13875750       0.09626480 
O      -1.98917396      -0.78959081       1.47189467       0.92885665      -0.19687004       0.90530310 
H      -2.17398242       0.10244864       1.16261738      -0.22839155      -0.06122761       0.08434048 
H      -1.05029484      -0.85231467       1.50897363       0.05834472      -0.09932136       0.11789621 
O       0.85256424       2.04881330       1.30380344      -0.00785135      -0.31795540      -0.42657766 
H      -0.05989528       2.14802167       1.04670733       0.07323791       0.17188856       0.43430493 
H       1.03757026       1.06514685       1.36464024       0.14767711      -0.15048728       0.10599100 
O      -2.02980896       1.73511962      -0.51324168      -0.41369269      -0.06456092       0.49511788 
H      -1.38174292       1.17334736      -0.94818329      -0.21365354       0.12477328      -0.09834150 
H      -2.89422438       1.60604769      -1.00385842      -0.15037238      -0.16555738      -0.07810858 
O       0.38433409       0.54886310      -1.63080561       0.07794192      -0.04149949       0.02858018 
H       0.28332175      -0.42123833      -1.47446342      -0.10331885       0.02422546       0.27970778 
H       1.35184646       0.76186816      -1.48062976       0.16407188      -0.22756262       0.09828580 
24
Properties=species:S:1:pos:R:3:momenta:R:3 pbc="F F F" energy=-16614.54864410206
O       0.66042547      -2.43475565      -0.49815002      -1.35698252      -0.86754786       0.66311703 
H       1.24357204      -3.16716589      -0.77759679       0.10369767       0.26628183      -0.24452447 
H      -0.14695957      -2.50877386      -1.02734029      -0.04411526       0.16176681      -0.19048249 
O       2.87247312       1.41081915      -0.51701212      -1.44788537      -0.30985148      -0.61557260 
H       2.44574438       1.74511358       0.34385524      -0.12195209      -0.11950987       0.17801273 
H       3.55211886       2.06983238      -0.77490586       0.02120152      -0.01058382      -0.06390797 
O      -2.26415339      -1.81572529      -1.39519232       0.72902338       0.12334914      -0.67625340 
H      -2.63062626      -2.67179514      -1.43331540      -0.04296855      -0.13271341       0.05125616 
H      -2.34280554      -1.44266718      -0.47694687       0.15760188      -0.14243314       0.02031219 
O       1.03757983      -0.48062740       1.52291713      -0.33536319       0.83634464       0.04196171 
H       0.91417505      -1.17308712       0.86041745      -0.05416916      -0.17415874       0.04959082 
H       1.58222983      -1.01935954       2.13813396      -0.05906488       0.28530952      -0.09827237 
O      -1.69892555      -0.90157725       1.53278082       0.57506801      -0.20603499       0.19354618 
H      -2.08652662      -0.04995989       1.32763912       0.31070093      -0.04135425      -0.09298820 
H      -0.72696101      -0.73972489       1.64871871       0.23693989       0.03091070       0.06429271 
O       1.09935846       2.18635888       1.39492578       0.96240637       0.50517617       0.56819760 
H       0.30715846       2.56193663       0.99421846       0.13755576       0.19373482      -0.23761952 
H       1.08668066       1.21654594       1.42428799       0.00321486      -0.02967987      -0.02391398 
O      -2.18709805       1.71226185      -0.47880770       0.07876007      -0.44691146      -0.53277444 
H      -1.19701329       1.63889881      -0.56607391      -0.07599800      -0.16018539       0.15543705 
H      -2.50622385       1.46045196      -1.34694081       0.07173647       0.09124618       0.26249207 
O       0.39743672       0.43659144      -1.53199964       0.01134384       0.14956440       0.95527178 
H       0.46809864      -0.49766057      -1.56818493       0.20458347       0.04933194      -0.23633634 
H       1.32318138       0.71372416      -1.23882055      -0.06533509      -0.05205188      -0.19084224 
24
Properties=species:S:1:pos:R:3:momenta:R:3 pbc="F F F" energy=-16614.49261488695
O       0.42281798      -2.45741593      -0.41674993      -0.07464246       0.50044757       0.47402122 
H       0.68974078      -2.54253471      -1.30918646      -0.14671698      -0.01131490       0.04785572 
H      -0.52003576      -2.57715253      -0.37428752      -0.02830140      -0.21049384       0.12415037 
O       2.62481027       1.27463752      -0.76327011       0.09218268      -0.08621361      -1.08571128 
H       2.55432200       1.50454567       0.17281426       0.08841918      -0.02921861       0.09662596 
H       3.21405989       1.88792927      -1.15554614      -0.13144772      -0.33751732      -0.14059449 
O      -1.99595304      -1.86683420      -1.39056281       0.35340514      -0.02401546       0.33013160 
H      -2.74112797      -2.49556945      -1.51191122       0.00284835       0.12969641      -0.03970890 
H      -2.39449986      -1.16020123      -0.81326499       0.09746451       0.14877350      -0.05856321 
O       0.97648815      -0.41018519       1.60933638       0.68856579       0.10293799       0.01833399 
H       0.70059929      -0.80117064       0.74907492      -0.26117539       0.14351691      -0.23917480 
H       1.78802498      -0.82121563       1.92823540       0.15680065      -0.02809915       0.02108068 
O      -1.66888791      -0.77472423       1.28788859      -0.92199418       0.42348249      -0.90279937 
H      -1.72218697       0.14966083       1.04600572       0.06358357      -0.00871055      -0.02968498 
H      -0.74997848      -0.82789204       1.68801804      -0.09109941       0.03075373      -0.12983879 
O       1.55941209       2.29125529       1.58010719       1.16597054       0.26643293       0.68500029 
H       0.91756218       3.00557873       1.51725140      -0.01609665      -0.33178385       0.27443886 
H       1.02549967       1.50297995       1.63701723       0.04300094       0.18483260      -0.21137782 
O      -2.10990001       1.52958844      -0.41237044       0.80350843      -0.26090986       1.07774682 
H      -1.38501097       1.46596325      -1.06442958      -0.06625696       0.24302041       0.00262908 
H      -2.91837063       1.79976748      -0.86392376      -0.00894045      -0.00006200      -0.23778824 
O       0.19657983       0.37482869      -1.39980910      -1.53467929      -0.64285040       0.14965774 
H       0.40557805      -0.29900962      -2.05220382      -0.19437765      -0.09033263      -0.11593132 
H       1.02063132       0.76027821      -1.09991105      -0.08002126      -0.11237238      -0.11049914 
24
Properties=species:S:1:pos:R:3:momenta:R:3 pbc="F F F" energy=-16614.402331498586
O       0.62998484      -2.44240891      -0.18787795       1.09289030      -0.57905365       0.90335537 
H       0.48775398      -2.24340784      -1.14375320       0.16260892       0.10783673      -0.13085298 
H      -0.21029417      -2.91813732       0.09944155       0.25649199      -0.07641409       0.13654452 
O       2.58278138       1.17859683      -0.89718076      -0.71230617      -0.52397995      -0.55721277 
H       2.22429699       1.71156511      -0.15320580       0.23024470       0.07459987       0.31150965 
H       3.30756474       1.71303115      -1.28419314       0.13537420       0.17477412       0.01715964 
O      -1.90618711      -1.79276116      -1.42676696      -0.15838695       0.50439428      -0.19741573 
H      -2.58251481      -1.26169498      -1.77806724       0.23691699      -0.04487652      -0.01363451 
H      -1.91991479      -1.52980259      -0.42011455       0.00729697       0.28652314       0.06156317 
O       0.99612467      -0.34857497       1.38604937      -0.32685988      -0.04217671      -0.69671829 
H       0.68782365       0.13158120       0.55576261       0.02568338       0.06632733      -0.08336683 
H       1.01998364      -1.30769796       1.16044235      -0.13913251       0.26109876      -0.09516569 
O      -1.92622375      -0.81445693       1.11340362      -0.74788962      -1.01781295       0.31431931 
H      -2.28334916       0.07228580       0.95501376      -0.11773125      -0.05217251      -0.15254106 
H      -1.10247967      -0.69311062       1.55031748       0.00325935      -0.02965045      -0.35228064 
O       1.78444111       2.36806918       1.63696557       0.37439025       0.40830136      -0.24878287 
H       0.93775817       2.60986509       2.07357119      -0.06827588       0.36525650      -0.05012379 
H       1.75411476       1.43079084       1.72253341       0.29782576      -0.08605429      -0.22130756 
O      -2.02280119       1.56390809      -0.11174520       0.02911323      -0.18273511       1.10209934 
H      -1.11493108       1.45908842      -0.42675833      -0.20394732       0.17502442       0.09591206 
H      -2.55359342       1.24587221      -0.85591817       0.04912921      -0.05764586       0.04685599 
O      -0.08472106       0.27750379      -1.43769523      -0.45178006       0.52732370      -0.57158233 
H      -0.42249477      -0.60906355      -1.65778243       0.10764182      -0.15633747       0.33096721 
H       0.89272601       0.28486021      -1.59534480      -0.08255743      -0.10255066       0.05069881 
24
Properties=species:S:1:pos:R:3:momenta:R:3 pbc="F F F" energy=-16614.32804545476
O       0.93602290      -2.56120404      -0.07828376       1.24945843      -0.23346494      -0.39729280 
H       0.32670966      -2.39638442      -0.78073646      -0.12981327       0.03889391       0.31089332 
H       0.73279786      -3.36665143       0.34985346       0.08557525      -0.12387836       0.04688150 
O       2.47452349       0.94538550      -1.00836898      -0.16794827       0.23079965      -0.26042563 
H       2.26021455       1.84342021      -0.54885652      -0.15590648      -0.10177271      -0.10054205 
H       2.71403290       1.23433842      -1.87181481      -0.19697072      -0.32666888       0.00883177 
O      -1.70923874      -1.82095933      -1.45548265       0.70039886      -1.39425011      -0.21069911 
H      -2.60789473      -1.67256548      -1.81352016      -0.19234690      -0.10356232       0.17070831 
H      -1.74965259      -1.35144353      -0.56918124       0.27692819       0.29996419       0.00896342 
O       0.76377485      -0.09205811       1.34344458      -0.72357967       0.76098671       0.57118084 
H       0.83296428       0.35909580       0.52591743      -0.00996893      -0.00842674       0.06702969 
H       1.12126640      -0.89635991       1.13438072      -0.22044651       0.09387432       0.08583586 
O      -2.01762554      -1.00776203       1.15059756       0.00781426      -0.79831215       0.27971740 
H      -1.96178581      -0.04963453       1.02189257      -0.00836320       0.03486569       0.00166732 
H      -1.21472283      -1.21973571       1.59083759       0.02350529       0.03665564       0.07351786 
O       1.92773322       2.43475480       1.61245706       0.14923145       0.32370937      -0.37922046 
H       1.50774957       3.29946611       1.63430380       0.09998836      -0.02633673      -0.05729821 
H       1.50241251       1.66996949       2.06254359      -0.10000488      -0.22661409      -0.09148142 
O      -2.13410531       1.57429896       0.10600869       0.05304334      -0.16389920       0.57858518 
H      -1.53178564       1.29616602      -0.56823490      -0.14019644       0.41394146       0.17212745 
H      -2.85697313       1.98920425      -0.29997190       0.20463832       0.27038607       0.09833672 
O      -0.19755857       0.47850320      -1.58654545      -0.35723469       1.11108538      -0.78216531 
H      -0.51954685      -0.38563145      -1.83407848      -0.18470056      -0.04489776      -0.27491204 
H       0.72336182       0.36046249      -1.36907374      -0.26310124      -0.06307840       0.07976037 
24
Properties=species:S:1:pos:R:3:momenta:R:3 pbc="F F F" energy=-16614.49828599852
O       1.16102036      -2.68256533      -0.07190115       0.52186114      -0.63120334      -0.18955627 
H       0.46105450      -2.70494364      -0.72612405      -0.01806297       0.28202115      -0.19677656 
H       1.92349147      -3.17528384      -0.52985142       0.05762099       0.07641665      -0.18470403 
O       2.20107633       1.03826550      -0.99709852      -0.62702239       0.34183278       0.25253096 
H       2.58910831       1.31365406      -0.20689601      -0.30971626      -0.31549148      -0.09873935 
H       2.03279027       1.76050664      -1.60842885      -0.12747862       0.27110106       0.30050062 
O      -1.54560819      -1.91464619      -1.41454703       0.66498375      -0.20046758       0.49944826 
H      -1.89199986      -2.69310484      -1.83150652       0.16965906       0.12458095       0.09465482 
H      -1.88778593      -1.92920488      -0.53475052       0.06059289      -0.05322182       0.13275883 
O       0.60517983      -0.07767050       1.47667705      -0.30298098       0.12111496      -0.01950597 
H       0.05852552       0.48234971       0.84778542      -0.08588482       0.21579788       0.01211897 
H       1.17517739      -0.65432535       0.93987470       0.16954814      -0.20212085      -0.10031078 
O      -1.92048511      -1.28435136       1.19665822       0.74374825      -0.78484454      -0.40620325 
H      -2.40147546      -0.43360570       1.02916686      -0.14480813       0.04624990       0.12137560 
H      -0.98019698      -1.08273782       1.28666595       0.12548321      -0.23651968      -0.11862933 
O       2.06692223       2.56769176       1.38525257       0.31157520       0.73801854      -1.06544393 
H       1.93749072       3.08095622       2.18431188       0.09516915      -0.24857086       0.11626190 
H       1.92760066       1.64769013       1.69890979      -0.06786107       0.18201113       0.14628234 
O      -2.21790133       1.63109159       0.19060445       0.47617203      -0.37640087      -0.04042975 
H      -1.66975839       1.36910244      -0.56156841      -0.17467550       0.35028226       0.03515239 
H      -1.87305758       2.48533209       0.46688049       0.07183508      -0.13617136       0.32699818 
O      -0.42439027       0.72242159      -1.72417391      -1.93827571       0.59475571       0.38125719 
H      -0.70461308      -0.27520294      -1.74644263       0.22480904      -0.44551158       0.00262678 
H       0.45113117       0.74039052      -1.37150006       0.10370855       0.28634098      -0.00166761 
24
Properties=species:S:1:pos:R:3:momenta:R:3 pbc="F F F" energy=-16613.959534313904
O       1.17760273      -2.68448220      -0.20017258       0.06372046      -0.33853738      -0.29822435 
H       0.28529102      -2.86879014      -0.48392721      -0.00549673       0.08587892       0.07807415 
H       1.66238395      -2.90556659      -0.93542183      -0.05783370       0.19886770       0.04680395 
O       1.98205997       1.22013560      -1.00502938      -0.94301982       0.68305866      -0.79974524 
H       1.82124754       0.47833235      -0.39329992      -0.11828615      -0.24986991       0.17252217 
H       2.22993844       1.86376815      -0.29958705      -0.20171155      -0.07906643       0.42499117 
O      -1.12934887      -2.03983487      -1.35133702       0.82580209      -0.58140212      -0.05418843 
H      -2.02570300      -2.00949043      -1.80653819       0.03701812       0.22902303      -0.27097833 
H      -1.32434629      -2.05313967      -0.43168145       0.09056335      -0.22142956      -0.28783029 
O       0.65581581      -0.12016268       1.35936245       0.11057213      -0.21675254       0.04952584 
H       0.33608452       0.04976705       0.43115629      -0.06962589      -0.08221391       0.15977191 
H       1.03824130      -1.04377283       1.42521195       0.00520198      -0.01753033      -0.11294848 
O      -1.74481792      -1.32257743       1.19282881       0.00154272       0.39416398       0.43115309 
H      -2.19758716      -0.54612503       0.85456462       0.24401868       0.02623548      -0.13398249 
H      -1.01195510      -1.00288683       1.71699199       0.14146470       0.09104478      -0.13774927 
O       2.01249354       2.60826276       1.33310550      -0.23497655      -0.06188475       0.49269701 
H       2.62005992       2.76937865       2.08267184       0.08626982       0.03431630       0.00248344 
H       1.35963205       2.14500729       1.86538181      -0.10741818      -0.16268140      -0.30161566 
O      -2.21917958       1.57302116       0.39770440       0.43029421       0.10366012       1.29479713 
H      -1.67061891       1.11576953      -0.23940639      -0.11318752      -0.13067238       0.25822878 
H      -2.02342463       2.50438725       0.34741539      -0.26038702       0.03491615      -0.03705802 
O      -0.76307991       0.80794438      -1.75974391      -0.14223001       0.35426616      -0.77071912 
H      -0.88966357      -0.22453079      -1.94233678       0.19467467      -0.21166803      -0.16678239 
H       0.21204445       0.99173413      -1.66818069       0.02303017       0.11827746      -0.03922659 
24
Properties=species:S:1:pos:R:3:momenta:R:3 pbc="F F F" energy=-16613.876444198566
O       1.41431763      -2.67697905      -0.19081382       0.55863923       0.78982188       0.19144314 
H       0.57461117      -2.71481350      -0.74072864       0.17504029      -0.05144442       0.10079045 
H       2.23472724      -2.64921201      -0.75969093       0.18360306      -0.08922705      -0.02147815 
O       1.62644517       1.33839546      -1.07552068      -0.43952310       1.03149492       0.39520588 
H       2.52859914       1.69155125      -1.19061340      -0.15730036       0.05135561      -0.23378648 
H       1.20427388       1.98266173      -0.41977052      -0.40859034      -0.36591995       0.01253902 
O      -1.10723558      -2.15553050      -1.50336288      -0.20826001      -0.32681396      -0.24026290 
H      -1.90643847      -2.62480729      -1.84286637       0.04636359      -0.10868839       0.29044727 
H      -1.47388354      -1.72622000      -0.68666309      -0.06378442      -0.42638225       0.05849671 
O       0.91437277      -0.13609320       1.24344874       1.60717440      -0.13201685      -0.94143159 
H       0.43743097       0.54521676       0.77069518      -0.00664657      -0.02912810      -0.02833240 
H       0.98435096      -0.96086698       0.69181965       0.13049142       0.14623312       0.19127165 
O      -1.70515096      -1.22325507       1.30825937       0.06295255       0.13965283       0.41248982 
H      -1.92510283      -0.41470734       1.75165879       0.03544934       0.17707857      -0.11083609 
H      -0.72347273      -1.28970177       1.42480834      -0.07624504      -0.18570328      -0.22060275 
O       1.89266028       2.55840136       1.46143280      -0.29784589      -0.14757749       0.68619689 
H       2.62374429       2.92941562       1.97032865      -0.13673230      -0.01384771      -0.45052401 
H       1.50926123       1.71969413       1.68815700      -0.04730854      -0.01008817      -0.20920845 
O      -2.12248920       1.46678451       0.73632658       0.53818178      -0.34671922       1.00153878 
H      -1.90134154       1.33861623      -0.20663826      -0.14241585      -0.03931583      -0.10541864 
H      -3.00852058       1.80955401       0.70852516      -0.03321553      -0.19959217      -0.26654987 
O      -0.94126615       0.79067436      -1.93456721      -1.04252272       0.04419295      -0.44062535 
H      -0.64263695      -0.16799857      -1.65971746      -0.21020446       0.31360303      -0.12789255 
H      -0.09569483       1.06377501      -2.22199943      -0.06730054      -0.22096805       0.05652964 
24
Properties=species:S:1:pos:R:3:momenta:R:3 pbc="F F F" energy=-16614.22777343629
O       1.53112390      -2.54015408      -0.02085816      -0.05120380       0.00133435       0.26623381 
H       0.63778912      -2.41372128      -0.41979240       0.45058223      -0.05983997       0.22579980 
H       2.05225050      -2.95037831      -0.64653952      -0.19749853      -0.00114660      -0.09929608 
O       1.39912855       1.68241917      -1.22938140      -1.12923990       1.01198067      -0.61910431 
H       1.97262658       1.91921926      -1.88036193      -0.22707089       0.06376991      -0.20198165 
H       1.45296109       1.99991834      -0.31954003       0.08592908       0.27665461      -0.13944311 
O      -1.03151292      -2.32208699      -1.24916244       0.33505414      -0.57953786       0.95050463 
H      -1.79084105      -2.81382572      -1.47260405       0.00426083      -0.02634963       0.18756674 
H      -1.30922066      -1.76540449      -0.47094682       0.24865145      -0.19195445       0.02122397 
O       1.30623949      -0.19378354       1.26344178       1.15165764       0.04325802       0.30957143 
H       0.55962162      -0.21429999       0.65934525       0.02191059      -0.05864447       0.11390270 
H       1.74633619      -1.03350803       1.06537886      -0.16023633       0.11246855       0.07233626 
O      -1.57456216      -1.35546284       1.18419752       1.02156603      -0.36275504      -0.74507607 
H      -1.86800411      -0.44172456       1.08307815       0.13680855      -0.04867139       0.09683768 
H      -1.27743433      -1.52676676       2.03918344      -0.25115379      -0.07012828      -0.36623142 
O       1.73053099       2.59886863       1.32749193      -1.07222201       0.75207745      -1.24302215 
H       2.62610079       2.64736077       1.63609871       0.13432572      -0.41287411       0.48333914 
H       1.27997281       1.77240569       1.70440257       0.10097127      -0.23201514       0.22202317 
O      -2.03797472       1.37470270       0.58480196       0.16058118      -0.55283557      -0.52322050 
H      -1.75393189       1.42735345      -0.35812707       0.13084763      -0.09434726      -0.01790356 
H      -3.01590051       1.41399635       0.41485794      -0.15362562       0.09631979       0.10755333 
O      -1.30213264       0.81217169      -1.82643328      -0.76224168      -0.56662129       0.96018139 
H      -1.27275835      -0.10779422      -1.88366398      -0.09994921       0.45008145       0.11477979 
H      -0.40035012       1.12296205      -1.69720571       0.12129542       0.44977626      -0.17657498 
24
Properties=species:S:1:pos:R:3:momenta:R:3 pbc="F F F" energy=-16614.417209191757
O       1.48825051      -2.57094301      -0.02830033      -0.60672565       0.35971865      -0.29288412 
H       0.66833741      -2.41060149      -0.60187642       0.15776499       0.04631920       0.09366548 
H       2.11753049      -3.14356523      -0.59748231      -0.01723542      -0.10555264      -0.03291831 
O       1.14050191       1.93333508      -1.38476421       0.04218336       0.40663675       0.11128964 
H       1.40646905       2.81994261      -1.77739618       0.02963719       0.30099782       0.20914937 
H       1.21489052       2.10112247      -0.44205186      -0.04801519       0.26697741      -0.04940933 
O      -0.91518854      -2.35892094      -1.28562672       0.91029841      -0.32198076      -1.18740059 
H      -1.35528669      -3.22692834      -1.53127497       0.04495605      -0.17324614      -0.04598144 
H      -1.31674402      -2.03038292      -0.38359496       0.12645919      -0.08022820       0.00393947 
O       1.54893633      -0.14819356       1.49712255       0.77364910      -0.13454354       0.61995093 
H       0.72719305      -0.02397495       1.01560422      -0.00891212       0.11761504      -0.07400869 
H       1.87620132      -1.01471800       1.15834851       0.12572757       0.11595261       0.35443526 
O      -1.35608911      -1.39317551       1.13825779       0.49761376      -0.24453555       0.41685859 
H      -1.89579568      -0.58741001       1.08176927       0.01555591       0.08741459       0.05648794 
H      -0.64846768      -1.25511888       1.82096979       0.28542587       0.19523292       0.08395493 
O       1.44932186       2.62484274       1.28622732      -1.29885621      -0.31460968       0.58570490 
H       2.38018663       2.78898734       1.59791907      -0.19568878       0.12674494      -0.10946962 
H       1.42120141       1.90676661       1.93679318       0.14328508       0.41316986      -0.02301850 
O      -2.17234400       1.17947020       0.74447535      -1.26783604      -0.13473959       0.00379168 
H      -1.96971063       1.16307519      -0.20248638       0.02196048      -0.07544735      -0.01456574 
H      -2.56961662       1.98068395       1.00104055       0.11856952      -0.07895354       0.12714790 
O      -1.23268354       0.72388588      -1.97026245      -0.38320143      -0.33676553      -0.42089838 
H      -0.94061750      -0.12874021      -2.08345766       0.19597481      -0.33650964      -0.25188997 
H      -0.36336786       1.15014201      -1.95249407       0.33740953      -0.09966759      -0.16393139 
24
Properties=species:S:1:pos:R:3:momenta:R:3 pbc="F F F" energy=-16614.154888270725
O       1.56614123      -2.59051711       0.04549189       0.88380083      -0.60998942       0.10302646 
H       0.74985341      -2.56494851      -0.53719490       0.07755916       0.10255493       0.09156606 
H       2.28775971      -2.35575789      -0.47090738      -0.29626507       0.05428314       0.03007802 
O       1.20517389       2.20339867      -1.36071976      -0.32495294       0.91993733       0.26097167 
H       0.73585365       2.81917211      -1.88676191       0.01117638      -0.16362241      -0.28627161 
H       0.89682719       2.44408203      -0.50203690      -0.18522125       0.01411154      -0.00082384 
O      -0.75913419      -2.52822250      -1.42695761       0.12926519      -0.77663027      -0.04960601 
H      -1.15541419      -3.35041638      -1.56091750       0.02992201       0.12913275      -0.06336530 
H      -1.10271545      -2.11761515      -0.53479498       0.00311449      -0.17207778       0.37678964 
O       1.64531924      -0.19008268       1.60433040       0.44622240       0.12555727      -0.29904688 
H       1.64462648      -0.07256887       0.65289207       0.06429521      -0.31995217      -0.01431606 
H       1.78729558      -1.10701041       1.79575482      -0.22560210      -0.15971457       0.20951362 
O      -1.27637847      -1.41064492       1.19836962       0.33618506      -0.09789631       0.13987506 
H      -1.73187744      -0.58445132       1.46732494      -0.01143242       0.11153030       0.04612769 
H      -0.43859064      -1.39789886       1.68664240      -0.09274709       0.06121082       0.01015615 
O       1.13770072       2.72770720       1.28399507      -0.76462017       0.19761078      -0.48110189 
H       1.93754120       3.25000878       1.33251854      -0.12184927       0.43074015       0.34140775 
H       1.39581234       1.84403381       1.32053943      -0.21645316      -0.02251711       0.01627810 
O      -2.51112639       1.17960346       0.66439757      -0.61191082       0.52496849      -0.94221058 
H      -2.36932150       1.06918764      -0.26288522       0.04246671       0.08331190      -0.07479880 
H      -1.88735768       1.84397271       1.04866672       0.25838856      -0.04296472      -0.08456177 
O      -1.10972301       0.58263945      -1.99053438       0.29355099      -0.50493087       0.45781030 
H      -0.87678422      -0.44141241      -2.08054993       0.12456853      -0.19827466      -0.02453697 
H      -0.28413524       1.07151044      -1.76513731       0.15053876       0.31362090       0.23703918 
24
Properties=species:S:1:pos:R:3:momenta:R:3 pbc="F F F" energy=-16614.266342673942
O       1.71598433      -2.65795704       0.12594544       0.07093280       0.39860950       0.52483921 
H       0.84297677      -2.89640110      -0.18871137      -0.00248626      -0.02028938      -0.14206916 
H       2.16373635      -2.75729835      -0.71907486       0.09876859      -0.00441864      -0.22291666 
O       0.99183686       2.33704584      -1.45792515      -0.13615341      -0.20195408      -0.77384271 
H       0.74282315       3.13405953      -1.96734948      -0.09054337       0.10985590       0.18098051 
H       1.19886973       2.61164894      -0.55519178      -0.06718908      -0.23041093       0.33604013 
O      -0.61279778      -2.53595466      -1.30886222       0.47570825       0.19726341      -0.61411893 
H      -1.55607814      -2.86502277      -1.44651970       0.00813210       0.11457999       0.10286446 
H      -0.84846603      -2.04358879      -0.48444309      -0.15896560       0.14205884       0.11810680 
O       1.63824283      -0.35711344       1.54747282      -0.43245053      -0.79569423      -0.39631212 
H       1.63866406      -1.24262551       1.25489460      -0.08852137       0.06518774       0.35472171 
H       2.18249563      -0.39539776       2.36465312       0.16306289       0.23155522      -0.22202435 
O      -1.23996928      -1.34067908       1.02079668       0.02537471       0.92978457      -0.69399743 
H      -1.90429866      -0.58363808       1.04560932      -0.05488440       0.04810830       0.02668939 
H      -0.43832598      -0.83130486       0.97102973       0.05822675       0.04526432      -0.14661147 
O       0.91551710       2.76887149       1.35651185      -0.71792330       0.06359320       0.94383574 
H       0.92880495       2.84890150       2.31442512      -0.12472492      -0.42540821      -0.02079810 
H       1.25038811       1.91907939       1.05904987       0.19630099      -0.17903852      -0.14084042 
O      -2.45350501       1.20275550       0.30813876       0.13901703      -0.34981370      -0.34477096 
H      -2.16808261       1.24043290      -0.59724070       0.16954643       0.10443992      -0.23564503 
H      -1.90221707       1.88599188       0.68563794      -0.18855572      -0.01766001       0.03130208 
O      -1.01877888       0.53183433      -1.60203752       0.48670312      -0.76582495       1.16479495 
H      -0.96771178      -0.35369614      -2.00711507       0.21959770       0.34255275       0.17884529 
H      -0.18618546       1.07679575      -1.57681267      -0.04897339       0.19765901      -0.00907293 
24
Properties=species:S:1:pos:R:3:momenta:R:3 pbc="F F F" energy=-16614.20266944738
O       1.78291594      -2.63164013       0.10785749       0.33795957       0.57118876      -0.86496999 
H       0.99318732      -2.46987415      -0.46476625      -0.11487173       0.18301371       0.16936390 
H       2.53839503      -2.72207185      -0.51988491      -0.19650364      -0.26829293       0.39791835 
O       0.91558791       2.32546616      -1.34622054      -0.06853559      -0.25338980       0.97426238 
H       0.79110881       2.86014068      -2.10338929       0.04319935      -0.03204171       0.09558445 
H       0.69105714       2.82262805      -0.48788879       0.01220181       0.15128582      -0.10178849 
O      -0.49541863      -2.35617858      -1.38625509       0.96520948       0.08423779       0.16367919 
H      -0.89856959      -3.13650482      -1.74558243       0.06464021      -0.05609833      -0.15140124 
H      -0.89350184      -2.12834085      -0.52461862       0.12830012       0.41743629      -0.12464635 
O       1.51867051      -0.30035724       1.56939384      -0.32501001       0.34614170       0.39433636 
H       1.32738650      -0.97399346       0.93022355       0.07803558       0.37057081       0.02341777 
H       2.23536190      -0.61510945       2.09151482       0.00522115      -0.08445923       0.30980512 
O      -1.13368047      -1.14756090       0.83883134      -0.34003761       0.45901852       0.25350814 
H      -1.81140986      -0.44840752       0.86038177       0.08041887      -0.23682974      -0.10017622 
H      -0.46611067      -1.13983617       1.50207068      -0.02567289      -0.11167748      -0.19704601 
O       0.74057704       2.47365116       1.48113178      -0.50955686      -0.79481107      -0.60743764 
H      -0.14594200       2.61815273       1.71383692      -0.11828958      -0.05125415      -0.10324849 
H       0.92325021       1.51325628       1.75807211      -0.11952643      -0.34522243      -0.00606609 
O      -2.49209497       1.27558404       0.41228158       0.30473981       0.47193071       0.10515949 
H      -2.25210035       1.13986868      -0.51711113       0.05865672      -0.29203602      -0.19094934 
H      -2.43414668       2.21510540       0.61913101      -0.15364836       0.04313653       0.12279421 
O      -0.82696045       0.38147484      -1.66882946      -0.21693779      -0.20257489      -0.43102558 
H      -0.93613161      -0.51794598      -1.62434530       0.01659866      -0.06975056      -0.24256580 
H       0.15584207       0.59385400      -1.62288497       0.09340919      -0.29952228       0.11149189 
24
Properties=species:S:1:pos:R:3:momenta:R:3 pbc="F F F" energy=-16614.60055241591
O       1.81642316      -2.45492349       0.05755464       0.79221585       0.36765850       0.88849047 
H       1.05792762      -2.42586172      -0.59676027       0.16012281       0.16561504      -0.29119948 
H       2.46522504      -3.13904069      -0.13084025       0.33884865      -0.30873045      -0.18890138 
O       1.01758564       2.20768136      -1.28739911       0.40888733      -0.27359291      -0.70749290 
H       0.72334066       3.03969331      -1.74915466       0.03306383       0.12389996       0.13322410 
H       0.87536567       2.41824208      -0.29690236      -0.28524673      -0.45733552      -0.23310225 
O      -0.40845801      -2.40081539      -1.29348363      -0.51526013       0.28682111       0.63035342 
H      -1.01753700      -3.14493317      -1.38412021       0.13646939       0.05817488      -0.00481735 
H      -0.74570124      -1.72829492      -0.61625223      -0.28874408      -0.27962583      -0.06761776 
O       1.47937981      -0.32718856       1.71678474      -0.42300505      -0.00997471       0.83637378 
H       1.69209500      -1.14999888       1.33651652      -0.20452593      -0.13315155      -0.00630114 
H       2.16148910      -0.21598154       2.48157164       0.00321682      -0.21354212      -0.07320666 
O      -1.08250210      -1.12904042       0.92372461       0.46711268      -0.39891602       0.05403472 
H      -1.78054015      -0.60224146       1.19388375       0.16529741       0.11903027       0.20493043 
H      -0.25223778      -0.79793504       1.25155657      -0.13282198       0.09771166       0.20323070 
O       0.50094738       2.33703166       1.33305517      -0.97012192      -0.27928166      -0.42499085 
H      -0.46833687       2.01213955       1.30635788      -0.10694307      -0.01796956      -0.31767393 
H       1.07719033       1.49813609       1.53911524      -0.18695620      -0.12835686       0.21782537 
O      -2.26807911       1.34471791       0.34182632       0.76000121       0.39824906      -0.40023019 
H      -2.03025437       0.82442889      -0.42756039      -0.04335764       0.01713754      -0.27493523 
H      -2.89748049       2.03605581       0.11858367      -0.07538933      -0.32282562      -0.11030826 
O      -1.06075262       0.45321718      -1.80833963      -0.20578236       1.39285027      -0.21040021 
H      -0.48000349      -0.29713119      -2.03791044       0.33792894      -0.19270603       0.03542343 
H      -0.32394829       1.12110068      -1.73497134      -0.16501049      -0.01113944       0.10729116 
24
Properties=species:S:1:pos:R:3:momenta:R:3 pbc="F F F" energy=-16614.696193877695
O       2.16916719      -2.52483013       0.05930818       1.24342265      -0.43902441       0.18296397 
H       1.23618924      -2.38884955      -0.29731670       0.01943380      -0.09127373      -0.27851731 
H       2.63864273      -2.73190978      -0.82256273      -0.31520017       0.21375226       0.05561849 
O       1.07316545       1.96959880      -1.36354501       0.56363506      -0.33754272       0.19400244 
H       1.21535282       2.78924489      -1.79806209       0.17514396      -0.26145094      -0.38605309 
H       0.72625539       2.25261048      -0.39549692      -0.49132370      -0.12252055      -0.11296191 
O      -0.53453209      -2.11806609      -1.28761255      -0.00021345       0.82128671       0.27745086 
H      -0.97821864      -2.94649804      -1.13745030      -0.23408325       0.06990867       0.04946460 
H      -0.79237794      -1.67098607      -0.38729464       0.18913094       0.18111374      -0.06767462 
O       1.36243635      -0.35048371       1.94119547       0.55587737      -0.23861230       0.91373385 
H       1.94915843      -0.61414058       1.27702220      -0.02447759      -0.03822936      -0.05998027 
H       1.56324833      -0.87131920       2.72928381      -0.34770704       0.12962157      -0.20571378 
O      -1.10031920      -1.14144270       1.14181198      -0.47268132      -0.03155745       0.77687093 
H      -1.27942747      -0.21416017       0.95702348      -0.22970951       0.27634284       0.05993747 
H      -0.27070908      -0.96947329       1.64558101       0.06222343       0.03821364      -0.09987200 
O       0.15267420       2.19883588       1.05673212      -0.09014735      -0.54389499      -1.02025319 
H      -0.81973809       2.09902465       0.89816543      -0.03085112       0.21253140      -0.10189140 
H       0.48219738       1.38146547       1.43967796      -0.02350552       0.15943836       0.02210015 
O      -2.04341186       1.44492020       0.34874599       0.47009896       0.28230846      -0.19488724 
H      -1.93591187       1.31087428      -0.64961118      -0.22126381      -0.19799371       0.22539211 
H      -2.95211881       1.71748908       0.33580366      -0.06491670       0.20040833       0.12930410 
O      -1.06189526       0.54049894      -1.90078806      -0.34681953      -0.58097459      -0.40309915 
H      -0.93558077      -0.43648008      -1.86036048      -0.04589637      -0.00228731      -0.11127362 
H      -0.15130775       0.92637990      -1.87373770      -0.34016974       0.30043609       0.15533861 
24
Properties=species:S:1:pos:R:3:momenta:R:3 pbc="F F F" energy=-16614.682675752636
O       2.23623426      -2.53668017       0.12666516       0.10136938       0.26242428      -0.04069668 
H       1.47584107      -2.59494630      -0.48578833      -0.06463265      -0.06696004       0.06498989 
H       2.85692106      -2.45021274      -0.50126461       0.15954958      -0.05026854       0.14521577 
O       1.32135556       1.73565722      -1.50791094       0.61533411      -0.69764496      -0.44724293 
H       1.43585382       2.64615328      -1.86483036       0.03780819       0.11494622      -0.10741238 
H       1.11491407       1.69231455      -0.54240156      -0.26061590      -0.25453566       0.08960427 
O      -0.33464510      -1.87668096      -1.15077467       0.50176287       0.55315419       0.19692847 
H      -0.92128216      -2.23873201      -1.83055126       0.18699457      -0.00073430      -0.02709352 
H      -0.82938471      -1.80448611      -0.32294578      -0.11345696       0.04094430       0.30402492 
O       1.33782026      -0.46171815       1.97799522       0.06377450      -0.19025660      -0.30945457 
H       1.49019479      -1.15953582       1.36496337       0.01457021      -0.18241635      -0.08626176 
H       1.69645373      -0.86074229       2.76173033       0.28904303      -0.06354187       0.17554042 
O      -1.35359316      -1.01513459       1.21562640      -1.20216473       0.41922167       0.14786252 
H      -1.86402211      -0.24456006       0.89014462      -0.13684671       0.15938181      -0.01441079 
H      -0.53916580      -0.60679928       1.60600110       0.10379193      -0.42607646       0.35037604 
O       0.51005527       2.29966631       1.14708500       1.28543412       0.60125302       0.32610782 
H      -0.49549655       2.25673923       1.04946686       0.18399400       0.05215818       0.28719677 
H       0.84002555       1.58834551       1.68870791       0.06843810       0.13769862       0.25309651 
O      -2.41563880       1.24763762       0.30876677      -1.56942288      -0.92893439      -0.54642581 
H      -1.88891802       1.02671213      -0.50715228       0.18045426      -0.21939425      -0.41946735 
H      -3.30002569       1.59643297       0.03013854      -0.13840974      -0.04297224       0.27799656 
O      -1.27672861       0.61952914      -2.08159981      -0.17992132       0.44555985      -0.82224229 
H      -1.00548998      -0.20155177      -1.59833211      -0.00354163       0.25336280       0.17951878 
H      -0.49099403       1.09535243      -2.31218245      -0.12330630       0.08363072       0.02224933 
24
Properties=species:S:1:pos:R:3:momenta:R:3 pbc="F F F" energy=-16614.67833716816
O       2.09939262      -2.39683616       0.11979682      -0.66082346       1.13351763      -0.25559416 
H       1.24324304      -2.15235695      -0.25610912       0.02056052      -0.08319463       0.22514484 
H       2.89963261      -2.41173398      -0.53165761       0.19185003      -0.05759384      -0.05983769 
O       1.38623684       1.53126412      -1.69775188      -0.20878505      -1.01444556      -0.88800203 
H       2.24349101       1.66053024      -2.08404566       0.18352834      -0.23078996       0.26124594 
H       1.30933504       1.79702811      -0.76032699       0.17676595       0.24281083      -0.09341616 
O      -0.32278007      -1.70840669      -1.13132556      -0.25418484       0.23319244       1.05925874 
H      -0.76922707      -2.52090614      -1.26067894      -0.03153953       0.01970133      -0.04811355 
H      -0.64850650      -1.43173418      -0.24409605       0.10094394      -0.17113896      -0.29164565 
O       1.38311884      -0.49241936       2.08254617       0.56006145       0.73490809       1.00878393 
H       1.55369299      -1.16871574       1.46516975      -0.03599335      -0.30064546      -0.09947077 
H       1.95975478      -0.69700916       2.85888905      -0.29022758       0.19045115       0.07792079 
O      -1.44571479      -1.07121995       1.21613889       0.52898950      -0.30507463      -0.58134365 
H      -2.08634458      -0.37133808       0.90785148      -0.04866942      -0.13972098       0.11250880 
H      -0.76432155      -0.78491385       1.83248392      -0.04168834       0.03827497       0.18212318 
O       0.80297739       2.34781582       1.28974070       0.83529423      -0.41955237       0.12668683 
H      -0.15988132       2.45731647       1.26808188       0.01415219       0.11716970      -0.01833820 
H       0.89314086       1.39265629       1.48838328       0.02599432      -0.01760737      -0.12623390 
O      -2.62200302       1.08694312       0.23583039       0.06471991      -0.77240284      -0.60290356 
H      -2.19107884       1.06091819      -0.65975113      -0.20343225       0.13245125       0.39687046 
H      -3.48625314       0.73457765       0.21235033       0.00063971      -0.16885446      -0.34936537 
O      -1.31015570       0.77830472      -2.12131864      -1.17632511       0.74042223      -0.11380791 
H      -1.01442291      -0.12802700      -2.17468999       0.08230099       0.14913649       0.09520446 
H      -0.55311178       1.30156879      -1.96641036       0.16586784      -0.05101504      -0.01767535 
24
Properties=species:S:1:pos:R:3:momenta:R:3 pbc="F F F" energy=-16614.764218552347
O       1.98324169      -2.21783422       0.21524349      -0.33442498       0.90553020       0.92397600 
H       1.12270614      -2.14851077      -0.23845168       0.24045992       0.00188202      -0.23345352 
H       2.71450985      -2.02343802      -0.35042086      -0.36420124       0.06758254      -0.12098805 
O       1.46828921       1.49159108      -1.79831438       0.35079003       0.46969847       0.24323532 
H       1.57741121       0.73130343      -1.21075328      -0.24193279      -0.06041034      -0.11966113 
H       1.51458994       2.16480570      -1.11892982      -0.00562151       0.07958529      -0.02596872 
O      -0.37019614      -1.71459269      -1.12959896       0.11292681      -0.17960899      -1.09629335 
H      -0.80454800      -2.42773916      -1.61023873       0.08319683       0.03063439       0.09352294 
H      -0.82291143      -1.49495674      -0.37292528      -0.00979854       0.11777041      -0.29341436 
O       1.49989161      -0.33217370       2.20314100       0.50086456       0.25270090       0.04930406 
H       1.75205060      -0.86787923       1.46041779      -0.19396561       0.03428823      -0.35310134 
H       1.77840701      -0.79176725       2.98361922       0.11579952      -0.14126354       0.02064342 
O      -1.36481738      -1.19664810       1.17390157       0.31040558      -0.57652581       0.48182269 
H      -1.78393172      -0.29799348       1.07148480       0.05063585       0.21113945       0.06500474 
H      -0.48908131      -0.96980831       1.55363487      -0.05782496       0.10836939      -0.10088029 
O       0.82513035       2.17366986       1.12886546      -0.11306255      -0.63402803      -0.34341018 
H       0.07771861       2.15798206       1.70417683      -0.08836466       0.00985053      -0.21082508 
H       1.50338446       1.65447059       1.49152874       0.11223929       0.12459414      -0.09718262 
O      -2.61944147       0.97594074       0.25342884      -0.82585196       0.29458832       1.05420074 
H      -2.40092415       1.13027729      -0.73490030      -0.23407106      -0.08756371      -0.18591857 
H      -3.56647072       0.74995189       0.31493298       0.04984153      -0.11442098      -0.05006669 
O      -1.45593203       0.88131036      -2.10331731       0.32359019      -1.07250517       0.07921479 
H      -1.05883749       0.00273838      -1.97290310       0.04633076      -0.00387698       0.00317529 
H      -0.60705797       1.39352603      -2.07635126       0.17203900       0.16198925       0.21706390 
24
Properties=species:S:1:pos:R:3:momenta:R:3 pbc="F F F" energy=-16614.601993659926
O       1.86016053      -2.00492392       0.23972944       0.13429279      -0.21597744      -0.63103392 
H       1.44384250      -1.58927868      -0.52110738      -0.02756265      -0.04005345       0.15308430 
H       2.77072399      -2.01691976      -0.13103255       0.01644689      -0.01601939      -0.21575192 
O       1.28046204       1.71339433      -1.66246866      -0.94240685       0.25761725       0.80159741 
H       1.65937720       0.84832334      -1.75472129       0.25110544       0.04862634      -0.07249583 
H       1.14625709       1.94716901      -0.74120923       0.02739557       0.26363744       0.05061120 
O      -0.33292523      -1.86161727      -1.33386021      -0.15482117      -0.20106901       0.01861439 
H      -0.74565983      -2.66698203      -1.69342006      -0.08143824      -0.27940155       0.12531944 
H      -0.83285042      -1.63473844      -0.39788530      -0.18415907       0.10869771      -0.05397347 
O       1.63337931      -0.26494310       2.10403223      -0.25612284       1.25514148       0.39831519 
H       1.90784124      -0.96613578       1.50897046       0.02763660      -0.09624475      -0.03945778 
H       2.15439392      -0.23563739       2.91899547      -0.01478731       0.19691671      -0.24421695 
O      -1.20800432      -1.30114327       1.29234313       1.08728797      -0.44137849       0.17725518 
H      -1.83270851      -0.55539025       1.19762584      -0.12783594       0.18758480      -0.18643681 
H      -0.58234070      -1.02508935       1.91570302       0.20790557      -0.27566553      -0.22146470 
O       0.87741049       2.07413559       0.86234644       0.44320272      -0.30709774      -0.41253631 
H      -0.08256730       2.22143237       0.74396550       0.00603983      -0.10763451      -0.08848467 
H       0.98201679       1.28091046       1.37297397      -0.21313171       0.00507120       0.16256344 
O      -2.71176805       0.96295741       0.43241918       0.15233449      -0.79606159       0.13688460 
H      -2.32018527       1.07956762      -0.43279662       0.25716192       0.02120056      -0.07849015 
H      -3.62105037       0.94987733       0.19181685       0.03291531       0.29687262       0.04949562 
O      -1.41920391       0.75715962      -1.92686099      -0.73729964      -0.13625729      -0.28449744 
H      -1.09057167      -0.15957306      -1.90184791       0.08659297       0.20452580       0.21610071 
H      -0.66131611       1.26709026      -2.40317085       0.00924733       0.06696882       0.23899848 
24
Properties=species:S:1:pos:R:3:momenta:R:3 pbc="F F F" energy=-16614.70766028966
O       2.08040786      -2.11497031      -0.02082291       0.19427843      -0.83769441      -0.74016451 
H       1.19104710      -2.25141780      -0.19508082      -0.04346762       0.19240889       0.23607115 
H       2.50751337      -1.79451557      -0.81134739       0.10162816       0.26894154       0.12110310 
O       0.98517801       1.78798578      -1.74648625      -0.32983717       0.00958712      -0.66107026 
H       1.90843361       1.83923305      -2.04510260      -0.10197468       0.23019487       0.28854082 
H       0.90045014       1.90413825      -0.75602907      -0.04486276      -0.09972293      -0.08532444 
O      -0.61167091      -2.05904332      -1.27544212      -1.14461841      -1.46888660      -0.50221521 
H      -1.11166547      -2.87711756      -1.29549703      -0.28442028       0.14561399       0.19921212 
H      -0.87070388      -1.56034048      -0.48265661       0.21128323       0.36607823       0.18019574 
O       1.63063800      -0.20149350       2.25655820       0.63930111      -0.69493794       0.23770078 
H       1.82751624      -0.90439782       1.60168153       0.39356305      -0.20210996       0.21031796 
H       2.45685894      -0.13158249       2.78755527       0.10838907      -0.06245961       0.30239487 
O      -1.04831324      -1.29359395       1.22602297       0.26437812       0.42493125       0.09390573 
H      -1.63263996      -0.57041699       0.89562529      -0.16395144       0.30529933      -0.30759570 
H      -0.41508742      -0.91470025       1.89601822       0.15991788      -0.09119780       0.33346998 
O       0.91312974       2.09590670       1.04816033      -0.00200203       0.41577444       1.02176148 
H      -0.03962893       1.96891927       1.23924751      -0.12091579       0.02853591      -0.20906928 
H       1.19260743       1.34680036       1.57646084      -0.03113398      -0.23193074       0.21605015 
O      -2.51605027       0.95028933       0.49338693       0.59791041       0.66952672      -0.05569573 
H      -2.18985528       0.97933374      -0.44038431       0.31625932       0.31725150       0.12053654 
H      -3.16187479       1.61258582       0.72970998       0.23235738       0.04116714       0.13489579 
O      -1.47235496       0.82530102      -1.98626965      -0.56408771       0.12423250      -0.62038539 
H      -1.44770159       0.25833773      -2.71508895      -0.11294521       0.09642245      -0.18110271 
H      -0.52569417       1.18313733      -1.91269192      -0.27504908       0.05297410      -0.33353297 
24
Properties=species:S:1:pos:R:3:momenta:R:3 pbc="F F F" energy=-16614.780873542826
O       2.11733843      -2.04511019      -0.24767835       0.07027330       1.08591556      -1.03013371 
H       1.76842192      -2.95204346      -0.38638104       0.04197365      -0.31947996      -0.26959576 
H       1.61351079      -1.43005030      -0.83248573      -0.22300547      -0.10862339      -0.00856032 
O       1.01918893       2.01668796      -1.81612817      -0.12987728       0.79315279       0.28095324 
H       1.10275100       2.94363371      -2.05358002      -0.30631578       0.12912409      -0.17940015 
H       0.94828545       2.11569336      -0.79711561       0.05128559       0.09871861      -0.03891253 
O      -1.00376172      -2.20286869      -1.28804608      -1.43582652       0.47620697       0.08973417 
H      -1.85763795      -2.59272283      -1.42216471       0.01259717      -0.25587835      -0.17363626 
H      -0.96054658      -2.04505589      -0.30321916      -0.10946959      -0.30965749       0.27215433 
O       1.92379980      -0.56883235       2.42528703       1.54349391      -1.10531508       0.83199024 
H       2.49469395      -0.93344257       1.73016220      -0.16633779       0.02262982      -0.18343441 
H       2.13134271      -1.04500052       3.22757075      -0.10811634      -0.08204709      -0.28121695 
O      -0.93655924      -1.26162884       1.38334872       0.72208149      -0.77622535       0.79598229 
H      -1.38627168      -0.42664380       1.11999607       0.03242916       0.23455590      -0.09905841 
H       0.05012660      -1.12714295       1.46158702      -0.09412994      -0.02367317      -0.23367668 
O       0.84469774       2.00281976       1.22462427      -0.51090074      -1.14042348      -0.12673381 
H      -0.11356502       1.97403259       1.25669097      -0.00475236       0.07345568       0.15386609 
H       1.21460319       1.22242587       1.68304540       0.17163232      -0.06818687       0.15997626 
O      -2.18596456       1.20941822       0.58067441       1.31054879       0.60726310       0.46205753 
H      -2.27026775       0.87580217      -0.36870446       0.16397864       0.40692400       0.17458210 
H      -2.99214769       1.75260882       0.55443633      -0.00992127      -0.21026918      -0.14560942 
O      -1.72926567       0.88779403      -2.29013010      -0.59956308       0.15213716      -0.55859099 
H      -1.73595581      -0.08841685      -2.43819116      -0.11564579       0.05409520       0.10458307 
H      -0.82259243       1.08407877      -1.99169808      -0.30643206       0.26560051       0.00268007 
24
Properties=species:S:1:pos:R:3:momenta:R:3 pbc="F F F" energy=-16613.916880873367
O       2.11989807      -1.74895327      -0.36087142       0.20982413       0.89673433       0.18443594 
H       2.17771298      -2.57238094      -0.80722538       0.05200044       0.13680801       0.06330786 
H       1.52462967      -1.27154194      -0.90973054       0.00591343      -0.00886848      -0.07612268 
O       0.77002412       2.06292063      -1.87579265      -1.13876953      -0.14081600       0.93540197 
H       0.32336230       2.80696596      -1.51566951       0.04464658       0.06200034       0.00764336 
H       1.05805021       1.55963416      -1.10850049      -0.05004158      -0.19277036      -0.30131719 
O      -1.33648228      -2.16990050      -1.40717089      -0.77613860       0.11265422      -0.62570420 
H      -1.32727111      -3.12548834      -1.33195798       0.10372223      -0.01302815       0.09853577 
H      -1.58816006      -1.90908613      -0.46959976       0.30129060       0.11272553       0.03578250 
O       2.30822773      -0.70778583       2.53169487       0.08352020       0.39835401      -0.49512393 
H       2.76784612      -0.71878298       1.69112874       0.25945935       0.03360740       0.09166174 
H       1.96338525      -1.57605675       2.64515346       0.23615360      -0.21441288      -0.07716675 
O      -0.92977381      -1.32929983       1.41121832      -0.30886610       0.16528865      -0.74800843 
H      -1.22096468      -0.43028485       1.06305504       0.03271811      -0.04111506      -0.05707241 
H      -0.15751822      -1.13773149       1.83483002      -0.19580112      -0.02408997      -0.05367146 
O       0.79946015       1.73541671       1.25760195       0.91295640      -0.80873148       0.09277402 
H      -0.12225563       1.48994502       1.16810346      -0.04035104       0.02586874      -0.14959695 
H       1.12815106       1.33872992       2.10288290      -0.26783148      -0.10662454       0.02237945 
O      -1.91920732       1.26910981       0.57472964      -0.01481608      -0.86295559      -0.68250435 
H      -1.85717544       1.41470546      -0.43420350       0.31247723       0.29441062       0.11746417 
H      -2.79197450       0.93706816       0.77480701       0.12664348       0.14731506       0.29292237 
O      -1.75578754       1.00459892      -2.13441954       0.13852769       0.08919932       1.48293804 
H      -1.52649552       0.15114850      -1.74931442      -0.06260727      -0.03182563      -0.16127598 
H      -1.27585724       1.13564447      -2.91122286       0.03536934      -0.02972810       0.00231713 
24
Properties=species:S:1:pos:R:3:momenta:R:3 pbc="F F F" energy=-16614.07400563309
O       2.10666381      -1.48791774      -0.35687202      -0.25111625       1.23724431      -0.05609589 
H       2.49827319      -2.23196054      -0.90830987       0.15477397      -0.24548394      -0.23187589 
H       1.15372185      -1.37840596      -0.60902070      -0.23547465       0.03397746       0.18126249 
O       0.57487768       1.86847027      -1.55961638       0.13653585      -0.50804373       0.83500434 
H       0.69544115       2.84478263      -1.46735999      -0.07998684      -0.03437051       0.01897674 
H       0.94983263       1.50729587      -0.77213238       0.03165874       0.14097164       0.31074678 
O      -1.39618417      -2.12069773      -1.44281427      -0.12012739       0.04589018       0.48817191 
H      -1.71490799      -2.94026697      -1.81378170      -0.18997837       0.15993601      -0.16746940 
H      -1.67738915      -2.06561996      -0.49711233       0.00071535       0.21747402      -0.11617545 
O       2.35799875      -0.70766562       2.41570585      -0.10413943      -0.36863400      -0.90707404 
H       2.43721784      -0.23508011       1.58592492      -0.01699326       0.00835018       0.25416263 
H       2.39273699      -1.62515483       2.12118513      -0.00629051       0.11926377      -0.01328471 
O      -0.94577799      -1.28728287       1.13698798      -0.27823310      -0.58477399      -0.39012978 
H      -1.56264185      -0.55547419       1.16193815       0.14119232      -0.06637331       0.17665392 
H      -0.27244241      -1.03541729       1.83809293       0.33123353       0.11302011       0.21539123 
O       1.02119755       1.66810687       1.08896338       1.02682664       0.05573492      -0.94543390 
H       0.06865077       1.72216466       1.24370122       0.09290357      -0.21160911      -0.01275554 
H       1.32647008       1.24684901       1.88180892       0.27725247       0.11448095      -0.00985563 
O      -1.76765647       1.15787334       0.63834882       0.07530556      -0.05083969       0.51899092 
H      -1.85708918       0.70432340      -0.22609867      -0.11246602       0.21497615      -0.23436645 
H      -2.29933757       1.92191071       0.80603962       0.18276752       0.15194085      -0.06881220 
O      -1.91464603       0.93396172      -1.91351738      -1.21246206      -0.94799074       0.38754875 
H      -1.78029160       0.56454661      -2.78241395      -0.04752444       0.28425565      -0.21111875 
H      -0.96714856       1.09645046      -1.68175142       0.20362680       0.12060280      -0.02246209 
24
Properties=species:S:1:pos:R:3:momenta:R:3 pbc="F F F" energy=-16614.43651790782
O       2.04211979      -1.38761889      -0.42067200      -0.53256415       0.05630668      -0.89631416 
H       2.65489684      -1.58561471      -1.12760214      -0.04416357       0.20059004       0.24437958 
H       1.33170256      -0.92284544      -0.87402292       0.36159458       0.01957347      -0.17116978 
O       0.40832905       1.70813268      -1.54013131      -0.45890457      -0.09798532      -1.18512891 
H       0.12136699       2.62577530      -1.56328452      -0.28722320       0.14676135       0.11251659 
H       0.88383845       1.64845071      -0.68702704      -0.12471181      -0.02807894       0.05313957 
O      -1.42371833      -2.10794685      -1.42331227       0.08840173      -0.62767274      -0.10683047 
H      -2.29473150      -1.87557387      -1.04616520       0.24156979       0.18608707       0.03685577 
H      -0.83023420      -2.03507381      -0.65361194      -0.20173021      -0.24524463      -0.03986432 
O       2.28041858      -0.59828964       2.16785182      -0.57281844       1.33726686      -0.57172263 
H       2.27870188      -1.07274318       1.35213760      -0.25332510      -0.19102797       0.08507130 
H       2.09606028      -1.19510494       2.88643779      -0.09724441       0.24271217       0.14531801 
O      -0.78360938      -1.30693291       1.16525498       1.59461980       0.43199202       0.19756577 
H      -1.15872245      -0.43243674       1.13489747      -0.06523343      -0.16177522       0.02308826 
H       0.09082976      -1.25385069       1.58050951      -0.31053900       0.13057619      -0.09765950 
O       1.22302461       1.60458550       1.15647938       0.30537715      -0.31649936       1.67642824 
H       0.80808967       0.92924797       1.68998585       0.00264821      -0.13574233      -0.06972603 
H       2.10781167       1.74948574       1.52822138       0.11415467       0.04230617      -0.33002657 
O      -1.80057054       1.18918177       0.82345197       0.51528666      -0.54400312       1.40908935 
H      -2.01258895       1.16008455      -0.14228059      -0.02492508       0.27760030      -0.09215990 
H      -1.02073589       1.72323475       0.81490731       0.06307269      -0.27642543      -0.00824835 
O      -2.01888329       0.84590782      -1.93216350      -0.28252607      -0.01993129      -0.64422146 
H      -2.72494310       0.79634202      -2.54750732      -0.11437347      -0.12409266       0.12445361 
H      -1.20443966       0.51686587      -2.29938899       0.08355723      -0.30329332       0.10516604 
24
Properties=species:S:1:pos:R:3:momenta:R:3 pbc="F F F" energy=-16614.199716378404
O       2.09852365      -1.30541095      -0.51685309       0.14662238       0.61166502       0.05403181 
H       3.02179269      -1.30134880      -0.79973327       0.11895370      -0.22122031       0.00233211 
H       1.54177718      -1.10578470      -1.27355680      -0.16064572      -0.04559322      -0.07196718 
O       0.52507527       1.69217268      -1.75117474       0.88984826      -0.03379488      -0.07586663 
H      -0.32459430       1.95697972      -2.11504499       0.32225800       0.03182290      -0.30545077 
H       0.41545599       1.38975795      -0.80919917       0.16297648      -0.15027665       0.10884099 
O      -1.47102909      -2.10790181      -1.45963426      -0.65915949       0.42152914      -0.29465928 
H      -1.84569260      -1.65899553      -0.69997960       0.11724821       0.01338951       0.26261248 
H      -0.93767698      -2.83457842      -1.14142570       0.22264463      -0.06702990      -0.18130244 
O       2.18263896      -0.62725709       2.25006156       0.35433954      -1.44611103       0.51135870 
H       2.07633292      -0.71082755       1.29019709       0.10550193       0.14517927       0.12355217 
H       1.85067518      -1.48772985       2.53455820       0.11562649       0.00893647      -0.07202028 
O      -0.61850289      -1.27425852       1.25651413      -0.15426139       0.00038211       0.28849967 
H      -1.36328777      -0.68768765       1.36686830      -0.03474729       0.18629949       0.00970238 
H       0.13236215      -0.74300997       1.48615193       0.31472198      -0.06071117       0.05687759 
O       1.12338042       1.70707698       1.25208950      -0.08227954       0.82034627      -0.65817784 
H       1.89316220       1.44127394       1.70031976      -0.07641983       0.03829915       0.11218795 
H       1.19006470       2.58553751       0.84552666      -0.16748791       0.03662419       0.20107725 
O      -1.72799560       1.18864349       0.94372003      -0.03331757       0.34647252      -0.67443081 
H      -1.92227141       1.30378837      -0.03173086      -0.23026651      -0.05725395       0.07478317 
H      -0.91573879       1.68604671       1.08961577       0.02136611      -0.06741258       0.03400353 
O      -2.15178022       0.71296208      -1.91257553      -1.06397368      -0.45475930       0.51866693 
H      -2.86333478       0.13754038      -2.21422318      -0.00484476       0.20237468      -0.01268699 
H      -1.34907514       0.18615525      -2.21998612      -0.22470404      -0.25915773      -0.01196454 
24
Properties=species:S:1:pos:R:3:momenta:R:3 pbc="F F F" energy=-16614.457287243564
O       1.95824047      -1.24068429      -0.44612376      -0.57558090       0.48109100       0.60799971 
H       2.38513027      -1.79651095      -1.11182276      -0.18898424       0.15959427      -0.19110681 
H       2.17085556      -0.33321472      -0.73360155      -0.03906713      -0.12203447       0.26945690 
O       0.87312100       1.61954693      -1.78897050       1.69644561      -0.58168533       0.10737448 
H       0.00086937       1.91511403      -2.03141515      -0.19068881      -0.05662539       0.18880769 
H       0.91691750       1.46076477      -0.81950909       0.09108895       0.43099449      -0.13984934 
O      -1.49484340      -1.90089182      -1.42634527       0.40773997       1.03583817      -0.14972943 
H      -1.00687992      -1.82451693      -0.57430094       0.16177283       0.15985599       0.07287162 
H      -0.85619690      -1.54684559      -2.07076037      -0.06174180       0.27429926       0.21533890 
O       2.35825013      -0.80043346       2.23231764       0.18598012       0.05154636      -0.54605411 
H       2.27994936      -1.25613663       1.39694151      -0.06182598      -0.15748070       0.01348850 
H       2.53920894      -1.42997053       2.91090612       0.20669346       0.07561639       0.11902201 
O      -0.65853507      -1.48837969       1.14997480      -0.13744310      -1.17338483      -0.80636897 
H      -1.12599860      -0.60313186       1.23151341      -0.08609207      -0.04708107      -0.06956706 
H       0.29352439      -1.35348691       1.35780656      -0.09368117       0.00057350      -0.00912100 
O       0.97851254       1.94949761       1.18436770      -0.88153089       0.19212715      -0.50576689 
H       1.22224601       1.03595640       1.36675281       0.19879353      -0.11469938      -0.17153362 
H       1.23424335       2.47750007       1.97485087      -0.01724395      -0.20214694       0.19536481 
O      -1.74222767       1.24544413       0.91986229       0.14710808      -0.17527181      -0.11198775 
H      -1.81717224       1.02698626      -0.04877214       0.02300714      -0.09869182       0.13396191 
H      -1.07250627       1.90371992       1.07416112      -0.21219124       0.20870416      -0.05425197 
O      -2.35858512       0.59290933      -1.85428713      -0.67207933      -0.33517434       0.94414929 
H      -3.22408176       1.00185509      -1.71060480      -0.05429819       0.15622376       0.08255194 
H      -2.60405099      -0.37782925      -1.75384924       0.15381911      -0.16218841      -0.19505079 
24
Properties=species:S:1:pos:R:3:momenta:R:3 pbc="F F F" energy=-16614.244129120845
O       1.93803898      -0.99350315      -0.43416288      -0.64555704       1.42718589       0.40186469 
H       1.71202757      -1.69499075      -1.05720920       0.26848393      -0.11299562      -0.06989037 
H       1.74013859      -0.15600461      -0.83669372       0.07066767       0.01486910      -0.19239741 
O       1.08611285       1.49934861      -1.74262869      -0.33086871      -0.18164740      -0.07432225 
H       0.13692784       1.28807352      -1.91499973      -0.05095174      -0.08506519       0.01954531 
H       1.00245114       2.18476206      -1.14532881       0.11472105      -0.08637781       0.12221471 
O      -1.33118403      -1.79935470      -1.36337187       0.22625080      -0.45404995      -0.16953863 
H      -1.41339650      -2.05924237      -0.43610971       0.05325350      -0.00814034       0.35917608 
H      -0.43217887      -1.84950690      -1.51330772       0.14548392      -0.08582382      -0.10201445 
O       2.20040897      -0.76870345       2.28759849      -1.22731772      -0.24941469       0.73351583 
H       2.60610361      -0.91446826       1.40797533       0.21589698       0.08042904      -0.09635795 
H       2.84612301      -1.03355299       2.97414087      -0.02574314      -0.08331992      -0.09778331 
O      -0.71223790      -1.63852887       1.02380110       0.23679222       0.38935856       0.46114274 
H      -0.96167592      -0.84292356       1.50220016      -0.08062016      -0.14620830      -0.22089116 
H       0.22747480      -1.61913078       1.11005963      -0.18230871      -0.05435916       0.11457959 
O       1.05967990       1.93247454       1.00487759       0.88541832      -0.32440851      -0.31847994 
H       1.18546787       0.95920039       1.13950747       0.01677598       0.11680836      -0.03405752 
H       0.55419484       2.15888279       1.76211124      -0.04093895      -0.00758911      -0.14971752 
O      -1.84599498       1.13774533       0.85059083       0.09620105      -0.24961334      -0.11892817 
H      -2.21635575       1.05417188      -0.04644567       0.04157285       0.04845762       0.03215342 
H      -1.10323517       1.72175200       0.78600403       0.12124345      -0.10488445      -0.13068029 
O      -2.44057618       0.66349637      -1.65541196      -0.02700718      -0.06259241      -0.21649968 
H      -3.34212513       0.34681359      -1.73221166       0.02845143       0.10404201      -0.11712043 
H      -1.84576030      -0.13187556      -1.54928213       0.09010020       0.11533943      -0.13551331 
24
Properties=species:S:1:pos:R:3:momenta:R:3 pbc="F F F" energy=-16614.486285653067
O       1.92117520      -0.71476237      -0.42887014       1.18490259      -0.76181050      -0.26875518 
H       2.75002008      -0.28744503      -0.68950710      -0.10899635       0.26303924       0.36951061 
H       1.24614011      -0.09363991      -0.69831573       0.07567574      -0.07349624       0.41145386 
O       1.09508881       1.35991784      -1.69443544      -0.05903014       0.46783772      -0.31986072 
H       0.31270541       1.34048652      -2.18716904       0.21451449      -0.11691533       0.09900734 
H       0.99395815       1.81984137      -0.84035965      -0.09225127       0.09692448       0.35460760 
O      -1.22521198      -1.87229319      -1.65005604       0.58660921      -0.06984237      -1.27696330 
H      -1.06072258      -1.93933264      -0.67749635       0.04610601       0.09361021       0.05277721 
H      -0.32253646      -1.95985600      -2.14700546       0.18061033       0.06978209      -0.30237972 
O       1.86809601      -0.91091153       2.33805389      -1.30942131       0.17364076      -0.27643050 
H       1.77886426      -1.13088352       1.35119474      -0.21920173       0.02546895       0.03933537 
H       2.66870537      -1.35092044       2.49157249      -0.02784955       0.01630640      -0.19476818 
O      -0.65903278      -1.45795051       1.33539639      -0.08762797       1.08212867       0.86635748 
H      -1.20717850      -0.66131956       1.27426568       0.08754666      -0.06473643      -0.11773118 
H       0.10730701      -1.34584668       1.91019053       0.10181860      -0.07884300       0.18031874 
O       1.17349977       1.90206666       0.99555448      -0.29751046      -0.12460806       0.53955762 
H       1.04557004       1.21321646       1.61243178      -0.12521386      -0.08848625      -0.07827599 
H       1.24951119       2.77679391       1.43783962       0.15772903       0.21110013      -0.08093485 
O      -1.82095789       1.13764999       0.94071038      -0.09858593       0.06458257       0.13319090 
H      -2.04793260       0.92828128      -0.00107448      -0.02959415       0.06999334       0.06922390 
H      -1.15517703       1.85949205       0.88495500      -0.07202242      -0.00942822       0.22498140 
O      -2.40902677       0.47205576      -1.81385954      -0.08035735      -1.00830984      -0.37821645 
H      -3.22973465       0.61621915      -2.26834169      -0.08930696      -0.32703521      -0.09303924 
H      -2.26480132      -0.51289278      -1.81543917       0.06145679       0.08909689       0.04703328 
24
Properties=species:S:1:pos:R:3:momenta:R:3 pbc="F F F" energy=-16614.158577212067
O       2.30985924      -0.89366027      -0.31450502       0.90394111      -0.43724129       0.01356451 
H       3.13419124      -0.57770697      -0.62096132       0.28358729      -0.19451247      -0.18033285 
H       1.72758414      -0.64467329      -1.03251319       0.23956248       0.17693753      -0.00805143 
O       0.91630007       1.51596061      -1.65849708      -0.94181171      -0.12197379      -0.21702610 
H       0.03026893       1.85882946      -1.87920871      -0.10742394       0.11200564      -0.00654457 
H       1.15367600       1.77549838      -0.66643846      -0.05449838      -0.04227468       0.23746255 
O      -0.84471186      -2.03438238      -1.88886805       0.91146270      -0.81760895      -0.30543499 
H      -0.92441622      -2.16946911      -0.90901760       0.06325850       0.02005327      -0.06102687 
H       0.04686490      -1.99627137      -2.13625897      -0.16811307      -0.05897737       0.24273184 
O       1.65056907      -0.86278429       2.19068713      -0.36882129       0.39798832       0.37953402 
H       1.57598878      -1.19853798       1.28265684      -0.12042188       0.05328484       0.06239696 
H       1.91896276      -1.62450597       2.74543266      -0.24038171       0.05449226       0.00008403 
O      -0.96971018      -1.24661552       1.28506781      -1.39105941       0.42381982      -0.91738462 
H      -1.27164069      -0.32060870       1.27736595      -0.03511712      -0.02307015       0.06574093 
H      -1.10469513      -1.59185037       2.14956615      -0.09135774       0.07883108      -0.11130491 
O       1.11988668       1.78092862       1.31034997       0.85754923      -0.33864526       0.49534180 
H       0.92606157       0.85785212       1.34934663      -0.18791531      -0.33873630       0.05988222 
H       2.00714725       1.89499854       1.63824090      -0.11411878      -0.26761070      -0.04486606 
O      -1.81401026       1.41701837       1.02341936       0.12405463       1.61879328       0.25627176 
H      -2.10856152       1.32351036       0.11666935       0.10814457       0.14258226       0.02806996 
H      -0.89462948       1.63593381       0.98357079      -0.01228898      -0.23149888       0.10916864 
O      -2.44050080       0.38908720      -1.95354628       0.29757565      -0.28937100      -0.01464212 
H      -3.14085816       0.11198907      -2.52898687      -0.06901665       0.06425818      -0.00037419 
H      -1.95811212      -0.44010101      -1.68117755       0.11320980       0.01847436      -0.08326051 
24
Properties=species:S:1:pos:R:3:momenta:R:3 pbc="F F F" energy=-16614.07321938807
O       2.64749545      -1.06144056      -0.53185979       1.58290842      -0.59124432      -0.21078765 
H       3.33336850      -1.31762975      -1.16610172      -0.07733738      -0.16317813      -0.14074590 
H       2.76635246      -0.07480163      -0.53780498      -0.21470475       0.16456028      -0.03926558 
O       0.88969622       1.64704758      -1.51720110       0.22903354       0.88880857       0.48813703 
H       0.08836276       1.84404443      -2.01591559      -0.06518011      -0.10253170       0.16910658 
H       0.72700637       1.38252262      -0.53127204       0.12412734      -0.03895170       0.10108166 
O      -0.83012215      -2.25785871      -1.84587054      -0.68301969      -0.49053421       0.33739900 
H      -1.08992244      -1.81433499      -1.04646843       0.09750135      -0.08447905      -0.05394131 
H       0.11794180      -2.05304406      -1.72232794       0.21574263       0.03932408       0.23826982 
O       1.56422725      -0.86287240       2.37718770       0.54339928      -0.73514108       0.74617900 
H       1.87507176      -1.00233898       1.49050499      -0.02510774      -0.02673402       0.03447007 
H       0.96442436      -1.53695226       2.54869560      -0.26502708       0.14742721      -0.10476725 
O      -1.45272844      -1.17087567       1.00838119      -1.50482417      -0.25923795      -0.87326641 
H      -1.65625505      -0.27543970       0.77127406       0.10361690      -0.17769520      -0.10293327 
H      -1.42652826      -1.14226974       2.00247768      -0.16255500       0.10250590       0.02102185 
O       1.23678364       1.64596881       1.32514448       0.17245785       0.31033636      -0.82740656 
H       1.45022741       0.82599282       1.88968015      -0.00934397      -0.18460967       0.19109835 
H       2.03737704       2.15184312       1.51879888       0.19561053       0.10002038      -0.08008687 
O      -1.79974983       1.55663034       1.00127333      -0.68535996       0.46397464      -0.72346071 
H      -1.71437303       1.59371375       0.07881504      -0.05458211       0.12289259      -0.12931139 
H      -1.02797013       1.92215124       1.41202566       0.06531883      -0.21312596       0.09718546 
O      -2.32901157       0.46876849      -1.86388021       0.60516178       0.73554317       0.25218394 
H      -3.28236652       0.31010209      -1.66953583      -0.11575658       0.07808382       0.30024427 
H      -2.02756254      -0.32854144      -2.28487296      -0.07207992      -0.08601402       0.30959587 
24
Properties=species:S:1:pos:R:3:momenta:R:3 pbc="F F F" energy=-16613.770176748312
O       3.06368890      -1.32061572      -0.53990292       0.53537864      -0.55065427       0.40464774 
H       3.55585694      -1.85960134      -1.13419470       0.15098760      -0.01101395      -0.11012778 
H       2.45758735      -0.63730625      -0.84850895       0.24545388      -0.15714545       0.04250648 
O       1.11859523       1.88991867      -1.38642226       1.24420738       0.38118249       0.44264092 
H       0.29833004       1.34688809      -1.41793919      -0.07738514       0.17690315       0.01457870 
H       1.00095742       2.45450904      -0.60340856       0.03245248      -0.01890833      -0.26267169 
O      -0.90321887      -2.19528270      -1.60506137      -0.02530650      -0.44798186       0.77426736 
H      -1.23837549      -1.84594497      -0.82174006      -0.11315124       0.65573173      -0.05090022 
H      -0.38410961      -3.00045679      -1.36216227      -0.53663619       0.18762516      -0.07745511 
O       1.50182497      -0.87928272       2.45734788      -0.30719480       0.80809522       0.08457991 
H       2.15396042      -1.53962839       2.19419547      -0.04082187       0.00436313      -0.01246899 
H       0.67584531      -1.46166767       2.39789862       0.01837540      -0.34103683      -0.18966912 
O      -1.94148365      -1.33349771       0.71232205      -1.18168466      -0.35285769       0.17508080 
H      -1.89611117      -0.38985563       0.87362700      -0.10311379      -0.41686819      -0.25551927 
H      -2.47252807      -1.67067810       1.39164521      -0.32614830       0.12547505      -0.35035573 
O       1.23026286       1.60789059       1.39219318      -0.54994611      -0.20467951       0.24933926 
H       1.24775688       0.66386344       1.69486408      -0.28325373      -0.22348266       0.23873114 
H       2.08940008       1.97179153       1.26976044      -0.15862413      -0.09657233       0.05833895 
O      -1.98986412       1.50682802       0.75128357      -0.39133173      -1.19524178      -0.80011405 
H      -2.22036569       2.12669620       0.06439556      -0.01160032       0.24236595      -0.13472010 
H      -1.16678781       1.83415093       1.13411250       0.04350483      -0.02537652      -0.21168367 
O      -2.06801800       0.81350700      -1.85459186       1.40323791       1.24897173       0.33337077 
H      -2.84000264       0.38537676      -1.48470237       0.36227441      -0.13774582      -0.28615798 
H      -1.47850388       0.13720115      -2.19708974       0.07032597       0.34885157      -0.07623830 
24
Properties=species:S:1:pos:R:3:momenta:R:3 pbc="F F F" energy=-16614.232860975528
O       3.09763647      -1.49062551      -0.43888253       0.17920881      -0.07867402       0.41460543 
H       3.81912938      -1.53799969      -1.08575099       0.05520122       0.12368267      -0.02469646 
H       2.60093746      -0.75089575      -0.79658180      -0.03832037      -0.04445180      -0.21539533 
O       1.26038358       1.91715926      -1.37231839       0.14789938      -0.02094876      -0.17613274 
H       0.37762190       2.29836770      -1.46934703       0.07825022       0.23105450      -0.04128721 
H       1.23286198       1.69488853      -0.44507388      -0.27796905      -0.27723493       0.06158447 
O      -0.90661601      -2.14426620      -1.50319340       0.35970128       1.03747332       0.78718920 
H      -1.14118296      -1.94487808      -0.59752913      -0.24301681      -0.14449355       0.32074705 
H      -0.98019741      -3.08392225      -1.66591854      -0.04719953      -0.23845665      -0.31284272 
O       1.30247401      -0.88573412       2.45530844      -0.29513115      -0.41476186      -0.35485418 
H       2.25223215      -1.00508524       2.56631772      -0.09775704      -0.13599915       0.54490579 
H       1.03780098      -1.45407449       1.68343280      -0.06126527       0.10157431       0.05035075 
O      -2.26139611      -1.30405474       0.67864230      -1.22323476      -0.02253426      -0.77182923 
H      -2.37078476      -0.39348746       1.07955374      -0.05439130      -0.40133584      -0.06782095 
H      -3.04395080      -1.47605075       0.12817483      -0.06736825      -0.14145885      -0.04686143 
O       1.15339474       1.59822163       1.46591315      -0.09327141      -0.00457474      -0.17048441 
H       0.80778725       0.80210202       1.97191832       0.15674901      -0.17959456       0.07878737 
H       2.08008409       1.61315772       1.69323185       0.10631496       0.11665207       0.19246709 
O      -2.07008008       1.28061249       0.80217298       0.16914762       0.41560828       0.34554225 
H      -1.85562248       1.30190483      -0.18916465       0.06103948      -0.35847404       0.05841059 
H      -1.39634935       1.78248598       1.24907465      -0.17643564       0.18554175       0.13027441 
O      -1.60932151       1.09030184      -2.05891643       0.88812514       0.47394055      -0.63234242 
H      -2.09865934       0.27689310      -2.01051495       0.01042359      -0.19198695       0.00595355 
H      -0.81960154       0.83398009      -2.57299837       0.46329986      -0.03054746      -0.17627087 
24
Properties=species:S:1:pos:R:3:momenta:R:3 pbc="F F F" energy=-16614.314002133025
O       2.91049865      -1.39413260      -0.36093309      -0.86759647       0.26519629       0.22571511 
H       3.43488224      -0.79577099      -0.93221915      -0.32981828       0.33291838       0.20275126 
H       2.31298293      -1.90073926      -0.88624445      -0.11554299      -0.05524569      -0.01760548 
O       1.05687577       1.96244577      -1.26953103      -0.88048471       0.37782265      -0.77463686 
H       1.61206992       2.73110787      -1.45019832       0.23480417      -0.29416990       0.25706635 
H       1.14416515       1.74442642      -0.34271549      -0.28030048      -0.19257654       0.21284657 
O      -0.85245504      -2.01482385      -1.37088210       0.64335955      -0.10642238       0.04495226 
H      -1.44402948      -1.65893422      -0.68711001      -0.08229690       0.01351194       0.07679797 
H      -1.31615912      -2.87380889      -1.62577902      -0.08187406       0.42764485       0.20291850 
O       1.36319052      -1.10854448       2.30138114       0.43526741      -0.42031141      -0.68228348 
H       1.77760245      -1.57492044       3.07585230       0.01699996      -0.07031889      -0.13722999 
H       1.79365738      -1.33905377       1.48466503       0.24412539       0.05178794      -0.06952616 
O      -2.64792677      -1.41659644       0.63499537      -1.12299626       0.20112824       0.40396491 
H      -2.20478631      -0.54767557       0.87180723      -0.36029844      -0.18929592      -0.01078751 
H      -3.61919266      -1.37341183       0.69575885      -0.09693857      -0.03556309       0.12271470 
O       1.24894385       1.63562742       1.28576745       0.91116489      -0.13450129      -0.23055528 
H       1.18147085       0.74361800       1.69497676      -0.03807230      -0.07158196      -0.28091626 
H       2.04289279       1.90820822       1.74409103       0.06525030      -0.16534002       0.02820256 
O      -1.84571494       1.36521143       0.82898616       0.33985325       0.21131867      -0.09461959 
H      -1.99103652       1.59254394      -0.12725114      -0.01278053      -0.03959602      -0.00126182 
H      -1.01945854       1.67680841       1.24459668       0.22222155      -0.13630013      -0.26136566 
O      -1.36218355       0.96356593      -2.11829120       1.16067874      -0.21799969       0.71933764 
H      -0.99884293       0.07901424      -1.87807731      -0.01048988       0.15934641       0.06939345 
H      -0.69235495       1.63894482      -1.80003749       0.00576464       0.08854757      -0.00587320 
24
Properties=species:S:1:pos:R:3:momenta:R:3 pbc="F F F" energy=-16614.362004387087
O       2.55815216      -1.38036699      -0.32579461      -1.05269603       0.47862262       0.46444246 
H       2.13083832      -0.55889990      -0.59254495      -0.12693988      -0.05980783       0.00308681 
H       1.85157255      -2.02280081      -0.57999782      -0.04731811       0.10110293      -0.34845852 
O       1.09910547       2.05044831      -1.36490493       1.32113220       0.23232110      -0.64154476 
H       2.05721349       2.10278882      -1.25272249       0.13301670      -0.00154693       0.10137550 
H       0.76341028       2.21047831      -0.44778212       0.08133242       0.06159271       0.15235602 
O      -0.73029319      -1.96405005      -1.36867365       0.38839037      -0.02409783      -0.34648616 
H      -1.25414377      -1.91016051      -0.53799471      -0.01818891       0.21840473       0.10786768 
H      -1.04875260      -2.75549055      -1.74650743      -0.04710307      -0.22483263      -0.18745953 
O       1.66207995      -1.04815099       2.12234095       0.77068361       0.78127900      -0.17395780 
H       1.70011995      -1.75360426       2.69939529       0.11539183      -0.21319687      -0.13227318 
H       2.22144042      -1.31536874       1.35020209       0.22999223      -0.02165543      -0.03045483 
O      -2.80515662      -1.23075494       0.57910050      -0.23720888       0.59678441      -0.51674141 
H      -2.68455678      -0.24009829       0.52844148       0.31074461      -0.11376958      -0.13863876 
H      -3.73074367      -1.38316130       0.70232252      -0.02028064       0.25976379      -0.01700000 
O       1.30318404       1.45051734       1.42247695      -0.27033953      -0.47186734       1.15647241 
H       1.23209034       0.53391400       1.75668253      -0.05254837       0.10032636      -0.34137740 
H       1.99870798       1.93152209       1.88061124       0.09818400       0.14351499      -0.12757278 
O      -1.86804388       1.25436666       0.61320731      -0.98589599      -0.51652176       0.40454299 
H      -1.36354976       1.37123792      -0.28229843       0.03772747      -0.02332259       0.45635738 
H      -1.27062700       1.61251000       1.27296008      -0.29340290      -0.13926732       0.10857285 
O      -1.25870146       0.91146351      -1.70779194      -0.64360323      -0.76768745      -0.32579097 
H      -1.35459098       0.02861054      -2.05734082       0.18300219      -0.02124977       0.08433865 
H      -0.64873112       1.39385627      -2.22187399       0.12592789      -0.37488932       0.28834332 
24
Properties=species:S:1:pos:R:3:momenta:R:3 pbc="F F F" energy=-16614.346200668384
O       2.29002456      -1.34091867      -0.61804458      -1.26342889       0.27971594      -1.67823384 
H       1.56618174      -0.66992391      -0.64391749       0.01956712      -0.10002372      -0.15723792 
H       1.88228567      -2.01729268      -1.19030259       0.07049210      -0.04251661       0.28193177 
O       1.49267019       2.03188952      -1.26844507       1.22475754      -0.24908693       1.20751961 
H       2.23736912       2.61300054      -1.58923001      -0.23323812       0.07757233       0.10410632 
H       1.82935510       1.97946251      -0.33638558       0.11115796      -0.02052055      -0.15939156 
O      -0.81228365      -1.94254072      -1.44954360      -0.28591160      -0.18982213      -0.11840904 
H      -1.51974311      -1.85167450      -0.73784923      -0.01852350       0.04930023       0.00251950 
H      -1.22027599      -2.27625583      -2.27772181      -0.12760463       0.21455399      -0.14105972 
O       1.93890191      -1.27098967       2.24665505       0.31191851      -0.85784292       0.23739946 
H       1.10557752      -1.78932535       2.39390434       0.04236177       0.19000257       0.10753619 
H       2.27376878      -1.52388797       1.34038508       0.03140353      -0.04458138       0.13409571 
O      -2.78378701      -1.13908211       0.40684068      -0.39031218      -0.12614242      -0.07385454 
H      -2.65259812      -0.32231299       0.91272878      -0.15838905       0.16352792      -0.26960604 
H      -3.54410205      -1.12816128      -0.17965297       0.13704674      -0.18672138      -0.34681661 
O       1.20904984       1.62882621       1.59262940      -0.17644954       0.12425932       0.30470647 
H       1.06473856       0.68983189       1.62056453       0.09826483      -0.10073186       0.01989337 
H       2.04987815       1.76018229       2.02697872      -0.29982778      -0.19232060       0.02956414 
O      -2.15875797       1.34653911       1.19757385      -0.04879963       0.95677825       1.72992873 
H      -2.37713648       1.51200493       0.28427764      -0.08172346      -0.21141377       0.56959694 
H      -1.27143284       1.74473098       1.19230693       0.11889461       0.07241339      -0.13087706 
O      -1.18347171       0.69485295      -2.01381807       0.62655734       0.01704894      -1.15477690 
H      -0.89578554      -0.23331117      -2.07784621       0.03702902      -0.01670968      -0.10095268 
H      -0.43660021       1.31213994      -2.23302658       0.25475730       0.19326109      -0.39758231 
24
Properties=species:S:1:pos:R:3:momenta:R:3 pbc="F F F" energy=-16614.41919936611
O       1.96848387      -1.22514449      -0.89308637      -0.61712605       1.03031438      -0.16894901 
H       2.11119051      -0.37609334      -1.27639604       0.31861351      -0.02103156       0.13407915 
H       1.38360395      -1.69471047      -1.46325184      -0.54375829       0.03783043      -0.09147425 
O       1.71582277       1.72879218      -1.02649213       0.13242147      -1.40549207       0.78031024 
H       2.01154164       2.62330261      -1.02010938       0.09153331       0.28825271       0.02172589 
H       1.52155720       1.41405586      -0.09364173       0.13637185      -0.17210411      -0.25505900 
O      -0.72271036      -2.03787308      -1.38392520       0.46515345      -0.43345717       0.42849059 
H      -1.46260691      -1.77362884      -0.75915105      -0.17840082      -0.03975291      -0.31260401 
H      -1.17732874      -2.46588532      -2.10351694       0.13477009      -0.04962757       0.13118209 
O       1.81894878      -1.30943516       2.37628962      -0.81143448       0.25532346      -0.35184446 
H       1.08996782      -1.83887196       2.76450215      -0.00446538      -0.10032810       0.14282055 
H       1.86421085      -1.49019960       1.41028395       0.03910531      -0.17143576       0.26844632 
O      -2.78123863      -1.34015861       0.17945515       0.82562868      -0.82620646      -0.27117221 
H      -2.60076411      -0.62140320       0.80031033      -0.08294011       0.13347848       0.04159771 
H      -3.70074672      -1.08219926      -0.05475146      -0.15054932       0.01797881       0.19002460 
O       1.28177204       1.55585379       1.74925117       0.15035823      -0.39085948       0.23703784 
H       1.85480113       0.78118810       2.01254992      -0.09972159      -0.01974609       0.16881316 
H       1.64795777       2.34444391       2.10869582      -0.01657432       0.21477526      -0.07025017 
O      -2.30673972       1.73938842       1.40558101      -0.38364027       0.76921835       0.36684265 
H      -2.32481506       2.52547616       0.87464026      -0.14516565       0.49434832      -0.24140112 
H      -1.41997256       1.60661504       1.75787231      -0.19375948       0.01754720       0.23590664 
O      -0.96648062       0.82793750      -2.43822584       0.96311909       0.48436183      -1.07031513 
H      -0.94751450      -0.10783112      -2.17627902       0.23940074       0.06151512      -0.40567856 
H      -0.00580808       1.05354761      -2.29253646      -0.26893995      -0.17490307       0.09147047 
24
Properties=species:S:1:pos:R:3:momenta:R:3 pbc="F F F" energy=-16614.178548653625
O       1.81338661      -1.09868871      -0.84923776      -0.31067823      -0.25353759       0.47373573 
H       1.82117639      -0.25591283      -1.32513508      -0.25191719       0.14378137      -0.11556496 
H       0.95761234      -1.60585016      -1.04688810       0.35995141      -0.25853938      -0.23716776 
O       1.74264231       1.51161836      -0.89949678      -0.27897039       0.00211286       0.65056772 
H       1.80728229       2.43381866      -1.25222411       0.10043669      -0.21301041       0.04935975 
H       1.76344650       1.64678134       0.08289320       0.07893269      -0.09730198      -0.17368680 
O      -0.65166821      -2.01003919      -1.51584681       0.05154925       0.48756871      -0.12493775 
H      -1.37810123      -1.88490753      -0.87116857      -0.08060830       0.26187522      -0.16880742 
H      -0.35613991      -2.91909812      -1.35732067       0.24160225      -0.06394712       0.28829977 
O       1.51792859      -1.36430045       2.45953249      -1.38452454      -0.18798614      -0.22631953 
H       1.97697235      -2.10053591       2.77418896       0.07537735       0.18028227      -0.18706033 
H       1.74660767      -1.25889858       1.55623615       0.10860616      -0.08997418       0.08117147 
O      -2.70740590      -1.27820348       0.18290963       0.16896013       0.98219265       0.32848992 
H      -2.66291561      -0.32249017       0.39761474       0.07795230      -0.05134480       0.01721724 
H      -3.60669909      -1.46628185      -0.07124453       0.16397610      -0.04348488      -0.19846044 
O       1.21122953       1.34766368       1.80738324      -0.41808439      -1.61841131       0.07797353 
H       1.03120942       0.37944108       1.70387555      -0.16815876       0.37097212      -0.20201856 
H       1.90829666       1.44469264       2.46048289       0.01052366      -0.14245647       0.13629787 
O      -2.38755584       1.75213578       1.40989626      -0.00905381      -0.08819907      -0.34121839 
H      -2.58761387       2.69897558       1.62006967       0.15692226      -0.20275783       0.05963337 
H      -1.43540195       1.60219331       1.41897869       0.17989645       0.09790829       0.09804089 
O      -0.56650841       1.15511873      -2.66198003       1.01291244       0.73455311      -0.03129256 
H      -0.74141062       0.23281670      -2.94634008      -0.14045838       0.07721532      -0.24306729 
H       0.16932102       1.06767447      -2.08837055       0.25485484      -0.02751076      -0.01118549 
24
Properties=species:S:1:pos:R:3:momenta:R:3 pbc="F F F" energy=-16613.957907455475
O       1.87900433      -1.35785496      -0.72262863       1.13476482      -0.74405755       0.49026752 
H       2.49644209      -0.57002950      -0.62450995      -0.16618125      -0.08897562      -0.42346359 
H       1.23737035      -1.23158030      -1.38233431       0.06065736       0.18880159       0.11654298 
O       1.88506086       1.70774642      -0.73197860       0.25346258       0.69253053       0.55334881 
H       2.12314057       2.58103971      -0.99948756       0.09526688       0.14622509      -0.11675261 
H       1.57912149       1.61480286       0.24651776       0.12649126      -0.09551361      -0.17757813 
O      -0.68043127      -2.00409080      -1.55661861      -0.56317167      -0.09595307       0.81437651 
H      -1.02579605      -1.25995526      -1.07336982      -0.10901886      -0.20693836       0.17576042 
H      -0.89004322      -2.84885696      -1.12682409       0.11937223       0.13981093      -0.37954435 
O       1.18734717      -1.32874078       2.21190215      -0.66172420      -0.13232382      -0.82416778 
H       1.61864700      -2.10981920       2.62604025      -0.05564538      -0.29518686      -0.02489491 
H       1.12611769      -1.63740508       1.30647810       0.00629742       0.16828163      -0.15830037 
O      -2.63881177      -0.96354455       0.21915762       0.18541349       1.00758116       0.69284657 
H      -2.68912347      -0.16357305       0.69719792       0.01554472      -0.00774312      -0.27698704 
H      -3.51167379      -1.12129568      -0.17411000       0.02784366       0.22222522       0.23227826 
O       0.87274297       1.09482622       1.79351069      -1.66858825      -0.15190498      -0.26183251 
H       0.11143302       0.64107413       1.58754343      -0.11543595      -0.03282683      -0.08907884 
H       1.48942648       0.50392523       2.22055744      -0.13866250       0.08597911      -0.07339640 
O      -2.26172478       1.75311789       1.36480531       0.73826856       0.04370469      -0.17195112 
H      -2.69508047       2.52436005       1.08852727      -0.26792250      -0.00620417      -0.19228290 
H      -1.35363030       2.08956238       1.49370069      -0.15034418       0.11837198      -0.09684712 
O      -0.22729647       1.06674363      -2.65632320       0.89989975      -1.18026457       0.10970874 
H      -0.46162428       0.13298979      -2.51890415       0.15790792       0.01369459      -0.00942118 
H       0.56304826       1.29477775      -2.13148852       0.07550410       0.21068602       0.09136905 
24
Properties=species:S:1:pos:R:3:momenta:R:3 pbc="F F F" energy=-16614.35368572616
O       2.04734964      -1.47536801      -0.64353531       0.46974563      -0.41784707       0.27637278 
H       2.16293540      -0.64307053      -1.04731471      -0.06629241       0.14549287       0.12678555 
H       1.08712093      -1.41593449      -0.66544462      -0.21422334      -0.11909848      -0.17057455 
O       2.13155183       1.83947384      -0.63811552       0.25799373      -0.68915859      -0.23448344 
H       2.13372231       2.79804615      -0.74560183      -0.02691466      -0.23535414       0.12859319 
H       1.78694235       1.58128296       0.24775707       0.00112644       0.26787103       0.01989746 
O      -0.74678026      -1.96109180      -1.42471386       1.47137664       1.02123472       0.55754296 
H      -1.65237496      -2.02074144      -1.17038729      -0.03367486      -0.06691541      -0.18957454 
H      -0.53124598      -2.63609157      -2.07733540      -0.24507476      -0.23478846      -0.33923742 
O       1.21822997      -1.64685131       2.09123398      -0.20902065      -0.98982930       0.21948984 
H       0.54719825      -2.24520993       1.82617083      -0.07990004       0.27441149      -0.01710433 
H       1.98410055      -1.74108787       1.50354558       0.00861234       0.13021743       0.02698141 
O      -2.68663199      -0.77814072       0.20604758      -0.11522870       0.99850008       0.15767479 
H      -2.26841161      -0.08846570       0.73036742      -0.03821735       0.05276855       0.07029176 
H      -3.60450101      -0.77717132       0.47492244      -0.17512076      -0.18218756       0.14958065 
O       0.47263731       1.16634296       1.55677291      -1.29942753       0.68589527      -1.62144380 
H      -0.26208963       0.65923207       1.12635853      -0.04089511      -0.11190917       0.03368802 
H       0.81371682       0.53982573       2.20977681      -0.14074758      -0.45818853      -0.04883552 
O      -2.23026410       1.83165067       1.29944392      -0.03788999       0.16587560      -0.08944459 
H      -2.72217110       2.49266310       0.74704007       0.03520213      -0.08059850       0.03184728 
H      -1.53661149       2.27721322       1.73051738      -0.02574668      -0.21243313       0.27392791 
O      -0.08899507       0.99268079      -2.50379421       0.50108833      -0.06226854       0.18070626 
H      -0.49646764       0.31223999      -1.97352152      -0.03049061       0.08193046       0.36958747 
H       0.66956349       1.33945602      -2.02276791       0.03371978       0.03637938       0.08773085 
24
Properties=species:S:1:pos:R:3:momenta:R:3 pbc="F F F" energy=-16614.382611447163
O       2.08682658      -1.48133304      -0.53612002       0.67328980       0.28412930       0.42442755 
H       2.22934692      -0.52453941      -0.60192013       0.14846212       0.20021719       0.08300866 
H       1.25171425      -1.75056763      -1.04024111      -0.12649141      -0.23251015       0.21253715 
O       2.15834707       1.67236469      -0.63342050       0.74131979      -0.22742964      -0.14229278 
H       2.91503038       2.29029544      -0.66332039       0.38730697       0.03989306       0.08676190 
H       2.02171752       1.57582830       0.33913872      -0.01191031      -0.08888223      -0.10708792 
O      -0.45077278      -1.70298532      -1.31817182       0.06326903       0.86541780       0.10891562 
H      -1.09347478      -1.47166351      -0.65236386      -0.22235062       0.02277145       0.02131986 
H      -1.17235247      -1.90631850      -2.01494100      -0.02324128       0.24714044       0.27417357 
O       1.12557725      -1.58224561       2.06632647      -0.49107882       0.78317673      -0.21297177 
H       0.27943728      -2.11935806       1.97232539      -0.18551302      -0.31008972       0.07934155 
H       1.64754085      -1.83645141       1.28724624      -0.28072233      -0.06032750      -0.19595925 
O      -2.88478813      -0.61975722       0.13730703      -0.79915510      -0.61325016      -0.45583092 
H      -2.81974070       0.31299330       0.47185020       0.03864913       0.18728140      -0.10290695 
H      -3.34957443      -1.10700227       0.82639232      -0.01580849      -0.04988824      -0.00493096 
O       0.33747639       1.07608715       1.18554789       0.30327122      -0.19569515      -0.72980371 
H      -0.22688822       0.79891893       0.49167816       0.12613941      -0.11741706      -0.04319618 
H       0.55064238       0.17762459       1.57222533       0.10695568      -0.12879925       0.06886350 
O      -2.33316321       1.82009235       1.32335560      -0.42299811       0.30940793       0.04387516 
H      -2.25242996       2.70576699       1.03643040       0.05355856       0.01264015       0.15646043 
H      -1.44178125       1.52000815       1.68680125       0.18260739      -0.23453674      -0.27719458 
O      -0.00737516       0.83568275      -2.23392195      -0.15563154      -0.74811854       0.97431029 
H      -0.00434626      -0.12392084      -2.44122165       0.07114455       0.09065996      -0.27381268 
H       0.92522037       1.10952083      -2.13092142      -0.16107263      -0.03579101       0.01199247 
24
Properties=species:S:1:pos:R:3:momenta:R:3 pbc="F F F" energy=-16614.21640888653
O       2.23985097      -1.47468006      -0.41738278       0.11874586      -0.34221899       1.10985586 
H       2.65001469      -0.58656415      -0.64028254      -0.05666296      -0.04931013      -0.06179507 
H       1.26433763      -1.47981838      -0.66621381       0.09234706       0.13382437       0.05739961 
O       2.54282893       1.58959415      -0.67231679       1.34865959      -0.45451817       1.11934127 
H       3.08465093       1.02095825      -0.13448376      -0.06522929      -0.00599905      -0.32967355 
H       1.91566088       1.93506638      -0.07646045      -0.06727341      -0.04638605      -0.19194808 
O      -0.63340753      -1.58048493      -1.02041781      -0.71445152      -0.79156767       0.14819278 
H      -1.57772883      -1.46787467      -0.70593591      -0.23189082       0.02671314       0.33365911 
H      -0.65197369      -1.78297598      -1.92812131       0.53725141       0.10356012       0.08761263 
O       0.80753076      -1.46107673       2.07622331      -0.96477258      -0.57506623       0.47493679 
H       0.47226136      -2.35715102       1.99867612       0.09181105       0.39716649      -0.15849718 
H       1.41908425      -1.53936014       1.33065533      -0.03967904       0.25333546      -0.15670214 
O      -2.94159811      -0.58570894      -0.17628351      -0.29264838       0.96900098      -1.35773961 
H      -2.73641673       0.30873708       0.18756509       0.02514126       0.06034181      -0.06959357 
H      -3.23419124      -1.05887995       0.57756088       0.22152269      -0.07271578      -0.13925295 
O       0.28158103       0.85633774       1.00494695      -1.15687705       0.72693861      -0.90793264 
H      -0.06025365       0.38146926       0.23320677      -0.04915832      -0.11318957      -0.09013607 
H       0.46397168       0.12841044       1.59742553       0.31943817      -0.21419563       0.12885618 
O      -2.43134061       1.83846424       1.28322915      -0.41721710      -0.63531254      -0.54236131 
H      -2.59742819       2.78012801       1.47232210       0.02651726       0.21109477       0.10813720 
H      -1.44142824       1.66230310       1.39947763       0.11439391      -0.13929006      -0.01335576 
O       0.11684316       0.81233218      -2.08600862       1.12657736       0.41619795       0.20990655 
H       0.75625878       0.43118499      -2.68769004       0.03345844       0.03535563       0.22272684 
H       0.52429475       1.64259158      -1.83579919      -0.00000359       0.10624054       0.01836309 
24
Properties=species:S:1:pos:R:3:momenta:R:3 pbc="F F F" energy=-16614.123408031443
O       2.13170339      -1.35484297      -0.30842685      -0.44344115       0.44332813      -0.01334980 
H       2.54627952      -1.87898724      -0.99146151      -0.07244001      -0.19335006       0.18974363 
H       1.22530610      -1.68025863      -0.52514912      -0.18403259       0.23311607      -0.16868673 
O       2.76609048       1.34726133      -0.50593144       0.14724842      -0.87993242       0.38930953 
H       3.64200042       1.09526209      -0.12398749       0.22818386      -0.13725716       0.00007294 
H       2.07061313       1.35955677       0.13358639      -0.00766169      -0.00903446       0.43539317 
O      -0.55638982      -1.66310796      -0.80285614       0.60859568       0.42017257       1.23084405 
H      -1.37694438      -1.28016964      -0.54529030      -0.24522651       0.15649920       0.00012734 
H      -0.36710649      -1.47136824      -1.72208428       0.01525175       0.03050106      -0.04187105 
O       0.54609768      -1.47947092       2.07665153      -0.87244213       0.17832651      -0.18717900 
H      -0.02066336      -1.64979348       1.35478749      -0.28036752       0.04015908      -0.23911651 
H       1.51272194      -1.66438832       1.75894709       0.17626453       0.19530692       0.13931331 
O      -2.92837827      -0.29101952      -0.38425513      -0.41721458       0.49680139      -0.71645308 
H      -2.83822128       0.59800023       0.01494215       0.34568020      -0.03622709       0.13811172 
H      -3.20152136      -0.86906107       0.36334025      -0.12711069      -0.04378189      -0.15851273 
O       0.05681430       0.98286184       0.67986241      -0.00236234       0.05685065      -1.28772967 
H       0.05168697       0.80790386      -0.30833736      -0.06330456       0.13230209       0.05173812 
H       0.34714178       0.22408124       1.10789802       0.22252045      -0.35293448       0.17231159 
O      -2.36986949       1.55291105       1.20393738       0.42332689      -0.49478000      -0.41454976 
H      -2.60554824       2.45447053       1.43130891       0.08328429      -0.30318424       0.20547233 
H      -1.39679870       1.51654614       1.13547342       0.30234029       0.01400510       0.08447071 
O       0.30196633       0.88582204      -1.92016967       0.39508934       0.03796391      -0.13806454 
H       1.22634870       0.93419569      -1.67338807       0.08391954       0.07283819       0.40432688 
H      -0.02050006       1.75020095      -2.03184596      -0.31610146      -0.05768906      -0.07572246 
24
Properties=species:S:1:pos:R:3:momenta:R:3 pbc="F F F" energy=-16614.348583556723
O       2.23234197      -1.46409754      -0.35595126      -0.23816737      -1.28025303      -0.52504163 
H       2.25235571      -2.34367305      -0.75374495       0.34577092      -0.15120999       0.08420760 
H       1.32240923      -1.13304751      -0.35649060       0.06781498       0.07717484       0.16908477 
O       2.77447947       1.32095479      -0.42325341       0.11563514      -0.24296960      -0.57113716 
H       2.77855600       0.35863822      -0.59318442      -0.11561414       0.07967208       0.52916741 
H       1.94699980       1.47767636       0.08086683      -0.04303236       0.22462626      -0.14080099 
O      -0.65951515      -1.63055665      -0.46686496       0.08942545      -0.62908411       0.99736968 
H      -1.41943065      -1.10581523      -0.23904340       0.17245539      -0.09291292       0.03067997 
H      -0.69735447      -1.58991835      -1.42922970      -0.20171840      -0.05523189      -0.02329271 
O       0.35246954      -1.27716491       1.93774949      -0.37299900       0.46166889       0.35437197 
H      -0.08796441      -1.79982707       1.23790934       0.00445256       0.06703009      -0.00563927 
H       1.30550253      -1.31351672       1.93361615      -0.47641185       0.00814003      -0.20115233 
O      -3.07954991      -0.39373323      -0.66103534      -1.15994781      -0.08964742      -1.27955752 
H      -3.23540215       0.18491827       0.09694344      -0.00890344      -0.34610393       0.21868006 
H      -3.92795341      -0.64926171      -0.97590074      -0.03911413       0.16294139      -0.14671992 
O       0.23801614       1.00204167       0.73892857       0.48507947       0.09532502       0.37630046 
H       0.12129155       0.81548670      -0.22972691      -0.03185455       0.11057585       0.41114305 
H       0.08995293       0.24929393       1.24394483      -0.06644921       0.18036893       0.04341577 
O      -2.29329313       1.50703816       1.39252744       0.28987070       0.56263340       0.41098836 
H      -2.25291212       2.31951356       1.93130684       0.00316832       0.05951449       0.12112711 
H      -1.38821320       1.50548165       0.92061586      -0.07358560      -0.01272870       0.36422673 
O       0.53582450       0.94023745      -2.07793164       1.08583975       0.42736033      -0.75566310 
H       1.41408420       1.15360340      -1.67427359       0.23326364       0.34583358      -0.29153069 
H       0.14859862       1.73087086      -2.53477360      -0.06497846       0.03727639      -0.17022763 
24
Properties=species:S:1:pos:R:3:momenta:R:3 pbc="F F F" energy=-16613.982294776455
O       2.38386726      -1.73157809      -0.24726202       0.39762066      -0.71894336       0.54406838 
H       3.17422531      -2.21002160      -0.54703866       0.13869683       0.02638412      -0.06238697 
H       1.74591443      -1.52386649      -0.88332644       0.22791701      -0.18069863      -0.09124650 
O       2.85827007       1.29458550      -0.51369728       0.57193984      -0.20063858       0.34528212 
H       2.78463601       0.35643094      -0.51815430       0.25291833      -0.10496354      -0.31559582 
H       2.31925498       1.61846696       0.23553187       0.06618333      -0.10417386      -0.03464550 
O      -0.78657725      -1.84344152      -0.46880054      -0.84370259      -0.67331395      -0.76249989 
H      -1.66510896      -1.49401826      -0.34697614       0.01374755      -0.06869993       0.02940648 
H      -0.71109196      -1.86429781      -1.42834647       0.22396042      -0.09435385      -0.07523937 
O       0.36238599      -1.33295796       2.22969566       0.52879746       0.34887928       1.30611242 
H      -0.30572696      -1.55003708       1.55075269       0.05213779      -0.12761288       0.01709403 
H       1.08479438      -1.73224429       1.85614505       0.09920717      -0.21102509      -0.18345512 
O      -3.46361594      -0.44150592      -0.91418388      -1.27556879       0.29823726      -0.58701357 
H      -2.80454692       0.25968091      -0.75187086       0.11307611       0.11531990       0.01021443 
H      -4.09200370      -0.08983934      -1.54161308      -0.02286864      -0.08212905      -0.31086006 
O       0.28989464       1.23688866       0.83837508      -0.57979452       1.30807175       0.31024540 
H       0.18807114       1.06280764      -0.08715350      -0.25461156      -0.03766796       0.05126105 
H       0.07954579       0.49126111       1.31622108      -0.05243788      -0.06574620      -0.11169087 
O      -2.37023387       1.76176896       1.39183803      -0.62047410       0.63669821      -0.42271299 
H      -2.49442459       2.18313867       2.23104017       0.20107205      -0.14652623       0.12425730 
H      -1.38051446       1.88094269       1.17622913      -0.24541127       0.01360710      -0.10182105 
O       0.70835576       1.03045875      -2.17570617       0.68375838       0.21620292      -0.11136040 
H       1.52602707       1.24055234      -1.68035577       0.03370661       0.00122867       0.03620482 
H       0.80114124       1.71558545      -2.81251109       0.29012981      -0.14813613       0.39638168 
24
Properties=species:S:1:pos:R:3:momenta:R:3 pbc="F F F" energy=-16614.11795156513
O       2.61712273      -1.87722953      -0.23378290       0.88949046      -0.74257672       0.41210193 
H       2.99415754      -2.58821346      -0.78627376      -0.09435565      -0.20672697      -0.25044751 
H       1.66958145      -2.04995689      -0.41528541      -0.06956071      -0.00439706       0.01303333 
O       3.01861659       1.13999504      -0.39215401       1.08004980      -0.47632725       0.22343848 
H       3.55533090       0.43482873       0.03232149      -0.19497374      -0.13301165       0.36886079 
H       2.35219423       1.43751552       0.19735947       0.07520876      -0.14109939       0.12323927 
O      -1.06336317      -2.00399715      -0.64348556      -0.83940373      -0.34917323      -0.25060419 
H      -1.78705291      -1.41732073      -0.50403060      -0.19380851       0.26616906      -0.18949394 
H      -0.75321715      -1.78767914      -1.54016264      -0.10933198       0.16163981       0.11428568 
O       0.56656797      -1.24742686       2.27115142       0.11971151       0.95529620      -0.49865872 
H      -0.18118849      -1.52801146       1.69445500      -0.10686522       0.24506866       0.16533146 
H       1.42571812      -1.49978872       1.74633281       0.40561100       0.16605038      -0.03119983 
O      -3.64485459      -0.34719231      -1.07386630      -0.43406828      -0.14479375      -0.73274706 
H      -4.19669944       0.10908020      -0.41592734      -0.05892626       0.08196613      -0.20695879 
H      -3.93914904      -0.06795126      -1.96811166       0.02866083       0.07296798       0.07154116 
O       0.19361698       1.35750787       0.94220177      -0.05568039      -0.12944425       0.61163486 
H       0.09773038       1.02467350       0.02693732      -0.04413685       0.08713935       0.05216484 
H       0.11781617       0.51518478       1.39759980      -0.09271627      -0.35703719       0.21951797 
O      -2.54893114       1.98154897       1.43671568      -0.30415233       0.30842995      -0.12245135 
H      -2.79574821       1.82548520       2.38715853       0.06419606       0.16351862       0.04754317 
H      -1.58704491       1.84007890       1.25252720      -0.25034373       0.16981979      -0.02182286 
O       0.88034885       1.04825767      -2.21632190       0.44573937       0.42187692       0.05343358 
H       1.80147534       0.96108049      -1.83987010       0.03987400      -0.45214453      -0.13662793 
H       0.89255449       1.90949661      -2.70601883      -0.30021812       0.03678914      -0.03511434 
24
Properties=species:S:1:pos:R:3:momenta:R:3 pbc="F F F" energy=-16614.025266446017
O       2.63102141      -2.00595275      -0.11916455      -0.55502026      -0.22318120       0.19668474 
H       3.15049001      -2.27905090      -0.88273238      -0.07144431       0.16065755       0.40116860 
H       1.70719622      -2.04996426      -0.34129474       0.08998034      -0.13259282       0.14683199 
O       3.13595259       0.90971191      -0.43929068      -0.92359669      -1.55821669      -0.26892448 
H       3.00972530       0.02343398       0.01426537       0.20277844      -0.20381657      -0.22806264 
H       2.84562053       1.43215073       0.34163291       0.07749515       0.13064400       0.42719148 
O      -1.23891007      -1.86897158      -0.70615872      -0.18066611       1.16804916      -0.09542404 
H      -2.20520328      -1.78421872      -0.94625259      -0.36894514       0.13131130      -0.03874655 
H      -0.86791466      -1.90305302      -1.56693482       0.14616259      -0.08808740      -0.01157698 
O       0.78054878      -1.23458423       2.07078982       1.43055287      -0.69639490      -0.81149576 
H      -0.01920797      -1.43703876       2.51736810       0.19789479       0.09259322       0.13953927 
H       1.58714241      -1.57029229       2.54258112      -0.29718769       0.18515821       0.07896300 
O      -3.59430901      -0.25565061      -1.22679709       1.09491209       0.46542106      -0.53266923 
H      -3.55347564       0.20728962      -0.39780013      -0.16192654      -0.21468214       0.08340985 
H      -3.31380182       0.41897387      -1.82688461       0.14612563       0.14820313       0.04119118 
O       0.28879330       1.26751064       1.09050648       0.22841522      -0.08074878      -0.34670719 
H       0.43430515       1.09817694       0.16045687      -0.13260921       0.26501676      -0.03565404 
H       0.26155803       0.39055792       1.49149394      -0.07256740      -0.38056005       0.19261514 
O      -2.84216676       2.02738220       1.36021031      -0.56845717       0.17037153      -0.50918564 
H      -2.59864650       2.64400826       2.01676012       0.04646944       0.13972237      -0.22506236 
H      -2.02192080       1.52633032       1.29800963      -0.15230480       0.06350686       0.26584375 
O       0.78664680       1.17170583      -2.05847250      -0.44575622       0.34490133       1.07983134 
H       1.66570977       0.98030921      -1.65451872       0.19145926       0.17446498       0.08448849 
H       0.72048003       2.06072727      -2.32098461       0.07823574      -0.06174091      -0.03424991 
24
Properties=species:S:1:pos:R:3:momenta:R:3 pbc="F F F" energy=-16614.0461323036
O       2.70347349      -1.98880419      -0.05778220       0.13597885       0.16400691      -0.00148651 
H       2.46585012      -2.68140811      -0.70387774      -0.06270205      -0.24824684       0.13483392 
H       1.88971804      -1.97604721       0.47965276       0.17138233       0.05724118       0.34203021 
O       2.83638717       0.68896585      -0.34322122      -1.47083777       0.09991284       0.23051888 
H       2.68211839      -0.26468820      -0.26929154       0.27955333      -0.01000923       0.10166893 
H       2.79448440       1.24603256       0.45813388      -0.04679681      -0.05498426      -0.17173641 
O      -1.19451333      -1.58036585      -0.70474453       0.85547668       0.65278708       0.22695717 
H      -2.03798274      -1.05477737      -0.74131456      -0.23440879      -0.10903561       0.05655136 
H      -0.63330318      -1.29845958      -1.44238690       0.12373833       0.15393592       0.04905371 
O       1.01974867      -1.52223054       2.03952021       0.63292350      -0.90799225       0.20341998 
H       0.49455549      -1.70916420       2.79956864       0.18075008      -0.11925153      -0.09821698 
H       1.86794508      -1.78570817       2.25125326       0.14287436      -0.13292692       0.19906857 
O      -3.30405688       0.02406858      -1.36905455       0.59302661       1.11271546      -0.29950392 
H      -4.05224814      -0.22278677      -0.81210858      -0.15749293       0.02452386      -0.22179669 
H      -2.93983299       0.84954671      -0.98470652       0.01467842      -0.02888708       0.13384103 
O       0.14438878       1.32989336       0.99720660      -1.03657228       0.30303382      -0.51215290 
H       0.08274081       1.31366541       0.04188508       0.09284637      -0.10864748      -0.06937049 
H       0.39705104       0.44422755       1.35948747      -0.34528304       0.00519228       0.16942344 
O      -2.86366580       1.92130394       1.16599575       0.36420462      -0.22061848      -1.10810247 
H      -3.19940684       2.80963518       0.91870691      -0.24260831      -0.14520513      -0.18595588 
H      -1.95959187       1.96158687       1.45717426       0.04087605      -0.11832722       0.13505267 
O       0.64296064       1.13325569      -1.76384818      -0.18038422      -0.15478391       0.59669517 
H       1.56674669       0.95684760      -1.50764955       0.16934635      -0.08620668       0.09560975 
H       0.79363515       1.25022251      -2.73950869      -0.02056966      -0.12822672      -0.00640253 
24
Properties=species:S:1:pos:R:3:momenta:R:3 pbc="F F F" energy=-16614.216984330444
O       2.79134370      -1.97892520      -0.16199439      -0.00108239       0.08913566      -0.83972729 
H       2.74901120      -2.54011646      -0.93704054       0.05528763       0.13385989       0.08234693 
H       2.14266649      -2.23568456       0.49728001       0.35899672      -0.21632662       0.21011711 
O       2.69990710       0.85145745      -0.28392701       1.02158966       1.17399051      -0.12998788 
H       3.09237075      -0.03165937      -0.29659762      -0.22090136      -0.05185618       0.13765676 
H       2.16238994       0.81882993       0.50087222       0.06673619      -0.06915940       0.28199249 
O      -1.03837747      -1.47035249      -0.67180818       1.33876717       0.21083826       0.45439442 
H      -1.73162781      -1.20493117      -1.33080431       0.13488500       0.28530933       0.23077188 
H      -0.44270757      -0.70781189      -0.72895107      -0.08205861      -0.11522887      -0.10609097 
O       1.15845399      -1.64508143       2.29442566      -0.58519646      -0.22812103       0.41540888 
H       0.45450123      -1.92323243       1.73457638       0.11392089       0.00737999      -0.21019734 
H       0.87294648      -1.87860750       3.25094956      -0.42405905      -0.13522279       0.24941356 
O      -3.18652548       0.15397530      -1.22162398      -0.65974018       0.03502442       0.30822669 
H      -3.90509773       0.53500241      -1.75032459       0.30956926       0.15258796      -0.18887479 
H      -3.19682463       0.54514653      -0.31987981       0.03713845       0.10191391       0.01667772 
O      -0.04845846       1.47448007       0.92954965      -0.80890529       0.37294503      -0.01259786 
H      -0.01446264       1.44368578      -0.04958520       0.01148079      -0.14743399      -0.13035499 
H      -0.14404647       0.57242007       1.21137930       0.15814240       0.10489118      -0.06598055 
O      -2.72577174       1.65404847       0.86937418       0.15372722      -1.11872500      -0.77321563 
H      -2.83734231       2.45469987       0.42656087       0.23428580      -0.04464905      -0.01569035 
H      -1.77175217       1.40508250       0.98081804       0.21986078       0.11481494       0.25054353 
O       0.41067914       0.98146859      -1.69955678      -1.42240494      -0.80373842      -0.31224303 
H       1.34585334       1.09149779      -1.49397616      -0.06696116      -0.06541631      -0.03907844 
H       0.22194657       1.25657855      -2.56457071       0.05692145       0.21318656       0.18648917 
24
Properties=species:S:1:pos:R:3:momenta:R:3 pbc="F F F" energy=-16614.04794539779
O       2.90098079      -1.91612675      -0.26906358      -0.19448242       0.47641048      -0.68912737 
H       2.40094620      -2.69897863      -0.49983955      -0.11212154      -0.03038034       0.16552399 
H       3.50660222      -2.14495946       0.40066487      -0.00293586      -0.09818983      -0.00804466 
O       2.77873250       1.00998274      -0.12352456      -0.12872553       0.13723739       0.85051465 
H       3.06016632       0.14556654       0.12041287       0.08054930       0.03526192      -0.23922541 
H       3.33297975       1.61550755       0.46407540       0.17929458       0.07411734      -0.21104255 
O      -0.75029456      -1.30979469      -0.47169065       0.47591648       0.35878577       1.37985358 
H      -1.70569405      -1.35634552      -0.35198055       0.14494045      -0.14461615       0.07567790 
H      -0.68415482      -1.04345816      -1.37288712       0.29392720      -0.00004644      -0.14173846 
O       0.94127974      -1.60440103       2.37777870      -1.58673696       1.31934194      -0.01227457 
H       1.04304629      -1.74554990       1.42819003       0.17383915       0.03948070      -0.09337605 
H       0.10611900      -1.11681032       2.36507671       0.36414123       0.03548783      -0.07270293 
O      -3.22695136      -0.08966758      -1.40155793      -0.04382002      -1.28626193      -1.06245272 
H      -3.58300335       0.40602567      -2.13296603      -0.09071259       0.00943171       0.01363088 
H      -3.18576720       0.42907184      -0.58702581      -0.11605467       0.22305309      -0.01531961 
O      -0.06619005       1.52662848       0.84056741       0.93600976      -0.23462847       0.17133483 
H      -0.23092089       1.13530772      -0.04330541       0.06763223      -0.08765712      -0.10301221 
H       0.68400612       0.99245242       1.10826970       0.19112356      -0.02973611       0.02724499 
O      -2.80824349       1.56258715       0.80951714      -0.48065168       0.05617388       0.05067145 
H      -3.00999194       2.52463948       0.62561068       0.06137808       0.06660573       0.36156430 
H      -1.85184271       1.64969827       0.86851662      -0.09244365       0.08771743      -0.23501827 
O       0.16313182       0.74885742      -1.68857798      -0.17149788      -0.93585101      -0.26073443 
H       1.05631921       0.67858487      -1.39402398       0.03551476      -0.10314901      -0.10682101 
H       0.10341669       1.60632535      -2.16979954       0.01591600       0.03141122       0.15487369 
24
Properties=species:S:1:pos:R:3:momenta:R:3 pbc="F F F" energy=-16613.807273271545
O       2.80033184      -1.66661087      -0.16766508      -0.87157113       1.06528534       0.50464102 
H       2.05257587      -2.31203975      -0.08108508       0.08833834       0.07963938      -0.11347049 
H       3.52085769      -2.11390868       0.33727315       0.11727442       0.07278940       0.05252563 
O       2.74167692       1.00046257       0.01649124      -0.42227682      -0.28594870       0.35828402 
H       2.51238628       0.09153875       0.29503943       0.08329405       0.09532077       0.44847234 
H       3.67265926       1.11771454       0.02183573      -0.00847935       0.18125736       0.09352192 
O      -0.44689636      -1.41919861      -0.10823719       0.68164039       0.04904847      -0.32118858 
H      -1.37547140      -1.32351392      -0.22905170      -0.10425408      -0.15557855       0.02590103 
H       0.00691417      -1.31861782      -0.97233401       0.10789597      -0.02398074      -0.12555563 
O       0.64201547      -1.24504173       2.18758686       0.51691562       1.18066055      -0.31312972 
H       0.52253647      -1.58656486       1.24735115      -0.39072875      -0.01835862       0.11391674 
H      -0.06050956      -0.68297197       2.44507859      -0.29606758       0.10818237       0.55269502 
O      -3.11262240      -0.42183635      -1.64001556       0.94887204      -1.22413612      -0.02115442 
H      -3.61906418      -0.05989442      -2.37780672      -0.02818487      -0.18807122      -0.16769312 
H      -3.11819907       0.34421109      -1.06519650      -0.04992395       0.19615874      -0.13190993 
O      -0.02562906       1.30441849       0.95113443       0.08092951      -1.29565425       0.66103040 
H       0.02100492       0.67751722       0.21039834      -0.07666596      -0.11778271      -0.17100301 
H       0.67739662       1.97366450       0.85024805      -0.16354280      -0.05052888      -0.13484093 
O      -2.85253657       1.61418870       0.84136695      -0.24017665      -0.05027265       0.20446569 
H      -3.19068633       1.27415741       1.62866035      -0.00861654      -0.45924104      -0.22005513 
H      -1.90957209       1.70874467       0.81625301       0.09382965       0.31866104      -0.13695315 
O       0.20809190       0.80819644      -2.01655044       0.09401170       0.80567780      -1.38932069 
H       1.18135609       0.91722837      -1.95117573      -0.01462580       0.02493657       0.15818476 
H      -0.20092589       1.63155891      -2.19829678      -0.13788743      -0.30806429       0.07263624 
24
Properties=species:S:1:pos:R:3:momenta:R:3 pbc="F F F" energy=-16614.19870538899
O       2.63071942      -1.56866411      -0.07105662      -1.75147731      -0.86142655       0.24108823 
H       1.68211299      -1.63488782      -0.08182077       0.16402657      -0.05067946      -0.04937371 
H       2.93870368      -2.00838397       0.69275224      -0.10361620       0.27358236       0.16223858 
O       2.58101140       1.14194455       0.08361506      -0.06183983       1.05520475       0.42879690 
H       2.46916092       0.16593656      -0.10748083       0.10685108      -0.04833349      -0.18068637 
H       3.43761411       1.29340890      -0.42115838      -0.29594650       0.33098872      -0.15496298 
O      -0.45179575      -1.47864161      -0.34881055       0.16194633      -0.20170445      -0.52607574 
H      -1.36748071      -1.48463581      -0.75866862      -0.02887403       0.10778838      -0.25740219 
H       0.06427228      -0.84481530      -0.91642409      -0.14154001       0.01478448       0.05846071 
O       0.82073420      -1.15002396       2.20500989       0.67662746      -0.14323251      -0.17715559 
H       0.16030296      -1.63860918       1.74034117       0.18707532      -0.20287952       0.34951537 
H       0.44851409      -1.04418177       3.12605572      -0.08715764      -0.05792133      -0.29951806 
O      -2.84034354      -0.65596365      -1.44800665       0.71480953      -0.64610544       0.89475957 
H      -2.98096063      -0.61861157      -2.39924716       0.19066547      -0.18510994       0.08228927 
H      -3.39322647      -0.02218041      -0.95662920       0.20024586      -0.13882436       0.14776942 
O      -0.23238533       1.27163872       0.94729519      -0.29972918       1.04105351      -0.73526875 
H      -0.27333746       0.28599239       0.70363912      -0.12256121      -0.13345031      -0.17972391 
H       0.68338608       1.37126321       1.13477810       0.03494363      -0.09052922       0.09443059 
O      -2.82148973       1.56252027       0.70832831      -0.47006420      -0.16428020      -0.91422584 
H      -2.98501177       0.67939414       1.19213207       0.30587961       0.17223092       0.08250305 
H      -1.86489007       1.66493883       0.77782118       0.08197569      -0.18133953       0.10283706 
O       0.33711587       0.94188096      -2.09224078       0.68521227      -0.14491251       0.59071456 
H       1.04578508       1.24091196      -1.52474593       0.01786596       0.10610049      -0.04819352 
H      -0.46899522       1.50301563      -1.95475062      -0.16531869       0.14899523       0.28718335 
24
Properties=species:S:1:pos:R:3:momenta:R:3 pbc="F F F" energy=-16614.233269448745
O       2.43464395      -1.78183303      -0.01712913       0.03887843      -0.19526254      -0.44532774 
H       1.63552101      -2.08419405      -0.40489865      -0.08929104      -0.11118834      -0.12297791 
H       2.12968393      -1.56079459       0.89240440      -0.09740622      -0.23684407       0.23184285 
O       2.46156082       1.35156598       0.03125352      -0.47803935       0.60891171      -1.25788372 
H       2.90012502       0.47937499      -0.06690008      -0.28393577       0.01094379       0.03081444 
H       2.92473579       1.96101572      -0.47050283       0.10941776       0.20009052       0.06573155 
O      -0.24750673      -1.39470670      -0.60067659       0.66677297      -0.38110231      -0.24009249 
H      -1.09209841      -1.78409729      -0.87636971       0.21219372       0.11556443       0.00698259 
H      -0.09247834      -0.76963211      -1.30359194       0.07153193       0.29946824       0.22666214 
O       0.98802279      -1.32146203       2.26722468       0.40246140      -0.05951676       0.75804624 
H       0.53764012      -2.05787171       1.81114898      -0.02075461      -0.27326933      -0.09142177 
H       0.32117723      -0.77579735       2.61708129       0.08730133       0.21304196       0.15394853 
O      -2.75859580      -0.68762846      -1.29167618      -0.17091514       0.62020101       0.62632856 
H      -2.64820215      -0.04714538      -1.95333948       0.16737505       0.27184531       0.09121778 
H      -2.91948851      -0.25296519      -0.48153951      -0.25272510      -0.20439345      -0.19824592 
O      -0.19864129       1.35190018       0.80750552       0.30611114      -0.42949862       0.49034020 
H      -0.01953580       0.36967130       0.65209615      -0.01174782      -0.17947057       0.06720054 
H       0.64781418       1.84225692       0.68692190      -0.08720923       0.28028336      -0.29400497 
O      -2.98063206       1.52000646       0.53678975      -0.50737031      -0.07450494      -0.70567607 
H      -3.54155350       1.45821968       1.28852217      -0.18717615       0.19822807      -0.33546497 
H      -2.06136998       1.57116764       0.94014382       0.06142653      -0.10969484      -0.07543063 
O       0.33189559       0.91867637      -1.79371836      -0.25197978      -0.61325127       0.83880003 
H       1.03540968       0.80929227      -1.13058534       0.02512302       0.09824988       0.09306538 
H      -0.27540315       1.46696981      -1.24672971       0.28995726      -0.04883122       0.08554537 
24
Properties=species:S:1:pos:R:3:momenta:R:3 pbc="F F F" energy=-16613.849551122872
O       2.48698675      -1.60394741      -0.08349088       0.52619979       0.47281328       0.18299860 
H       1.74946371      -1.99768577      -0.58328132       0.10315372      -0.23985355      -0.03261314 
H       2.55374704      -2.04149690       0.78737666       0.23698588       0.24396912      -0.07464882 
O       2.48895244       1.56390243      -0.51759997      -0.03342968       0.28486087      -1.09497473 
H       2.25480614       0.66408549      -0.35497007       0.28997354      -0.15171466      -0.40921676 
H       3.40895380       1.54526071      -0.85004508       0.02280867       0.01663295      -0.09888108 
O      -0.23377817      -1.53695812      -0.36279866      -0.45762577      -0.50613425       1.30206052 
H      -1.15356919      -1.70014786      -0.29488456      -0.18502815      -0.10919206       0.26109689 
H      -0.02941422      -1.02279559      -1.10482016      -0.28372625      -0.12551609      -0.02335340 
O       1.15294380      -1.50069809       2.39744554       0.97576676      -1.13834515       0.21512918 
H       0.52787722      -1.33553214       1.61162462       0.12424106      -0.08871080       0.02937473 
H       1.31650805      -0.61711167       2.86058242       0.06610375      -0.09999613      -0.22164964 
O      -2.71172802      -0.55558213      -1.34407833       0.76704584      -0.02967339      -0.42947316 
H      -2.12002466       0.16236961      -1.72760177      -0.07111057       0.06148253      -0.02934289 
H      -3.40734728      -0.02280075      -0.97529130       0.07344354       0.24743199       0.07551224 
O      -0.36381848       1.10374133       1.25004100      -0.76120245      -0.63020063       1.30776501 
H      -0.58183726       0.27523300       0.75193845       0.01128707       0.29536883      -0.12476698 
H       0.53022105       1.40276578       1.09655140      -0.24256122      -0.03873439       0.06952818 
O      -3.11491014       1.51051058       0.43371366      -0.59746731       0.65048019       0.05582296 
H      -2.95013012       2.48305453       0.55828375       0.23163053       0.28990461      -0.04786948 
H      -2.33987544       0.98559735       0.71634987      -0.18113782      -0.02459740       0.22733016 
O       0.23819759       0.91302231      -1.72500719      -0.65483279       0.84762315      -0.78665556 
H       1.02540790       1.27140257      -2.17352758      -0.05024538      -0.06903504      -0.24560387 
H       0.09236504       1.56571611      -1.08895021       0.08972723      -0.15886398      -0.10756896 
24
Properties=species:S:1:pos:R:3:momenta:R:3 pbc="F F F" energy=-16614.536688206565
O       2.72994204      -1.54442443      -0.07065921       1.25016824       0.82671173      -0.11608316 
H       1.90999650      -2.00453575      -0.24286160       0.08026988      -0.01779167       0.08173048 
H       2.72752318      -1.48044544       0.90547613      -0.29377739      -0.16347191      -0.09627758 
O       2.56475408       1.38773273      -0.87797888       0.10086935      -0.52949689      -0.96262711 
H       2.91825460       0.52201780      -0.66482723       0.18206815      -0.10939560      -0.02322536 
H       3.32315988       1.86831812      -1.12212653      -0.03558533      -0.25909027      -0.12629332 
O      -0.39185897      -1.61752446       0.03417823      -0.62128494      -0.60236541       1.04443783 
H      -1.37481082      -1.66713264      -0.03581810      -0.00977189       0.05734132      -0.12798392 
H      -0.18590678      -1.06369685      -0.75130620      -0.09301337      -0.03278281      -0.03885090 
O       1.29482977      -1.65374683       2.35878880      -0.27541323       0.19017342      -1.07701451 
H       0.59331785      -2.18607583       1.99074405       0.20380940      -0.14226785       0.20389285 
H       0.84983884      -0.93373524       2.75057677       0.14633325       0.09373390       0.10487456 
O      -2.46832484      -0.27117929      -1.52903992       1.28929395       1.18472175      -0.03454128 
H      -1.85677222       0.27035360      -2.02562412      -0.11179760      -0.06433620       0.17582403 
H      -2.89107094       0.34336728      -0.87199014      -0.15090132       0.05142090       0.02727628 
O      -0.44617281       0.75969576       1.53332371      -0.79517433      -1.24687756       1.36653346 
H      -0.15773224       0.17404337       0.84937018      -0.05738295      -0.04554628       0.22922636 
H       0.10420244       1.50255211       1.41245866       0.09607926       0.07653124      -0.32163561 
O      -3.24359016       1.67947693       0.52877222       0.17937464       0.15670055       0.23333740 
H      -2.66441532       2.16618879      -0.04383515      -0.20397895      -0.23761983       0.09546869 
H      -2.68312026       1.28327085       1.20518770       0.13349083       0.12229722      -0.25229714 
O      -0.12117633       1.18694326      -1.91072198      -0.77913766       0.25252114      -0.19423033 
H      -0.12688555       1.09075354      -2.87277869      -0.42674484       0.33539296      -0.03834831 
H       0.77953238       1.20916720      -1.54595596       0.19220684       0.10349614      -0.15319342 
24
Properties=species:S:1:pos:R:3:momenta:R:3 pbc="F F F" energy=-16614.683704143976
O       2.86812947      -1.33666283      -0.02150159      -0.43845355       0.11200247      -0.39675942 
H       3.35445941      -2.14581033      -0.23640977       0.45542838       0.17270512       0.01882553 
H       2.42934760      -1.60163283       0.78984028       0.06865491       0.05521783      -0.02985004 
O       2.54099148       1.23454601      -1.04716981      -0.25143228      -0.54047032       0.20086712 
H       2.83110370       0.30862225      -0.87141844       0.11585906      -0.09781790      -0.16201129 
H       3.31141715       1.78325764      -0.92773107      -0.20096864       0.33376257       0.09064388 
O      -0.70785350      -1.63420870       0.14801719      -1.19984439      -0.47908852      -0.39402965 
H      -1.39158969      -1.74059111      -0.53375237      -0.11088710       0.11445282       0.04119274 
H       0.01460785      -1.31863078      -0.39752316       0.05297850      -0.22308272       0.37202031 
O       1.28548336      -1.71782364       2.25240782       0.00504214      -0.16772228      -0.45930489 
H       0.59606412      -1.97840809       1.68788831       0.02566384       0.01164955      -0.19232813 
H       1.16730835      -0.75262567       2.36424252      -0.03205808       0.12623548      -0.10996955 
O      -2.28096194      -0.22035901      -1.49498317       0.16653018      -0.48555517       0.31892528 
H      -1.64774463       0.28990650      -2.01514703       0.10115715       0.25496294      -0.45800940 
H      -2.71205841       0.43105047      -0.86784992      -0.03983768       0.02505350      -0.20802196 
O      -0.61021265       0.54938480       1.74131263      -0.87900425      -0.54234200       0.17769404 
H      -1.10425793      -0.22696769       1.47778742      -0.12729316       0.07065527      -0.06830370 
H      -0.16956597       0.73484151       0.83120638       0.20455645       0.06515921       0.08025535 
O      -3.11979888       1.56789524       0.44644042       0.83565252      -0.62783502       0.02805754 
H      -3.25627858       2.51155654       0.25496881      -0.15922544       0.23014307       0.17192616 
H      -2.35331452       1.54734280       1.02944811       0.02918109       0.01087110       0.34094352 
O      -0.08512718       1.45358521      -1.96041453       1.03957854       1.14642206       0.51457072 
H      -0.24260726       2.36433026      -1.90640549       0.21499063       0.20585968       0.14116910 
H       0.87871043       1.37411680      -1.70191752       0.12373119       0.22876127      -0.01850325 
24
Properties=species:S:1:pos:R:3:momenta:R:3 pbc="F F F" energy=-16614.303749361967
O       2.90267488      -1.26569251      -0.02101505       0.38375706      -0.18156142      -0.34060234 
H       3.77803607      -1.32817258       0.37080974      -0.15779741       0.07259608      -0.04710606 
H       2.25833224      -1.66969548       0.52438939      -0.15009879       0.14175818      -0.09056749 
O       2.54581412       1.24977927      -0.98567376       0.33720495       1.02690862       0.87620161 
H       2.60792279       0.28166121      -0.99467508       0.44527337      -0.19987454      -0.15252141 
H       2.86814720       1.54257243      -0.14139295      -0.00684999      -0.20241686      -0.09580092 
O      -0.93902767      -1.72623828       0.12760600      -1.04240864      -0.00635694      -0.23687038 
H      -1.49692862      -1.31437336      -0.54219833       0.12252919       0.02307496      -0.09513144 
H      -0.34149615      -2.41017255      -0.11281049       0.02076379      -0.19002057      -0.16355082 
O       1.31040045      -1.61967511       1.97379463       0.45406318       0.49458674      -0.02235675 
H       1.07155422      -2.46565545       2.39732693      -0.11177758      -0.13480832       0.20344451 
H       0.54638889      -0.99725198       2.14188964       0.01879272       0.09152953      -0.10334505 
O      -2.25723995      -0.17234312      -1.58430056      -0.16976499      -0.13475435      -0.20625502 
H      -1.29454400       0.19698471      -1.81822235       0.05090433      -0.06316633       0.15620776 
H      -2.66542695       0.53189401      -1.04882011      -0.03679111       0.03204752      -0.43516070 
O      -0.75617320       0.40910452       1.77540820      -0.20811085      -0.17042535      -0.67332290 
H      -0.93981033      -0.29111353       1.11807030       0.02862788       0.09769481       0.07127549 
H      -0.39138302       1.19948801       1.40830412      -0.03417497      -0.40225064       0.24921757 
O      -2.93432061       1.50522460       0.39214864       0.00351425       0.14770492       0.61203966 
H      -3.83464252       1.45074470       0.73101799       0.19063094      -0.15457269      -0.47563555 
H      -2.38135664       0.98093558       0.99243048       0.25700426      -0.05578925       0.05576825 
O       0.07209828       1.64045266      -1.80765014      -0.38460599      -0.29747664       1.18988132 
H       0.04291408       2.52350603      -1.31074459      -0.07274833       0.00609452       0.04314963 
H       1.02753293       1.37682883      -1.66229211       0.06206273       0.05947799      -0.31895898 
24
Properties=species:S:1:pos:R:3:momenta:R:3 pbc="F F F" energy=-16614.272487677867
O       2.96919269      -1.29238583      -0.23478145      -0.17689270      -0.00959176      -0.83145640 
H       3.79896938      -1.78197851      -0.20561730       0.11380126      -0.16588090       0.02094612 
H       2.46520847      -1.50399245       0.53823761       0.04578151      -0.16217851       0.18907534 
O       2.79645608       1.49952969      -0.69669592       0.57482326       1.05916616       0.40976633 
H       2.67422657       0.48903940      -0.63876759       0.13644810      -0.09249211       0.24910175 
H       2.71997462       1.68285546       0.24482120       0.13423342       0.16039555       0.20302194 
O      -1.09661198      -1.77940983       0.07690149      -0.11613829      -0.33390237       0.28643462 
H      -1.55525293      -1.30607456      -0.67786710       0.19959475      -0.09217584      -0.22599926 
H      -0.31629344      -2.12650538      -0.40125305      -0.07936382       0.06105588       0.04232243 
O       1.43893307      -1.53263953       2.27019027       0.05723557       0.27327543       1.16857096 
H       0.93126539      -2.35797042       2.13436557       0.22654326       0.36037515       0.08855603 
H       0.83736449      -0.80179480       2.39652855       0.14618583      -0.22111288       0.08997728 
O      -2.25868935      -0.16566127      -1.71913988      -0.44899193       0.38999652      -0.50643021 
H      -1.50438336       0.11558045      -2.25568181      -0.17464573      -0.22802715       0.20600465 
H      -2.44914214       0.48887798      -1.06853328      -0.09378330       0.15494576      -0.45713130 
O      -0.67478161       0.41983794       1.47801702       1.08781208       0.20228755      -0.94592077 
H      -0.97305825      -0.50584069       1.23049134       0.07104262      -0.06267960      -0.01438070 
H      -0.34701707       0.87690266       0.71470986      -0.01783990       0.01262623      -0.45475212 
O      -3.08639645       1.48828518       0.45630452      -0.59095607      -0.58725908      -0.47873436 
H      -3.47744149       0.81095892       1.03557609      -0.06228709      -0.01149081       0.31849110 
H      -2.15576038       1.61592686       0.80820026       0.01714656       0.07469720       0.17707096 
O      -0.12698856       1.39965154      -1.69231604      -0.70618773      -0.69391280       0.46423859 
H      -0.75882111       2.05561115      -1.67208068      -0.21499846      -0.02589419      -0.06996063 
H       0.69736116       1.59317466      -1.21191689      -0.12856319      -0.06222345       0.07118765 
24
Properties=species:S:1:pos:R:3:momenta:R:3 pbc="F F F" energy=-16614.390561752214
O       2.85395617      -1.38467425      -0.19484102      -0.30388860       0.16888836       0.05249376 
H       3.48673514      -2.09557586      -0.32283786      -0.01001398       0.02227605      -0.09442959 
H       2.52219277      -1.52311479       0.70946186      -0.23656657       0.17408847       0.30243991 
O       2.86603115       1.61248274      -0.58528687       0.48709169      -0.68208412       0.58489603 
H       2.67265029       0.70301820      -0.17488366      -0.20289430       0.16225345       0.06650850 
H       3.73006710       1.85902555      -0.24904740      -0.03496876      -0.12566589      -0.13674607 
O      -1.25028413      -1.83928994      -0.00802875      -0.63232602       0.88903059      -0.54125984 
H      -1.95477618      -1.59858244      -0.66101559      -0.19737650      -0.17253918      -0.01170016 
H      -0.50998853      -1.90916597      -0.64977770       0.16638569      -0.25062451      -0.05229697 
O       1.50352377      -1.32078927       2.43090047       0.45712013       0.93510808      -0.56132972 
H       0.76366517      -1.90413901       2.64493589      -0.26465500       0.06690154       0.00366595 
H       1.11688610      -0.58144373       1.94180750      -0.27852181      -0.09463711      -0.00714814 
O      -2.54433134      -0.24374446      -1.88749700      -0.86991624      -0.38796941      -0.28112937 
H      -1.96672817       0.47894823      -1.85265005      -0.28805278       0.08602574      -0.04745435 
H      -3.37485160       0.07239402      -1.49537369      -0.39372104       0.01991356       0.19997737 
O      -0.28049777       0.48744286       1.19454588       0.94816093      -0.25907547      -0.58326837 
H      -0.55152302      -0.34022450       0.64193249       0.09833971      -0.02309100      -0.32539262 
H       0.18686028       1.00992689       0.48213363       0.03128011       0.21639689      -0.21498813 
O      -3.04742599       1.41879917       0.55504434       0.75227026      -0.66769349       0.88758238 
H      -3.78963636       1.20253422       1.08326009       0.37932760      -0.01709386       0.03262364 
H      -2.28508744       0.90627639       0.96901780      -0.00414297       0.10867028       0.08397871 
O      -0.14270874       1.32314556      -1.46852460      -0.08652012      -0.19869704       0.73837672 
H       0.04047232       2.13923946      -1.93543131       0.43875859      -0.15673954       0.10040882 
H       0.54550921       0.66909071      -1.71311805       0.04482996       0.18635758      -0.19580845 
24
Properties=species:S:1:pos:R:3:momenta:R:3 pbc="F F F" energy=-16614.190784991457
O       2.70945083      -1.40364561      -0.01270265      -0.22382804      -0.03766675       0.41566050 
H       3.51725849      -1.79378132       0.25385366       0.23520107       0.20503053       0.14984230 
H       2.20810613      -1.21126061       0.78172548       0.10793592       0.09457890       0.13890162 
O       2.90499765       1.59358908      -0.52312898       0.42247072      -0.08243677      -0.15520022 
H       2.61732640       0.75677950      -0.19611174       0.25741433       0.06170850       0.02152381 
H       3.73218303       1.53105873      -0.98797079       0.02713942       0.03588431      -0.24010535 
O      -1.28658660      -1.71828253      -0.33451015       0.06044268       0.07244303      -1.68837197 
H      -1.82488231      -1.30123315      -1.04901163      -0.25505335      -0.01269397       0.20273139 
H      -0.79344294      -2.49572686      -0.57703664      -0.08236060       0.02078948      -0.08415283 
O       1.54665055      -1.14681173       2.30814174       0.40424068      -0.10726846       1.10778362 
H       0.89188329      -1.86835286       2.28243575       0.01090206       0.21757986      -0.13041431 
H       0.95642983      -0.44929472       1.96751872       0.14275947       0.09021089      -0.10376713 
O      -3.00172210      -0.14318741      -1.85372923      -1.01171485       0.87081636       0.58166476 
H      -2.37325360       0.55049926      -2.15852336      -0.22333432       0.18538059      -0.24083632 
H      -3.28454903       0.17061463      -0.97623673       0.25517027       0.06362119      -0.06863068 
O      -0.11697827       0.30802937       0.99846970      -1.09136407      -0.72045814      -0.22457638 
H      -0.80826373      -0.41684185       0.95453469      -0.23031613       0.05393641      -0.18208067 
H      -0.11784043       0.61904791       0.00636821       0.00123715      -0.01238814       0.11194548 
O      -2.75006334       1.23785453       0.86695020       0.60298227      -0.27699230       0.76803114 
H      -2.61774792       0.81993033       1.74114771       0.34846855      -0.28920722       0.05292875 
H      -1.99642321       1.82102093       0.84472147      -0.05285210      -0.12865440      -0.21576447 
O      -0.07562922       1.28288037      -1.43356167       0.64718172      -0.29294512      -0.00955438 
H       0.28582467       2.14905031      -1.31837908      -0.09858561       0.12784597      -0.03492358 
H       0.68653476       0.88834236      -1.82709454      -0.25413724      -0.13911473      -0.17263509 
24
Properties=species:S:1:pos:R:3:momenta:R:3 pbc="F F F" energy=-16614.056293794692
O       2.83150767      -1.18390711       0.11217158       0.37069538       0.61043949       0.61447682 
H       3.65221666      -1.77192807       0.27163645      -0.17146736      -0.01179973       0.05519866 
H       2.44888048      -1.14663241       0.99728367       0.01971139       0.13761381      -0.13145680 
O       2.91629195       1.51842573      -0.49664013      -0.39841405      -0.29368642       0.26511068 
H       2.90912377       0.55838203      -0.63464318      -0.04542033      -0.05703228      -0.34590596 
H       3.49187632       1.89361854      -1.19955773      -0.13243755      -0.12938052       0.03938918 
O      -1.29835196      -1.77118708      -0.73076558       1.30757826      -0.13127474      -0.93402046 
H      -1.98737137      -1.10667555      -0.62927630       0.03805590      -0.05955330      -0.24209953 
H      -0.91085586      -1.69528397      -1.61148647      -0.13836334       0.24092636      -0.42515472 
O       1.49168064      -1.11085458       2.63478345      -0.39166699       0.39669304       0.70954579 
H       1.35871955      -1.86845836       3.14813317       0.22785783       0.05226185       0.31071417 
H       0.61733408      -0.74245866       2.35581927      -0.10843907      -0.13655006      -0.09177435 
O      -3.16676664       0.05194382      -1.64802368      -0.45447601       0.17011767       0.75726980 
H      -2.66404521       0.47029860      -2.36136792       0.00881311       0.08073965       0.02562799 
H      -3.24899810       0.75882075      -0.97862913      -0.16899362      -0.29738322      -0.04860905 
O      -0.17781160       0.17664755       1.10375585       0.95469921       0.33952364       1.15473090 
H      -0.07101890      -0.47043881       0.37747565       0.01756246       0.02784280       0.13200260 
H       0.59584047       0.70333803       1.14071133      -0.43297072      -0.22140687       0.01565836 
O      -2.74898610       1.17766776       0.87950523      -0.58557989       0.02318422       0.04983026 
H      -3.12420793       0.28329923       1.02426636      -0.32273299       0.34965599      -0.16772922 
H      -1.82889195       1.08803985       1.03027364       0.17994450      -0.26537666       0.16962250 
O       0.03108213       1.22142848      -1.83630925       0.62323367      -0.73850950      -1.82042506 
H       0.64484006       1.39207565      -1.07713076      -0.22721547      -0.04090300      -0.05725920 
H       0.01268867       0.31696466      -2.15201697      -0.16997432      -0.04614223      -0.03474337 
24
Properties=species:S:1:pos:R:3:momenta:R:3 pbc="F F F" energy=-16614.189386433893
O       2.85346974      -1.00507162       0.37528450      -0.54187943      -0.04069576       0.92391229 
H       2.57039275      -1.83747320       0.07421889      -0.22528489       0.21440786       0.06917277 
H       2.63139776      -0.92399564       1.30420930       0.24511268      -0.03478078       0.09887470 
O       2.56765121       1.47864243      -0.62105473      -1.52807931       0.45017079      -0.48170888 
H       2.97574137       0.88555511       0.06138148      -0.16933311       0.03569798       0.14093967 
H       3.25326814       1.38668862      -1.28989870      -0.07726151      -0.11995340      -0.03883542 
O      -0.89016804      -1.68871728      -1.12723854       1.03280980       0.31416077      -0.43922908 
H      -1.66353034      -1.33987155      -1.60504507       0.27537960       0.09857438      -0.11170848 
H      -1.24898670      -2.54232598      -0.82767145      -0.08441590       0.39644276       0.14278373 
O       1.69499505      -1.17916317       2.77046488       1.29617154      -0.91510426       0.23729506 
H       1.29899257      -1.51359932       3.64763513      -0.29998861       0.08229162       0.10226999 
H       0.97643345      -0.65653549       2.36658972       0.10471228      -0.03013353      -0.07014250 
O      -3.13190068       0.14753829      -1.54024808       1.22493302       0.03294980       0.19105435 
H      -2.43296637       0.58967916      -2.00182730      -0.01278786       0.21972154       0.02683543 
H      -3.21479715       0.40929319      -0.63000303       0.13694374       0.04350233      -0.35885029 
O      -0.28259967       0.26700751       1.30832950      -0.58529967      -0.27230291      -0.26665625 
H      -0.36203189      -0.52656298       0.76454376       0.15684670       0.05249801       0.27589852 
H       0.35560947       0.77635637       0.88338211       0.03071076       0.16488359      -0.24755959 
O      -2.78213910       1.06112949       0.94696011       0.09474986       0.04091391       1.27188019 
H      -2.98617901       1.96449397       1.24807952       0.03655274       0.24616792      -0.34828965 
H      -1.82063409       0.97626387       0.80751808       0.09551225      -0.10000531      -0.18106900 
O      -0.10211299       0.95362131      -2.17534652      -1.33712798      -0.64974743      -0.83223947 
H       0.62472587       1.54711301      -2.16197073      -0.03133398      -0.02033629      -0.14139430 
H       0.16811719       0.18494253      -1.64883689       0.16235727      -0.20932361       0.03676618 
24
Properties=species:S:1:pos:R:3:momenta:R:3 pbc="F F F" energy=-16614.389364649192
O       2.64275602      -1.06810315       0.37288409      -0.12549323      -0.61185935      -0.60946420 
H       1.66814797      -1.17057269       0.44134228      -0.36772167       0.15873880       0.10707496 
H       2.85749984      -1.51349509       1.20029394      -0.04189047       0.21040503       0.07695190 
O       2.30863782       1.57006353      -0.70430552      -0.18184029       0.08475133      -0.69885739 
H       2.47472028       0.90574816      -0.04032135       0.19620210       0.20668346      -0.02138717 
H       2.76216952       1.37632167      -1.50102840      -0.03727999       0.15668506       0.13065971 
O      -0.77304399      -1.52299099      -1.00773809      -0.58497585       0.11516149       0.82268718 
H      -1.68809655      -1.23331878      -1.24123488       0.03383784       0.03709987       0.11332531 
H      -0.78412061      -2.43174000      -0.85236557       0.25300417      -0.09183321      -0.10262142 
O       1.74879771      -1.27468895       2.99713963       0.32790482       0.21382153       1.61463602 
H       1.84811704      -0.93287465       3.85793365       0.02748912       0.06471911      -0.47265978 
H       1.11826517      -0.67245730       2.52502207      -0.15488235      -0.04339975       0.18659404 
O      -2.77807429      -0.02363065      -1.71879150       0.06986029      -0.52248667      -0.20706455 
H      -2.13161110       0.60708835      -2.13707345       0.25867773      -0.15777374       0.10312164 
H      -2.97389888       0.44380687      -0.94443565       0.34634030       0.03955294      -0.24647622 
O      -0.12774826       0.23550147       1.07291854       0.42619788      -0.49974538      -0.81301491 
H      -0.28261684      -0.26098287       0.22405775       0.11739180       0.31021569      -0.08086834 
H       0.14880066       1.16356417       0.79170119       0.31990576       0.26120757       0.03098129 
O      -2.81165443       1.26858225       1.14172644      -0.12415583       0.90293859       0.18612851 
H      -2.15506206       1.97238239       1.07576180       0.06212385      -0.28226783       0.09058449 
H      -2.43512847       0.65169820       1.75270590      -0.17769927      -0.08664972      -0.16591666 
O      -0.26347228       0.81240635      -2.17628978      -0.61666261      -0.33427260      -0.11515402 
H       0.46327261       1.21330060      -2.66785116       0.02244589      -0.19655786       0.04525016 
H      -0.06651823      -0.13773716      -2.13331688      -0.04877997       0.06486563       0.02548945 
24
Properties=species:S:1:pos:R:3:momenta:R:3 pbc="F F F" energy=-16614.327033024587
O       2.58941551      -1.14053947       0.23981479      -0.30894060       0.47817167      -0.41562878 
H       1.80746038      -1.61041798      -0.19885888       0.35726773      -0.26147012      -0.08638324 
H       2.50542514      -1.17912304       1.19723369       0.03329015       0.05924478      -0.01142499 
O       2.26270455       1.43448394      -0.78396953      -0.42939458      -1.18393660      -0.35466276 
H       2.75349110       0.59868964      -0.65483333       0.21492715      -0.09407226      -0.00603381 
H       2.90401268       1.99969013      -1.30781170       0.12624864       0.00689423       0.07056714 
O      -0.83904220      -1.66482541      -0.78104878      -0.51809209      -0.77983951       0.17105033 
H      -1.74757904      -1.25044066      -0.96276669       0.04943791       0.03578883       0.06125595 
H      -0.65937696      -2.26512149      -1.56010890      -0.20500423       0.09404407      -0.13477319 
O       1.81959064      -1.15892339       3.17787042      -0.04780523       0.16083416       0.45527247 
H       2.05890500      -0.22227247       3.15532108       0.25015878       0.58645630      -0.18078788 
H       0.88668439      -1.13768457       2.87825098       0.31407654      -0.05272220      -0.12086765 
O      -2.87151611      -0.06006852      -1.84685300      -0.42618318      -0.23062174      -0.03836881 
H      -2.38817427       0.36924898      -2.57386447       0.09660477      -0.26737827       0.05979011 
H      -3.19660393       0.67235969      -1.32211997      -0.04139716       0.32530181       0.30052997 
O       0.15193757       0.39118629       1.18566807       0.64630238       1.08518899       0.38051351 
H      -0.48967819      -0.05159168       0.69694418       0.17598339      -0.19705691       0.13410699 
H       0.72283308       0.82081105       0.48731688      -0.14016078      -0.10443891       0.07259072 
O      -2.88806454       1.49597040       1.19264211      -0.80079956       0.14648950      -0.00245870 
H      -2.06854829       1.31525279       1.64244269       0.00239383      -0.09996135       0.01963135 
H      -3.33049447       0.65289639       1.04237311      -0.17689807      -0.00097072       0.03829992 
O      -0.22991156       0.70887773      -2.31563102       0.84470554       0.07854933      -0.83667714 
H       0.55773547       1.16814503      -1.95506945       0.02334438       0.29288987       0.29355230 
H      -0.26854064      -0.04290328      -1.65680645      -0.04006573      -0.07738494       0.13090618 
24
Properties=species:S:1:pos:R:3:momenta:R:3 pbc="F F F" energy=-16613.949431231154
O       2.63567680      -1.14160633       0.16958605       0.83905265      -0.61838226       0.19195634 
H       2.55555579      -1.90607507      -0.33982721      -0.03917008      -0.27400428       0.24017330 
H       2.45223376      -1.35338557       1.09630324      -0.14203382       0.01982605       0.02557640 
O       2.19891809       1.16459631      -0.95815811       0.49458955       0.32880711      -0.60116306 
H       2.12740850       0.23983256      -0.72062380      -0.17223641      -0.00358440      -0.15033422 
H       2.82414836       1.46370764      -0.33733958      -0.26191234      -0.05325016      -0.20808265 
O      -1.04747198      -1.58874510      -0.79512685      -0.20335720       0.74267088       0.19151869 
H      -1.82175899      -1.10339346      -1.26958620      -0.08593763       0.06931205      -0.11553044 
H      -0.83390946      -2.27772981      -1.37211511      -0.15403472      -0.00797280      -0.09948191 
O       2.00180945      -0.84585715       3.22582120       0.83268641       1.04142410       0.67165967 
H       2.33581976      -0.09168096       3.73471777      -0.02799463      -0.15032131       0.08026156 
H       1.05569364      -0.86780421       3.24836574      -0.11117688       0.12768448      -0.11338428 
O      -2.95352460      -0.04811232      -1.70760715      -0.29299047       0.05023242       0.74896036 
H      -2.46100292       0.32500861      -2.46825060      -0.05276735       0.28979972       0.07146196 
H      -3.19367450       0.57931079      -0.96033399      -0.06835773      -0.24157977      -0.00071333 
O       0.33545557       0.32045426       1.25985062       0.87996196      -0.78715958      -0.14009234 
H      -0.18171355      -0.28324643       0.62178843      -0.31156601      -0.05544724      -0.22733019 
H       0.74874533       0.98043877       0.77690310      -0.22913582      -0.22688555       0.19724033 
O      -3.09876064       1.36421437       1.10712148      -0.41486056      -0.91874278      -0.79181861 
H      -2.25839461       1.03740494       1.53483883      -0.12345179      -0.13346946      -0.04058698 
H      -3.78938223       0.82606759       1.53868993       0.15400064      -0.12690380       0.21847583 
O      -0.09544502       0.85083476      -2.34928088      -0.31343070       0.88451905      -0.14408228 
H       0.83387934       1.17078350      -2.43492813      -0.14633322      -0.08697219      -0.08904974 
H      -0.05315962      -0.00666630      -1.89525449      -0.04954386       0.13039972       0.08436560 
24
Properties=species:S:1:pos:R:3:momenta:R:3 pbc="F F F" energy=-16614.2027764358
O       2.72280309      -1.48808699       0.15035305      -0.57930169      -0.98784064       0.12268833 
H       2.71143771      -2.05806721       1.01284940      -0.00338887      -0.15514807       0.26577147 
H       2.96172384      -0.65426022       0.58979097       0.16404760      -0.14751911      -0.16915029 
O       2.34607090       1.09941751      -0.82944722       0.94699047      -0.13836205       1.53064190 
H       2.62380736       0.19539242      -1.00955638       0.03643372      -0.10184228      -0.10016976 
H       2.80064319       1.73647395      -1.43034597      -0.01630853      -0.03343111      -0.49445837 
O      -1.06668809      -1.28875996      -0.75931531       0.55233607       0.14938849      -0.25256617 
H      -1.97654352      -0.99195289      -0.91306901      -0.45462692       0.23394422       0.11558460 
H      -1.14753034      -2.25099754      -0.93445139      -0.04377348       0.03325375       0.00967848 
O       2.22998908      -0.78954591       3.31664587       0.57420411       0.72260531      -0.55093245 
H       1.99759006      -0.47055594       4.16723313      -0.03374737      -0.16192678       0.19109481 
H       1.59323347      -0.35590746       2.71071791      -0.24383380      -0.27989461      -0.16540866 
O      -3.18069498       0.28699467      -1.49354295      -0.80778249       0.25116520       0.22148584 
H      -2.86306586       0.99770523      -2.09119908      -0.20830338       0.11879701       0.10261396 
H      -3.50820441       0.73069671      -0.73371956       0.12481867       0.11173835      -0.19138160 
O       0.39169309       0.21616970       1.10611360       0.27492621       0.57581088      -0.35125323 
H      -0.00775724      -0.61434030       0.64352527      -0.14493745       0.11149488      -0.14726559 
H       0.71038142       0.59436192       0.29538545       0.08439897      -0.03390187      -0.23227671 
O      -3.11037423       1.01814977       0.88253101       0.49572433      -0.25628283       0.77670900 
H      -2.18239109       1.02239264       1.03297689      -0.11868427      -0.11467998      -0.17618564 
H      -3.54308834       1.08893816       1.74038953       0.11848252      -0.00235293      -0.12911331 
O      -0.35198181       0.93268178      -2.41288427      -1.12249427       0.01688463      -0.38653989 
H       0.58025530       1.12216363      -2.32172913       0.23808347       0.07703581       0.07522048 
H      -0.47602125       0.04930207      -2.13635339       0.16673635       0.01106375      -0.06478722 
24
Properties=species:S:1:pos:R:3:momenta:R:3 pbc="F F F" energy=-16614.51187720101
O       2.73664734      -1.84295969       0.24543829      -0.47103032      -1.39520325       0.53675480 
H       1.87284799      -2.28171677       0.19937718       0.18705153       0.40269307      -0.25126117 
H       3.13429839      -1.78495954       1.11166236       0.00985976      -0.07240009       0.15452551 
O       2.61709771       0.95147675      -0.74965288       0.52904274      -0.62669136      -0.53230887 
H       2.88253170       0.01352130      -0.48466637       0.48177367      -0.03065121       0.13442342 
H       2.89403818       1.09735214      -1.67470021       0.20208113      -0.27164922       0.35625353 
O      -1.19116714      -1.08959068      -0.89883449      -1.22966187      -0.35574260      -0.79436071 
H      -2.11298114      -0.76981594      -0.95016020       0.52603724       0.11895040       0.01904528 
H      -1.25449713      -2.05508309      -0.88490620       0.04382086      -0.11030158       0.00607598 
O       2.22058723      -0.72283402       3.15222999       0.47472145      -0.20311876      -0.76240585 
H       2.04880025      -0.69418316       4.10875933       0.01986104       0.09327714       0.03053131 
H       1.55641809      -0.18004177       2.70483372      -0.09647610       0.12076814       0.14935226 
O      -3.29772602       0.34393113      -1.61957714      -0.03503591       0.51925528      -0.48068119 
H      -2.80387278       0.97470105      -2.15234365       0.02988123      -0.23457447      -0.40711550 
H      -3.62378916       0.81299461      -0.87220951      -0.15584886       0.05550163       0.35425771 
O       0.32032081       0.34905523       1.00120831      -0.10904805       0.70053545      -0.36069636 
H       0.12592732      -0.17403921       0.14438640      -0.41365223       0.05473293       0.37377566 
H       1.15731718       0.80596425       0.76862281      -0.15366129       0.06503727       0.13566248 
O      -2.97129304       1.13101390       1.33746732       0.21942956       1.12417760       1.74555391 
H      -2.00878180       0.94157881       1.27438090       0.36339352      -0.05811621      -0.02247078 
H      -3.27043567       1.17693201       2.24106265      -0.13225651       0.10151924       0.14203234 
O      -0.46383701       0.92046680      -2.54729976      -0.06650334       0.30085291      -0.74673341 
H       0.25043464       1.39028234      -2.04783237      -0.15982146      -0.11694544       0.17003409 
H      -0.41209432       0.01808824      -2.23728781      -0.06395778      -0.18190687       0.04975556 
24
Properties=species:S:1:pos:R:3:momenta:R:3 pbc="F F F" energy=-16613.781284851062
O       2.67603815      -2.21830088       0.40694938      -0.14224847      -1.61094523       0.47561347 
H       2.32134018      -1.52655744      -0.15442592      -0.09924565       0.16267613       0.11657700 
H       2.36948712      -2.08944335       1.32540412      -0.11442252       0.23792542      -0.16272858 
O       2.66683509       0.55127881      -0.86300691      -0.52954621      -2.00956506       0.23813655 
H       3.17733697       0.48331066       0.00923409       0.08878111       0.22554235      -0.15106696 
H       3.43065461       0.39026673      -1.40023446       0.18322844      -0.17156130      -0.20195611 
O      -1.30818866      -1.15493845      -0.96180361       0.30775587      -0.19316163       0.67593866 
H      -2.20127031      -0.69685865      -1.27112665       0.01795105       0.05970135      -0.14533676 
H      -1.43112585      -1.99106874      -0.60415269      -0.01299299       0.18500076       0.01025211 
O       2.34532798      -0.65587244       2.89678312      -0.35723244       0.32090040      -1.16471004 
H       2.34394641      -0.14548047       3.71631466       0.10272368      -0.08528239      -0.26139077 
H       1.74372232      -0.15969993       2.29986842       0.01242681       0.06131144      -0.04865589 
O      -3.18451439       0.59618658      -1.69133819       0.70580538       1.18030815      -0.63884465 
H      -2.53123307       0.94449095      -2.31430672       0.44178733       0.02721496       0.08635703 
H      -3.13203312       1.07821757      -0.81924913      -0.03911569       0.02378009       0.01344389 
O      -0.00697905       0.60258977       1.00307805      -1.02639084       0.65492998       0.49734968 
H      -0.66970601      -0.09175690       0.92573575       0.07306653      -0.05804002      -0.34399765 
H       0.61058687       0.73225153       0.28211059      -0.03836265       0.15046475      -0.19860969 
O      -2.69204382       1.30968849       1.80277348       1.22562546       1.11848730       1.37972612 
H      -1.71692042       1.50960436       1.63312800      -0.17706904       0.16250320       0.17918363 
H      -3.06815267       1.98147288       2.41028852       0.24964561       0.03845201      -0.11055540 
O      -0.55427132       0.85892986      -2.68301037      -0.91121165      -0.47372482      -0.16591795 
H      -0.11289241       1.35756610      -2.04208960      -0.00031889      -0.04956181      -0.09157387 
H      -0.24640224      -0.08810123      -2.57999548       0.03935977       0.04264398       0.01276617 
24
Properties=species:S:1:pos:R:3:momenta:R:3 pbc="F F F" energy=-16614.160432085857
O       2.69567675      -2.51738007       0.56608540       0.33308341      -0.60534653       0.98364609 
H       2.19926776      -1.96018706      -0.08081007      -0.10614759      -0.11305306      -0.04809376 
H       2.70732811      -1.93169001       1.31913587      -0.20605133      -0.06491692      -0.03673253 
O       2.63577047       0.17236223      -0.73935274       0.63469117      -0.37827650      -0.22081505 
H       3.30689477       0.33463311      -0.12651737      -0.19949883      -0.19937018       0.21880634 
H       3.04181331      -0.30193751      -1.49729124      -0.41835964      -0.13359728       0.18476634 
O      -1.24135535      -1.12820159      -0.77889903       0.34766728       0.34527769       0.11771063 
H      -2.05717868      -0.60087545      -1.02077966      -0.41972052       0.00562398      -0.10767003 
H      -1.55218459      -2.03226936      -0.63304315      -0.07785547      -0.02803339      -0.01465533 
O       2.26054574      -0.51412645       2.55216799      -0.39820812       0.19617892      -0.51277478 
H       2.65199119      -0.44415200       3.38918667      -0.08899476      -0.04694480       0.18461527 
H       1.33637215      -0.35224129       2.64081289      -0.11178647       0.02989027      -0.17910930 
O      -3.10056175       0.71785654      -1.78929609      -0.62982171      -0.51896643       0.75709988 
H      -2.75154693       1.17714021      -2.57083045      -0.05266974       0.08130177      -0.21266519 
H      -3.19802112       1.38129966      -1.08274898      -0.05961131       0.13605715      -0.12753653 
O      -0.13730294       0.65761599       0.89336688       0.21223793       0.30970685      -0.37565722 
H      -0.46662280      -0.11479701       0.43335401       0.11620270       0.10233245      -0.15106038 
H       0.78367009       0.63106470       0.51283604      -0.17354979      -0.19143127       0.18534485 
O      -2.56999336       1.63719492       1.93305532       0.34437451       0.53321633      -0.11701598 
H      -1.73153602       1.17589545       1.77020295      -0.25705469       0.07965375      -0.17942542 
H      -2.23309052       2.43749178       2.28335919       0.33707157       0.12718038      -0.01781874 
O      -0.65776930       0.92858533      -2.66746747       0.79002305       0.24078882      -0.19444820 
H       0.31341532       1.09960525      -2.74749494       0.18562339      -0.14803494      -0.17136198 
H      -0.55545365       0.16794594      -2.11305266      -0.10164505       0.24076291       0.03485103 
24
Properties=species:S:1:pos:R:3:momenta:R:3 pbc="F F F" energy=-16614.107360763646
O       2.67354553      -2.66228482       0.84354897      -0.34294298      -0.15394332       0.27895802 
H       1.82635291      -3.10344972       0.70304424       0.24336665      -0.19294006       0.42701161 
H       2.53923972      -2.01026691       1.51415743       0.02479805       0.10570388       0.03754129 
O       2.58451863       0.10474107      -0.60311369      -0.65651690       0.13501036       0.54938899 
H       2.81562423      -0.65903939       0.01787750       0.07495072      -0.19276104      -0.08533472 
H       2.89335840      -0.13451313      -1.47026806       0.21936065       0.17596889      -0.00763145 
O      -1.35564596      -1.09106536      -0.87502059       0.59335382      -0.29778799       0.55229137 
H      -2.11805087      -0.55117142      -0.91918167      -0.21172850       0.03841595      -0.06766365 
H      -1.80012862      -1.87983386      -0.60290216      -0.15871907      -0.01545894      -0.03261500 
O       2.13259534      -0.54116719       2.43661811      -0.61986708      -0.22562646      -0.54542645 
H       1.76792518      -0.41207222       3.34090985      -0.10436646       0.08255856      -0.32642368 
H       1.73986121       0.15997605       1.91404150       0.00452346       0.15797717       0.01934694 
O      -3.26986133       0.57164282      -1.63069776      -0.05369117      -0.49725410       0.57682018 
H      -2.60548576       0.95302727      -2.32607864      -0.18784694       0.19750656       0.08080395 
H      -3.38656151       1.27549718      -0.99818754      -0.17250037      -0.16098930      -0.16488296 
O       0.05575996       0.72437511       0.71190585       0.17052179       0.01302656      -1.20850451 
H      -0.29195388      -0.05567979       0.29014953       0.08314004      -0.23766845       0.25093377 
H       0.23510358       1.28085336      -0.01484609      -0.02280708      -0.00543511      -0.01550840 
O      -2.48028470       2.02560111       1.86829179       0.63282714       1.46456259      -0.10399503 
H      -1.71281124       1.58112560       1.46802986       0.18090844       0.05471892      -0.02310215 
H      -2.31012792       1.97610904       2.82692183      -0.29778304      -0.03057113      -0.04456804 
O      -0.33175020       0.88666719      -2.77432673       0.91206199      -0.05941631      -0.16932416 
H       0.34767078       0.79090283      -3.39203734      -0.27671467       0.06998788      -0.15472229 
H      -0.11091766       0.43008047      -1.99507660      -0.03432849      -0.42558511       0.17660635 
24
Properties=species:S:1:pos:R:3:momenta:R:3 pbc="F F F" energy=-16613.93815857065
O       2.55137985      -2.63844226       0.94681153      -0.18257650      -0.18690911      -0.25887197 
H       2.85175392      -3.46080078       1.32940453       0.29126917      -0.11207532      -0.04316333 
H       2.32250175      -2.07113651       1.70455162      -0.42111831       0.03944739       0.06052131 
O       2.39616878       0.06987468      -0.53141489      -0.33888062       0.23437342       0.55310624 
H       2.56128651      -0.89247033      -0.41863112      -0.11234631       0.06849556       0.05353784 
H       3.26242269       0.46607271      -0.49110502      -0.07526572      -0.12033888       0.25653763 
O      -1.41866950      -1.26572586      -0.63788500      -0.33624903      -0.23664455       0.63217859 
H      -2.03507931      -0.55047909      -0.82579545      -0.20917674      -0.00140421      -0.33177487 
H      -1.96129052      -2.08172025      -0.57341414       0.03355507      -0.11615155       0.09185153 
O       2.09681486      -0.44745520       2.40273584      -0.39908861       0.56012033      -0.15003093 
H       1.27075357      -0.13272466       2.76080677      -0.12209390       0.07851777       0.13181968 
H       2.14035125      -0.01030005       1.53847159       0.31820812       0.14904807      -0.31004344 
O      -3.24877258       0.63314797      -1.54899349       0.91101719       0.88732836       0.09575672 
H      -2.91834244       1.39319855      -1.92326503      -0.14718008      -0.31872625       0.02511388 
H      -3.30244474       0.79865697      -0.63118636      -0.09067685       0.19081642       0.34211420 
O      -0.03661127       0.68591755       0.60028900      -0.45393249      -0.44604890       0.64125596 
H      -0.58869698       0.17646063       0.00477023      -0.03046132       0.01689616      -0.11853070 
H       0.83185589       0.90147379       0.17100576       0.09358988      -0.06264015      -0.00645296 
O      -2.26103403       2.24830247       1.68054611       0.79546350      -0.27197673      -1.10262471 
H      -1.37017188       2.14596226       1.33576824       0.16834297       0.11437282      -0.13175350 
H      -2.47557076       1.36436189       1.80397836       0.06565018      -0.10769185      -0.12081940 
O      -0.10305139       0.79980003      -2.87704588       0.24435299      -0.22261304      -0.46440336 
H       0.27033864       0.58800402      -3.75696103       0.07074129      -0.12649281       0.07530294 
H      -0.51230735      -0.05500217      -2.58983965      -0.07314389      -0.00970293       0.07937265 
24
Properties=species:S:1:pos:R:3:momenta:R:3 pbc="F F F" energy=-16613.882992086386
O       2.47561430      -2.70296535       1.00136952       0.72858908       0.27774346      -0.05586922 
H       3.11793654      -3.26976254       1.45056154      -0.18747501       0.16859570      -0.09811563 
H       2.45626887      -1.77225393       1.31713479      -0.10937636       0.02550440       0.22073005 
O       2.45092350      -0.02369353      -0.46283448       0.04257823      -1.08362000      -0.15500180 
H       2.22169965      -0.93498420      -0.47072255      -0.00063265      -0.05659045      -0.08223773 
H       3.43475838       0.06604158      -0.51382743      -0.08480064       0.12194386      -0.01924255 
O      -1.43711444      -1.24788653      -0.52144951       0.70889692      -0.54933071      -0.00065246 
H      -2.37580323      -1.00559477      -0.78845345       0.00061349       0.19438709       0.20754272 
H      -1.24892494      -2.13909710      -0.75049500      -0.21396394       0.21952207      -0.29593932 
O       1.91832949      -0.17148057       2.40046354      -1.11478932      -0.00263696       0.70040919 
H       1.00077896      -0.21012592       2.72836956       0.07345125       0.04239188      -0.21916319 
H       1.95623647       0.51646178       1.73048231      -0.10617851      -0.04857475      -0.11373455 
O      -3.19454630       0.67925582      -1.50451871      -0.47999444      -0.01274815       0.60549605 
H      -2.38010198       0.84831993      -1.97649867       0.55884049      -0.01838588      -0.28800097 
H      -3.12003743       1.23668414      -0.60902016       0.24827922      -0.05675078       0.14564053 
O      -0.06979335       0.76523006       0.76234013       0.32134160       0.20479914      -0.07006928 
H      -0.69068909       0.10526819       0.34347057       0.19008561      -0.19892515      -0.14432465 
H       0.46894795       1.08147467       0.02969629      -0.16083597       0.10221968       0.30588905 
O      -2.11919619       2.10647135       1.26010330      -0.28927566       0.17908096      -1.10455655 
H      -1.29173917       1.76386852       0.92794189      -0.02995339       0.03279918       0.05973964 
H      -1.95837377       2.18477744       2.24293128      -0.22179589       0.43953681      -0.08632598 
O      -0.16840160       0.62458212      -2.93887732       0.00124140      -0.09010049       0.60377318 
H       0.57458059       0.73071253      -3.50667426      -0.00028185       0.13385308      -0.04824152 
H       0.09296205       0.26510814      -2.10610962       0.12543631      -0.02471399      -0.06774501 
24
Properties=species:S:1:pos:R:3:momenta:R:3 pbc="F F F" energy=-16613.78532851394
O       2.59210925      -2.40751012       0.95876320       0.22520747       0.97407825      -0.89116718 
H       2.37220758      -3.29821305       0.79270947      -0.45926120       0.02233925      -0.01604027 
H       1.95594841      -2.23219210       1.71409704      -0.00946929      -0.12038565      -0.10978012 
O       2.32183525      -0.22912863      -0.46182580      -0.65802635      -0.14833359      -0.29090122 
H       2.33735664      -1.16963534      -0.23682107      -0.03897933      -0.15739801       0.08027867 
H       3.16620814       0.05206553      -0.69371259       0.01762908      -0.13100192      -0.14739319 
O      -1.39871047      -1.27094962      -0.50327602       0.44791564      -0.12687337       0.47737727 
H      -2.00750836      -0.54764480      -0.18977618      -0.12404507      -0.19218277      -0.09563470 
H      -1.64323354      -1.42092714      -1.40874253      -0.06852635      -0.02351825      -0.15024078 
O       1.82136291      -0.40644740       2.59876335       0.40724848      -1.21966861       0.86975542 
H       1.24874262       0.13254262       2.06849680       0.09075069       0.05753227      -0.23422595 
H       2.65051904      -0.30832377       2.08956353       0.11111453      -0.16955454       0.37482138 
O      -3.14557829       0.74233235      -1.40820666       0.05093854       1.42630829      -0.07845492 
H      -2.40950231       0.95191160      -2.16022146       0.12381042      -0.10231591      -0.09004896 
H      -3.39019292       1.63532905      -0.99965560      -0.06076780      -0.47081112      -0.24963957 
O       0.13212918       0.62507025       0.66420892       0.04551623       0.23873937       0.28365960 
H      -0.19818775      -0.20150083       0.22302130      -0.29586859       0.13184277       0.32731503 
H       0.51197016       1.26911980       0.06056174       0.20339456       0.07077880      -0.20078472 
O      -2.43317898       2.40153801       1.01590666      -0.74382390       0.75575691      -0.86852011 
H      -1.76105184       1.66264405       0.97908114      -0.04633078       0.09062593      -0.11705062 
H      -1.98455934       3.20218626       0.98051613      -0.10992607      -0.01933326      -0.17498130 
O      -0.01587028       0.49052717      -2.70703408       0.64752024      -0.77358870       1.25368812 
H       0.39505268       0.97595539      -3.47672714       0.17916966      -0.04076781      -0.00403950 
H       0.72453982       0.09812254      -2.24428693       0.06480920      -0.07226832       0.05200762 
24
Properties=species:S:1:pos:R:3:momenta:R:3 pbc="F F F" energy=-16614.215459805167
O       2.49953269      -2.43086373       0.80897572      -0.35245463      -0.78639742      -0.06074850 
H       1.57933172      -2.58749095       1.15830001       0.05001639      -0.02736688       0.15765392 
H       2.89903611      -1.99489836       1.60619697       0.41764521       0.07239372      -0.33891928 
O       2.22918588      -0.25273044      -0.73339000      -0.09581492      -0.49002527      -1.48136355 
H       2.41219171      -1.10792052      -0.39461144      -0.19190581       0.04516157      -0.25037483 
H       2.90318223      -0.12330901      -1.45603045      -0.09730223       0.04614985      -0.05377140 
O      -1.56393779      -1.31858986      -0.48426978      -1.22500751       0.69694317      -0.08869774 
H      -2.30394406      -0.73578143      -0.88210872       0.02671340      -0.04708452       0.10460767 
H      -0.77596149      -0.92338736      -0.93744950      -0.15508823      -0.13468533      -0.05442079 
O       2.01968357      -0.60738700       2.77411219       0.28002756       0.79627167       1.59718379 
H       1.13868112      -0.53622896       2.38780250      -0.18257199      -0.32477096      -0.36633508 
H       1.82982606      -0.40457181       3.67567293      -0.18118191      -0.14686007       0.05199240 
O      -2.95031709       0.98777711      -1.53874273       0.90929626       0.14445806       0.19352115 
H      -2.10892745       1.15942165      -1.88547713      -0.07000250       0.07979428       0.18008399 
H      -3.05284373       1.29839981      -0.66427490      -0.01670795       0.33042599      -0.43047933 
O       0.05203854       0.74938139       0.89112127      -0.26229195       0.51970976       1.08173168 
H      -0.54461883       0.03179705       0.64773812       0.40665347       0.24765715      -0.32025177 
H       0.93472512       0.61384991       0.48928968      -0.26604195       0.00625437       0.18956129 
O      -2.56785611       2.37535206       0.74640018       0.08050944      -1.20260070      -0.35235627 
H      -1.67891383       1.95027633       0.94255885      -0.03894749       0.34495573      -0.08182447 
H      -2.41732473       3.34408762       0.66699751       0.09824708      -0.00573016      -0.06560480 
O       0.13965521       0.43240206      -2.49595717       0.98280463      -0.38987107       0.46632037 
H       0.73788768       0.52278557      -3.18886551      -0.24306463      -0.04801078      -0.00592624 
H       0.67173775       0.45456564      -1.66703098       0.12647026       0.27322784      -0.07158224 
24
Properties=species:S:1:pos:R:3:momenta:R:3 pbc="F F F" energy=-16613.89584886031
O       2.50165461      -2.57037600       0.60175657       0.36168811      -0.97523911      -0.23127367 
H       2.33767891      -2.81285435       1.49335804      -0.09991309       0.14236485      -0.15547851 
H       3.28019893      -2.04389992       0.61375081       0.16523439       0.13275516      -0.09590245 
O       2.31638329      -0.39517043      -1.03307892       0.55008832      -0.68610561      -0.02594230 
H       2.01341300      -0.90555198      -0.29404982       0.24333471       0.15679745       0.05980205 
H       3.17201624      -0.64811839      -1.25574296       0.14924335      -0.04319814       0.02138274 
O      -1.78264461      -1.10420515      -0.49397574      -0.75759846       0.83469372       0.84147646 
H      -2.29131469      -0.30000298      -0.54933699       0.11949914      -0.17311431      -0.05935475 
H      -1.85296353      -1.48354780      -1.34289330      -0.00207939      -0.16686695      -0.02322911 
O       1.97332768      -0.54318143       3.14014084      -0.18531026       0.39236881       0.61887694 
H       1.49573680       0.05677715       2.47881695       0.01032379       0.19235828      -0.12590378 
H       1.45921738      -0.38422531       3.97822085       0.17519968      -0.13961266       0.19604621 
O      -2.79497749       1.06164253      -1.70802796      -0.34549738      -0.32391667      -1.63665466 
H      -1.85506801       0.97658487      -1.94748836       0.20459715       0.12455983      -0.23754308 
H      -2.74557102       1.58539636      -0.93121836       0.09430685       0.39456529       0.00139206 
O      -0.06403605       0.87872124       1.15161523      -0.25412444      -0.16362671       0.38259063 
H      -0.28363733       0.17564002       0.53869054       0.03191244       0.04868284       0.40113434 
H       0.65780838       1.27608144       0.69234588      -0.17843052       0.38548205      -0.23498109 
O      -2.52503546       2.38604413       0.71255004       0.36264744       0.79912107       0.95220558 
H      -1.83708231       1.86841932       1.10991130      -0.20972643      -0.01691578      -0.13504723 
H      -2.60252534       2.98605573       1.44768780      -0.04219168      -0.07750973      -0.03681750 
O       0.23225411       0.27899928      -2.42820364      -0.40462072      -0.64903803      -0.30141183 
H       0.35961742      -0.19513668      -3.27086956       0.04150789      -0.32083464      -0.04124423 
H       0.93334636      -0.09683189      -1.85816289      -0.03009088       0.13222899      -0.13412282 
24
Properties=species:S:1:pos:R:3:momenta:R:3 pbc="F F F" energy=-16614.055882361667
O       2.78216978      -2.85256116       0.46524837       0.49388598      -0.84016113      -1.03377831 
H       2.05233154      -2.51062308       1.02376332       0.03670837       0.10776469       0.13971748 
H       3.55705974      -2.97695548       1.04432181      -0.18340302      -0.16417836       0.06286865 
O       2.51288330      -0.47948655      -1.12220325       0.30898062       0.14504041      -1.28202415 
H       2.47475883      -1.38482619      -0.85013516       0.27515776      -0.25039884       0.13414444 
H       3.29870289      -0.45913483      -1.71090222       0.02169804       0.02727779       0.03704228 
O      -1.80012101      -0.92567157      -0.23709630       0.81420404       1.33205363       0.47612096 
H      -2.21682274      -0.32743130      -0.90400358       0.05531163      -0.13508646       0.19731666 
H      -1.22154430      -1.59515325      -0.69724416       0.00717833      -0.03035799      -0.05580372 
O       1.77665513      -0.29036962       3.24843887      -0.39646929       0.49849036       0.61986657 
H       1.34178252       0.32275770       2.60473036       0.17755738      -0.08500984       0.10600939 
H       1.84507422       0.10590046       4.07625770       0.01230957       0.25679322       0.12406174 
O      -2.78709212       0.98515556      -2.11715450      -0.00341570      -0.52460192      -0.66608172 
H      -1.85013293       1.06752259      -2.42127230      -0.03117107      -0.16526857      -0.05687554 
H      -2.91580307       1.60585803      -1.35579672      -0.13016555       0.01682663       0.06671738 
O      -0.13338149       0.78662229       1.30232575      -0.92522609      -0.57267443       0.10172104 
H      -0.79117817       0.13636326       1.37146410      -0.20930725       0.18395578      -0.09469175 
H       0.19687543       0.75867750       0.37626255       0.28740572      -0.22683599       0.09789448 
O      -2.46605709       2.56995387       1.05901081       0.02176136       0.75702353       0.70105293 
H      -1.74842186       2.01915699       1.26335074       0.36442017       0.12623035       0.15482536 
H      -2.85706156       2.93718587       1.88337228      -0.17577251       0.16649515       0.10527730 
O       0.01834659       0.23581371      -2.66756111      -0.62236196      -0.90536470       0.17035637 
H      -0.43552917      -0.61441404      -2.50935762      -0.15526485       0.14982668      -0.06067462 
H       0.77309546       0.38291641      -2.10501243      -0.04402167       0.13216001      -0.04506322 
24
Properties=species:S:1:pos:R:3:momenta:R:3 pbc="F F F" energy=-16613.99274803336
O       2.83982050      -2.89215139       0.27088305      -0.24350388       0.31313082      -0.29129547 
H       2.43474252      -2.50423588       1.07201535       0.28831581       0.07769051      -0.26996659 
H       2.97403993      -3.74871922       0.56873914      -0.24408560      -0.09884109      -0.16856185 
O       2.59167796      -0.38579623      -1.29321663       0.29236472       1.03892215      -0.07053730 
H       2.87499699      -1.32122511      -1.06341772      -0.29369887      -0.26706369       0.00894042 
H       3.31654325      -0.01201896      -1.78489529       0.26853398       0.19164617       0.03821473 
O      -1.71359114      -0.73521906      -0.19367434      -0.25893423       0.05028501      -0.21986723 
H      -2.09883076      -0.03880089      -0.76479742      -0.11362870      -0.24212215       0.11991941 
H      -1.39560897      -1.43723421      -0.71683711      -0.14015825       0.14751858      -0.06299966 
O       1.56253946      -0.12696692       3.48681694      -1.66124499       0.28732138      -0.05386814 
H       0.81237924      -0.57939756       3.14656735       0.11690708       0.17217626       0.02158343 
H       1.22311901       0.19244156       4.34583600      -0.03122861       0.03333355      -0.02649954 
O      -2.69580369       0.87413889      -2.19690631       1.14555946      -0.19331786      -0.17439741 
H      -1.77852923       0.67900328      -2.51225843      -0.09764223      -0.00127687      -0.01015581 
H      -2.72630008       1.78392139      -1.91170140      -0.05897123       0.06427096      -0.05914452 
O      -0.24213315       0.73018291       1.22856844       0.25137235       0.25036290      -0.04047970 
H      -0.46572581       0.00496438       0.68527233       0.43889351      -0.21914825       0.23802357 
H       0.69115454       0.94202131       1.17617113       0.02707735       0.03853305      -0.05004510 
O      -2.38397871       2.61777543       1.44786889       0.49654343      -0.05478422       1.45690654 
H      -1.79436261       1.91874823       1.08304101      -0.22334714      -0.23019514      -0.28116788 
H      -2.74671055       2.33180514       2.25136104       0.11772798      -0.16216699      -0.04987457 
O      -0.08769437       0.06489752      -2.75527934      -0.47062477      -1.06242265      -0.06213154 
H       0.03477420      -0.66645213      -3.33679124       0.44794134       0.00123964      -0.05054508 
H       0.66439726       0.05953041      -2.16514224      -0.05416851      -0.13509207       0.05794929 
24
Properties=species:S:1:pos:R:3:momenta:R:3 pbc="F F F" energy=-16613.866999946466
O       2.72888591      -2.77701852       0.14056875      -0.39913151       0.56895960      -0.26577422 
H       3.38240806      -2.88542935       0.80236839       0.06100844      -0.25852734      -0.12003514 
H       1.81456555      -2.86556553       0.48913508      -0.12198275       0.21359105      -0.03445487 
O       2.60270798      -0.20643070      -1.37227958      -0.19479580       0.44323950      -0.24737759 
H       2.17910349      -0.97349334      -0.93328609       0.18856789      -0.04170965      -0.06308562 
H       3.49114461      -0.07391559      -0.99122327      -0.08226164      -0.18922880       0.06071398 
O      -1.74266159      -0.86832382      -0.25220613       0.41315687      -0.63971933       1.05618784 
H      -2.52937672      -0.35807839      -0.34627640      -0.11187333      -0.08514767      -0.06934868 
H      -1.38457199      -1.01806238      -1.15797007      -0.03650206       0.09725339      -0.22757206 
O       1.09649373      -0.21770224       3.52289159      -1.34593092      -0.45842973       0.46813888 
H       0.93282714       0.31000386       2.76879942       0.03145722       0.01920349      -0.10770909 
H       1.53056178       0.28178890       4.17348847       0.15583137       0.07203770      -0.11118849 
O      -2.61943262       0.92006406      -2.10728096      -0.12426119       0.45136600       0.62747017 
H      -2.04780237       0.39030131      -2.65186699      -0.24324292       0.15599748      -0.07029502 
H      -2.40645195       1.84327410      -2.26954598      -0.01607022       0.03125185      -0.11794497 
O      -0.01111656       0.87537680       1.27750152       0.82008986       1.20628138      -0.85665924 
H      -0.69743330       0.42894572       0.76681440      -0.01639176      -0.35260235       0.03243139 
H       0.64997700       1.02823699       0.59071362       0.00233973      -0.02605349      -0.30416875 
O      -2.27119217       2.54323643       1.57368279       0.32540120      -0.35080448      -0.09544452 
H      -1.34958052       2.17166798       1.55476356       0.10187305       0.38482023       0.19543353 
H      -2.33002617       2.73413229       2.50330244      -0.03459714       0.18314369      -0.04109611 
O       0.05154105      -0.30753540      -2.79598190       0.69227959      -1.14447823       0.22693892 
H       0.94130926      -0.50563168      -3.15034156       0.01268902      -0.24080562      -0.07808780 
H       0.40864585       0.03558897      -1.94612326      -0.07765301      -0.03963868       0.14292747 
24
Properties=species:S:1:pos:R:3:momenta:R:3 pbc="F F F" energy=-16614.119497041025
O       2.78954321      -2.64904322       0.02662174       0.51885358       0.55472578      -0.61935321 
H       3.12507890      -3.56578910       0.22526024      -0.18526882      -0.06242451      -0.03425803 
H       2.15054713      -2.47376897       0.66119912       0.08855289      -0.02949602      -0.04790192 
O       2.38914829      -0.18496198      -1.41063562      -0.20018440       0.03558881       0.23447837 
H       2.51156212      -1.01360669      -0.89060958      -0.20597846       0.20857794       0.08706557 
H       2.80513331       0.39532932      -0.75897536      -0.54584432       0.27282276      -0.06383332 
O      -1.66612839      -0.82890439      -0.00047773       0.33032433       0.45042143       0.82986093 
H      -2.38496227      -0.29595347      -0.42833864      -0.09354928       0.06037745      -0.08756530 
H      -1.42143713      -1.42818843      -0.73156650       0.08384896       0.01473475       0.45917746 
O       0.93507012      -0.46437332       3.62340879       0.29071561      -0.66160459       0.51974771 
H       0.23547289      -0.08469664       3.04150308      -0.14373079      -0.00908837      -0.23933916 
H       1.59896960       0.25586192       3.43787340       0.08177192      -0.04771270      -0.09724405 
O      -2.56364243       1.08086549      -1.99213992       0.00058193       0.57629715       0.20276628 
H      -1.71262370       0.84687076      -2.34404197       0.29908401      -0.00132621       0.29418117 
H      -2.36277620       1.87341466      -1.44662922       0.05627376      -0.30823246       0.31403112 
O       0.09710629       1.06241448       1.01024074       0.12737501       0.32919440      -1.08950577 
H      -0.49994362       0.39407686       0.67740533       0.21081213      -0.34859199       0.04715113 
H       0.58095260       1.43440341       0.27980987       0.13593148       0.21301561       0.14974222 
O      -2.19538206       2.48168040       1.48519749       0.03218079      -0.43249288      -0.06511207 
H      -1.32590454       2.05619492       1.56417927       0.04846061       0.12838871      -0.42532187 
H      -2.49867437       2.77581075       2.33445679      -0.00719759       0.02302457       0.06038714 
O       0.09474417      -0.48276773      -2.74546742      -0.48150900      -0.54579929      -0.64602275 
H       0.15998870      -1.35254462      -3.16806480      -0.32513768      -0.26548466       0.21684344 
H       0.90596961      -0.11872688      -2.40708021      -0.11636667      -0.15491567       0.00002492 
24
Properties=species:S:1:pos:R:3:momenta:R:3 pbc="F F F" energy=-16614.250572655856
O       2.84936673      -2.51367318       0.07575382       0.20829084       0.44743363       0.05481326 
H       3.27052545      -3.26891644      -0.27693932       0.05207711       0.23532907       0.02204004 
H       2.76895563      -2.63429917       1.05700402       0.02354470       0.00507135       0.19286758 
O       2.33944125      -0.15891887      -1.41542956       0.73320832       0.18990411      -0.18076171 
H       2.93551801      -0.83581097      -1.10663420      -0.14295859      -0.06520499      -0.35155266 
H       1.86623881       0.21939503      -0.65719922      -0.11703131      -0.12010470       0.17188357 
O      -1.56873617      -0.84701766       0.11929857       0.07670853      -0.99870235       0.65646908 
H      -1.99735592      -0.44525219      -0.64828581       0.36549182       0.12911491      -0.14595045 
H      -1.41208727      -1.77462336      -0.00187537       0.13141823      -0.15946135      -0.10185219 
O       0.93920857      -0.45282890       3.60084912      -0.11203534       0.27280828      -0.92913331 
H       0.29764855      -0.11895328       2.92204748       0.08735647      -0.10770067       0.03313038 
H       1.66028645       0.11568007       3.58780827      -0.13968137       0.08068498       0.03332964 
O      -2.47189473       0.97560656      -1.77196408      -0.22241894      -0.91112574       1.06767921 
H      -1.68456601       1.01310287      -2.35726803       0.10240030      -0.04354671      -0.31301972 
H      -2.40593852       1.73291210      -1.18472045      -0.13127836       0.03115744      -0.26011720 
O       0.17182109       1.06832670       0.78865660       0.47128519       0.02409997       0.05564958 
H      -0.24375491       0.22146499       0.55455197       0.10652601       0.02710700      -0.38076537 
H      -0.02367658       1.67944730       0.07233816      -0.13853145      -0.01898794      -0.13147003 
O      -2.27100231       2.41806614       1.40374789      -0.31535263       0.14496537       0.32681161 
H      -1.66338596       1.69038482       1.49682501      -0.10814923       0.05914068       0.19970820 
H      -2.26571623       2.95588623       2.22108691      -0.08005629       0.01222957      -0.13670043 
O      -0.09279091      -0.42905245      -2.78593524      -0.93648675       0.70393235       0.29352280 
H      -0.34981779      -1.13524793      -3.40565684       0.34163434       0.15039183      -0.04375928 
H       0.87712398      -0.44022423      -2.51603407      -0.25596159      -0.08853609      -0.13282259 
24
Properties=species:S:1:pos:R:3:momenta:R:3 pbc="F F F" energy=-16613.757348352432
O       2.86500251      -2.31162233       0.14672543      -0.00950071       0.83652663       0.39122005 
H       3.73379870      -2.64263674       0.44767753       0.11601035       0.05344297       0.26092276 
H       2.45463672      -1.73086201       0.78525348      -0.08795670       0.01696053      -0.27878504 
O       2.20759264      -0.15271011      -1.50131606      -1.13429656       0.21371203      -0.70714091 
H       2.45776100      -0.92413099      -1.00574496      -0.00016167       0.07805605       0.34409323 
H       2.03426296       0.44416955      -0.74483598       0.05122500       0.05682307      -0.19767693 
O      -1.41008754      -1.01661895       0.07437810       0.29549927      -0.58829458       0.28960658 
H      -2.01881041      -0.52685787      -0.42515731      -0.07152859       0.12399930       0.12366702 
H      -1.04320791      -1.59694328      -0.62732832      -0.23869242       0.16453693       0.05316754 
O       1.00773502      -0.42070358       3.42001459       0.63471349       0.20816961      -0.45233558 
H       0.52178465      -0.62310580       2.65840992       0.08211696      -0.10292546      -0.07508944 
H       1.00370213       0.54729105       3.55181071       0.14466814       0.13307919      -0.05446047 
O      -2.47889519       0.66605192      -1.55860972      -0.05521796      -1.74642515       0.47334142 
H      -1.67026160       0.17857511      -1.99096028      -0.07808805      -0.23072813       0.06383799 
H      -2.40709663       1.62510572      -1.62821513       0.04438098       0.14624608      -0.16041132 
O       0.30651918       1.12067371       0.66203993       0.45703241       0.56347256      -0.67875182 
H      -0.23305745       0.46086113       0.16448678       0.06456398       0.01899247      -0.03538460 
H      -0.30774987       1.83425136       0.69481745       0.01019634       0.13090348       0.29505987 
O      -2.20981494       2.45425064       1.50643547       0.28628302      -0.32831146       0.22889536 
H      -2.02314065       1.58480812       1.82362284      -0.20829531      -0.12993981      -0.00342353 
H      -2.99663494       2.67807463       1.97081103      -0.15204271      -0.05855320      -0.07952619 
O      -0.30420375      -0.37930277      -2.76004439      -0.18894295       0.52934539       0.32363956 
H       0.26762341      -0.42548733      -3.47052348       0.03146930       0.14989280      -0.13127312 
H       0.45275458      -0.31319042      -2.04465950       0.00656440      -0.23898129       0.00680756 
24
Properties=species:S:1:pos:R:3:momenta:R:3 pbc="F F F" energy=-16614.089499324178
O       2.88253939      -2.17325008       0.24377380       0.20581686       0.24429889      -0.12633584 
H       3.81776650      -2.34792934       0.40865840       0.10609791      -0.08678746      -0.09363847 
H       2.39454410      -2.90415425       0.57711563       0.18767966      -0.51317375       0.01184588 
O       1.96532308      -0.19709005      -1.45847062      -0.28857360       0.73714004       0.85170059 
H       2.14614224      -1.03322534      -1.09812050       0.17953430      -0.39188386      -0.05259318 
H       1.68561739       0.39657496      -0.75083488       0.21675557       0.02155764      -0.13206271 
O      -1.25783202      -0.96795085       0.21975268       0.79992402       0.47151867       0.21482654 
H      -1.94394511      -0.62009694      -0.34992663      -0.18042425      -0.22110465      -0.19480007 
H      -0.77807863      -1.62374083      -0.23022035       0.13146194      -0.07985732       0.31598254 
O       1.08752548      -0.41819934       3.22462873       0.64426338      -0.41590101      -0.60134029 
H       0.27651299      -0.31099438       2.69809751      -0.10511011       0.16372982       0.03033184 
H       1.71036946       0.15489031       2.83498224       0.00245337      -0.29134783      -0.22500130 
O      -2.64411019       0.46283497      -1.66291455      -0.92968784       0.10513600      -0.11398192 
H      -1.81024547       0.13175732      -2.23132620       0.10449852       0.24036331      -0.58153456 
H      -2.29264171       1.28178686      -1.29658309      -0.12629840      -0.20600878       0.04436506 
O       0.45600837       1.34817919       0.47944180       0.11216945       0.09750184      -0.63126808 
H       0.00111243       0.46782371       0.44594333       0.11331729      -0.00867891       0.16202144 
H      -0.05394343       2.03503951       1.00184301      -0.03951288       0.28256920       0.05034055 
O      -2.18274993       2.22227965       1.66266423      -0.00572630      -0.11435324       0.56163674 
H      -2.51812010       1.34246468       1.40488607      -0.23655974      -0.07692877      -0.01959446 
H      -2.66430190       2.85302865       1.05479540       0.09141712      -0.10860244      -0.07214400 
O      -0.33514124      -0.25960138      -2.63722206      -1.20709319       0.21163124       0.35870155 
H      -0.07571904       0.25240794      -3.47056836      -0.00315218       0.11889175      -0.01844017 
H       0.52628245      -0.41332985      -2.14126964       0.22674911      -0.17971039       0.26098233 
24
Properties=species:S:1:pos:R:3:momenta:R:3 pbc="F F F" energy=-16613.48256383351
O       3.05467608      -2.10305222       0.25980627       0.70541529      -0.03074845       0.02507951 
H       3.98999552      -2.16922948      -0.00900197       0.03110015       0.17790002      -0.01215723 
H       2.91154850      -3.04037650       0.64315363      -0.14348253       0.17164657       0.10586618 
O       1.97547187      -0.08768679      -1.28585267      -0.50416470       0.60987514      -0.15480055 
H       2.35500007      -0.83231263      -0.72499764       0.04953564      -0.10143985       0.24413999 
H       1.70860738       0.66481429      -0.77933088      -0.03510407      -0.06582347       0.07998535 
O      -1.07403729      -0.86394179       0.32811022       1.19258761       0.34078131       0.25063435 
H      -1.74022559      -0.76127214      -0.36457776      -0.17237385      -0.13568318      -0.13452439 
H      -0.54683887      -1.63174193       0.03875593      -0.26565761       0.13224800       0.05220981 
O       1.20305265      -0.54756316       2.95445930      -0.35542351       0.04175834      -1.48032895 
H       0.56737429       0.05922878       3.25834905       0.24383007      -0.00610718       0.17444426 
H       1.19254462      -0.42912629       1.97172176      -0.04174927      -0.11374113      -0.35947212 
O      -3.03430552       0.47595744      -1.59609922      -1.28942904      -0.16119583       0.73620318 
H      -2.22725327      -0.11650057      -2.02271271       0.19745507      -0.14035197      -0.02421710 
H      -2.65332081       1.20832852      -1.11725666      -0.14975550       0.17587263      -0.13903882 
O       0.55737937       1.40739095       0.43651890       0.23020662       0.52481209       0.46870729 
H      -0.05765837       0.73446445       0.79924776       0.09148129       0.06357067       0.27663322 
H       0.08029571       2.21239718       0.55462474       0.05605763      -0.24014335       0.03842459 
O      -2.20477835       2.04408057       1.57708163      -0.07603433      -0.76966779      -0.77587151 
H      -2.99210458       1.51202533       1.36798620       0.11765956      -0.06691547       0.09935147 
H      -2.50731950       2.89421800       1.68001302      -0.04490423       0.12368746       0.11234356 
O      -0.48945194      -0.30226319      -2.64922698      -0.07402920      -0.38878162       0.49415681 
H      -0.17461041      -0.31579604      -3.51966288      -0.20725285      -0.16408569      -0.01927384 
H       0.25431932      -0.41760102      -2.17513106       0.44403177       0.02253276      -0.05849506 
24
Properties=species:S:1:pos:R:3:momenta:R:3 pbc="F F F" energy=-16613.565222821635
O       3.33465975      -2.19651434       0.19688059       0.82959281       0.18613659      -0.58546075 
H       4.24133409      -2.09742966       0.46726939      -0.11973886       0.09091662       0.11476813 
H       2.66877695      -1.73350209       0.63661114      -0.04116695       0.18366948      -0.25794376 
O       1.89011518       0.07336318      -1.23933354      -0.07297287       0.35550857       0.52444578 
H       2.36262665      -0.78592747      -0.85018302       0.07398367       0.09204675      -0.23947181 
H       1.79756826       0.60740180      -0.46163828       0.31489982      -0.13173005       0.02962794 
O      -1.06398313      -0.79834578       0.40613803      -0.42607217       0.74962064      -0.34808458 
H      -1.77767990      -0.41129119      -0.13546170      -0.33731053      -0.21459287       0.04041133 
H      -0.58111660      -1.31719990      -0.22862854       0.10206884      -0.21374815       0.02289107 
O       1.15004383      -0.74523274       2.56262772       0.01982524      -0.80010417      -0.91088437 
H       1.57114970       0.13672539       2.70055005       0.03024016      -0.06173381      -0.08783978 
H       0.26395555      -0.70812922       2.17904879       0.15079334       0.07137787       0.44538814 
O      -3.10758134       0.34578099      -1.48938365      -0.46853976      -0.76262737       0.41611463 
H      -2.24141347       0.40812980      -2.11223119      -0.07541844      -0.11115869      -0.07664669 
H      -3.75595217       0.67768938      -2.11727234       0.21264355      -0.34501677      -0.31519493 
O       0.53710550       1.52463624       0.75049482      -0.57418643       0.50979231       0.73067608 
H      -0.12306421       0.95375694       0.36675349       0.18765216      -0.04271940       0.18670841 
H       0.06021171       2.26581303       1.10600970      -0.01169555       0.21498001       0.08074072 
O      -2.24667045       2.02305317       1.28497969       0.10257089      -0.66192141      -0.66290730 
H      -1.79017705       1.18942857       1.27796842       0.27283881       0.07387951       0.05959454 
H      -2.97488584       2.02775375       2.01068127      -0.05012289       0.00712156      -0.04023596 
O      -0.48083975      -0.23314663      -2.46452990       0.30833973       0.66856354       0.83215702 
H      -0.22696160      -0.97143212      -3.07595067       0.02309750      -0.17060684       0.14156629 
H       0.27167755      -0.20477698      -1.89373273      -0.45132205       0.31234608      -0.10042016 
24
Properties=species:S:1:pos:R:3:momenta:R:3 pbc="F F F" energy=-16613.771088132162
O       3.34615839      -2.10009074       0.10703296       0.17287981       0.73045236      -0.36688228 
H       3.97113017      -2.54200227       0.70553515      -0.32861336      -0.24625255       0.18101899 
H       2.45223687      -2.45739053       0.39058601       0.01002109      -0.10316834       0.10654111 
O       2.00003299       0.21235100      -1.19891987       0.58859659       0.73727985       0.39490534 
H       2.74092416      -0.30765424      -1.03731523      -0.30391220       0.07705945      -0.14078590 
H       1.72172089       0.76183862      -0.43328126      -0.11307844       0.36203883       0.11932051 
O      -1.33937778      -0.63770171       0.58152152      -0.70187883      -0.04662441       0.85048784 
H      -1.89782374      -0.46218563      -0.21567919       0.10953767       0.15123445      -0.15386328 
H      -0.74170874      -1.35884815       0.36152112      -0.03398047      -0.01601563       0.10234032 
O       1.24148558      -0.78333554       2.32278306       0.08765739      -0.06874525      -0.66612721 
H       0.75863125      -0.01243904       2.04106816       0.03864506      -0.05642327       0.20002893 
H       0.58469884      -1.13832638       2.95928068      -0.19530794       0.05457788       0.12792833 
O      -3.22381362       0.13198576      -1.46205867      -0.44849016      -0.77260447      -0.12448411 
H      -2.38780721       0.66550679      -1.86659045      -0.19361939       0.13835104       0.14893051 
H      -3.45026145      -0.47920408      -2.18730218      -0.21433974      -0.08036079       0.05682650 
O       0.65266798       1.53748246       0.89546868       0.50411958      -0.75145225      -0.62194327 
H       0.04733138       0.94097568       0.47879988      -0.11998782       0.02766813       0.18682892 
H       0.05036924       2.23561040       1.21139881       0.27727437      -0.11968311       0.42408751 
O      -2.06066924       1.83695069       1.13681701       0.29373536      -0.19719853       0.21051019 
H      -2.33387937       0.92791089       1.06217525      -0.02539874       0.08046314      -0.00683664 
H      -2.80836294       2.34697048       0.97607290       0.29070146      -0.34928428      -0.38559340 
O      -0.54097836      -0.12823841      -2.37858405       0.41908561       0.52264230      -0.44361405 
H       0.08889820      -0.83373892      -2.41884836      -0.05970354       0.03621391      -0.01535531 
H      -0.02453113       0.54673761      -2.09710556      -0.05394338      -0.11016845      -0.18426953 
24
Properties=species:S:1:pos:R:3:momenta:R:3 pbc="F F F" energy=-16613.8542710522
O       3.27721457      -2.15541373       0.19101681      -0.83432460       0.15529260       1.51645997 
H       3.74030475      -2.23625486       1.05031923       0.24135570      -0.00654753      -0.22098693 
H       2.53249632      -1.67707910       0.48209810       0.12049512      -0.23681997      -0.18152192 
O       2.18126722       0.40162886      -1.31827235      -0.03208321       0.35757835      -1.02368318 
H       2.82257775      -0.20523570      -0.87396276       0.15989153      -0.10448574       0.04640578 
H       1.54537228       0.64086306      -0.50477783       0.20407301      -0.42359382       0.22078173 
O      -1.37437111      -0.69373780       0.92909031      -0.17843894      -0.70354136       1.28234627 
H      -1.77464027      -0.98584051       0.09768117       0.04461225      -0.21395756       0.19584655 
H      -0.68081277      -1.27012614       1.18636454      -0.05232541      -0.01405854       0.01779397 
O       1.22518943      -0.94909324       2.32176755      -0.43149210       0.01098047      -0.19927919 
H       1.29300034      -0.48149050       1.46743443       0.08432015       0.10111756      -0.06579812 
H       0.49739652      -0.43499241       2.73311412       0.32022077       0.01139068       0.11326870 
O      -3.30146939      -0.08562566      -1.44338808      -0.15780091      -0.72562900      -0.06408626 
H      -2.57204890      -0.08624570      -2.11741397      -0.48457749      -0.13264714       0.24483858 
H      -4.11230119      -0.47516220      -1.75390146      -0.03029382       0.03235492       0.01785830 
O       0.66261456       1.33289764       0.82129333       0.59015572      -0.39925585      -0.64618530 
H      -0.23768153       1.76063831       0.89202137       0.17799803      -0.00486280       0.19737802 
H       1.23787276       2.14353043       0.75342605       0.03697708       0.00304140      -0.35625624 
O      -2.11009366       1.97223761       0.97305332       0.74083118       1.13493034      -0.14084753 
H      -2.26750595       1.21455565       1.56748544       0.01228434       0.15626764       0.06741052 
H      -2.18259334       1.58073966       0.08706533      -0.15580398      -0.04614788      -0.52301047 
O      -0.53225755       0.22005298      -2.50922406      -0.39682659       0.84391002      -0.68826686 
H      -0.63923021      -0.72535590      -2.30992737      -0.19298237       0.00039423       0.02212501 
H       0.32188216       0.49114084      -2.21208558       0.21373453       0.20428899       0.16740859 
24
Properties=species:S:1:pos:R:3:momenta:R:3 pbc="F F F" energy=-16613.98530450405
O       3.22027466      -2.24286881       0.41138609      -0.29016195      -0.17340283       0.30877367 
H       4.13932876      -2.18331497       0.69484389       0.08183635       0.09093824      -0.07312253 
H       2.57337416      -2.19991618       1.08540341      -0.04949277       0.11756712       0.25323070 
O       2.07838988       0.25454422      -1.43224050      -0.12454939      -1.38275155      -0.03125372 
H       2.76821339      -0.35113868      -1.57158509      -0.15348972       0.09201995      -0.09162709 
H       2.09313377       0.39875806      -0.44393754      -0.08102637       0.45766392      -0.45654260 
O      -1.47969661      -0.75029581       1.16684066      -0.50324317       0.46406163       0.36524908 
H      -1.98541021      -1.21677682       0.52242894      -0.27559975       0.10955820       0.15370418 
H      -0.64694820      -1.22445735       1.26546756       0.14718639      -0.35073176      -0.01170423 
O       1.33852168      -1.02905262       2.20720548       0.54634503      -0.69037295       0.05434079 
H       1.05162971      -0.10324535       2.13088175       0.31508288       0.05674173      -0.04297184 
H       1.54676970      -1.19836946       3.12530193       0.19263202      -0.06455045       0.38220990 
O      -3.37312318      -0.27378379      -1.27846523       0.31008191      -0.03179769       0.44538944 
H      -2.56885189       0.06444172      -1.49941874      -0.30848768      -0.40105633       0.19441487 
H      -4.01202649       0.36687520      -1.62851328       0.11873742       0.35076620       0.03447787 
O       0.77140284       1.26927466       0.84998809      -0.73843301      -0.19180950      -0.01675423 
H       0.00564778       0.70898332       0.53303553       0.34200402      -0.05274779       0.14094340 
H       0.58280192       2.13308566       0.53187730       0.01304070      -0.06777266       0.29450066 
O      -1.91811002       2.15481444       0.69483400       0.54551921      -0.19500095      -1.43595650 
H      -1.98132602       1.31733270       1.18099340       0.25104065      -0.09341350      -0.17116002 
H      -2.19585035       1.95338564      -0.26985532       0.10069115       0.23324172       0.05730309 
O      -0.70586708       0.64449023      -2.64199473      -0.10413022       1.35333638      -0.20674233 
H      -0.37972917      -0.23575555      -2.75497282      -0.04142386       0.28377164      -0.15087735 
H       0.06183801       1.27495822      -2.55091916      -0.29415983       0.08574121       0.00417480 
24
Properties=species:S:1:pos:R:3:momenta:R:3 pbc="F F F" energy=-16613.77527604744
O       3.33062322      -2.33703085       0.51905480       0.97361104      -0.16648869       0.03445304 
H       3.99190301      -1.91902968       1.07532286      -0.00243254      -0.23032764      -0.05111810 
H       2.56599884      -2.39164629       1.13134349       0.03064258      -0.15803742       0.12270188 
O       1.91761285      -0.06550924      -1.57218848      -0.76472341      -0.78110747       0.14688677 
H       2.16342924      -0.90410870      -1.17009131       0.00242258      -0.33693665       0.17437803 
H       1.55898282       0.51090096      -0.96867416       0.05021156      -0.15383957      -0.13083089 
O      -1.51088647      -0.61319865       1.28322395      -0.14994272       0.24526115       0.75322635 
H      -2.47935724      -0.82767359       1.21156152      -0.11640807      -0.02479596      -0.14805115 
H      -1.06175368      -1.41811182       1.61713861       0.03652585       0.27864202      -0.00128747 
O       1.66188749      -1.19902053       2.35889432       0.78620558      -0.24544124       1.40522168 
H       1.25997784      -0.31833585       2.10670039      -0.17493244      -0.05025202       0.15529577 
H       1.97169479      -1.02182173       3.31409922      -0.05809783      -0.20038573      -0.25055665 
O      -3.41373361      -0.14993042      -1.22673479      -0.34040320       0.56216651      -0.29540723 
H      -2.81337470       0.05224721      -1.86351387       0.18814041       0.20581393      -0.06910244 
H      -3.91316778       0.66180321      -1.04338305      -0.25309487      -0.10030179       0.08363770 
O       0.69165843       1.22353616       0.85640467       0.00306434      -0.91427915      -0.31467402 
H       0.25597756       0.50102264       0.47140982      -0.19616589       0.15356390      -0.15963170 
H       0.08984390       1.97522277       0.74380155       0.32292911       0.30522762      -0.41888707 
O      -1.68064847       2.11170732       0.32338031       0.68974793      -0.20565844      -1.28611946 
H      -1.89634845       1.21361660       0.58126609       0.06109082      -0.07806732      -0.00155755 
H      -1.99535233       2.20092322      -0.54958474      -0.00454905       0.13385429      -0.18723105 
O      -0.93062822       1.00579989      -2.65633566      -1.38322390       1.50615212       0.23326196 
H      -0.17582058       0.51588194      -2.94485550       0.20739611       0.24851066       0.05595816 
H      -0.59836662       1.47975951      -1.90358872       0.09198599       0.00672688       0.14943344 
24
Properties=species:S:1:pos:R:3:momenta:R:3 pbc="F F F" energy=-16613.63354803276
O       3.51622704      -2.32524212       0.49648334       0.33076021       0.93116977      -0.02687485 
H       4.08984182      -2.86255935       1.08299307       0.02659381      -0.28311466       0.00078374 
H       2.83211425      -1.89718742       1.05136031      -0.01874505      -0.11374835      -0.14134707 
O       1.71109191      -0.44772809      -1.37854622      -0.45884857      -1.85950062      -0.03401532 
H       2.63864915      -0.66766896      -1.19368348      -0.32547391       0.13845352       0.13299310 
H       1.35646018      -0.18985734      -0.49552053      -0.00106296      -0.12865974       0.23524892 
O      -1.74402256      -0.49946896       1.27277981      -0.42262536       0.84356475      -1.05391437 
H      -1.90066156      -0.44907564       0.29529949       0.07621310      -0.22501794       0.09397771 
H      -1.01359305      -0.99340251       1.57418365      -0.03638932      -0.02938104      -0.03804067 
O       1.59226971      -1.28411341       2.57889045       0.00227713      -0.34658274      -0.02289981 
H       2.12287931      -0.63024087       2.09027576       0.06682609      -0.14691819       0.08297243 
H       1.58453991      -0.98313613       3.42940578      -0.21304786       0.22513272       0.00312669 
O      -3.33204865       0.13969942      -1.33336921       0.41581831       0.59643225      -0.04956228 
H      -2.60315079       0.46914351      -1.79944599       0.00579206       0.10228684       0.08369202 
H      -4.07041730       0.22260350      -1.95928680      -0.03173149       0.00360089      -0.20389069 
O       0.90722275       0.97153528       0.77490079       0.85720812      -0.70795070       0.62261624 
H       0.05512003       0.80487029       1.22480083      -0.14978726      -0.16881043       0.10895734 
H       0.70646168       1.83871780       0.39198670       0.03277580      -0.21948515      -0.02563261 
O      -1.58874169       2.07449722      -0.07867775       0.29651450       0.70528128      -0.23810078 
H      -1.85566157       1.30855195       0.41860697      -0.13759001       0.00609877      -0.16727211 
H      -2.44385892       2.42697917      -0.47528152      -0.13087582       0.15709209      -0.15635440 
O      -1.07951538       1.32627970      -2.43867193      -0.09865187       0.45214679       0.85189541 
H      -0.37728674       0.67092746      -2.48344966       0.04538547      -0.00935765       0.08588998 
H      -0.87340958       1.57362492      -1.47169953      -0.13133510       0.07726753      -0.14424861 
24
Properties=species:S:1:pos:R:3:momenta:R:3 pbc="F F F" energy=-16613.836341420072
O       3.72114158      -2.04053578       0.58952912       0.90626524       0.18540148      -0.30900699 
H       4.32912392      -2.73221845       0.50584529      -0.08798737       0.19987551       0.03981572 
H       2.83280099      -2.34742518       0.50776632       0.04771071      -0.01471814       0.20179965 
O       1.48114208      -0.80440724      -1.40211624      -1.15967965      -0.14939657      -0.18013420 
H       2.18801134      -1.37601661      -1.32851504       0.05271890      -0.37658404      -0.22851150 
H       1.70650018      -0.06430435      -0.70531452      -0.03535489      -0.05703696      -0.04244979 
O      -1.78717230      -0.43269106       0.96347682      -0.35545873       0.19691601      -0.81965456 
H      -2.63291224      -0.33262131       0.56566359       0.03537788       0.00711793       0.02096215 
H      -1.97576104      -0.97286365       1.78325001      -0.45042873       0.05869611      -0.14823428 
O       1.49746170      -1.38988038       2.52197394      -0.72276428      -0.23423986       0.16737326 
H       1.84769481      -0.68231057       2.04644730       0.12577574      -0.12037846      -0.00547323 
H       1.10777917      -1.01942465       3.39403451       0.06381483      -0.01344194      -0.05801555 
O      -3.29787794       0.19997993      -1.40144538       0.08923632       0.32397051      -0.50900695 
H      -2.47649138       0.42564577      -1.85574893      -0.12180977      -0.04576277       0.06333233 
H      -3.86804033      -0.07179029      -2.10121540       0.13180543      -0.10044363      -0.00985397 
O       1.10276595       0.93452068       0.90512955       0.14573006      -0.44315418      -0.42560205 
H       0.36463642       0.29801006       0.74911697       0.18535381       0.12047173       0.04636839 
H       0.82314210       1.81191064       0.62853956       0.04343596       0.32608149       0.19796004 
O      -1.64367357       2.37161374       0.21121777       0.21792070       0.80331911       1.30873907 
H      -1.67208420       1.43617547       0.40555723       0.27994364       0.05104145       0.26640227 
H      -2.53536238       2.57923809       0.40228964       0.33061602      -0.18165063       0.05515411 
O      -0.98363912       1.20460893      -2.45324982       0.29886783      -0.44426486       0.73767022 
H      -0.41150876       0.45072288      -2.25983685      -0.08002191      -0.13599917      -0.11015249 
H      -1.08836718       1.84679608      -1.70374614       0.05893228       0.04417991      -0.25948166 
24
Properties=species:S:1:pos:R:3:momenta:R:3 pbc="F F F" energy=-16614.24176504782
O       3.95952487      -2.11768947       0.36846864      -0.02802435      -0.27833378      -1.37653182 
H       4.74561241      -2.63451395       0.58235723       0.19641876       0.01867396       0.13339042 
H       3.45922800      -2.02536958       1.19132261      -0.03078752      -0.19914819       0.12007485 
O       1.21129995      -0.73263942      -1.49773489      -0.43920387       0.03836588      -0.00354849 
H       1.96606558      -1.27099776      -1.89671439      -0.25346557       0.09136641       0.17221158 
H       1.52712608      -0.34645643      -0.65952693      -0.21001151      -0.16048353      -0.39076275 
O      -1.97327926      -0.18978824       0.77174418      -0.76499222       0.01844082      -1.13325046 
H      -2.11727768      -0.13513944      -0.20861466      -0.14012746       0.23736226      -0.20832270 
H      -2.73976033      -0.67811296       1.00136146       0.04400897       0.06485813       0.36282077 
O       1.42721091      -1.31071796       2.61177183       0.46316216       0.90720338       0.88996699 
H       1.42729950      -0.48155131       2.01583117      -0.20878611       0.25974832      -0.06555684 
H       0.76742471      -1.13208201       3.24025710      -0.12729359      -0.13550645      -0.15211766 
O      -3.36300869       0.20056330      -1.47404375      -0.23230109      -0.25804664      -0.58524945 
H      -2.62724724       0.68757210      -1.88179211      -0.13107413      -0.04066913      -0.00409649 
H      -3.59363432      -0.65198615      -1.87239818      -0.12909005       0.00227259       0.15447574 
O       1.08471757       0.79555564       0.86278512      -0.17247350      -0.78550818       0.04285269 
H       0.31235156       0.30088904       0.68822013      -0.01362430       0.05261463       0.11282777 
H       0.82018822       1.71126536       0.78514875       0.11467135      -0.18488165       0.02226122 
O      -1.53250471       2.44359988       0.63759709       0.63300698       0.44892488       1.25831079 
H      -1.84137783       1.53354873       0.83669269      -0.12665445      -0.09337526       0.09005577 
H      -2.08618099       2.91677554      -0.00950460       0.20358595       0.09401826      -0.27260060 
O      -0.78316153       0.92695308      -2.27338420       1.20450096       0.19174087       0.37676030 
H      -0.14833913       0.19101002      -2.03557992       0.08455130      -0.04338007       0.40203873 
H      -0.39032404       1.69912181      -1.89663651       0.06400330      -0.24625751       0.05398966 
24
Properties=species:S:1:pos:R:3:momenta:R:3 pbc="F F F" energy=-16614.281354325038
O       3.89770969      -2.23325244       0.22557094      -0.50769273      -0.33239662       0.22519199 
H       4.39401236      -2.78620668       0.82992475      -0.31800149      -0.00855944      -0.16212274 
H       3.21044234      -1.87644824       0.81757119       0.04498182       0.23100977      -0.28667579 
O       1.16644458      -1.02026591      -1.53713688       0.86740645      -1.21853257       0.04455798 
H       2.01087609      -1.36026753      -1.76499296       0.10494181       0.04342619       0.19983221 
H       1.27209532      -0.62435891      -0.71027920       0.04875292      -0.01866775      -0.02140845 
O      -2.02605830      -0.05103640       0.65580290       0.06953601      -0.18285987       0.19243138 
H      -2.64519025       0.21810188      -0.00577575       0.17641954       0.01082437      -0.08652347 
H      -2.46823386      -0.36042045       1.47217958      -0.04913779       0.02468299      -0.13830299 
O       1.41524855      -1.09045607       2.99841703      -0.12962321       0.41292698       1.25526093 
H       1.53339854      -0.31559348       2.31991578       0.13337547      -0.01408160       0.20045284 
H       0.51146539      -1.39254320       2.79545418      -0.04133682      -0.10761879       0.29261707 
O      -3.33739431       0.05669576      -1.69118785       0.60811886       0.05412915      -0.52000546 
H      -2.47651226       0.32282222      -2.01046211      -0.00335133      -0.17183887      -0.31549832 
H      -3.51064284      -0.82776267      -2.02232570       0.22213761       0.03684632      -0.38731201 
O       0.80892850       0.55163927       0.77768541      -1.40066435      -0.25037271      -0.45200665 
H      -0.05265264       0.13245275       0.62401127      -0.24841575      -0.44973189      -0.13812309 
H       0.57806371       1.44761148       1.04963160      -0.18096613      -0.02719544      -0.07920876 
O      -1.28165500       2.70266104       0.72556147       0.89363302       1.14222911      -0.18771792 
H      -1.52353342       1.80692574       0.41722899      -0.19045365       0.07473177      -0.25355108 
H      -1.70976319       3.38499224       0.20611515      -0.04965467      -0.08488753       0.17904292 
O      -0.59431400       1.08944021      -2.13946259       0.09423123       0.71165154       0.38541660 
H       0.03505043       0.30636140      -2.34879429      -0.11289560      -0.06471456       0.11403618 
H       0.03482667       1.77355575      -1.91669155      -0.03134121       0.18899946      -0.06038336 
24
Properties=species:S:1:pos:R:3:momenta:R:3 pbc="F F F" energy=-16614.028716476452
O       3.84233593      -2.21650813       0.13171733      -0.28412007      -0.06404507      -0.52649758 
H       3.70186815      -3.17815265       0.30815820       0.07290963      -0.09899935       0.13520057 
H       3.26697549      -1.65897454       0.66034699      -0.04923208      -0.09205055       0.15679755 
O       1.38718120      -1.21278265      -1.47716657       0.68165199      -0.64361211       0.68199228 
H       2.28307557      -1.59869539      -1.24233476       0.04180852       0.08257463      -0.07581053 
H       1.08690507      -0.86349637      -0.62964665      -0.12307806      -0.12717166      -0.09592143 
O      -2.12038976      -0.11307933       0.63884271      -0.63411578       0.37595902       0.17889730 
H      -2.25968540      -0.12719958      -0.30002622      -0.26968626       0.17142399      -0.02053744 
H      -2.95928949      -0.35799680       0.97460149      -0.16174972      -0.21815096      -0.05450966 
O       1.41498277      -1.09751498       3.25388524      -0.02259455       0.40273562       0.56027121 
H       1.28328831      -0.30884154       2.73902433      -0.12932217      -0.39375975       0.30585209 
H       0.67515418      -1.67357286       3.23005459       0.01443214       0.18467932      -0.05531715 
O      -3.05116437       0.00236719      -1.82705944       0.62336436       0.41815577      -1.12175269 
H      -2.29749398       0.55746106      -1.96827948       0.17142441      -0.13497745       0.16740296 
H      -3.23309793      -0.06105397      -2.74688633       0.07023146       0.14196184       0.07557101 
O       0.33813152       0.38662498       0.72982433      -0.08660996      -0.32816874       0.74371081 
H      -0.59374553       0.03303498       0.79335588      -0.30792847       0.02290584      -0.20572208 
H       0.35591989       1.31245179       0.52962533      -0.13228687      -0.20261379      -0.16761377 
O      -1.19092739       3.00481240       0.51519138      -0.02093123       0.15591657      -0.84749781 
H      -1.59964258       2.21457063       0.93991026      -0.05257337      -0.08765563      -0.06244764 
H      -1.52009974       3.67264076       1.12115784       0.07886815       0.14164972       0.13130142 
O      -0.50880767       1.21075372      -2.00237372       0.36354423       0.23431147       0.26227783 
H       0.11375385       0.48427005      -1.95752520       0.13328375       0.21532479      -0.27733822 
H      -0.10111379       2.04959768      -1.86730322       0.02270995      -0.15639351       0.11169096 
24
Properties=species:S:1:pos:R:3:momenta:R:3 pbc="F F F" energy=-16613.996469687336
O       3.55029000      -2.28700133       0.07391102      -1.07099695      -0.44532622       0.26616143 
H       4.08521495      -3.07862382       0.11215379       0.03307740       0.21344861       0.16467042 
H       3.66021614      -1.89728347       0.93741255       0.04761577      -0.01864156       0.09820488 
O       1.46926386      -1.19747534      -1.24240746      -0.17243565       0.82515073       0.72871032 
H       2.14226729      -1.79053429      -0.93611932      -0.22714480       0.12701633       0.05337940 
H       1.13451061      -0.71769160      -0.50500929      -0.06264897      -0.06585721       0.33056864 
O      -2.68619979       0.05591989       0.72236373      -1.93531534       0.66020180       0.40467104 
H      -2.80704596       0.04835540      -0.21158989       0.14788925       0.13948141      -0.16931429 
H      -2.71238332      -0.92013176       0.93196507       0.04629293      -0.10287313      -0.13727584 
O       1.47351594      -1.03334906       3.38163039       0.66911267       0.46156351       0.07142576 
H       1.35321822      -0.81144908       2.53161873       0.06654325      -0.23459390       0.22335082 
H       0.79197206      -1.74966046       3.43697196      -0.03045442       0.01415501       0.10341632 
O      -2.83702990       0.29051188      -2.17488221       1.16133833       0.63359933      -1.37854899 
H      -1.94588621       0.62155162      -2.33029166      -0.22674241       0.11292556       0.45735238 
H      -3.26541791      -0.10542500      -2.94317531      -0.02226752      -0.10231334      -0.07366646 
O       0.52346752       0.26010548       0.83124751       0.46917238      -0.60075349       0.07465727 
H      -0.46317376       0.14733641       0.88469110      -0.01266928       0.01746812       0.05488508 
H       0.58623206       1.14272242       1.13056696       0.12754443      -0.30772695       0.39222258 
O      -1.14486150       2.82366378       0.27866056      -0.04660634      -1.28617616      -0.59591741 
H      -2.02331827       2.56178337       0.05025607       0.07215993       0.20878535      -0.24156290 
H      -1.09231392       3.04996439       1.21092100       0.02938414      -0.15308545      -0.12319907 
O      -0.30368095       1.16457248      -1.96771524       0.89112164      -0.27940192      -0.95177955 
H       0.32076995       0.54229810      -1.62372126      -0.15753090      -0.15877922       0.03873947 
H      -0.50537751       1.67080611      -1.13925540       0.20356048       0.34173281       0.20884871 
24
Properties=species:S:1:pos:R:3:momenta:R:3 pbc="F F F" energy=-16614.17068235045
O       3.48277467      -2.54408087       0.36532716       0.22223877      -0.58366863       1.41942349 
H       4.32418860      -2.71682390      -0.03581557      -0.06002097       0.01766748      -0.13258694 
H       3.72309977      -2.42264004       1.30852302      -0.04660252      -0.19886156       0.12928957 
O       1.30957206      -0.89056960      -1.19965312      -0.24426514       0.54621116      -0.61964554 
H       2.06664516      -1.36708294      -0.92382086      -0.13646549      -0.13919772       0.14052462 
H       0.99951815      -0.64103946      -0.28847525      -0.21523217       0.19218381       0.15262215 
O      -2.86722881       0.18505914       0.72443272      -0.29908504       0.27642953      -0.27419306 
H      -3.02714885       0.30958302      -0.22532298      -0.05154206       0.06174375      -0.26546755 
H      -2.91456320      -0.75362944       0.89866588       0.12251465       0.37579912       0.23208460 
O       1.73981002      -1.05260523       3.29991187       0.36393237      -0.30018857      -0.07940924 
H       1.25341664      -0.96441507       2.56620146       0.25206104       0.04649579      -0.18408357 
H       1.20919182      -0.79506783       4.03954211       0.64234037       0.02642672       0.03510008 
O      -2.73045446       0.51524377      -2.24024465      -0.36078434       0.78410204      -0.44151384 
H      -1.78235066       0.79491860      -2.37654066      -0.08885996      -0.37195705      -0.22167140 
H      -2.82993408      -0.39892096      -2.43660796      -0.02733362       0.00697850       0.15501809 
O       0.38145293       0.21672324       1.26218812      -0.85647632       0.31254931       1.57512176 
H      -0.42487134       0.54469708       0.85086160      -0.09645465      -0.08062626       0.37533622 
H       1.09595462       0.86672588       1.14215010      -0.02276523       0.14289382      -0.03834461 
O      -1.21722888       2.50320610       0.07137158       0.18402869      -0.66870609      -0.37499523 
H      -1.62124827       2.46974557      -0.83878695      -0.25076757      -0.11746773      -0.10062236 
H      -1.91010095       2.16355749       0.67208175      -0.22720654      -0.21413495      -0.26852815 
O      -0.13026986       1.11911413      -2.32647540       1.22184572       0.00683672      -0.89109316 
H       0.36395671       0.34009445      -2.18588371       0.12797962      -0.23482267      -0.14197522 
H      -0.05463900       1.67884842      -1.48725943      -0.15307960       0.11331348      -0.18039073 
24
Properties=species:S:1:pos:R:3:momenta:R:3 pbc="F F F" energy=-16613.9091987507
O       3.39738088      -2.66795501       0.76238806      -0.36914229      -0.22635130       1.50257114 
H       4.15000802      -2.52580765       1.31632478      -0.26662602       0.07721582       0.17904705 
H       2.62116742      -2.83538020       1.25746599      -0.21125896       0.09648146      -0.22443837 
O       1.31017635      -0.86429519      -1.04177255      -0.33183063       0.18969059       1.10513701 
H       2.19790028      -1.24369893      -0.89121168       0.24887763      -0.04040339      -0.20695405 
H       0.83043848      -0.51615743      -0.22118347       0.03118572       0.14810951       0.00530373 
O      -2.91560357       0.38289385       0.60888771       0.02160186       0.12294186      -0.49184549 
H      -2.86236034       0.49832467      -0.36074588      -0.07837643       0.17856813      -0.49991890 
H      -3.80218454       0.14230365       0.86714397      -0.28217198       0.22354900       0.30324117 
O       1.98462672      -1.14698663       3.25248074       0.18793789      -0.45157011      -0.12399508 
H       1.51775160      -0.73568706       2.59103341       0.06575776       0.10655840      -0.35929705 
H       2.76513321      -0.63708690       3.57532601       0.46205155       0.05234819      -0.13810459 
O      -2.73846940       0.44685711      -2.16836022       0.78678780      -1.07726416       0.44925529 
H      -1.75359498       0.62658314      -2.21113108      -0.20643727      -0.08639945      -0.15026747 
H      -2.81724987       0.35283912      -3.12787012      -0.01543110       0.35231866      -0.08261242 
O       0.18456813       0.33813831       1.42859295       0.08097263       0.71816784       0.54266708 
H      -0.54497780      -0.22947975       1.62607519      -0.02442177      -0.03213831      -0.09134847 
H      -0.23026714       1.05064890       0.91633442      -0.05046214      -0.27496743       0.04914581 
O      -1.11779343       2.34603283      -0.11244286       0.53362147      -0.27758911      -0.38932220 
H      -1.60089645       2.69517985      -0.83148699       0.16201029       0.13986608       0.01317101 
H      -1.77226422       1.66057876       0.17676274      -0.02941393       0.16439320       0.22923277 
O      -0.06935565       1.14237035      -2.72679696      -0.55931833       0.44689615      -1.59932848 
H       0.27659661       0.22333213      -2.46297892      -0.15796229      -0.19739866       0.00632808 
H       0.43086472       1.77301702      -2.27234113       0.00204851      -0.35302296      -0.02766756 
24
Properties=species:S:1:pos:R:3:momenta:R:3 pbc="F F F" energy=-16614.177272235018
O       3.17296012      -2.65768931       1.06861806      -0.90767365      -0.03014694       0.92371232 
H       2.75547472      -2.58548214       1.91620154      -0.52518779       0.10331738      -0.10322016 
H       2.48600844      -2.72211468       0.42116468       0.01237399      -0.17829954       0.06277126 
O       1.26742412      -0.68281806      -0.81896705       0.11261998       0.36343933       0.03188662 
H       2.00548242      -1.14933821      -0.47295504      -0.07813628       0.27726174       0.12254138 
H       0.75317934      -0.21263205      -0.09817775      -0.09762692      -0.10096716       0.09462877 
O      -2.87860851       0.45660692       0.42548447       0.27967727       0.54651235      -0.22781609 
H      -2.66464324       0.17062481      -0.49397536       0.18077173       0.06165508      -0.48506063 
H      -3.85155697       0.43272554       0.42230902       0.19101948      -0.06812986      -0.11843434 
O       2.04151941      -1.15410663       3.26314539       0.71909011       0.31133193       0.49511296 
H       1.30646056      -0.64861695       2.86150563      -0.30767024       0.22018326      -0.29426228 
H       2.70997121      -0.51007815       3.34893318      -0.29976843       0.03859167      -0.04119606 
O      -2.71302558       0.13755049      -2.16655408       0.26448040      -0.89614301      -0.43430160 
H      -1.80776646       0.17297235      -2.58732747      -0.10491982      -0.13676068       0.33681791 
H      -3.19570482       0.87591714      -2.53811292       0.04568724       0.01082778       0.09683226 
O       0.18894228       0.33887665       1.35228234       0.05845732      -0.06314525      -0.31726818 
H      -0.72396324       0.07762864       1.23905582       0.01261790      -0.02529794       0.18884207 
H       0.33364192       1.26968365       1.16503397       0.05641409      -0.12105484       0.00324489 
O      -0.79985816       2.36343662      -0.18371995       1.06096388      -0.36631915      -0.30327783 
H      -1.07050353       2.98162063      -0.90990166      -0.19298395       0.25921592       0.11805476 
H      -1.37695635       1.60178298      -0.11338804      -0.00981757       0.43692451      -0.07119719 
O      -0.16673993       1.08485597      -2.90365004      -0.44110140      -0.76644431      -0.15515742 
H       0.62274988       0.46964234      -2.74959196       0.03835183       0.18216036      -0.10039934 
H      -0.09928355       1.50909935      -1.99754507      -0.06763917      -0.05871260       0.17714590 
24
Properties=species:S:1:pos:R:3:momenta:R:3 pbc="F F F" energy=-16614.516354362815
O       2.75538243      -2.67296147       1.14370929      -1.48360622      -0.69758671      -0.25661065 
H       2.49494575      -2.30638439       2.01265011      -0.03167694       0.13633179       0.13173807 
H       2.36508894      -3.58454410       1.20873100      -0.12303154      -0.05433468       0.01871633 
O       1.42414336      -0.56291260      -0.94904860       0.66602826       0.56754824      -0.40301596 
H       2.20139556      -1.14383057      -0.75688891       0.04685840      -0.27524006      -0.09621783 
H       1.09497262      -0.51643646      -0.00305709       0.18920284       0.04229085      -0.39915357 
O      -2.64156467       0.65341433       0.41400513       0.80044162       1.42758749      -0.14804686 
H      -2.64968638       0.40927706      -0.52745029      -0.02366719      -0.08138747       0.18081635 
H      -3.44597439       0.20561400       0.71271690      -0.03681763       0.04501027       0.07803058 
O       1.94479483      -1.00161883       3.14948396      -0.61174862      -0.01227776      -1.08808002 
H       1.27372259      -0.36078685       2.64151768      -0.23511137       0.11303343      -0.20759179 
H       2.76119739      -0.51114032       3.30215274       0.22395813      -0.03329000       0.20985612 
O      -2.60329176      -0.00417662      -2.22451162       0.37637490      -0.23178778      -0.06201685 
H      -1.64720773       0.19592375      -2.46507780      -0.19818336       0.19223229       0.03243850 
H      -3.08695347       0.75449120      -2.51237851      -0.14753489      -0.04399462      -0.26750609 
O       0.04897207       0.25250276       1.55437823      -0.18519484       0.32490978       0.42691444 
H      -0.61293030      -0.39937214       1.36604609      -0.00588474      -0.13447110       0.09101848 
H      -0.11083856       1.00151020       0.98223742      -0.31045088      -0.12054054       0.03102997 
O      -0.60529505       2.38141580      -0.32031521       0.75169435      -0.03185033       0.89289365 
H      -0.50724990       2.90245570       0.49226470      -0.01715612      -0.17636103       0.03779636 
H      -1.51572359       2.21439228      -0.33372900       0.18732623      -0.12037202      -0.21165082 
O      -0.24140856       0.90853222      -2.85592468       0.15793141      -0.72680781       1.34811141 
H       0.23956999       0.15630700      -2.52451568       0.04882291      -0.08949782       0.08375008 
H      -0.18159238       1.64486763      -2.20016760      -0.03857472      -0.01914441      -0.42321990 
24
Properties=species:S:1:pos:R:3:momenta:R:3 pbc="F F F" energy=-16614.461616043263
O       2.40211734      -2.91219079       1.06089981      -0.47919367      -0.77575099      -0.47377053 
H       2.40008948      -2.16954895       1.66246650      -0.00253258       0.24650330      -0.05676824 
H       2.58581755      -3.66834102       1.61360813       0.06425200       0.09471353      -0.29560419 
O       1.77227363      -0.55553168      -1.09671161       0.73228554       0.15943983       0.61382313 
H       1.92721449      -1.40400611      -0.62633345       0.06170609       0.12939395      -0.15203088 
H       1.92197665       0.10844252      -0.48543978       0.16882858       0.25224288      -0.26957320 
O      -2.50995499       0.79619984       0.27574391      -0.60343667      -0.44543539      -0.34462263 
H      -2.79165383       0.51288618      -0.60936226       0.02616338      -0.01857839       0.06631271 
H      -3.18656772       0.45818951       0.90732860      -0.03817758       0.18950862      -0.37981069 
O       1.91321084      -0.87090209       2.82601912       0.56886716      -0.10259539      -0.27407167 
H       1.24995980      -0.28016529       2.30678373      -0.18443251      -0.02721379       0.07512781 
H       1.87829999      -0.58746186       3.74053189      -0.42138284       0.12838566      -0.16642178 
O      -2.74293236      -0.04674103      -2.13663572      -0.28486614      -0.20818527       0.36532720
[truncated: 2,207,240 more chars]
