# Supplementary material for: Pure non-local machine-learned density functional theory for electron correlation
Source: Nat Commun. 2021 Jan 12;12:344. doi: 10.1038/s41467-020-20471-y (PMC7804195; doi:10.1038/s41467-020-20471-y)
Supplement: Supplementary file 4 — Supplementary Data 1 [file 41467_2020_20471_MOESM4_ESM.zip › SI/h2o_4_mp2.xyz]

12
Properties=species:S:1:pos:R:3:momenta:R:3:forces:R:3 pbc="F F F" energy=-8307.264327915238
O       1.12231000       1.23036000       0.26835000      -0.71824144       0.79306072       0.72554761      -0.75611634       0.61997132       0.45896872 
H       0.34498000       1.64999000      -0.16475000      -0.30117805       0.36104654      -0.02854559       0.33115382      -0.35263714      -0.01693893 
H       0.79319000       1.20001000       1.18585000       0.05701406      -0.31613414       0.30663736       0.44640382      -0.18259271      -0.37322115 
O      -0.65501000      -0.89205000      -2.14179000       0.88444920      -0.51675732       0.24363861       0.73647308      -0.68497223      -0.21653296 
H       0.31556000      -0.71126000      -2.18013000       0.32014847       0.00141949       0.19722915      -0.51165471       0.00072056      -0.01716216 
H      -0.65079000      -1.85806000      -2.25635000       0.22287998       0.07801958      -0.32160056      -0.25366340       0.40252055       0.05781580 
O       1.96402000      -0.60361000      -1.56785000      -0.31539435      -1.31878802      -0.86474500       0.92041565       0.53634307       0.67978979 
H       2.93748000      -0.62934000      -1.55155000      -0.17852224      -0.28608210      -0.30078266      -0.51726126      -0.20096483      -0.38279945 
H       1.78763000       0.04940000      -0.84669000       0.30727808       0.46002579      -0.23368809      -0.24018677      -0.35146609      -0.20971265 
O      -1.54626000       0.98592000      -0.43725000      -0.21273445       0.76937739       0.07852136      -0.03985240      -0.50457727      -0.56477260 
H      -1.08973000       0.11986000      -0.51082000      -0.10245978       0.08860046      -0.21606188      -0.26780999       0.40598621       0.06678410 
H      -2.01874000       0.93915000      -1.29124000       0.03676052      -0.11378838       0.41384970       0.15209850       0.31166856       0.51778148 
12
Properties=species:S:1:pos:R:3:momenta:R:3:forces:R:3 pbc="F F F" energy=-8306.754939070594
O       0.90888610       1.52654531       0.57196233      -0.76300272       0.11642144       0.86894200      -0.59538781      -0.36514046      -0.18014820 
H      -0.09233973       1.54326217       0.45275256      -0.03962347       0.18267829      -0.01470583       1.83976689      -0.74592272      -0.23343234 
H       1.24802344       0.61109825       0.44802037      -0.10992780       0.27427469      -0.08009821      -1.18601497       0.94738390       0.48428249 
O      -0.51385784      -1.09841717      -2.17755865       0.41891020      -0.08628432      -0.38549529       0.97437930      -0.15543057       1.14932294 
H       0.47581865      -1.18581065      -2.06935659      -0.16470694      -0.04955303       0.05813311      -1.21306052       0.21140543      -0.20028130 
H      -0.68865733      -1.00880704      -3.09966789      -0.21416550       0.05978481       0.16175066       0.04725252      -0.03551320      -1.08706312 
O       2.24665032      -0.80657343      -1.62323739       1.72395112      -0.28594382       0.02656636      -0.00225915       1.13549546       0.36053651 
H       2.69209244      -0.43114538      -2.40380761       0.06357999       0.09845567      -0.04018893      -0.13123521      -0.14981034       0.42426335 
H       2.11165831      -0.02201800      -1.02993517      -0.02128368       0.07249284       0.11365468       0.23919071      -0.88118112      -0.98947069 
O      -1.68918858       1.05763790      -0.54313454      -0.61505137      -0.47829115      -0.92207395       0.14367158      -0.19801861      -0.51256359 
H      -1.85729680       0.55117084      -1.36116012      -0.24824864      -0.01777297      -0.00424118       0.48575271       0.05266519       0.61943360 
H      -2.53996942       1.35953635      -0.24403502      -0.03043119       0.11373753       0.21775658      -0.60205604       0.18406704       0.16512036 
12
Properties=species:S:1:pos:R:3:momenta:R:3:forces:R:3 pbc="F F F" energy=-8306.836689620526
O       0.66366862       1.44736341       0.67716024      -0.54491623      -0.50617241      -0.18853043       1.38393591       0.22465232      -1.19622283 
H       0.02601910       1.55985214      -0.04075428      -0.07879123      -0.16531884       0.26381813      -0.28017775      -0.04357348       0.38408024 
H       0.16981604       1.26990894       1.45478642      -0.07648508       0.37592134       0.03788193      -0.87777213      -0.18788975       0.86163192 
O      -0.53031762      -1.04714585      -2.30088796       0.07704046       0.80552862      -0.32831833      -0.75929028       0.38144241      -0.92389212 
H       0.21931671      -1.22347132      -1.74672633      -0.40702825      -0.19680188      -0.04669513       0.98536641      -0.06248596       0.15269869 
H      -0.18145690      -0.59863219      -3.09760072       0.14528060       0.07413905      -0.02945281      -0.13191111      -0.39298241       0.87264524 
O       2.60240033      -0.80370711      -1.75549222       1.17453335       0.26003732      -0.10345299      -0.15195396       0.43563383       0.86095861 
H       3.25383462      -0.48802575      -2.37912099       0.07430343      -0.20674796      -0.12984199       0.25573880       0.03437702      -0.36945459 
H       2.72096747      -0.20143332      -0.99322941      -0.13562002      -0.26877581       0.05870799      -0.25630188      -0.42249933      -0.40094210 
O      -1.80995470       1.06038948      -0.49590372      -0.52664923      -0.06875652       0.63457339       0.24387221       1.59074493       0.09493274 
H      -1.71351285       0.12261256      -0.49596103       0.31708249      -0.01600790      -0.00223257      -0.33184131      -1.13708727      -0.32397344 
H      -2.72197713       1.33030546      -0.37129783      -0.01875030      -0.08704500      -0.16645719      -0.07966491      -0.42033231      -0.01246237 
12
Properties=species:S:1:pos:R:3:momenta:R:3:forces:R:3 pbc="F F F" energy=-8306.934410533515
O       0.68457246       1.41092515       0.79759395       0.66479193      -0.27858516       0.88919531      -0.01185130       0.85783382       0.41575891 
H      -0.23773899       1.14443715       0.73325483       0.10393499       0.01867000       0.09603177      -0.41659293      -0.41306920      -0.39626881 
H       0.56049649       2.33807228       1.07607426      -0.06283655       0.21088057      -0.17877729       0.44352354      -0.51272191      -0.18151594 
O      -0.42304069      -0.77624853      -2.34570085       0.85543069       1.16314776      -0.17420220      -0.40832379      -0.15264615       0.27151730 
H      -0.41758570      -1.69351162      -2.02468208      -0.17203124      -0.27865502      -0.07128645       0.16016391       0.48836070      -0.19067327 
H       0.45269525      -0.41198606      -2.16209848      -0.12557873      -0.01326628       0.21363168       0.18908963      -0.20934699      -0.17234722 
O       2.61082413      -0.85140530      -1.90156514      -0.74292326      -0.66538478      -1.04641706      -0.41991992      -0.47148413      -1.77015229 
H       3.38948599      -0.29944575      -1.89495940      -0.08349264       0.11899612       0.13164052       0.05448782       0.21333474       0.68402283 
H       2.21553833      -0.98416917      -1.05636677      -0.07866040       0.00490841      -0.08803850       0.30926815       0.31796380       1.27851754 
O      -1.94577858       0.85678280      -0.44686580      -0.37356019      -0.12989227       0.76419744       0.16708999      -0.33232367      -1.03144176 
H      -1.62713300       0.40162205      -1.28221494      -0.11312747      -0.23626893      -0.28956351      -0.37879610       0.59566274       1.11353379 
H      -2.57514232       1.54347464      -0.71902526       0.12805286       0.08544957      -0.24641169       0.31186101      -0.38156375      -0.02095107 
12
Properties=species:S:1:pos:R:3:momenta:R:3:forces:R:3 pbc="F F F" energy=-8306.700182168575
O       0.78259919       1.40942630       0.85126623       0.21207942       0.07984454      -0.54039986       0.97801646       1.06626220      -0.36743468 
H      -0.10308358       1.06549652       0.91765265      -0.20277390      -0.04980368      -0.04343537      -0.81514491       0.00422631      -0.13500130 
H       0.69068907       2.32307185       0.50145942       0.17729106      -0.16981892       0.03550420      -0.11703736      -1.02865187       0.42342227 
O      -0.33726960      -0.59399152      -2.30786153      -0.23746001       0.02645117      -0.56927136      -3.38267654      -0.15554730       0.41191923 
H      -1.07126580      -0.90584418      -2.90996428       0.13541634       0.28916376       0.02767817       1.89201607       0.51115731       0.65168365 
H       0.51225360      -0.57697574      -2.69979175      -0.18909171      -0.16794375      -0.04680127       1.23906115      -0.54263810      -1.01378060 
O       2.43328709      -0.92629347      -2.04540182      -0.55065219      -0.26133168       0.28729785       1.03714647      -0.96221649       0.45324803 
H       2.33665100      -0.09579485      -1.59276999      -0.03200079      -0.19052906       0.26202381      -0.16981389       0.78352395       0.44595776 
H       3.03439744      -1.41469700      -1.43243702       0.11628649       0.14401323      -0.17653100      -0.77991292       0.35743663      -0.84319341 
O      -1.97453924       0.76846734      -0.29598649       0.57271624       0.31880543       0.60458448       1.53043076      -1.92431489      -0.78286174 
H      -1.38343788      -0.00710124      -0.63171077       0.11845915       0.09929510       0.01563838      -1.37267013       1.89236566       0.66824019 
H      -1.89846901       1.37171231      -1.04671109      -0.12027009      -0.11814614       0.14371195      -0.03941515      -0.00160340       0.08780060 
12
Properties=species:S:1:pos:R:3:momenta:R:3:forces:R:3 pbc="F F F" energy=-8306.827784988605
O       0.65067263       1.45454354       0.64107321       0.19090973       0.09632084      -0.85725208       0.75666961      -0.31043271       0.97158066 
H      -0.29567472       1.23970533       0.59089899      -0.17053785      -0.23676360      -0.04341554       0.16154590       0.29541112      -0.45131901 
H       0.91105115       1.83621983      -0.19104523      -0.00943800      -0.29794662      -0.32143038      -0.21922363       0.15602403      -0.43987605 
O      -0.42358341      -0.60811251      -2.46082154      -0.06215048       0.09434679      -0.57504854       0.69738337      -0.80133682       0.68484061 
H      -0.30073322      -0.10926627      -3.24983408       0.27605016       0.07739980      -0.01478682      -0.41132185       0.96560327      -1.11994034 
H       0.47156945      -0.99435576      -2.43367198       0.13061659       0.17552287      -0.06257107      -0.33051514      -0.24111647       0.39267389 
O       2.42726730      -1.05523553      -1.84392528      -0.13210734      -0.46402845       1.87040724      -0.62574344      -0.10910196      -0.54614511 
H       1.98827841      -0.82262325      -1.03163506      -0.33224068      -0.08498386       0.01767916      -0.35848575       0.29079951       0.71266679 
H       3.34410617      -1.03945910      -1.60817960       0.14356842      -0.05823458      -0.09083035       0.90423518      -0.05652341       0.02716040 
O      -1.75317857       0.87712680      -0.12119619       0.00904524       0.10033656      -0.02789021       0.46416646      -1.06984499       1.21661293 
H      -1.63405233       0.03488079      -0.57814720      -0.02417439       0.44079031      -0.01696019      -0.12988484       0.30306107      -0.47380280 
H      -2.32078947       1.44471894      -0.60080162      -0.01954140       0.15723993       0.12209879      -0.90882585       0.57745735      -0.97445197 
12
Properties=species:S:1:pos:R:3:momenta:R:3:forces:R:3 pbc="F F F" energy=-8306.646263340075
O       0.92084840       1.43494600       0.37261914       1.34403188      -0.33479807      -0.83138294      -1.35590359       0.03515583       0.78049737 
H      -0.00160379       1.05628700       0.38617902       0.14041119      -0.11361456      -0.09672959       1.26204591       0.37758653      -0.22273848 
H       1.41412418       0.96904688      -0.29197865       0.13240838      -0.08988289       0.16664604       0.14253544      -0.47749730      -0.58820880 
O      -0.45692868      -0.45140148      -2.60816293      -0.68844096       0.47094874      -1.08594055      -0.26913164       0.13557305       0.20706660 
H      -0.48313300      -0.50746021      -3.56667807      -0.02762605      -0.07880554       0.14988419       0.10125204      -0.06787288       0.00210058 
H       0.34744330      -0.90084584      -2.31945032      -0.10439018       0.13268552       0.26781798       0.21363928       0.08160310      -0.07277260 
O       2.28904223      -1.10400777      -1.37372106      -0.63319423       0.31040485       1.49470057      -0.52179917       1.36206314      -2.01007246 
H       2.13179697      -1.54279845      -0.54504839       0.05801614      -0.02827142      -0.04735014       1.20879330      -0.67491382       0.23262745 
H       3.10724514      -1.16819699      -1.92273818      -0.07840519       0.05971240      -0.09704851      -0.84765182      -0.66302164       1.80180837 
O      -1.89314668       0.85942881      -0.15655252      -0.25173231      -0.52385540       0.43513030      -1.17715778       2.20462440       3.22860949 
H      -1.62505975       0.72479718      -1.01637533       0.13685565       0.25778099      -0.12998296       1.05657511      -0.87260075      -3.46225603 
H      -2.07054806       1.83773941      -0.12872633      -0.02793431      -0.06230460      -0.22574439       0.18680293      -1.44069964       0.10333850 
12
Properties=species:S:1:pos:R:3:momenta:R:3:forces:R:3 pbc="F F F" energy=-8306.77376286612
O       1.20254307       1.25015719       0.09196067       0.52488761      -0.82253716      -0.13743186      -0.99746338      -0.12965572      -0.26043967 
H       0.23231674       1.43167618       0.08268858       0.02669167       0.10180772      -0.18258752       0.79519495      -0.17516719       0.10790097 
H       1.23824495       0.28992239      -0.06618296      -0.19362156      -0.10066056      -0.14233613       0.00636280       0.35803730       0.28551521 
O      -0.54783267      -0.37047014      -2.72071459      -0.04824904      -0.00591877      -0.40765148       1.05221562       1.21495459       0.73499724 
H      -0.67659376      -1.31348237      -2.71693333      -0.03274281      -0.14724481       0.30509395       0.31357642      -0.60809379       0.12384312 
H       0.28416348      -0.17300735      -2.20524433      -0.21289895       0.01640629      -0.00600534      -1.58696114      -0.66071187      -0.79446375 
O       2.10549125      -1.08016487      -1.13117257      -0.51080499      -0.37901558       0.04515735       0.91324160      -0.62901103       0.68453300 
H       2.95775775      -1.20239193      -0.65185815       0.23161114       0.37987478      -0.39673156      -0.90254158      -0.04733944      -0.38171870 
H       2.28943354      -0.31026905      -1.66285561       0.03337359       0.04189830       0.40517869       0.25481033       0.56330222      -0.44705427 
O      -1.84521925       0.93834042      -0.06696058       0.26986405       1.16266599       0.39641863      -0.64525715      -0.92141713      -1.26620633 
H      -2.01068439       0.16334180      -0.67161314       0.02407537      -0.29520052       0.08127190       0.60191509       0.87267669       0.89006711 
H      -2.36998734       1.60028532      -0.54351763      -0.11218608       0.04792432       0.03962337       0.19490645       0.16242537       0.32302609 
12
Properties=species:S:1:pos:R:3:momenta:R:3:forces:R:3 pbc="F F F" energy=-8306.900080838843
O       1.15042410       1.14626817       0.02635878      -0.80878027       0.22488564       0.30426655      -0.25390093       0.19737213       0.54059544 
H       0.30821246       1.53646308       0.32123415      -0.04865939      -0.12225788      -0.23981413       0.06292384      -0.05830835      -0.51718949 
H       1.32071808       0.54207299       0.75854435       0.12352836       0.12965984      -0.13197650       0.22268370      -0.17320461      -0.14753014 
O      -0.63322813      -0.39915344      -2.68791827      -0.46153709      -0.40390163       0.86744759      -0.46018667      -0.45757620      -0.48408525 
H      -0.05120992      -1.02701472      -2.26676907       0.32654973       0.37009368      -0.18306357       0.43511336      -0.74725432       0.04106865 
H      -0.41201165       0.36453003      -2.18083435      -0.10776960       0.24350368      -0.05061244       0.16983395       1.18523106       0.54343835 
O       2.15530167      -1.22848399      -1.28439745       0.94683965      -0.77503097      -0.62116548       0.14505502       0.08290334       0.04539334 
H       3.04428211      -1.57487843      -1.17803498      -0.26386619      -0.24742644      -0.04538473       0.09414035      -0.31205673      -0.07259803 
H       2.29984220      -0.27557592      -1.24936907      -0.16468064       0.15934959       0.17481774      -0.35899011       0.19969796       0.02172408 
O      -1.77103796       1.16786689      -0.00972926       0.23529657       0.34864854      -0.22701057       0.06734566      -0.34334620       0.83726521 
H      -2.19391026       0.33225294       0.25164207      -0.03772611       0.16130191      -0.05910208       0.20656709       0.40957924      -0.28690349 
H      -2.15663919       1.40349116      -0.84762668       0.26080497      -0.08882595       0.21159763      -0.33058527       0.01696268      -0.52117867 
12
Properties=species:S:1:pos:R:3:momenta:R:3:forces:R:3 pbc="F F F" energy=-8306.600846442578
O       0.91814666       1.18254991       0.05728635      -0.10887311      -0.83971248      -0.15187211       3.42591110      -0.72764334      -0.14439613 
H       0.12657203       1.10370023      -0.41408514       0.04354682       0.37098296      -0.11680650      -2.03874819       0.09260765      -0.38044373 
H       0.78966671       1.60437623       0.88943383      -0.16766843       0.55406231       0.07519295      -0.68468944       0.44199745       0.59401460 
O      -0.63606536      -0.34798177      -2.32165661      -0.00877863       0.89702709       1.54282532      -0.94799569       2.67066359      -1.10703615 
H      -0.16191279      -1.13489090      -2.50417517      -0.12351031      -0.19464724       0.35238233       0.95393840      -1.25152714      -0.41890313 
H      -0.56592763       0.22539116      -3.14501000       0.04312218      -0.32181079      -0.04064956       0.05806744      -1.32753664       1.51278569 
O       2.40619918      -1.37789363      -1.62852435       0.30401497      -0.09621660      -1.36250085      -0.74147946       0.03119565      -0.72585849 
H       3.17685728      -1.75424664      -1.19844223       0.37205532      -0.02030393       0.19551247      -0.29727661       0.35579224       0.53940438 
H       1.83412450      -0.85150631      -1.04143804       0.14029472       0.16785297      -0.14060211       0.92113617      -0.20050109       0.23621498 
O      -1.74022615       1.26412358       0.02425057      -0.59923286      -0.68030767      -0.11673750      -0.45639200       0.11191162       1.40567237 
H      -1.98469349       0.47271584       0.55117341       0.14612650       0.09162480       0.18978388       0.17165142       0.60938286      -1.10218561 
H      -1.79495425       1.09138379      -0.91020551      -0.04109717       0.07144858      -0.42652833      -0.36412315      -0.80634285      -0.40926879 
12
Properties=species:S:1:pos:R:3:momenta:R:3:forces:R:3 pbc="F F F" energy=-8306.476114408153
O       0.98590271       1.15734351       0.03514630       1.14568118      -0.36438012      -0.01932813      -0.43076726       2.90053723       0.54023634 
H       0.07776684       1.21667703      -0.30414028      -0.15909695       0.25645343       0.02270067      -0.27806398      -0.40345170      -0.43949707 
H       0.98764869       2.15353293       0.26421837      -0.04456520      -0.15358324      -0.05515723       0.79724008      -2.19328965      -0.21600589 
O      -0.58957496      -0.43124220      -1.86531726       0.53078359      -0.71464636       1.68388890       0.30285405       0.27339330       1.47883953 
H      -0.00509680      -0.47925517      -1.06555461       0.18058081      -0.06232428      -0.10075194      -0.57118885      -0.23664052      -1.22950294 
H      -0.14922117      -0.96908848      -2.51255519      -0.23602313      -0.34002154       0.00036694       0.39152589      -0.52668568      -0.46577214 
O       2.37143682      -1.36198131      -1.80382733       0.05252867       0.73613537      -0.44316361       2.18795752      -2.63767029       0.38724011 
H       3.31674034      -1.47999001      -1.49362851      -0.29564631       0.15008630      -0.09134351      -1.63889457      -0.28617571      -0.56166853 
H       2.31420137      -0.44946534      -1.71993292       0.17275380      -0.11878896       0.30258939      -0.63780602       3.03985278       0.22673270 
O      -1.91488082       1.30259706      -0.26781330      -1.02146684       0.61753623      -1.30047091      -0.68874164       0.83441811      -2.05571716 
H      -1.59827191       1.00696681       0.56519062      -0.11745190      -0.06189550      -0.01684505       0.05242648      -1.21494409       0.83181294 
H      -2.01348524       0.61592083      -0.97991018      -0.20807773       0.05542868       0.01751448       0.51345831       0.45065622       1.50330210 
12
Properties=species:S:1:pos:R:3:momenta:R:3:forces:R:3 pbc="F F F" energy=-8306.907772635263
O       1.03973508       1.08739762      -0.01144423       0.11045209      -0.35445888      -0.29224720      -0.92792202      -2.47736253      -0.06035763 
H       0.08460089       1.17722874      -0.13458085      -0.18898652      -0.32519094       0.13990964       0.12856214      -0.22823756       0.12624152 
H       1.29637422       1.96578212       0.00047216       0.06577420      -0.02595734      -0.28564902       1.17574080       2.80954634       0.09345689 
O      -0.57129428      -0.73517401      -1.52650330      -0.36000601      -1.03045470      -0.00051528      -0.94603871      -0.34704952       0.24000147 
H       0.20242279      -0.88717350      -2.06465797      -0.21808449       0.07057672       0.24046955       0.64519086      -0.09903508      -0.31238440 
H      -1.19018701      -1.45512626      -1.73419512       0.06651229      -0.25057643       0.19295148       0.36035238       0.33119704       0.01950539 
O       2.44333725      -1.03623467      -1.88006078       0.16316224       1.05750543      -0.24072896      -1.41501127      -0.46540858      -1.15888687 
H       3.36786759      -1.14730380      -1.84372968       0.27035222       0.15347283      -0.19600816       1.67200841      -0.24739054      -0.04432063 
H       2.21169642      -0.61078225      -1.07438229      -0.49865880       0.31125812       0.24496652      -0.47501996       0.86552685       1.27554236 
O      -2.02034310       1.40766291      -0.47399362       0.74845765       0.14993822      -0.26629097       0.26401625      -0.51355038       0.78437426 
H      -2.24468676       0.89951575       0.32576160      -0.05260075       0.13413250       0.00590377      -0.21698639       0.50968263      -0.17532569 
H      -1.40969150       0.76948759      -0.87669987      -0.10637411       0.10975446       0.45723862      -0.26489249      -0.13791867      -0.78784668 
12
Properties=species:S:1:pos:R:3:momenta:R:3:forces:R:3 pbc="F F F" energy=-8306.925175957933
O       1.04633056       0.91571918      -0.09373114      -0.30814391      -0.51073039      -0.22535788       0.13187560       0.52201227      -0.33321602 
H       0.15283913       0.63019044       0.15817060       0.09306763      -0.02439926      -0.12079014       0.10357954       0.41422632      -0.12336615 
H       0.90862873       1.63401183      -0.75309115      -0.02488979      -0.03396078       0.06462846      -0.04397618      -0.81991094       0.85164303 
O      -0.80025956      -0.98842081      -1.59396305      -1.22938211      -0.82137990      -0.32558407       0.11903161       1.99587628      -1.04675132 
H       0.14836270      -0.93733131      -1.75842338      -0.00926571      -0.06860392      -0.27541883       0.23576227      -0.23030305      -0.05289799 
H      -0.98804920      -1.79757485      -1.18287156      -0.10603238       0.03935782       0.17744579      -0.19849626      -1.77838490       0.84639322 
O       2.34970430      -0.66029407      -1.84854650      -0.14956507       0.85424076      -0.15454488       0.36680521      -0.86780459      -1.85045577 
H       3.20951119      -0.45713840      -2.27223614      -0.19747270       0.01561750      -0.04371799      -0.84725415      -0.02839967       1.00837786 
H       2.24993018      -0.34231330      -0.95818832       0.15013930      -0.02109902       0.36986801       0.36990411       0.85548130       0.66770881 
O      -1.65444239       1.41302697      -0.31264329       1.35450509       0.17578859       0.24642076       0.47551416       0.95762621       1.60335512 
H      -2.55535105       1.67947788      -0.17515052      -0.07994018       0.24110811       0.06031040      -0.58149271       0.12231096      -0.01405308 
H      -1.59945672       0.99465304      -1.14459054       0.50697984       0.15406050       0.22674038      -0.13125318      -1.14273019      -1.55673772 
12
Properties=species:S:1:pos:R:3:momenta:R:3:forces:R:3 pbc="F F F" energy=-8306.775726756476
O       1.11069089       0.76417295       0.03611785       0.48196703       0.17994444       1.08242856       1.78274093      -0.51311818      -1.31378516 
H       0.67983820       0.78759420       0.85056038       0.20967263      -0.08861435       0.30870478      -1.11597764       0.01522643       2.20961311 
H       0.54270451       1.27716339      -0.52259188      -0.33581685      -0.09753125       0.27548324      -0.61194466       0.80898432      -0.48118740 
O      -0.93494870      -1.09844832      -1.66505846      -0.06813493       0.15311300      -0.13643303       0.14756830      -0.34708816       1.61311890 
H      -0.02190078      -0.76810065      -1.81371605      -0.06720165       0.03430698       0.00792962      -0.49793932      -0.72459006       0.13849251 
H      -0.93076231      -1.62834152      -0.80764853      -0.01317545      -0.00764550      -0.04926503       0.38632077       1.03597113      -1.81640814 
O       2.16301210      -0.56439393      -1.93937110      -0.59022016      -0.46556736      -0.92250136      -2.74400481      -0.00435995       0.53649602 
H       3.08421449      -0.55180435      -1.87776569       0.00195379      -0.04309735       0.36580227       2.23282569       0.03085402       0.11534048 
H       1.82722220      -0.26772186      -1.05074582      -0.03812048      -0.20917015      -0.05307532       0.71190430      -0.17776673      -0.80539216 
O      -1.39388204       1.56464651      -0.39697905       0.52977768       0.51748868      -0.80677506      -0.10458477       3.80103775       1.79804813 
H      -2.24054434       2.04556181      -0.24339976      -0.01730404      -0.06146450       0.01399846       0.95681163      -1.14851142      -0.54828041 
H      -1.47053342       0.73269063      -0.77346261      -0.09339757       0.08823738      -0.08629713      -1.14372043      -2.77663916      -1.44605587 
12
Properties=species:S:1:pos:R:3:momenta:R:3:forces:R:3 pbc="F F F" energy=-8307.032634374635
O       1.17187856       0.76445604       0.44076696       0.57498626       0.42316462       1.09790425      -0.23627107       1.67911290       0.34331041 
H       1.68382132       1.41453483       0.99787673      -0.05086723       0.13882695      -0.11394947      -0.84016189      -1.05021335      -0.88442388 
H       0.33617533       1.26509954       0.19828250      -0.10136109      -0.07494579      -0.31104668       1.00532738      -0.56324652       0.40818573 
O      -1.04749825      -0.93861242      -1.62732456      -0.39377480      -0.07716938       0.44706890      -0.91193436       0.87200829      -1.99536538 
H      -0.30217585      -0.81082289      -2.22589573      -0.13547867       0.29786884       0.10666219       0.11521617      -0.09388425      -0.31543774 
H      -0.63192717      -1.25487197      -0.87005692       0.22556684       0.20531801      -0.01091441       1.17839458      -1.25871756       2.29648586 
O       2.11089758      -0.69859330      -2.07565719       0.20458251      -0.02298590      -0.53581263       1.83493183      -0.49922137       0.12149730 
H       3.07773941      -0.93375128      -1.94776018       0.01231095      -0.09175036      -0.13251053      -1.79843083       0.26562026      -0.39956218 
H       1.97971722      -0.05172522      -1.37505703      -0.14762746      -0.17112112       0.11126837      -0.24431918       0.30213698       0.45787885 
O      -1.36324571       1.52651486      -0.67139518      -0.12740854      -0.22071204      -0.42446491       1.72827932       1.34918480       0.46784368 
H      -2.28592242       1.56289090      -0.58009252      -0.15063885      -0.24805438      -0.13782431      -2.00299391       0.44061126       0.34756730 
H      -1.23106998       0.62951742      -0.93890500       0.08971009      -0.15843946      -0.09638077       0.17196196      -1.44339145      -0.84797995 
12
Properties=species:S:1:pos:R:3:momenta:R:3:forces:R:3 pbc="F F F" energy=-8307.070468126181
O       1.30085041       0.81103779       0.63097728       0.21980762      -0.38457127       0.09664717      -1.75082373      -1.93062714      -0.73088642 
H       1.50602992       1.69171731       0.88033632      -0.09583336       0.05449151      -0.14198049      -0.02043795       1.33562707       0.29671967 
H       0.30363472       0.75450670       0.51663786       0.14808609      -0.06846680       0.01742109       1.70008226       0.65288698       0.12721465 
O      -0.96622971      -0.95931182      -1.74649865       0.91019944      -0.37685360      -1.12301015       0.38265522      -0.97579855       1.73574864 
H      -0.16353925      -1.10776060      -2.26444310       0.13221912       0.19838233      -0.06509980       0.20753344       0.12167369      -0.15736834 
H      -0.74705784      -1.44296139      -0.89254627      -0.06499373       0.03574878       0.14705403      -0.46586991       0.82344290      -1.57772127 
O       2.06387932      -0.78009091      -2.08191174      -0.49913672      -0.39237205       0.53422857      -1.89157780       0.46978250       0.67098044 
H       2.98450820      -0.84498946      -2.23443076      -0.05230979      -0.03501111      -0.10864354       1.43692298      -0.03396793      -0.14882666 
H       1.93475311      -0.13833047      -1.35219386       0.02542143       0.29532961       0.03828436       0.26556956      -0.36554739      -0.31905918 
O      -1.48442447       1.60061939      -0.72329753      -1.01113301       0.66715334       0.53532074      -0.50182409       0.81475523       0.90513684 
H      -2.37824918       1.84933985      -0.38177001       0.04346772       0.01242599       0.11761980       1.12546689      -0.80702509      -0.77927932 
H      -1.48103515       0.76588715      -1.21761937       0.24420521      -0.00625674      -0.04784179      -0.48769687      -0.10520227      -0.02265906 
12
Properties=species:S:1:pos:R:3:momenta:R:3:forces:R:3 pbc="F F F" energy=-8306.831226513088
O       1.30196742       0.84731941       0.60655119       0.03814031       0.20354767      -0.84502443       0.45191804       0.35398186       0.63251152 
H       1.10234172       1.50918570       1.28998969      -0.20949575      -0.18376317       0.23066011       0.29111376      -0.34184462      -0.22370103 
H       0.56883160       0.97047332       0.01418162      -0.01018036      -0.02431689       0.26426339      -0.92200634      -0.00525595      -0.53069406 
O      -0.62667290      -0.92338721      -2.08230739       0.17546380       0.44933888      -0.99523924      -0.96239615       2.23885103      -1.63307887 
H       0.27725296      -1.01636942      -1.81469024      -0.09029462       0.06340346       0.11109515       1.02289670      -0.72103786       0.44970071 
H      -1.23319446      -1.53799908      -1.74490605       0.14760558       0.06204977      -0.43414993      -0.64504087      -1.44207205       0.97085004 
O       1.89954464      -0.87450513      -1.71991176      -0.11417713      -0.23758901       1.03313768       1.17881993      -0.72955799      -1.06635008 
H       2.61219583      -1.10341343      -2.37275787       0.06041496       0.11143921       0.11151150      -1.02837755       0.57781558       1.11121535 
H       2.18291408      -0.14381455      -1.16805583       0.01980076      -0.19089813       0.09861519       0.43139373       0.23268039       0.28326909 
O      -1.63776193       1.63543380      -0.67266091       0.18801480      -0.12269370       0.60022732       4.03068051       0.71128675      -0.98098084 
H      -2.51068675       1.49015861      -0.49172440      -0.16289928       0.00701666      -0.14320460      -3.53785146      -0.73931036       0.56989504 
H      -1.40569364       1.15909853      -1.48978818      -0.04239309      -0.13753474      -0.03189213      -0.31115029      -0.13553678       0.41736314 
12
Properties=species:S:1:pos:R:3:momenta:R:3:forces:R:3 pbc="F F F" energy=-8306.8006892464
O       1.08017858       0.91096188       0.50709246      -0.88346433      -0.42818976       0.51212183       1.41696517       0.75827205      -2.49071072 
H       1.04683712       0.40925381       1.27110436       0.08932977      -0.08726117      -0.12261586      -0.28969923      -1.39553229       2.49286190 
H       0.34242199       1.49730414       0.48388919       0.00076129       0.31139687      -0.26323774      -1.23432604       0.53210698      -0.04454827 
O      -0.72077943      -0.79733979      -2.42134493      -0.22571553       0.49821987      -1.02130292      -0.15950221      -1.77880971      -2.39827154 
H       0.19665081      -0.51082555      -2.40705862       0.22009453       0.04114393      -0.15329395       0.47262734      -0.04682185       0.27789224 
H      -0.67734264      -1.48151594      -3.19484868       0.26591679       0.00513911      -0.40123780      -0.36609441       1.83590285       2.20967274 
O       2.06260932      -0.97892781      -1.30825575       0.34587920      -0.28376324       1.07514476      -0.03329479      -1.91376761      -0.79998963 
H       2.68996614      -0.45914512      -1.78803280      -0.02607273      -0.01297614       0.19966681       0.42418161       0.79435990      -0.04318989 
H       1.49389083      -0.43447328      -0.78611742      -0.08081679       0.13908332       0.19303179      -0.23522524       1.26140759       0.80159191 
O      -1.46264807       1.52283666      -0.60655942       0.30344456      -0.18170848       0.12079021      -2.62080400       1.12339356      -0.29794309 
H      -2.40829237       1.91856659      -0.70193153       0.15674204       0.06340699      -0.03735342       2.60537330      -1.06328954       0.26766882 
H      -1.44384953       0.82193636      -1.27791089      -0.16609880      -0.06449131      -0.10171371       0.01979850      -0.10722193       0.02496553 
12
Properties=species:S:1:pos:R:3:momenta:R:3:forces:R:3 pbc="F F F" energy=-8306.860737961271
O       0.99641034       0.96860884       0.53694755       0.03464319       0.55383138       0.34685058       0.11070406       0.11905795       1.08426672 
H       0.42288120       1.02213343       1.36105769      -0.03445185       0.24091968       0.12307455       0.69953393       0.09149019      -2.27489359 
H       0.53674610       1.29626162      -0.26737906      -0.08384469       0.23929895      -0.01495530      -0.45378747       0.00065102       1.51043877 
O      -0.70679572      -0.74384528      -2.77984515      -0.15876753      -0.53992835      -0.67557259       1.43317007      -0.72433344       0.64183462 
H       0.15895101      -1.05018735      -2.35976438       0.10709560       0.07882842      -0.14260058      -1.33003826       0.57915158      -0.74253827 
H      -0.88729503      -1.39695779      -3.47600187      -0.11855056       0.42964574       0.38934690       0.08175811       0.29990773       0.37705451 
O       2.00895264      -0.84835748      -1.12682177       0.32102481      -0.46459159      -0.50582256       1.69190233      -1.86661294      -2.27403042 
H       2.98955606      -0.84333198      -1.16638441       0.08369472      -0.07204286       0.02945895      -1.00651970      -0.11685786      -0.12582939 
H       1.81195141      -0.24402604      -0.45581750       0.00606539       0.32595487       0.07157831      -0.78068949       1.67671684       2.28048630 
O      -1.36610045       1.31136530      -0.46825922      -0.33301840      -0.82556309       0.10420489       1.98822229      -2.30011786       0.76211194 
H      -1.98083110       1.90155426      -0.77572907       0.04339435       0.11559405       0.05514886      -2.45334581       2.45841917      -1.16187626 
H      -1.38482157       0.59567795      -1.11945310       0.13271496      -0.08194721       0.21928800       0.01908992      -0.21747238      -0.07702494 
12
Properties=species:S:1:pos:R:3:momenta:R:3:forces:R:3 pbc="F F F" energy=-8306.917441743264
O       1.18396798       1.35550986       0.57500432       1.46311363       0.81103638      -0.45526107      -0.86663562      -0.03959352      -0.27741396 
H       1.48167506       0.72176156       1.22113903      -0.35290312       0.04809621      -0.29358013       0.26535148      -0.27215747       0.57805436 
H       0.20243660       1.29650756       0.64382056       0.07904595       0.04569283       0.21018847       0.55556691       0.17044925      -0.42233059 
O      -0.68811682      -0.73865093      -2.79832761       0.28980422       0.73047174       0.77703651      -0.39454599       3.18149815       0.96268836 
H       0.07848678      -0.35200518      -2.32366291      -0.14678972       0.06402140      -0.22508855      -0.22544021      -1.04221661      -0.76595353 
H      -0.53364773      -1.62965308      -2.98418995       0.11843898      -0.43990138      -0.00582767       0.81518999      -2.10251694      -0.16864856 
O       1.96230177      -0.93805743      -1.23767189      -0.64377897      -0.28435282       0.37484150      -1.52724804      -0.85970098      -1.11193219 
H       2.83997824      -1.14616566      -1.01739449      -0.02620220      -0.06287206       0.02148038       1.86537375      -0.57708684       0.27919845 
H       1.79857089      -0.13530803      -0.78186706       0.05793140       0.49828657      -0.16176201      -0.41057686       1.65109770       0.88268906 
O      -1.57110029       1.03051435      -0.44748613      -0.67711331      -1.42914611      -0.16780355      -0.49815801       1.54555499       1.06806179 
H      -2.12232148       1.78667267      -0.77244288      -0.11749898       0.12982246       0.12369796       0.88848757      -1.46442386      -0.04438882 
H      -1.35722565       0.39735994      -1.12585312      -0.04404788      -0.11115523      -0.19792183      -0.46736497      -0.19090389      -0.98002438 
12
Properties=species:S:1:pos:R:3:momenta:R:3:forces:R:3 pbc="F F F" energy=-8307.104020815945
O       1.39668488       1.35046831       0.40215562       0.00584356      -0.13502591      -0.54603244      -0.26957879      -0.68325473       0.68993861 
H       0.83956675       0.95264912       1.09419016      -0.10460810       0.03008792       0.27659167       0.37368123       0.16946246       0.11043356 
H       0.69204555       1.66967819      -0.15850687       0.31534404       0.12000071      -0.12814537      -0.38350217       0.51079645      -0.62739005 
O      -0.66521822      -0.50293681      -2.68832862      -0.66688968       0.50847101       0.15853001      -0.05067246      -2.72265120       1.32228223 
H       0.29581339      -0.51896169      -2.53524103      -0.06849544      -0.40531703       0.16443395       0.29487114       0.33972232      -0.17390015 
H      -0.83245427      -1.43909470      -2.29567248       0.18829528       0.07755728       0.06341439      -0.02439393       2.25042566      -1.11243623 
O       1.77919405      -0.87250646      -1.23555199      -0.45909377      -0.14342735      -0.20639817       0.92800241      -0.95899222      -0.01019574 
H       2.61912559      -1.36977547      -1.09191374      -0.08853942      -0.01250693      -0.00722197      -1.01984923       0.62511805      -0.24115887 
H       1.72855601      -0.23984739      -0.50218088       0.05588253       0.17860720       0.20661768       0.14111737       0.36935375       0.03592169 
O      -1.59077504       0.76454204      -0.36949609       0.53537300      -0.02431837       0.04914552       1.51435797      -0.38264827       0.51754444 
H      -2.36829321       1.04126134      -0.80997623       0.24489165      -0.31367269       0.13839743      -1.46060754       0.62630813      -0.47726937 
H      -1.10753374       0.36311218      -1.11510444       0.04199635       0.11954414      -0.16933271      -0.04342599      -0.14364040      -0.03377013 
12
Properties=species:S:1:pos:R:3:momenta:R:3:forces:R:3 pbc="F F F" energy=-8306.937878644367
O       1.38667796       1.27155932       0.25221770       0.06160668      -0.02066516      -0.34008789       0.55025923      -1.23359437       1.65182697 
H       0.55070005       0.99219348       0.68995455       0.09182171      -0.07617220      -0.28934550       0.15145485       1.11675659      -1.19787138 
H       1.29956351       1.79512268      -0.53335573       0.28788305      -0.04451623      -0.25994912      -1.00363450       0.48436610      -0.31116694 
O      -0.59022749      -0.42225048      -2.53584133      -0.21171217      -0.43518838      -0.33178054       1.37803253       0.70949087       0.79009935 
H       0.27393526      -0.80911434      -2.22088876       0.19920627       0.30754559       0.15065176      -0.58094785       0.44202084      -0.10852185 
H      -0.95610470      -1.11127131      -3.04316235      -0.04694810       0.37623438      -0.02315350      -1.01477587      -1.21180288      -1.11030486 
O       1.58756930      -0.90368309      -1.25310586      -0.46277972      -0.36086554      -0.18324043      -1.94777631       0.61872318      -2.22646460 
H       2.22709757      -1.40257969      -0.84911484       0.11520057      -0.06345996       0.13347523       2.49959409      -2.06550494       1.36407167 
H       1.36535370      -0.22780742      -0.62237025      -0.12469818       0.12105611      -0.00031375       0.03500856       1.14627603       0.84231677 
O      -1.43671935       0.83181338      -0.32825812      -0.03975353       0.57641577       0.72843324      -0.75754761      -1.55172102      -0.51301153 
H      -2.10670845       0.16963643      -0.00853310       0.06197176      -0.28415636       0.42687635       0.92077317       1.07488418      -0.34474464 
H      -1.22213841       0.45173564      -1.24331329       0.06820166      -0.09622802      -0.01156585      -0.23044027       0.47010541       1.16377103 
12
Properties=species:S:1:pos:R:3:momenta:R:3:forces:R:3 pbc="F F F" energy=-8306.862315927778
O       1.32487594       1.36919451      -0.11640211      -0.28576994       0.54437587      -1.73441920      -0.56733382       1.12543079       0.12000762 
H       0.32207740       1.41361310      -0.16944934       0.15311503      -0.01648617       0.02906529       1.00031605       0.27373542       0.02779771 
H       1.60767998       2.31207708      -0.02664082      -0.46910357      -0.04970218       0.15223341      -0.26685883      -1.28267207      -0.15169582 
O      -0.71978231      -0.23323183      -2.53609706      -0.48222521       0.68950215      -0.41619383      -1.07780408       1.38401254       0.45211482 
H      -0.04917096      -0.69250987      -2.03618818       0.02141713      -0.11150377       0.05996345       0.68364587      -1.03529178      -0.70331459 
H      -0.93701736      -0.57040470      -3.40404312      -0.05853136       0.25583372      -0.19419561       0.51056625      -0.55730878       0.11836044 
O       1.57588674      -1.37040317      -1.09229154       0.17119430      -1.73716335       1.34845077       2.07187007      -3.39933696      -0.24248767 
H       2.42487686      -1.87744285      -0.76460096       0.18754675      -0.10145209       0.06422179      -2.75469614       1.99740066      -0.83491424 
H       1.48454239      -0.55028498      -0.65010414      -0.19678131       0.14493279      -0.13646820       0.77661509       1.71371905       1.15338702 
O      -1.30391859       0.94636256      -0.12721618       1.19571191       0.28074017       0.80180525      -0.28583878       0.41390843      -1.18637653 
H      -0.93386205       0.24493305       0.40169677      -0.16148840      -0.04190894      -0.10434050      -0.15614575      -0.70797819       0.19525426 
H      -1.37259823       0.61782299      -1.07004386      -0.07508534       0.14283179       0.12987736       0.06566407       0.07438090       1.05186697 
12
Properties=species:S:1:pos:R:3:momenta:R:3:forces:R:3 pbc="F F F" energy=-8307.07080464335
O       1.43256154       1.52444822      -0.53090988      -0.19824435       0.03046245      -0.94566744      -0.10607634      -2.28775880       0.40962889 
H       0.71067381       1.22134629       0.06144494       0.20857072      -0.00399711       0.13360056       0.24794947       0.27674737      -0.33443942 
H       1.36105955       2.45047983      -0.54138593       0.15414882       0.14081707      -0.40199146      -0.09549376       1.91365597       0.00706298 
O      -0.86936279      -0.02533384      -2.59558325      -0.04020107       0.79354779       0.00564294       0.66747804      -1.01006909       0.81153481 
H      -0.30865145      -0.72476707      -2.15247163       0.05422958      -0.00397011      -0.24396514      -0.56579945       0.92808960      -0.67070636 
H      -0.26393956       0.41377779      -3.20246263       0.20106423       0.09178198       0.37452301       0.06770129      -0.00203373       0.05847554 
O       1.43305611      -1.59223728      -0.90708428      -0.58021663       0.00546393       0.02639609      -1.46603208       3.16330522       1.31113439 
H       2.16365896      -2.07815485      -1.17730505      -0.31558499       0.31392526       0.00531433       2.13816924      -1.52684375      -0.83755328 
H       1.82700975      -0.72170711      -0.58791359       0.34209048      -0.02152882       0.15229855      -0.80366746      -1.44868336      -0.63796494 
O      -1.11574408       0.76083013       0.17337291       0.24707828      -1.01892434       0.66345301       0.42509907       0.38736026       0.23638645 
H      -1.89470132       0.30209534       0.48915471       0.01699452      -0.08721582       0.19101638      -0.11659857      -0.12236787      -0.16893147 
H      -1.10332445       0.73651244      -0.79576238      -0.08992958      -0.24036229       0.03937917      -0.39272945      -0.27140182      -0.18462759 
12
Properties=species:S:1:pos:R:3:momenta:R:3:forces:R:3 pbc="F F F" energy=-8306.863922471057
O       1.50510952       1.43311703      -0.78804501       0.30963964      -0.40054671      -0.34180123      -0.49411497       0.31804086      -0.13271392 
H       0.61539503       1.19355395      -0.41018863       0.06882419       0.14578160      -0.02188578       0.88387237       1.06803257      -0.43292014 
H       1.46536786       2.21471813      -1.39762985       0.22772413       0.04064180       0.03378996      -0.42466030      -1.24429185       1.01415707 
O      -0.70252959       0.10233242      -2.49320913       0.43873542      -0.30598744       0.48995141      -0.26342593       0.07126484       0.16453553 
H      -0.06859545      -0.50565930      -2.06138455      -0.23158302       0.19014019      -0.19661807      -0.21733811       0.34422767       0.00176621 
H      -0.74822664       0.90252972      -1.94540341      -0.25580480       0.24849912      -0.02767884       0.23645313      -0.48048007      -0.42531730 
O       1.19526782      -1.46370672      -0.95006296      -0.84636049       0.46173759      -0.44462480       1.28307254       0.52356521      -1.26466022 
H       1.86113185      -1.58859992      -1.68184859       0.29731571      -0.02479859      -0.17439827      -0.96684965      -0.20645895       1.01067080 
H       1.46575158      -0.56381379      -0.67342893      -0.31104297      -0.12794270      -0.17446713      -0.07608309      -0.35076294       0.13048457 
O      -1.05803575       0.57004206       0.33561326       0.28523283      -0.20168806       0.52043681      -0.25347589      -0.11441290      -0.02057628 
H      -1.53075889       0.33769336       1.14030048       0.06311664      -0.02466653       0.03649555       0.21941777       0.22298173       0.36793324 
H      -1.50951032       0.02060242      -0.31367160      -0.04579729      -0.00117028       0.30080039       0.07313212      -0.15170617      -0.41335955 
12
Properties=species:S:1:pos:R:3:momenta:R:3:forces:R:3 pbc="F F F" energy=-8306.934925717518
O       1.59452516       1.27725461      -0.62429758      -0.18569788      -0.63957252       0.92800122      -0.02659103      -0.86782386       2.46241279 
H       0.64382269       1.14889573      -0.51149277       0.19282950      -0.12091231      -0.29436487      -0.11548023       0.33183957       0.08660372 
H       1.68149485       1.52733017      -1.50194667      -0.00658973      -0.16862015      -0.06079277       0.23914509       1.09572891      -2.74522850 
O      -0.82705662       0.30762387      -2.50088824      -0.13635948       1.07405473      -0.04046583      -1.38951523       2.16434066      -0.17095671 
H      -0.30764546      -0.45197466      -2.35212212      -0.17431925       0.12750866      -0.07677758       0.83566801      -1.57720459       0.66646306 
H      -1.28152747       0.55703130      -1.67181186      -0.19935138      -0.31698262       0.03862176       0.36829582      -0.48410632      -0.60375491 
O       1.09747425      -1.30581610      -1.24335527       0.52959023       0.27477202      -0.75900305      -0.91090877      -1.14121106      -0.04359305 
H       1.62966876      -2.09161929      -1.39446722      -0.30511159       0.13922052       0.05451749       0.05525854       0.00717515       0.02631868 
H       1.66590317      -0.54856870      -1.28114406      -0.17851291      -0.01647274      -0.07075342       0.83220316       0.84913915       0.27646866 
O      -1.01093144       0.45307822       0.46128530       0.41426365      -0.35285598       0.41764226       1.22267746      -0.68164794       0.19710578 
H      -0.73995221       0.70215089       1.37249497      -0.05434199      -0.01283587       0.06903981      -0.22749210      -0.30466661      -0.83692474 
H      -0.37937926      -0.26635071       0.18058752       0.10360082       0.01269627      -0.20566502      -0.88326072       0.60843694       0.68508521 
12
Properties=species:S:1:pos:R:3:momenta:R:3:forces:R:3 pbc="F F F" energy=-8306.739684698452
O       1.49348488       1.31464520      -0.48910287      -0.01225154       0.16840041       0.32688097       1.57593960       1.06945044      -2.87549258 
H       0.60205177       1.27316031      -0.19656220       0.04298141      -0.13532495       0.17251249      -1.63330018      -0.10954358       0.83116693 
H       1.38033419       1.77000288      -1.38604591      -0.13119933       0.11639470      -0.16522330       0.42470992      -0.86117727       1.79985391 
O      -0.77731821       0.52170514      -2.52148735      -0.18981467       0.99769344      -0.42734978      -0.29195485       0.11433267       0.14702855 
H      -0.22406397      -0.09122803      -2.02790367       0.03185508      -0.11426649      -0.04664407       0.28380601      -0.32122553      -0.52496963 
H      -1.61840097       0.41344540      -2.06458620      -0.00782319       0.06590635       0.05684625      -0.17905640       0.28912219      -0.16150452 
O       0.95088379      -1.45164588      -1.36171177      -0.58227514      -0.26966637       0.33972074      -1.94235213      -2.18188802      -0.66602165 
H       1.72336734      -1.88337469      -1.69780851      -0.10666117       0.14437402      -0.25558090       0.67137654      -0.13873383      -0.21998709 
H       1.18492902      -0.64908946      -0.97683739       0.01933567       0.01902528      -0.16098031       1.64116025       2.52085837       1.24622089 
O      -0.73030448       0.34907876       0.45192035       1.11650057      -1.00511795       0.11975301      -0.41274857      -0.82987096      -2.76496614 
H      -0.75017930       0.26501235       1.37481081       0.09013523      -0.08377382      -0.00703259      -0.07285697      -0.59088087       2.03827226 
H      -0.69881914      -0.54710566       0.02336443      -0.27078292       0.09635538       0.04709749      -0.06472321       1.03955639       1.15039908 
12
Properties=species:S:1:pos:R:3:momenta:R:3:forces:R:3 pbc="F F F" energy=-8306.904119556893
O       1.63307036       1.15509996      -0.66428408       0.22043406      -0.11259948      -1.18187374       3.17863192      -0.17058237      -2.07154712 
H       0.93246934       1.27333923      -0.08747872       0.05044519       0.00535605      -0.08384580      -2.62990924       0.70808113       1.59572704 
H       1.43903266       1.54761333      -1.53082365       0.27443185      -0.16165307       0.06660479      -0.37343853      -0.02489220       0.57049752 
O      -0.74429840       0.57432956      -2.57709977       0.01480214      -0.02380203      -0.12121406       0.83740417      -1.06962151       0.47149822 
H      -0.40893348      -0.13496254      -1.93804508       0.15081750       0.06593189       0.12063166      -0.85381202       1.40315516      -0.99966736 
H      -1.28117155       1.19920134      -2.08703497       0.17206282       0.17390206      -0.05647070      -0.14188880      -0.17348290       0.35208114 
O       0.83797987      -1.24131550      -1.22125730       0.23079047       0.67579958       0.61004828       0.00051395      -1.37784617      -1.37627980 
H       1.12342562      -1.51188594      -2.12530992      -0.01955967       0.01216674       0.25483638      -0.46459170      -0.07177272       0.93422103 
H       1.45250350      -0.53151329      -1.02484902      -0.00185284      -0.28278960      -0.42088501       0.58147682       0.88919548       0.36135765 
O      -0.82948132       0.19373690       0.55376637      -0.98935447      -0.14508348       0.66495002      -0.33719817       0.56768235       2.03848927 
H      -0.79078175      -0.04242242       1.51848760      -0.23940516      -0.09644094      -0.13138306      -0.16638247       0.34684726      -1.40308536 
H      -0.24076979      -0.42427576       0.14084802       0.13638812      -0.11078772       0.27860123       0.36919409      -1.02676352      -0.47329224 
12
Properties=species:S:1:pos:R:3:momenta:R:3:forces:R:3 pbc="F F F" energy=-8306.969426331778
O       1.92073032       1.22970600      -0.99875839       0.94402832      -0.13089047      -1.21595486      -0.01879897      -0.88880156       2.93517826 
H       1.34974126       1.31921728      -0.16724398       0.17926979       0.21040484       0.23455532       0.98668636       0.26590154      -2.02265232 
H       1.45051812       1.57871595      -1.73628342      -0.25726940       0.12338942       0.06290633      -1.13158710       0.57621361      -0.78889835 
O      -0.62616152       0.77024651      -2.55268987       0.71368198       0.08943935       0.13025214       0.92544198      -1.28843119       0.24648754 
H      -0.33561789      -0.06245929      -2.09100502       0.01328954       0.19232180      -0.26118388      -0.43062540       0.93785189      -0.75528848 
H      -1.31049983       1.09389538      -1.97756129       0.04203902      -0.17874344       0.18027928      -0.53059192       0.33845225       0.42552692 
O       0.74733870      -1.39514805      -0.97045530      -0.26522885       0.00926171       0.80124541      -1.17170532       0.48461279       0.48343952 
H       1.26906782      -2.04251565      -1.40070617       0.18545687       0.11275351       0.08741426       0.62405041      -1.40767661      -0.62208315 
H       1.30929722      -0.62667792      -1.01237173      -0.37685727      -0.10748748       0.24298572       0.84516778       1.14738019       0.00841399 
O      -1.09480102       0.12903181       0.64890460      -1.19205996      -0.41803065      -0.06077572       2.66230185       0.18815127      -0.29987235 
H      -1.91712984      -0.26499650       0.44024240       0.02289332       0.06428854      -0.18976922      -1.19862670      -0.84316312      -0.37008944 
H      -0.38060008      -0.44519818       0.24130176      -0.00924336       0.03329286      -0.01195478      -1.56171295       0.48950895       0.75983786 
12
Properties=species:S:1:pos:R:3:momenta:R:3:forces:R:3 pbc="F F F" energy=-8307.133508920731
O       1.94069268       1.11553761      -1.26661528       0.20564578      -0.68693997      -0.97168889       0.82591752      -0.99956148      -0.66397863 
H       1.96744333       1.82196852      -0.65022822       0.11053444      -0.19479508      -0.18439601       0.02224723       0.99401978       0.92224959 
H       1.22434447       1.30969722      -1.88592601      -0.01034541       0.11644217      -0.03473792      -0.49857546       0.12454497      -0.16309904 
O      -0.37780889       0.84757059      -2.42277043       0.61136704       0.80333971       0.11720981      -0.74917977       0.39287176       2.03179007 
H      -0.31062985       0.16433810      -3.05415694      -0.11128771       0.15333717      -0.28156537       0.11886901      -1.25461658      -1.45701764 
H      -0.67310373       0.33947202      -1.61780251       0.01887099       0.00038076       0.16316437       0.12129927       0.91961143      -0.87156927 
O       0.79374148      -1.24002989      -0.73924136       0.39530107      -0.26032645       0.99378581      -0.00593891      -0.14197403       0.15242253 
H       1.25447180      -1.84966467      -0.13676720      -0.06605348       0.29357115       0.31237971       0.05841060       0.57658432      -0.49907170 
H       1.37207435      -0.45862357      -0.96382099      -0.31632539      -0.04195981       0.29503213      -0.06384161      -0.58268762       0.67087461 
O      -1.45228066       0.03189124       0.50946676      -0.83920928      -0.12668085      -0.48054333       0.57273359      -1.49909994       0.17127730 
H      -2.02354851      -0.52918481       1.07931612       0.22652771      -0.14329611       0.02011411       0.47651955       0.61187708      -0.60560981 
H      -0.69755752      -0.58344982       0.25843221      -0.22502575       0.08692733       0.05124559      -0.87846101       0.85843032       0.31173199 
12
Properties=species:S:1:pos:R:3:momenta:R:3:forces:R:3 pbc="F F F" energy=-8306.965813211858
O       2.24169122       0.80676412      -1.55269081       0.91373128      -0.67580032      -1.49475413       0.47729945       0.73663744       0.11059927 
H       2.25764248       1.64365399      -1.05320187       0.10829742       0.13833759       0.12565668       0.14600605      -0.60067475      -0.07333710 
H       1.47949594       0.94539172      -2.11914085       0.11721226       0.00259405      -0.10655038      -0.61027860       0.05149021      -0.40006974 
O      -0.60650764       1.07468204      -2.40671072      -1.72879442       0.90101754      -0.02113078      -0.83092105       0.37593721       0.66093422 
H      -1.07971318       0.50561222      -3.03690578      -0.05659029      -0.01451977       0.08319319       0.01944854       0.31146783       0.53605179 
H      -1.25687650       1.32815843      -1.68890375       0.13110097       0.11061548      -0.05217612       0.96240760      -0.77156355      -1.13640785 
O       0.80879904      -1.03413236      -0.29036769       0.28967244      -0.23945116       1.67991172      -0.55446246       0.11525759      -0.45188108 
H       1.31292268      -1.72326637       0.07796412       0.11255765      -0.02393539      -0.07839713       0.65694232      -1.62989595       1.16775235 
H       1.42451000      -0.69302080      -0.93422468       0.02761945       0.19896129       0.27618412       0.34245643       1.10165126      -0.51307309 
O      -1.51397728      -0.12998035       0.37328543       0.07894892      -0.27739340      -0.49533081       0.55349918       0.30248912      -0.77140468 
H      -1.80421986      -0.72634182       1.05859234      -0.02437810      -0.02596217       0.08746838      -0.01165305      -0.24278020       0.21395684 
H      -0.62755510      -0.46827320       0.04750412       0.03062243      -0.09446375      -0.00407474      -1.15074441       0.24998379       0.65687907 
12
Properties=species:S:1:pos:R:3:momenta:R:3:forces:R:3 pbc="F F F" energy=-8307.073653637754
O       2.27002001       0.73729760      -1.76951022      -0.32807604       0.18135269      -0.18612550      -0.13647680      -1.56882523       0.16351060 
H       2.65014885       1.59159528      -1.67742555      -0.11889642      -0.36705631      -0.06761399       0.32221497       1.13615023       0.02581848 
H       1.62980726       0.77140848      -2.48025897      -0.02389882      -0.23877753       0.03018107      -0.37720791       0.36054446      -0.24824414 
O      -0.86482864       1.18643939      -2.45689336      -0.20681198      -0.28268186       0.42841436       0.87618618       0.61841581      -0.87563481 
H      -1.48429000       0.56785441      -2.82280450      -0.22513587      -0.07526566      -0.03677581      -0.51449625      -0.44107670      -0.11411231 
H      -0.85581544       1.01683354      -1.52436131      -0.37218196       0.15440810      -0.02439182      -0.30758185      -0.18445423       1.04826732 
O       1.07850991      -1.16804352       0.13531240       1.35606125      -0.15512523       0.69133048       0.20536765      -1.57528726       2.29542143 
H       1.84339670      -1.54127955       0.64191932       0.06009016       0.16323515       0.05627528      -1.17934844       0.46439263      -0.56623502 
H       1.48586606      -0.81060825      -0.62141337      -0.11275557      -0.07330215       0.37639172       0.93492868       1.18640943      -1.71637873 
O      -1.59166726      -0.02680251       0.19395288       0.13068754       0.26859800      -0.94487395       0.06063670      -1.03961343       0.71570807 
H      -2.10514113      -0.28029685       0.99626622       0.01699245       0.17591734      -0.33507871       0.58233032       0.37279360      -0.94319163 
H      -0.85508403      -0.68703405       0.16759099      -0.17607474       0.24869745       0.01226685      -0.46655323       0.67055070       0.21507074 
12
Properties=species:S:1:pos:R:3:momenta:R:3:forces:R:3 pbc="F F F" energy=-8306.941609836393
O       1.94084329       0.50102672      -1.75334775      -1.55066981      -1.13209586       0.83424561       0.02606213      -1.19737152       1.19661287 
H       2.63998456       0.80510807      -2.31044123       0.14904051      -0.17268991      -0.34691467       0.06854084       0.71200770      -0.72332592 
H       1.10187730       0.95384177      -1.86782592       0.10061158       0.09227919      -0.20479996      -0.04252145       0.43431905      -0.73510087 
O      -0.85479093       1.19058682      -2.47222163       0.27743430       0.16139499      -0.02668364       0.27607100       0.66622391      -2.45317521 
H      -1.35531914       0.99988312      -3.30255018      -0.05703740       0.09072211       0.13138925       0.77260600       0.28898709       1.00051062 
H      -1.27999694       0.66698870      -1.82237162      -0.02601299      -0.10642869      -0.13928279      -1.07653072      -0.75564670       1.42854212 
O       1.37356887      -1.21600011       0.40194282       0.65044241       0.28310048       0.23914223      -0.38610811      -0.37606592       1.11673925 
H       2.09665400      -1.10813608       1.02914199       0.12305648      -0.09585391       0.09696616      -0.22180368       0.05824568       0.20635984 
H       1.82817100      -1.14788644      -0.42324990       0.06310512      -0.25531053      -0.28082538       0.30619287       0.42919017      -1.30426419 
O      -1.56338968       0.24566342      -0.01524039       0.56232986       1.32661354      -0.09058138      -0.30772199       1.93245886      -1.44761459 
H      -2.07713089      -0.28089911       0.54718416      -0.08486798      -0.19824468      -0.14069956      -0.93508058      -1.30334452       1.24639397 
H      -0.71197500      -0.13957556      -0.09525891      -0.20743208       0.00651328      -0.07195588       1.52029369      -0.88900379       0.46832211 
12
Properties=species:S:1:pos:R:3:momenta:R:3:forces:R:3 pbc="F F F" energy=-8307.036423116293
O       1.59887726       0.30261175      -1.79810545      -0.69057911      -0.49441472      -0.82045307       1.62484841      -1.30536926      -0.98266435 
H       1.79592669      -0.16518786      -2.65085855      -0.00610832      -0.16641764       0.16314706      -0.02106770       0.54108316       1.29013006 
H       0.72901355       0.64017643      -1.97948731      -0.14698307       0.33562005      -0.33213048      -1.01634915       0.63668239      -0.40966620 
O      -0.69253718       1.22830571      -2.42299248       0.15665760       0.34364488       0.42070161      -0.26218706       0.44992702      -1.11975120 
H      -1.40783537       1.33836824      -3.04867695      -0.12781659       0.09278352      -0.12108100      -0.00423008       0.04617466      -0.45067643 
H      -1.12198983       1.26847717      -1.57530255      -0.00413659      -0.24078341       0.20426565      -0.29230208      -0.13857987       1.22758542 
O       1.49353638      -1.26101291       0.42007303       0.19205467      -0.12524908       0.56701235       0.07485774       1.18895876      -0.45098136 
H       2.24186727      -0.88479862       0.92635177       0.03182041       0.01007369      -0.02787113      -0.61312041      -0.29479625      -0.48328277 
H       1.41824949      -0.65679441      -0.39214038       0.08753925      -0.19355818      -0.24007406       0.55159447      -0.95623705       1.01758249 
O      -1.42479643       0.41942638      -0.02572184       0.33290581       0.29438922       0.19460658      -1.09147158       0.16528010      -0.40342181 
H      -1.90001100      -0.37877024      -0.28451033      -0.01131121       0.00440852      -0.15453374      -0.01424497       0.02212360       0.01664108 
H      -0.76444087       0.09490021       0.56688040       0.18595714       0.13950315       0.14641025       1.06367240      -0.35524726       0.74850507 
12
Properties=species:S:1:pos:R:3:momenta:R:3:forces:R:3 pbc="F F F" energy=-8307.096760194441
O       1.61544380      -0.01909567      -1.97244718       0.08794841      -0.91033222      -0.50921958      -0.83951197       2.70534513       1.08770840 
H       1.45036189      -0.54622703      -2.72429539       0.16513756       0.00454290       0.11726386      -0.29530793      -1.11082863      -1.34205735 
H       0.95763100       0.73967976      -2.08127092      -0.07677940      -0.09808547      -0.00688293       1.03571631      -1.16826065      -0.13888481 
O      -0.82028427       1.43105190      -2.41595568      -0.35669814       0.42377013       0.52020336       1.63777058      -0.72494297      -1.07816542 
H      -1.36353891       2.13912836      -2.70832809       0.24731504       0.08033994       0.00679141      -0.73758506       0.86680297      -0.07384912 
H      -1.04982671       1.16303631      -1.53720584      -0.26252334      -0.19402136      -0.08877895      -0.98581101      -0.20585215       1.20432980 
O       1.54779191      -1.18289099       0.42850364       0.41205818       0.72006917      -0.11018127      -0.88601295       0.66934095      -0.19938104 
H       2.46971550      -1.31430833       0.60424696      -0.00304288      -0.17146432      -0.16074049       0.73257713      -0.16596692       0.25132232 
H       1.55148531      -0.55785871      -0.33339975       0.09186528      -0.05844465      -0.12119770       0.10615951      -0.77731598       0.12505097 
O      -1.43245900       0.43362481       0.11850241      -0.43007457      -0.04994161       0.11603827       1.72846904       0.33520028       0.46336061 
H      -1.48673342      -0.53018527       0.08707886       0.01063739       0.04131396      -0.00476477       0.00872874      -0.02580119       0.03560938 
H      -0.51317901       0.58595047       0.48795659       0.11415647       0.21225352       0.24146879      -1.50519239      -0.39772084      -0.33504374 
12
Properties=species:S:1:pos:R:3:momenta:R:3:forces:R:3 pbc="F F F" energy=-8307.167200540756
O       1.54888589      -0.10787498      -2.17729370      -0.41468956       0.44726367      -0.71347612       0.39703149       0.46519451       0.47333173 
H       1.59757256      -0.88130591      -2.72896136      -0.13030010      -0.08475895      -0.21955451      -0.10647319      -0.39337627      -0.34811826 
H       0.74195428       0.37361222      -2.41649447       0.21447292      -0.02859418      -0.08148231      -0.24745019       0.08478605      -0.19536047 
O      -0.83451927       1.39767659      -2.38103602       0.49435506      -0.28311294       0.35323228       0.30021841       0.47448184       0.55349755 
H      -0.62233550       2.29966693      -2.08268618      -0.05309793      -0.11257216       0.20396364      -0.10740624      -0.30838907      -0.44150845 
H      -1.11860227       0.97691853      -1.54569437      -0.24276518      -0.06626538       0.03713340      -0.27903994      -0.29666802      -0.24490937 
O       1.47347524      -1.01477912       0.48550034      -1.07378935       0.42231780       0.40219138       0.59677240      -0.06829923       0.19302685 
H       2.32586258      -1.45809510       0.63150431       0.04409827      -0.01690890       0.10828344      -0.46534777       0.15642129       0.09156926 
H       1.64619096      -0.49410384      -0.31821789       0.00903561       0.09443427      -0.10429354      -0.25944296      -0.17954086      -0.24414464 
O      -1.32075168       0.40054811       0.17655393       1.18542256      -0.19891999      -0.07015110      -0.24733165       0.71397682      -0.34597716 
H      -1.22384174      -0.39497876       0.71116681       0.13570876      -0.02274933       0.19476576       0.53992742       0.17945928       0.02111549 
H      -0.64200341       1.05306108       0.41520067      -0.16845107      -0.15013390      -0.11061231      -0.12145776      -0.82804634       0.48747748 
12
Properties=species:S:1:pos:R:3:momenta:R:3:forces:R:3 pbc="F F F" energy=-8307.053161691989
O       1.43498448      -0.18004233      -2.20350991      -0.66508170      -0.39223830       0.57890266       0.33540743      -0.91785775      -0.38202749 
H       1.40142059      -0.85880042      -2.91024115       0.13217446       0.14758055       0.23010893       0.04677835       0.65769883       0.66492585 
H       0.75610206       0.47820297      -2.43356493       0.03389709      -0.22156819       0.01779143      -0.25017747       0.20871354      -0.15295673 
O      -0.78726540       1.29304939      -2.37624264      -0.81368361      -0.23586433      -0.13399492      -0.31673266      -0.74823401      -0.40966167 
H      -0.80305258       2.00924060      -1.74767225       0.05988379       0.22500131      -0.16981745       0.02429289       0.61025211       0.27692567 
H      -1.13674685       0.58127101      -1.80046011       0.03780354      -0.13523580       0.05675613       0.12519357       0.61164495      -0.30329211 
O       1.24344723      -0.75577046       0.60103151       0.12774399       0.87818672       0.10088187      -1.00306980       0.48061029      -0.53081323 
H       2.09080474      -1.03717856       0.90796687      -0.04318077       0.19606756       0.00063006       0.91461718      -0.22253582      -0.05634207 
H       1.29767285      -0.46593193      -0.34063779       0.20163502      -0.01591538      -0.08022700       0.72525955      -0.45671612       0.42011771 
O      -1.01592083       0.36190841       0.10342370       0.79435134      -0.11141892      -0.51249928      -0.30322966      -0.15005822       0.13363663 
H      -0.70748970      -0.53479104      -0.06918252       0.15548476      -0.04362389      -0.23763940      -0.27851039      -0.28239195       0.16214791 
H      -0.32335491       0.61114834       0.72664435      -0.02102791      -0.29097132       0.14910697      -0.01982900       0.20887414       0.17733954 
12
Properties=species:S:1:pos:R:3:momenta:R:3:forces:R:3 pbc="F F F" energy=-8306.903512586601
O       1.37944827      -0.19082349      -2.11726947      -0.58306893       0.29335874       0.42253462      -1.26012684       0.09802145       0.71954673 
H       1.67567260      -0.20279214      -3.02024061      -0.02087972       0.19265732      -0.25907227       0.18397162      -0.05383194      -0.55045100 
H       0.41569760       0.05383603      -2.15556512      -0.04570363      -0.01630278      -0.18027688       1.03525866       0.16134611      -0.43519778 
O      -0.94213653       1.38841225      -2.36027351       0.17222842       0.69957289      -0.04118295       0.08772724       0.10626546      -0.26527991 
H      -0.70285257       2.22965743      -2.78303635      -0.22659351      -0.06142101      -0.08862441      -0.09096295      -0.33682323       0.59135836 
H      -0.92804731       1.45342573      -1.38530110       0.05220670      -0.14169788      -0.06713426      -0.24776730       0.08726091      -0.44923628 
O       1.46318501      -0.73624551       0.58053595       1.55213097      -0.62559715      -0.31330486       0.41952923       0.54811501      -0.53915775 
H       2.22515767      -0.23619293       0.88841507       0.13780013       0.07302763       0.14365947       0.14585983      -0.15510139       0.46846616 
H       1.50473360      -0.48761350      -0.36964791       0.14831170      -0.08663912       0.19983381       0.05307881      -0.52053454       0.20125456 
O      -1.05671270       0.13461058       0.06771632      -0.67545323      -0.20660835       0.34393706      -0.76112759       0.54680512      -0.48194429 
H      -0.63886424      -0.68258283      -0.24999939      -0.35781271      -0.19391797       0.01964918       0.16099544       0.55471903       0.83681377 
H      -0.47678447       0.61071677       0.67800954      -0.15316620       0.07356770      -0.18001853       0.27356385      -1.03624200      -0.09617258 
12
Properties=species:S:1:pos:R:3:momenta:R:3:forces:R:3 pbc="F F F" energy=-8307.106586439733
O       1.25389297      -0.16032128      -2.03814343      -0.07838588      -0.25527321      -0.05699566      -0.14630594       0.71177395      -1.55082797 
H       1.62452788      -0.50838321      -2.87263593      -0.01023494      -0.08936540       0.26891867      -0.15635020       0.04275843       0.64698962 
H       0.70452663       0.61357515      -2.36942552      -0.04332024      -0.00559644       0.21541941       0.27685750      -0.98673954       0.65518872 
O      -0.92668056       1.41964859      -2.52157090      -0.58514056      -0.26046967       0.14355178       0.16673716      -0.57367755      -0.62042965 
H      -0.82989918       2.27680700      -2.11764321       0.03555038       0.07450867       0.07250425      -0.17666313       0.39537030       0.45529357 
H      -1.27085027       0.81719043      -1.84225149       0.17239400       0.04650516      -0.07099601       0.06205902       0.35957658       0.34725039 
O       1.74561412      -0.77513285       0.54379369       0.46308236       0.09293265      -1.06101964      -1.49121806      -0.93783748       0.66411015 
H       2.58937465      -0.37311634       0.60867592      -0.09014386       0.12618036      -0.07062209       1.12963861       0.65108554      -0.06995286 
H       1.53415714      -0.83623103      -0.39203896       0.05842508       0.07841822       0.11646182       0.36190229       0.26500402      -0.52746970 
O      -1.16399023       0.19787664       0.18478714       0.22831624       0.56522142       0.04578203      -1.86486113       0.71946062      -0.39407450 
H      -1.96232453      -0.32859396       0.41581026       0.00363458      -0.14596859       0.21323306       1.45788660       0.13883729      -0.11700441 
H      -0.34731025      -0.28964893       0.20139203      -0.15417716      -0.22709316       0.18376238       0.38031729      -0.78561216       0.51092664 
12
Properties=species:S:1:pos:R:3:momenta:R:3:forces:R:3 pbc="F F F" energy=-8306.968514713148
O       1.30461885      -0.13113503      -2.05389460       0.12067110      -0.26227132      -0.63764455       1.07921302       1.75732417       1.18648073 
H       1.27988277      -0.95932261      -2.47084436      -0.12288607      -0.29963054      -0.00254407      -0.62638301      -1.49809294      -1.22659398 
H       0.46794346       0.36008997      -2.12075225       0.20444345       0.14524997      -0.15793727      -0.38060723      -0.69961563      -0.45366724 
O      -0.92166683       1.41633727      -2.47689560      -0.34890370       0.30612421       0.72360455       0.27582099      -0.38637963      -1.20056231 
H      -0.19267088       2.03195383      -2.48801535      -0.08607986      -0.23584719      -0.11260214       0.08621457       0.65840524       0.08036865 
H      -1.27964255       1.39958325      -1.60045769       0.19463351       0.00353632       0.03630051      -0.35870570      -0.02629880       1.20895403 
O       1.70472554      -0.92433939       0.49169953      -0.08019665      -0.37781737       0.65879929       0.85484923       1.63193103       1.69885264 
H       2.18754366      -0.12734061       0.89745397       0.12393438       0.06283233       0.08150718      -1.00570253      -1.88412857      -1.08398202 
H       1.78874844      -0.80683388      -0.46567667      -0.10456724       0.06458819       0.06638149      -0.08485534       0.49316483      -0.20538279 
O      -1.19633372       0.28677485       0.11580236       0.03288234       0.52843039      -0.18821684       0.83295761      -0.32022772       0.47178167 
H      -1.59120820       0.12538465       0.96799589       0.20545243       0.17088019      -0.24231433      -1.18592798       0.25148063       0.44165796 
H      -0.34075410      -0.10538792       0.37486267      -0.13938369      -0.10607519      -0.22533381       0.51312637       0.02243740      -0.91790734 
12
Properties=species:S:1:pos:R:3:momenta:R:3:forces:R:3 pbc="F F F" energy=-8307.016167316926
O       1.49555865      -0.34950471      -2.28576971       0.16113254      -0.65677403      -0.63656158      -1.64183279       0.21466787      -0.50115415 
H       1.33887420      -1.13061928      -2.85737972      -0.15160350       0.19530703      -0.14569221       0.12652305       0.69343523       0.47571791 
H       0.66569268       0.21263699      -2.39993877       0.06880393      -0.17920089      -0.14768856       1.45342477      -0.63525793      -0.10270653 
O      -0.92416563       1.44495641      -2.31816993       0.59509280      -0.03054775       0.57241265       0.23024758       0.74270482      -1.76386436 
H      -1.44054107       2.26551460      -2.29185813      -0.12207601       0.10015453      -0.13152565       0.31186857      -0.48202530       0.09580893 
H      -1.07237460       0.99332242      -1.50602398       0.34488324      -0.04233258       0.23285500      -0.48031554      -0.15557810       1.67460092 
O       1.52917964      -0.75298917       0.55179159      -0.29748503       0.74865744      -0.46224941      -2.00150761       0.68770621       0.16870714 
H       2.38825225      -1.07942294       0.59776292      -0.36441958      -0.30703012      -0.05751518       2.43116702      -1.07512858       0.70032415 
H       1.52407161      -0.50428864      -0.37325357      -0.12761888       0.12945800       0.15039375      -0.41584828       0.32359723      -0.84949688 
O      -1.16481903       0.37667046       0.18788356      -0.48302870      -0.39918708       0.87217643      -0.94004151       1.01706739      -0.52516608 
H      -0.77489736       0.55055334       1.04107783       0.40018256       0.34826464      -0.14821631       0.48265635      -0.29376682       0.24164001 
H      -1.01410816      -0.52434460      -0.05264791      -0.02386338       0.09323081      -0.09838895       0.44365838      -1.03742202       0.38558894 
12
Properties=species:S:1:pos:R:3:momenta:R:3:forces:R:3 pbc="F F F" energy=-8307.014584298326
O       1.37451070      -0.44345079      -2.45117762      -0.58992842      -0.08417462      -0.42566073      -0.26642314       0.09765010       1.73896025 
H       1.47741976      -0.56232332      -3.36830457      -0.01305249       0.11458333      -0.18525444       0.42273527      -0.39738714      -1.73276712 
H       0.65333325       0.19844935      -2.38729402       0.16407853      -0.11656129       0.22762174      -0.18780433       0.45729299      -0.11505370 
O      -0.62953389       1.47021986      -2.13266314       0.31762393       0.22946304       0.71572192       1.21009510      -0.09974972      -1.02684306 
H      -1.21700125       2.09521472      -2.55175217       0.21129215      -0.22964153       0.09134221      -0.41719354      -0.03516306       0.28302298 
H      -0.99004484       1.04027069      -1.36207879       0.02833192       0.25348818       0.20875667      -0.82927179       0.17313133       0.99001583 
O       1.38814895      -0.67423463       0.34488075      -0.64332868       0.16976510      -0.68505140      -0.72168072      -1.15867343       0.73892968 
H       0.87127802      -1.49038455       0.62680505      -0.30568928      -0.08437200      -0.04780565       1.29974680       1.46102293      -1.12167978 
H       1.50618152      -0.65183579      -0.63180324       0.07125463       0.11127989       0.04352355      -0.16392783      -0.56081064       0.50306634 
O      -1.13267621       0.38236276       0.41897163       0.58010807       0.26353812      -0.16066514      -0.89050648       2.32810161      -0.40792956 
H      -0.25465100       0.38873504       0.78960404       0.16117172      -0.30200128       0.01340016       0.80420136      -0.52070907       0.00654262 
H      -1.45840096      -0.48498430       0.33981092       0.01813791      -0.32536695       0.20407111      -0.25997069      -1.74470589       0.14373552 
12
Properties=species:S:1:pos:R:3:momenta:R:3:forces:R:3 pbc="F F F" energy=-8307.295608813922
O       1.27503720      -0.38303211      -2.62058034      -0.58444759       0.77334766      -0.46248729       0.09379417       0.50037915      -1.03333202 
H       1.72028202      -0.29622779      -3.50671772      -0.02162230      -0.09142090       0.12419605      -0.85735394       0.12559298       1.49716619 
H       0.56707847       0.32141912      -2.53484966       0.22485380      -0.15784297      -0.04847619       0.72340266      -0.50754360      -0.63090214 
O      -0.54956952       1.51327700      -1.95100516       0.62852339      -0.02816967      -0.07607670       0.73179439      -0.25849888       0.23130644 
H      -1.43092962       1.65196177      -2.28048307      -0.35725450      -0.14981247      -0.03305221      -0.56910514       0.06345186      -0.18274885 
H      -0.66992915       1.08643589      -1.08349632       0.01190585       0.02986898       0.17851657      -0.40061882       0.23822333       0.10883580 
O       1.35441491      -0.77537985       0.12322824      -0.11029336      -0.66252114      -0.74329017      -0.24321507       0.66956108       0.75505983 
H       1.47681105      -1.71427798       0.01357712       0.00111506       0.31190982      -0.10449119       0.12369885      -0.33324744      -0.37574114 
H       1.46770227      -0.36439196      -0.74707918      -0.12347743      -0.18239575      -0.08573650       0.27960679      -0.51412047      -0.30140895 
O      -1.11404913       0.38289851       0.60692230       0.22579142      -0.18038293       0.92633862      -0.57537793       0.47965187      -0.09150016 
H      -0.31304956      -0.11493215       0.72094353       0.06990491      -0.03638317       0.07674517       1.55470649      -0.46318847      -0.24100466 
H      -1.68042393      -0.08233984       1.21349332       0.03500074       0.37380255       0.24781385      -0.86133246      -0.00026141       0.26426965 
12
Properties=species:S:1:pos:R:3:momenta:R:3:forces:R:3 pbc="F F F" energy=-8307.057631325875
O       1.31038854      -0.29010246      -2.62647209       0.73135533       0.08171769       0.22723445      -1.09581109       0.70771417       2.06596500 
H       1.50971747      -0.15647113      -3.51601704       0.06270653       0.14796360      -0.22162883       0.81199870       0.12536602      -2.42705447 
H       0.70932953       0.49193272      -2.43162104       0.16015846      -0.02142289       0.16720870       0.57145057      -0.81659767       0.03412090 
O      -0.59720870       1.52819464      -1.99854284      -0.77987404      -0.52007416      -0.14726087      -0.86520324      -1.21050292       2.05513820 
H      -1.25452357       0.76852125      -2.08902287       0.01203032      -0.11813349       0.01688855       1.04520997       1.51749677       0.32090206 
H      -0.51412181       1.61955797      -0.97962646      -0.06637442       0.09229787      -0.01775108      -0.49259324      -0.28012817      -2.21299149 
O       1.24004580      -0.95005853      -0.10559650      -0.78068173      -0.37865471      -0.63658718      -0.05434811      -1.30980265       2.01632443 
H       1.53778294      -1.79277093       0.32325705       0.00625045      -0.26320841       0.11966006      -0.45101204       1.21957255      -0.62121240 
H       1.73456272      -0.87287530      -0.91265799      -0.01899037      -0.06410350       0.26812108       0.29602438       0.10186371      -1.15861265 
O      -1.08105139       0.42625543       0.84666286       0.52694103       1.10544186       0.24135215       0.05786703       0.19133275      -0.45103101 
H      -0.33653507      -0.05481934       0.42492025       0.05998315      -0.29100945      -0.07090231      -0.00689845       0.06987117       0.68311161 
H      -0.76210929       0.85715930       1.65093311       0.08649530       0.22918560       0.05366527       0.18331554      -0.31618574      -0.30466017 
12
Properties=species:S:1:pos:R:3:momenta:R:3:forces:R:3 pbc="F F F" energy=-8306.960317094668
O       1.43429794      -0.09035642      -2.64833307       0.18340005       0.34281410       0.11454109       0.12559741       0.22664280      -0.32687476 
H       2.02357413      -0.16693692      -3.43923032       0.16549319       0.09312203       0.27394878      -1.26292487       0.69487358       0.98943220 
H       0.69997528       0.60258034      -2.66755591       0.07814691       0.09888660       0.10421070       1.11665524      -0.99902846      -0.56936557 
O      -0.71842013       1.30527547      -1.92191354      -0.61971602      -0.65163625      -0.02986980       0.88251094       0.53823500       1.26023839 
H      -1.62020916       1.02228821      -2.00634168       0.04120569       0.05622376       0.05115660      -0.73043795      -0.27433812      -0.18530609 
H      -0.61071141       1.39098697      -0.93037030      -0.09894112      -0.24412316      -0.13083748      -0.33323153       0.06037667      -1.08507743 
O       1.06198341      -1.22559955      -0.05140203      -0.84665792      -0.96999702      -0.84759462      -0.88761860       0.09927895       2.09023997 
H       1.37081908      -2.07536631      -0.32377308      -0.10990797       0.06996322       0.06517587       0.20864488      -0.66933104      -0.48079655 
H       1.25481166      -0.61262462      -0.73107524       0.10340950       0.09804848       0.12595207       0.86169961       0.67940006      -1.90742726 
O      -0.88307238       0.70774818       0.77257871       1.07552161       1.39050866       0.25304080       1.11020391      -1.11585750      -1.53251314 
H      -0.23836046       0.01603108       0.34802558       0.16195377      -0.22843075       0.18006041      -1.46537898       1.19473048       2.10594766 
H      -0.61473536       0.95661420       1.66689137      -0.13390769      -0.05537966      -0.15978441       0.37427995      -0.43498242      -0.35849743 
12
Properties=species:S:1:pos:R:3:momenta:R:3:forces:R:3 pbc="F F F" energy=-8307.309627818417
O       1.64335408      -0.17542923      -2.54448180       0.27749651      -0.31949256       0.63569904      -1.87607805      -1.04129316      -0.29943914 
H       2.07560621       0.65011904      -2.45639868      -0.16475884       0.02349640       0.12928952       0.79662589       1.40456935       0.10443606 
H       0.69758857       0.08059222      -2.70156337       0.23357479       0.16332476      -0.11093922       0.88743743      -0.13228440       0.19098982 
O      -1.06130536       1.28614964      -2.03351202      -0.92707947       0.03686558       0.07743522       0.28030054      -0.10710571      -0.37569180 
H      -1.94421246       1.51512771      -2.32796476       0.00037667       0.19321140       0.14198876      -0.13060810       0.01754377      -0.03733177 
H      -1.06073301       1.42122286      -1.08011276       0.08064599       0.14047139      -0.10608053       0.08216924      -0.06394436       0.46574888 
O       0.94245950      -1.36852124      -0.15162330      -0.56734783      -0.33541520      -0.23068130      -0.56115237      -0.46711558       1.36450388 
H       0.73799025      -2.23664781      -0.49624993      -0.14136297      -0.22186746      -0.06886863      -0.15549667      -0.35659871       0.07834588 
H       1.30190422      -0.92467457      -0.90585684       0.15347706      -0.09974954      -0.20053851       0.65132626       0.82384322      -1.21704888 
O      -0.56906693       0.92297244       0.84031806       0.61579399       0.40057500      -0.34878177       0.99468954      -2.04023707       0.20973121 
H      -0.13954963      -0.00177852       0.76262491       0.13726619       0.22715570      -0.09227947      -0.81120787       1.67984417      -0.33795481 
H      -0.36610770       1.13586728       1.76060926       0.30191790      -0.20857547       0.17375688      -0.15800583       0.28277848      -0.14628932 
12
Properties=species:S:1:pos:R:3:momenta:R:3:forces:R:3 pbc="F F F" energy=-8307.181606177197
O       1.63859765      -0.11576901      -2.43564657      -0.25808432       0.28006092       0.19201342       1.02330152       0.51961177       0.45793040 
H       2.31572282       0.50396672      -2.11062263      -0.10467854      -0.04602768       0.04178832       0.38998661      -0.72945875      -0.15258618 
H       0.93012403       0.51840922      -2.40501310      -0.05317509      -0.29373579      -0.09022514      -1.63225570       0.28627644      -0.33383269 
O      -1.14552481       1.34093369      -1.99989611       0.20228331       0.09821355      -0.04717210      -0.11952071       0.31992982      -1.52383431 
H      -1.76022043       2.07442324      -2.15004998       0.02558912       0.15482651       0.20241224       0.28107757      -0.33924458       0.15941373 
H      -1.12446800       1.18019353      -1.06785819      -0.07449267       0.01443515       0.15252446       0.14006581       0.03403382       1.36704700 
O       0.75834812      -1.55201889      -0.16696371      -0.92728704      -0.54697398       0.86885999      -0.39998049      -0.35580386       0.67439509 
H       0.09372033      -2.19566170      -0.42136818       0.06100141       0.21246698      -0.03792416      -0.07623592      -0.24205090       0.03281162 
H       1.08815641      -1.22930217      -1.00909538       0.08608695       0.22184131      -0.12051718       0.35929050       0.47178705      -0.57739334 
O      -0.32082037       0.95634468       0.69533822       1.14759976      -0.56427268      -0.76976184      -0.48220276      -1.11515794       0.15771491 
H      -0.23986352      -0.03050148       0.82762061      -0.09745130       0.23376669      -0.06140848       0.46984191       1.41530611      -0.30459196 
H       0.39358687       1.38463260       1.17509384      -0.00739158       0.23539902      -0.33058955       0.04663165      -0.26522896       0.04292572 
12
Properties=species:S:1:pos:R:3:momenta:R:3:forces:R:3 pbc="F F F" energy=-8307.052988435435
O       1.46470654      -0.13165533      -2.29095803      -0.41387767      -0.47376707      -0.48978137       2.83221472      -1.09473529       0.95584837 
H       2.01327595       0.65674002      -2.35572850       0.08924618       0.10649224       0.06191934      -0.71034072       0.05278236      -0.26919229 
H       0.60706010      -0.05024436      -2.62038630      -0.39345266      -0.18001901       0.19679548      -2.21841336       1.27917482      -0.99372605 
O      -1.18622956       1.35558300      -1.86105753      -0.41347856      -0.35400427       0.64015391      -0.36698701       0.06361116      -1.24149224 
H      -2.08177197       1.66098458      -2.04104545       0.01146140      -0.35194671      -0.16786421       0.11312495      -0.03240474       0.01792766 
H      -1.08868106       1.31696179      -0.90580835       0.17670964       0.11348149       0.15628250       0.27989314      -0.12973669       0.80666548 
O       0.77370730      -1.50824544      -0.15721001      -0.06015804       0.68822139       0.41672507       0.79997995       0.88013228       1.16082461 
H       0.13970620      -2.18116077      -0.28422960       0.08191999      -0.18402664       0.09385515      -0.93920981      -1.21246276      -0.50321263 
H       1.11674984      -1.18160115      -1.00181035      -0.03319791       0.12039699      -0.19490330       0.08180439       0.00642695      -0.34441535 
O      -0.10654291       0.94834849       0.48723876       0.59521450       0.42640743      -0.84986136      -0.55832779      -0.53851472       0.40848856 
H       0.07404470      -0.03876682       0.39836964       0.10742500       0.17724886       0.07826249       0.57953637       1.32301967      -0.05478280 
H       0.67764742       1.47502303       0.29734527       0.25218813      -0.08848471       0.05841629       0.10672516      -0.59729304       0.05706668 
12
Properties=species:S:1:pos:R:3:momenta:R:3:forces:R:3 pbc="F F F" energy=-8307.215344635066
O       1.30786527      -0.22749004      -2.49228425      -0.03983656      -0.02910748      -0.40088239       0.33028699       0.00737508      -0.24058445 
H       1.83025230       0.50266362      -2.86661957      -0.12016452      -0.19502969      -0.25020645      -0.47524525      -0.38571141       0.17943768 
H       0.39706426      -0.12022226      -2.81290254      -0.07431127       0.13858403      -0.42142345       0.13695227       0.32240704       0.23230108 
O      -1.25138600       1.16012466      -1.95320430      -0.00637982      -0.64494305      -0.40913172      -0.69352347      -0.46831908      -1.80037934 
H      -2.17301681       1.05055252      -1.69293709       0.03941808       0.16165266      -0.01727333       0.40700645       0.13068471       0.31045028 
H      -0.71908637       1.38801908      -1.20669060       0.37198319       0.21077416       0.01184129       0.33971434       0.30354249       1.42140271 
O       0.73378838      -1.43209906       0.02520855      -0.35182681      -0.11310593       0.89328957       1.47766400      -0.41601964      -1.74015360 
H       1.01466682      -2.29579519       0.37386433       0.12831735       0.22533306       0.21474476      -0.21060264       0.47632767      -0.03723322 
H       1.26978007      -1.32353139      -0.83791171      -0.17900890      -0.24799738      -0.25994573      -1.24928868       0.02039696       1.57717875 
O       0.07485748       1.20839179       0.53848479       0.25495039       0.54161210       0.49460063       0.62533390      -1.11205774      -0.05093400 
H       0.31122647       0.24754366       0.37459623       0.01546645       0.00041725       0.03974737      -0.43388053       0.98522116       0.31987264 
H       0.80509987       1.49610611       1.10458781      -0.03860757      -0.04818973       0.10463945      -0.25441738       0.13615277      -0.17135852 
12
Properties=species:S:1:pos:R:3:momenta:R:3:forces:R:3 pbc="F F F" energy=-8306.970178431357
O       1.16544883      -0.23216088      -2.73989081      -0.54891969       0.71060271      -0.92783905      -1.66085348       1.15393849      -0.34293376 
H       1.75454453       0.15486686      -3.38370292       0.05298034      -0.19344713      -0.10169096       0.74660946      -0.10537368      -0.24363380 
H       0.36715848       0.36456570      -2.90017759      -0.01090400      -0.14067534       0.01023771       0.86561285      -1.13875072       0.75068540 
O      -1.21094553       0.98268967      -1.96223347      -0.09274881      -0.61191501       0.29604425       1.79529593      -1.61077694       1.32874269 
H      -1.97671625       1.52505040      -1.89922713      -0.11009533      -0.07710604      -0.09588510      -0.86749955       0.64857552       0.43459822 
H      -0.89761839       0.74241411      -1.02481714      -0.30906415       0.11810587       0.34527697      -1.00248028       1.24491146      -1.79547085 
O       0.89472661      -1.37767946       0.17633496       1.08645500       0.26602581      -0.62446940      -0.03285939       0.27335278      -0.62899126 
H       1.81029621      -1.40590587      -0.13927629       0.23906118       0.17462392      -0.04829396      -0.05770628      -0.01159971       0.17407652 
H       0.42919052      -1.27005125      -0.67334102      -0.16535805       0.22070557       0.23655921       0.12049475      -0.26884141       0.16064554 
O       0.05585243       1.26492186       0.66618085       0.18996393      -0.44804214       0.88238100      -0.16983720      -0.96453760      -1.73396820 
H       0.43509232       0.35338441       0.57212927      -0.08889802      -0.09354370       0.02934041       0.00472135       0.79496138       0.84324547 
H       0.17983748       1.61040394       1.53225116      -0.24247239       0.07466548      -0.00166109       0.25850183      -0.01585957       1.05300401 
12
Properties=species:S:1:pos:R:3:momenta:R:3:forces:R:3 pbc="F F F" energy=-8306.784379834316
O       1.16997680      -0.20741967      -2.99956383      -1.23650551       0.46506534      -0.34766514       1.74474888      -0.77779443       0.05709550 
H       1.00428763       0.11756425      -3.88604653       0.01523051      -0.02258384       0.17665869      -0.64676585       0.08436637       0.31231390 
H       0.44069834      -0.10204185      -2.40038372       0.14546966      -0.06012605      -0.12426091      -1.29206758       0.84939589      -0.53191682 
O      -1.32988332       0.77618490      -1.79559294       0.62389312      -0.56540989       0.11065235       1.33586967       1.70567579       2.17739108 
H      -1.41392185       1.64573656      -2.24161873       0.13172439      -0.13704692       0.04670682      -0.03697723      -0.75133197       0.12602649 
H      -0.92157536       1.09577974      -0.88957678      -0.15581571      -0.11836052       0.13033647      -1.23974776      -0.89714795      -1.93815564 
O       1.05652036      -1.10462557       0.04882442       0.51271306       0.14974330      -0.29214421       0.66704161      -0.76220492       0.29672854 
H       1.83298901      -1.63469575       0.37667518      -0.18978052       0.15898251       0.05778499      -1.20789369       0.81882127      -1.05120757 
H       0.94635304      -1.18047230      -0.91718055       0.29142057      -0.09745513      -0.27678005       0.70355819      -0.44089158       0.59517568 
O       0.00052345       1.20444993       0.85873343      -0.25551442       0.43211947       0.20508142      -0.18891045       0.33671820       1.09480650 
H       0.35349408       0.31227338       0.63725814       0.11122284       0.09874570       0.14400427       0.12527962       0.34579990       0.70506024 
H      -0.01443601       1.33143386       1.84897624       0.00594201      -0.30367398       0.16962531       0.03586458      -0.51140656      -1.84331790 
12
Properties=species:S:1:pos:R:3:momenta:R:3:forces:R:3 pbc="F F F" energy=-8306.879218678609
O       0.92909902      -0.12097555      -3.00104239      -0.05339337      -0.38282297       0.57201215       2.45523612      -0.79406542      -1.25435763 
H       0.75051787      -0.13888498      -3.94965228      -0.20820603      -0.05150089      -0.18889805      -0.05995526      -0.03800370       0.41077105 
H       0.15745200       0.13646345      -2.54868414      -0.09836736      -0.02659611      -0.08867470      -2.24919436       0.78786087       0.87390285 
O      -1.13915470       0.70333348      -1.53192050      -0.23245726       0.22701689       1.16477768      -0.21537041      -1.69726817       1.20349846 
H      -1.26719436       1.63591274      -1.57613778       0.14760373       0.09332916      -0.04449172      -0.10798628       1.16446442       0.11679222 
H      -1.06325757       0.51222513      -0.54953038       0.03684531      -0.12060919      -0.18651945       0.04256938       0.69964583      -1.75589920 
O       1.21925786      -1.19092688      -0.24044959       0.21019957       0.37299000      -0.48213103      -0.10468008       0.94510173      -1.26083059 
H       2.14013879      -1.14863532      -0.02657455       0.23313564       0.06569767      -0.49618080       1.11975602      -0.37163504       1.11017262 
H       1.36108491      -0.85486971      -1.15865456       0.09687576      -0.15675657      -0.20045716      -0.97424515      -0.41475771       0.05553635 
O      -0.09043811       1.27866813       0.90363802      -0.35507122      -0.03458836      -0.26720866       2.81779202       0.15952095      -2.10920283 
H       0.52245139       0.53768126       0.61604680       0.05692537       0.03228389       0.41052375      -0.81963310       0.87726724       0.51704796 
H      -0.71656498       0.88172505       1.43838009       0.16590985      -0.01844352      -0.19275201      -1.90428890      -1.31813100       2.09256875 
12
Properties=species:S:1:pos:R:3:momenta:R:3:forces:R:3 pbc="F F F" energy=-8307.103466695442
O       1.04347404      -0.23592700      -2.96290526       0.70595555      -0.27916943      -0.32088575       1.78195361      -0.55972378      -0.94349261 
H       1.05881806       0.02799665      -3.88793032       0.17828281       0.08806228       0.24025007       0.01664906      -0.07758865       0.03071754 
H       0.20912403       0.03628233      -2.64025294       0.07386073       0.01622558       0.11452370      -1.90425028       0.75493529       0.82571423 
O      -1.28973698       0.58151902      -1.41016734       0.34121293      -0.73111798      -0.33941083      -0.31462091       1.45385526      -0.00078716 
H      -1.71656446       1.45300175      -1.64252736      -0.43292788      -0.26285320      -0.11039652       0.64798416      -1.43611959       0.33144604 
H      -0.81910884       0.79735323      -0.55174690      -0.57856849       0.04813574      -0.12094933      -0.46207421       0.07486069      -0.88670555 
O       1.30964083      -0.95806302      -0.34421638       0.41078763       0.56265187       0.15779136       1.60644094       0.94377801       1.21273654 
H       2.13295279      -0.59832753      -0.76083518      -0.27117380       0.37996288       0.09959621      -1.33023030      -0.60337140       0.16122324 
H       0.79703614      -1.34405943      -1.03635848      -0.35675361       0.11957960       0.31848884      -0.28314454      -0.29712066      -1.03763652 
O      -0.10683680       1.26854279       0.88210376       0.51924912      -0.06844620       0.19732399      -1.26571664      -1.09350677       1.20532863 
H       0.47213878       0.48614289       0.74309449      -0.22899212       0.11966130      -0.31062328      -0.05262699       0.16291154       0.07022199 
H      -0.84936613       0.92587081       1.47274876      -0.36093286       0.00730755       0.07429153       1.55963610       0.67709005      -0.96876637 
12
Properties=species:S:1:pos:R:3:momenta:R:3:forces:R:3 pbc="F F F" energy=-8307.021551577061
O       1.25774504      -0.03323611      -3.06543247       0.42882479       0.90546831       0.00779807      -0.24208321      -1.06542636       0.95633726 
H       1.39649345       0.65115623      -3.70431362      -0.03402101       0.29498651      -0.01463507      -0.31565644       0.62780623      -0.38226570 
H       0.37140714       0.03840889      -2.65536049      -0.17195101      -0.08434075       0.04418262       0.44597824       0.44071459      -0.51881249 
O      -1.40513004       0.30978993      -1.55917607      -0.51786500      -1.16320639      -0.28683834       0.28610957      -1.74163495      -1.94773516 
H      -1.88300874      -0.38473026      -1.11417026       0.47351616      -0.15251910       0.26446100      -0.33884642      -0.37632611       0.13361058 
H      -1.45338471       1.02034284      -0.97088489       0.21127950      -0.19195295      -0.00642989       0.16538419       1.96426569       1.74484798 
O       1.33752631      -0.75252153      -0.12267698       0.33077815       1.00815364       0.44187850       0.52831997      -0.38022932      -0.17798629 
H       1.87692290      -1.08126968      -0.86730540      -0.42990594      -0.27843435       0.11129677      -0.46591950       0.39653380       0.25020775 
H       0.43462581      -1.03318175      -0.30285695       0.01732294      -0.00655843       0.01063474       0.05330845      -0.16590449      -0.18824019 
O      -0.24219515       1.13479070       0.87480308       0.06401155      -0.31690076       0.09693355       0.05804617       0.52044015       0.12112203 
H       0.52924688       0.75227176       0.42189258      -0.23227847       0.01296278      -0.23700734       0.04126414      -0.09083569       0.05841417 
H       0.14914679       1.77759540       1.48117328      -0.13971166      -0.02765849      -0.43227461      -0.21590516      -0.12940355      -0.04949992 
12
Properties=species:S:1:pos:R:3:momenta:R:3:forces:R:3 pbc="F F F" energy=-8307.12465680801
O       1.31140732       0.26211470      -3.01673824      -0.40072735       0.65223616       0.36880761      -1.06917788       0.00989308       0.65167104 
H       1.63486052       1.11693420      -3.34675570       0.05318698      -0.16663942       0.12522619      -0.55714130      -0.38025467       0.32354204 
H       0.36698800       0.35265227      -2.65939278       0.02114878       0.20822279       0.08319918       1.46558184       0.27478750      -0.69789542 
O      -1.29156637       0.05650296      -1.78085750       1.39319231      -0.42522281      -1.33762472       0.08980042       1.37960157      -0.91222028 
H      -1.32376080      -0.87383216      -1.64269029      -0.11804797      -0.01809370      -0.19411262      -0.13509677      -0.99290544       0.60019365 
H      -1.48703294       0.52491270      -0.95939689      -0.00446303      -0.05962254       0.20105113       0.28157606      -0.31841955       0.31123942 
O       1.29976645      -0.83549663      -0.06362550      -0.09816816      -0.76540607       0.42601981       0.16547333      -0.76557787       0.34649243 
H       1.55961815      -0.62748402      -0.96476375      -0.30256678       0.39808236      -0.01077779       0.03806323       0.42076321      -0.54339204 
H       1.58974399      -1.75756561       0.04093573       0.35782161      -0.02743334      -0.33829314      -0.15571943       0.46377421       0.14215050 
O      -0.42911107       1.19685529       0.95699618      -0.66167948       0.22786291       0.59303520      -1.49001355       0.41789689      -0.33367007 
H       0.32248086       0.60059498       0.95690855      -0.12846442      -0.18357341      -0.03561734       0.65082366       0.30649518       0.18815852 
H      -0.32960354       2.06863508       1.36714898      -0.11123250       0.15958707       0.11908647       0.71583039      -0.81605412      -0.07626979 
12
Properties=species:S:1:pos:R:3:momenta:R:3:forces:R:3 pbc="F F F" energy=-8306.865428859237
O       1.36816941       0.47907020      -2.81323278       0.45021675       0.67714935       0.65930283      -0.76954191      -0.82174385      -0.30989831 
H       1.31754042       1.27477384      -3.35514774      -0.12939238       0.17890615      -0.24965390      -0.17804196      -0.21931212       0.03035254 
H       0.46338051       0.03827289      -2.84965245       0.31325803       0.14647397       0.16371240       1.52090338       1.35389356       0.10029159 
O      -1.02964365      -0.04474104      -1.95220784       0.21898495      -0.32506937       0.37828579      -2.05723041      -0.64466414       1.30554001 
H      -1.59182258      -0.84262905      -1.80842335      -0.05373570      -0.02596552       0.00599602       0.54121566       0.64948095      -0.40107701 
H      -1.41314642       0.55258242      -1.25441177      -0.01525488      -0.03248684      -0.26177973       1.00386286      -0.36578308      -0.70489393 
O       1.25490416      -0.94775358      -0.13629385      -0.53821363      -0.34965449      -0.42576294      -0.49177428      -0.39581724       0.61852865 
H       0.75280571      -1.08059994      -0.94807089      -0.09195618      -0.26430480      -0.31609419       0.11194496       0.33952561       0.03522526 
H       2.12112795      -0.67321953      -0.42284243      -0.01190912       0.19989634       0.11510895       0.37507808       0.23507985      -0.38160069 
O      -0.63431871       1.17232042       1.03965297      -0.47349087      -0.02367427      -0.18285849      -1.69885671       1.62242272       0.09366275 
H       0.07974578       0.57254811       1.09083207       0.28280812       0.04919926       0.19096583       1.55827061      -1.12200285       0.01534562 
H      -0.48539408       1.89770614       1.67080687       0.04868492      -0.23046978      -0.07722256       0.08416973      -0.63107943      -0.40147649 
12
Properties=species:S:1:pos:R:3:momenta:R:3:forces:R:3 pbc="F F F" energy=-8307.076598491256
O       1.64038136       0.85060162      -2.73999514       0.05012014       1.12992428       0.04685770      -0.69253651      -0.43510780       0.54459201 
H       1.81535998       1.19631509      -3.61230954       0.23885411      -0.15105158       0.10625463      -0.06670793       0.11791666      -0.34004500 
H       0.68636923       0.61483659      -2.71485390       0.59751425       0.39016061      -0.09783483       0.68428440       0.17582543      -0.09555876 
O      -1.08167625      -0.10294807      -1.83092405       0.81881850      -0.30916831       0.72173013      -0.22328024      -1.39822297      -2.04231522 
H      -1.87914414      -0.64088821      -1.76999737      -0.10854097       0.00265105      -0.06883494       0.06026945       0.09661888      -0.16640202 
H      -1.07871952       0.39238089      -1.04831333      -0.16274250      -0.04868894      -0.01640564       0.06167585       1.48585244       2.04797973 
O       1.09831812      -1.04489572      -0.16210709      -1.15620071       0.36483535      -0.30887910      -0.34866293      -0.21487885       1.04013363 
H       0.74837285      -1.60788593      -0.85528135      -0.03062602       0.02281511       0.38091155       0.12944069       0.21847908      -0.33107499 
H       1.88651072      -0.61179737      -0.48265376       0.10214846      -0.09211361      -0.18600654       0.24013850       0.14007165      -0.55734465 
O      -0.72181994       1.00802538       0.88106700      -0.06911564      -1.01802119      -0.57910025       0.64995897      -1.19141753      -0.08637139 
H      -0.17161031       0.18484651       0.74444783      -0.12866899      -0.24176588      -0.07078665      -0.40934699       1.01701384       0.17560209 
H      -0.38343412       1.38807242       1.70139158      -0.15156062      -0.04957689       0.07209393      -0.08523326      -0.01215083      -0.18919544 
12
Properties=species:S:1:pos:R:3:momenta:R:3:forces:R:3 pbc="F F F" energy=-8306.66847645866
O       1.83822428       1.18988808      -2.58937008       0.05350896       1.01791618       0.69431788       4.40538435       0.32422990      -0.36390115 
H       1.96300085       1.17955235      -3.53826157      -0.13471810      -0.07486506      -0.01282499      -0.61307878      -0.06805548      -0.02519264 
H       0.97959430       1.10596129      -2.32870898      -0.07595884      -0.21093657       0.28557366      -3.98013529      -0.33001346       0.39452895 
O      -1.00032940      -0.17725920      -1.75958482      -0.04784498      -0.22879988      -0.66514666       1.16517319       0.76334408      -1.11643061 
H      -1.68325754      -0.80043302      -1.82888132       0.10852278      -0.11809496      -0.22064879      -1.50252870      -1.46014554      -0.55455503 
H      -1.25175964       0.31020207      -0.97891708      -0.17368971       0.06557203       0.08217162       0.11873945       0.68129179       1.03127303 
O       1.03825210      -0.93079119      -0.19264579       1.16974277       0.55380933      -0.38153874       1.56961295       0.70734477       0.43684093 
H       0.42210342      -1.63368139      -0.18496018       0.21375383      -0.25953953      -0.06551248      -1.03654244      -1.29390951      -0.05281743 
H       1.13109908      -0.72884718      -1.13102673       0.16731185      -0.36952603      -0.20620729       0.00778169       0.24127860       0.00457899 
O      -0.87835786       0.62955531       0.69037443      -1.35432438      -0.32282950       0.32536227       0.30787519      -1.97028102      -1.06586378 
H      -0.01025713       0.11370266       0.67605573       0.03544097       0.00254384       0.09926044      -0.90452769       1.24928000       0.09382965 
H      -0.92018281       1.35974425       1.26549575       0.03825485      -0.05524985       0.06519308       0.46224609       1.15563589       1.21770910 
12
Properties=species:S:1:pos:R:3:momenta:R:3:forces:R:3 pbc="F F F" energy=-8306.88856379027
O       1.68999232       1.22793210      -2.34097378      -0.23237106      -0.10248883       0.57720615      -0.43271564       0.56414966       2.22682142 
H       1.38358393       0.93979171      -3.18405192      -0.01704424      -0.04769335       0.14622261      -0.59017758      -0.44872811      -0.87281312 
H       0.87786522       1.23350217      -1.76271726      -0.23364305      -0.02145489       0.17140359       1.04635572      -0.18849545      -1.30457789 
O      -1.01631662      -0.09970547      -2.13800390       0.17301907       0.53979928      -1.32179288       0.17231051      -0.11512077      -1.15154107 
H      -1.61760807      -0.53048315      -2.78259990       0.06072022       0.19062201      -0.10860650       0.29165570       0.51520667       1.15045239 
H      -1.43980811       0.07771483      -1.29543648      -0.15206491       0.02418446       0.05092353      -0.58744339      -0.28479096       0.10682223 
O       1.36605299      -1.00707809      -0.34971854       0.85865072      -0.82564594      -0.52751365       0.47249877      -0.07351773       0.68018018 
H       1.91157904      -1.53995973       0.25529924      -0.00811469       0.15084221       0.00225215      -0.34332247       0.17503446      -0.25435140 
H       2.00704447      -0.39288308      -0.73803619      -0.11679395       0.37815614      -0.02822554      -0.19743131      -0.00389283      -0.32324199 
O      -1.12640632       0.56303822       0.96368428      -0.28368313      -0.46384662       0.89754443       0.99483003      -0.13484288      -0.56490383 
H      -0.31119369       0.05821243       0.71130120      -0.13627726       0.13209269       0.25156338      -0.71141645       0.41817415       0.23557754 
H      -0.84046378       1.49212410       0.96584365       0.08760228       0.04543284      -0.11097727      -0.11514389      -0.42317622       0.07157554 
12
Properties=species:S:1:pos:R:3:momenta:R:3:forces:R:3 pbc="F F F" energy=-8306.819102136962
O       1.55224110       1.06062402      -2.15172768      -0.45120884      -0.84023263       0.21481404      -0.89125863       0.33238422       0.30420268 
H       2.03306254       1.04265826      -2.97587709       0.27648100       0.21266973      -0.14065006       0.07712464       0.05764035      -0.45679665 
H       0.60225779       1.24417718      -2.37269144       0.09183025      -0.11212550       0.09531341       0.95280331      -0.48341937       0.08342408 
O      -1.00364352       0.16425343      -2.36280532       0.29927801       1.15011872      -0.85200806       2.38181042      -0.04958396       0.89506547 
H      -1.88451903       0.10186036      -2.64920185      -0.01599263       0.00912567       0.34598340      -1.87379130      -0.37368708      -0.18327773 
H      -0.83065087      -0.42376029      -1.59677517       0.09567513      -0.02837127      -0.20782553      -0.59869978       0.49949103      -0.71021502 
O       1.60552608      -1.05626779      -0.35483557      -0.27998877      -0.30620179       0.32515683      -1.73511814       0.23214229      -2.56586946 
H       2.25928697      -0.82148844       0.26403172       0.16536860       0.19732092       0.07422684       1.33789141       0.68817349       0.93716792 
H       1.65212180      -0.42218309      -1.15145062      -0.12424173       0.10843296      -0.09191536       0.23321940      -0.81020978       1.73097323 
O      -1.27162154       0.50208961       1.05148377       0.16152239      -0.38384726       0.24353191      -0.46272684       3.13793878       0.07313344 
H      -0.84285337      -0.30179474       0.96613665      -0.17677302       0.02113933       0.00128771       1.36480194      -2.82502998      -0.20080780 
H      -0.52852723       1.13262386       0.93742692      -0.04195040      -0.02802888      -0.00791514      -0.78605643      -0.40583998       0.09299983 
12
Properties=species:S:1:pos:R:3:momenta:R:3:forces:R:3 pbc="F F F" energy=-8306.817522852718
O       1.70875175       0.87957875      -2.12987381       0.48664898       0.04762105       0.13600927       0.23696848       0.27777867       0.20593143 
H       1.70167147       1.69605047      -1.60223031      -0.01765790      -0.57538693       0.27897182      -0.10835198      -0.38459290      -0.40460318 
H       0.78655809       0.71162201      -2.41641709       0.26413550       0.02632722       0.23957228       0.13533667       0.17000180       0.18544995 
O      -0.92783598       0.31796494      -2.47947546      -0.05085962      -0.25232259      -0.24174066      -0.22618120       0.60474967      -0.03328363 
H      -1.43777362       0.76359103      -1.80291126       0.05136994       0.02373178       0.22227739      -0.16203644       0.88133435       0.23541921 
H      -1.23032306      -0.54953069      -2.25502569      -0.19257286      -0.01006267      -0.04535100       0.13619781      -1.55435556      -0.21068046 
O       1.42269858      -1.09133123      -0.18849261      -1.01315974      -0.06680832       0.57307076       2.70786939       0.85834610      -0.68436616 
H       2.32296468      -1.31356310       0.19467769      -0.21790721      -0.05813500      -0.19026333      -1.68858579       0.04892471      -0.32357481 
H       1.76217049      -0.48222446      -0.94107037       0.34735268      -0.29647183       0.14003234      -1.14366909      -0.88701796       1.14803767 
O      -1.31878486       0.54485086       0.89250389       0.03782516       1.03408811      -1.38134695      -0.16349968      -1.70049797       1.29502767 
H      -0.66016765      -0.09368068       1.27676818       0.29828411       0.12808041       0.18738773      -0.76079584       0.94579320      -0.84031134 
H      -0.82186188       1.13149078       0.35586730       0.00654096      -0.00066124       0.08138036       1.03674766       0.73953588      -0.57304635 
12
Properties=species:S:1:pos:R:3:momenta:R:3:forces:R:3 pbc="F F F" energy=-8306.82343422143
O       1.89787316       0.83912300      -2.13000058      -0.10063257      -0.41486404      -0.46873815       0.65399939      -0.72621107      -0.37456871 
H       1.81927213       1.48389503      -1.44959708       0.13126460       0.31414927      -0.18994515       0.25794726       0.81511122       1.18060167 
H       1.10586901       1.03145783      -2.61659468       0.23338947      -0.02908373       0.01632469      -0.96061154      -0.27321770      -0.72916967 
O      -1.07260450       0.18255378      -2.37244409      -0.16013359      -1.01224494       0.59740591       0.15595758      -0.70436967      -0.09519437 
H      -0.92401418      -0.26294441      -1.51428861       0.17927011      -0.07249384      -0.33258160      -0.17777555       0.38722455      -0.67951325 
H      -1.19079199      -0.53536143      -3.02378954      -0.04249073       0.22067826      -0.14198005       0.06201179       0.41960160       0.54771723 
O       1.18717892      -1.11143608      -0.03659032      -0.79357463       0.11326178       0.49084200      -1.00870350       1.85895920      -1.41003580 
H       1.65977363      -1.83485561       0.27755448      -0.00616002      -0.15621758       0.14664058       1.17282856      -2.14380951       1.20078928 
H       1.62760297      -0.92647044      -0.88697145      -0.33187495       0.15650774       0.21658933      -0.34182757       0.48249380       0.17929622 
O      -1.16120474       0.83560906       0.66353288       0.90430129       0.46982164      -0.60928570       1.42030486       0.58931234       0.50328630 
H      -0.71038904      -0.01902099       0.53230113      -0.04438737       0.24060477      -0.12454729       0.04062808       0.40432203       0.29799947 
H      -0.43099573       1.42260274       1.01748824       0.03102841       0.16988068       0.39927543      -1.27475937      -1.10941679      -0.62120837 
12
Properties=species:S:1:pos:R:3:momenta:R:3:forces:R:3 pbc="F F F" energy=-8306.642037589572
O       1.88953479       0.68305907      -2.17799221      -0.33220926      -0.68083564       0.04270649       2.26950187       1.22817596       0.09399324 
H       2.05679665       1.64354840      -2.36558890       0.07513607      -0.11507832      -0.11848967      -0.55818156      -1.47153905       0.35808657 
H       0.96510526       0.54271261      -2.16664310      -0.25462882      -0.25137442       0.07249881      -1.94127616       0.37599612      -0.76276436 
O      -0.92365372      -0.02468457      -2.41440052       0.94209320      -0.98772868      -1.18989126      -0.26379562       1.82289739      -2.88029804 
H      -0.81358331      -0.53430674      -1.66325353      -0.04870139       0.13719825       0.35052740      -0.45418731      -1.83975941       2.44023108 
H      -1.86475832       0.08946019      -2.63750933      -0.13325228       0.43700450       0.18997493       0.69683211      -0.20872923       0.58846498 
O       0.91748057      -1.06929368       0.06299393      -0.37756295       1.23413151      -0.37309968      -1.34981012      -0.69194598       0.94689538 
H       1.64927414      -1.61008508       0.37522491      -0.29153834      -0.03702872       0.03030782       0.18431135       0.40304724      -0.46044583 
H       1.16195749      -0.47054347      -0.62626500       0.01510037      -0.50216187      -0.09025575       1.53781255       0.30912273      -0.61610631 
O      -0.94985479       1.11906797       0.62881889       0.61046936       0.76386620       1.45266120      -0.58456851       0.39580008       0.24829464 
H      -0.29614513       0.49682857       0.31244715      -0.21577915      -0.03681821      -0.04208608       0.22890816      -0.33084179       0.38979340 
H      -1.20801620       0.80007877       1.50572574       0.01087320       0.03882540      -0.32485421       0.23445324       0.00777594      -0.34614475 
12
Properties=species:S:1:pos:R:3:momenta:R:3:forces:R:3 pbc="F F F" energy=-8306.907984842604
O       1.82883568       0.54360240      -2.21752666       0.59108359       0.04424221      -0.79225756      -3.16825158      -0.44534234      -0.45426882 
H       2.72361934       0.48868951      -2.42271483      -0.06132840      -0.17102798       0.10501876       2.49756123      -0.12499200      -0.76734320 
H       1.31782777       0.15435145      -2.98591105      -0.03013117      -0.15912650      -0.26345963       0.80229443       0.60663094       1.30700652 
O      -0.89549893      -0.13804451      -2.57715008       0.12107690      -0.26164882      -0.80257569       0.84606196      -0.78294722       1.13047380 
H      -0.47347173      -0.63188909      -1.81905344       0.12002210      -0.06921804       0.25473082      -0.71721867       0.43649953      -0.98415131 
H      -0.73412584       0.76586982      -2.28818560      -0.08699907      -0.05421410       0.15677294      -0.16659205       0.30568992      -0.00750865 
O       0.76678841      -0.93176883       0.01205294      -0.65641223      -0.25503933       0.06544438      -1.47946349      -1.58810513       1.25177680 
H       1.29429121      -1.54779947       0.53757024       0.50712607       0.10443380      -0.16743950       0.00647644       0.23715032      -0.29007139 
H       1.32983124      -0.30004576      -0.37572108      -0.03110568       0.23602959       0.02930400       1.46744019       1.30837895      -1.05989529 
O      -0.87652393       1.27431659       0.89771548      -0.24750511       0.88546094       1.59899356      -0.34159555       0.13263868       0.05539848 
H      -0.31216540       0.51201839       1.06197306       0.00844206      -0.18155340      -0.05409732       0.13029923      -0.19341604      -0.17970218 
H      -1.75075134       0.88230231       0.77744104      -0.23426906      -0.11833836      -0.13043476       0.12298787       0.10781439      -0.00171477 
12
Properties=species:S:1:pos:R:3:momenta:R:3:forces:R:3 pbc="F F F" energy=-8306.909907227948
O       1.86193598       0.47867793      -2.38661853       0.06507507       0.12107852      -0.17657777       0.79832783      -0.62851444      -0.90221455 
H       2.62214273       0.05782456      -2.87817796       0.02193067      -0.03429273      -0.36333651      -1.44156296       0.67624624       0.69877577 
H       1.03351227       0.24479315      -2.86737443       0.05476901       0.00622128       0.30620086       0.83693463      -0.22252240       0.38043234 
O      -0.76482265      -0.26668857      -2.65884348      -0.22880699      -0.77384382       0.08017333      -1.11455028      -0.92050013       0.80107548 
H      -1.29893419      -0.85010336      -2.04059536       0.14700880       0.00429658      -0.39767696       1.14445148       1.08474475      -1.04029300 
H      -0.97638456       0.63816922      -2.40459063       0.18531187       0.04559639      -0.05670821      -0.23308394       0.00419495       0.15800913 
O       0.77965575      -0.87262752       0.03462351       0.05281640       0.10103273      -0.13092161       0.30311848       0.08374224       0.14588878 
H       1.58657739      -1.07997566       0.51869963      -0.08146804       0.01000025       0.38937203      -0.20284467      -0.26845642       0.42343172 
H       1.17190287      -0.32204439      -0.65677171       0.38395348       0.22544875       0.04572674      -0.20712991       0.25391731      -0.62821737 
O      -0.94320864       1.38324253       1.19271069      -0.64612939       0.31724502       0.16090253      -0.27396749       0.58733610       0.10851620 
H      -0.65525499       0.51684260       0.90315026      -0.05721819       0.09198290      -0.01074406       0.22556486      -0.46681118      -0.21436938 
H      -1.83378177       1.52274795       0.85111642       0.10275731      -0.11476587       0.15358962       0.16474199      -0.18337703       0.06896489 
12
Properties=species:S:1:pos:R:3:momenta:R:3:forces:R:3 pbc="F F F" energy=-8306.596594981665
O       1.93124303       0.39585029      -2.53612353      -0.21967729      -0.09369606      -0.78868171       0.31395565      -1.19519912       1.57557566 
H       1.87030570       0.98157580      -3.25274995       0.10275122       0.06612264       0.33743569       0.12323989       1.30239689      -1.63197960 
H       1.00723810       0.18955095      -2.37042212       0.21418862       0.12373290      -0.04801184      -0.27067544       0.03847996       0.02220711 
O      -0.82351269      -0.41439042      -2.70162809      -0.34257666      -0.52659851       0.56224937      -1.54688807       2.87772606      -2.13677733 
H      -0.33043470      -1.13929292      -2.47102446       0.22995283      -0.12075273      -0.04039817       1.52953972      -2.89752564       1.43035308 
H      -1.23402894      -0.01370042      -1.94846421       0.01743635      -0.14006139      -0.29309829      -0.15466849      -0.21037659       0.81558336 
O       0.82862549      -0.85320991       0.02065027      -0.15721577       0.03617643      -0.27223356       0.30816968       0.01868229      -0.30878103 
H       0.83883731      -0.58217227       0.95542302      -0.02842957       0.12429078       0.01508359       0.38539718      -0.04576300      -0.60196836 
H       1.72823922      -0.78050184      -0.37277209      -0.18208977      -0.05336878      -0.01752367      -0.79062871       0.17906555       0.79616564 
O      -0.96860497       1.54207355       1.33207844       0.65474508       0.18017187       0.55802984       1.21356115      -0.15384470      -0.19135700 
H      -0.88731099       1.26987043       0.40923688      -0.22745007       0.33665790      -0.09864139      -0.16088861       0.05381275       0.24621876 
H      -1.88573682       1.63272739       1.53798986      -0.06163498       0.06732494       0.08579015      -0.95011395       0.03254555      -0.01524029 
12
Properties=species:S:1:pos:R:3:momenta:R:3:forces:R:3 pbc="F F F" energy=-8306.67516657585
O       1.99528678       0.35900989      -2.65505134      -0.19078109      -0.44105284      -0.40984483       4.65642161       1.06441739       1.41050651 
H       2.19456255       1.29263140      -2.42125230       0.18083614       0.21225701       0.09249109      -0.31332219      -1.04187788      -0.32536967 
H       1.12521508       0.31633288      -2.86870154       0.04161901      -0.10631505      -0.05712199      -4.47849110       0.01980374      -1.00628376 
O      -0.80754400      -0.57892101      -2.55807855       0.30638521      -0.22282902       0.52683953       0.32544584       0.26765718      -1.50688966 
H      -0.35912642      -1.34075703      -2.98444092       0.08356676      -0.03433237      -0.02173118      -0.75674297       0.38833471       1.08591290 
H      -1.10754288      -0.75885379      -1.66517860       0.30949397      -0.17799733       0.22328405       0.47275397      -0.71144909       0.15888463 
O       0.61576449      -0.81465134      -0.07359873      -0.77199073       0.97735048      -0.18302387      -1.18561655       0.58493195       1.62481696 
H       0.30816125       0.05214724       0.28768817      -0.17990592      -0.07942982      -0.04890035       0.34630657      -0.91692284      -0.25760232 
H       1.09053288      -0.59864189      -0.85683692      -0.36413247      -0.05494259      -0.18522999       0.86509189       0.40107439      -1.07752425 
O      -0.80998594       1.61897078       1.38980306       0.20301197      -0.12689931      -0.04121346      -1.20413855       0.47523442       1.01288505 
H      -1.19051046       2.41209716       0.96833678       0.02886029       0.17318278       0.13400396       0.30992160      -0.44026873       0.09599841 
H      -1.36321274       1.54674910       2.21652148       0.35303685      -0.11899195      -0.02955297       0.96236989      -0.09093524      -1.21533480 
12
Properties=species:S:1:pos:R:3:momenta:R:3:forces:R:3 pbc="F F F" energy=-8306.7960880693
O       1.96818817       0.27221255      -2.36579811       0.12502049      -0.18974537       1.26478645       1.32542673      -1.01629507       0.73940485 
H       2.28918680       1.07643009      -2.71884025      -0.25358906      -0.11966699      -0.07562258       0.71967903       1.25276388      -0.63425368 
H       1.03598440       0.37407100      -2.38304858      -0.46609810      -0.14387361       0.19405239      -1.72943325      -0.14988904      -0.27669026 
O      -0.66679280      -0.58907109      -2.66339048      -0.08336167       0.40684967      -2.28441711       0.31458204      -0.31684477       1.13722725 
H      -0.37594809      -1.38975658      -3.11222163       0.01540573       0.13158709       0.01060399      -0.04215977       0.03812840      -0.26213943 
H      -0.34428795      -0.76669182      -1.72831492      -0.07081815      -0.14145772       0.16841970      -0.45098297       0.17554027      -1.02274870 
O       0.28611413      -0.65859351      -0.14860105      -0.54809772       0.15368946       1.38809054      -0.24873491      -1.01635542      -0.01183078 
H      -0.23136371       0.09704131       0.10734801       0.05598489       0.17248432      -0.16209440      -0.53429545       0.89671302       0.36802584 
H       1.17997713      -0.44472395       0.09821923       0.06517420       0.01372587       0.06750816       0.66141258       0.10299427      -0.18555531 
O      -0.73158482       1.58116340       1.23925821       1.01144423      -0.01717619      -0.49165846      -0.82252604       1.99409570      -1.89109410 
H      -0.39791554       2.51086886       1.16714749       0.03649742      -0.15513737      -0.08258139      -0.29489344      -1.41511900       0.35182644 
H      -0.27361665       1.12634394       1.90621610       0.11243774      -0.11127916       0.00291270       1.10192544      -0.54573226       1.68782788 
12
Properties=species:S:1:pos:R:3:momenta:R:3:forces:R:3 pbc="F F F" energy=-8306.760691942505
O       1.92896034       0.03940850      -2.05572080      -0.36606976      -0.98247643       0.93295631       2.89624292       1.82814388       1.65070571 
H       2.41152674       0.82541086      -2.41732737       0.27417086       0.02413229       0.30712748      -0.91346506      -1.24058758       0.36636932 
H       1.29245967      -0.24397730      -2.66004514      -0.22882027      -0.21498258      -0.16214070      -1.92122070      -0.55408322      -1.99848417 
O      -0.55008291      -0.47382528      -3.02010266       0.44982807       0.57275092      -1.25827875      -0.08104830       1.49616035       1.72472188 
H      -1.01285343      -1.20049120      -3.40223660      -0.17521440       0.18743843       0.12295419      -0.69867600      -0.85104552      -0.15834630 
H      -0.95639317      -0.26997387      -2.12145332       0.21791921       0.20878462      -0.00767712       0.73669900      -0.78848507      -1.62367082 
O       0.13807332      -0.68917582       0.08172118      -0.72111278      -0.89291385      -0.60170092      -0.46230084       0.14497517      -0.05393114 
H      -0.30054812       0.12212643       0.40291936      -0.15700956       0.24269812       0.09223561       0.39976515      -0.38925257      -0.44791286 
H       0.79305633      -0.37761821      -0.56458627       0.11797913      -0.08292382       0.10598855       0.13231224       0.04104843       0.23518525 
O      -0.55877139       1.71174379       1.11815605       0.81613249       0.68718491       0.47380243       0.47591831      -2.43301923       1.32232776 
H      -0.67683318       2.63867594       1.08489536      -0.07250052       0.03397003      -0.08334030      -0.06351153       1.43688159       0.51039359 
H      -0.29138706       1.36814550       2.02098550      -0.15530247       0.21633735       0.07807322      -0.50071518       1.30926378      -1.52735821 
12
Properties=species:S:1:pos:R:3:momenta:R:3:forces:R:3 pbc="F F F" energy=-8306.742310368654
O       1.98622309      -0.06663147      -1.80839817       0.83994761      -0.32261816       1.09680948      -1.22619532      -1.01044401      -2.17840330 
H       2.61477326       0.48661533      -1.38264863      -0.07731965      -0.14420865      -0.01955355       0.94755573       0.92584003       0.01593297 
H       1.95133236       0.06242019      -2.80640972       0.17091231       0.14037318      -0.16974017       0.35061085       0.08922350       2.09687471 
O      -0.51315614      -0.24933487      -3.35922566       0.23095603       0.85774434      -0.79820349      -0.73964611      -0.67572008       0.40064821 
H      -1.38635410      -0.69462131      -3.45745896      -0.04174334       0.16778256      -0.12498255       0.96779563       0.48986756       0.03655383 
H      -0.22865639      -0.53277582      -2.46875046      -0.11932290      -0.01863588      -0.13930497      -0.25829566       0.18959919      -0.32074282 
O      -0.05290377      -0.94533185      -0.02713498      -0.36641635      -0.45238766      -0.24241615      -0.61716781       0.79922056       0.17873553 
H      -0.42281922      -0.07858068       0.31343012      -0.20212108      -0.39633153      -0.00870918       1.16784914      -1.23291867      -0.68830701 
H       0.74333130      -0.79637680      -0.57842237      -0.04884522      -0.03474780      -0.21870490      -0.56134284       0.48714838       0.56536982 
O      -0.48816722       1.83939944       1.31134526      -0.17522794       0.10335855       0.61186068       0.33094741       0.28956385      -2.38401498 
H      -0.77338652       2.54420614       0.67518583      -0.08804535      -0.15100625       0.03129423       0.25547513      -0.87291263       1.22967797 
H      -0.82360952       2.03092402       2.16674732      -0.12277412       0.25067729      -0.01834943      -0.61758614       0.52153233       1.04767506 
12
Properties=species:S:1:pos:R:3:momenta:R:3:forces:R:3 pbc="F F F" energy=-8306.637564671651
O       2.19369444      -0.03580211      -1.53294531       0.04916913       0.07747650       0.88392601      -0.33277675       0.47030065      -2.03184078 
H       3.16350585      -0.17081092      -1.52468160       0.09713959       0.05819246      -0.18981751      -0.86147186       0.16177366      -0.33868388 
H       1.90790264       0.24701481      -2.47369055       0.12937349       0.12641629       0.32267727       1.04426934      -0.61001614       2.21558812 
O      -0.46823346      -0.16395717      -3.71213050       0.09861844       0.11420138      -1.32646598       1.08586708       0.39762971      -0.92199077 
H      -1.37217389       0.03024623      -3.55479451       0.09247246       0.25797068      -0.05041404      -1.39094420       0.45901148       0.08662059 
H      -0.26298551      -0.74464321      -3.00082779       0.15783797      -0.01780586      -0.12026628       0.35263454      -0.92050765       0.94926111 
O      -0.18628946      -1.10147292      -0.14915434      -0.09593659      -0.52317308       0.01172174      -0.26362792      -0.30819605      -1.26856834 
H       0.07851593      -0.87933621       0.73164837       0.11974541      -0.12812589      -0.08231577       0.29804470       0.37748097       0.75286667 
H       0.57290322      -0.87833924      -0.71506705      -0.11999775      -0.07863286       0.20499460       0.02528794       0.05266709       0.54097958 
O      -0.62636759       1.92902375       1.51677501      -0.29355882       0.04709041       0.36880809       0.82648612       0.48281079       1.54668723 
H      -1.24567235       1.94756930       0.81325986      -0.21215279      -0.06632672       0.03817830      -0.92640607      -0.01768852      -1.08281225 
H      -0.86276819       2.68142470       2.09125431      -0.02271054       0.13271671      -0.06102643       0.14263707      -0.54526598      -0.44810728 
12
Properties=species:S:1:pos:R:3:momenta:R:3:forces:R:3 pbc="F F F" energy=-8306.587569058203
O       2.16935986       0.21470752      -1.35706699      -0.42549255       1.12571144      -0.02856609       1.53313377      -1.63916467       1.48380830 
H       3.10382801       0.06349483      -1.59111046      -0.23582432      -0.01059667       0.13302435      -0.53129497      -0.18109814       0.39483571 
H       1.91907580       0.82092918      -2.00197752      -0.06423542      -0.17797054      -0.12820890      -1.14185679       1.76963848      -1.87009615 
O      -0.32786458      -0.09445384      -3.97428976       0.47382999       0.43677182       0.08830293      -1.04718875       0.05537336       0.87515418 
H      -1.22028576       0.32874557      -4.00854883       0.09357276      -0.11441024      -0.11669475       1.08884439      -0.55541773       0.05566098 
H      -0.35710741      -0.63053326      -3.14678356       0.17402951       0.04238270      -0.01663384       0.01626395       0.47695384      -0.78269482 
O      -0.18372256      -1.40086324      -0.39243418      -0.16407087      -0.87553324      -1.34547585      -1.48649256      -0.42896131      -2.12633928 
H      -0.35146221      -1.68825176       0.47278189      -0.04558002      -0.04328870       0.02623317      -0.15744953      -0.47289228       1.85685636 
H       0.59146754      -0.88422356      -0.40254190       0.07660898       0.00708255      -0.21039509       1.71091375       1.02018351       0.12725009 
O      -0.73177774       1.90170942       1.85985997      -0.10865705       0.06801182       1.48501662      -0.93358801      -1.49543180      -0.15616358 
H      -1.41490469       1.55112647       1.24003752       0.14861410      -0.15694417       0.00669879       0.93621281       0.69140225       0.62945512 
H      -0.50075232       2.77804852       1.59058806       0.07720489      -0.30121677       0.10669866       0.01250194       0.75941449      -0.48772691 
12
Properties=species:S:1:pos:R:3:momenta:R:3:forces:R:3 pbc="F F F" energy=-8306.744908806328
O       1.94469360       0.54729747      -1.43819524      -1.04054406       0.67542314      -0.26437322      -1.85083266       1.20109954      -0.69059136 
H       2.59359588      -0.12543938      -1.46903974       0.19106651      -0.20097348       0.03816678       1.14716754      -1.06334666      -0.38188913 
H       1.55731275       0.64381005      -2.34680405      -0.14545122       0.18632308      -0.26811903       0.59462182      -0.21470148       1.02782094 
O      -0.20549716       0.00705889      -3.77925818       0.15024823       0.06337486       1.18771489       0.89992445       0.29821730       0.07428050 
H      -1.03375387       0.07318636      -4.25502596       0.12376971      -0.00070602      -0.13203345      -0.23293447      -0.23736290       0.27259839 
H      -0.29089471      -0.56373262      -3.00724827      -0.20718147       0.05231016      -0.11410171      -0.61940898      -0.17940484      -0.08724012 
O      -0.12824653      -1.58565546      -0.78451448       0.77137817      -0.11232447      -1.08493249      -1.28106731      -0.64723457       0.93120194 
H      -0.65896536      -1.69533385       0.05301427      -0.10561988      -0.05329014      -0.31448146       1.00744759       0.33390329      -1.37050694 
H       0.54122501      -0.92172720      -0.62387010       0.17706776       0.15789289       0.16860462       0.30705224       0.50882185       0.26809865 
O      -0.69678915       1.71353936       2.15783156      -0.07544378      -0.98027774       0.67285108      -0.95775083       2.11345498       1.46034029 
H      -0.22687111       1.28835618       1.48522685       0.24756122       0.08327847       0.04908512       1.20049817      -1.06292445      -1.70827183 
H      -0.52395661       2.66979463       2.00201135      -0.08685120       0.12896925       0.06161887      -0.21471756      -1.05052204       0.20415865 
12
Properties=species:S:1:pos:R:3:momenta:R:3:forces:R:3 pbc="F F F" energy=-8306.476359103359
O       1.80961496       0.59131571      -1.58337916      -0.93285522       0.00327208      -0.47351809       0.90519151      -2.42609279      -0.04434118 
H       1.93875950      -0.32470461      -2.03534103      -0.02638412       0.26211380      -0.08972662      -0.48328698       2.92992724       0.74956354 
H       1.17453086       1.11950975      -2.07607983       0.07043402      -0.13873197      -0.12637273      -0.11702880      -0.47356146      -0.61116412 
O      -0.18659943       0.09221178      -3.41857342       0.10884057       0.54882043       1.06618191      -0.34431371       0.67988092      -0.99507286 
H      -0.70593798      -0.10517594      -4.21598773       0.04969854      -0.04770002       0.14783541       0.31616196       0.01827299       0.48240435 
H       0.01877382      -0.74125387      -2.99989460       0.15240177      -0.04172297       0.03313991      -0.32536712      -0.67206488       0.33413136 
O       0.03764257      -1.60192520      -1.18145184      -0.19487982       0.23745031      -1.13938904       4.94621518       1.43442920      -2.03604636 
H      -0.71645589      -1.66535829      -0.71982840       0.08673367       0.01882892       0.13487367      -4.53205883      -0.56528653       2.59973089 
H       0.45987109      -0.77166586      -0.83173185       0.19465878      -0.22305778       0.06442577      -0.37151809      -0.90342053      -0.45621284 
O      -0.72329698       1.60577327       2.30505856       0.65430874      -0.10393192       0.26244182       0.70106492      -0.15936877       0.30589437 
H       0.14862667       1.27790165       2.59394205      -0.24467975      -0.19710816       0.08290467      -0.52618554       0.04470763      -0.26663071 
H      -0.72871261       2.49815369       2.66615991       0.08172282      -0.31823273       0.03720332      -0.16887449       0.09257698      -0.06225643 
12
Properties=species:S:1:pos:R:3:momenta:R:3:forces:R:3 pbc="F F F" energy=-8306.625993817786
O       1.69074005       0.64467708      -1.55130240      -0.36164475       0.36382383       0.54749929      -1.08396707      -0.54991456       1.63346757 
H       2.32042935       0.88879413      -2.17412546      -0.18029001       0.33634352       0.12886646       2.70827339       0.57859408      -1.38760317 
H       0.94924584       0.76745102      -2.13598302       0.17706756       0.03297395      -0.21149848      -1.60824974      -0.02555581      -0.24708843 
O      -0.25476577       0.07908415      -3.40367461      -0.71688543       0.29354085      -0.36145187      -1.28853393       0.62960297      -0.95504453 
H      -1.13718616       0.34613459      -3.75833911       0.01456778       0.15566755       0.19391239       1.13040511      -0.18217794       0.37797447 
H      -0.42524445      -0.78735185      -3.01483542      -0.03288873      -0.29063373      -0.54316570       0.05186167      -0.25255972       0.44873752 
O       0.02977250      -1.64991070      -1.32322512       0.40437600      -0.39277266      -0.21100495      -1.17769570       0.23590645       2.99337465 
H      -0.41229928      -1.53604573      -0.37954535      -0.04542163      -0.00613242       0.29906885       1.45961077      -0.28838798      -3.06395689 
H       0.80365799      -1.04983086      -1.29071524      -0.04598921      -0.32809171      -0.17751261      -0.18056721      -0.12952744       0.19681771 
O      -0.50521569       1.57372285       2.35936479       1.12926886      -0.23357705       0.25765452      -1.38786034       1.76186252      -1.73734006 
H      -0.06491736       0.96528269       2.89249157       0.09207817      -0.24146232      -0.08059782       1.08653983      -1.29244068       1.66989860 
H      -0.81198481       2.32471381       2.88497230      -0.43423862       0.31032019       0.15822992       0.29018321      -0.48540189       0.07076257 
12
Properties=species:S:1:pos:R:3:momenta:R:3:forces:R:3 pbc="F F F" energy=-8306.484141769752
O       1.66181362       0.82838866      -1.63120090      -0.28801903       0.71046424      -0.61080600       0.39571908       2.10546943       1.11766738 
H       1.78123020       1.77034172      -1.24348150       0.16416551       0.07232048       0.49538357      -0.49731339      -2.47999238      -1.26481766 
H       1.07400766       0.88296562      -2.40071264      -0.05327024      -0.14127078      -0.18366400       0.15207207       0.30331586       0.01234292 
O      -0.55044296       0.14377754      -3.53260569      -1.25468333      -0.16407120      -0.21828490       0.72316117       0.06039559      -1.55810663 
H      -0.85605006       0.35104701      -2.66688893       0.10548863       0.08995535       0.10931031      -0.57091175      -0.38722740       1.13193574 
H      -0.45346105      -0.81619329      -3.61866004       0.09016971       0.06898519       0.04369855      -0.24398728       0.34228417       0.52833400 
O       0.08615835      -1.84291982      -1.23497150       0.31056608      -0.31589696       0.60720421      -1.15074290      -0.59814693       0.17717891 
H      -0.11341870      -1.47891090      -0.35564249      -0.03872964      -0.13715497      -0.51452726       0.66628759       0.07508482      -0.63015038 
H       0.91141662      -1.50823373      -1.57262126       0.32600744       0.01556953       0.09785859       0.52362705       0.59218901       0.51073962 
O      -0.28065629       1.46896140       2.42419186       0.37227260      -0.21885477       0.18620639       0.11366896       0.41586980       0.64438196 
H       0.55756757       1.43443913       2.96678941       0.05278344       0.14462766       0.00931143      -1.89425764       0.53634354      -0.53891151 
H      -0.98664453       2.06722419       2.79998548       0.21324883      -0.12467375      -0.02169089       1.78267704      -0.96558552      -0.13059437 
12
Properties=species:S:1:pos:R:3:momenta:R:3:forces:R:3 pbc="F F F" energy=-8306.372946069754
O       1.51587900       0.86525104      -1.67712416      -0.34706607      -0.36821875       0.39102493       0.09819677      -2.31082713      -1.93950047 
H       1.49822420       1.53744749      -1.03744400      -0.06736769      -0.28923019      -0.34849128      -0.24380905       1.84335973       0.60506363 
H       1.24060499       1.09095665      -2.60090680      -0.06171402      -0.09928555       0.09110207       0.03865658       0.28123617       1.56773906 
O      -0.69817142       0.15184096      -3.36065994       0.56078951       0.48478882       0.73613603      -0.46063837       2.30500024      -0.47610142 
H      -1.03461737       0.30156202      -2.47164680       0.03350437      -0.09361399       0.04613506       0.16001338      -0.56992285      -0.10560518 
H      -0.45147836      -0.74252516      -3.46450140      -0.25491429      -0.16495531       0.20061066       0.27717694      -1.68976084       0.43504125 
O       0.21000052      -1.93933949      -1.38915435      -0.19602548      -0.08385030      -1.20655894       2.75533524       2.37104891      -1.67120011 
H      -0.41075415      -2.08612386      -0.72678002      -0.07659216      -0.11956758       0.19170257      -1.62595223      -0.25664550       1.97758943 
H       0.66416204      -1.04181035      -1.19913348      -0.25429706       0.13205887       0.08179490      -1.00949248      -1.97843628      -0.36333844 
O      -0.10107875       1.49742061       2.45844340       0.46670051       0.15252993      -0.07792652       1.11456164      -3.41003059      -0.29338106 
H       0.73077759       1.69481145       2.85844486      -0.03664237       0.13287684      -0.02000057       1.12133536      -0.25722593       0.47419018 
H      -0.47712878       2.31396806       2.45405623       0.23362475       0.31646720      -0.08552891      -2.22538379       3.67220408      -0.21049687 
12
Properties=species:S:1:pos:R:3:momenta:R:3:forces:R:3 pbc="F F F" energy=-8306.588791388629
O       1.30646039       0.74368514      -1.49868214      -0.41856788      -0.28584754       0.60855441      -0.46459489       1.21660679      -1.01308742 
H       1.34320157       1.73869094      -1.50570465       0.17166881       0.37935454       0.10893136       0.02355535      -1.61184035       0.08847746 
H       0.68687755       0.54789656      -2.27244440      -0.03075830       0.35724933      -0.03438800       0.77352218       0.76510352       0.97087564 
O      -0.63901838       0.23143966      -3.25179343      -0.28164493       0.51664193      -0.32714436      -1.28179762       0.00335209       0.26571592 
H      -1.43968512       0.79990188      -3.24627391       0.11740848      -0.05195583      -0.19986204       0.79264327      -0.36775036      -0.08958509 
H      -0.88178868      -0.48720974      -2.62759572      -0.08328825      -0.05125394       0.23653505       0.14849155       0.03471031      -0.36986230 
O       0.04793372      -1.83121448      -1.51404058      -0.25487929      -0.10402874       0.01123971       0.66740601      -1.05295570       1.54904590 
H       0.16894488      -2.42989396      -0.70124007      -0.15851830      -0.10301662      -0.01222127      -0.21628504       1.57506779      -1.89353446 
H       0.81850614      -1.22142346      -1.51858151      -0.40493886       0.02976319      -0.09060078      -0.42533237      -0.56499587       0.47806951 
O       0.18869796       1.46267182       2.34886283       1.21182420      -0.67093041      -0.05731382       1.05263070       2.40472954      -0.07660908 
H       1.07238092       1.15741662       2.63443934      -0.02623520      -0.30019832      -0.14644096      -0.59893445       0.10754098      -0.22504400 
H       0.34935709       2.46438280       2.21078455       0.15792953       0.28422240      -0.09728930      -0.47130469      -2.50956874       0.31553791 
12
Properties=species:S:1:pos:R:3:momenta:R:3:forces:R:3 pbc="F F F" energy=-8306.503078690193
O       1.23384664       0.76651996      -1.22135713      -0.30797978      -0.04255427       0.60117092      -0.73821952      -0.71243952      -0.56211693 
H       1.51920280       1.67503816      -1.29179797      -0.16612046      -0.34306213       0.01050923       0.10865615       0.32744044      -0.04210452 
H       0.56666211       0.66613785      -1.94506100      -0.03837270      -0.23831468       0.31582597       0.43213500       0.59808876       0.51968361 
O      -0.74209935       0.39712704      -3.33368738      -0.10644164       0.50992651      -0.13677179       3.84179847      -0.88936448       0.58350390 
H      -1.64083070       0.54569616      -3.48601166      -0.06978127       0.12166643       0.07057590      -2.11892225      -0.56178473      -0.23516402 
H      -0.42373632      -0.54644447      -3.23443284       0.17599548       0.11099322      -0.20986863      -1.67219120       1.21071883      -0.31805083 
O      -0.07073485      -1.86584208      -1.59002736      -0.50467578       0.49695916      -0.44820029      -0.41263071       0.95834266      -3.18836744 
H      -0.25917719      -2.59051083      -1.05701011      -0.03984291       0.00281864      -0.10131673      -0.15740855      -1.46362198       1.83689649 
H       0.36230826      -1.13780092      -1.18748460      -0.04978616      -0.05647080       0.17561622       0.72326405       0.52344225       1.42698717 
O       0.50503522       1.39527517       2.31457737       1.25229276      -0.24338235      -0.46741799       0.04223766       1.78922518       0.64593781 
H       0.56329322       0.52280201       1.95022115      -0.03645359       0.03706671      -0.06596383       0.55661501      -0.26536782      -0.82171276 
H       1.08130075       2.06194623       1.87331768      -0.10883397      -0.35564645       0.25584101      -0.60533411      -1.51467959       0.15450753 
12
Properties=species:S:1:pos:R:3:momenta:R:3:forces:R:3 pbc="F F F" energy=-8306.96839422815
O       0.99288754       0.79448531      -0.98206819      -0.86075685       0.80344811       0.94563650       0.86598425      -0.27576290       0.44561245 
H       1.92397751       0.83208066      -1.28501308       0.08618581      -0.20864638      -0.16329042      -0.97328061       0.25451175      -0.02564859 
H       0.41267155       1.14997982      -1.66696067       0.26235228      -0.09552987       0.05280766       0.16763252       0.04997461      -0.42321303 
O      -0.73745899       0.37575531      -3.47219540       0.07486142      -0.47531555      -0.54221087      -1.68407885       1.32820350      -0.61876252 
H      -1.73804939       0.41194671      -3.53547410       0.10072125      -0.22308568       0.06723116       1.99281391      -0.31827319       0.28065519 
H      -0.50457574      -0.38582353      -2.94808911      -0.45378939       0.21744878      -0.05249960      -0.40523500      -0.95208648       0.32504232 
O      -0.18681200      -1.67764800      -1.68705603      -0.29762690       0.32156577      -0.76379440       0.52429592      -0.43924869       0.98879666 
H      -0.38364102      -2.35680929      -1.01483798       0.08387716       0.06466255       0.23839507      -0.10970020       0.30224819      -0.60049500 
H       0.49973599      -1.14271113      -1.23864293      -0.14124738       0.01631603       0.29530050      -0.40655500       0.07662608      -0.23373484 
O       0.82341653       1.18167034       2.27990989       1.01578099      -0.80237709      -0.13121984      -1.44355861      -1.68324379       0.13844806 
H       0.66351135       1.13258709       1.33521588       0.15961323       0.11239120      -0.14135553       0.26327880       0.25291303      -0.28461423 
H       1.43527278       1.85427971       2.46622976      -0.02997162       0.26912213       0.19499976       1.20840288       1.40413789       0.00791352 
12
Properties=species:S:1:pos:R:3:momenta:R:3:forces:R:3 pbc="F F F" energy=-8306.64507142251
O       0.86604679       0.99513911      -0.71320847      -0.33556860       0.46510713       0.60244175       1.47951381      -1.40020043       0.60586859 
H       1.64698035       0.44748011      -0.96184277      -0.25287820       0.22402149       0.06876127      -0.54324633       0.37149267       0.57975934 
H       0.69503001       1.38043172      -1.55259480       0.04175893      -0.06237642       0.04970039      -0.83415444       0.91244122      -1.37088685 
O      -0.80720582       0.23053826      -3.59938360       0.03440052      -0.69575553      -0.42385615       1.92632583      -0.30529673       2.64006807 
H      -1.32034862       0.12277620      -4.33206145       0.26977676      -0.29044583      -0.15718916      -2.42500452       0.41101564      -3.56024022 
H      -0.68923293      -0.71001129      -3.40259702      -0.04082366       0.06168972       0.01371249       0.60488529       0.16764971       0.96008539 
O      -0.15601312      -1.64072842      -1.63064072      -0.64158605       0.41167575       0.22524727      -1.30694302      -0.68839325       0.54568578 
H      -1.03909847      -2.00087030      -1.35157138       0.08488301      -0.21329722      -0.12594154       1.31568764       0.45314817      -0.31596650 
H       0.00797291      -0.92801030      -0.99187462       0.36914440       0.03233486       0.05888294      -0.12859134       0.06070198      -0.17307626 
O       1.07673200       1.09660063       2.14658480       0.67739098       0.29875123      -0.20943821      -0.43757684       1.07967597      -0.93167188 
H       1.20245111       1.32467477       1.17431224      -0.18179222      -0.08051725      -0.08162258      -0.59370918      -0.22394712       1.75676378 
H       0.41592163       1.74340578       2.50275787      -0.02470587      -0.15118793      -0.02069847       0.94281310      -0.83828781      -0.73638922 
12
Properties=species:S:1:pos:R:3:momenta:R:3:forces:R:3 pbc="F F F" energy=-8306.508726665095
O       0.80911843       0.97937581      -0.79769620       0.06627061       0.55962795      -0.93912895      -1.41516757      -2.45659085       1.59001363 
H       1.36615840       1.64741246      -1.07575613       0.08070886      -0.16745876       0.14075667       1.70326524       2.27838069      -1.12804705 
H      -0.09469579       1.25207384      -0.94293969      -0.19422728      -0.04568929       0.13765827      -0.21397168       0.26648633      -0.42671356 
O      -0.81268236       0.17486104      -3.68497961      -0.22041139      -0.44607316       0.16198110       0.61265393      -0.63720379      -1.51713820 
H      -0.32890792      -0.48380006      -4.27669480       0.21352952      -0.03061772      -0.31001781      -1.09855658       1.19024358       1.61445326 
H      -1.13991973      -0.31509606      -2.91937692      -0.02973593       0.20671250      -0.10205597       0.61070105      -0.37338582      -0.28443879 
O      -0.21790970      -1.56850071      -1.54510999      -0.32727718       0.28994065       0.49764206       1.28150873       0.40764912      -0.70191774 
H      -1.01015646      -1.83056507      -1.10736528       0.09933845       0.08908066       0.30676576      -0.45820286      -0.23652449       1.12851459 
H       0.42515748      -1.09652967      -0.96971286       0.08506180      -0.05719997      -0.17842885      -1.03492729      -0.38786844      -0.28864494 
O       1.21562177       1.08692748       2.14845919       0.27617473      -0.30693274       0.09194784       2.66462907      -0.54926612      -0.00081104 
H       1.08503899       1.06888995       1.21419527       0.02214945      -0.13324889       0.29321936       0.06840982      -0.15433109      -1.34862769 
H       0.38545558       1.27852946       2.47445538      -0.07158163       0.04185878      -0.10033946      -2.72034184       0.65241086       1.36335752 
12
Properties=species:S:1:pos:R:3:momenta:R:3:forces:R:3 pbc="F F F" energy=-8306.75029646484
O       0.69864155       1.10708205      -0.82201692      -0.67136284      -0.17022073      -0.01918713      -0.04820227       0.09167413      -1.04559022 
H       1.37462988       1.61207764      -1.31458278       0.05080514       0.15544115      -0.17893975      -0.58108839      -0.31038022       0.25956183 
H       0.04008102       0.81664938      -1.50330175       0.00597126       0.02079140      -0.00892303       0.68243848       0.29551779       0.59502258 
O      -0.81374107       0.05911838      -3.66203618       0.23874320       0.02688331       0.14298961      -0.99364549       1.87569343       0.90614731 
H      -0.26849706       0.23015171      -4.40678810      -0.36286726      -0.28327871       0.14366747       0.71164038      -0.38480189      -0.94212306 
H      -0.79899799      -0.83177744      -3.36859910      -0.09607193      -0.33764577      -0.18477988       0.33399264      -1.35040184       0.18920195 
O      -0.28580440      -1.56083343      -1.32641875       0.16668346       0.37832463       0.17967375      -1.35350378      -0.42187948      -0.12780752 
H      -0.50060951      -1.43522764      -0.39995326      -0.04885993       0.02942602       0.06039794      -0.22146418       0.01392389       0.20835318 
H       0.64223017      -1.43402764      -1.33906880       0.11404488      -0.21963528       0.32855113       1.55440116       0.23728901      -0.05665875 
O       1.29268222       1.05359046       2.01651517       0.70568707       0.36750669      -0.58196741      -1.61628455       1.91779765       2.56437902 
H       1.22100301       1.01730694       1.08267151      -0.12648730       0.00641432      -0.09823729      -0.34368641      -0.02474537      -1.72101570 
H       0.60310755       1.76330642       2.29143388       0.02371425       0.02599297       0.21675459       1.87540241      -1.93968709      -0.82947061 
12
Properties=species:S:1:pos:R:3:momenta:R:3:forces:R:3 pbc="F F F" energy=-8306.742201601262
O       0.45793904       1.09292377      -0.87969144      -0.58456682       0.49970892      -0.95288735      -0.45292551      -0.97374187       1.14862295 
H       0.89034381       1.89713856      -1.07971952      -0.01888375      -0.09386724       0.24914222       0.72322406       1.39155142      -0.47421219 
H       0.19301951       0.73246753      -1.71859452       0.07774196       0.08950256       0.07094532      -0.26199234      -0.12549718      -1.01657583 
O      -0.68099052       0.10131593      -3.52717091       0.36392462       0.65473458       0.72623022      -0.35541287      -2.70385071       1.42007121 
H      -0.95934902      -0.15524576      -4.41867852      -0.23235814      -0.26833838      -0.04572342       0.13140932       0.16944929       0.19895481 
H      -0.73474394      -0.79690526      -2.98838911       0.34175431      -0.07188060       0.00686269       0.44638173       2.49884850      -1.49682726 
O      -0.25170709      -1.67871596      -1.26299381      -0.21405872      -0.12585618       0.23779896       0.00984565       0.69916606       0.29618350 
H      -1.19194582      -1.57907582      -1.05860760      -0.04993295      -0.17051820       0.15301200       0.15613135      -0.11862303       0.26448097 
H       0.18831213      -1.00025046      -0.69759648       0.05752058      -0.08308181      -0.05988523      -0.35503281      -0.70089574      -0.43010792 
O       1.47650512       1.12681283       1.86598782       0.11010346      -0.29970796       0.06767065       1.35572431      -1.95645934      -2.48453816 
H       1.22055897       1.12823809       0.90589151       0.07963945      -0.07661309      -0.28016582       0.23578030      -0.18289760       1.36164779 
H       0.96133256       1.77589966       2.25482375       0.06911602      -0.05408259      -0.17300025      -1.63313320       2.00295020       1.21230013 
12
Properties=species:S:1:pos:R:3:momenta:R:3:forces:R:3 pbc="F F F" energy=-8306.762557522776
O       0.36758818       1.19615780      -1.01206788      -0.52848341      -0.03971619       0.32767211       2.38975429       1.39095379      -0.00026797 
H       1.09329794       1.79899578      -1.38699949       0.24204533      -0.12935494      -0.07427089      -1.55946533      -1.29565389       0.89296102 
H      -0.28461167       1.22236387      -1.70519648       0.08586057       0.05202506      -0.09735593      -0.62695700      -0.19010543      -0.85315530 
O      -0.66292154       0.23847168      -3.43644374      -0.41325140       0.07307863       0.44598350      -0.95936831      -1.07597940       0.71044498 
H      -1.60714978      -0.05579091      -3.30106551       0.15809962       0.41522485       0.04982624       1.50865067       0.31838453      -0.28194710 
H      -0.14262109      -0.50004358      -3.03123258      -0.09566348       0.24198882      -0.26937724      -0.75756841       0.66283004      -0.51226306 
O      -0.31358269      -1.83806559      -1.13571126      -0.28136014      -0.71042712       0.39948295      -1.13239796      -1.58824679      -1.06609994 
H      -0.76968976      -2.23821576      -0.38646124       0.24728024       0.10191323       0.15261901       0.33388276       0.36945763       0.01020895 
H       0.21515080      -1.11969235      -0.86472971      -0.10677724      -0.04347701      -0.01058741       0.83533597       1.39954303       1.06723449 
O       1.60001900       1.08768090       1.72874067       0.69689533      -0.09569164      -1.06896553      -1.69382871       0.26061421      -0.67315799 
H       1.55235263       0.76469787       0.79141709       0.14563525       0.24212460       0.16101762      -0.23656206       0.56439875       1.28902738 
H       0.67973485       1.46478328       1.90261403      -0.15028066      -0.10768828      -0.01604442       1.89852410      -0.81619647      -0.58298545 
12
Properties=species:S:1:pos:R:3:momenta:R:3:forces:R:3 pbc="F F F" energy=-8306.650175546325
O       0.35600399       1.27204382      -0.96373775       0.59293215       0.33975433      -0.57115127       2.27412265       1.50505299       0.20230117 
H       1.14345300       1.74409422      -1.37456299      -0.31449550      -0.13609580       0.37958488      -1.24139479      -0.94838536       0.99411868 
H      -0.14487233       1.09297499      -1.74304028      -0.16668698      -0.08612616       0.09704489      -0.92412562      -0.68608580      -1.15394443 
O      -0.80155903       0.12824981      -3.19177343      -0.81344643      -0.38813733       1.05537979       1.84390783       2.61198962       1.51219492 
H      -1.61140448       0.57082835      -3.31705398      -0.15520448      -0.13158310       0.02944200      -1.63301102      -0.01984941      -0.73358459 
H      -0.72128927      -0.71683363      -3.53999712      -0.26827384       0.07680744       0.05017200      -0.42898701      -2.36795293      -0.91045242 
O      -0.30837875      -1.88782720      -1.21158553       0.29228404       0.30174736      -0.89228219      -0.03222398       0.10102557       0.66943752 
H      -0.45562587      -2.44978467      -0.43428872       0.06780841      -0.12797403      -0.09518997       0.09821430       0.14252455      -0.35948053 
H      -0.08563889      -1.02090385      -0.82455945       0.11105390      -0.01269983       0.20001364       0.02465916      -0.26124238      -0.32794461 
O       1.76219925       1.15952441       1.52126835       0.14779094       0.17749111      -0.13234725       0.75754164      -0.06990322       0.45844102 
H       1.14174155       1.56697173       0.93121953      -0.09665041      -0.02480233      -0.05468205      -0.57794520       0.24898403      -0.75095883 
H       1.19769633       0.74424603       2.16740305       0.60288820       0.01161835      -0.06598449      -0.16075797      -0.25615766       0.39987210 
12
Properties=species:S:1:pos:R:3:momenta:R:3:forces:R:3 pbc="F F F" energy=-8306.431314635092
O       0.49154438       1.26581757      -0.78449012      -0.05508076      -0.74899199       0.12739218      -3.15723772      -2.56094840       0.42317641 
H       1.21686501       1.81176776      -0.85116561       0.24518030       0.13455888       0.17760246       2.07680905       2.33039405      -1.39361711 
H      -0.14381684       1.29187467      -1.52979780      -0.11145354       0.23812851       0.08753703       1.19058708       0.26927572       0.18777472 
O      -1.18159390       0.02150383      -3.07920161      -0.82461230       0.18862994       0.40688768      -1.08888513       1.21809237       1.21395730 
H      -1.78884342       0.46769902      -2.43815971       0.00608836      -0.35057330       0.14807171       0.33370731      -0.12540378      -1.11522588 
H      -1.14817217      -0.82536613      -2.61731540      -0.32722229      -0.32363858       0.13873500       0.41304906      -0.69377172      -0.31315410 
O      -0.40203702      -1.94004882      -1.54421537       0.31362050       0.23906574      -0.15619181       0.54722741       1.00766170       0.19746471 
H      -0.32903483      -2.74589223      -1.05505748      -0.10674055      -0.02252075      -0.31790738      -0.01746907      -0.85747840       0.44152441 
H       0.20511958      -1.31263542      -1.10261657       0.04444849      -0.05317532      -0.23209358      -0.33389724      -0.33115211      -0.30066104 
O       2.01810240       1.38931982       1.48888688       0.93339757       0.87835310      -0.44548038       0.40191549       0.59141159       0.21102879 
H       1.55311331       1.24533597       0.65117813      -0.03356571       0.01255547       0.04757354      -0.04084665      -0.90429149       1.09410826 
H       2.20429690       0.57345200       1.96975750      -0.08406006      -0.19239171       0.01787356      -0.32495959       0.05621046      -0.64637648 
12
Properties=species:S:1:pos:R:3:momenta:R:3:forces:R:3 pbc="F F F" energy=-8306.66621721524
O       0.49049476       1.04854890      -0.94037828       0.06012588      -0.48964278      -0.55269212       0.60424201       1.73450939      -1.54846401 
H       0.93743402       1.92579718      -1.21596310      -0.05393729      -0.08977440      -0.06033494      -1.03323475      -2.20288831       0.70811044 
H      -0.05672575       0.80905183      -1.73936547      -0.08470927       0.32279905      -0.07158167       0.27103036       0.52908414       0.99895569 
O      -1.45038932       0.24328397      -2.88468113      -0.82987079      -0.05866573       0.39215489       2.28205109      -0.38243869      -1.42479398 
H      -2.18471571      -0.27537155      -2.63715451      -0.09897709       0.34596759      -0.13095966      -1.75865824      -0.71834620       0.85790146 
H      -0.91330630      -0.48848108      -3.29584395       0.32862832       0.31169105      -0.16560423      -0.45495970       1.09380054       0.47473751 
O      -0.40017572      -2.05036394      -1.56729638       0.32479945      -0.52967181      -0.47917451      -1.52204501      -1.17063328      -1.23358975 
H       0.28101458      -2.71598965      -1.64495138       0.17743883      -0.18833781       0.04765118       0.52181359       0.39169365       0.45164761 
H      -0.16308655      -1.25895876      -1.12213701      -0.08849942      -0.13050456       0.29972146       1.11878570       0.73051724       0.81659540 
O       2.28252800       1.52310504       1.56340302       0.28820510       0.63850834       1.07469312      -1.38175545       1.33003974      -1.32692754 
H       1.40619795       1.28706727       1.18645232      -0.04376237      -0.10969218      -0.11305869       0.78975442       0.21727175       0.15293825 
H       2.51919009       0.77899638       2.06623358       0.02055865      -0.02267678      -0.24081481       0.56297597      -1.55260997       1.07288892 
12
Properties=species:S:1:pos:R:3:momenta:R:3:forces:R:3 pbc="F F F" energy=-8306.452217190195
O       0.57561700       1.01051398      -0.95207693       0.76236988       0.76469527       0.34253379       0.21157913      -2.17742058       1.95680266 
H       0.62184117       1.71137291      -1.53829189      -0.15810534      -0.18082031       0.02662751       0.17616070       2.31765817      -1.94730990 
H      -0.30059944       0.65712099      -1.11041038      -0.14250090      -0.12876991       0.30035939      -0.05825367       0.28585698       0.39690386 
O      -1.45238357       0.41172136      -2.87626118       0.33294958       0.28726295      -0.25057758      -0.56046599       1.25321164      -0.72206931 
H      -2.31295708       0.06617954      -3.17193183      -0.26987777       0.15975521      -0.06215806       0.81574237      -0.28870883       0.64990945 
H      -0.99180729      -0.15645895      -2.26725105      -0.34176804      -0.01211309       0.17937228      -0.40829505      -1.46230380      -0.43978671 
O      -0.41409336      -2.17953751      -1.63974514      -0.21538400      -0.63151606      -0.59069451      -1.20819126       1.28603611       1.18027204 
H       0.20531147      -2.79932988      -1.96572369      -0.02877619      -0.01438672       0.03280793       1.10605983      -0.98272790      -0.48687182 
H      -0.27154157      -2.12458308      -0.67767767       0.13439997      -0.09723305       0.04087410       0.06100426      -0.18599965      -0.57936742 
O       2.19290970       1.50562254       1.63297147      -0.02427716      -0.41977697      -0.11187522       0.78818390      -0.11269850      -1.08137126 
H       2.04132773       1.30113449       0.66641408      -0.12030614      -0.16266286       0.10362796       0.25933428       0.31710303       1.50169606 
H       3.15834298       1.66465310       1.75989857       0.07127612       0.43556554      -0.01089758      -1.18285851      -0.25000667      -0.42880766 
12
Properties=species:S:1:pos:R:3:momenta:R:3:forces:R:3 pbc="F F F" energy=-8306.450383033469
O       0.62277007       1.09399929      -0.83235173      -0.51894805      -0.02465216       0.39831357      -0.46679085      -1.10907069       0.14064065 
H       0.40871822       0.47209977      -1.56976461       0.10601056      -0.27457450      -0.32084053      -0.13606501       0.83717899       0.64758320 
H      -0.01561113       0.82876691      -0.13523391      -0.04546370       0.23209940      -0.07222276       0.29791966       0.33576404      -0.80067769 
O      -1.41167937       0.32794472      -2.77477241       0.74249074      -0.38477978      -0.15650617       0.26208734       0.69427013      -0.91066282 
H      -1.27040771       1.01596636      -3.45368970       0.25761673      -0.25164405       0.22524020      -0.08289640      -0.06377678       0.64851127 
H      -1.63082807      -0.41919749      -3.33694240      -0.06195873       0.25928664      -0.24190292      -0.09373318      -0.55955509       0.29260453 
O      -0.65716394      -2.30326753      -1.73787868      -1.10763529       0.25987878      -0.04324028       1.67111258       0.54734035       0.82392993 
H      -0.13116275      -2.87421959      -2.32150937      -0.00162967      -0.23949421       0.09571331      -0.20298453       0.11667505       0.23554604 
H       0.04863660      -1.87283889      -1.16206014      -0.17384423       0.06227854      -0.10594960      -1.42231935      -0.83359825      -1.07529914 
O       2.38877298       1.60967734       1.58845502       0.51720061       0.23031514       0.20413914       0.48788559      -2.13426987       1.70315446 
H       1.71435353       1.03239532       1.21941137       0.31431078       0.28407892       0.05565099       0.17575219       0.65238243      -0.47773054 
H       2.38102206       2.45402639       1.20784571      -0.02814976      -0.15279271      -0.03839496      -0.48996803       1.51665969      -1.22759989 
12
Properties=species:S:1:pos:R:3:momenta:R:3:forces:R:3 pbc="F F F" energy=-8306.709697168784
O       0.42472759       0.98597892      -0.69144331      -0.33631836      -0.67360742       0.60283940       1.38204492      -2.45568236      -0.82620264 
H       0.08895618       0.60249894      -1.54056735      -0.09000811      -0.01472455       0.33072716      -0.00507171       1.15456344       0.81424121 
H      -0.03984062       1.75437075      -0.45601355       0.13558665       0.19538826       0.12083316      -1.28071237       1.42355921       0.02997770 
O      -1.24391139       0.27572139      -2.86561248      -0.31203558       0.70112714      -1.34440947       0.02891969       0.30052902       1.24049426 
H      -1.32920846       0.23381046      -3.79558670      -0.22566102      -0.11781539      -0.18432423       0.12714040       0.26630132      -1.74051381 
H      -1.65957999      -0.54761851      -2.61377938       0.30471927      -0.11763746       0.55193143      -0.18095373      -0.60227023       0.41733914 
O      -0.74232545      -2.29628889      -1.91001981      -0.14848475      -0.58524503      -0.56349884      -1.23149369      -3.27579820      -1.18636154 
H      -0.78710951      -3.12257709      -1.36750711      -0.28631706       0.17388979       0.23216906       0.03388576       1.09052083      -0.73673424 
H      -0.43821525      -1.65368368      -1.33675953       0.03232718       0.03490593      -0.13366711       1.23047340       2.13652075       2.08873826 
O       2.54873619       1.73475594       1.67431992       1.16202837       0.38583600       0.70869844       0.68321963       1.90311359      -0.40272716 
H       2.18447363       1.24915950       0.94736152      -0.20598616       0.03767754      -0.33670257      -0.64797895      -0.98666600      -0.69706399 
H       2.77850785       2.56841443       1.18560133      -0.02985041      -0.01979481       0.01540357      -0.13947336      -0.95469137       0.99881281 
12
Properties=species:S:1:pos:R:3:momenta:R:3:forces:R:3 pbc="F F F" energy=-8306.526393899381
O       0.39109197       0.97223853      -0.46830371      -0.06646511       0.89194924       0.42378078       2.11888746       0.69451722       1.62874475 
H      -0.21044017       0.83878439      -1.16279079       0.17892120       0.01776864       0.09026586      -1.41245129      -0.22085263      -1.84406609 
H       1.15387241       1.44115903      -0.85889731      -0.02966269      -0.33378692      -0.25206723      -0.66885623      -0.41840280       0.10584168 
O      -1.26896072       0.27689244      -3.06404651       0.21965779      -0.00951790      -0.15362565      -0.27911290       0.82187282      -0.37780683 
H      -1.81092592       0.51614264      -3.85685851       0.06363785       0.09238309       0.12084712       0.75662845      -0.98702827       1.20674027 
H      -1.19532210      -0.67716091      -2.88701906      -0.33032545      -0.20486754      -0.03266825      -0.32423179       0.07959186      -0.70907059 
O      -0.87594486      -2.31497092      -1.93522901      -0.46746971      -0.54682480       0.10580445       0.75845796      -1.25647336      -1.73739335 
H      -1.17033473      -2.09499781      -1.06799953       0.14103866       0.18683817       0.00757946      -0.13773998      -0.28284378       1.21518770 
H      -0.53777808      -3.24933817      -1.99827577      -0.32743167      -0.23792470      -0.22918042      -0.67016967       1.62331954       0.56194664 
O       2.76052684       1.79497866       1.66704506       0.48942483       0.36140510      -0.20090565      -3.11003663      -2.56097141      -1.50186516 
H       1.93468856       1.20425656       1.30969330       0.19663726      -0.16890765       0.04067150       3.01900129       1.86664242       1.31758227 
H       2.32493701       2.64569502       1.66835730      -0.06796297      -0.04851473       0.07949804      -0.05037667       0.64062837       0.13415871 
12
Properties=species:S:1:pos:R:3:momenta:R:3:forces:R:3 pbc="F F F" energy=-8306.622942287135
O       0.38229783       1.32287698      -0.48438877      -0.32750243       1.39784763      -0.76828803       0.70610789       0.04001470       0.79042145 
H      -0.37929137       1.48473050      -1.02518173      -0.02399396       0.46350689      -0.03479491      -0.69443591      -0.00118838      -0.63720932 
H       0.90432861       0.69876490      -0.98848290       0.03155714      -0.01180481      -0.02605571      -0.00642481      -0.12628830      -0.27811434 
O      -1.25570209       0.17855948      -3.07885032       0.34760064       0.32610541       0.53280898       1.35628895      -0.25404564       2.02298782 
H      -1.75334733       0.48788219      -3.79826508       0.01394586      -0.38716350      -0.18678508      -0.89345366       0.15980096      -1.65588991 
H      -0.96222435      -0.73610877      -3.19260706       0.07200579       0.05039745      -0.11275807      -0.50996628       0.11197727      -0.19704831 
O      -1.03547537      -2.63324914      -1.95884095      -0.51184869      -1.79676847       0.15164562       0.79615339       0.19454086       0.38314531 
H      -0.38649556      -2.46489660      -1.23629788      -0.17613429      -0.31341149      -0.01014105      -1.03746716      -0.29749664      -0.61929606 
H      -1.86843305      -2.91666540      -1.55970803       0.09567474       0.06108703       0.27256553       0.32843860       0.15826882       0.16551275 
O       2.89926933       1.86296573       1.73983010       0.14715825      -0.05422275      -0.25107304       1.03734918      -0.16025500       1.46778029 
H       2.73580310       1.33810819       0.97545836       0.21452234       0.15179216       0.34430737      -0.58287230      -0.10434407      -0.93573460 
H       2.45744455       2.70075411       1.68108625       0.11701463       0.11263444       0.08856839      -0.49971790       0.27901541      -0.50655509 
12
Properties=species:S:1:pos:R:3:momenta:R:3:forces:R:3 pbc="F F F" energy=-8306.537967788976
O       0.30116375       1.74315751      -0.78215641      -0.44479429       0.79782395      -1.01328613      -0.09170971       0.25539421       0.14687777 
H       0.22757232       2.70019164      -0.60834519       0.27899471       0.08155211       0.03201646      -0.22942576      -0.75843365      -0.47642832 
H      -0.33370324       1.47765214      -1.47726471       0.01020306       0.34314122       0.20030753       0.36117721       0.39360729       0.32826508 
O      -1.06422702       0.08577975      -3.00310852       0.60302674      -0.45725726       0.82682792      -0.81837722       0.45108471      -0.75118559 
H      -1.71775480      -0.02081875      -3.71519776       0.10030903       0.10820598      -0.05862997       0.08471446       0.75858611       0.16875549 
H      -0.89931227      -0.83809759      -2.88530128       0.07477031       0.08812875      -0.06599665       0.77374983      -1.25066211       0.68670465 
O      -1.00203189      -2.96099863      -1.86249132       0.32045490      -0.23502957       0.22575463      -1.46931131       1.77327549      -0.33968711 
H      -0.35240286      -3.56598921      -1.60297752      -0.00475969      -0.33008806      -0.24111789       1.63859697      -1.63217245       0.40890781 
H      -1.05972081      -2.37684772      -1.09579311       0.23858000       0.03777919      -0.01681928      -0.17798956       0.02515962      -0.06653289 
O       2.76589895       1.80577985       1.78430965      -0.79001944      -0.59803996       0.25073345       0.60590559      -0.30775337       0.11632135 
H       2.02940561       1.50469211       1.21129609      -0.35661089       0.27288747      -0.13642577       0.22933270       1.20601405       0.84945202 
H       2.68840787       2.62338939       2.31834072      -0.03015444      -0.10910381      -0.00336428      -0.90666320      -0.91409991      -1.07145027 
12
Properties=species:S:1:pos:R:3:momenta:R:3:forces:R:3 pbc="F F F" energy=-8306.614021244271
O       0.14734292       2.13567410      -0.97604037      -0.47951081       0.89090917      -0.96439401      -0.28910686       1.23876707       2.09464863 
H       0.68862230       2.66036453      -1.53816666      -0.11729435      -0.13084270      -0.24275893       0.61957381       0.47565758      -0.80352966 
H       0.04860093       1.30630763      -1.38406536       0.02394934      -0.06771224       0.19113869      -0.28542219      -1.60729473      -1.23612455 
O      -0.79290392       0.06756820      -2.90546376       0.79159135      -0.15483065       0.49524602       1.00091885       0.73964516       1.27703161 
H      -1.22428190      -0.05414564      -3.72592297       0.17355019       0.04288289      -0.04489264      -0.73373534      -0.34857295      -1.16557035 
H      -0.96744789      -0.69052456      -2.35057895       0.01166396       0.00773917       0.32132910      -0.19412007      -0.64442671       0.00068040 
O      -0.87722785      -3.10264948      -1.67537316       0.88891383       0.01775964       0.48614169      -0.90830305       0.92151199      -0.69638758 
H      -1.30928983      -3.67402323      -2.34174619      -0.11222455       0.16059270       0.02321799       0.96379058      -0.04410799       1.02752760 
H      -0.21192434      -3.50748970      -1.11945712      -0.03105177      -0.12386528       0.19167347      -0.08632199      -0.73309189      -0.37380039 
O       2.48228508       1.65014749       1.76333509      -1.08973564      -0.74023786      -0.61727623      -0.30476495      -0.92797540      -0.87312373 
H       1.71246355       1.81732019       1.20479172       0.16413110       0.02503597       0.18348304      -0.03178167      -0.25342285      -0.25829591 
H       2.50138365       2.42387041       2.29037844      -0.22398266       0.07256919      -0.02290818       0.24927288       1.18331074       1.00694393 
12
Properties=species:S:1:pos:R:3:momenta:R:3:forces:R:3 pbc="F F F" energy=-8306.702127554481
O       0.08683451       2.45682731      -1.23493217       0.09218515       1.70149774      -0.79907678      -0.56185537      -0.74213955       0.46770796 
H       0.29119851       2.15402741      -2.13516994      -0.01257214      -0.17437739      -0.06302058      -0.28294743      -0.15655419       0.50667052 
H      -0.54079370       1.77248922      -0.88537833      -0.02455769      -0.04255770       0.08442236       0.87565556       0.90516434      -0.81379760 
O      -0.45210475      -0.05430595      -2.69156967       0.53222314      -0.31665627       0.53520587      -0.07657414      -0.63863894       0.90336172 
H      -0.06987166      -0.25244599      -3.54868364       0.40907847      -0.12591029       0.10033396       0.04593224      -0.32022805      -0.03760986 
H      -0.41324590      -0.88693842      -2.15641394       0.21841408       0.01257325      -0.04037957      -0.01603142       0.73083610      -0.94413954 
O      -0.69698077      -3.13108375      -1.58924191       0.66306633      -0.24485773       0.75847050      -0.90089442      -0.11768493      -1.01209789 
H      -1.54056238      -3.61378227      -1.67197843       0.10469232      -0.07505330       0.37633945       0.46926614       0.35996451      -0.20844803 
H      -0.50289510      -3.23577131      -0.67365639      -0.15454784       0.14839327      -0.14521221       0.48871991      -0.07554238       1.23653735 
O       2.03517950       1.50917055       1.68268933      -1.58045452      -0.78439202      -0.45533877       1.00964572       0.53619079       2.14438972 
H       1.63465388       1.41253756       0.84602196      -0.09353655      -0.11021317      -0.28625124      -0.71593393       0.41673915      -1.60984340 
H       2.16644558       2.45750027       1.88763047      -0.15399075       0.01155361      -0.06549299      -0.33498287      -0.89810685      -0.63273094 
12
Properties=species:S:1:pos:R:3:momenta:R:3:forces:R:3 pbc="F F F" energy=-8306.781646862519
O       0.19172905       2.64869473      -1.45648092       0.68219510       0.37883403      -0.77821577      -0.15291286      -0.10740181       0.36167235 
H      -0.21798112       1.77797854      -1.62500855       0.03648057      -0.13136039       0.10881917       0.22408459       0.25145927       0.19528141 
H      -0.12531306       2.93088548      -0.58219314       0.06596540       0.18790197      -0.01850494      -0.05921454      -0.30441401      -0.51072842 
O      -0.15139046      -0.28025826      -2.44394869       0.78942441      -0.93607675       0.79519265       0.37209058      -0.21332754      -0.74721326 
H       0.51970276      -0.23420544      -3.15143432      -0.12327849      -0.03662489       0.04883163      -0.42307012       0.06853100       0.51310710 
H      -0.38763625      -1.22525316      -2.41751552       0.02468021      -0.04490148       0.01315305       0.08543244       0.35432996       0.41404184 
O      -0.55351017      -2.98802083      -1.35091489      -0.35908882       0.51825329       0.55568770       0.66769037      -0.01495170       1.63496307 
H      -1.00998860      -3.71856180      -1.74106901       0.04259487       0.01076463      -0.20851634      -0.52921181      -0.75641879      -0.52066740 
H      -0.34275833      -3.32567478      -0.44012429       0.20434669       0.01533913       0.20731469      -0.19092609       0.74541213      -1.26023080 
O       1.45274165       1.37705365       1.35147736      -1.22846873      -0.01011025      -0.75321582       0.09954138       0.97443353      -0.03130330 
H       1.56263911       1.97332389       0.58685960      -0.06156575       0.20657094       0.07379353      -0.05925259      -0.58271586       0.09204376 
H       1.55573038       1.99638437       2.09331018      -0.07328547      -0.15859022      -0.04433954      -0.03425134      -0.41493618      -0.14096635 
12
Properties=species:S:1:pos:R:3:momenta:R:3:forces:R:3 pbc="F F F" energy=-8306.645736354905
O       0.41995914       2.71773185      -1.44368116       0.20776816      -0.23106367       0.51047908       0.70447062      -0.25251012       0.12776788 
H       0.61783238       1.88196941      -1.90537474       0.34479744       0.02853166      -0.06963900      -0.63175149       0.26127125       0.09972253 
H      -0.53170685       2.84232404      -1.43519083      -0.12366774      -0.20164851      -0.15000942      -0.11355478      -0.30381884      -0.18835696 
O      -0.11082664      -0.44202444      -2.33137955       0.14856020       0.27674138       0.60962132      -1.17008165       1.95511211       1.03930007 
H       0.50231804      -0.89169206      -2.85585021      -0.05906052      -0.28816282       0.11304389       1.42254326      -1.19183540      -1.27706988 
H      -0.23083503      -1.00735553      -1.56591419      -0.25246513       0.10696018      -0.01399862      -0.24499768      -0.28651810      -0.07365773 
O      -0.56049636      -2.91652778      -1.25874290       0.62500608      -0.23442448       0.18249289      -0.44117104       0.48501827      -0.76885468 
H      -0.89128947      -3.71782934      -1.71558389       0.05519454       0.09595416       0.08457517       0.78336135       0.45211421       1.27610571 
H      -0.05170442      -2.98838847      -0.44581543      -0.14819563      -0.03477927      -0.11971989      -0.25704220      -1.20283286      -0.18042029 
O       1.14450966       1.41937039       1.18119822      -0.38178147       0.53315947      -0.79088814       0.10662069       0.55413154      -0.85395015 
H       0.96068738       1.86843552       0.30334643      -0.40901437      -0.11625122      -0.08896200       0.47237826      -0.33234937       1.40685228 
H       1.91593994       1.85281980       1.59306818      -0.00714157       0.06498312      -0.26699528      -0.63077534      -0.13778268      -0.60743879 
12
Properties=species:S:1:pos:R:3:momenta:R:3:forces:R:3 pbc="F F F" energy=-8306.659818921034
O       0.43799073       2.56347234      -1.35293014      -0.48822254      -0.51493750      -0.39551907      -0.13138497      -1.13136654      -1.01972385 
H       0.73753899       1.65156901      -1.60078972      -0.25359593       0.08123200      -0.06840027      -0.23694652       0.83103020       0.21358131 
H      -0.45261387       2.53865975      -1.72971492       0.06887825       0.17712704      -0.12060666       0.11104713       0.34693656       0.01153018 
O      -0.13579237      -0.33452525      -2.21109393      -0.36723965       0.08011733       0.62134462       0.21897649      -0.71635064       0.11309903 
H       0.23081105      -1.24768347      -2.20829008       0.13764012       0.20734439       0.15627171      -0.24666182       0.74479186      -0.03693319 
H      -1.00731819      -0.49153750      -1.82705001      -0.05639951       0.16005963       0.06462807       0.03397030       0.07318946      -0.07723854 
O      -0.36246351      -3.08971915      -1.26814573       0.69959390      -0.32409935      -0.69709752       0.55978053       0.88511494      -2.15437972 
H      -0.71508358      -3.94907896      -1.39301277       0.04431987      -0.24442511       0.35041780      -0.48893786      -1.28145694      -0.25206122 
H      -0.40333181      -2.92559525      -0.36208376      -0.12097391      -0.09451214       0.07861138      -0.03423118       0.41697401       2.44131665 
O       1.09594602       1.66464651       0.98070232       0.33493725       0.36289104      -0.05053217       1.02785328      -0.79220934       1.44493159 
H       0.17803633       1.63889966       0.76885179       0.16652358       0.02283652       0.28304551      -0.86483682       0.11283229      -0.30064977 
H       1.46088327       2.22310019       0.30671363      -0.16546142       0.08636614      -0.22216340       0.05137144       0.51051412      -0.38347248 
12
Properties=species:S:1:pos:R:3:momenta:R:3:forces:R:3 pbc="F F F" energy=-8306.809645829402
O       0.26536586       2.34412430      -1.58491345      -0.68724456       0.02432996      -0.74616022       0.09830362       0.38928566       0.23532006 
H       0.08306091       1.44303423      -1.88373467      -0.05762138       0.12741113       0.33933936      -0.26001345      -0.36280278       0.00692897 
H       0.75629765       2.72687810      -2.31177817       0.34459351      -0.17965782       0.00579573       0.19334831       0.31588324      -0.05794230 
O      -0.38155162      -0.14046490      -2.02819763      -1.41964260       0.13343087       0.67667526      -1.41915415       0.92372723       0.03702296 
H       0.23238543      -0.84906497      -2.02876937      -0.00759118       0.05607763      -0.00496935       0.62176891      -1.43333015       0.10916940 
H      -1.21353902      -0.45018734      -1.62910770      -0.12142602      -0.03182090      -0.06533502       0.65163305      -0.07024848      -0.29160840 
O      -0.21920747      -3.21765540      -1.44365314       1.37266268      -0.33723359      -0.49095013       0.49659484       0.20635961       2.04147881 
H       0.38874218      -3.93506547      -1.65972532       0.18297076       0.14196358      -0.26046540      -0.05603670      -0.02590598      -0.20848841 
H      -0.07809967      -3.13572530      -0.45053981       0.05137040      -0.16087350      -0.07215072      -0.38174108      -0.07864772      -1.78993657 
O       1.26921162       1.78912524       1.20097315       0.17736832      -0.15570503       0.45569271      -1.92199501       0.81519323      -0.18701885 
H       0.60146387       2.34983629       1.70570328       0.05788544       0.32269505       0.00558577       1.34173284      -1.09824984      -1.09274421 
H       0.87537428       1.74487250       0.28120021       0.10667464       0.05938264       0.15694200       0.63555882       0.41873599       1.19781854 
12
Properties=species:S:1:pos:R:3:momenta:R:3:forces:R:3 pbc="F F F" energy=-8306.777446011085
O       0.36551356       2.50812276      -1.57030719       0.69407218       0.85112410       0.07986357       1.34754512       0.67446439       0.56239280 
H      -0.31610023       1.98653829      -1.96327582      -0.07800900      -0.06201372      -0.04018432      -0.61630933      -0.92792387      -0.43847522 
H       1.16313830       1.94567497      -1.58752815      -0.10377902       0.01630376       0.17063274      -0.74879597       0.20974051      -0.00428753 
O      -0.71828163      -0.30239494      -1.90733777      -0.93877447      -0.60458635      -0.04877014       1.52325224      -0.57004044      -1.49876678 
H      -0.32420067      -1.18676099      -2.13511074       0.15447311      -0.29203236       0.23114488      -0.70680782       1.12947405       0.76266950 
H      -1.41789257      -0.45243332      -1.29896020       0.17635283       0.04222523       0.16713058      -0.80696679      -0.51767189       0.84020230 
O       0.11762120      -3.22265377      -1.62178955       0.86678046      -0.59756344      -0.58640086      -0.47423200       1.73451526       0.02564603 
H       0.04505343      -3.68395015      -2.44008975      -0.24046201       0.00843433      -0.17196518       0.06834322      -0.90787691      -0.65635354 
H       0.43549826      -3.79041246      -0.94031849       0.11578539       0.04373288       0.02747625       0.37123682      -0.80126542       0.48866525 
O       1.14424650       1.81761451       1.25464443      -0.58374950       0.68082724       0.28131931       0.56725566      -1.23240562       0.96493437 
H       1.87575851       2.36722943       1.53367190      -0.14856710      -0.23846901      -0.35326739      -0.07530082       0.35957420      -0.14265499 
H       0.57676743       2.30301409       0.68025164       0.08587714       0.15201732       0.24302056      -0.44922033       0.84941575      -0.90397219 
12
Properties=species:S:1:pos:R:3:momenta:R:3:forces:R:3 pbc="F F F" energy=-8306.581432385203
O       0.48183267       2.47420063      -1.56864696       0.07495176      -0.47013068      -0.23398551      -0.86286112       1.81033224      -0.32674044 
H      -0.30953938       2.45171948      -2.13633898       0.01123870       0.18221546       0.06899155       0.63371116      -0.39835933       0.31463335 
H       0.84707329       1.61112006      -1.52703686       0.09368043      -0.05853867      -0.25985965       0.14967621      -1.31652595      -0.20800495 
O      -0.85622462      -0.48081030      -1.69095346      -0.04995671      -0.51934212       1.51678968       0.79100374      -0.57263160       1.12584855 
H      -0.72807629      -1.46730743      -1.68104448      -0.44925872       0.05603139       0.03745069       0.10993322       1.37393798       0.24384870 
H      -0.40519119      -0.15810583      -0.86164246       0.14783838       0.07940489       0.21748490      -0.80153677      -0.70469338      -1.17655330 
O       0.37801797      -3.27707938      -1.77472367       1.12478846       0.32959433      -0.65333826      -0.14432560       1.39602301       0.52851012 
H      -0.09825431      -3.55323166      -2.55455400       0.10346382      -0.02253958       0.12074511       0.30710031      -0.89455519      -0.09283589 
H       0.91527259      -3.93738804      -1.33703055       0.01905312      -0.01494019      -0.04141745      -0.25174534      -0.51291714      -0.51767499 
O       0.87867727       2.05668320       1.20424322      -1.24729882       0.23321494      -0.66532900       0.66004206       0.23012277      -0.03185543 
H       1.80272604       2.15281117       0.89913892       0.43162974      -0.02685360      -0.12818654      -0.72342823      -0.02276054       0.23959428 
H       0.43932369       2.82884856       0.81368409      -0.26013018       0.23188384       0.02065449       0.13243037      -0.38797288      -0.09877001 
12
Properties=species:S:1:pos:R:3:momenta:R:3:forces:R:3 pbc="F F F" energy=-8306.562527423037
O       0.50745107       2.38298583      -1.77889976      -0.09810200       0.15047854      -1.19999270       1.66287800      -1.89649979      -0.34579602 
H      -0.27923395       2.88387056      -1.67156495      -0.14378930       0.10334940      -0.37530467      -1.47869844       0.18465190      -0.37104763 
H       0.34521602       1.46263323      -2.13422722       0.00639290       0.01299352       0.09158749      -0.47104810       1.74160907       0.51774493 
O      -0.91390700      -0.47159910      -1.23340086      -0.10909269       0.51360094       1.06117835      -0.96313971       2.18968465      -1.09182381 
H      -0.94199614      -1.40078998      -1.17995279       0.10719904      -0.18521233       0.05380740       0.60181713      -1.71297280       0.33531338 
H      -0.23446103      -0.08783553      -0.69710697      -0.11972047       0.11499526       0.09825426       0.51278318      -0.32939824       0.84614564 
O       0.60413150      -3.12692248      -1.86877381       0.82221591       0.24107355       0.47243090      -1.57236891       0.88968513       0.69771876 
H       0.40058969      -3.78120115      -2.51279409       0.38308570      -0.20732180      -0.06185418      -0.15769491      -0.83233633      -0.80994796 
H       1.52921368      -3.13316618      -1.75398435      -0.01588211       0.08573964      -0.27812502       1.66743871      -0.07397149       0.14836582 
O       0.65679775       1.98228773       1.07188516      -0.56493421      -0.33145620      -0.05249957       0.55627112       0.11412039      -1.15996880 
H       1.62722923       1.79755520       1.10068837      -0.45032200      -0.01006914       0.13360717      -1.24762939       0.37699473      -0.28038357 
H       0.45849510       2.28647605       0.13252548       0.18294925      -0.48817139       0.05691056       0.88939133      -0.65156722       1.51367925 
12
Properties=species:S:1:pos:R:3:momenta:R:3:forces:R:3 pbc="F F F" energy=-8306.598299542207
O       0.42314140       2.30935287      -2.03277110       0.29706512      -0.34581810       0.17701381       0.07314973       0.49936916      -0.29579089 
H       0.35628554       2.85719787      -2.82566127       0.10978312      -0.03642850      -0.08785891       0.25060851       0.05703183       0.14314447 
H      -0.45245847       1.92641496      -1.98899279       0.12961296       0.19546676      -0.16854185      -0.32568354      -0.68214416       0.20012323 
O      -0.80855265      -0.29668543      -1.12211121       0.40488034       0.83237507      -0.49684168       1.52713254      -0.26760142      -0.18730715 
H      -0.07482656      -0.90871509      -0.85965191      -0.08364939       0.00341581       0.39099081      -1.00506156       0.79802985      -0.25162226 
H      -1.58972274      -0.67881764      -0.74653284       0.10514504      -0.24793778      -0.13625400      -0.61415960      -0.43869143       0.39413653 
O       0.80495333      -3.22878114      -1.68623339       0.00440858      -0.44323217       0.01772481       0.47565819      -0.25245266      -1.00008005 
H       0.99156508      -4.07397140      -2.13689092       0.11041782      -0.02927831       0.30542315      -0.26287103       0.22814055       0.57742681 
H       1.15619309      -2.61978822      -2.35879211      -0.03304391       0.07931981      -0.19483810      -0.22582680       0.10008732       0.42043526 
O       0.52611826       1.90097807       1.06786490      -0.58908860      -0.19367095      -0.28846271      -0.74765694      -2.56547857      -0.05049695 
H       0.83580847       2.68305803       1.42630865      -0.18030515       0.46038445       0.25807689       1.05453660       2.43869637       1.23050729 
H       0.23488546       2.14188585       0.20338052      -0.27522596      -0.27459609       0.22356777      -0.19982609       0.08501316      -1.18047628 
12
Properties=species:S:1:pos:R:3:momenta:R:3:forces:R:3 pbc="F F F" energy=-8306.430355228262
O       0.37091788       2.38827048      -2.16577889      -0.16909801       0.26043780      -0.35976322      -0.49803368       0.20939956       0.61525551 
H       1.19506874       2.30642196      -2.65886483      -0.07250137       0.20454728       0.16344759      -0.37395402      -0.70739921       0.19923015 
H      -0.02587539       1.53715669      -1.87285867      -0.29547339       0.10217596       0.05188995       0.80062830       0.36098743      -0.86425758 
O      -0.58954349      -0.27705304      -1.17777189       1.27612212      -0.20003968       0.04990489      -0.18869519      -1.18046973       0.77901577 
H      -0.27224679      -0.10517304      -0.27547722      -0.27050478       0.02731433       0.02488436      -0.22872994       0.15935461      -0.16953069 
H      -0.88121992      -1.22216146      -1.09205161       0.28275169      -0.10483015      -0.24912974       0.46741706       1.13852315      -0.51926189 
O       0.86204343      -3.22756342      -1.69660553       0.41144021       0.09073874      -0.10332171      -1.62910172       1.16589496      -1.14228359 
H       1.32538433      -3.70729716      -1.04375658      -0.14188890       0.04478562       0.18151455       1.27940620      -0.78771429       0.56617619 
H       1.36262695      -3.05256873      -2.50356078       0.04154716      -0.09785085       0.12184256       0.27125129      -0.36582684       0.63824226 
O       0.19181068       1.87303017       1.18074862      -1.33140427      -0.43212122       0.07706612      -1.15521253       1.43169082       0.13230675 
H      -0.31665961       2.76528493       1.06184053      -0.23078008       0.14000985      -0.04322744       1.94700152      -2.63308256      -0.41983784 
H       0.82342834       1.66567514       0.46538065       0.49978964      -0.03516768       0.08489208      -0.69197730       1.20864207       0.18494497 
12
Properties=species:S:1:pos:R:3:momenta:R:3:forces:R:3 pbc="F F F" energy=-8306.678182648107
O       0.25709742       2.42976184      -2.18602602      -0.41955443       0.59744495       0.07346833      -0.72586246      -0.22520872       0.34916593 
H       1.22400717       2.31388983      -2.20319749       0.22769101      -0.06891534      -0.02291801      -0.91513789      -0.62088235       0.19293989 
H      -0.23599938       1.59802035      -1.92515595       0.42637680      -0.18191032       0.00647939       1.75383135       0.78810147      -0.70025099 
O      -0.26404950      -0.20427151      -1.24367273       0.36900636      -0.18102353      -0.24073494      -0.47174771       0.89879362      -0.39238257 
H      -0.71700915      -0.17480692      -0.39948320       0.13349047       0.28246678      -0.14142409       0.17167551      -0.41105037       0.33073771 
H       0.22188406      -1.02067906      -1.31340746       0.15369945       0.18723498      -0.14917579       0.20363829      -0.77505829       0.18190812 
O       0.99499580      -3.09746424      -1.58004874      -0.02663051       0.88534577       0.87501786      -0.37188742      -0.39585586       1.08809195 
H       1.04054747      -3.92605809      -1.04209188       0.09856185      -0.14836757      -0.13394780       0.15849869       1.03252097      -1.05976033 
H       1.47939017      -3.19782582      -2.39961187       0.02247875      -0.13657406      -0.30708801       0.18789498      -0.47117577      -0.03867153 
O      -0.16139485       1.67647886       1.14788554      -0.85307624      -0.86843740      -0.31561309       0.07104402       0.43571094      -1.67460645 
H      -0.43304730       1.83842676       0.18548448       0.37824770      -0.28378122       0.46148579       0.98678921       0.04264633       2.06280714 
H       0.76690982       1.99735896       1.21706898      -0.51029123      -0.08348304      -0.10554965      -1.04873656      -0.29854198      -0.33997886 
12
Properties=species:S:1:pos:R:3:momenta:R:3:forces:R:3 pbc="F F F" energy=-8306.626051220914
O       0.25079219       2.46294495      -2.02226218      -0.38356320      -0.13918316       0.00360010      -0.31697018      -2.51804257       0.34313751 
H       0.65923241       2.30388746      -2.87509864      -0.09060634       0.03283849      -0.02076994       0.30583113       0.69730707      -0.50082094 
H       0.09619918       1.47325733      -1.84722565       0.00402634       0.25556886       0.39051056      -0.02352229       1.74559210       0.10253693 
O      -0.13732654      -0.33225397      -1.28069890       0.26424103      -0.40901082       0.35167120      -0.25688508      -0.69760495       0.33025016 
H      -0.13444090       0.06106822      -0.38787567       0.03921603       0.09589665      -0.09000541       0.03343594      -0.42153326      -0.06727612 
H      -0.21072453      -1.31004833      -1.15349068       0.04105204      -0.09439769       0.38462166       0.24596731       1.24785242       0.08450542 
O       1.14461098      -2.87251292      -1.57942430       0.68442161       0.94026113      -0.32127204      -1.18680267       1.74478131      -0.85342639 
H       1.56967907      -3.68057070      -1.76339084       0.01448622       0.20453241      -0.05914076       0.86283703      -1.71835399      -0.12454609 
H       0.86613407      -2.57400355      -2.47473250       0.16412288      -0.03050815       0.07616075       0.34503959      -0.11182200       0.87937468 
O      -0.37448658       1.48648820       1.05477720      -0.77800461      -0.75705840      -1.12157747      -0.36431624      -3.12073098       1.16715521 
H      -0.52013927       2.11406460       0.41964227      -0.04742815      -0.18973743       0.06638726      -0.94049314       2.47491263      -3.14166709 
H       0.11697085       1.99043222       1.65810061       0.08803615       0.09079812       0.33981408       1.29587859       0.67764223       1.78077672 
12
Properties=species:S:1:pos:R:3:momenta:R:3:forces:R:3 pbc="F F F" energy=-8306.647062318696
O       0.31729713       2.52856339      -2.08188000       0.38219977       0.08365979      -0.29683863       0.16928270       1.32906013       1.43956083 
H       0.38547626       2.88427861      -2.95861036      -0.05808837      -0.00283656      -0.09017566      -0.10418971      -0.49016297      -0.61268407 
H       0.16198306       1.59540771      -2.01981058       0.03293020       0.35596848       0.11179225      -0.05454635      -1.06100986      -0.66227810 
O      -0.23894092      -0.33285892      -1.22055299      -0.94670795       0.19726640      -0.56398461       0.54530247      -0.48554023      -1.57471503 
H      -0.68856341       0.01455111      -0.46876073       0.08506392       0.03804812      -0.07147724      -0.40974438       0.39251297       1.29836024 
H       0.20997208      -1.13913501      -0.93726675       0.10074967       0.01107377       0.00898045      -0.07722857       0.12754720       0.20690946 
O       1.34712075      -2.77716307      -1.55601853       0.97597567      -0.03029858       0.01104514       1.11746775      -3.21805264       2.15371012 
H       1.79089498      -3.64328175      -1.81040161      -0.01740524      -0.14511342       0.07833000      -0.93834807       1.84762854       0.42115211 
H       1.25560598      -2.28332541      -2.32087825       0.06008094       0.09829084       0.04059515      -0.17977121       1.41674389      -2.66022872 
O      -0.54652189       1.29766856       1.00215186      -0.58302453      -0.57910758       1.16468047      -0.03113916      -0.73566674       2.73088526 
H      -0.25021110       2.08081270       0.53115977       0.03787201      -0.00313806      -0.29886360       0.31937647       0.38422053       0.45067745 
H      -0.34868014       1.32043833       2.01588918      -0.06964607      -0.02381320      -0.09408373      -0.35646194       0.49271917      -3.19134954 
12
Properties=species:S:1:pos:R:3:momenta:R:3:forces:R:3 pbc="F F F" energy=-8306.728574706525
O       0.43328615       2.53260885      -2.09707729       0.48443606      -0.31533096      -0.13963173       0.36628025       1.08230196      -0.66646485 
H       0.58612859       2.78185369      -3.02933721       0.09254678      -0.16728929      -0.02926707      -0.16968961      -0.24201274       0.78833220 
H       0.18561396       1.61310124      -2.11051662       0.19662235      -0.20034520      -0.23661605      -0.25294657      -0.95095777       0.01018587 
O      -0.43402508      -0.20800702      -1.51861102      -0.50826482       0.88291514      -0.94898239       0.22675559       0.10758001      -0.58750472 
H      -1.08501638      -0.28324152      -0.81381410      -0.18514249      -0.14006177      -0.09694893       0.23380752      -0.30135587       0.15667321 
H       0.10168945      -1.01872462      -1.56514221      -0.02309370      -0.04451221       0.21999921      -0.33352904       0.18497072       0.51114346 
O       1.63487329      -2.73554014      -1.51532591       0.18773044       0.92781961       0.94678424       0.84047023       2.07781051      -1.90270400 
H       1.34963780      -3.63582705      -1.50692201      -0.18241004       0.21853913      -0.13359527      -0.20803323      -0.97023266      -0.35678754 
H       1.94085790      -2.49104395      -2.45401223       0.27007204      -0.08182548      -0.22815980      -0.72395590      -0.99568323       2.17373101 
O      -0.73002127       1.16218144       1.33091206      -0.25379399      -1.31276752       0.62623617      -0.71637371      -1.48276675      -3.83329488 
H      -0.44814398       1.67985561       0.53966813      -0.04882704       0.03902781       0.05557056      -0.15786991      -0.42675949       1.11278961 
H      -0.51359871       1.62772548       2.07942894      -0.02987558       0.19383074      -0.03538894       0.89508439       1.91710530       2.59390062 
12
Properties=species:S:1:pos:R:3:momenta:R:3:forces:R:3 pbc="F F F" energy=-8306.650654332865
O       0.62900737       2.42099030      -2.07983238       0.55773087       0.15912191       0.21941857       0.10641462       0.14215604       0.40911856 
H       0.80274786       2.43984544      -3.01413285       0.08565867       0.10399167       0.06941717       0.13430830       0.30543989      -0.66229854 
H       0.51818522       1.47459893      -1.93358223       0.05962319      -0.22783009       0.12967483      -0.30254235      -0.26889065       0.25071688 
O      -0.46163904      -0.11614967      -1.76616383      -0.37360389      -0.31744710      -0.06997863      -0.71245003      -0.38076003       0.74014535 
H      -1.36858989      -0.06539584      -1.40303637      -0.07034448      -0.20630941      -0.11515503       0.52835980       0.13035426      -0.40643849 
H      -0.04995202      -0.75991139      -1.16855788       0.12525741      -0.17737252      -0.36712885       0.28994420      -0.00313906      -0.26035449 
O       1.74796994      -2.49185653      -1.50263566       1.18089910       0.51459860       0.00273749       0.74150284      -1.91856451      -0.17973849 
H       1.23015161      -3.33154373      -1.64741749       0.08311275       0.03057519       0.03179269       0.75791025       1.29554200       0.19016308 
H       2.69322568      -2.82298525      -1.49537315      -0.34854131      -0.00671465      -0.01061622      -1.59840541       0.66894838       0.02297348 
O      -1.01627328       0.95305729       1.49082025      -1.22050820       0.32230821      -0.13758407       0.74133606       2.07294518       1.10762856 
H      -0.91073472       1.38387473       0.63150968      -0.10438002      -0.19535878       0.09544925      -0.00309517      -0.19893204      -0.17323035 
H      -0.71774118       1.72033775       2.08590891       0.02509591       0.00043696       0.15197282      -0.68328311      -1.84509944      -1.03868555 
12
Properties=species:S:1:pos:R:3:momenta:R:3:forces:R:3 pbc="F F F" energy=-8306.48874799723
O       0.77110551       2.42136142      -1.95861963       0.45730062       0.19688328       0.50119143       0.16950233       0.30193974       0.17867715 
H       1.10180047       1.99569113      -2.76360407       0.13018942      -0.02257682       0.05420339      -0.63549694       0.01263808       0.37973273 
H      -0.10252873       2.07134699      -1.72023136      -0.15424656       0.12763790       0.07663067       0.50203149      -0.25967263      -0.64105540 
O      -0.55543267      -0.21608068      -1.83374487      -0.01156436      -1.01246006      -0.44587791       0.16443945       0.25090544      -0.10073864 
H      -0.78542670      -1.02429685      -1.36903759       0.21390839      -0.00765826       0.17176420       0.00987559      -0.13918479       0.03438351 
H       0.37056990      -0.33931939      -2.09030341      -0.02311376       0.17235597       0.16998501      -0.18642068      -0.15500387       0.23509544 
O       1.97327925      -2.54100487      -1.46946745      -0.18022962      -1.02051439      -0.37795314      -1.22050090       1.74322978       0.69545339 
H       1.64710638      -3.21353404      -0.89553121       0.11171575       0.24761484       0.22700403      -0.51039131      -0.66320332       0.84795233 
H       2.56916227      -2.99751594      -2.00465364       0.07577584       0.09499907      -0.42327878       1.66812170      -1.01568572      -1.56578431 
O      -1.30762326       1.13005841       1.43527668      -0.47087136       1.50610369       0.24367000      -0.64249272      -2.69641693       0.51538716 
H      -0.99577213       1.14382545       0.54810780      -0.02501146      -0.13093968      -0.13058726       0.46683823       0.58443586      -0.92296090 
H      -1.32611016       1.95355784       1.85447063      -0.12385290      -0.15144555      -0.06675164       0.21449376       2.03601834       0.34385754 
12
Properties=species:S:1:pos:R:3:momenta:R:3:forces:R:3 pbc="F F F" energy=-8306.486715254474
O       0.84894865       2.44258500      -1.75730241       0.13017110      -0.42410390       0.54081117      -0.36996886      -0.23373665       0.41980909 
H       1.46136178       2.90004396      -2.34372960      -0.08983691       0.09077112       0.08370096      -0.46960520      -0.38965772      -0.31189617 
H       0.21116636       1.86817917      -2.22778658       0.29191638      -0.07054697      -0.09989986       0.78986816       0.50567369      -0.00023647 
O      -0.55009919      -0.36788652      -1.84874188       0.04596260       0.17950584       0.71765546      -1.74374508       0.16034328       1.60117947 
H      -0.88822085      -0.65547427      -0.95457039      -0.03377615       0.15061278       0.00475835       0.37927806       0.46156776      -1.50454962 
H       0.30109191      -0.76655440      -1.87400903      -0.08129410      -0.42894299      -0.13622140       1.45584189      -0.66406415      -0.10242060 
O       1.95955701      -2.77533161      -1.60602420      -0.03585933      -0.71754030      -0.48870496      -0.97054285      -0.27957999      -0.87232813 
H       2.72751839      -3.07816851      -1.09669982       0.26015064       0.11125250      -0.06639617      -0.53905968      -0.50635937      -0.64230986 
H       1.54632555      -3.45954222      -2.21129195      -0.01380903       0.00614413      -0.03241520       1.39772388       0.88731397       1.48888520 
O      -1.42625754       1.45023563       1.38337897      -0.86599498       0.57803311      -0.53524393      -1.06710292      -0.38995983       0.93942702 
H      -0.87215599       1.13319184       0.68446549       0.16597041       0.28455618      -0.00659350       0.72925570       0.43865357      -0.58188707 
H      -1.22770141       2.35806337       1.61671388       0.22639936       0.24025850       0.01854908       0.40805689       0.00980545      -0.43367285 
12
Properties=species:S:1:pos:R:3:momenta:R:3:forces:R:3 pbc="F F F" energy=-8306.562033940878
O       0.81326768       2.42855916      -1.69906890      -0.37355156       0.17968209      -0.24395421       0.06715232       1.04520402       0.11041249 
H       0.58005157       2.29643678      -2.61000207      -0.35714268      -0.26571807       0.08599985      -0.16888526       0.41927992      -0.95194041 
H       0.73264335       1.53420422      -1.42591737      -0.02059300       0.09013681       0.02923632       0.07219399      -1.67941740       0.87648924 
O      -0.40647544      -0.45947517      -1.58055481       0.24499032      -0.05451988       1.43590135       1.64557611      -1.39675082      -0.47166387 
H      -1.10417140       0.01713701      -1.16834424       0.00213728       0.15931081       0.04881720      -1.05686461       0.06599967       0.98762163 
H      -0.21982520      -1.33092948      -1.13894420       0.06616872       0.17007730       0.05129204      -0.51061966       1.50118811      -0.46659832 
O       1.85627833      -2.91605760      -1.78985141      -0.50697812      -1.16833204      -0.42808233      -2.85861265       1.21396752       0.34523794 
H       2.73584641      -2.71202555      -1.60698891      -0.12871641       0.01627299      -0.04875757       2.26877004      -0.07912749       0.18049245 
H       1.71339668      -3.75543977      -2.18171244       0.08355170      -0.00780895      -0.07013939       0.49054429      -1.10887013      -0.46976527 
O      -1.36430345       1.68273942       1.19575572       0.87221661       0.89149219      -0.71509128       0.47045425       0.64448943      -0.15022722 
H      -0.64381775       2.05325005       0.64628836       0.07523959       0.16163397       0.14156669      -0.50391949      -0.19974609       0.34274035 
H      -1.59210355       2.41672216       1.79342809       0.04267754      -0.17222721      -0.28678867       0.08421067      -0.42621672      -0.33279901 
12
Properties=species:S:1:pos:R:3:momenta:R:3:forces:R:3 pbc="F F F" energy=-8306.753069645027
O       0.82949734       2.34160104      -1.84087877      -0.04060252      -0.14517026      -0.40288407      -0.97655575      -1.34794336      -0.24489955 
H      -0.04888703       2.11731025      -2.25243737      -0.09210326       0.24611122      -0.02329859       1.23601836       0.34497740       0.57199633 
H       1.14135113       1.43458913      -1.60096974       0.31823160      -0.04995230      -0.10482477      -0.39523746       0.96705979      -0.19208075 
O      -0.38282038      -0.33784822      -1.20796941      -0.14555492      -0.02023899       1.03070257      -0.84139722       0.66256446       1.23164961 
H      -0.95397106      -0.48288194      -0.41584346       0.27090583      -0.14851322       0.08954843       0.61726519       0.42652272      -0.80043288 
H      -0.13771878      -1.21710176      -1.45216447      -0.38905603       0.05596921       0.06397649       0.31353425      -1.12158728      -0.47624440 
O       1.48353018      -3.26925549      -1.93068600      -1.45985620      -1.00507752      -0.45236248       0.91538242      -0.00033516      -0.61007408 
H       2.08990662      -2.53610929      -1.69337992      -0.06736708      -0.06786153       0.01814976      -0.34622218      -0.76055076      -0.30740072 
H       1.96346155      -3.80846405      -2.61120239       0.09635478      -0.04896041      -0.15003237      -0.59366056       0.87560313       0.96689341 
O      -1.02608543       2.00515473       1.14598872       1.53256781       0.95107035       0.17150262      -1.28423963      -0.66871200       1.56386296 
H      -0.42315925       2.12689930       0.44939392       0.00745982       0.00137486      -0.21925246       1.31608887       0.47003905      -1.59878982 
H      -1.51395117       2.82343101       1.24676910      -0.03097982       0.23124861      -0.02122513       0.03902372       0.15236201      -0.10448011 
12
Properties=species:S:1:pos:R:3:momenta:R:3:forces:R:3 pbc="F F F" energy=-8306.565640902641
O       0.87439941       2.30297071      -1.82299922      -0.09727828      -0.43776668       0.58587875       1.02813605       1.10445784       2.67425347 
H       0.50430876       2.70719327      -2.57177968       0.18584777      -0.01422594      -0.21593893      -0.80109591      -0.01730750      -1.70434224 
H       0.93125921       1.36509822      -1.82590835      -0.30819023      -0.12388934       0.01468402      -0.39179811      -1.20639458      -0.83935342 
O      -0.36996709      -0.47160239      -0.92726661       0.14305689      -0.38499378       1.71777033      -0.17039995      -0.62508460      -0.73365287 
H      -0.19718442      -0.09971755      -0.07180326       0.21693722       0.32535786       0.00075799      -0.09851492       0.25631466       0.90091211 
H      -0.96577045      -1.22643110      -0.77693287      -0.08053808      -0.16720622      -0.03681041       0.37913758       0.44676154      -0.08802046 
O       1.10079635      -3.30760635      -2.21652494      -0.61482319       0.20663394      -1.23362324      -2.50599745       0.20533752      -0.48647824 
H       1.56606744      -2.77997082      -1.61408493      -0.30835132       0.17992316      -0.01604292       0.96887355       1.30117205       1.34727008 
H       1.71763657      -3.90250240      -2.56071390      -0.08677298      -0.09834665      -0.15126639       1.47986076      -1.47907384      -0.85988000 
O      -0.71647925       2.15797185       1.10859836       0.39527749       0.58657051      -0.67292936       0.87323750       0.08929833      -1.89669574 
H      -0.29596466       2.22886801       0.19551105       0.39651583       0.03176191       0.03300277      -0.65677478      -0.16996717       1.42857756 
H      -0.89933101       3.08441462       1.28707468       0.15831889      -0.10381878      -0.02548260      -0.10466430       0.09448575       0.25740975 
12
Properties=species:S:1:pos:R:3:momenta:R:3:forces:R:3 pbc="F F F" energy=-8306.67466164967
O       0.86060935       1.95043859      -1.57366200       0.58924046      -0.49940894       1.13896847      -0.25054563      -0.24061616      -1.73777691 
H       1.21045746       2.12867683      -2.48288625      -0.01647029      -0.25621097      -0.01166848      -0.27821973       0.04537190       1.26131337 
H       0.15806131       1.29066487      -1.77156196       0.18842672      -0.15307216      -0.05811926       0.67866184       0.20459666       0.44468129 
O      -0.34007093      -0.34806545      -0.52749725      -0.41196703       0.64573368       0.14487114       1.12523793       0.60654800      -0.89262532 
H      -0.83223473       0.36670456      -0.10944468       0.15086526       0.23317384       0.16789780      -0.42622699      -0.55151271       0.60234426 
H      -0.71165774      -1.21994486      -0.46848295       0.21690887       0.29600480       0.06217739      -0.84251216      -0.10173461       0.44514391 
O       0.95974704      -3.30637291      -2.58621289      -0.19798260      -0.71599026      -0.78347938       0.64719961       0.10869221       0.15656822 
H       1.03348694      -2.35790348      -2.30513128      -0.10214511      -0.05380876      -0.13956625       0.62111888      -1.52438655      -0.33243675 
H       1.82852051      -3.79659735      -2.57743075      -0.15134868      -0.04746362      -0.03430984      -1.28285844       1.50205487       0.22300346 
O      -0.59859182       2.36326029       0.83116280      -0.12097334       0.42715959      -0.47602999       0.18674500      -0.11819298      -0.56531884 
H       0.08883756       2.47213895       0.13917888      -0.40045857       0.07925293       0.01048668      -0.27939566       0.12344843       0.48375932 
H      -0.30246028       2.84990963       1.60564613       0.25590431       0.04462987      -0.02122828       0.10079535      -0.05426906      -0.08865602 
12
Properties=species:S:1:pos:R:3:momenta:R:3:forces:R:3 pbc="F F F" energy=-8306.903033532653
O       0.97292345       2.00961864      -1.34478794       0.44489075       0.42454709       0.66545559      -0.29703269      -0.97979696       0.62313324 
H       1.37767092       1.85862068      -2.18930243      -0.16541437       0.13424842      -0.11700532       0.41263284       0.31862406      -0.82458320 
H       0.70558374       1.08594508      -1.11408595      -0.26061957       0.18944920       0.09429528       0.04634090       0.64702561      -0.05563654 
O      -0.43916475      -0.16049787      -0.46347193      -0.41757170      -0.04128578       0.81184558       0.16058397       0.92154630       0.53337471 
H      -0.87381992       0.56171971       0.05015567      -0.30599421       0.04058941      -0.14250242       0.27974909      -0.53287603      -0.14618199 
H      -1.10147881      -0.82375514      -0.61068304      -0.40202606      -0.05299392      -0.20191883      -0.51124255      -0.49183152      -0.13808180 
O       1.04896248      -3.57559369      -2.82865012       0.40365770      -0.60054269      -1.44883445      -1.08088295       0.11770917      -0.77051060 
H       0.98550006      -2.66366933      -2.54210144       0.11354157      -0.11748794       0.16319680       0.25221280       0.06481993       0.21704918 
H       1.79176959      -3.97804983      -2.41017063       0.15657221       0.04445356       0.06173125       0.82369226      -0.15645100       0.57758146 
O      -0.70765073       2.42616153       0.76269241       0.61745918      -0.20789243       0.01512163      -0.53199193      -0.52641363       2.01520239 
H      -0.43327932       2.56624408      -0.11657039      -0.05531955       0.18196139       0.08053041       0.65445221       0.61236774      -2.05582581 
H       0.12618796       2.48491831       1.24847252      -0.12917594       0.00495369       0.01808448      -0.20851395       0.00527631       0.02447895 
12
Properties=species:S:1:pos:R:3:momenta:R:3:forces:R:3 pbc="F F F" energy=-8306.776893755488
O       1.06526188       2.06763770      -1.26648094      -0.55497079      -0.95254100       0.40510528      -0.12036024      -0.25126558       0.64320857 
H       1.19408979       1.97627016      -2.21391153       0.26665001       0.16395486       0.05244974      -0.03199192      -0.29280326       0.00331995 
H       0.84930369       1.18420322      -0.89105549      -0.04575549       0.09749231       0.01760083       0.17821199       0.38723942      -0.96498898 
O      -0.58235052      -0.18639131      -0.29506837      -0.30436645       0.74698171      -0.43354883      -1.79196706       0.74247648      -0.22840276 
H      -0.76813091       0.63626393       0.22815372       0.03081846       0.07259602      -0.05547394       0.27853587      -0.52911524      -0.01452286 
H      -1.48336977      -0.25567054      -0.71515409      -0.02231135      -0.09306634       0.03003811       1.39662989      -0.32731087       0.29479761 
O       1.04727580      -3.50874744      -3.21472009      -0.04826835       0.67967822      -0.42137161      -0.05665927       0.04380309       1.02491211 
H       0.83272585      -2.98373818      -2.41852696      -0.02365835      -0.06943044      -0.04440506       0.05985050      -0.09407084      -0.64699047 
H       1.32310946      -4.34235150      -2.80469062      -0.26817381       0.02817705      -0.25249896      -0.01339134       0.07896695      -0.35312292 
O      -0.60413332       2.34349587       0.89026558       1.07839063      -0.63111627       0.52739414      -1.11915101       0.19762440      -0.72990716 
H      -0.33760605       2.63017753      -0.01084235      -0.08324053      -0.13445422      -0.05177543       0.36938681      -0.08271990       0.75704828 
H       0.15880281       1.98800652       1.32881337      -0.02511397       0.09172809       0.22648572       0.85090580       0.12717534       0.21464863 
12
Properties=species:S:1:pos:R:3:momenta:R:3:forces:R:3 pbc="F F F" energy=-8306.610383347026
O       1.09697121       1.83929982      -1.18771470       0.62474826      -0.21011554      -0.59802053       1.48604616       1.87896802       1.02100503 
H       1.48711112       2.11519634      -2.01462472      -0.16057897      -0.06988801      -0.17206468      -0.22108507      -0.27412083      -0.32722064 
H       0.48496820       1.14466869      -1.27800769      -0.01822871       0.15256577      -0.08425431      -1.09373612      -1.67591919      -1.08709840 
O      -0.72187466      -0.13101344      -0.46158807      -0.64500749      -0.80649346       0.08853281       4.10386166       2.96842522      -1.60821267 
H      -0.51828575       0.67312591       0.09324414       0.04603250      -0.05079650      -0.30767786      -1.18535398      -1.39505954       0.20014325 
H      -1.41170188      -0.61121500      -0.14942106       0.05925909       0.03651432      -0.11086010      -3.21294114      -1.76248713       1.77770164 
O       1.05858072      -3.31264508      -3.18683283      -0.09109093       0.21287947       0.34794765       0.46235699       0.18583519      -0.29652472 
H       0.77727923      -2.59107189      -2.62232983       0.12957126       0.25859251      -0.19267378      -0.13930529       0.10620389       0.18132427 
H       0.44233296      -4.02421847      -3.03703492      -0.13036715      -0.11451457       0.03485321      -0.33150955      -0.25493759       0.14471478 
O      -0.45803456       2.24845718       0.91700640       0.19647541       0.26083317       0.83187154      -0.88016614      -0.32407559       0.60844588 
H       0.24856226       2.48946572       0.30813318       0.14483683       0.23952317       0.14121378       0.46898499       0.72996938       0.17646881 
H      -0.52841698       2.77835006       1.72859358      -0.15565011       0.09089965       0.02113229       0.54284751      -0.18280183      -0.79074723 
12
Properties=species:S:1:pos:R:3:momenta:R:3:forces:R:3 pbc="F F F" energy=-8306.535076561197
O       1.23537248       2.03183861      -1.39530031       0.30310338       0.46213839      -0.48665601      -0.52769835      -0.62661515       0.09539821 
H       1.49370947       1.58539997      -2.20867173      -0.00380148      -0.05155169       0.29415318       0.34875360       0.23409968      -0.11098996 
H       0.53066720       1.42257487      -1.10896345       0.11062031       0.02803782       0.00378342       0.02615164       0.24562969       0.04298851 
O      -0.87683418      -0.40870000      -0.45709204      -0.31916118      -0.80914177      -0.01983003      -2.16611633      -0.91083477      -1.06159960 
H      -0.81009569       0.11205176       0.34791306      -0.33550256       0.03864474       0.03120676      -0.45501690       0.24908035       0.28599627 
H      -1.86442229      -0.63968229      -0.62683122      -0.29860112       0.15126315      -0.17529092       2.70147956       0.90913744       0.79723984 
O       1.04535128      -3.22190784      -3.19300002       0.42692192       0.35031136      -0.09991900       0.88745755      -1.24962414       0.29714401 
H       0.91207319      -2.38173908      -3.62485340       0.03907667      -0.05349686      -0.12390327      -0.96220954       0.10253395       0.34120539 
H       0.31494769      -3.61776349      -2.68923049       0.03353034       0.07290983       0.15126182       0.08358552       1.15117458      -0.62810604 
O      -0.40822964       2.27131168       1.13535045      -0.09081203      -0.29215506       0.51746232       0.55823890      -0.38953250      -1.09974975 
H       0.47132245       2.47943637       0.75845815      -0.15143908      -0.09018728       0.02720090      -0.60301302      -0.00282582       0.28181602 
H      -0.38406698       2.56256007       2.03649833       0.28606483       0.19322735      -0.11946918       0.10838739       0.28777670       0.75865710 
12
Properties=species:S:1:pos:R:3:momenta:R:3:forces:R:3 pbc="F F F" energy=-8306.689282024056
O       1.19915869       2.11287738      -1.35936609      -0.35661917      -0.19719245       0.84770768      -0.94325920       1.61341963      -0.35246436 
H       2.12945393       2.22678056      -1.22436750      -0.01488399       0.35597948       0.29608405       0.68997044      -0.34902427       0.15517071 
H       0.95364351       1.20592204      -1.33474871       0.11380631       0.20086183       0.00812047       0.14695658      -1.35404089       0.09831426 
O      -1.21938937      -0.41757080      -0.41381526      -1.30059809       0.07018223      -0.31423162       1.31432637      -0.24537114       1.09195131 
H      -1.04352153       0.19191291       0.32210083       0.03918214      -0.16590891      -0.06995166       0.26925909      -0.36601970       0.24739587 
H      -1.84818820       0.09254389      -0.87316015       0.13715656      -0.08792297       0.18085043      -1.47283829       0.72437716      -1.28631879 
O       1.36125560      -3.28792643      -3.15943924       1.54549261      -0.04020563       0.24657583      -0.46304195       0.23302942      -0.46388711 
H       0.63028018      -2.93718946      -3.69383617      -0.34438824       0.01027416       0.22785461       0.30152847      -0.31503711       0.01835367 
H       1.30385029      -2.72857888      -2.38507518       0.24252742       0.11120945      -0.28359337       0.13322039       0.08671607       0.47111140 
O      -0.40772700       2.14647719       1.04968213      -0.35391783      -0.08673889      -0.94960231      -0.40577398      -0.31112856       0.49767208 
H      -0.29663637       2.39973884       0.14061062       0.16685393      -0.18622551      -0.10361929       0.39768083       0.10957233      -0.94905807 
H      -0.17493527       2.95548111       1.50260882       0.12538836       0.01568721      -0.08619482       0.03197125       0.17350707       0.47175902 
12
Properties=species:S:1:pos:R:3:momenta:R:3:forces:R:3 pbc="F F F" energy=-8306.569960179442
O       1.20763740       2.22131266      -1.13897244       0.75567637       1.21551124      -0.37566248       0.90543432       1.30400725       0.75962089 
H       1.96632600       2.18418432      -0.50961673       0.03120122      -0.25029873      -0.05150727      -0.91689177      -0.33057609      -0.90357362 
H       1.11372368       1.38338290      -1.56876644      -0.09161263      -0.21057913      -0.06506412       0.14499292      -0.97571038      -0.26222723 
O      -1.32110508      -0.33400108      -0.56792618       0.11991058      -0.06913821      -0.37249909      -1.22950008      -1.17749723      -0.45738741 
H      -1.19585493       0.45361652      -0.02066774       0.14993935      -0.00862079      -0.13621277      -0.66633576      -0.22711950       0.41229866 
H      -2.24090361      -0.73450491      -0.48138144      -0.05843346      -0.25226665       0.11220265       1.94042625       1.37077627       0.17609031 
O       1.52995082      -3.27457768      -3.12644141      -0.05322682      -0.27779860       0.55400642      -0.29098283      -0.49554001       1.42271119 
H       1.01693526      -3.73683970      -2.40742166       0.03347826       0.03048811      -0.02378022       0.78719753       0.77570934      -1.13133870 
H       2.27216983      -2.86105567      -2.64657534       0.41509921       0.09157122      -0.01281838      -0.49850158      -0.27057233      -0.29535859 
O      -0.53121588       2.04327599       0.86121628      -1.05413217      -0.57541628       0.32087822      -0.21644907       0.64923651       1.09741774 
H      -0.24268827       2.35896875      -0.00600135      -0.14293102      -0.01298466      -0.05627072       0.41843941       0.17551354      -0.00075440 
H      -0.27341761       2.73749109       1.51011420      -0.10496889       0.31953249       0.10672777      -0.37782935      -0.79822738      -0.81749885 
12
Properties=species:S:1:pos:R:3:momenta:R:3:forces:R:3 pbc="F F F" energy=-8306.712371881169
O       1.47482949       2.32871378      -1.28716198       0.41114063       0.08821227      -0.50117528      -1.34901771       0.56495073      -0.53452934 
H       2.17023329       1.69723129      -1.19440005      -0.04689033      -0.06724672      -0.26904381       0.75309035      -0.74210039       0.06575474 
H       0.94730300       2.02350091      -2.05278049       0.14272229       0.09645407      -0.04830925       0.43868715       0.17427901       0.57620396 
O      -1.36838582      -0.56070318      -0.56323744       0.17814005      -0.69604197      -0.15992623       2.64279708       0.93406461      -0.55067274 
H      -0.96136959       0.16270072      -0.03456546      -0.20381958       0.00174831      -0.25455289      -0.53660689      -0.53548029      -0.39061504 
H      -2.19217937      -0.70127524      -0.17180293       0.11657135       0.01094871      -0.22675658      -2.08353968      -0.30007032       0.99036459 
O       1.55739317      -3.28238624      -2.96571146       0.16736631      -0.41927200       1.14762663       0.68330898      -0.56899062      -2.46840915 
H       0.98659550      -3.03071388      -2.28413614       0.00813052       0.22549381      -0.04377123      -0.99271334       0.58054404       1.88157262 
H       2.44286409      -3.42871274      -2.65659838      -0.26484899      -0.12805842      -0.09578264       0.27998334       0.02102486       0.60122118 
O      -0.77992493       2.15759640       0.86538033      -0.57387010       1.01330673       0.70502464      -0.09879650      -0.36626484      -0.17490982 
H      -0.05119830       2.49614040       0.33260354       0.14217660       0.18447242      -0.00542302       0.20381023       0.10614759      -0.08666550 
H      -0.90444620       2.76936103       1.59180997      -0.07681875      -0.31001722      -0.24791035       0.05899698       0.13189561       0.09068449 
12
Properties=species:S:1:pos:R:3:momenta:R:3:forces:R:3 pbc="F F F" energy=-8306.526148279288
O       1.85344535       2.27750129      -1.39837183       0.92565536      -0.43630579      -0.04998846       0.61651334      -2.46675250      -1.00249439 
H       2.12768768       1.36973235      -1.78309221      -0.05675358       0.11658735      -0.13654432      -0.53392683       2.07588107       1.18994735 
H       1.41099837       2.64159792      -2.16986893       0.04874168       0.09367653      -0.13424962      -0.20429201       0.38055387      -0.08034776 
O      -1.43833050      -0.64841403      -0.61674689      -0.37720569       0.28963993       0.17172149      -1.89748134      -0.93763642       0.53469584 
H      -1.22504991       0.19249048      -0.22847471       0.17570290       0.03195348       0.28027607       0.31480989       0.88696294       0.35429643 
H      -2.34269669      -0.81484934      -0.21586431      -0.29115610      -0.10997091       0.22102910       1.62727698       0.13632222      -0.83229767 
O       1.46136129      -3.27932687      -2.76761352       0.34967711      -0.15557252      -0.08026973      -0.36539938       0.72228929       0.32230993 
H       1.07127083      -2.65423601      -2.10059619      -0.22939451       0.11527960       0.00813354       0.78044023      -1.40493756      -0.62997410 
H       1.94902182      -4.01308099      -2.35958650      -0.12183681      -0.30220020       0.18739771      -0.47121139       0.71241711       0.32887281 
O      -0.96213257       2.29843960       0.84547848      -0.32161520       0.43503980      -0.69411493      -0.15850364      -0.17997494      -0.07833473 
H      -0.05673995       2.35492316       0.52979948      -0.21881786      -0.20340390      -0.03772362       0.30576308       0.07448295      -0.16799835 
H      -0.97970154       2.83262450       1.64390948       0.11700269       0.12527662       0.26433277      -0.01398893       0.00039198       0.06132463 
12
Properties=species:S:1:pos:R:3:momenta:R:3:forces:R:3 pbc="F F F" energy=-8306.518337507669
O       2.10031197       2.19225709      -1.38080643       0.23705663      -0.26403790       0.31965042       0.44716766       1.75923124       0.13856292 
H       1.90598486       1.43190982      -1.90575185       0.10603068      -0.10019488       0.12316288      -0.17058082      -0.80002711      -0.65878767 
H       2.44709672       2.87862132      -1.99562054       0.25441310      -0.03027914       0.16010339      -0.39335113      -0.92061104       0.58092691 
O      -1.70204795      -0.52818331      -0.47689373      -0.33899328       0.18805397       0.89061445       0.81553946       2.36005436      -0.41111271 
H      -1.85810658       0.32153262       0.02462557      -0.21360225      -0.19261286      -0.20551821       0.18968153      -1.58504864      -0.52385830 
H      -2.16225238      -1.25014011      -0.09952000       0.05922214       0.27561155       0.05162527      -0.87597501      -0.67710205       0.93994770 
O       1.40471417      -3.37495725      -2.69366341      -0.64164213      -0.39500567      -0.06645112       0.95476239      -1.49227938       0.11568471 
H       0.56082147      -2.99810942      -2.54819750       0.01262517      -0.17040412      -0.03127720      -1.40712304       1.06592425       0.16057757 
H       1.24418392      -4.28368246      -2.37545488      -0.07124945       0.16499342      -0.12165039       0.44742054       0.46518969      -0.26523688 
O      -0.85231022       2.38541499       0.65871190       0.37364275       0.42690279      -0.67599952      -0.51273796      -0.03659192       1.69988417 
H      -0.26356296       2.69296381      -0.01792807       0.20014866       0.11800043      -0.19179598       0.79897078       0.23555785      -0.45783653 
H      -0.49591630       2.69817182       1.52614805       0.02234799      -0.02102759      -0.25246399      -0.29377441      -0.37429726      -1.31875188 
12
Properties=species:S:1:pos:R:3:momenta:R:3:forces:R:3 pbc="F F F" energy=-8306.596420203316
O       2.17428332       2.21898776      -1.22210063      -0.06001819      -0.04364472       0.56385891      -0.91813284      -0.73619809      -0.12434545 
H       2.33014423       1.27515293      -1.39905531       0.18035221       0.01797755       0.07645965       0.12996543       0.56533868       0.09798760 
H       3.01791083       2.62103155      -1.05775607      -0.00427690      -0.09143487       0.06540411       0.69475504       0.12439359       0.06339550 
O      -1.79104519      -0.52499849      -0.32842990       0.00596229      -0.27324238       0.06043036      -2.20323208      -2.43169233      -0.14222695 
H      -1.48919050       0.28796248      -0.01428611       0.30323894      -0.07213831       0.27180519       0.90379955       2.38009694       0.96837407 
H      -2.66970418      -0.63352879       0.12314930      -0.24577803       0.12907230       0.13061844       1.33601909       0.12456824      -0.73922750 
O       1.23884803      -3.39219283      -2.60859819      -0.07271305       0.27498890       0.71143895       0.28081225       1.46592225       0.19310727 
H       0.55730305      -3.28577870      -1.94417369       0.03055038       0.20873643       0.19214220      -0.19586071      -0.04001511       0.11506942 
H       1.23904631      -4.29600537      -2.85347289       0.10773556      -0.02558634      -0.21417254      -0.09582827      -1.37911083      -0.29430068 
O      -0.75050012       2.41447074       0.24911915      -0.13847349      -0.39429232      -1.48399545      -0.58922771      -1.02320148      -1.92697335 
H      -0.39022600       2.15605749      -0.63783285      -0.21235972       0.13082265      -0.25755736      -0.52808396       0.45258193       0.94685826 
H       0.03815537       2.70394662       0.66723339       0.10578001       0.13874110      -0.11643246       1.18501421       0.49731621       0.84228181 
12
Properties=species:S:1:pos:R:3:momenta:R:3:forces:R:3 pbc="F F F" energy=-8306.583183077479
O       2.16847117       2.32308923      -0.84933316      -0.41018425       0.22884667       1.19355681       1.05102566       2.65320521       1.69076393 
H       2.17063441       1.58959960      -1.40369055      -0.10354849       0.07825922       0.05038870       0.09221778      -2.13040525      -1.58434086 
H       3.09640063       2.66066594      -0.82252592       0.01139924       0.04988440       0.08802531      -1.19864226      -0.50295494      -0.05407305 
O      -1.81771727      -0.58059927      -0.20934364      -0.60534594      -0.11394405       0.21832127       1.65869514       0.45245546       0.13641501 
H      -1.09221711       0.11292319      -0.22292482       0.09442283       0.08830929      -0.01299724      -1.59675177      -0.79649593       0.00076864 
H      -2.58397344      -0.18619272      -0.62032022       0.36315347      -0.16594946       0.08593020      -0.10059816       0.38826043      -0.11504581 
O       1.24538369      -3.36212055      -2.48229723       0.14029317      -0.18957931       0.17917034      -0.01193762       0.11204918       0.47580933 
H       0.53169928      -3.23171361      -1.82007856       0.14903356       0.07571256      -0.06845803       0.38376602      -0.19205811      -1.18925099 
H       0.90226739      -3.51914213      -3.37498669      -0.01495454       0.09157201       0.05119404      -0.39618898       0.12743915       0.73595747 
O      -0.69684722       2.22244667      -0.23101887       0.50797783      -0.07872853      -1.44988327       1.73982264      -0.86644177       1.80208631 
H      -1.07374871       2.67796059      -0.95249873      -0.19167808       0.10291452      -0.07649820      -0.27703850       1.03093407      -1.26841673 
H       0.24265264       2.52543567      -0.08977266       0.05943120      -0.16729732      -0.25874994      -1.34436994      -0.27598750      -0.63067324 
12
Properties=species:S:1:pos:R:3:momenta:R:3:forces:R:3 pbc="F F F" energy=-8306.55627952181
O       2.02597413       2.51080334      -0.79004007       0.17448916       0.70191966      -0.48917936      -0.84198657      -0.47566675      -0.51123200 
H       2.07073008       1.53621678      -0.84291605       0.02980199      -0.18822239      -0.06136468       0.58200837       0.79323563       0.25225408 
H       2.71169592       2.89165758      -0.25072832      -0.11145529       0.13009683       0.14863500       0.60320043      -0.40099055       0.33134261 
O      -1.73231070      -0.59595116      -0.14446510       1.00205265      -0.45648046       1.22272718       0.91215683       0.68483666       0.81485325 
H      -1.37959642       0.30494448       0.08999972      -0.01592995      -0.12172176      -0.34439323      -0.74841398      -1.04036359      -0.76062540 
H      -2.46736769      -0.47449658      -0.74199893      -0.08957025       0.19962621      -0.25959922      -0.13695327       0.40319526      -0.16419715 
O       1.27208919      -3.53060619      -2.32179686      -0.12840331      -0.57447281       0.91458386       1.55357535      -1.00429197       1.50073023 
H       0.54407120      -3.50602204      -1.71377230      -0.14354843      -0.02521470      -0.00404978      -0.66230776       0.22644558       0.11810134 
H       1.02351066      -3.17951838      -3.14179729      -0.09371422       0.11127876      -0.00751339      -0.90065243       0.81978764      -1.59535937 
O      -0.64085070       2.19169765      -0.62881136      -0.41514234       0.22244895      -0.91645520      -1.43970427       1.86526758       0.32327957 
H      -0.97182799       3.13848101      -0.57813963      -0.08307386      -0.07229845      -0.10530692       0.21444675      -1.79765370      -0.24075884 
H       0.25599242       2.34479367      -0.33199402      -0.12550614       0.07304016      -0.09808424       0.86463055      -0.07380179      -0.06838831 
12
Properties=species:S:1:pos:R:3:momenta:R:3:forces:R:3 pbc="F F F" energy=-8306.55999691818
O       2.26079414       2.71887729      -1.11676292       1.06806558       0.81425454      -1.59845221      -0.10263338      -0.29462217       0.47474201 
H       2.53900069       1.79114786      -1.13533449      -0.10192959       0.29780570      -0.00667482      -0.05128568       0.18816398      -0.19197247 
H       2.13069030       2.86627978      -0.16656573      -0.32363770      -0.11251992      -0.05133394       0.01435521       0.10526757      -0.29555812 
O      -1.52234177      -0.68429432       0.04884817       0.57176572      -0.03269296      -0.20931013      -1.55919915      -1.78143389      -0.36917909 
H      -1.47617753       0.22864770      -0.12208528      -0.10386898      -0.02143707       0.31812112       0.97811317       2.40463694      -0.21157641 
H      -2.40336755      -0.81733249      -0.36540675       0.17542631      -0.25890543       0.16925159       0.71653126      -0.57978864       0.47530757 
O       1.23580346      -3.68734690      -1.96071689       0.18553065      -0.76654820       1.19765055      -0.63707511       2.19213152      -1.68851053 
H       0.89944923      -4.01663703      -1.14565285       0.08884475      -0.04118637       0.16414489      -0.54576815      -0.26661673       1.05518568 
H       0.68426524      -2.86367020      -2.17224210       0.06017415      -0.08021441       0.21110926       1.16169122      -1.88717554       0.66673226 
O      -0.96775815       2.24812040      -0.88432250      -1.48454830       0.14335404      -0.28393936      -0.88047775      -1.15797459       0.67540852 
H      -1.61691012       2.89373410      -0.60574075      -0.22348649      -0.05196297       0.09494194       0.13343181       0.40651030      -0.15133639 
H      -0.26483200       2.66576601      -1.35643010       0.08766392       0.11005306      -0.00550891       0.77231654       0.67090126      -0.43924302 
12
Properties=species:S:1:pos:R:3:momenta:R:3:forces:R:3 pbc="F F F" energy=-8306.495265260892
O       2.37203243       2.84397116      -1.54882192      -0.66248445       0.25877269      -1.44749955      -0.91077744       0.51391741       0.62158302 
H       2.40491255       1.89810922      -1.67227004       0.13531156      -0.26934298      -0.21010699       0.11357683      -0.48891953      -0.07706811 
H       1.64164063       2.95799807      -0.90229554       0.30653610       0.27543700      -0.15838932       0.72159825      -0.05272712      -0.47372085 
O      -1.42581134      -0.64365702       0.12635821       0.61983627       0.19628755       0.06767122       0.24428893      -0.19330644       0.58937653 
H      -1.17116374       0.23373879      -0.19930403       0.13939739       0.38647593       0.16806618      -0.54529536      -0.40776733      -0.44817939 
H      -1.91393405      -1.17566161      -0.51419634       0.00531510      -0.24101579       0.00971357       0.27676979       0.69972160      -0.15434098 
O       1.16931116      -3.86431675      -1.56941037      -0.27637517      -0.26472977       1.18400715      -1.19890853      -2.00540324       0.46611639 
H       1.67158313      -4.04520400      -0.78142374      -0.07174097       0.04933091      -0.05084850       0.23399928      -0.08495920       0.44335261 
H       1.52588181      -3.09043885      -1.91807222       0.00684755      -0.13977285      -0.03133943       0.94153792       2.08779814      -0.91178860 
O      -1.17274933       2.28742701      -0.84144776      -0.03054868       0.06457070       0.53211318      -0.63689693       0.58367259       0.16599313 
H      -1.92317586       2.90996232      -0.71449974       0.03625380      -0.19004922      -0.05702408       0.70235808      -0.67345308      -0.03847844 
H      -0.73234406       2.61393688      -1.63132201      -0.20834851      -0.12596416      -0.00636344       0.05774918       0.02142619      -0.18284530 
12
Properties=species:S:1:pos:R:3:momenta:R:3:forces:R:3 pbc="F F F" energy=-8306.356617311492
O       2.23662107       2.90162463      -1.99154067      -0.79632724      -0.33903609      -1.79291587      -0.36552007      -0.85655663      -1.61333879 
H       2.41441881       1.95017253      -1.86750383      -0.06080654       0.47291722      -0.02920298       0.02489361       1.12316079       0.62699495 
H       2.40882191       3.45396657      -1.24391164       0.23106569       0.05799777       0.17071188       0.32001264      -0.25685465       0.96574294 
O      -1.21155155      -0.53308377       0.36103490       0.78803503       0.21759263       1.09357238       0.24393665       0.25882630       0.24958673 
H      -0.89042234       0.38569346       0.34157370       0.20272521      -0.10539291       0.16683173      -0.15124650      -0.48669613      -0.23005656 
H      -0.96457334      -0.87601937      -0.50310737       0.15637074       0.12956899       0.22535155      -0.06773595       0.04523771      -0.01668618 
O       1.15075489      -3.88397003      -1.44945164       0.51753860      -0.00713516       0.48775679      -0.29319258       0.46842534      -1.23384944 
H       1.51535580      -3.55746270      -0.63385042       0.06317388       0.16583880       0.04607297       0.22067517       0.31193542       0.49020343 
H       1.15454350      -3.12279874      -2.07109749      -0.08253820       0.12219824       0.05303841       0.06317322      -0.76650405       0.74465618 
O      -1.26856891       2.09760349      -0.78222808      -1.20885766      -0.71511057      -0.37647135       0.14940347       0.72863932      -1.70891959 
H      -2.04585272       2.20894582      -0.24866096       0.17918941      -0.05971869       0.09380851      -0.71664200       0.06619320       0.46698362 
H      -1.52499902       2.51466560      -1.64870122       0.01043108       0.06027976      -0.13855401       0.57224234      -0.63580663       1.25868270 
12
Properties=species:S:1:pos:R:3:momenta:R:3:forces:R:3 pbc="F F F" energy=-8306.368158367746
O       2.07386026       2.85117403      -2.24717230      -0.23981749      -0.51784995      -0.45412019       0.79445681       1.28244952       1.21486332 
H       1.95026558       1.95214528      -1.99794195      -0.02609451      -0.20323841       0.01734004      -0.39525779      -1.52077569      -0.10421794 
H       2.56902397       3.14052974      -1.44142223      -0.10135323      -0.10550637      -0.16776160      -0.48091450       0.19991378      -1.06446422 
O      -0.91696318      -0.41718716       0.61046953       1.50757548       0.48005539       0.69416786      -0.31201883       0.36279448       0.76407115 
H      -1.20958041       0.49651374       0.40996262      -0.07775254      -0.14583293      -0.10664020       0.56719170      -0.78992186      -0.34130688 
H      -0.62297391      -0.82130870      -0.20272207       0.04517151      -0.15298114       0.00532582      -0.07374628       0.25218524      -0.39269832 
O       1.17413337      -3.80373577      -1.42414208      -0.62173468       0.62756910       0.02737656       1.28886607       0.10659617       1.43476080 
H       1.38184589      -3.21325641      -0.65913855      -0.01691410       0.01332794       0.07681297      -0.47932974      -0.68362801      -1.07362582 
H       0.44822791      -3.42748517      -1.89342893      -0.07388010      -0.10845875      -0.07936649      -0.81841674       0.57595710      -0.34059669 
O      -1.37821121       1.96548387      -0.79607254      -0.37709723       0.38091734       0.18639075      -0.95377034      -2.08464911       2.07985562 
H      -2.31884873       2.13269054      -0.82567816      -0.14817618      -0.06032573      -0.39820252       0.02893126       0.59119001      -0.55735933 
H      -0.85385644       2.48209899      -1.34850551       0.13007306      -0.20767649       0.19867701       0.83400839       1.70788835      -1.61928169 
12
Properties=species:S:1:pos:R:3:momenta:R:3:forces:R:3 pbc="F F F" energy=-8306.531236746432
O       2.00080928       2.63315982      -2.20701713       0.23219142      -0.81588382       0.21205959      -0.49806259      -0.69265810      -0.04756291 
H       2.22698622       1.70489464      -2.02471130      -0.20227056      -0.19096963      -0.13040670      -0.01887203       0.53371168      -0.05861841 
H       2.75215626       3.15004677      -1.92944727      -0.08040075       0.22039728      -0.17827752       0.43087723       0.13906920       0.16056781 
O      -0.59866545      -0.37621493       0.60531597       1.19079074       0.12933168      -0.43377131      -0.64902103       0.94100926      -0.13801385 
H      -1.12017898       0.46016687       0.43217566       0.01173840       0.03842890       0.23920991       0.60898510      -1.52080100      -0.04834849 
H      -1.14807222      -1.09872499       0.26947496      -0.21037070       0.15401792       0.27790189      -0.00292746       0.42623492       0.09198981 
O       1.22125001      -3.61199284      -1.48434978       0.29465970       1.10515753      -0.47815615      -0.29558472      -1.91829756      -1.79852387 
H       0.90349434      -2.96947714      -0.88721319      -0.10245564      -0.13740468       0.05573511      -0.77511725       1.13483667       1.03180729 
H       0.43785781      -4.05613728      -1.90108401       0.12432846      -0.21153462       0.15364861       1.08539925       0.82994431       0.78186288 
O      -1.67364267       2.00614475      -0.75296554      -1.70146175      -0.65329638       0.08332746       0.64532302       0.64887515      -0.36315546 
H      -1.85310700       2.25838790      -1.68754624       0.30748736       0.11115623       0.09808821       0.40984274      -0.22908570       1.02711696 
H      -0.80633627       2.41406718      -0.51464680       0.13576332       0.25059959       0.10064088      -0.94084226      -0.29283883      -0.63912174 
12
Properties=species:S:1:pos:R:3:momenta:R:3:forces:R:3 pbc="F F F" energy=-8306.338814623363
O       2.04439823       2.46780256      -2.04439034       0.17558351      -0.61857280       0.35463245      -0.82819560       1.85438513       1.11203335 
H       2.08040247       1.55275694      -2.23946277      -0.02366016       0.04215370      -0.05379364       0.66985239      -1.03363612      -0.86116777 
H       2.57588234       3.05499033      -2.59064700       0.08177306      -0.04051571      -0.08467441       0.09334409      -0.85590235      -0.23724854 
O      -0.41011617      -0.30998774       0.58127062       0.24080326       0.46119874       0.18151387       1.26144683      -0.40569242      -0.02529766 
H      -0.65286051       0.33093705      -0.07127629      -0.05453717      -0.19254044      -0.36848363      -0.12513642       0.81088027      -0.57652622 
H      -1.25455686      -0.55284172       0.91246725      -0.07432336       0.23332103      -0.02626960      -1.16223565      -0.47859355       0.69003476 
O       1.28770914      -3.50607206      -1.64134436       0.31532760       0.04119186      -0.94022549      -0.68444886       2.17585473      -1.08399837 
H       0.85643340      -2.90531468      -1.00849530      -0.04163541       0.03639829      -0.02584502       0.36937789      -0.71009661      -0.09103445 
H       1.53268342      -4.30659548      -1.23982484       0.11318084      -0.13317296       0.24958454       0.29454715      -1.38674277       1.21235381 
O      -2.01961530       2.00708955      -0.74113813      -0.63516393       0.18974587       0.73366344      -0.58679962       0.48246246       1.37579959 
H      -1.47653695       1.80022463      -1.46359187       0.06058759      -0.04988783      -0.01688359       0.91630988      -0.89767748      -2.17804248 
H      -1.51670580       2.76628879      -0.43763861      -0.15793584       0.03068026      -0.00321892      -0.21806209       0.44475873       0.66309398 
12
Properties=species:S:1:pos:R:3:momenta:R:3:forces:R:3 pbc="F F F" energy=-8306.331845492867
O       2.09614889       2.31966773      -2.24233123       0.62586188      -0.28771902      -1.00126541       0.43884505      -1.84711897       1.57873977 
H       2.46157848       1.58601824      -1.65038804      -0.01521172       0.23727769       0.22946416      -0.94692449       1.42035646      -1.14994611 
H       2.90259188       2.66865370      -2.60836957      -0.04309752      -0.10936472      -0.02496653       0.47594713       0.40949636      -0.40756336 
O      -0.52943624      -0.23441647       0.61879071      -0.88934374       0.82519005      -0.34747816      -0.55826249       1.50025500       0.41659042 
H      -0.33692917       0.26224031      -0.20627228       0.22296560      -0.18952264       0.15397672      -0.37808414      -0.34093938       0.79245633 
H      -1.06644228       0.43781343       1.14170022       0.18109411      -0.01873142       0.18961708       0.96334824      -1.35090782      -1.20504011 
O       1.32278103      -3.46119283      -1.72720860       0.00562545       0.01998041      -0.09816184       0.51395171      -1.48972449       1.73767758 
H       0.47674847      -3.06067168      -1.53298685      -0.08758168      -0.16303718      -0.09216341      -0.42545101       0.33800311      -0.01003339 
H       1.44290663      -4.05910621      -0.92168260      -0.12143756       0.22394299      -0.14124204      -0.09614136       1.19482375      -1.69898766 
O      -1.97589697       1.97286287      -0.53650163       0.21393476      -0.23908814       0.56197822      -0.28238296       0.01343850      -1.27034922 
H      -2.17996686       2.04487224      -1.51400762      -0.17013156      -0.22550765       0.04192542       0.45908844       0.29000170       1.85312770 
H      -1.73384246       2.84327873      -0.18541597       0.07732198      -0.07342036       0.52831580      -0.16393413      -0.13768421      -0.63667195 
12
Properties=species:S:1:pos:R:3:momenta:R:3:forces:R:3 pbc="F F F" energy=-8306.177425582162
O       2.12640702       2.46208571      -2.37626945      -0.17247189       0.95718648       0.17976150      -0.63683781       0.49982523      -2.25873544 
H       2.09455046       2.42121623      -1.45399349      -0.05866526       0.09395401      -0.04940439       0.12243607      -0.23746944       2.21483555 
H       2.93145699       2.05156463      -2.67058683       0.04788570      -0.33348069       0.03089058       0.47248199      -0.28387942       0.06264333 
O      -0.53649132      -0.18243338       0.68366074       0.06026209      -0.14093079       1.02684147       2.51926005      -1.15509670       0.08108066 
H      -0.62974922       0.16131312      -0.19428490       0.01128992      -0.33319445      -0.14672574      -0.40969030       0.48754263      -0.21886346 
H      -1.36017116      -0.16613021       1.11145774       0.18502501      -0.35073506      -0.17719385      -1.74058915       0.37099151       0.43878408 
O       1.37584412      -3.38708370      -1.79703836       0.57572623       0.69139205      -0.31930131      -0.50404310       0.35895129      -0.91334861 
H       0.44404431      -3.27247502      -1.56603934       0.09084162       0.22034347      -0.05246247       0.38831704      -0.08620165       0.19449253 
H       1.82210344      -3.74492668      -1.04192218       0.22212160       0.05562979       0.03957777       0.11831030      -0.24277809       0.73342863 
O      -1.99021475       1.77626339      -0.40719463      -0.89151425      -0.65779394      -0.39190191       0.44198201      -1.97759050       0.47180087 
H      -2.17343928       1.44934135      -1.29150893       0.01621323      -0.09004603       0.02062392      -0.34800943       1.07847435      -0.11862977 
H      -2.14539688       2.68182663      -0.21831694      -0.08671401      -0.11232484      -0.16070558      -0.42361768       1.18723080      -0.68748837 
12
Properties=species:S:1:pos:R:3:momenta:R:3:forces:R:3 pbc="F F F" energy=-8306.435201919576
O       2.16689968       2.50151174      -2.39323691      -0.09999463      -0.49294231       0.01073770      -0.78329770      -0.57049569       0.06186217 
H       1.66670604       2.91549235      -1.66273761       0.06411819       0.16283423      -0.03253277       0.23914460      -0.50657042      -0.62502816 
H       1.64206714       1.72471086      -2.70690266      -0.03372924       0.09901567      -0.02652627       0.53954370       1.05519555       0.56910042 
O      -0.31935485      -0.44425021       0.99502195       1.09717943      -0.85895314       0.76818963      -0.15388027       0.31850038       0.11889399 
H       0.20319365       0.16698007       0.46634484       0.12532642       0.09489768       0.27762019       0.08153270      -0.05775936      -0.06635888 
H      -1.06615399       0.11835258       1.25566486       0.01966921       0.26353247      -0.00776721       0.06929283      -0.30822400      -0.15938763 
O       1.46393342      -2.99115026      -1.93113437       0.37296887       1.05966597      -0.16485102       0.20001713      -0.29777359      -1.45043420 
H       1.05004735      -2.76816232      -1.11884971       0.05764302       0.13190801       0.00337686      -0.43702283       0.31752156       1.25490589 
H       2.40852918      -2.99921285      -1.78529052      -0.01864172       0.15276185      -0.50152410       0.19836284       0.02885417       0.23530101 
O      -2.35255551       1.52016790      -0.54373413      -1.37155629      -0.82449297       0.04773960       0.20065593       1.13184386      -0.75129944 
H      -2.30449605       1.24093929      -1.47135744      -0.15494859       0.16098951      -0.11292059      -0.05632029      -0.41087165       0.30852863 
H      -2.35266450       2.49291092      -0.67915815      -0.05803468       0.05078302      -0.26154202      -0.09802863      -0.70022081       0.50391620 
12
Properties=species:S:1:pos:R:3:momenta:R:3:forces:R:3 pbc="F F F" energy=-8306.337063845698
O       2.14766205       2.42556018      -2.26402540      -0.03255529      -0.14881678       0.52787946       1.05542243       0.08138305       0.30293426 
H       1.70534838       3.21630123      -1.94713803       0.15526296      -0.02332223       0.07488603      -0.44945865      -0.25922364      -0.23737110 
H       1.55015973       1.82557320      -2.70120281      -0.03061008      -0.15463857       0.02156426      -0.62395526       0.15413197      -0.05021207 
O      -0.03080641      -0.53994680       1.22299628       0.55717894       0.24666302       0.17418768      -1.61876865       0.55044786      -1.73493970 
H       0.66885412       0.03907674       1.49692320      -0.02611174      -0.02592260       0.26893749       0.57243918       0.53523972       0.21893508 
H      -0.54991834       0.00498482       0.54716026       0.20832396      -0.33571743      -0.10019414       1.01842372      -1.06339104       1.45644387 
O       1.53367770      -2.71372598      -2.02899183       0.23915519       0.71385787      -0.08177576       0.28967101       0.45886665       1.37942565 
H       1.39689890      -2.54498274      -1.04665018       0.04858804       0.09571276      -0.09096351       0.52493111      -0.17997317      -1.90440655 
H       2.43875293      -2.41431215      -2.26214229       0.12315257       0.12600437       0.12731228      -0.85924054      -0.21748032       0.56644672 
O      -2.66118498       1.42676281      -0.78450911      -1.41102709      -0.06111851      -1.17220783      -1.29071286       1.15154954       0.48240705 
H      -2.89109648       0.72175125      -1.37043884       0.10334440      -0.16355099       0.08124740       0.15949425      -1.05772770      -0.73897131 
H      -3.55468670       1.84726495      -0.71327761       0.06529816      -0.26915093       0.16912665       1.22175426      -0.15382291       0.25930810 
12
Properties=species:S:1:pos:R:3:momenta:R:3:forces:R:3 pbc="F F F" energy=-8306.238651243195
O       2.23333216       2.28300994      -2.17859429       0.12593185      -0.71101722       0.49113788       1.00308779       0.04663171       1.03632832 
H       1.79673568       3.06266378      -1.83368044       0.05007884       0.09934305      -0.08781594      -0.28475260       0.03845385      -0.24383739 
H       1.77404100       1.96901270      -2.93852509       0.19386479      -0.00874058       0.02981858      -0.72989592      -0.09636720      -0.77892817 
O       0.22590186      -0.50120322       1.26206478       0.88565258       0.02120898      -0.19159085       1.49045309      -2.32775491       2.46660386 
H       0.11295598      -0.02115100       2.08386200      -0.07206232       0.00454328       0.17505822      -0.11812329       0.23123966      -0.17365640 
H      -0.12445332      -0.02786010       0.57216898      -0.00627134       0.12100829      -0.05973727      -1.38207123       2.09505928      -2.37790432 
O       1.55772319      -2.60420845      -1.90336540       0.11661237       0.48031081       1.00881996       1.55329337      -0.59976666      -1.89116355 
H       0.94325445      -2.39487064      -1.25429313      -0.10543740       0.20406240      -0.17401946      -1.94606441       0.63904339       1.89843160 
H       2.38403637      -2.62135715      -1.42314639      -0.09614221      -0.06337711       0.00211126       0.37723334      -0.00445492       0.04172223 
O      -2.98935249       1.45781675      -1.10470824      -0.97679779      -0.38075332      -1.11898567       1.53653283       0.62607457      -1.83449192 
H      -3.26075118       0.81723925      -1.76656117      -0.14433445       0.13514770      -0.22776718      -0.21166049      -0.09208606       0.25229505 
H      -3.46871208       1.32844856      -0.32438922       0.02890508       0.09826372       0.15297046      -1.28803248      -0.55607269       1.60460069 
12
Properties=species:S:1:pos:R:3:momenta:R:3:forces:R:3 pbc="F F F" energy=-8306.288366088611
O       2.27649248       2.12936078      -2.11167810       0.63321874      -0.23325929      -0.16320904       0.14821445      -0.93429368       0.22872683 
H       2.43522514       2.98951026      -2.50716401      -0.01133360      -0.05843443       0.00292994       0.38554976      -0.23968600      -0.26759732 
H       2.91409155       1.45789866      -2.44006161       0.23301103      -0.10421276       0.27353860      -0.55500627       1.13642792       0.06577254 
O       0.32361215      -0.54556269       1.32406877       0.17456985      -0.27954200       0.83741544      -0.10978462       1.17743351      -1.79458826 
H       0.39253269      -0.13281830       2.18342715       0.19528265      -0.10166952      -0.27681111       0.02743147       0.27872279       0.24603530 
H       0.26694778       0.21403060       0.66278419      -0.04608209       0.17730841      -0.02745134       0.09554846      -1.41701149       1.46136823 
O       1.58044780      -2.40326837      -1.86046911      -0.38276879       0.97546755      -0.59482605      -0.49149010       0.01966385      -0.44978212 
H       0.90109696      -1.82336142      -1.47707728      -0.24064542       0.03678842       0.04591677       0.69019165      -0.28659542       0.14224800 
H       2.39049649      -2.34297118      -1.35121219       0.14226636      -0.08548641       0.05844886      -0.20612396       0.27067481       0.35486542 
O      -3.24812572       1.37718924      -1.24528983      -0.28715287      -0.27787935      -0.39315827      -0.92327657       0.04224360       1.17178643 
H      -3.79385759       1.60407713      -2.01680233      -0.13471324       0.12861546       0.07825228       0.04135474      -0.10737385       0.62323373 
H      -3.83875846       1.37895351      -0.43421937      -0.27565262      -0.17769610       0.15895392       0.89739099       0.05979396      -1.78206878 
12
Properties=species:S:1:pos:R:3:momenta:R:3:forces:R:3 pbc="F F F" energy=-8306.304819276133
O       2.49348518       2.08315547      -2.05871233       1.37113638      -0.01957940       0.31447877      -2.03859899      -0.43388326      -0.97657250 
H       2.55622925       2.92779213      -2.48706653       0.06865956       0.01125969       0.15108148       0.11525323       0.56504865      -0.25381470 
H       3.24007350       1.99768525      -1.52317950      -0.08196569       0.27227712       0.00749402       1.91899298      -0.13199142       1.26002181 
O       0.34465489      -0.56769217       1.29831628      -0.60722990       0.28906976      -0.88500062      -0.29754950      -0.79040227       0.26914960 
H       1.10912075      -0.22039440       1.74787782       0.33558459       0.00373957      -0.07627315       0.36859022       0.28454837       0.15503042 
H       0.19044088      -0.00272807       0.55048206       0.04449679      -0.28716739      -0.01150015      -0.05577621       0.53672333      -0.50078402 
O       1.46092572      -2.28340678      -1.81470574      -0.97709466      -0.43818865       0.41172117       1.64689256      -0.09764149       0.99070642 
H       0.57565245      -1.97453123      -1.67119046       0.20164369      -0.11541235       0.01604932      -0.64430304       0.28356732       0.31550189 
H       1.95421678      -2.11657346      -0.96644252      -0.19800257       0.15938986       0.12803778      -1.03431549      -0.20546288      -1.27088065 
O      -3.37679341       1.29950814      -1.36024951      -0.31870981      -0.01759755       0.02899289      -1.23289657      -0.66008064       1.14317149 
H      -3.69954349       2.16449335      -1.61919649       0.08868221       0.14089351       0.15457942       0.02504819       0.27180965      -0.16652379 
H      -4.09724584       0.98469719      -0.74525385       0.07279941       0.00131585      -0.23966092       1.22866263       0.37776463      -0.96500597 
12
Properties=species:S:1:pos:R:3:momenta:R:3:forces:R:3 pbc="F F F" energy=-8306.286268285854
O       2.86424119       2.24434814      -1.88351122       0.47207960       1.12465781       0.49770334       0.21651392       0.03888742       0.30408579 
H       2.33077323       2.95147645      -2.24687394      -0.15677377      -0.13882671       0.07905098      -0.25888926       0.13368830      -0.23875695 
H       3.37926961       2.69901111      -1.20499782       0.01323672       0.21289740       0.04253380       0.01863865      -0.18848272      -0.04431532 
O       0.22152073      -0.45693162       1.08499917      -0.21073738      -0.04904983       0.30770248       0.32246047      -0.77177990       0.97661024 
H       0.94021786      -1.03273835       1.43031168      -0.08363891      -0.10158424      -0.17945037      -0.64846680       0.70554590      -0.56934020 
H       0.39587889      -0.28046444       0.16496290       0.32930442       0.01390071      -0.25228058       0.36657086       0.17853126      -0.42401899 
O       1.31615104      -2.50767408      -1.68466987      -0.01949134      -0.83373569       0.37634312       0.04479129       0.17737355       0.32841796 
H       0.43500128      -2.48225204      -2.04942014      -0.23030662      -0.14560080      -0.07757577      -0.43701762      -0.22851773      -0.61409567 
H       1.15402800      -2.02822698      -0.86794701      -0.30110630       0.07447661      -0.06647198       0.35821832      -0.03636384       0.27370198 
O      -3.44387015       1.34786541      -1.45099996      -0.02487458       0.33793538      -0.49297218       0.45512443       1.81365088      -0.34024040 
H      -3.68852139       1.94081312      -0.72080208      -0.01425392      -0.35618547       0.01916073       0.04631603      -0.68163877      -0.29962047 
H      -3.68545231       0.46842207      -1.23776424       0.22656209      -0.13888517      -0.25374357      -0.48426029      -1.14089436       0.64757203 
12
Properties=species:S:1:pos:R:3:momenta:R:3:forces:R:3 pbc="F F F" energy=-8306.291767648137
O       2.94256334       2.53033489      -1.76568086      -0.52472224       1.11578176       0.17340487      -0.72946391      -0.52442029       0.12654764 
H       1.99141493       2.30507639      -1.61019130       0.21504164      -0.01080084       0.13891603       1.30782938       0.86823113      -0.19031800 
H       3.09864021       3.48214167      -1.68456782      -0.10583213      -0.03347373      -0.07270947      -0.60131806      -0.34538939       0.06634467 
O       0.17991453      -0.45351704       0.93979063       0.19116862      -0.36125524       0.03498212       0.88642523       1.11127567      -0.05457100 
H       0.71492614      -1.13599417       1.33553963       0.07915279      -0.19510533      -0.04495044      -0.02083707      -0.99674472       0.22102525 
H       0.86132926       0.25328130       0.96911988      -0.28925882      -0.02182153       0.16874062      -0.86853389      -0.15371774      -0.27401455 
O       1.28124984      -2.68755797      -1.66078743      -0.02318985      -0.24087324      -0.89860852       1.59039649      -1.12928203       0.34350454 
H       1.45105756      -2.95143588      -2.56849841       0.31011035      -0.07988903       0.15594212      -0.30421077       0.22755922      -0.02409249 
H       0.53120446      -2.13401190      -1.61489797      -0.13824018      -0.10489441      -0.14762343      -1.27658631       0.93847758      -0.23123650 
O      -3.48559263       1.29334636      -1.39072784       0.18477665       0.04286818       0.39044605       0.54419260       1.13938685      -1.19703054 
H      -3.92810557       0.84036905      -0.70315695      -0.03387015      -0.27108512      -0.00622703      -0.55566560      -0.89953177       1.07989673 
H      -2.82585545       0.70367884      -1.75703397       0.13486331       0.16054854       0.10768708       0.02777191      -0.23584449       0.13394424 
12
Properties=species:S:1:pos:R:3:momenta:R:3:forces:R:3 pbc="F F F" energy=-8306.333995047244
O       2.81759591       2.72619773      -1.71226384      -0.61022233       0.03369850      -0.27779925       1.11154639       0.79796178      -0.69710195 
H       2.39553465       2.19665587      -1.06971154       0.24822380      -0.09432567      -0.03670328      -0.71033854      -0.97011619       1.15261873 
H       2.14433990       2.90867778      -2.35738343      -0.35671724      -0.24215815      -0.03831778      -0.41098087       0.15356158      -0.45699262 
O       0.26734879      -0.44725209       0.98100874       0.38058478       0.37453150      -0.15710934      -0.69209756      -1.85984992      -1.07976974 
H       0.60391877      -1.37945510       1.03756391      -0.21537334      -0.08914164      -0.11248067      -0.15945862       1.61955471       0.18950310 
H       0.77270205       0.13287491       1.52269993       0.11158358       0.15802323       0.06987499       0.86164127       0.23425873       0.79926406 
O       1.32224123      -2.70628612      -1.94048742       0.12262711      -0.19309763      -0.20982162      -0.54939822       0.52034064       0.89104755 
H       1.59066996      -2.95755212      -2.81795511      -0.02641812       0.09272609      -0.11781973      -0.05245029       0.07520308      -0.57447940 
H       0.64416442      -2.00714723      -2.00600722       0.08268665       0.16786462      -0.13027968       0.59080778      -0.56024384      -0.25271438 
O      -3.50378336       1.15395312      -1.18925840       0.12726128      -0.33088751       0.82215403       0.00601090       0.01372044      -0.06601591 
H      -3.38423693       0.19498257      -1.12397880       0.16754555      -0.00366478       0.03316832       0.25518724       0.45854419       0.06086530 
H      -2.63864650       1.57559811      -1.07928834      -0.03178173       0.12643143       0.15513399      -0.25046949      -0.48293520       0.03377527 
12
Properties=species:S:1:pos:R:3:momenta:R:3:forces:R:3 pbc="F F F" energy=-8306.34165697492
O       2.55890725       2.68786842      -1.90620061      -0.98045249      -0.33510537      -0.80066786      -0.39733648      -1.97254779       0.45255137 
H       2.71209922       1.75920299      -1.54260604       0.00581805      -0.13061248      -0.09224414      -0.31407488       1.89682986      -0.70409264 
H       1.64981358       2.63172701      -2.26600214      -0.05347619      -0.01878283       0.05076793       0.68896997       0.07020789       0.27530692 
O       0.44333184      -0.30522003       0.91935039       0.88186470       0.34146159      -0.29375143       0.63400077       1.86212005       0.00825605 
H       0.20459065      -1.18926820       1.12998049      -0.24465743       0.16794769      -0.01865195      -0.18988818      -1.12478643       0.60002612 
H       0.79595075       0.13683816       1.72164393      -0.22155515      -0.13710769       0.03422176      -0.42977282      -0.76200621      -0.70290571 
O       1.38409715      -2.67305287      -2.05690369       0.77098016       0.75823121      -0.20485516       0.60083954       1.21730943       0.16304131 
H       2.21473030      -2.74042913      -2.55886559       0.00931092       0.08792352       0.13325563      -0.41304935      -0.12929844       0.18344517 
H       1.42764350      -1.74627040      -1.71722274       0.05487400      -0.00757739       0.03889305      -0.21342106      -1.06060808      -0.28023833 
O      -3.52157795       0.99591850      -0.91920987      -0.25569063      -0.79342046       1.05824253      -0.83177136      -0.14507397      -0.82575894 
H      -2.97084157       0.32987728      -0.53320518       0.13971576       0.13114266       0.07792615       0.56784528      -0.45206331       0.40786140 
H      -3.29217734       1.81783497      -0.50942646      -0.10673169      -0.06410044       0.01686348       0.29765858       0.59991700       0.42250728 
12
Properties=species:S:1:pos:R:3:momenta:R:3:forces:R:3 pbc="F F F" energy=-8306.422435765578
O       2.30820775       2.57949072      -2.12766805      -0.39122940      -0.65657228      -0.98898998       0.28241344       1.93075145       0.38892884 
H       3.03180062       2.01251470      -2.30332545      -0.03475471       0.48679016      -0.02185236       1.08100057      -0.91474690      -0.27667568 
H       1.54393037       2.04930925      -2.18384703       0.09340401      -0.16693708      -0.03548622      -1.36791392      -1.03959052      -0.09231914 
O       0.63614977      -0.12278416       0.76063149       0.11366370       0.47302210      -0.71948030      -0.65735119      -0.79567519      -0.24395799 
H      -0.10930793      -0.71206415       0.98192669       0.08745767      -0.03305943      -0.00282704       0.46037122       0.25126074      -0.19201346 
H       0.61465766       0.51314429       1.47115653       0.04564407       0.09362138       0.16249515       0.15935308       0.46775456       0.33230138 
O       1.54255772      -2.33468713      -2.03317997       0.66210758       1.90657167       0.88310039       0.47131151      -1.07363785      -1.07270324 
H       2.40359309      -2.77577255      -1.91151045      -0.01474104      -0.14744674       0.00883074      -0.66319453       0.54071881       0.19493734 
H       1.40567080      -1.71760413      -1.33298297      -0.22757377      -0.02819002       0.05976287       0.19384144       0.62934810       0.96172864 
O      -3.59698322       0.57071988      -0.51990722      -0.06887846      -1.50522353       0.90798351       0.99956784      -0.44474160       0.12462932 
H      -2.62900838       0.48739205      -0.68972356       0.02170654      -0.20918560      -0.08550379      -1.23754151       0.37398209       0.00010689 
H      -3.91908513       1.34535352      -0.98735534      -0.28680620      -0.21339064      -0.16803297       0.27814203       0.07457632      -0.12496290 
12
Properties=species:S:1:pos:R:3:momenta:R:3:forces:R:3 pbc="F F F" energy=-8306.514500978054
O       2.12992593       2.62627304      -2.42463231      -0.97426395       0.19042219      -1.03708821       0.66276024       1.04714152       0.56075181 
H       3.05019015       2.79810221      -2.12551145       0.33329630       0.10662606       0.11420159      -0.97415520      -0.54291266      -0.45669063 
H       2.05476000       1.71960813      -2.70449258       0.16817444       0.19504902      -0.14111910       0.31430533      -0.54321168      -0.09363364 
O       0.72963688      -0.14468914       0.63115349       0.93314891      -0.50318047      -0.53252386       0.15136896       0.55387278       0.41118746 
H      -0.13073320      -0.23033067       1.09038228      -0.13853654       0.07677235       0.03134782       0.81015005       0.35636725      -0.24913502 
H       1.21306719       0.63410861       0.99843802       0.12057577      -0.01720350      -0.28566883      -0.92746692      -0.90790451      -0.27285357 
O       1.60467599      -1.92611842      -1.74901673      -0.50711972       1.12321170       1.32912202      -0.07105543       1.59099742      -1.23755649 
H       1.67372906      -2.69362225      -1.22024125      -0.18215796       0.07568902       0.44742537       0.07299098      -0.95555026       1.11351284 
H       1.48240167      -1.15348231      -1.17474699       0.10256690       0.17110690      -0.01466978      -0.09471087      -0.59434254       0.22617748 
O      -3.56983623       0.16617769      -0.38584369       0.15831755      -1.01676670       0.16568380      -1.69737407      -0.38890300       0.42930936 
H      -2.79086176       0.06119976      -0.90894854      -0.13668819      -0.11745673      -0.08918511       0.65219865      -0.26506726      -0.75182786 
H      -4.28125859      -0.39207317      -0.78014475       0.12268649      -0.28426983       0.01247430       1.10098829       0.64951291       0.32075826 
12
Properties=species:S:1:pos:R:3:momenta:R:3:forces:R:3 pbc="F F F" energy=-8306.330341768653
O       2.03006235       2.76500098      -2.58509892      -0.24801126       0.94166434      -0.14474821       0.96865138       1.43386029       2.34331078 
H       2.93924282       3.12327824      -2.42985445      -0.23776682       0.11856942      -0.21365249      -1.24049293      -0.62980226      -0.53043945 
H       2.01048437       2.33624715      -3.40804828      -0.10643458       0.13610575      -0.11499176       0.27337097      -0.84602658      -1.76485286 
O       0.83259908      -0.28267185       0.66789187       0.04499065       0.10018453       0.96694694       0.32432393       0.06576381       0.36198570 
H      -0.05739175       0.07057587       0.69559826       0.12357863       0.02415921      -0.08881294      -0.22253099       0.26780472      -0.02046593 
H       1.43047398       0.46792460       0.57122139      -0.10189798       0.01678557       0.19793530      -0.26230036       0.15116314       0.20298876 
O       1.55389065      -1.68216679      -1.44559286       0.35045339      -0.02096266       0.36664898      -0.58463470      -1.93539365       0.44727647 
H       1.13067963      -2.19168465      -0.69607571       0.01193238       0.09572148       0.07629830       0.78144139       0.98849119      -1.32778185 
H       1.67358774      -0.83226550      -1.04348569      -0.04746083      -0.12606835       0.14049405      -0.10070551       0.50213034       0.27981906 
O      -3.50968957      -0.14974264      -0.48212370       0.52838472      -1.08342329      -1.07468402       1.23218708       1.57631665      -1.03604599 
H      -3.13314503      -0.11452335      -1.38853093      -0.21901931      -0.02785047      -0.11375999      -0.33331218       0.05099981       0.88226669 
H      -3.92040159      -0.98558156      -0.45006471      -0.09874898      -0.17488553       0.00232584      -0.83599808      -1.62530747       0.16193861 
12
Properties=species:S:1:pos:R:3:momenta:R:3:forces:R:3 pbc="F F F" energy=-8306.3975007902
O       1.89875789       3.11358053      -2.62549230      -0.30243786       1.15402568       0.13776909      -0.90327366      -1.34159818       0.18589346 
H       2.17762380       3.90762199      -3.05139769      -0.10734982       0.27938847      -0.05458654       0.17222404       0.80995085      -0.61109393 
H       1.20609657       2.70943570      -3.18942355      -0.13470991       0.07018866       0.01391685       0.72402900       0.52608677       0.43277459 
O       0.90436773      -0.11203245       0.87383310       0.37491043       0.71937494       0.31146064       1.61344301      -0.62371781       1.28271234 
H       0.31191564      -0.05188629       0.17026078       0.03727225      -0.04244262       0.02767500      -1.71749392       0.16992966      -2.00580190 
H       0.53325663       0.46764654       1.52405218      -0.26670008       0.05133896      -0.01552700      -0.11568318       0.53541779       0.70159032 
O       1.45316407      -1.93395616      -1.35502358      -0.69225788      -1.36129003       0.63776475      -0.13611554      -0.18420893      -0.28066658 
H       1.32081204      -2.70163622      -0.79457067       0.03755159      -0.47360453      -0.14426119      -0.01381788      -0.17246166       0.02006517 
H       1.56359372      -1.22834585      -0.71884695       0.01531258       0.03805203       0.09097620       0.34614952       0.27603735       0.24644362 
O      -3.21076127      -0.40041393      -0.78715570       0.60630577      -0.79422544      -1.09642478       1.00512135       0.12287191       0.74165829 
H      -4.00237241      -0.50695910      -1.29849820       0.06450635       0.04788273       0.26859010      -0.64361876      -0.33058714      -0.11468989 
H      -3.23830465      -0.98789399      -0.01443814       0.36759657       0.31131115      -0.17735313      -0.33096400       0.21227939      -0.59888549 
12
Properties=species:S:1:pos:R:3:momenta:R:3:forces:R:3 pbc="F F F" energy=-8306.407750406812
O       1.77586775       3.41894815      -2.52833406      -0.58908586       0.89259953       0.06378899       1.51889762       0.34187265       0.16297907 
H       2.05862765       4.23882804      -2.96062821       0.06853482      -0.16030533       0.12709619      -0.18049868      -0.33800603       0.15947292 
H       0.85187832       3.35558402      -2.67453537       0.18520812       0.06182479       0.15845394      -1.36434439      -0.02411652      -0.30510410 
O       0.88045780       0.05868373       0.91318751      -0.02394513       0.59664048      -0.35187081      -0.75385296       0.97624247      -0.46551728 
H       1.02892815       0.72323291       0.19208222       0.46101312       0.24845751       0.22894666      -0.29240909      -0.76126733       0.99983608 
H       0.02563975       0.31856739       1.33920984      -0.02718319      -0.08405614       0.00292327       1.12501480      -0.24443921      -0.64821061 
O       1.35656585      -2.34381454      -1.17914501      -0.11585623      -1.49936833       0.41028315       0.17124494      -1.21616827      -0.28542785 
H       1.64503514      -3.28286102      -1.00600346      -0.10141536       0.37847976       0.02876420      -0.34447328       1.94126847       0.23254930 
H       1.51403576      -1.75416631      -0.42672338      -0.24758832      -0.08330407      -0.03484106       0.06399061      -0.65338820       0.15884239 
O      -3.04624470      -0.49636353      -1.13422040       0.05786799      -0.07878585      -0.92664109      -1.42752318       0.28494776       0.12698300 
H      -3.77685710      -0.71083522      -0.51020362       0.04964649      -0.16277260       0.31154237       1.14428748       0.08953097      -0.56751092 
H      -2.22265365      -0.80858413      -0.77572207       0.28280354      -0.10940975      -0.01844582       0.33966614      -0.39647675       0.43110799 
12
Properties=species:S:1:pos:R:3:momenta:R:3:forces:R:3 pbc="F F F" energy=-8306.4290472688
O       1.70390858       3.61830918      -2.49691209      -0.11549560       0.54809749       0.15351104      -0.78364814      -0.32508916       1.22535507 
H       2.21386724       3.84271726      -3.25601330      -0.00720433       0.00907532      -0.37276220       0.45670245       0.49274950      -0.86496906 
H       1.16305058       4.38230598      -2.25200990       0.31068653       0.24474547       0.09616434       0.31912072      -0.17134715      -0.33509099 
O       0.77328933       0.03581805       0.86062518      -0.66688657      -0.24846176      -0.27851426       0.47767945      -3.02170446       0.73245663 
H       1.59729690      -0.03535972       1.36808979      -0.13041923      -0.19058894       0.04699639      -0.49379978       0.81464536      -0.35524501 
H       0.56519992       0.89231482       0.57901930       0.43368140      -0.06303409      -0.04954725       0.10094304       2.09169511      -0.41814916 
O       1.25959456      -2.46884176      -1.04403392      -0.97730049      -0.27277352      -0.20733896      -1.02662147       1.36864913      -1.41718858 
H       1.68207307      -3.15932505      -0.60228956       0.10318632       0.00582851       0.54680278       1.05648367      -1.75193336       1.11926183 
H       1.22332857      -1.74013746      -0.42714984       0.07722116       0.03779728       0.18548894      -0.17180945       0.50117130       0.30072959 
O      -2.91510886      -0.55444447      -1.24588426       0.96943814      -0.14978422       0.34578972      -0.13266850      -0.41208659       1.07779139 
H      -2.77030320      -1.09119978      -0.43933792       0.23221333       0.10153086      -0.37151552      -0.22052430       0.52370501      -0.54964714 
H      -2.24902165      -0.90659153      -1.82944714      -0.22912067      -0.02243240      -0.09507501       0.41814229      -0.11045467      -0.51530458 
12
Properties=species:S:1:pos:R:3:momenta:R:3:forces:R:3 pbc="F F F" energy=-8306.379234009164
O       1.59007004       3.93689462      -2.56710080      -0.07380924       0.71846286      -0.35125800      -0.17596350      -1.01699379      -0.77211306 
H       1.92623403       3.51028469      -3.38634895      -0.15723876      -0.00053284       0.21117637      -0.22799864       0.61834264       0.88217581 
H       2.14036720       4.69549471      -2.40024893       0.11352456      -0.01532815      -0.01359905       0.40664725       0.37755808      -0.09266590 
O       0.83093517      -0.08618135       0.82588990       0.76844925      -0.30270232       0.34621594       0.41907922       1.10552922      -0.71395074 
H       1.02181740      -0.11205200       1.76035482      -0.09994749       0.10347253      -0.01284606      -0.00937986      -0.22652497       0.55950815 
H       1.30449155       0.73215398       0.54879106      -0.07866673       0.14830381      -0.04743999      -0.52603930      -0.85970296       0.05800577 
O       1.16219358      -2.63609353      -1.02845020      -0.76927901      -0.36357025      -0.23144798      -1.59081651       0.58406413       1.62056719 
H       0.76405276      -3.03925825      -0.21088095      -0.05883208      -0.18996561      -0.24316498       0.81893905       0.01415618      -1.12283068 
H       0.68841460      -1.77296078      -0.92398633       0.09353655      -0.11186286      -0.15475129       0.82654074      -0.60507791      -0.46579522 
O      -2.74257676      -0.65951999      -1.12653653       0.50472954      -0.18979361       0.31117206      -1.45199713      -0.40708685      -2.13087318 
H      -2.02552676      -0.28813078      -0.65835081       0.03837549       0.10817561       0.12372940       1.37378720       0.79713549       0.64163620 
H      -2.69495036      -0.33864020      -2.06474752      -0.28084209       0.09534084       0.06221359       0.13720149      -0.38139926       1.53633565 
12
Properties=species:S:1:pos:R:3:momenta:R:3:forces:R:3 pbc="F F F" energy=-8306.265306025569
O       1.58587050       3.91670476      -2.60282484       0.43184900      -0.54431817      -0.20179947       2.17339995       1.17442695       2.55708004 
H       0.97572574       3.61433861      -3.20413664      -0.40902198       0.02017084      -0.10331046      -2.00935846      -1.11324234      -2.36728197 
H       2.45178088       3.93418404      -3.01839548       0.06889619      -0.31265482      -0.20485477      -0.16908126      -0.08501481      -0.17361283 
O       0.91264541      -0.19521802       0.86256204      -0.48211126      -0.05520457      -0.31534921      -0.50639383      -0.73804936       0.57018746 
H       0.40101086      -0.14128326       1.69695392       0.00667471      -0.01039294       0.09378985       0.58391186       0.30831607      -0.82636937 
H       1.12838640       0.68288017       0.55284532       0.06758424      -0.20460959       0.18306663      -0.07508763       0.43804239       0.21378297 
O       1.14981746      -2.54674436      -1.15013318       0.15639132       0.84508846      -0.11313501       0.13837793      -0.88546825      -1.47795894 
H       0.35380953      -2.97659396      -0.84000016      -0.07954146       0.19734073      -0.11048411      -0.09206733       0.23099199       0.38232596 
H       1.46606873      -1.93287310      -0.51082311       0.16673247      -0.11547414       0.36150809      -0.11137523       0.71205342       1.10723310 
O      -2.71740864      -0.59707706      -0.99753251      -0.07770243       0.38510669       0.28703632       2.59879999       0.12889740       1.54969140 
H      -1.84603848      -0.16868095      -0.63692936       0.10577313      -0.14318668      -0.17338601      -2.76126120      -0.87458305      -1.41508585 
H      -3.23912968       0.01675850      -1.50618000       0.04447606      -0.06186580       0.29691817       0.23013521       0.70362958      -0.11999196 
12
Properties=species:S:1:pos:R:3:momenta:R:3:forces:R:3 pbc="F F F" energy=-8306.342800961209
O       1.72652900       3.76360304      -2.64001365       0.98701715      -0.92995564      -0.00070300      -1.45361351      -0.49454599       0.40888514 
H       0.80886520       3.86641147      -2.26371462       0.24299261       0.07865991       0.12756831       1.46569591      -0.16138915      -0.61509857 
H       1.73916024       2.84255394      -2.96630908      -0.19879808      -0.06397791       0.00772076      -0.01017683       0.64444512       0.20938103 
O       0.71112149      -0.28034347       0.74820126      -0.93905079       0.35116347      -0.33487622       0.68729896       0.42164026      -1.46494716 
H       0.42900408      -0.40382573       1.63542124       0.04935861       0.06539613      -0.16233261      -0.25421161      -0.09377764       1.27552314 
H       1.52438335       0.24514710       0.76283549       0.02431426       0.10780904      -0.01360100      -0.35096674      -0.05400601       0.30690453 
O       1.18217778      -2.36648601      -1.09706468       0.01956646       0.32324631       0.67567558       0.07429200       0.79148445       0.38875879 
H       0.25952251      -2.05563856      -1.05816496      -0.17574675      -0.03448094       0.01144902       0.53716778      -0.18990277       0.09518934 
H       1.62633712      -1.71694387      -0.50286484      -0.18430140       0.10750304      -0.07385886      -0.69351814      -0.83196166      -0.59064174 
O      -2.67117275      -0.50628690      -0.92833622       0.41985326      -0.45148467      -0.08227261      -1.25287641       0.74243957       2.37805219 
H      -2.26113053      -0.72778798      -1.72036096      -0.34596278       0.24759369      -0.15414434       1.14286122      -0.46884202      -2.27243641 
H      -2.71595158       0.45787254      -0.88869879       0.10075744       0.19852756      -0.00062501       0.10804738      -0.30558417      -0.11957029 
12
Properties=species:S:1:pos:R:3:momenta:R:3:forces:R:3 pbc="F F F" energy=-8306.469402048377
O       2.00640365       3.59421975      -2.44657751       0.72242228      -0.54580081       1.00148644       1.92486729      -0.92894771       0.30691673 
H       1.70412809       4.34479996      -1.98780978       0.35419775       0.11497742      -0.13121148      -0.52185330       1.49789339       0.94370563 
H       1.31134427       3.37122975      -3.02098919       0.04777197       0.06373040      -0.07385487      -1.40240977      -0.57575984      -1.23207146 
O       0.56380640      -0.10581469       0.56655140      -0.18732786       0.91412999      -0.92479636      -0.65566441      -0.92924370       0.83192291 
H       0.38288050      -0.62785243       1.37835341       0.02035618      -0.15764871       0.12583064       0.04625126       0.29913198      -0.77486762 
H       1.20222783       0.52468163       0.87731695      -0.10276155      -0.10035254       0.08454786       0.60921836       0.67405444       0.02071423 
O       0.95308329      -2.50936139      -0.96250003      -1.14076406      -0.64867107       0.51325774       1.16556881      -0.93247222       0.18021111 
H       0.09756954      -2.57640547      -1.34137374       0.39035514       0.05590429      -0.20586691      -1.23452865      -0.07545341      -0.58452328 
H       0.98126992      -1.63191425      -0.60606019      -0.33659840      -0.05977165      -0.13802529       0.01761635       1.00966050       0.34439528 
O      -2.46997888      -0.38785418      -1.12113532       0.27074634       0.61519757      -0.28991728      -1.83480655      -0.41339402      -0.53484751 
H      -3.43569505      -0.55613400      -1.33646577      -0.29815070      -0.00588280       0.11244577       1.78346569       0.30776539       0.39401614 
H      -2.49468405      -0.03433117      -0.22760211       0.25975292      -0.24581208      -0.07389624       0.10227493       0.06676519       0.10442784 
12
Properties=species:S:1:pos:R:3:momenta:R:3:forces:R:3 pbc="F F F" energy=-8306.406100219028
O       2.15581333       3.36582005      -2.37821191       0.47432715      -0.77450874      -0.76336095      -0.41291822      -1.32272981       0.22132565 
H       2.31558762       4.20739218      -2.80634881       0.04712353      -0.20062332      -0.07976637      -0.32777345      -0.17544452      -0.57163380 
H       1.65398521       2.72360510      -2.93911912       0.01285878      -0.25978010       0.11377812       0.72886602       1.47453275       0.36190953 
O       0.54335857      -0.06614440       0.81804175       0.73190796      -0.69366121       1.47800945      -0.27065276      -1.77265646       0.01063121 
H       0.95979844      -0.96509489       0.91980833      -0.17570042      -0.00628886       0.02342588      -0.53476733       1.53128772      -0.13281334 
H       1.23264445       0.57940164       0.71486377      -0.04337841       0.21857608      -0.04720443       0.67915277       0.29365316       0.01748422 
O       0.60158639      -2.55489645      -1.00007115      -0.78670101       0.42934029       0.01773328      -1.82175574       0.05431905      -0.08840742 
H       1.51932957      -2.62715975      -0.87939750       0.28128292       0.02351990       0.51204262       2.00304704      -0.24925386       0.12910232 
H       0.45541459      -1.63536533      -1.23343115      -0.36815792      -0.00184489      -0.28557477      -0.11411997       0.12786264      -0.05000402 
O      -2.48570490      -0.10276703      -1.31210508      -0.40904013       1.07737748      -0.31146098      -0.35736390      -0.01259416      -0.09037359 
H      -3.01335015      -0.21493244      -0.51431310       0.22733184       0.06202669      -0.45143524      -0.03808648      -0.01928600      -0.05387879 
H      -1.59268301      -0.06043119      -0.97604758       0.00814572       0.12586669      -0.20618661       0.46637200       0.07030948       0.24665803 
12
Properties=species:S:1:pos:R:3:momenta:R:3:forces:R:3 pbc="F F F" energy=-8306.198305749016
O       2.26318796       3.04489621      -2.63842812      -0.11065024      -0.88926702      -1.13834496       0.94081930       0.85890033       0.32414031 
H       2.60168026       3.68100836      -3.28307247       0.05840296      -0.12659254       0.09511980       0.06120883      -0.04530723       0.27166960 
H       1.62429688       2.57308291      -3.13906684      -0.14835203       0.11941029      -0.03905007      -1.00992889      -0.82353661      -0.58749172 
O       0.60453669      -0.20676104       1.29701658       0.16998748      -0.55682113       1.41846244       1.03115256       3.07147602      -2.85114816 
H       0.44825891      -0.86368209       1.91475032       0.00734446       0.20161801       0.22087439       0.39174109      -1.96558637       1.97261571 
H       1.54232614       0.11411007       1.21373985       0.12249393      -0.04150097       0.52826569      -1.51226800      -1.10202149       0.69428632 
O       0.48055464      -2.40418819      -1.11046677       0.06801493       0.70933716      -0.93126937      -1.52110301       2.11222085      -1.14451026 
H       0.17457920      -1.42114294      -0.93850642      -0.49528591       0.06301503      -0.22904808       0.86106570      -3.00772068      -0.68878735 
H       0.11184994      -2.67724451      -2.01306553      -0.15802376      -0.30247546       0.06004566       0.67220136       0.92134174       1.93193225 
O      -2.44356310       0.24440159      -1.39876917       0.61422101       0.92518759      -0.12259092       0.42669047       0.14223122       0.15525013 
H      -2.66176612      -0.58577985      -0.96634255       0.01621256      -0.41304159      -0.05017625      -0.06575723      -0.09128588       0.05601922 
H      -1.73362861       0.61033126      -0.84682702      -0.14436539       0.31113063       0.18771168      -0.27582217      -0.07071190      -0.13397606 
12
Properties=species:S:1:pos:R:3:momenta:R:3:forces:R:3 pbc="F F F" energy=-8306.286568042673
O       2.14653853       2.81707203      -2.68870659      -0.10907889      -0.68570245       0.12339371      -0.32876543      -0.22100842       1.03948654 
H       2.95321171       3.25699999      -2.94922833       0.01464891      -0.12114343       0.33067075      -0.00084796       0.01137611      -0.59905102 
H       1.61825782       2.54266088      -3.43756963      -0.08542699      -0.00901859      -0.01441467       0.32014709       0.19507365      -0.42228220 
O       0.65841869      -0.44488286       1.80318141      -0.73675815      -1.22503850       0.91330147      -0.66769421      -0.88516267       2.36338928 
H       0.66232883      -0.55368632       2.80491378       0.28643762       0.15239034       0.19767343      -0.34756115      -0.07741045      -1.90217876 
H       1.36755200       0.16914000       1.72636794      -0.08291505      -0.21353644       0.20086638       1.02174581       0.95780627      -0.55047050 
O       0.50018487      -2.34322267      -1.50964383       0.20822943       0.06683348       0.01442374      -0.32498356      -1.03678688      -1.22559174 
H       0.48806196      -1.44737608      -1.24954422       0.54346412      -0.06259326      -0.29515458      -0.01064565       1.68967475       0.46038706 
H       0.84284008      -2.78680093      -0.75048915       0.38498035       0.23299519      -0.26710224       0.32922510      -0.58309409       0.83079953 
O      -2.50618814       0.61296890      -1.55711593      -0.59428734       1.26725651      -1.20052833       0.07822318      -0.83916226      -1.24198433 
H      -1.92671842      -0.12175529      -1.87721105       0.06959973       0.57431503       0.03388272      -0.59871566       1.06890906       0.93718753 
H      -2.21927666       0.94945150      -0.71243793       0.10110626       0.02324211      -0.03701237       0.52987241      -0.28021505       0.31030861 
12
Properties=species:S:1:pos:R:3:momenta:R:3:forces:R:3 pbc="F F F" energy=-8306.222374973437
O       2.10496045       2.68202123      -2.59071933      -0.23154987      -0.40027810       0.87219585      -0.32212480      -0.20970456       0.95940132 
H       3.05636482       2.63023834      -2.73138305       0.08437233      -0.12752921      -0.04200520      -0.40538350       0.15631881      -0.67199660 
H       1.58512790       2.85918032      -3.37810223       0.20441105       0.08307669      -0.06747952       0.70568331       0.03402524      -0.29391843 
O       0.53999702      -0.73018845       1.99042234       0.02751220       0.30438079       0.39695621       0.11094838       0.09844049      -0.04017977 
H       0.64323952      -0.39071172       2.87857538      -0.28135762      -0.13154916       0.00675048      -0.25106901       0.04276842       0.49132546 
H       1.37191905      -0.45137996       1.59988190       0.09522839      -0.16096628      -0.14846311       0.09112735      -0.14321849      -0.45087756 
O       0.78944474      -2.30051165      -1.39150315       0.62493389      -0.40856629       0.09550803      -0.75275730      -1.29333476      -0.42337474 
H       0.71068966      -1.57170669      -2.01954099      -0.05917726       0.14615756       0.02735044      -0.16998433      -0.34220336      -0.06269409 
H       0.25156822      -3.07089144      -1.74166943      -0.30830169      -0.01072492       0.23078934       0.95175476       1.66282613       0.45561132 
O      -2.60001544       1.02260714      -1.84077825      -0.11177056       0.83778768      -1.29535672      -1.44222467      -0.38276704       0.52516928 
H      -1.66835143       1.02016824      -1.90096671       0.27163483       0.21440797       0.08437445       1.77942241       0.22984275      -0.34007902 
H      -2.72669110       0.47594518      -1.05197858      -0.31593566      -0.34619671      -0.16062025      -0.29539259       0.14700637      -0.14838718 
12
Properties=species:S:1:pos:R:3:momenta:R:3:forces:R:3 pbc="F F F" energy=-8305.88632349536
O       2.07552200       2.60734254      -2.50096659       0.04569461      -0.01787809       0.53074920      -0.23023226      -0.10379930       0.64745917 
H       2.93528173       2.68826300      -2.09993662      -0.04861955       0.09953791      -0.00704952       0.43461857       0.01108038       0.82703182 
H       2.33794089       2.69723296      -3.40097717       0.31476995      -0.11590886       0.02507459      -0.20021901       0.07560020      -1.46362815 
O       0.47570584      -0.74684863       2.01729804      -0.04506588      -0.79231377      -0.26826478      -1.95662010       1.17615933       0.50308758 
H       1.14076817      -0.49724338       2.64179729       0.13990085       0.09500742       0.01028381       0.89609700      -0.23400193       0.10942900 
H       0.75723995      -1.36087423       1.37387451      -0.21415232      -0.15608634       0.21650960       1.08179233      -0.91474167      -0.44805524 
O       0.94538314      -2.35358687      -1.34253179      -0.13045840       0.67625061       0.18764061       0.40049205      -0.54377858      -2.19488685 
H       0.87212601      -1.61079470      -1.97296338      -0.01350891      -0.12124468       0.16811880      -0.05841110      -0.36996457       0.88078768 
H       0.81118183      -2.05157487      -0.47186609       0.17294035       0.09620689       0.03866958      -0.38935526       0.92134933       1.14213025 
O      -2.64146167       1.12204653      -2.07441555      -0.19375492      -0.41281250      -0.68747061       1.57251188       1.02565695       1.94388322 
H      -2.40319256       1.49350998      -1.13473896      -0.06286953       0.24694799      -0.05601662      -1.52117539      -1.31556288      -2.81221599 
H      -3.55702265       0.85616300      -2.20048034       0.03512376       0.40229341      -0.15824464      -0.02949872       0.27200273       0.86497752 
12
Properties=species:S:1:pos:R:3:momenta:R:3:forces:R:3 pbc="F F F" energy=-8306.403347558946
O       2.15488484       2.63692511      -2.42581711       0.72352836       0.37636042       0.20817214       0.10690150      -0.40561841      -0.47975685 
H       2.89075098       2.88634787      -1.85968395      -0.12025602       0.23799063       0.18871482       0.06213145      -0.03487531       0.00862990 
H       2.52692291       1.98557682      -3.04940332      -0.11630942      -0.13437388       0.08138115      -0.20257932       0.42346202       0.47414806 
O       0.52066523      -1.04920098       1.88227876      -0.11353176      -1.18620385      -0.78390802      -2.00298790      -0.79133524       1.02203684 
H       1.00350106      -0.69509575       2.62625695      -0.20118203      -0.21711513      -0.13750055       0.69006081       0.35787117       0.15182899 
H      -0.29065728      -1.37886103       2.37889711      -0.16637743       0.17393637       0.15112001       1.29014871       0.43040239      -1.29075404 
O       0.97662742      -2.10086291      -1.05243113       0.46844173       0.45636037       1.05749665       1.20579745       0.36003291       1.68901761 
H       0.21801394      -2.00728379      -1.58595543      -0.04004506      -0.05017230       0.23521634      -1.41989419       0.18656436      -0.97194943 
H       0.78369344      -1.57584638      -0.24290036      -0.37843397       0.10423080       0.04103593       0.23059273      -0.52612443      -0.60848507 
O      -2.77924478       1.16096733      -2.32731613      -0.16723763       0.76731774      -1.10257374      -1.15687138      -0.45864745       0.59692717 
H      -2.09480021       1.70562392      -1.99618947      -0.21939492      -0.41774732      -0.13060833       1.00709187       1.08400761       1.13468624 
H      -2.42536030       0.99463602      -3.17649812       0.33079815      -0.11058386       0.19145360       0.18960825      -0.62573962      -1.72632942 
12
Properties=species:S:1:pos:R:3:momenta:R:3:forces:R:3 pbc="F F F" energy=-8306.243280796
O       2.42936214       2.64930443      -2.35424664       0.83557116       0.20060607      -0.11326524      -1.11661134       1.37899386      -0.73046881 
H       2.56861092       3.15724783      -1.55996412      -0.03692932      -0.02677341       0.02878116       0.19497370       0.00877671       0.37266214 
H       2.90355076       1.85038708      -2.28425515      -0.04613815       0.04721154       0.25560065       0.90282230      -1.40444073       0.35551981 
O       0.33188231      -1.42319084       1.73478119      -0.79906327      -0.56051450       0.15069093      -0.27102707      -1.01555203       0.03703056 
H       1.20364667      -1.08423337       1.86784719       0.19462440      -0.16709221      -0.37780021       0.90811785       0.47372895       0.27877711 
H      -0.25001527      -0.77726822       2.10721729       0.02656422      -0.31472125      -0.29406326      -0.60309687       0.59776523       0.29116482 
O       1.05103378      -1.80169228      -0.80418378       0.53114075       0.69668738       0.32358761      -1.29948178      -1.14790229      -2.29999840 
H       0.31352360      -2.32959688      -1.25358139       0.02907051       0.07338693      -0.09948749       1.67082544       1.17179712       0.91220626 
H       0.93459858      -2.03019237       0.10882858       0.17340427       0.35154584       0.12299618      -0.41099842      -0.06634106       0.78152436 
O      -2.94974370       1.30215511      -2.54281782      -0.61222838      -0.42174971      -0.11212895       0.00262459      -0.62412675      -2.57843951 
H      -2.35792351       1.03099083      -1.86976068       0.03071473      -0.04469112       0.30650751       0.91895282      -0.30093721       1.36602239 
H      -2.53888694       0.84787467      -3.33643140      -0.32673091       0.16610446      -0.19141889      -0.89710124       0.92823820       1.21399926 
12
Properties=species:S:1:pos:R:3:momenta:R:3:forces:R:3 pbc="F F F" energy=-8306.259252536009
O       2.59499042       2.64589821      -2.17746801       0.20044011      -0.34117647       1.29756042      -0.55120044       0.03993549       0.55715753 
H       2.02800546       3.30449303      -1.72668999      -0.04322836       0.08844140      -0.14172631       0.45433537      -0.62133276      -0.34050525 
H       2.37536015       1.79406925      -1.75696040      -0.02278596      -0.14397543       0.15332817       0.07800413       0.53743377      -0.20533654 
O       0.20520350      -1.60796224       1.80624264      -0.32460021       0.01550692       0.23868668       0.64156816       0.31583695       0.68164015 
H       0.80536236      -1.09295950       2.42437218      -0.08843340       0.03670908       0.04884047      -1.41977545      -0.51492717      -1.57561103 
H      -0.31536114      -1.03741037       1.20922919       0.03915731      -0.00705266      -0.03941473       0.65488169       0.21672958       0.86987342 
O       1.05701072      -1.52696625      -0.94021413      -0.70542759       0.37115446      -1.09315560      -0.86989819       2.58844255       0.92428034 
H       1.43114351      -1.99906613      -1.63724693       0.37330488       0.12276621       0.13492173       0.78587050      -1.65126608      -1.36345069 
H       0.78089814      -2.05423764      -0.20304222       0.35861893      -0.20919147       0.08420116       0.19713669      -0.89410035       0.44564351 
O      -2.94022445       1.19043075      -2.56983632       0.27679321      -0.27033648      -0.53778115       1.26989615      -0.66247908       2.53303524 
H      -2.03029128       0.81269327      -2.41564171      -0.09544779       0.14742808      -0.13093630      -1.62051212       0.70325177      -1.03064212 
H      -3.16217520       1.33722085      -3.46627720       0.03160886       0.18972636      -0.01452454       0.37969351      -0.05752468      -1.49608456 
12
Properties=species:S:1:pos:R:3:momenta:R:3:forces:R:3 pbc="F F F" energy=-8306.292806098874
O       2.60825074       2.57529133      -1.83447944       0.18337715      -0.01557363       1.06760265       1.79506449       1.47132375      -0.06520693 
H       2.02137800       3.27115034      -2.11508301      -0.08369941       0.11282476      -0.04206839      -0.47297166       0.02315148      -0.08208644 
H       2.13508233       1.78748185      -1.71785234      -0.20994332       0.09942240      -0.02930808      -1.35992878      -1.51928297       0.15885645 
O       0.13181383      -1.47767902       1.74183172      -0.42503294       0.23944471      -0.56250488      -0.69999502      -0.63599415      -1.54099562 
H      -0.02759813      -0.87350131       2.43544896      -0.24509530      -0.17262593      -0.15943477       0.24260453       1.05103563       1.68162277 
H      -0.65238999      -1.27118946       1.20074112      -0.27480923      -0.03401979       0.26516066       0.38210866      -0.43128674      -0.14736327 
O       0.96532709      -1.56109729      -1.06025038       0.01567000      -0.30543863      -0.38911061       2.05602587       0.28493490       1.85338848 
H       1.91264797      -1.23496517      -1.07639976       0.26020550      -0.06871288       0.21342418      -1.48924296      -0.45142687      -0.51549732 
H       0.96701130      -1.78685521      -0.08206685       0.00196508       0.14580420      -0.03939855      -0.47358136       0.22484987      -1.36298666 
O      -2.76136902       1.09218998      -2.71664887       0.55122563       0.21399574      -0.00131481      -1.87402055       2.78316332       0.04350637 
H      -2.12672491       0.50597017      -3.02139802       0.09915149      -0.13957575      -0.10277671       1.99909126      -1.95743643      -0.86606263 
H      -2.74568311       1.82053592      -3.38180781       0.12698534      -0.07554521      -0.22027068      -0.10515448      -0.84303177       0.84282479 
12
Properties=species:S:1:pos:R:3:momenta:R:3:forces:R:3 pbc="F F F" energy=-8306.379954579535
O       2.48713599       2.55038854      -1.66496056      -0.15691303       0.48126529       0.84136206      -0.45616659       0.44141900       0.89067482 
H       2.53597373       3.41610528      -1.20652762       0.07700626      -0.20645733       0.04727447      -0.02717963      -0.75036607      -0.44166488 
H       1.82617688       2.05544204      -1.14040217      -0.12484544       0.04900259       0.12807172       0.47426043       0.29161453      -0.47554099 
O      -0.06091335      -1.30882796       1.68208034      -0.15566572       0.07301988       0.53761816       0.99274348       1.24120700       0.65082169 
H       0.37729270      -0.81466700       2.42973461       0.20797201       0.37838170      -0.05518111      -0.95493021      -1.14207866      -1.01292775 
H      -0.50591294      -2.08602091       2.02532880       0.11638050      -0.00820898      -0.32736594       0.06185529      -0.00252111       0.33598780 
O       1.08581475      -1.62327863      -1.12611869       0.55551567      -0.24106525      -0.25931944       0.14436824      -0.37725556      -1.28928442 
H       1.85997657      -2.19844911      -1.07370969      -0.41400134      -0.04339112      -0.26313647      -0.25251328       0.34056902       0.32765478 
H       0.93246583      -1.20899459      -0.28734378      -0.11873172      -0.24439244      -0.17363173      -0.01938366      -0.03798839       0.98999200 
O      -2.63787403       1.10359682      -2.88676027      -0.18582094      -0.16158280      -0.62837473       0.87820154      -2.67750040       0.03273314 
H      -2.30506356       0.13486947      -2.87589260       0.00111118      -0.15427769       0.16761936      -0.92215033       2.32528179       0.19920601 
H      -2.12837742       1.44148564      -3.62636194       0.19799258       0.07770614      -0.01493637       0.08089471       0.34761886      -0.20765220 
12
Properties=species:S:1:pos:R:3:momenta:R:3:forces:R:3 pbc="F F F" energy=-8306.303967958043
O       2.61309920       2.58513008      -1.30752491       0.30735127      -0.23269089       1.07812603       0.69063435       0.52545056      -1.44727888 
H       2.75921316       2.94758087      -0.45675502       0.21213760      -0.15533714       0.29760164       0.23126299       0.55783833       1.29092505 
H       1.98585814       1.89948162      -1.18767137       0.13635614      -0.05722540      -0.23850339      -0.90991522      -1.12164006       0.13212302 
O      -0.04141810      -1.08640854       1.76161234       0.02237412       1.02447371       0.27858759      -0.57261224      -0.01914623      -2.52377178 
H       0.62146729      -0.44526229       1.95724239      -0.19079004      -0.32363578      -0.14287287       0.54424787       0.29484049       0.92818002 
H      -0.36632032      -1.59137191       2.47792193       0.11201826       0.12125938       0.17787844       0.03582334      -0.30463320       1.46421476 
O       1.10365881      -1.54558505      -1.36068067       0.06403493       1.01739872      -1.35968483       0.83426808       1.31002072      -0.71263184 
H       1.23456368      -2.42922903      -1.66088644      -0.03876391      -0.34400181      -0.05801752       0.00497078      -0.97157352      -0.18057540 
H       0.44866128      -1.55576827      -0.68670731       0.17901624      -0.05597370       0.20025760      -0.87369497      -0.25728097       1.04542074 
O      -2.75903122       0.79372684      -3.12981914      -0.46491284      -0.84997826       0.05483891      -0.19143679       0.41859979      -1.85602448 
H      -2.93455529       0.56721842      -2.23595300      -0.24952796       0.12259812      -0.20600874       0.44353625      -0.22324884       1.17753286 
H      -1.82528779       0.95056601      -3.31711697      -0.08929380      -0.26688697      -0.08220286      -0.23708444      -0.20922707       0.68188593 
12
Properties=species:S:1:pos:R:3:momenta:R:3:forces:R:3 pbc="F F F" energy=-8306.425249591115
O       2.67457550       2.47637780      -1.08759961      -0.65395925      -0.24131196       0.91629065       1.21434873      -0.42460062      -0.28235157 
H       3.53448320       2.08128774      -0.76693837      -0.03093032      -0.06576650      -0.14805211      -1.44458786       0.64384365      -0.89379026 
H       2.71676303       2.51995021      -2.07177794       0.01822906       0.42090313      -0.15153276       0.20739188      -0.23523966       1.19645725 
O      -0.00333262      -0.91249538       1.81702603       0.09029497      -0.32226993      -0.14015880      -0.39651778       0.09318781       1.12642431 
H       0.78059994      -0.67671454       2.33395233       0.09505861       0.03328540       0.43347148       0.09243363      -0.02758342      -0.36057590 
H      -0.67901198      -0.91467822       2.53121028       0.04809317       0.24409718      -0.10571431       0.34461471      -0.07584272      -0.88596045 
O       1.15925647      -1.27844316      -1.55384924       1.06782350       0.56682491      -0.43954089      -0.92011140      -0.07161080       1.28872994 
H       0.75166852      -2.15901825      -1.56585841      -0.13687643       0.26552915      -0.06194475       0.27474634       0.13427526      -0.29164029 
H       0.77984852      -0.94844487      -0.70027915      -0.05786656       0.19178429      -0.32516827       0.58412603      -0.02909123      -0.89973843 
O      -2.93774702       0.42453859      -3.18586279      -0.44557891      -1.00134188      -0.24440066      -0.43267071       0.07287712      -0.25362406 
H      -3.48373992       0.83500369      -2.50486892      -0.02110287       0.06842876      -0.00788193       0.28311911      -0.10546471      -0.01135294 
H      -2.10312412       0.19127675      -2.78005043       0.02681504      -0.16016254       0.27463234       0.19310733       0.02524932       0.26742239 
12
Properties=species:S:1:pos:R:3:momenta:R:3:forces:R:3 pbc="F F F" energy=-8306.343733516933
O       2.47004157       2.51241761      -0.98143345      -1.12207486       0.73975072       0.78037682      -2.10907324       1.35111733       1.72684390 
H       3.01337234       1.99607047      -1.51160654      -0.22627591       0.00338592      -0.29571750       1.85421640      -1.14178892      -1.44709443 
H       2.89932800       3.34043473      -0.74563047      -0.09548424      -0.29558368       0.15048105       0.23304894      -0.28441803      -0.27882320 
O      -0.00013725      -0.99039926       1.77097071       0.17936093       0.21446695       0.03600670       0.60512811      -0.32390491       0.15538627 
H       0.83933837      -0.77260817       2.20087171      -0.04731410      -0.30752944      -0.15707870      -0.12180767      -0.25506314      -0.04328386 
H      -0.33758599      -0.12820776       1.55452947       0.23093501      -0.04470502      -0.20171506      -0.43637112       0.59802826      -0.20793931 
O       1.41657485      -1.13593130      -1.68734727       0.61997705       0.45648833      -0.46108457       1.35868345      -2.54499497      -0.85240405 
H       1.04096427      -1.47345425      -0.89249529       0.51118559       0.12378182       0.00877610      -0.51282201      -0.23148283       1.03056247 
H       1.17773534      -0.25799445      -1.76488025       0.35090589       0.07167481      -0.33173486      -0.87853350       2.84043362      -0.07592387 
O      -3.04053155       0.16230409      -3.06342003      -0.25705623      -0.94464099       0.63150231       0.34096612      -0.31774778       0.47599659 
H      -3.05995218       1.08040350      -2.77856703       0.01699049       0.07615404      -0.20299051      -0.01750912       0.07175451      -0.00502618 
H      -2.53282757      -0.29127361      -2.36544344      -0.16114960      -0.09324345       0.04317823      -0.31592636       0.23806685      -0.47829433 
12
Properties=species:S:1:pos:R:3:momenta:R:3:forces:R:3 pbc="F F F" energy=-8306.071753948661
O       2.22455322       2.44032295      -0.90215022      -0.46251622      -0.45599960       0.04251454      -1.53845096       0.48933969      -3.01642230 
H       2.32752274       2.98644377      -1.75147505       0.07598563       0.29273353       0.20916905       0.06126433      -1.18658284       2.19551469 
H       2.89907603       2.67403662      -0.30378601       0.24196704       0.02626714       0.15543266       1.41472978       0.67789990       0.83094911 
O      -0.01756312      -0.99862328       1.68854225       0.32974022      -0.28980389      -0.33272288      -2.20181773       0.05313450      -0.20861039 
H       0.81209368      -1.41983760       1.81561144       0.05867175      -0.14823783      -0.21416701       1.28138163       0.37674943       0.05521605 
H      -0.03391882      -0.05205106       1.50599415      -0.04839209       0.00963829       0.06867897       0.94812632      -0.40603494       0.14941906 
O       1.67811128      -0.86371295      -1.82813774       0.41196814       1.25268653      -0.95650666      -0.46634784       0.56186974       0.19008944 
H       1.85231042      -1.13144516      -0.89847850       0.07320067       0.06241508       0.09496285      -0.59280220       0.83868316      -0.94944092 
H       1.11513518      -0.04159700      -1.87706916      -0.18260052       0.16708268       0.14548922       1.08522615      -1.39878506       0.74465238 
O      -3.04043698      -0.03734235      -2.90830970      -0.25362161      -0.50797160       0.89824742       0.12694016      -0.66990208       0.12872587 
H      -3.15627162       0.91406608      -2.95371975      -0.09825147      -0.05337449      -0.01700705       0.11829310       0.02040688       0.46968859 
H      -2.75520774      -0.31328803      -2.01766288      -0.14615155      -0.35543585      -0.09409111      -0.23654276       0.64322160      -0.58978159 
12
Properties=species:S:1:pos:R:3:momenta:R:3:forces:R:3 pbc="F F F" energy=-8306.14907908362
O       2.09217431       2.27886722      -0.70649773      -0.03450306      -0.86231355       0.74158073       0.42472758      -1.21429512       1.19729785 
H       2.36753590       2.73771271      -1.46923412       0.09274804      -0.26901000       0.12474046       0.02228567       1.42902717      -1.70686335 
H       2.93480272       1.83139721      -0.52827334       0.04767713      -0.04257236      -0.03799924      -0.28511777      -0.03491552       0.53454104 
O       0.12735231      -1.14884661       1.65584246       0.10374377      -0.85631679      -0.00023416       0.78108886      -0.76578532      -0.46844985 
H       0.96016478      -0.92238634       1.19867003      -0.13259281       0.29065594       0.02597079      -0.86089595       0.10827670       0.45401085 
H      -0.27617234      -0.34984091       1.97577749       0.06583160       0.07489422      -0.07116777       0.03028045       0.65470414       0.03246827 
O       1.80059546      -0.42418580      -1.96784418       0.16373411       1.51027359      -0.19073112       0.16889626       0.53314350      -0.18521369 
H       2.11676163      -0.31998707      -1.07147367      -0.20675647       0.26911791      -0.23910182       0.06177128      -0.45593414       0.45851219 
H       1.73408056       0.51868206      -2.18041590       0.08869769      -0.08330334      -0.06487422      -0.35466061      -0.26175908      -0.31359289 
O      -3.19218415      -0.10949613      -2.89879539      -0.03824889       0.48165062      -0.17222867      -0.03925673       2.59551446      -0.87786774 
H      -3.36609160       0.26866166      -2.03795107      -0.08093884      -0.37792337       0.15670460       0.00314672      -0.51139425       0.27084200 
H      -3.14485889      -1.03189330      -2.88766174      -0.06939227      -0.13515287      -0.27265958       0.04773423      -2.07658256       0.60431533 
12
Properties=species:S:1:pos:R:3:momenta:R:3:forces:R:3 pbc="F F F" energy=-8306.369618757883
O       2.31445567       2.13336783      -0.59273613       1.05223392       0.77996561      -0.13210240       0.71843232       1.29590047      -0.05811838 
H       1.66731966       2.87405249      -0.63595035      -0.34195935      -0.03095585       0.32099002       0.85081987      -0.62566433       0.08942682 
H       3.22498365       2.54560081      -0.60464729       0.09853903       0.01331244      -0.06143903      -1.63170249      -0.57396830       0.01147122 
O       0.02744703      -1.19127267       1.63898411      -0.62275951       0.45475855      -0.37928948      -0.68138227       0.98848108      -0.64585889 
H       0.77781740      -1.09670591       1.05544010       0.04132882      -0.39438905       0.11140089       0.95743453      -0.49072648      -0.12519971 
H      -0.51002106      -0.50925332       1.18712585      -0.00519419      -0.08962134      -0.14776364      -0.25492608      -0.49836696       0.69206686 
O       1.79258810      -0.22437774      -2.02417128      -0.66440021       0.05946402      -0.09371780       0.03742028      -2.51612070       0.21247789 
H       1.87550686       0.60931183      -1.62025808       0.19044576       0.02785987      -0.07822132       0.22867526       2.00019195       0.57324282 
H       1.55383705      -0.14579582      -2.93277428       0.03742150      -0.35636834      -0.34896350      -0.23555776       0.41372532      -0.75753017 
O      -3.22437117      -0.13332279      -2.76738679       0.34900409      -0.23101086       1.07886756      -0.06776530      -1.63999024      -2.11609731 
H      -3.41281711      -1.03669289      -2.40709677       0.00669247      -0.31263716      -0.24368196       0.24618154       1.13824031      -0.38092424 
H      -3.15479350      -0.31859488      -3.77214757      -0.14135232       0.07962211      -0.02607933      -0.16762990       0.50829787       2.50504309 
12
Properties=species:S:1:pos:R:3:momenta:R:3:forces:R:3 pbc="F F F" energy=-8306.288541564227
O       2.61460158       2.35800843      -0.64238962       0.81800032       0.92053180       0.32623851      -0.34926898      -4.28162025      -0.17587360 
H       2.09014799       1.90017815       0.05285751       0.27929859      -0.27655410      -0.21827542       0.53009178       1.19989915      -0.59010679 
H       2.63438957       3.26147492      -0.53747697      -0.17299044       0.00854674       0.13295321      -0.24999314       3.04418168       0.83723936 
O      -0.17655762      -1.02920245       1.60067934      -0.59701992       0.25965562       0.02378418      -0.16592097       0.38574399       0.49647101 
H      -0.10002189      -1.92949173       1.95369238      -0.23908851       0.13540599       0.42841427       0.24063022       0.39776712      -0.83534079 
H       0.18057897      -0.92531436       0.70884819       0.21665355      -0.03208531       0.00162540      -0.06936650      -0.77370458       0.24428592 
O       1.66357682      -0.32857894      -2.15814835      -0.26019923      -0.06806129      -0.70685172      -0.34597988       0.39042668      -0.41990296 
H       2.22960884       0.07648989      -1.48738978      -0.09500723      -0.11236203       0.12136603      -0.04960460       0.26269420      -0.49379686 
H       1.40028860       0.38551221      -2.78321513       0.09757943      -0.02708225       0.26938314       0.45683974      -0.63348041       0.94179459 
O      -3.14019233      -0.36317138      -2.65131562      -0.30612183      -1.07360869      -0.70748191       0.66628300       0.86249089       1.13719344 
H      -3.38757386      -0.96886702      -3.31648343       0.09318916       0.38008535      -0.00920726      -0.39954786      -1.13025169      -1.19036088 
H      -3.83995994       0.28610318      -2.64086267       0.16570610      -0.11447182       0.33805156      -0.26416281       0.27585321       0.04839757 
12
Properties=species:S:1:pos:R:3:momenta:R:3:forces:R:3 pbc="F F F" energy=-8306.18742472833
O       2.82127749       2.50289142      -0.59723691       0.69904618       0.00809991      -0.26058384      -1.33973631       2.54716170      -0.80081755 
H       3.00636521       1.80864033       0.00338239       0.24538342       0.17922706       0.09911087      -0.07238735      -0.76469033       1.29205162 
H       2.21189356       3.19118232      -0.18146208      -0.27159181       0.08373381       0.13917937       1.36010986      -1.83391850      -0.51872862 
O      -0.34990620      -0.99822779       1.65971807      -0.23608842       0.27803836       0.48696608      -0.12751985       0.80884855       0.02819021 
H      -1.01231421      -1.26057067       2.31486382      -0.19995943      -0.10566155      -0.02215823       0.56515478      -0.50111021      -0.41529259 
H       0.16869726      -1.73088860       1.31572499      -0.21506407      -0.22488385       0.02544817      -0.44922570      -0.27982427       0.37203967 
O       1.56795952      -0.36054438      -2.19644698      -0.25894150      -0.40422815       0.20925628      -0.75813511      -0.37775192      -0.23337455 
H       2.43624816      -0.53919268      -1.85278649       0.16468879      -0.11138817      -0.25802834       0.52943505       0.22460466       0.13021927 
H       1.47590931       0.58944929      -2.29261823       0.10321533       0.12690527       0.00624775       0.28722636       0.17245343       0.14944081 
O      -3.10858630      -0.48790662      -2.86111054      -0.21433908       0.36255917      -0.80379249       0.33037011      -0.86964039      -0.02923535 
H      -3.47295113       0.34327971      -3.17808867      -0.05753854       0.26153514       0.14003925      -0.06089270       0.02032445       0.84983111 
H      -3.11937396      -0.61987439      -1.89502784       0.24118913      -0.45393701       0.23831512      -0.26439913       0.85354283      -0.82432404 
12
Properties=species:S:1:pos:R:3:momenta:R:3:forces:R:3 pbc="F F F" energy=-8306.145343338203
O       2.89078134       2.43512757      -0.58302930      -0.33132528      -0.60992472      -0.37244552       1.80284472      -1.52889665       1.53365995 
H       3.54000067       1.95165744       0.03790211      -0.04343411      -0.05404955       0.13070038      -1.03837120       1.25148370      -1.61270994 
H       2.08688718       2.16408861      -0.14346893       0.18214752      -0.19426496      -0.01212971      -0.85737946       0.17213516       0.09463131 
O      -0.36434118      -0.99766678       1.84179955      -0.03661807       0.25023479       0.74285293       0.21276182       0.13340078      -0.89950613 
H      -1.28199749      -1.25311188       1.87472566       0.04656690      -0.12743931      -0.09665916      -0.64531628      -0.19406735       0.53707294 
H      -0.25755816      -0.97413412       0.87600234      -0.12599694       0.21132556      -0.08341657       0.46783047       0.05617297       0.31636200 
O       1.58009697      -0.35108703      -2.30304431       0.30320007       0.04188081      -0.72578191      -0.57654030      -0.34855714      -1.24046991 
H       1.42087680      -0.21634731      -3.28129194      -0.37530237       0.33695364       0.08959695       0.56075613       0.25731965       1.94652283 
H       1.96366958       0.43362066      -1.89246839       0.12445699      -0.20242443      -0.15354402       0.06219767       0.19901854      -0.66945227 
O      -3.20182621      -0.40597205      -2.79718012       0.19223260       0.38390399       0.38809472      -0.47474316      -0.14013848      -3.13275581 
H      -2.69316336      -0.32977475      -2.00985923       0.28619210      -0.42270421      -0.12230700       1.26852798       0.14653098       0.37343251 
H      -2.67103514      -0.37790305      -3.66584859      -0.22211941       0.38650838       0.21503891      -0.78256837      -0.00440216       2.75321252 
12
Properties=species:S:1:pos:R:3:momenta:R:3:forces:R:3 pbc="F F F" energy=-8306.248071602691
O       2.67597482       2.23688830      -0.67682655      -0.33866638      -0.36784280      -0.37968713      -1.58265500       0.19193119      -0.40048903 
H       3.43444881       2.26856536      -0.12995106      -0.13950585       0.02260073      -0.28740640       1.49962095      -0.07021179       0.73954953 
H       1.98613215       2.53202886      -0.06156048      -0.04087280       0.17806169      -0.02345613       0.05276311      -0.13434717      -0.37419581 
O      -0.36919623      -0.87038957       1.95426673       0.02179477       0.56018604       0.26594397      -0.09327632       1.02381317       0.28465637 
H      -0.26646967      -1.79848584       1.79611181       0.49855095      -0.10988258       0.00996381       0.06604387      -0.72195633      -0.34393791 
H      -0.51422021      -0.45164446       1.09819739      -0.08563396      -0.05208340       0.32934472       0.03609060      -0.30564827       0.02486318 
O       1.53283662      -0.37632869      -2.46508580      -0.59804341      -0.07149544      -0.21250656      -0.65530138      -1.50981586      -0.07966385 
H       1.03533434       0.38553117      -2.23724414       0.12990876      -0.18800772       0.23648400      -0.90033372       1.02817231       0.42548254 
H       2.36605237      -0.00438416      -2.66769495       0.05882019       0.01011861      -0.13445231       1.57438487       0.47749109      -0.29885984 
O      -2.90614613      -0.39619828      -2.64429575       0.98884053      -0.10692093      -0.02489260       0.36205736      -3.64913899      -0.80979334 
H      -3.28994215      -0.64535607      -3.50129317      -0.31535162       0.08378114      -0.22901532       0.30881867      -0.43467878       0.37371448 
H      -3.10010555       0.48365886      -2.65185991      -0.17984118       0.04148467       0.44967995      -0.66821303       4.10438942       0.45867367 
12
Properties=species:S:1:pos:R:3:momenta:R:3:forces:R:3 pbc="F F F" energy=-8306.089487342153
O       2.54470195       2.19834151      -0.78509455      -1.16946251       0.40270967       0.09606292      -0.86110126      -0.30761689      -0.37422589 
H       3.43954909       2.32052699      -0.45242724       0.38314671      -0.01015489      -0.13097137      -0.44404007       0.59673713       0.28282897 
H       1.89358505       2.87192830      -0.49835248      -0.16615040      -0.12612894      -0.10265626       1.25538001      -0.41578456       0.06630003 
O      -0.38742417      -0.72120244       2.11570632       0.34680490       0.73326409       0.62153716      -0.39111164       0.51030693       0.60751882 
H       0.54964471      -0.88035075       2.02913767      -0.05218235       0.11854688      -0.05947201       0.24298726      -0.23480344      -0.29744332 
H      -0.84548623      -1.18578308       1.41916560       0.06375729      -0.34591437      -0.13984400       0.16136315      -0.27675767      -0.34181573 
O       1.48305174      -0.46122976      -2.51037913      -0.45024946       0.04810677      -0.28995566       0.21591230       0.37021676      -0.62524625 
H       1.71422744       0.08759646      -1.72722910       0.06932610      -0.10248220      -0.00644883       0.01089667       0.07721928      -1.38622290 
H       1.66235582      -0.00051101      -3.37946821      -0.15691139      -0.24478762      -0.10017925      -0.16464044      -0.33519717       2.08435241 
O      -2.74478833      -0.37749757      -2.72330045       0.48849067      -0.49443476      -0.20035029       0.80400113       1.48299237       3.01361917 
H      -3.42438049      -1.01889674      -2.91708202       0.24466924      -0.09459677       0.09597191      -0.41229386      -0.25107857       0.51104448 
H      -2.73627308      -0.12994876      -1.70011821       0.39876120       0.11587215       0.21630568      -0.41735324      -1.21623418      -3.54070976 
12
Properties=species:S:1:pos:R:3:momenta:R:3:forces:R:3 pbc="F F F" energy=-8306.395460654685
O       2.36675588       2.20390052      -0.88730003      -0.34448494      -0.48295583      -0.26564751       0.71614341      -1.43751431      -0.71822177 
H       3.21354367       2.57100031      -1.16510566      -0.29372582       0.19386576      -0.08553824      -0.25211743       0.17546243       0.15109638 
H       1.85029866       2.87954126      -0.49267314       0.13648211       0.18219074      -0.00611983      -0.51593010       1.14031631       0.50630996 
O      -0.43321852      -0.47118627       2.06467844       0.15416637      -0.11380784      -0.34015581       0.99140007       0.67494832       0.07530371 
H       0.49193333      -0.17250291       2.16030021      -0.05936342       0.22486853      -0.13291749      -0.64153189       0.27778695      -0.17644482 
H      -0.29495685      -1.39786812       2.22062928      -0.11821177       0.25583777      -0.05689672      -0.35083101      -0.94687735       0.06615971 
O       1.33722400      -0.56717794      -2.51865086      -0.58712825      -0.30148577      -0.13235561       0.14391175      -1.39596503      -0.25680439 
H       1.62479385       0.17764337      -2.01193694      -0.30965954       0.15347168      -0.07726010      -0.02363034       1.07183115       0.30576198 
H       0.62247375      -0.33852236      -3.10971977      -0.31249648       0.16576083       0.19085172      -0.10043536       0.41198033       0.01688548 
O      -2.43372037      -0.56429869      -2.59736168       1.42742761      -0.05493681       0.61346224      -0.16926895      -0.56120956       0.36244043 
H      -2.51389744      -1.22752440      -1.85951094       0.47502496       0.05731673       0.26776978       0.65762393       1.54456757      -0.90553198 
H      -1.81244999       0.16282297      -2.40384764      -0.16803083      -0.28012580       0.02480757      -0.45533408      -0.95532681       0.57304532 
12
Properties=species:S:1:pos:R:3:momenta:R:3:forces:R:3 pbc="F F F" energy=-8306.549776609541
O       2.17339116       1.96971486      -0.95878366      -1.38193903      -0.76671324      -0.28168120      -0.49334177       1.37135081       0.98965908 
H       2.70792985       2.05338480      -1.73236263      -0.05694197      -0.19241847      -0.06139536       0.81274012      -0.27729757      -1.07718905 
H       2.14497143       2.91710420      -0.68295337       0.08698656       0.01947094       0.06769574      -0.26154790      -1.08620072       0.04377715 
O      -0.49895977      -0.33998814       1.78447856       0.10535627       0.52232137      -1.70520971      -0.41810887       1.51085540      -0.24132484 
H       0.20178853      -0.01375564       1.19410338       0.01906162       0.12326098      -0.10371845      -0.18507811      -0.90755277       0.42185411 
H      -0.46590950      -1.27011024       1.96466502      -0.21296581      -0.11452156       0.07947118       0.64192015      -0.60372471      -0.28874578 
O       1.19412604      -0.39822376      -2.50419465      -0.50661485       0.38255987       0.27507359      -0.81779289       0.95477807       0.38975589 
H       1.34219361       0.43389407      -2.00434021      -0.08564089       0.23344637       0.11476846       0.02200765      -0.68882471      -0.22537939 
H       0.23549716      -0.32118061      -2.69709916       0.15172770      -0.10980742      -0.02552847       0.60769828      -0.27487392      -0.12147575 
O      -1.96567973      -0.64687134      -2.22782123       2.16230123      -0.15005196       1.22479371       0.08589729       0.26338984       0.40551884 
H      -1.50114577      -0.87668148      -1.42347747       0.14364088       0.08970121       0.09552414       0.77139429      -0.84110787       0.22549070 
H      -2.52854833      -0.00449428      -1.79327518      -0.42497171      -0.03724810       0.32020638      -0.76578824       0.57920815      -0.52194096 
12
Properties=species:S:1:pos:R:3:momenta:R:3:forces:R:3 pbc="F F F" energy=-8306.555781677203
O       1.76493362       1.90598597      -0.94863857      -0.62744020       0.13893187       0.31352293      -1.15844617      -0.57204544      -1.30890796 
H       1.83238757       1.19457585      -1.63901842      -0.36521632      -0.04149828      -0.06286636       0.12208602       0.75640580       0.63734118 
H       2.51540095       1.79109634      -0.39797360      -0.38825888      -0.16553004      -0.28105584       1.16376645      -0.14643385       0.73655691 
O      -0.50600839      -0.16035581       1.40217127      -0.65345974       1.34136512      -1.50155648      -0.66586856      -1.21366391       0.22956644 
H       0.21321320       0.35993428       1.06883938       0.02501252      -0.23515048      -0.03141289       0.76867223       0.37444670      -0.32605166 
H      -0.20846060      -1.09388262       1.40397773       0.41070936       0.13762404      -0.02073152      -0.09937076       0.93262600      -0.08503920 
O       1.22341682      -0.39704852      -2.34749579       0.17796240      -1.00655808       1.11943181      -0.44910335       0.94174304       1.63494247 
H       0.46692978      -0.05760888      -1.77354148       0.05974436      -0.27457207      -0.08366758       1.05651082      -1.17447154      -1.62773250 
H       0.85605098      -0.65565435      -3.19101727       0.28187503      -0.02899470      -0.30599088      -0.50897396       0.02931043      -0.08893343 
O      -1.54648880      -0.59357666      -1.96518847       0.86934657       0.07645206       1.06014007      -1.80174936      -1.36746306      -0.48052015 
H      -1.77103265      -0.04875767      -1.17672890      -0.16108392       0.19340477      -0.13048627      -0.47621088      -0.97722141      -0.67010528 
H      -2.29110106      -1.27571219      -2.21795122       0.37080881      -0.13547422      -0.07532699       2.04868752       2.41676725       1.34888316 
12
Properties=species:S:1:pos:R:3:momenta:R:3:forces:R:3 pbc="F F F" energy=-8306.731127461779
O       1.46050376       1.76418747      -0.81774170      -1.91319880      -0.90198197       0.96778893       0.36772412      -0.75724675      -0.20151383 
H       1.19387841       0.95520444      -1.32206044       0.14229203       0.09838838      -0.05706463       0.46505600       0.53333378       0.32858542 
H       2.41126269       1.60056178      -0.65305587       0.25543616       0.23107195       0.12984477      -0.77053888       0.18396690      -0.06763097 
O      -0.45979816       0.07978919       1.01578390       0.45091979       1.34680374      -1.19560243       0.37296797       0.33561874      -0.27147588 
H      -0.38194748       0.66531322       0.24197991      -0.22186169      -0.11603615      -0.27719512       0.19274010      -0.13545093       0.52875690 
H       0.43992527       0.14825549       1.37642250      -0.15365000       0.22857705       0.03418300      -0.40292404      -0.07692650      -0.04876141 
O       1.38069633      -0.64637700      -2.30047508       1.36837013      -1.03818981       0.07259127       1.84599715       0.03210543       1.45608536 
H       0.53397180      -0.66061306      -2.69430314       0.19520709       0.19644722      -0.07516675      -1.46736264       0.08039786      -1.08939641 
H       2.09042643      -0.39857935      -2.90077528      -0.30622608      -0.05052164       0.08328659      -0.51602825      -0.10911600      -0.41548020 
O      -1.52982740      -0.49948745      -1.72920036      -0.11507236      -0.36660183      -0.22529219       0.63010326       1.50808044      -2.56355864 
H      -1.70034722       0.13495866      -1.06108026       0.31496562       0.02934192       0.13256271      -0.42565811       0.67996088       1.00737086 
H      -1.63610772      -1.32810703      -1.34731252      -0.01718187       0.34270115       0.41006385      -0.29207669      -2.27472384       1.33701879 
12
Properties=species:S:1:pos:R:3:momenta:R:3:forces:R:3 pbc="F F F" energy=-8306.980554907555
O       1.35264270       1.45884888      -0.60898880       1.39929051      -0.15648594      -0.09246617       0.67856899       1.64675586      -0.25897696 
H       1.80362574       0.90462460      -1.25407596      -0.33651557       0.19425348      -0.04222159       0.09837424      -0.26631104      -0.40778769 
H       1.52597463       2.38885176      -0.87925208      -0.27662477      -0.21278188       0.04568786      -0.20542536      -1.04507486       0.29549299 
O      -0.50347104       0.42004659       0.76710514      -1.25059433       0.47133991       0.48355942      -1.16026914      -2.07785876      -0.24118956 
H       0.23339631       0.85172739       0.34389966      -0.20224817       0.14270340       0.26166770       0.64279909       0.95810762      -0.12657685 
H      -0.89306399       0.90751965       1.46829651      -0.31865889       0.13404314      -0.14686143      -0.07484865       0.81701705       0.76732985 
O       1.53072886      -0.70032418      -2.28742152       0.72748039      -0.30351384       0.27406581       1.04256576       0.25830740       0.41034109 
H       0.72475257      -0.74187775      -1.79786682      -0.25018743       0.07394045       0.00300111      -1.21044844       0.25467014       1.07224651 
H       1.19970380      -1.11737944      -3.06149834      -0.38366674      -0.29049875      -0.04169371       0.07801821      -0.52137275      -1.58276148 
O      -1.42554598      -0.57776111      -1.74770670       0.65027672      -0.31820964      -0.18545305      -0.17908487      -0.01202487       1.76586201 
H      -2.00056248       0.21113722      -1.69604360       0.06736623       0.11809204      -0.57248063       0.49879031      -0.47557744      -0.17231660 
H      -1.27409115      -0.74322900      -0.76339365       0.17408206       0.14711764       0.01319467      -0.20904013       0.46336165      -1.52166331 
12
Properties=species:S:1:pos:R:3:momenta:R:3:forces:R:3 pbc="F F F" energy=-8306.932756820606
O       1.63271801       1.42806233      -0.51190375       0.52377001      -0.95407777       0.78563231       0.74881537       0.42000973       3.02613355 
H       1.88731376       0.64123011      -0.93992661       0.21021195      -0.07400665       0.04663853       0.42123540      -1.83445914      -1.12760338 
H       1.18633475       1.91560958      -1.14882511      -0.02937015       0.27927337      -0.15692462      -1.22885625       1.33924401      -1.85207566 
O      -0.98187828       0.52910365       0.88829102      -1.28308390       0.28534860      -0.32260377       0.41446069      -0.11085874       0.15980847 
H      -0.01706741       0.56244249       1.01174208      -0.20757197      -0.05837928       0.08356156      -0.14924857      -0.21152353      -0.31507737 
H      -1.19066386       1.46263940       0.93985586       0.22843249      -0.04434805       0.05905653      -0.33863034       0.29360672       0.00366060 
O       1.49676941      -0.82157843      -2.31687531       0.29261181      -0.09816682      -0.14844676       0.77205483      -1.57490605      -0.70721666 
H       0.60671129      -1.25061932      -2.17760941      -0.20031202       0.23450268      -0.25913132       1.10309809       0.52861031      -0.32543512 
H       2.14287871      -1.46522126      -2.76114750       0.08577020       0.11416013       0.24502486      -1.81106407       1.23408297       1.05969790 
O      -1.23490359      -0.48139247      -1.88532451       0.16334584       0.34119967      -0.67646056       0.01939790      -2.03338420       0.49234633 
H      -1.22026617       0.28129089      -2.43898880       0.06021075       0.10837594       0.43809896      -0.14850738       1.09049537       0.15141451 
H      -1.41445182      -0.33332406      -0.93767181       0.15598499      -0.13388182      -0.09444573       0.19724434       0.85908255      -0.56565318 
12
Properties=species:S:1:pos:R:3:momenta:R:3:forces:R:3 pbc="F F F" energy=-8306.913410407336
O       1.55072256       1.14408420      -0.39790171      -0.70735474      -0.41892721       0.62785708       1.93968679       2.88233598      -0.41404707 
H       1.97687373       0.66221734      -1.14237647       0.32881301       0.12371078      -0.14151969      -0.47285967      -0.37035424       0.35374232 
H       2.05458243       2.03886204      -0.47682866       0.16525991      -0.26781455       0.24258331      -1.46232551      -2.19115465       0.54848888 
O      -1.14158880       0.41442902       0.77010403      -0.13457204      -0.60569495       0.01175236      -0.58542290       0.25880319       0.32733862 
H      -0.28503230      -0.00787753       0.74827235      -0.04454285      -0.01954753      -0.00714690       0.61832955      -0.00026377      -0.06328732 
H      -0.93199187       1.32156496       1.03740427      -0.11284683       0.04833836       0.02074980      -0.03112501      -0.29108445      -0.20402670 
O       1.60578137      -0.59834847      -2.27503330       0.34447670       0.27202196      -0.18936486      -0.17914339       2.30035531      -0.75344891 
H       0.65954762      -0.35569382      -2.13754319      -0.04492851       0.02861770      -0.22935062       0.26472284      -0.80353727      -0.08286044 
H       1.73598941      -1.49417038      -2.07845536       0.33335868       0.06564288       0.07864662      -0.03726946      -1.96379723       0.41208358 
O      -1.12520916      -0.33671077      -1.98494103       0.02038888       0.46105034      -0.23455375       0.19782319       0.99833718      -1.97221517 
H      -1.38412302       0.56330785      -2.30614384      -0.17291536      -0.04189360       0.01861257       0.19673876      -1.20712155       0.67553116 
H      -1.48000685      -0.42623897      -1.11347851       0.02486314       0.35449582      -0.19826592      -0.44915519       0.38748150       1.17270104 
12
Properties=species:S:1:pos:R:3:momenta:R:3:forces:R:3 pbc="F F F" energy=-8306.869370822249
O       1.54330589       1.27913699      -0.21812712      -0.17832118       0.89753590       1.16851404      -4.01413083      -1.92098894      -0.26947828 
H       1.45982514       0.62686000      -0.95762305      -0.34580443      -0.25459870      -0.02575350       0.00923650       0.44771714       0.69383167 
H       2.39476673       1.54442243      -0.31646089       0.12969438       0.13801088       0.02360726       4.07661651       1.42766381      -0.23121167 
O      -1.19913115       0.22510420       0.68807298      -0.06126611      -0.49401181      -0.24509949      -0.44078935      -1.19244729      -0.57415946 
H      -0.26251514       0.06253145       0.89142791       0.06083187       0.15137711      -0.03972978      -0.46991844       1.03213528       0.17367765 
H      -1.60175185       0.99461659       1.08715981       0.02685996      -0.14999035       0.14384196       0.80504041       0.25625967       0.43244354 
O       1.75441002      -0.64635333      -2.28848930       0.04546419      -0.60590701      -0.40241235      -0.32303820      -1.58981219      -0.42036297 
H       0.77995677      -0.65702208      -2.50923685       0.01432245      -0.21473198      -0.11444278       1.13335743      -0.33152780       0.36782531 
H       2.11417112      -1.58888252      -2.32708661      -0.12323773       0.05961542      -0.17271550      -1.10863057       1.96388789       0.05683418 
O      -1.16233199      -0.16614663      -2.03871220       0.48216933       0.93916638      -0.28556246       1.22801041      -0.85033978      -1.06797386 
H      -1.72722718       0.29223402      -2.63306750       0.08888560      -0.16225921      -0.09922306      -0.68916549       0.58487427      -0.88706614 
H      -1.55017846      -0.05664532      -1.18861854      -0.13959834      -0.30420662       0.04897566      -0.20658838       0.17257795       1.72564003 
12
Properties=species:S:1:pos:R:3:momenta:R:3:forces:R:3 pbc="F F F" energy=-8306.813955988102
O       1.52027680       1.39477394       0.11645305      -0.03035778       0.57005024       1.05991716       2.26847408       0.39549240      -0.08051423 
H       1.55252361       0.97834778      -0.78344710       0.29738396      -0.08529026       0.10117404       0.46699354       0.50158244       1.13008680 
H       2.48683109       1.66387018       0.37206422      -0.10495688      -0.23935762       0.48813937      -2.78907721      -0.94448286      -1.08368705 
O      -1.26617091       0.07680052       0.62248482      -0.00804053      -0.13968380      -0.37418331       0.48333628       0.83608444       0.57552228 
H      -0.79522934       0.93728183       0.60449107      -0.02003851      -0.25153384       0.29209272      -0.13690226      -0.49419597      -0.33884751 
H      -1.08705792      -0.16843279       1.54407460       0.22623848      -0.40517928      -0.10718279      -0.17496178      -0.34681059      -0.31087618 
O       1.74550158      -0.76776663      -2.39666602      -0.00627392      -0.25556459      -1.20961762      -1.09731207       1.53292311       2.16066800 
H       0.79767345      -0.51177649      -2.38414682       0.05326391       0.14042978      -0.00268839       0.51182361       0.12841204       0.06114085 
H       1.75194188      -1.24157279      -3.18367265      -0.11160890       0.28419721       0.12924167       0.51406139      -1.49660908      -2.34689349 
O      -1.08122794      -0.04540772      -2.23387346      -0.14548057       0.22713050      -0.43300615       0.63618264      -0.47431804       0.25997005 
H      -1.88738504       0.48434469      -2.25174368      -0.16280295       0.21819633       0.02330569       0.21215961      -0.22141494       0.41594843 
H      -0.92856620      -0.39475672      -1.32598536       0.01267369      -0.06339468       0.03280759      -0.89477782       0.58333703      -0.44251796 
12
Properties=species:S:1:pos:R:3:momenta:R:3:forces:R:3 pbc="F F F" energy=-8306.674884611602
O       1.63746924       1.36658178       0.34352407       0.17408356      -0.63987807       0.91480662      -0.86413597       2.22181104      -3.43925259 
H       2.38659592       1.11133409      -0.19035313      -0.07905003       0.11769637       0.06964303       0.16565881      -0.12026782      -0.53895113 
H       1.74675918       0.91415159       1.10638755       0.06948844       0.01868459      -0.14489373       0.58292196      -2.20542177       4.06436203 
O      -1.11487595      -0.07006196       0.60475992       0.90394614      -0.86463218      -0.09279533      -1.24924546      -0.64032725       0.34320844 
H      -0.30584365       0.38278801       0.45352368       0.05293141      -0.03067021      -0.25850872       1.39743992       0.96972618      -0.29053244 
H      -1.01674108      -0.85423170       0.05973073      -0.01524487       0.27465767      -0.17479923      -0.07763239      -0.24556491      -0.04227272 
O       1.62312033      -0.72529603      -2.61254054      -1.39517224       0.05073073      -0.29497044       1.29544407       0.02739777      -1.06128942 
H       0.68836484      -0.93376991      -2.62663326       0.13426910      -0.17852890      -0.01006584      -0.38873352       0.17557669      -0.21504906 
H       1.97131071      -0.74430830      -3.54195731       0.18942044       0.06148591      -0.11587100      -0.84847019      -0.07903576       1.37588536 
O      -1.24923932       0.13216622      -2.12568577      -0.19829171       1.27591827       0.44280489      -0.39011223       0.19134363       0.04043516 
H      -1.53187568       0.60533524      -2.91908423       0.08928727      -0.20377084      -0.08249762      -0.01348276      -0.01649322       0.26379814 
H      -1.70015831       0.55192569      -1.36351838       0.07433248       0.11830666      -0.25285262       0.39034777      -0.27874458      -0.50034177 
12
Properties=species:S:1:pos:R:3:momenta:R:3:forces:R:3 pbc="F F F" energy=-8306.728902639155
O       1.67501098       1.29902660       0.65381048      -0.29411954       0.10145545       0.50326521       0.70063907      -0.98746962       0.61952935 
H       2.02367489       1.20843830      -0.25115255      -0.06380129       0.00700658      -0.07383598       0.01202041      -0.18258925       0.51998368 
H       2.17383208       0.64508689       1.22202099       0.19821395      -0.32887568       0.30031525      -0.65539152       1.07132992      -1.17257579 
O      -0.90480256      -0.20859128       0.60151827       0.46266287       0.00853242       0.02621986       0.92937566       0.61677762      -0.04583248 
H      -0.07842174       0.31499572       0.76637962       0.31366314       0.18512575       0.31357306      -0.96760314      -0.49958737      -0.25460285 
H      -1.06586033      -0.08416806      -0.34700688       0.09431484       0.07022017      -0.03495863      -0.05418590      -0.12896237       0.28290554 
O       1.49430590      -0.80474607      -2.67656465       0.42754598      -0.75184009      -0.10561011      -0.00590494       0.81528130       1.40557333 
H       0.60621791      -0.55929352      -2.33513424      -0.19609870       0.17671792       0.01946110       0.58690077      -0.48913016      -0.89581359 
H       1.46848788      -1.26117040      -3.50713170      -0.40720965      -0.09786715       0.27012555      -0.61280611      -0.23028380      -0.45016304 
O      -1.35159572       0.38130929      -2.31804742      -0.57678799       0.45030738      -0.95192592       1.08795376      -2.31727774       1.34756000 
H      -1.75904829       0.04637191      -3.09358380      -0.09725224      -0.02266780      -0.04822286      -0.70519703      -0.09202387      -1.09179248 
H      -1.39147473       1.30057035      -2.28035687       0.13886861       0.20188503      -0.21840653      -0.31580103       2.42393535      -0.26477167 
12
Properties=species:S:1:pos:R:3:momenta:R:3:forces:R:3 pbc="F F F" energy=-8306.527742808004
O       1.74741343       1.23361835       0.69453895       0.54134425      -0.24373272      -0.48587701       0.69945433      -0.65320842       2.66473369 
H       1.98601639       0.92531884      -0.17931060       0.12290082      -0.10544083       0.05031675       0.67696357      -0.56508103      -0.05955449 
H       2.26317243       0.74833628       1.44931332      -0.21123661       0.12012111      -0.19397518      -1.22678646       1.14211157      -2.72838246 
O      -0.69386241      -0.17046700       0.66750882       1.26334010      -0.14904378       0.16688813      -0.06567662      -0.45752162       0.72180544 
H       0.12140821       0.37210947       0.65693015      -0.07579036      -0.12554002      -0.02726396      -0.69606660      -0.01457497      -0.56067647 
H      -1.21240193      -0.13894235      -0.14011932       0.03713753      -0.11774124       0.05553393       0.64850507       0.51944338      -0.11625843 
O       1.42666278      -0.97796191      -2.58639416      -0.93435850       0.48144984       0.97823569      -1.28335631       1.76495109       0.43890689 
H       0.54345757      -0.51009153      -2.49141692       0.14433537       0.03023006      -0.07582263       1.40224562      -0.81947840      -0.22700480 
H       1.19855360      -1.86895876      -2.81205170       0.15438418      -0.14317532       0.02702646      -0.22961524      -0.79371056      -0.16516542 
O      -1.49764472       0.60417116      -2.57469060      -0.74838132       0.08000555      -0.44211483      -0.44255984       1.46310587      -0.62894333 
H      -2.36785192       0.20970926      -2.38173518      -0.10661021       0.07096495       0.07661135       0.37865723       0.48984854      -0.29152484 
H      -1.66044062       1.51841879      -2.97916338      -0.18706524       0.10190242      -0.12955870       0.13823524      -2.07588547       0.95206423 
12
Properties=species:S:1:pos:R:3:momenta:R:3:forces:R:3 pbc="F F F" energy=-8306.635086635846
O       1.94380313       1.14043678       0.34586846       0.10940731      -0.04996015      -1.31800117      -1.82091437       1.25121424      -4.00086040 
H       2.00988564       0.36301124      -0.21674951      -0.01918887      -0.02146370       0.00564745       0.19798453      -0.11346477      -0.45648856 
H       2.30216203       0.88551924       1.12188768       0.27169921      -0.01378081      -0.20100632       1.98691623      -1.19948561       4.22478663 
O      -0.37687088      -0.31137245       0.67455786       0.91808121      -0.24571324       0.10423845       0.23784632      -0.11582811       1.14226527 
H       0.33929640       0.33229889       0.54969624      -0.18713096      -0.06885735      -0.15135900      -0.44898508       0.04606241      -0.17425006 
H      -0.80949742      -0.44582375      -0.15437935      -0.01477450      -0.02942755      -0.06403373      -0.25684822       0.07886424      -0.85887434 
O       1.15702357      -0.79383439      -2.30734372      -0.89746388       0.54329849       0.44981108       1.08444022      -0.58801951       0.00069241 
H       0.29345439      -0.40234843      -2.36969666      -0.09819485       0.02523431      -0.06158326      -0.83361095      -0.06726314      -0.15250739 
H       1.13254466      -1.68900788      -2.69292321      -0.05190780       0.12054568       0.09615107      -0.29944124       0.73985596       0.27954740 
O      -1.77319946       0.64495292      -2.50081574      -0.17653330      -0.05892477       0.67268933       0.24093458      -1.21376473       0.44061128 
H      -2.55807517       1.10194842      -2.23194719      -0.05003738       0.14090295       0.01104181      -0.73108537       0.30165082       0.38529683 
H      -1.33292463       1.25597157      -3.06285670       0.19604382      -0.34185387       0.45640430       0.64276336       0.88017821      -0.83021908 
12
Properties=species:S:1:pos:R:3:momenta:R:3:forces:R:3 pbc="F F F" energy=-8306.518336226558
O       2.06207624       1.17545511      -0.12326249       0.31634994       0.13709019      -1.63341521       2.32727121      -0.06802414       1.36324544 
H       1.71991739       0.76279598      -0.90545587      -0.59140421       0.15993990       0.05049574      -0.02765752      -0.74265652      -1.02571392 
H       3.00916352       0.83658852       0.01383878       0.24605509       0.05538550      -0.01086161      -2.28078162       0.67392678      -0.51808302 
O      -0.25046049      -0.32780929       0.71339687       0.22897242      -0.33633510       0.32646332      -1.70790133      -0.69417953      -0.07502094 
H       0.57479159       0.11220456       0.62973375      -0.04161838      -0.14984305      -0.05525721       1.39939300       0.82500165      -0.05501640 
H      -0.82903562       0.09158428       0.06074852       0.03084233      -0.07537088       0.25202689       0.11244404      -0.25248394       0.36015720 
O       0.96527428      -0.79582987      -2.21847015       0.19978744      -0.23395634       0.15836767      -1.27573925       0.37963696       0.78407869 
H       0.20787664      -1.42796093      -2.08770096       0.22754617      -0.18347691       0.05652610       1.62752566       0.64959661      -0.48462153 
H       1.71846254      -1.13828400      -2.69377342       0.05108337       0.08369305      -0.05717325      -0.24983223      -0.81277543      -0.25379078 
O      -1.90446872       0.62396024      -2.15681829      -0.97080802       0.13596380       0.86736284      -1.20654056      -1.90432583      -0.80924406 
H      -2.60515459       1.22919704      -2.39668267       0.05735958      -0.05766876      -0.10651595       0.33189007       0.55367933       0.30939035 
H      -1.17584005       1.00538660      -1.71861210       0.24583428       0.46457859       0.15198067       0.94992852       1.39260407       0.40461899 
12
Properties=species:S:1:pos:R:3:momenta:R:3:forces:R:3 pbc="F F F" energy=-8306.38819149806
O       2.05521351       1.10117025      -0.66439855       0.40925591       0.06728383      -1.61628774      -2.34578148       3.02934407       1.94071785 
H       1.38437485       0.83270084      -1.28116959      -0.01752818      -0.03716534      -0.16861444       0.77258557      -0.67425011      -0.75005080 
H       2.86996830       0.68623858      -0.66853921      -0.01341025       0.05528829      -0.07442735       1.92504609      -1.67298228      -0.82968303 
O      -0.24501856      -0.48651285       0.76359761      -0.09405001      -0.75048518      -0.02155274       0.30597252      -0.35039456       0.07519355 
H       0.34603682       0.27619320       0.83409702       0.13591445       0.07670061      -0.09992210      -0.15246391      -0.00586922      -0.23358959 
H      -0.76991079      -0.36804482      -0.03394900      -0.17859349      -0.24494108      -0.07613789      -0.16530600       0.39292414       0.07717058 
O       1.07949432      -0.81891155      -2.07185465       0.08297485      -0.24532002       0.17493901      -0.40471257      -0.34002814      -0.66720174 
H       1.12193591      -1.17642806      -1.19074613       0.08473755       0.15141912       0.05587744      -0.21653013      -0.11179043       1.03415846 
H       1.48820554      -1.51863085      -2.57920304      -0.22777792      -0.21790431       0.40452010       0.10244998      -0.14089015      -0.62148564 
O      -2.00785359       0.97282647      -1.77611159       0.19260253       1.45444668       0.99260899       1.83142738      -1.90422042      -2.13589797 
H      -2.67681313       0.82278455      -2.46175665      -0.32123854      -0.04894146       0.30894363      -0.59788164       0.42719144       0.44814147 
H      -1.29304099       0.44383603      -2.29417086      -0.05288690      -0.26038112       0.12005309      -1.05480580       1.35096564       1.66252685 
12
Properties=species:S:1:pos:R:3:momenta:R:3:forces:R:3 pbc="F F F" energy=-8306.758189060634
O       2.16902079       1.35728285      -0.99122054       0.76578671       2.04972594      -0.71125809       0.37403851      -0.27595449       0.10707847 
H       1.51570763       1.14906047      -1.67443070      -0.13459582      -0.23991482       0.03674370       0.36039286      -0.17242314       0.00309226 
H       2.93508663       0.77471252      -1.17558162      -0.02332657      -0.00615038      -0.16865517      -0.84023687       0.39868088      -0.00436622 
O      -0.18682895      -0.57582999       0.60741177      -0.08192303      -0.42868185      -0.71566056       1.79745967       2.49174746      -0.02520618 
H       0.40549732       0.27953515       0.54175815      -0.03876436      -0.11902081      -0.12807062      -1.65692561      -2.30989323       0.21671615 
H      -0.95944104      -0.27304364       1.10352837       0.30265911       0.09402407       0.15487708       0.09743521      -0.02926530      -0.15746616 
O       0.98898806      -1.11522161      -1.92887297      -0.77568357      -1.52015544       0.51208710      -0.28202736      -1.23673146      -1.22385943 
H       0.77370938      -1.14195949      -0.99472533      -0.03114660      -0.04697392       0.25116062      -0.34590304      -0.18559156       0.44844521 
H       0.69308864      -1.99376746      -2.29103627      -0.08048428       0.01494531      -0.07593968       0.45420795       1.37481915       0.62841388 
O      -2.01465730       1.10729699      -1.56249379       0.04593679      -0.58530495       0.75531263       0.28590329       0.31324883      -0.10663107 
H      -2.78604136       0.59016334      -1.29724475       0.05845153       0.20247438       0.02848570       0.56073298      -0.26708103      -0.26478764 
H      -1.29228337       0.53528838      -1.88134873      -0.00690990       0.58503248       0.06091731      -0.80507761      -0.10155611       0.37857074 
12
Properties=species:S:1:pos:R:3:momenta:R:3:forces:R:3 pbc="F F F" energy=-8306.57499004428
O       2.22240372       1.70295085      -1.16045143       0.41880309       0.68687474       0.03708654       0.55256970      -0.91318233      -0.02334871 
H       1.58207065       1.28195034      -1.75638564       0.01555879       0.21641323      -0.37510084       0.33162682       0.03306304       0.16279358 
H       2.96192471       1.04878729      -1.11178147       0.03369434       0.09574342      -0.01283540      -0.95140181       0.72860348      -0.11258403 
O      -0.22551417      -0.46147975       0.58011034      -0.26296742       0.79168421       0.42402929      -2.32294173      -2.83266565       0.89646057 
H       0.22730177       0.15108365       0.09246795      -0.30199354      -0.18043419      -0.01557065       2.08826598       2.67018952      -1.89427545 
H       0.02524567      -0.34533763       1.48091206      -0.00566775       0.01511607       0.26452087       0.28357273       0.19398049       0.99538149 
O       0.91912885      -1.46004933      -1.81802687      -0.47375273      -1.02287861      -0.58518945       1.28559857       0.89923638       2.39644100 
H       0.39066074      -1.76624429      -1.05784882       0.13964713       0.08153435      -0.06913692       0.01359483       0.10476554      -0.76060357 
H       0.53947508      -1.65969370      -2.63488016       0.10022545       0.09521285       0.03108608      -1.30352253      -0.84204621      -1.68161722 
O      -2.03178515       0.98914815      -1.46724021      -0.39010775      -0.64499421       0.19562486      -1.80028555       0.06753674       2.06559218 
H      -1.91547710       0.36609686      -0.71362205       0.52477376      -0.00577892       0.25663244       0.36906076       0.53896250      -1.10743873 
H      -1.37849922       0.89030105      -2.11979600       0.20178664      -0.12849293      -0.15114682       1.45386222      -0.64844349      -0.93680112 
12
Properties=species:S:1:pos:R:3:momenta:R:3:forces:R:3 pbc="F F F" energy=-8306.377411346853
O       2.12207532       1.74605278      -1.31507888       0.40609449       0.08319468      -0.65320626      -1.69459061      -0.63774746      -0.10869971 
H       2.48625433       2.32066912      -1.97374510       0.03838755      -0.05484142       0.05511877       0.57763224       0.40856481      -0.25544405 
H       2.72194172       1.61160228      -0.60282314      -0.21836055       0.19227851       0.23712681       1.06076490       0.16900267       0.48768137 
O      -0.34269948      -0.16834261       0.62122021      -0.45976750       0.67472640       0.01878386      -1.22354257      -1.15039235       0.99727483 
H       0.38599297       0.25202719       0.20719406       0.28989041       0.33955964       0.22235356       1.38493863       0.84303520      -0.20552489 
H      -0.10597716      -0.48649764       1.50765942      -0.00647478      -0.08272883      -0.05721921       0.21602385       0.31898530      -0.54098380 
O       0.97053253      -1.65356366      -1.92467716       0.18977637      -0.31326043      -0.30883861      -0.29554471      -2.64989725      -2.52910545 
H       0.55167561      -1.31371418      -1.16630006      -0.14520740      -0.04339493      -0.17240808      -1.15818384       0.39108275       1.52315775 
H       0.40021544      -2.44106852      -2.24588486       0.00610353      -0.30580357       0.15239450       1.35336865       2.16176647       1.01779245 
O      -1.94214526       0.77499499      -1.33708664      -0.14757657      -0.21882616       0.37430231       2.11216025      -0.27808568      -0.37862905 
H      -1.80101803       0.43879890      -0.43014915       0.03426597      -0.23178283      -0.19260491      -0.20657458       0.21226925      -0.49777402 
H      -0.99264682       0.71884019      -1.68817636       0.01286848      -0.03912105       0.32419727      -2.12645222       0.21141629       0.49025456 
12
Properties=species:S:1:pos:R:3:momenta:R:3:forces:R:3 pbc="F F F" energy=-8306.6190987132
O       2.03785286       1.62920996      -1.27978412      -0.36911996      -0.40826570       0.30705263      -1.38212160      -0.84167228      -0.55080210 
H       2.22733805       0.69756189      -1.48648692      -0.20314130      -0.26084410       0.32616123       0.09728497       0.51184054       0.26417202 
H       2.82406159       2.03833999      -0.97192089       0.02379301      -0.22501504      -0.36537992       1.21619612       0.28899234       0.32689420 
O      -0.11689726       0.01911125       0.70702957       0.51417283       0.24914724       0.07578475       0.00213701       0.68321904       0.34661565 
H       0.05154125       0.84976920       1.18748830      -0.14302146       0.02336692       0.02311675      -0.05587752      -0.19775139      -0.56325966 
H       0.00222819      -0.61740899       1.40769164       0.16975251      -0.06464982       0.04932950       0.03913704      -0.61163107       0.27238836 
O       0.89020693      -1.74788185      -1.99471153      -0.62200267      -0.40537733       0.34056616       1.09187245       0.84123076      -1.21858178 
H       0.36855773      -0.95172581      -2.15854052       0.23088676       0.13952629      -0.19877686      -0.25482359      -0.31571578       0.33008578 
H       0.45735537      -2.28502265      -1.35924566      -0.07233199       0.29791569      -0.00570864      -0.84834002      -0.39389007       0.87055928 
O      -1.94995590       0.78998434      -1.44884788       0.65015118       0.66179518      -0.22426221      -1.47644241      -1.59888385      -0.46433881 
H      -1.83301129       0.08166575      -0.79702646       0.03828210      -0.08764419      -0.12437726       0.18538840       0.51549738      -0.10729488 
H      -1.29988967       1.42584701      -1.25088794      -0.21742099       0.08004486      -0.20350614       1.38558915       1.11876438       0.49356195 
12
Properties=species:S:1:pos:R:3:momenta:R:3:forces:R:3 pbc="F F F" energy=-8306.797372138008
O       1.90886240       1.39956517      -1.34480261      -0.58803090      -0.82313941      -0.35940997      -0.61908155      -1.63016027       0.75241231 
H       1.52574788       1.14333534      -0.46619592       0.01831242       0.11869004      -0.10653330       0.45180351       0.50176428      -0.96227271 
H       1.91673864       0.49100277      -1.74127072      -0.48582184      -0.22730153      -0.09482689       0.09307450       1.01739728       0.25229379 
O       0.01390346       0.01466338       0.80715862       1.03635727       0.61234169       0.73891187      -0.30867337       0.30892915      -1.02739555 
H      -0.24593324       0.82631601       1.24656100      -0.19447046      -0.09127989      -0.00002826       0.09997890      -0.06814127       0.59627892 
H       0.54041135      -0.53068438       1.38343152      -0.09851131      -0.16031705      -0.30622489       0.21207616      -0.08900825       0.53084257 
O       0.78550989      -1.51378797      -1.93770329      -0.48888522       1.07112938       0.24992609       1.58302968      -0.22154006      -1.00734565 
H       0.76181315      -1.22428867      -2.86759144       0.01310441       0.07704536       0.01710779      -0.34205342      -0.21706351       0.63239145 
H      -0.02112833      -1.25092962      -1.53247116      -0.09350548       0.13451048      -0.02515942      -1.26417963       0.50105968       0.29277942 
O      -1.78737012       0.76738620      -1.45537353       0.88890570      -0.95668844       0.29407807      -0.18411658      -0.44261893       0.26387812 
H      -1.10224365       0.65569752      -0.78091214      -0.04219006       0.17119080      -0.14564607      -0.03080366       0.14816316      -0.33008017 
H      -1.52476853       1.48723635      -2.02901603       0.03473546       0.07381857      -0.26219502       0.30894549       0.19121875       0.00621751 
12
Properties=species:S:1:pos:R:3:momenta:R:3:forces:R:3 pbc="F F F" energy=-8306.886436907167
O       1.70614190       1.20465849      -1.49895462      -0.42691874       0.03604915      -0.06662209      -0.59840136      -1.02970426      -3.18074373 
H       1.97165528       1.33985832      -0.63324329       0.16619767       0.15289670       0.06214755       0.94609870       0.27466521       2.68623984 
H       1.81717488       0.24550909      -1.72604203       0.13758354       0.13091861      -0.27757057      -0.30216855       1.26514157       0.52007422 
O       0.34232566       0.14928397       0.93123343       1.09301116       0.17453228       0.16039663      -0.76132671      -0.16676894       0.58645459 
H      -0.32418530      -0.47046909       1.29956333       0.17186505      -0.26220145      -0.17286237       0.79493649       0.44227747      -0.49928811 
H       0.64533772      -0.22230936       0.09639592      -0.12220845       0.19593467      -0.20712864      -0.15372404      -0.37252666      -0.04980938 
O       0.55467097      -1.16054343      -1.81692566      -1.18581011       0.41817898       0.80422992      -1.08092793       1.36314891       1.25670878 
H       0.62932962      -1.79080942      -2.48949449       0.01714143      -0.08008236       0.12470002       0.24928282      -1.70307148      -1.55391325 
H      -0.36200718      -0.79241694      -1.90494479      -0.00973934       0.23357843      -0.36223469       0.74164358      -0.11690889       0.30325564 
O      -1.67837316       0.55382785      -1.45679300       0.38383736      -0.65235396      -0.06897407      -0.68455368      -0.84455870      -2.06103972 
H      -1.30168489       0.93030522      -0.69823226      -0.30622116      -0.08898831       0.00124181       0.95505015       0.76620864       2.20842504 
H      -1.28624467       1.09777708      -2.14853672       0.08126159      -0.25846273       0.00267650      -0.10590948       0.12209714      -0.21636393 
12
Properties=species:S:1:pos:R:3:momenta:R:3:forces:R:3 pbc="F F F" energy=-8306.829273647698
O       1.72274392       1.34620049      -1.55368474       0.37445199       0.27152304      -0.41809634       0.22038148       1.91841605       0.85333512 
H       2.63725251       1.65218345      -1.68481452       0.04340817      -0.00405834      -0.36284238      -0.61772349      -0.74067050      -0.15163282 
H       1.57558075       0.45620920      -1.82858807      -0.17163932       0.20795235      -0.05623368       0.32252440      -1.39168021      -0.57626284 
O       0.47807377      -0.00587816       0.93645794       0.25381837      -0.78725810       0.01560755       0.00031518       2.81475422      -1.41581397 
H       1.17714446      -0.56254945       1.18855183       0.20920001       0.00075924       0.02650521       1.20285584      -1.72170422       0.79526489 
H       1.02398988       0.62715124       0.36825497      -0.12823097       0.29384612       0.22536978      -1.36298987      -0.82113950       0.68275910 
O       0.36380665      -1.21727142      -1.69869603      -0.55147560      -0.94543605       0.06722515      -0.62004750      -0.72522789      -0.41975988 
H       0.02325099      -2.14631503      -1.73798549       0.10276617       0.04119449       0.17726881       0.34111627       1.46774239      -0.01137435 
H      -0.41299545      -0.60151089      -1.77803032       0.11124309       0.02338237      -0.10677102       0.51298574      -0.86971620      -0.04375181 
O      -1.70878491       0.55887186      -1.54258289      -0.14860081       0.77392941       0.16288050      -0.64721140      -0.66438349      -1.97829222 
H      -1.49529688       0.48052133      -0.64045072      -0.00691830      -0.12655471       0.36794472       0.46538820       0.27200563       2.09576919 
H      -1.64555659       1.46826346      -1.82060226      -0.08802280       0.25072019      -0.09885832       0.18240515       0.46160372       0.16975957 
12
Properties=species:S:1:pos:R:3:momenta:R:3:forces:R:3 pbc="F F F" energy=-8306.733623902035
O       1.71405326       1.44885283      -1.67939914      -1.10696683      -0.26351608      -0.88165441      -0.23122685      -1.17006573       0.45775396 
H       1.74816176       1.48562240      -2.63704667      -0.12143812       0.18894914      -0.01041775       0.02013497       0.25444851      -0.26544680 
H       1.48104697       0.49568704      -1.55423169       0.22038465      -0.37525985      -0.16261707       0.09188684       0.75914131      -0.28910416 
O       0.52506932      -0.13163787       0.83797142       0.92942569       0.15975484      -0.71446862       0.61089010      -0.39166430       0.48518345 
H       1.37856937      -0.34055958       1.28262512      -0.13170263      -0.10690873       0.00001137      -0.88347891       0.47135512      -0.45661355 
H       0.63989433       0.70482308       0.37264482      -0.05322725      -0.05776354       0.17652067       0.42656208       0.22163503       0.13315495 
O       0.34742531      -1.31910063      -1.65553148       0.30831713      -0.27359790       0.81121969       0.76535329      -0.68452700      -2.75613621 
H       0.45447195      -1.22164311      -0.74804265      -0.01633324       0.32205423       0.00340053       0.15362458       0.15893868       2.81561967 
H      -0.57011932      -1.14491816      -1.82375184       0.15797969      -0.01474704      -0.11516231      -0.68481330       0.33059420      -0.29848392 
O      -1.67919783       0.64696345      -1.40900919       0.00859699       0.31102012       0.66078048       0.18765851      -1.24461930       1.12893034 
H      -1.35062159       0.38587920      -0.49550773      -0.15828446       0.20855575       0.10485045      -0.75942053       1.35665634      -1.66094093 
H      -1.71561180       1.59386698      -1.57702526      -0.03675163      -0.09854092       0.12753697       0.30282922      -0.06189285       0.70608322 
12
Properties=species:S:1:pos:R:3:momenta:R:3:forces:R:3 pbc="F F F" energy=-8306.759932454925
O       1.50836962       1.34307435      -1.72496827      -0.38126493       0.35820846       0.27261917       0.69965991      -1.27681117       0.41133014 
H       1.17928471       2.18567749      -1.99545515      -0.14888249       0.11252025       0.22251594      -0.21268881       0.66379384      -0.72078368 
H       1.73756259       0.77730104      -2.48883945      -0.07751906      -0.00127860       0.11514150      -0.41109441       0.70765363       0.53386867 
O       0.72263790       0.08386912       0.83216514       0.97722555       1.04910690       0.17375488      -1.22026364       0.72855233      -0.11236234 
H       1.18404197      -0.65386029       1.19785758      -0.07547271       0.01659579       0.01021064       0.82680852      -0.56387947       0.23538969 
H       1.21405205       0.46373576       0.09268989       0.11240938       0.00149275      -0.20204289       0.33915373      -0.09827417      -0.18730825 
O       0.45540564      -1.39303631      -1.60930124       0.04769524      -0.33686975      -0.76433001      -0.00601083      -0.41353519      -0.30301616 
H       0.20411793      -1.23276982      -0.68459819      -0.04193101      -0.15594454       0.17438745      -0.00391823       0.23309229      -0.58910757 
H      -0.17219110      -0.92848932      -2.18688689      -0.12776204      -0.07311869      -0.04271561       0.09755428      -0.09561261       0.62690721 
O      -1.79275145       0.60135217      -1.36868445      -0.39376113      -0.83054195      -0.30332381      -0.45291919      -0.67974585      -0.90816289 
H      -1.37261166       0.06428282      -0.71287440      -0.02073303       0.05681233      -0.05153968       0.36308095      -0.81888772       0.65655082 
H      -1.69120310       1.43871918      -0.96060030       0.12999623      -0.19698295       0.39532243      -0.01936228       1.61365410       0.35669437 
12
Properties=species:S:1:pos:R:3:momenta:R:3:forces:R:3 pbc="F F F" energy=-8306.811171497013
O       1.36722596       1.44227741      -1.54931999      -1.02159059      -0.19583722       0.17604822       0.18590457       2.71504083       0.55192202 
H       0.81956555       1.92146643      -2.18119457       0.01097748      -0.40341061      -0.12192146       0.18979772      -0.54272238      -0.17829614 
H       1.32924656       0.52194540      -1.69003233      -0.09422197      -0.05573300       0.26988611      -0.46284712      -2.07101071      -0.79345543 
O       0.92548416       0.37962130       0.86125823       0.19342743       0.55248418       0.38410633      -0.12556156       0.30645712       0.08250395 
H       1.87922407       0.21785855       0.87490805       0.04422381       0.28340202       0.10435045      -0.27049650       0.28232971      -0.05998848 
H       0.80388130       1.15316076       0.26558133      -0.00188998       0.18299296       0.14161580       0.50715928      -0.81913808       0.36889938 
O       0.48667468      -1.48634226      -1.81043499       0.36737132       0.43564298      -0.54302204       0.49768851       0.22600463      -1.51327170 
H       0.85264517      -1.84236571      -1.00782788       0.15869689       0.05818110      -0.22272572      -0.50356596       0.19073663       0.73760342 
H      -0.32451717      -0.97436224      -1.69590088       0.19004397      -0.13161131       0.20410194      -0.04587876      -0.25319190       0.84903093 
O      -1.80344359       0.27980025      -1.37087606       0.08849645      -0.81949524       0.01562410      -0.06798010       2.01663425       0.46633362 
H      -2.75766080       0.19739517      -1.21743106      -0.15535713       0.05441958      -0.32189736       0.27954812      -0.16751677      -0.07973332 
H      -1.62527338       1.23539321      -1.10928449       0.21982233       0.03896458      -0.08616639      -0.18376821      -1.88362334      -0.43154825 
12
Properties=species:S:1:pos:R:3:momenta:R:3:forces:R:3 pbc="F F F" energy=-8306.948444488682
O       1.11579144       1.27623440      -1.71070725      -0.27315769      -0.06389321      -0.34679329      -0.02027806       1.70696030      -0.39117509 
H       1.36167875       1.34935809      -2.64733992       0.28718239      -0.00085457      -0.20083693      -0.11773710      -0.17758964       0.57064927 
H       1.19604970       0.35718857      -1.47570038      -0.11788872      -0.01167984      -0.24754439       0.08237029      -1.16613166      -0.12898190 
O       1.10293122       0.59463893       1.08861067       0.25480179       0.86853575       1.14161253      -1.01827812      -0.74557324      -1.24825008 
H       1.57870358       0.81575613       1.86531881      -0.03045328       0.21174967       0.14135963       0.66978523       0.70637951       0.88485197 
H       1.04189822       1.34914798       0.48790410       0.08428056      -0.02784264      -0.08868524       0.37575240       0.06551976       0.30345189 
O       0.58172713      -1.27689386      -1.72846001       0.15687237       0.30869336      -0.08950760       0.48611206      -1.35118534       0.56558833 
H       0.75413495      -2.05380414      -1.15951976      -0.14309900      -0.05238585       0.08072035       0.11641000       0.59951067      -0.38800297 
H      -0.37755752      -1.24156436      -1.74264391       0.11725410      -0.21572270      -0.12429477      -0.60814314       0.29645063      -0.19401968 
O      -1.90377013       0.06657342      -1.50936420      -0.12713944      -0.69729778      -0.35880053       0.88150483      -1.90114963       2.22821554 
H      -2.15388145       0.63696680      -2.18058195       0.09692214      -0.09358417       0.10238643      -0.73184466       1.80891978      -2.08843725 
H      -1.16587353       0.50008745      -1.05864161      -0.30557523      -0.22571803      -0.00961619      -0.11565373       0.15788885      -0.11389003 
12
Properties=species:S:1:pos:R:3:momenta:R:3:forces:R:3 pbc="F F F" energy=-8306.809255370992
O       1.06905347       1.38819504      -1.89148000       0.16947151       0.31986828      -1.06720240       1.24290162       0.17181733      -0.28986136 
H       1.97673000       1.38388544      -2.27019073      -0.26760381       0.09322387       0.25178192      -0.89048888       0.26259685       0.29761033 
H       0.91497776       0.43637652      -1.80071207       0.12174607       0.14917601       0.07900238      -0.25246477      -0.28300325      -0.10544769 
O       1.22387452       0.86255430       1.34391125       0.46882780       0.69746459       0.42248886       0.04791675       1.14411903       0.49371857 
H       1.46557608       1.76743379       1.04207866      -0.18660215      -0.07672705      -0.27169258      -0.29475736      -1.07690437       0.06956554 
H       1.37407695       0.29814552       0.59351440      -0.05686283       0.04804622       0.26664357       0.20839556      -0.03218801      -0.61466829 
O       0.60405456      -1.35658520      -1.76338199      -0.62452127      -0.48074419      -0.08945372       2.18067620      -0.42299935       1.35095929 
H       0.49154317      -1.53988806      -0.81687884       0.01406323       0.14731640       0.03125694       0.33432902      -0.19171509      -0.24366798 
H      -0.28454466      -1.25934826      -2.00525672       0.06017912       0.07003108      -0.15316393      -2.52900027       0.42418308      -0.94933901 
O      -1.96414769      -0.23105436      -1.53684165       0.31364444      -0.99565307       0.35900552      -0.39225825       0.41553457      -0.43032278 
H      -2.32067472       0.41300722      -2.19663990      -0.02293528      -0.05413814      -0.10291364       0.48075953      -0.55700627       1.19822876 
H      -1.95638832       0.17294130      -0.64962153       0.01059315       0.08213601       0.27424708      -0.13600916       0.14556547      -0.77677539 
12
Properties=species:S:1:pos:R:3:momenta:R:3:forces:R:3 pbc="F F F" energy=-8306.789012265383
O       1.09548027       1.44967554      -1.94931070       0.08401708      -0.47170532      -0.06115877      -1.83461079       0.48426796       1.17696293 
H       1.88172585       1.54017184      -2.43246614       0.05356791       0.19750626      -0.16045566       1.68298548       0.17675400      -1.03704517 
H       0.87255998       0.52081887      -1.97964044      -0.04218176       0.17709634       0.26503584       0.27954526      -0.73963417       0.01769198 
O       1.29442584       0.96460058       1.30079933      -0.28888610       0.42280018      -0.78071155      -0.18824569      -0.01138598       0.33502161
[truncated: 1,568,767 more chars]
