# Supplementary material for: Pure non-local machine-learned density functional theory for electron correlation
Source: Nat Commun. 2021 Jan 12;12:344. doi: 10.1038/s41467-020-20471-y (PMC7804195; doi:10.1038/s41467-020-20471-y)
Supplement: Supplementary file 4 — Supplementary Data 1 [file 41467_2020_20471_MOESM4_ESM.zip › SI/h2o_3_mp2.xyz]

9
Properties=species:S:1:pos:R:3:momenta:R:3:forces:R:3 energy=-6230.190398562666 pbc="F F F"
O       0.61277000       0.81521000       0.11697000      -0.27387337       0.66996731       0.80919385      -0.68729853       0.89877769       0.36796666 
H       0.19325000       1.52765000      -0.40301000       0.24551531       0.35020974       0.14763731       0.29458796      -0.47103141       0.02166275 
H       0.34901000       1.03721000       1.02686000       0.15175642      -0.18070329       0.07597998       0.27325696      -0.29307507      -0.27597683 
O      -0.67149000      -0.57027000      -2.20794000      -0.48167035      -0.50668853      -0.00659223       0.68584481      -0.11193705       0.32330329 
H       0.24578000      -0.80728000      -2.46465000      -0.10630081      -0.27420493      -0.36788390      -0.62906321       0.15067882      -0.02868457 
H      -0.56267000      -0.52696000      -1.24260000      -0.16634820       0.23083564      -0.29288778      -0.25288819      -0.06530105      -0.38840691 
O       2.04858000      -0.73481000      -1.64025000       1.04889704      -0.15227850      -0.39313264       0.46487242       0.48934446       0.75440079 
H       3.00463000      -0.60677000      -1.53604000       0.02290161       0.03917882       0.24452778      -0.30448610      -0.20218348      -0.27811971 
H       1.68954000      -0.21152000      -0.88749000      -0.44087764      -0.17631627      -0.21684237       0.15517388      -0.39527291      -0.49614547 
9
Properties=species:S:1:pos:R:3:momenta:R:3:forces:R:3 energy=-6229.728591780362 pbc="F F F"
O       0.63522492       1.05171024       0.30304474       0.24713348       0.20999771       0.40578269      -0.41698020      -0.08044007      -3.78602848 
H       0.70880320       1.99540309       0.24805445      -0.08243992       0.09142764       0.07916151       0.12108275       0.52237873       0.69369760 
H       0.71944792       0.68613381       1.13477942      -0.12352565       0.15488075       0.03031187       0.31449968      -0.52360386       2.88011323 
O      -0.94960990      -0.72624887      -2.29166760      -0.89208001      -0.88126529      -0.07310385      -0.85786725      -1.83089272      -1.61551079 
H      -0.24256784      -1.09517695      -2.85586016      -0.12038333       0.13361276       0.10348893      -0.21189876       0.70295759       0.85213477 
H      -0.64765421      -0.04567849      -1.73343650      -0.03904933       0.30798421       0.05298158       1.09430630       1.14652014       0.86840390 
O       2.27008038      -0.82354303      -1.71037295       0.92685412       0.01555157      -0.28064764      -0.74624584      -0.45272965      -0.57755010 
H       3.22923763      -0.80807266      -1.58023638       0.05368254      -0.15162072      -0.20202359      -0.79501120       0.77020541       0.55332725 
H       1.69453463      -0.18994320      -1.23169402       0.02980810       0.11943136      -0.11595151       1.49811451      -0.25439558       0.13141263 
9
Properties=species:S:1:pos:R:3:momenta:R:3:forces:R:3 energy=-6229.924028960731 pbc="F F F"
O       0.66256890       1.08760055       0.29039764       0.02494051       0.16355528      -0.39908994      -0.40318813      -0.59960263       1.32687486 
H      -0.04369400       1.74783003       0.32769398      -0.12025157       0.05805598      -0.00870919       0.16810895      -0.01492816      -0.17664453 
H       0.53803585       0.61329147       1.15540830      -0.07870927      -0.01439584      -0.11205067       0.29542040       0.52903459      -1.25725765 
O      -1.10828195      -0.73311894      -2.35389381      -0.29786021       0.06837576      -0.18217011      -1.74806863       2.09134803      -0.50996994 
H      -0.30508926      -1.03653647      -1.99597470      -0.18131166       0.08282808      -0.16046367       1.76759925      -0.64641113       0.70521328 
H      -1.08580117       0.24955408      -2.21896225       0.18887568      -0.16341492      -0.21900812       0.04088519      -1.48299862      -0.19734730 
O       2.47030893      -0.84712016      -1.68562960       0.04156467      -0.26159880       0.61214719      -0.96334907      -0.20780516      -0.79668195 
H       3.29665240      -0.96494014      -1.24139627       0.13193222       0.16897856       0.26777949       0.58960141       0.14151627       0.57331094 
H       1.96810745      -0.15292652      -1.24949841       0.29081964      -0.10238411       0.20156503       0.25299063       0.18984681       0.33250229 
9
Properties=species:S:1:pos:R:3:momenta:R:3:forces:R:3 energy=-6229.94724778221 pbc="F F F"
O       0.63112655       0.92626490       0.12926676       0.19538445      -1.36436209      -1.12784015       1.52812898       0.95646505      -0.41672297 
H      -0.18129777       1.35611161      -0.07182541       0.11575956      -0.20471243      -0.22539159      -1.05356769       0.48300893      -0.24908671 
H       0.39529828       0.10358076       0.50615839      -0.11490755      -0.17254590      -0.13700105      -0.41043588      -1.43777651       0.55823851 
O      -1.25051909      -0.64165205      -2.41358717      -1.10084595       0.35681356       0.04682039      -0.28241854      -1.24268554       0.16314255 
H      -0.74364234      -1.42912785      -2.69270863      -0.17221934      -0.09553550      -0.16001823      -0.26306089       0.70504188       0.21265035 
H      -0.75407516       0.10625851      -2.71409793       0.09664065       0.08772897      -0.00812288       0.59183639       0.54825144      -0.32066966 
O       2.63209660      -0.73460042      -1.32504229       0.97733243       1.40738071       1.69200955       2.47566227      -0.63807452      -0.39184731 
H       3.58738540      -0.45734704      -1.32943811       0.05876783       0.11053803      -0.17713502      -1.17237324      -0.86494864      -0.08567933 
H       2.25329024       0.09983923      -1.13914031      -0.05591208      -0.12530535       0.09667899      -1.41377138       1.49071792       0.52997457 
9
Properties=species:S:1:pos:R:3:momenta:R:3:forces:R:3 energy=-6229.791592152834 pbc="F F F"
O       0.52407673       0.50922712      -0.07799298      -0.59122554      -0.97259817      -0.26258824      -0.19514346      -1.63170771       0.56662274 
H       0.24921373       0.00550401      -0.88475616      -0.07824259      -0.31231435      -0.01122676      -0.19081343       0.37248456       1.08932249 
H       0.47709692      -0.14845145       0.68127819      -0.17843253       0.09557676       0.09314793      -0.13561642       1.14589504      -1.51529561 
O      -1.35112214      -0.57467533      -2.38832573       0.36313861      -0.13442945       0.02566465       2.81257172       1.76815878      -1.33457220 
H      -2.00278106      -1.04042696      -2.87690447      -0.17353762       0.19099906       0.30079449      -1.08637177      -0.81411653      -0.63306075 
H      -0.74192690      -0.20999192      -3.13247837      -0.03235586      -0.09692410      -0.16367146      -1.59552918      -0.91802817       1.94449795 
O       2.90719024      -0.33069797      -1.08263052       0.78975810       1.33195233       0.20935562       0.96112144      -2.55210906      -0.16813856 
H       3.35642457       0.33311085      -1.55863351       0.10271909      -0.02328645      -0.16641893       0.38037675       1.37008397      -0.52339555 
H       2.14850972      -0.01500121      -0.62844161      -0.20182166      -0.07897563      -0.02505732      -0.95059565       1.25933912       0.57401949 
9
Properties=species:S:1:pos:R:3:momenta:R:3:forces:R:3 energy=-6229.952275907235 pbc="F F F"
O       0.36727119       0.33069981      -0.26193291      -0.25187607      -0.03674122      -0.32124444       0.03879523       0.53503448      -0.41104160 
H      -0.33676501       0.29105406      -0.94562875       0.24837619      -0.11212084      -0.17517057       0.59439766      -0.55000680       0.65662566 
H       0.04074190      -0.11060147       0.52129132      -0.13984269      -0.35501338      -0.03111797      -0.34357878      -0.13300789       0.06392897 
O      -1.32506445      -0.70138059      -2.17375522      -0.08387596      -0.19552065       0.77306640      -2.42312656       1.43120262       2.19559423 
H      -2.07589520      -0.03953338      -2.20453612      -0.01318623       0.30431783      -0.16784772       1.14638489      -1.26814191      -0.11965332 
H      -0.97630156      -0.70679209      -3.02857712      -0.05513467       0.03953092       0.34986428       0.95724811      -0.06610382      -2.28838339 
O       3.13814312      -0.08294189      -1.15009316       0.92466284       0.36057311      -0.90162136      -0.11703755       0.68126100      -0.43725292 
H       2.83610584       0.74544589      -1.59331291      -0.38163099       0.00600595       0.32519011       0.15364505      -1.09610589       0.77688275 
H       2.40819442      -0.34256150      -0.56457300      -0.24749242      -0.01103173       0.14888127      -0.00672804       0.46586822      -0.43670038 
9
Properties=species:S:1:pos:R:3:momenta:R:3:forces:R:3 energy=-6230.059932767323 pbc="F F F"
O       0.39811048       0.23292186      -0.24051267      -0.16441260      -0.55717774       0.31574081       0.84060660      -0.07625014      -1.41527750 
H      -0.33644393      -0.18971167      -0.68985483      -0.01461932       0.30089520       0.26057552      -0.17335491      -0.33535278      -0.73077973 
H       0.06683707       0.33476733       0.61923580       0.05527152       0.27531083      -0.14237698      -0.44667172       0.37704627       2.10952978 
O      -1.54140456      -0.72207022      -2.07433432      -0.89501817      -0.24817817      -0.09048326      -0.37221089       0.48893292      -1.01081177 
H      -2.05145003       0.10127416      -2.24315457       0.17702762      -0.30242642       0.00584653       0.45638939      -0.79588623       0.07211813 
H      -1.29414340      -1.04402322      -2.97131954      -0.11195677      -0.12150958      -0.21964699      -0.19235285       0.32799118       0.94821997 
O       3.32832042       0.06212423      -1.29887925       0.44091627       0.67848870       0.00857254      -1.11663096      -1.12822097       0.97652086 
H       2.68293741       0.77059545      -1.31433886       0.16758758      -0.07839099      -0.05650882      -0.04582122       0.66630676      -0.26403957 
H       2.75411812      -0.55806324      -0.77236188       0.34520387       0.05298817      -0.08171934       1.05004655       0.47543299      -0.68548016 
9
Properties=species:S:1:pos:R:3:momenta:R:3:forces:R:3 energy=-6229.771479114736 pbc="F F F"
O       0.25909511       0.26821447      -0.25470293      -0.69376168       0.44258522      -0.37934327       0.52043470       1.91359475       0.90761367 
H      -0.39880990      -0.31750941      -0.58745380      -0.07595948      -0.20819308      -0.21321250      -1.10124416      -0.66661567      -0.61957628 
H      -0.23683396       1.09039463      -0.01858068      -0.04216719       0.10611823      -0.16006375       0.64423592      -1.14314165      -0.29481291 
O      -1.59627783      -0.91142514      -2.15054501       0.51224008      -0.48828573       0.00047953       0.36987836      -1.18775626       1.67034116 
H      -1.92101513      -0.29932367      -2.77403958      -0.01366583       0.01441082      -0.27789508      -0.37084350       0.96623424      -1.32285651 
H      -0.95400480      -1.48932704      -2.56677781      -0.07543178      -0.07243174       0.19342505      -0.02850332       0.09837248      -0.37787878 
O       3.47859601       0.21877281      -1.15392115       0.26857517       0.06893619       0.91163437       3.19456156       1.55703391      -1.10637036 
H       2.94104602       0.87264693      -1.57581099       0.12379058       0.20020354      -0.23503907      -1.16695072      -0.22246737       0.20705494 
H       3.08370032      -0.48309179      -0.71506323      -0.00361987      -0.06334346       0.16001471      -2.06156884      -1.31525444       0.93648507 
9
Properties=species:S:1:pos:R:3:momenta:R:3:forces:R:3 energy=-6229.903532871681 pbc="F F F"
O       0.17898971       0.29830276      -0.39147992      -0.25672807       0.00708357      -0.34087354      -0.21612866      -1.53955756      -0.57973279 
H      -0.53234052      -0.31137901      -0.77264003      -0.02558404       0.03863210      -0.20980937       1.04176332       1.92912893       0.63026830 
H      -0.17424201       1.12699167      -0.07052946       0.02596639      -0.04807052       0.04145164      -0.67468659      -0.09958366      -0.11099740 
O      -1.59274964      -0.96381210      -2.29531055       0.07349262      -0.16677007      -1.03584324       0.12150610      -0.24813125      -0.26543567 
H      -1.39287097      -0.70737704      -3.21889993       0.11821816       0.05241883       0.16342758      -0.02120721      -0.43024468       0.80913298 
H      -1.32741300      -1.89262939      -2.17354814      -0.09295298      -0.12880897       0.09955146      -0.15078683       0.45592035      -0.47602432 
O       3.55556621       0.25395562      -0.88150310       0.58960281       0.19587735       1.23819037      -1.56061479       0.68345493       0.90638772 
H       3.05312470       0.47019531      -1.68768241      -0.18526567      -0.10786881       0.31699780       0.26678041      -0.17492140       0.40640972 
H       2.88158671       0.48349068      -0.16960217      -0.24674921       0.15750651      -0.27309271       1.19337426      -0.57606567      -1.32000854 
9
Properties=species:S:1:pos:R:3:momenta:R:3:forces:R:3 energy=-6230.037094302136 pbc="F F F"
O       0.27451115       0.24644653      -0.50269985       0.78673188      -0.39067998      -0.42059270      -0.43454454      -0.60793091      -1.25494371 
H      -0.33303828      -0.17881241      -1.17282800       0.08688978      -0.09860518       0.12261352       0.76991901       0.61329918       0.75915095 
H      -0.21846724       0.20756393       0.31222847       0.03488761      -0.22568039       0.14543335      -0.16580982       0.02897421       0.46356184 
O      -1.52844065      -0.81569418      -2.47629620       0.24550032       0.66314991      -0.36887160       0.90279228       1.22328213       0.82088570 
H      -1.21858152      -1.04035419      -3.34362674      -0.11602573      -0.13673397      -0.18937582      -0.15789807      -0.48117785      -0.61120248 
H      -2.27080525      -1.32871584      -2.20488230      -0.19237240       0.33953819      -0.18600623      -0.75704524      -0.77952151      -0.20680830 
O       3.43748462       0.25490772      -0.58230140      -1.23384487      -0.20039491       1.05524739      -0.41569812       0.74460725       0.73025010 
H       3.40483354      -0.38825424      -1.25781965       0.20993973      -0.13311202       0.08455138       0.81525713      -1.40164150      -1.39816376 
H       2.48126520       0.35488521      -0.53701648       0.17829368       0.18251835      -0.24299928      -0.55697264       0.66010900       0.69726966 
9
Properties=species:S:1:pos:R:3:momenta:R:3:forces:R:3 energy=-6230.005689355887 pbc="F F F"
O       0.54785160       0.11858832      -0.61920805       0.15528218      -1.08006787      -0.28283248      -0.91362346      -0.62002188       1.47466942 
H      -0.25310555      -0.08602838      -1.10962468       0.32765508       0.10926978      -0.13827821      -0.16969813       0.00709475      -0.83462166 
H       0.34049275      -0.31660977       0.23842737       0.08615406       0.02277491      -0.17246366       0.44616864       0.47686237      -0.63266109 
O      -1.52260874      -0.70351255      -2.55800335      -0.63502256       0.35835240       0.31962328      -1.12812913       1.39029777       0.80990406 
H      -1.34628833      -1.05835336      -3.41314546       0.18369525       0.11169868       0.17827662       0.41733168      -0.56937590      -1.01212106 
H      -2.18465664       0.00233801      -2.74633837       0.09699623       0.31345453      -0.09056970       0.67362927      -0.73832310       0.30992070 
O       3.13798721       0.22529379      -0.37827953      -0.10781758      -0.24992701      -0.11533236       1.62198910       0.29952953       0.53971321 
H       3.41710891      -0.57538413      -0.83680790       0.10640238       0.13475452      -0.01226607      -0.71238952       0.26258820       0.03455578 
H       2.19425491       0.37920223      -0.42861699      -0.21334504       0.27969006       0.31384258      -0.23527845      -0.50865175      -0.68935936 
9
Properties=species:S:1:pos:R:3:momenta:R:3:forces:R:3 energy=-6230.002864048071 pbc="F F F"
O       0.44377497       0.02948881      -0.72543402      -0.31007551      -0.55186924      -0.43047830       0.66657672       1.54899128      -0.69800199 
H      -0.32431999      -0.32074178      -1.16974022      -0.19386842       0.09445844       0.22756983      -0.41224629      -0.80772318       0.06618817 
H       0.67688920      -0.44138922       0.05549561       0.32594133       0.15972592      -0.05790473      -0.22561981      -0.93320137       0.71387915 
O      -1.67787565      -0.74402772      -2.50674259       0.25085507      -0.15961639       0.31462948      -0.25383270       0.24236496       0.92153274 
H      -1.28790481      -1.00000299      -3.34311037      -0.27300135      -0.05710124      -0.31609605       0.07766734       0.43219998      -0.27689882 
H      -1.79572110       0.21957660      -2.44436937       0.03189049      -0.17728998       0.18538037       0.09288229      -0.51512203      -0.66611730 
O       3.32440480       0.29748245      -0.31348268       0.01020654       0.72529397       0.22533972      -0.28113331       0.30114233       1.32784432 
H       3.62684943       0.12610724      -1.19282167       0.09439040       0.09290482      -0.07780619      -0.10386930      -0.03808977      -0.84275486 
H       2.42949574       0.67308199      -0.35760800       0.06366145      -0.12650630      -0.07063414       0.43957506      -0.23056221      -0.54567141 
9
Properties=species:S:1:pos:R:3:momenta:R:3:forces:R:3 energy=-6230.002149131598 pbc="F F F"
O       0.47347311      -0.07961062      -0.81138326      -0.22899186       0.33567859      -0.00009814       0.13717057      -0.08851627      -0.09586859 
H       0.08671670      -0.87883283      -1.22581053       0.25109521      -0.40788902       0.06373470       0.27690497       0.57500033       0.72461883 
H       0.95806539      -0.31006342      -0.00013618       0.04885938      -0.06103813       0.08283066      -0.39093656      -0.33436080      -0.49393545 
O      -1.81010132      -0.64925253      -2.42196934      -0.16754436      -0.09377319      -0.29746726      -0.15176466       0.29413923       0.62864145 
H      -1.49644808      -1.07676803      -3.21810528       0.24484241       0.14509983       0.22452399       0.12173896       0.36943346      -0.40182546 
H      -1.58371045       0.30002958      -2.42231963      -0.03707430       0.14834927      -0.14553873       0.05692355      -0.78913132      -0.31117951 
O       3.33815682       0.30014554      -0.31793563      -0.17217085      -0.06623861      -0.08154735       0.97531059       0.56643385      -0.34823895 
H       4.15197052       0.75843014      -0.63765954       0.00808463       0.10091604       0.19795206      -1.04892495      -0.53883711       0.39646315 
H       2.61774155       0.64892245      -0.85878017       0.05289975      -0.10110479      -0.04438995       0.02357753      -0.05416139      -0.09867546 
9
Properties=species:S:1:pos:R:3:momenta:R:3:forces:R:3 energy=-6229.994548201019 pbc="F F F"
O       0.63441812      -0.25276228      -0.90721048       0.35609786      -1.02363940       0.07973690      -0.49931985      -0.61645139       1.95816773 
H      -0.29960443      -0.52377734      -0.76995334       0.00563062       0.13016776      -0.13630525       0.61365365       0.06577581      -0.47330335 
H       1.00445966      -0.44745369      -0.00010147       0.00019550      -0.06220085      -0.06619146      -0.26132160       0.37187161      -1.33378308 
O      -1.89562747      -0.37874512      -2.39075425       0.22873259       1.23093838       0.41330410      -0.75423099       0.21665599       0.90401115 
H      -1.46411572      -0.82311246      -3.10292341       0.08683617       0.01217570       0.00936375       0.54099275      -0.45312556      -0.77690508 
H      -1.32008995       0.34828774      -2.15624747       0.01102365      -0.06776832       0.01016694       0.20419792       0.36107373      -0.18665159 
O       3.30300112       0.17760377      -0.32498072      -0.80335197      -0.22711613      -0.46778269       0.71234860       0.56748330       0.50723451 
H       3.61703111       1.09986975      -0.27456898      -0.04355607       0.00016090       0.08116395      -0.28435959      -0.66493986      -0.09116611 
H       2.55759691       0.18765695      -0.92167158       0.15839164       0.00728195       0.07654375      -0.27196088       0.15165637      -0.50760418 
9
Properties=species:S:1:pos:R:3:momenta:R:3:forces:R:3 energy=-6229.999084508215 pbc="F F F"
O       0.58822391      -0.40596976      -0.77189040       0.04204021      -0.43921315       0.41212846      -0.33649659       0.99609549      -1.08728592 
H      -0.25037965      -0.84666071      -0.92365055       0.01999301       0.10105465       0.14674005      -0.22831878       0.08318746      -0.03671635 
H       1.07675532      -0.88659941      -0.13660909      -0.17034672      -0.09571251       0.16251976       0.66003373      -0.92868017       1.17695364 
O      -1.86783239      -0.27220782      -2.24602836      -0.32989508      -0.17091662       0.13360646      -0.23459129       1.08464582       1.09697637 
H      -1.76930360      -0.98136960      -2.84641316      -0.25772724      -0.19081128       0.07710979       0.11203659      -1.12981888      -1.18445844 
H      -1.64982173       0.52774574      -2.73733009       0.00124822       0.19582225       0.00019937       0.05823901      -0.11223970       0.06650012 
O       3.35513220       0.26333577      -0.54606483       0.88647998       0.34810085      -1.14833833       0.30220593      -2.21167950       0.29029962 
H       3.59778295       1.15032317      -0.46618323       0.03617353       0.10571243       0.00209680       0.58708112       2.18233983       0.22342395 
H       2.55485006       0.25804166      -1.05112402      -0.22796592       0.14596337       0.21393762      -0.92018973       0.03614965      -0.54569300 
9
Properties=species:S:1:pos:R:3:momenta:R:3:forces:R:3 energy=-6229.897739589992 pbc="F F F"
O       0.73001601      -0.63146990      -0.61145842       0.50005614      -1.01360114       0.32477622       0.51012454      -0.83102195       1.09474242 
H       0.02078498      -0.22726682      -1.08982566      -0.03877586      -0.01243018       0.01161989      -0.83253576       0.08606095      -0.32575210 
H       0.29911679      -1.21306005       0.05120886       0.02960367      -0.08005806       0.12125576       0.33676893       0.57890099      -0.71500374 
O      -2.03098405      -0.29353429      -2.14721045      -0.15649955       0.14939029       0.23794652      -0.26466349      -0.38833677      -0.32879992 
H      -2.45380484      -0.77010037      -2.90453252      -0.19885451       0.02476404      -0.15513038       0.91471737       0.94831226       0.77297482 
H      -1.40762846       0.38144823      -2.46121721      -0.09591961       0.20417613      -0.06499459      -0.65304020      -0.41067336      -0.54165067 
O       3.45971216       0.50819485      -0.83382693       0.13413999       1.05765908      -0.31297785      -1.23448179       0.05535656       0.29732903 
H       3.04410508       1.24521979      -0.31395519      -0.12128499      -0.21256735      -0.02913539       0.37445596      -1.33606948      -0.79142592 
H       2.73643368      -0.16353129      -0.99044213      -0.05246527      -0.11733282      -0.13336017       0.84865443       1.29747080       0.53758609 
9
Properties=species:S:1:pos:R:3:momenta:R:3:forces:R:3 energy=-6229.898541361997 pbc="F F F"
O       0.80144070      -0.84758825      -0.43087255       0.12769998      -0.80645146       0.77256319      -1.29536501       0.68939780      -2.87124558 
H       0.09522040      -1.08144840      -1.12571304       0.15054813      -0.05532360      -0.09597029       1.56265086       0.67418814       1.56258175 
H       0.71615468      -1.48976193       0.23880556       0.10061000      -0.09428018      -0.09658792      -0.24618841      -1.31381939       1.25228687 
O      -2.03536526      -0.13127313      -2.35539737      -0.29538937       0.41476797      -0.81568587      -0.05143549       0.69010841      -0.55775495 
H      -2.66199534      -0.42739821      -1.69418023       0.33228894       0.34897355       0.02282141      -0.28154488       0.08075477       0.11014035 
H      -2.42844294       0.67333751      -2.76151217      -0.18525073      -0.09064083       0.07097347       0.38625628      -0.86168939       0.51360738 
O       3.42781075       0.61561457      -0.88287090      -0.26337594       0.07708234       0.07338823       0.71944547      -0.61006175      -1.24776817 
H       3.04219739       0.90918540      -0.08374525       0.06998511       0.14524158       0.13949359      -0.65342063       0.63286868       1.33531612 
H       2.91809739      -0.18135072      -1.06590715      -0.03711612       0.06063063      -0.07099580      -0.14039819       0.01825272      -0.09716377 
9
Properties=species:S:1:pos:R:3:momenta:R:3:forces:R:3 energy=-6230.0054940358505 pbc="F F F"
O       0.85980928      -1.05296219      -0.22731270       0.00629583      -0.03991004       0.16371832       0.88326917      -1.34322590       1.79188993 
H       0.37563583      -0.91008253      -1.01325586       0.10901132       0.07393686       0.16467695      -1.10052202       0.10956403      -1.45978059 
H       0.72789580      -2.00429795       0.01568117      -0.01752811       0.04921631       0.09353494       0.15447670       1.35851435      -0.45780134 
O      -2.06843569       0.02904306      -2.42345053       0.20185044       0.21335049       0.20771915       0.20533082      -0.94475456      -0.21293734 
H      -2.13546394       0.83930608      -1.94131993      -0.09558427       0.36601619      -0.01088914      -0.09114876       0.83211374       0.45311502 
H      -2.17522143       0.26829125      -3.34497463      -0.02640047      -0.22600844      -0.21513159      -0.01942844       0.08149342      -0.18797573 
O       3.32880601       0.59047986      -0.96941806      -0.46120728      -0.18755147      -0.75044541       1.35540694       1.30831689      -0.01384843 
H       3.48956069       1.23593564      -0.25323956       0.15407590      -0.00006977      -0.08568837      -0.32159672      -0.68742354      -0.55396683 
H       2.56869711       0.08750756      -0.73223030       0.12948665      -0.24898013       0.43250513      -1.06578770      -0.71459843       0.64130530 
9
Properties=species:S:1:pos:R:3:momenta:R:3:forces:R:3 energy=-6229.8295132142075 pbc="F F F"
O       0.89877482      -0.77726169      -0.07455679       0.29680847       0.86869275       0.78339954       0.65857944       1.41822725      -1.60299527 
H       0.55727176      -0.33729640      -0.88925931      -0.17928013       0.15760374      -0.01109794       0.19374226      -0.55188697       0.84418348 
H       0.16541790      -1.25244913       0.25489358      -0.03860324       0.30914816       0.10428603      -1.26789436      -0.87759782       0.67477145 
O      -2.03960846       0.02406612      -2.53122025       0.14281623       0.58923201      -1.09506354       0.29856002       2.41214665       0.47778635 
H      -1.88291516       1.02834716      -2.60323803       0.04769530      -0.51043711      -0.14506284      -0.34411135      -2.47602360      -0.03966085 
H      -1.73803770      -0.35688090      -3.35498540      -0.08573072      -0.01699499       0.00820029       0.14004415       0.06312241      -0.39692862 
O       3.22903203       0.30669207      -1.00439375       0.04670277      -1.00197457       0.15702433      -2.38467626      -1.15548768      -1.09446826 
H       3.79191265       0.65945154      -0.36941118      -0.19207922      -0.43211201       0.13844533       1.74936457       1.06913567       1.67898767 
H       2.46506130      -0.01715636      -0.46622568      -0.03832945       0.03684202       0.05986879       0.95639154       0.09836408      -0.54167593 
9
Properties=species:S:1:pos:R:3:momenta:R:3:forces:R:3 energy=-6229.63071531245 pbc="F F F"
O       0.68412061      -0.45413491       0.12396751      -1.27916779       1.38170333       0.66282811      -1.03051922      -1.24923814       0.10598985 
H      -0.17535380      -0.72803711      -0.31413795      -0.00198854      -0.06668276       0.18315188       1.44734334       0.39803019       0.82515692 
H       0.84971516      -1.10650677       0.85200840       0.25776815      -0.15476319       0.05174851      -0.48428968       0.80110235      -1.03712104 
O      -1.89817992       0.02526836      -2.68476453       0.10983183      -0.27473386      -0.28221948      -2.24718044      -3.81189879       2.35620245 
H      -1.53348475       0.68639472      -3.15710105       0.09899034      -0.00113786      -0.02641764       1.98975438       3.57486614      -2.53471039 
H      -2.55721372      -0.38728825      -3.26334340      -0.13610380      -0.11303003       0.01715776       0.31223479       0.19704047       0.26475921 
O       3.33799780       0.08737856      -1.07419794       0.80395441      -1.06808609      -0.60842071       2.47812176      -0.42689982       2.78395702 
H       3.74709031      -0.14042862      -0.13784092       0.24233269       0.05266372       0.05604891      -1.38117989       0.76557227      -3.03939710 
H       2.46068982      -0.26692667      -1.01380119      -0.09561727       0.24406674      -0.05387734      -1.08428502      -0.24857466       0.27516308 
9
Properties=species:S:1:pos:R:3:momenta:R:3:forces:R:3 energy=-6229.655639343107 pbc="F F F"
O       0.54231811      -0.27183981       0.42571168      -0.30406783       0.24568477       0.19338380       2.37561185      -0.92983301       0.81050517 
H      -0.26408214       0.15218896       0.28506588       0.21384399       0.18547743       0.25770644      -2.08475526       1.01890868      -0.69469418 
H       0.90847993      -0.52441312      -0.42220225      -0.17829906       0.22132996       0.25262154      -0.39359911      -0.21859911      -0.23982320 
O      -1.81887517      -0.00353083      -2.81032058       0.31142859       0.23517693      -0.26564302       3.09696845       0.16687025      -1.10445126 
H      -1.17582225      -0.10084728      -3.60103580       0.14263743      -0.23757257      -0.18648697      -2.05955307       0.16260653       1.90305105 
H      -2.69527687      -0.18908050      -3.09419533      -0.01583669       0.01138599       0.00033257      -0.99191809      -0.32217892      -0.75526448 
O       3.35422888      -0.18358782      -1.14965454       0.27996603      -0.50648806      -0.25154125      -1.49832616      -1.51316744      -0.70143923 
H       4.14184195       0.29581860      -1.02654693      -0.47481982      -0.16624872      -0.24174399       1.23344753       1.15251139       0.43843675 
H       2.61064818       0.28803462      -0.77411477       0.02514737       0.01125426       0.24137087       0.32212387       0.48288163       0.34367937 
9
Properties=species:S:1:pos:R:3:momenta:R:3:forces:R:3 energy=-6229.868967871445 pbc="F F F"
O       0.63154591      -0.21339606       0.57449299       0.77250392       0.64305033       0.70794278       0.96306375       1.14577563       2.11657431 
H       0.21619158       0.55378094       1.02658832       0.01184748       0.32747190       0.17030826       0.38086712      -0.83775729      -0.59763801 
H       0.06171516      -0.44627150      -0.12109918      -0.29094526      -0.03676068      -0.15538844      -1.28886825      -0.34803152      -1.53622514 
O      -1.76862864       0.10124340      -2.96517538       0.39149680      -0.26014406      -0.86857018      -1.06957398      -0.01889803       0.28073638 
H      -1.06236942      -0.23385426      -3.49084480      -0.27460854       0.19818376       0.14213245       1.25847137      -0.22294058      -0.52407635 
H      -2.51604477      -0.35703405      -3.37349648       0.00991843      -0.02962030      -0.00081233      -0.14473901       0.23099407       0.30004146 
O       3.21526479      -0.30034115      -1.22355933      -0.81234845      -1.18134810      -0.15312071      -1.05682057      -0.99739673       0.57144203 
H       3.96194677       0.25682649      -1.05532688       0.22992350       0.28133073       0.44603257       0.57408421       0.42621564       0.37046718 
H       2.85625092      -0.58923430      -0.34943302      -0.03778787       0.05783641      -0.28852441       0.38351535       0.62203882      -0.98132187 
9
Properties=species:S:1:pos:R:3:momenta:R:3:forces:R:3 energy=-6229.680286452795 pbc="F F F"
O       0.73108596       0.04443217       0.70458822       0.17217365       1.71625334      -0.06046395       0.08650159      -0.89363914       0.08093463 
H       0.72691959       0.98105198       0.52582528      -0.01950542      -0.22627369      -0.14744163      -0.43901687       0.33964766      -0.27361447 
H      -0.02063643      -0.38085990       0.25850273       0.09023448      -0.05331283       0.10670575       0.28814383       0.61305867       0.12766355 
O      -1.75399354      -0.03319549      -3.11387422      -0.10716565      -0.38244085      -0.38364789       1.54996372      -1.11034756       0.63409961 
H      -1.21013185      -0.02870266      -3.90945894       0.24406033      -0.16627875      -0.24854613      -0.42504776       0.23214458       0.01789383 
H      -2.52747378       0.47610889      -3.23663392       0.02729082       0.20788077       0.00120955      -1.09428965       0.87925286      -0.60461389 
O       3.17167353      -0.50123829      -1.17021706      -0.32060041      -0.33100996       0.88807654       2.72841237       2.34861262       2.69025929 
H       3.14900374       0.05807404      -0.30376061      -0.03089434      -0.40425940      -0.04013735       0.22195225      -1.63176589      -2.33074100 
H       2.27969968      -0.69125352      -1.24945938      -0.05559347      -0.36055863      -0.11575490      -2.91661947      -0.77696381      -0.34188156 
9
Properties=species:S:1:pos:R:3:momenta:R:3:forces:R:3 energy=-6229.572957704608 pbc="F F F"
O       0.71062779       0.37323534       0.57861049      -0.47494140       0.00283460       0.09855539       0.23408400      -0.87331928       1.27098519 
H       0.60932392       0.93698430      -0.16792912       0.00557576       0.14386996      -0.37764385      -0.18003348       0.52974232      -1.10333770 
H       0.80566564      -0.52513913       0.23294453      -0.01000892       0.29433265       0.04258081      -0.29625407       0.39636161      -0.13561300 
O      -1.59685256      -0.11116862      -3.27695969       1.12267112      -0.29610417      -0.81018342      -0.35962577       0.81658682       1.51272869 
H      -1.41085690      -0.41170283      -4.14818196      -0.22174393       0.11775871       0.18405111       0.18113849      -0.05518492      -1.17957774 
H      -1.80768781       0.84004482      -3.30419703       0.07669012      -0.12227663      -0.03940070       0.19148996      -0.75431591      -0.31295314 
O       2.94973379      -0.66054458      -0.85425047      -0.43009125      -0.20149520       0.98116041       1.30960515      -3.53470195      -3.93820518 
H       2.68316456      -0.21061866      -0.11248814      -0.05559284       0.04059743      -0.35093679      -1.10076580       0.93341373       3.17808320 
H       2.87097151      -1.66781673      -0.84214451      -0.01255865       0.02048265       0.27181704       0.02036154       2.54141760       0.70788968 
9
Properties=species:S:1:pos:R:3:momenta:R:3:forces:R:3 energy=-6229.742037694755 pbc="F F F"
O       0.66903446       0.59714813       0.55025224      -0.28515111       1.25170847      -0.19512420      -1.21966758       2.14698243      -0.77584134 
H       0.06447124       1.29502874       0.13817237       0.01581685      -0.13609505       0.27114431       1.55612454      -0.98642529       0.87501600 
H       0.13982281      -0.15718218       0.33819092      -0.00703588      -0.29037858       0.02434179      -0.51391812      -1.27339676      -0.05663742 
O      -1.36602749      -0.25817702      -3.31945821       0.57868020      -0.24731199       0.25801298       0.01634392      -0.31025478       0.84787604 
H      -1.79375349      -0.68233680      -4.06028806      -0.16888251      -0.17023529      -0.14317135      -0.04240158       0.12150705      -0.38938668 
H      -1.04406431       0.59788347      -3.59140271       0.31625102      -0.24601066      -0.04030059       0.03160236       0.20097016      -0.41877661 
O       2.82696386      -0.75419966      -0.82196317      -0.18594483      -0.24387092      -0.32676602      -0.99535795       2.03563283      -1.71125274 
H       2.17254610      -0.38660535      -0.22937234      -0.33158383      -0.01944549       0.32689166      -0.38618644       0.77394257       0.03587666 
H       3.15667533      -1.43916868      -0.32512068       0.06785009       0.10163952      -0.17502858       1.55346086      -2.70895820       1.59312610 
9
Properties=species:S:1:pos:R:3:momenta:R:3:forces:R:3 energy=-6229.7027964486615 pbc="F F F"
O       0.55937005       0.71778654       0.51550160       0.06527340       0.04370815       0.21174424       2.03002721      -3.29984230       0.44510328 
H      -0.00680484       1.43402767       0.46643155      -0.16001834       0.00093449      -0.29035334      -2.24903219       1.79250522      -0.03268991 
H       0.09931733      -0.13188266       0.73312944       0.06000041       0.11228966      -0.18849936       0.28266695       1.62582459      -0.46528038 
O      -1.20623448      -0.33810324      -3.18399392       0.29288021      -0.60925317       0.66037842       0.00866105      -1.18111763      -0.33203481 
H      -1.61926540      -1.23620087      -3.10316170       0.22787335       0.13298782       0.32692159       0.72648026       1.22379171      -0.20334559 
H      -0.41108504      -0.46517791      -3.74446516       0.17937811      -0.16626090      -0.12558223      -0.73633697      -0.03473443       0.56699184 
O       2.71638117      -0.76944660      -0.98580839      -0.40932455       0.47943554      -0.37707343       0.10362325       1.13515855       0.46683879 
H       2.44285410       0.19385105      -0.95176198      -0.12604021       0.03368414      -0.35675132       0.36016251      -1.79169442       0.37002793 
H       3.15021006      -0.97118323      -0.12796707      -0.13002237      -0.02752572       0.13921543      -0.52625205       0.53010869      -0.81561113 
9
Properties=species:S:1:pos:R:3:momenta:R:3:forces:R:3 energy=-6229.935538290116 pbc="F F F"
O       0.51288372       0.79664199       0.60750778       0.12347208       0.03701167       0.63794448      -0.06027149       0.76388143      -0.74663765 
H      -0.00495470       0.98255455      -0.19557261      -0.19267419      -0.11233371       0.03806173       0.27768146       0.12833516       0.32796519 
H       0.26284206      -0.09613475       0.79863797      -0.21708608       0.00281818       0.04282958      -0.21291680      -0.92565702       0.40853941 
O      -1.07645923      -0.51685164      -3.07038230       0.15762158      -0.52025424      -0.13075884      -0.19191637       0.29969689       0.10275194 
H      -0.81834153      -1.08563075      -2.33355570       0.19219114      -0.19099847      -0.03038891       0.24193807      -0.07594562      -0.53526117 
H      -0.53927757      -0.72022734      -3.84732675      -0.13752009       0.06778554       0.14615776       0.01771089      -0.23619450       0.48032634 
O       2.62051393      -0.67049329      -1.12874228      -0.26257932       0.72377481      -0.24546270       0.19216713      -1.14936450       0.22039218 
H       2.54936088      -0.03407708      -1.82302176       0.27331424      -0.12133533       0.04272190      -0.06808880       0.73340854      -0.56902616 
H       2.40524058      -0.20813656      -0.32187664       0.06326063       0.11353155      -0.50110499      -0.19630408       0.46183963       0.31094992 
9
Properties=species:S:1:pos:R:3:momenta:R:3:forces:R:3 energy=-6229.903040214652 pbc="F F F"
O       0.59721844       0.74384232       0.62991470       0.37199475      -0.06275170      -0.14157109       0.11019363      -0.80889889       0.89105994 
H      -0.26160486       0.97332627       0.25851197       0.40242837      -0.00481898      -0.07227085      -0.08614637      -0.21580342       0.11201330 
H       0.45001733       0.03852567       1.31160065       0.44141293      -0.04076389      -0.04708571      -0.03078153       1.02684584      -1.02807013 
O      -0.95261771      -0.70550686      -3.00563943       0.53256700      -0.96874985       0.47951623      -1.04365324      -0.20392986       1.59441320 
H      -0.08602167      -1.05798683      -2.90113607      -0.14895696       0.28717609      -0.15916794       1.18253035      -0.42055267       0.23398693 
H      -0.98284970      -0.36654746      -3.87083743      -0.04309639       0.24196480      -0.17825676      -0.06490537       0.66770386      -1.72325000 
O       2.40624946      -0.49183915      -1.23022350      -1.38066222       0.42598423      -0.14882459       2.72478489      -0.91844961      -2.96631877 
H       2.92322755       0.23893867      -1.62724673      -0.26256352       0.30124409       0.09371393      -0.03322195      -0.91938595      -0.06132525 
H       1.90873349       0.00886685      -0.66613902       0.08687604      -0.17928478       0.17394678      -2.75880040       1.79247071       2.94749078 
9
Properties=species:S:1:pos:R:3:momenta:R:3:forces:R:3 energy=-6229.574722965125 pbc="F F F"
O       0.75334442       0.70157321       0.61970320       0.79225066       0.12334933       0.37192848       2.28111638       2.43467966      -1.19081435 
H       0.21906341       0.44444786      -0.10601394      -0.11677596      -0.05733606      -0.03172561      -1.22714987      -1.08020476      -0.10290210 
H       0.66264740       0.38540746       1.47749919      -0.17185553       0.10109948       0.13041273      -1.30119898      -1.31227878       1.73221349 
O      -0.90648070      -0.97726897      -2.89041354      -0.24783536      -0.62955864       0.47447965      -0.39811445       3.09919926      -0.88335613 
H       0.06323137      -0.93633519      -2.81882317       0.19710362      -0.16792281       0.00809609      -0.20182294      -0.04295534       0.06516439 
H      -1.14446401      -0.01127473      -3.20762422       0.05622088      -0.13697248      -0.00402725       0.71945739      -3.00805140       0.93902441 
O       2.18000511      -0.20058134      -1.39609922      -0.38675850       1.12082446      -0.97603252       0.11166183      -1.26597639       0.38001173 
H       2.31432394       0.74044726      -1.43901349      -0.12997820      -0.12951297      -0.18719469       0.14123995       0.55299567       0.25259860 
H       2.21733270      -0.42610943      -0.43527841       0.00762840      -0.22397030       0.21406311      -0.12518931       0.62259207      -1.19194005 
9
Properties=species:S:1:pos:R:3:momenta:R:3:forces:R:3 energy=-6229.920003962908 pbc="F F F"
O       0.79152201       0.81853456       0.73712623       0.14012795       0.31341978       0.35374886      -1.85574813      -0.82484729       0.40521459 
H       0.04898219       0.37908431       0.21633285      -0.18883256      -0.09073439       0.37953102       1.37218576       0.78534310       1.02631015 
H       0.45411966       0.83559043       1.67390511      -0.28610116      -0.04768518      -0.08535981       0.45123567      -0.02634822      -1.43381549 
O      -0.89069814      -1.20175411      -2.76838066       0.14744020      -0.40427884       0.06216746       1.39743254      -2.44137467       1.18040543 
H       0.08728170      -1.25691787      -2.82142296      -0.18985102       0.04423510       0.00146567      -0.82338220       0.30591588       0.06322166 
H      -1.14684560      -0.40451791      -3.14786047      -0.08493792      -0.22808760       0.11519267      -0.48375349       2.21614912      -1.12555337 
O       2.16876917      -0.08276088      -1.64031273       0.45311853       0.09596863      -0.52890471       0.17363936      -0.86216448       0.28630069 
H       1.90881987       0.84397109      -1.67153032       0.01365223       0.11004639      -0.01196532       0.13257804      -0.11689647       0.63420349 
H       2.30165753      -0.36405597      -0.70316544      -0.00461626       0.20711612      -0.28587585      -0.36418755       0.96422303      -1.03628715 
9
Properties=species:S:1:pos:R:3:momenta:R:3:forces:R:3 energy=-6229.841442168062 pbc="F F F"
O       0.69539846       0.74265613       0.70428666      -0.17047839      -1.16913547      -0.60604827      -0.11206458      -2.04418541      -0.75977295 
H       0.20293032      -0.08257149       0.89312292       0.36038261       0.19230253       0.09408884       0.55760991       0.01996225      -0.78295086 
H       0.29467309       1.21915391       1.39209785      -0.05740694       0.19643949      -0.19508606      -0.50141291       1.99278257       1.55562747 
O      -0.80776014      -1.23111606      -2.67134530       0.23069553       0.20555567       0.45404878      -2.09755688       0.88240909      -1.90452308 
H       0.04247238      -0.93257611      -2.39237242       0.07218617       0.17997693       0.20934393       1.21731913       0.60547551       0.09618607 
H      -1.12495713      -0.59887674      -3.40209663       0.03239645       0.11387245      -0.18375075       1.02094484      -1.45111506       1.83322626 
O       2.19565481       0.00658883      -1.72761191      -0.33362597       0.27720989      -0.04031857      -0.18714997       1.07724171      -1.73395022 
H       1.92934119       0.95231433      -1.74022721       0.03231528       0.16288615       0.10470480       0.25610151      -1.00785646       0.29209097 
H       2.09210722      -0.27207276      -0.83756815      -0.16646474      -0.15910764       0.16301730      -0.15379104      -0.07471420       1.40406635 
9
Properties=species:S:1:pos:R:3:momenta:R:3:forces:R:3 energy=-6229.967008302053 pbc="F F F"
O       0.70373489       0.59881569       0.71852036      -0.39433369       0.32631752       0.40270956       0.42643292       0.09941857      -0.82726615 
H       0.37346672       0.36327976       1.59018336      -0.03287613       0.06733336       0.30069790      -0.45941235       0.65074833      -0.19492555 
H       0.33959336       1.41366571       0.31530154       0.23707917      -0.07119031      -0.36781310      -0.06330907      -0.71908047       1.10937574 
O      -0.60033408      -1.09601261      -2.69337454       0.67027662       0.43112472      -1.01630190       0.26140795       0.58045724       0.77959415 
H       0.17321047      -0.50226264      -2.64018191       0.10496974       0.17224919      -0.20759291      -0.31871215      -0.51558637      -0.31888867 
H      -0.66602068      -1.36986910      -3.60099704      -0.05884129      -0.17605466       0.53164906       0.09912473      -0.09378869      -0.57179662 
O       1.92975795       0.04632209      -1.69018974      -0.28914362      -0.70741357       0.47170031      -2.53742987      -0.25566016      -0.25492764 
H       2.74724528       0.04117934      -1.24333883      -0.11059154      -0.30403647      -0.08400452       1.51774733      -0.00200961       0.84126554 
H       1.26480592      -0.15259524      -0.97824529      -0.12653927       0.26167021      -0.03104441       1.07415050       0.25550117      -0.56243080 
9
Properties=species:S:1:pos:R:3:momenta:R:3:forces:R:3 energy=-6229.941090939341 pbc="F F F"
O       0.61895475       0.63799984       0.81885108       0.31585675      -0.12338507       0.16535682       0.33129790      -1.10736745       0.20507796 
H       0.19446460       0.57251755       1.68865063       0.01958626      -0.05470781      -0.36288435       0.08418893       0.53076647      -0.60437668 
H       0.49205323       1.48494313       0.40234589      -0.13935793       0.01720608       0.22040549      -0.38065748       0.58819883       0.31383963 
O      -0.47889744      -0.89354750      -2.88286743       0.08549316       0.73594953      -0.50194726      -0.38460204       2.19777286      -0.84041227 
H      -0.00291708      -0.24692699      -2.32414974      -0.09081675       0.05423035       0.04053774      -0.02584122      -0.79252128      -0.52852284 
H      -0.43432176      -1.70698277      -2.43955531      -0.24196094      -0.17434882       0.40626038       0.17682789      -1.60761420       1.05384241 
O       1.89254360      -0.14260960      -1.68258505      -0.05944622      -0.53042035       0.17413572       0.36845145       0.28566813      -0.84337286 
H       2.35570417      -0.96954115      -1.81323205       0.05942776      -0.01621109      -0.10531534       0.17035367      -0.21621968      -0.30063401 
H       1.63617227      -0.17734651      -0.77685548       0.05121791       0.09168719      -0.03654919      -0.34001911       0.12131633       1.54455867 
9
Properties=species:S:1:pos:R:3:momenta:R:3:forces:R:3 energy=-6230.013694541784 pbc="F F F"
O       0.59680205       0.58078626       0.89676346       0.04099314       0.03097752       0.15426675       0.54978765      -1.19312297      -0.71690491 
H       0.07294165       0.18512202       1.58310621      -0.15800017       0.04043805       0.13708368      -0.36317032      -0.35363276       0.45729680 
H       0.46784836       1.50285162       0.98675111      -0.12009850       0.06053339       0.14447493      -0.18256117       1.58143282       0.15117448 
O      -0.49956082      -0.77386020      -3.01439070      -0.33897537      -0.44570013      -0.42226435      -2.27360480      -0.02897342       1.73220952 
H       0.40318863      -0.75396640      -2.69580396      -0.11545131       0.14061821       0.01363367       0.61372363       0.20039523       0.29328476 
H      -1.07594872      -0.73259130      -2.17198474       0.03730616       0.29545612      -0.15673439       1.57811650      -0.11225013      -2.12002653 
O       1.97139419      -0.22522234      -1.66739389       0.85775575      -0.44227541       0.24581445      -0.32895793       0.27343746      -0.28188991 
H       2.40125935      -1.04605786      -1.40180598       0.06442113       0.13921377       0.00794347      -0.23053011       0.26733507       0.43978107 
H       1.39992533       0.12095215      -0.95325985      -0.26795083       0.18073848      -0.12421821       0.63719654      -0.63462130       0.04507472 
9
Properties=species:S:1:pos:R:3:momenta:R:3:forces:R:3 energy=-6229.883009451188 pbc="F F F"
O       0.68166256       0.59378973       1.02079441       0.29246679       0.73701924       0.96460728       0.50963050      -0.04317521       1.03104675 
H       0.40406912      -0.05063893       1.71304550       0.10199222       0.02062846      -0.09949481       0.33745018       0.75464559      -0.73467894 
H       1.37356509       1.15493549       1.44637859       0.34033882      -0.08499314       0.09819574      -0.83537993      -0.69964344      -0.40776447 
O      -0.70245064      -0.87476268      -3.10062187      -0.18054856      -0.27163528      -0.45616003       1.60533207      -3.90683486       0.77556785 
H       0.27557178      -0.97344500      -2.99374751       0.07715368      -0.14702974       0.11389616      -1.17180390       0.63505331      -0.08791114 
H      -0.91133095      -0.00842847      -3.26624580       0.01053525      -0.07601129      -0.28918834      -0.36277264       3.33664944      -0.61806247 
O       2.00675563      -0.14989780      -1.66165390      -0.62953000       0.12449924      -0.43742328      -1.39741570       0.53685852       0.93448757 
H       2.55925091      -0.82286376      -1.22540422       0.00111495      -0.02251371       0.08456662      -0.67729407       0.54209867       0.12243114 
H       1.28019506       0.17633319      -1.01808790      -0.01352315      -0.27996379       0.02100067       1.99225348      -1.15565202      -1.01511629 
9
Properties=species:S:1:pos:R:3:momenta:R:3:forces:R:3 energy=-6230.068236830104 pbc="F F F"
O       0.73831713       0.72833513       1.09687040       0.44969047       0.47914018       0.08617539       0.89322673       1.24346440       0.22308516 
H       0.18874471      -0.01248333       1.29516809      -0.21928662      -0.07403146      -0.18732336      -0.61642756      -0.82975069       0.28387028 
H       0.93133872       1.16384393       1.94966730      -0.42565127       0.05067495      -0.11189275      -0.21510382      -0.40255313      -0.64510750 
O      -0.63377488      -0.94638073      -3.13299994       0.23734109      -0.12291379       0.71488309       0.26890281       0.61448973      -1.37708628 
H       0.10406855      -0.66014155      -2.56630730      -0.12116127       0.06783083      -0.31286975      -0.00153611      -0.12159434      -0.47468862 
H      -0.42643126      -0.60412952      -4.05001566       0.05331985      -0.19230960      -0.17051689      -0.20304914      -0.55893955       1.79508576 
O       1.86283182      -0.25548216      -1.65746948      -0.15847864      -0.31519013       0.44896237       1.18815200      -0.23701761      -0.58952155 
H       2.83121095      -0.13195437      -1.72634294       0.04270701       0.16530048      -0.25819211      -0.72250020      -0.36215429      -0.21144005 
H       1.64750566       0.39781046      -1.00622062       0.14151939      -0.05850147      -0.20922599      -0.59166471       0.65405549       0.99580279 
9
Properties=species:S:1:pos:R:3:momenta:R:3:forces:R:3 energy=-6230.00731779995 pbc="F F F"
O       0.81825877       0.62902807       1.07135270       0.54921054      -0.52032094      -0.45371134       0.04525207      -0.28734008      -0.47165039 
H       0.43621058       0.18973598       0.27741703      -0.07166808      -0.08079887      -0.04955089       0.00665322       0.71515644       0.99082230 
H       0.19110148       1.24622195       1.47572858      -0.19614072       0.28490846      -0.00546505      -0.05013560      -0.44067575      -0.51734937 
O      -0.56322437      -0.91181620      -3.07380505       0.30876068      -0.28951470       0.23231889      -1.99765506       0.66065124      -0.67651556 
H       0.14997270      -0.99737790      -2.48370125      -0.08915281       0.13251529       0.21516745       1.73942249      -0.30463681       1.12266395 
H      -0.34637639      -1.39505557      -3.86001519      -0.08058511      -0.06381070       0.01546916       0.28352224      -0.36564818      -0.45834130 
O       1.77190863      -0.15842303      -1.61300117      -0.68773127       0.61387009      -0.22606866      -1.54142663      -0.08917789      -1.56647625 
H       1.49520739       0.74684287      -1.82748210      -0.17945638       0.04496798       0.30217063       0.46181751      -0.30468358       0.33252511 
H       2.40484161      -0.15035172      -0.92632539       0.44676314      -0.12181662      -0.03033019       1.05254976       0.41635460       1.24432152 
9
Properties=species:S:1:pos:R:3:momenta:R:3:forces:R:3 energy=-6229.9895993170185 pbc="F F F"
O       0.90484073       0.68206188       0.95676817      -0.01713175       0.30939064       0.00290824      -0.36889465       0.86603794       1.75975601 
H       0.51416867       0.11975962       0.31539489      -0.05297952      -0.01575355       0.00701101      -0.61423559      -1.04080415      -1.05629271 
H       0.20484728       0.74655852       1.64779174       0.32944445      -0.12794614      -0.12548339       0.87249911       0.07864027      -0.68564913 
O      -0.72349800      -0.99442322      -2.99843180      -0.71344448      -0.25745297       0.04923519       0.81889540       0.69536358       0.08736318 
H       0.15950551      -0.53823092      -2.87245911       0.25701271      -0.02625010      -0.05171501      -1.23836718      -1.35308725      -0.03027140 
H      -0.62371649      -1.95708164      -2.93506338      -0.04800047      -0.06495974       0.12863581       0.46400844       0.62547595       0.03173528 
O       1.83307299      -0.05855355      -1.64279033       0.43907685       0.20691554      -0.30586372       0.46138167      -1.58379911      -0.85023330 
H       1.68766345       0.71766026      -1.12866658      -0.04675948       0.11793338       0.16360289       0.29888006       0.92558591       0.85005501 
H       2.58732255      -0.56439426      -1.27619918      -0.14721832      -0.14187705       0.13166897      -0.69416726       0.78658685      -0.10646293 
9
Properties=species:S:1:pos:R:3:momenta:R:3:forces:R:3 energy=-6230.001475409573 pbc="F F F"
O       1.02984295       0.74688142       0.84402841       0.54719892      -0.05291854      -0.38546873      -0.62613428      -0.64260648      -1.51232927 
H       0.22277481       0.34424657       0.41971192      -0.10956554       0.13841593      -0.05846902       1.08921437       0.66770012       1.14878271 
H       0.88554514       0.95254525       1.76077128       0.13121645       0.17802588      -0.01791583      -0.55506697       0.00536413       0.46266629 
O      -0.77587280      -1.09051816      -2.89731873       0.28685274       0.22196820       0.58586788       0.09782907       0.98179670      -0.10119652 
H       0.10985089      -0.71591183      -2.75108906      -0.20805123       0.02622085       0.10165090      -0.18663196      -0.06195394       0.10568337 
H      -0.67427172      -2.02008614      -2.75798554       0.26583466      -0.07410346       0.04087841       0.12085322      -0.86326544       0.10444183 
O       1.76047227      -0.03592888      -1.67374702      -0.80688472      -0.51570898      -0.41716041      -0.37442492       2.40192731       0.78847486 
H       1.74314669       0.79703158      -1.06509484      -0.23627712       0.09329090       0.07191495       0.18592556      -2.39864747      -1.40671992 
H       2.24232148      -0.69624905      -1.17963108       0.12967585      -0.01519078       0.07870187       0.24843592      -0.09031493       0.41019666 
9
Properties=species:S:1:pos:R:3:momenta:R:3:forces:R:3 energy=-6229.943575575026 pbc="F F F"
O       1.24929827       0.94433361       0.76345372       1.24623188       1.26404195      -0.15868497       3.01696086       0.87501239       0.87722224 
H       0.34097464       0.78341727       0.84064037      -0.00047618      -0.10671858       0.05375769      -2.12100914      -0.32891318       0.45075511 
H       1.59716600       1.27457394       1.63273577       0.03824443      -0.07300890       0.17067217      -0.85151424      -0.50356317      -1.25274608 
O      -0.78227823      -1.09824818      -2.75489230      -1.08949676      -0.20689024      -0.04600030      -0.75649300      -2.51384636      -0.76564615 
H       0.03714209      -0.70455114      -2.50232681       0.16980951      -0.09843501       0.06885158       1.11054289       0.69653353       0.53259534 
H      -0.47212539      -2.04243642      -2.86994371      -0.16917602      -0.15099739      -0.03631533      -0.82858298       1.53595836       0.09726643 
O       1.51469221      -0.27126657      -1.73825721       0.02947524      -0.07057701      -0.07134404       0.28870230       0.20070965      -0.54897662 
H       1.49741618       0.68386184      -1.61343807      -0.03330779      -0.54322666       0.00182832       0.13263540      -0.04323593       0.27248676 
H       2.04828779      -0.60927868      -1.01878995      -0.19130430      -0.01418816       0.01723489       0.00875791       0.08134471       0.33704297 
9
Properties=species:S:1:pos:R:3:momenta:R:3:forces:R:3 energy=-6229.959444742067 pbc="F F F"
O       1.55423091       1.20151713       0.78065232       0.71225079       0.25385142       0.44644125      -1.70576113      -0.99172022      -1.74475126 
H       0.66533905       0.83112765       0.50729530      -0.25413345       0.10923263      -0.15291184       1.40476043       0.65909078       0.09470140 
H       1.41351323       1.25241592       1.70723508       0.04042664       0.24402876      -0.00858840       0.19944600       0.26558594       1.60077269 
O      -1.14711012      -1.20834370      -2.69854650      -1.30074489      -0.53743685       0.32584032       1.53771441       2.59329319      -0.30350307 
H      -0.17883925      -1.04953566      -2.50949623       0.21434711       0.17929439       0.02620201      -1.43972968      -0.75209363      -0.07373018 
H      -1.39817309      -2.08257337      -2.51578929      -0.12543571      -0.06140043       0.14292935       0.00116329      -1.83556300       0.47322035 
O       1.63612951      -0.39646778      -1.80432500       0.63555012      -0.95807374      -0.65757123       0.03678733      -1.76296874       0.81198363 
H       1.61878310       0.52186583      -1.95353136      -0.06655854       0.51937795      -0.15724307      -0.00278265       1.97920723      -0.54877770 
H       1.95150503      -0.43510100      -0.88550479       0.14429794       0.25112587       0.03490161      -0.03159800      -0.15483155      -0.30991586 
9
Properties=species:S:1:pos:R:3:momenta:R:3:forces:R:3 energy=-6229.770761446022 pbc="F F F"
O       1.64656946       1.38104659       0.76524105      -0.18374858       1.05080775      -0.63152248       0.39026092      -0.29721209       1.46155078 
H       0.90360517       1.87717518       0.41546103       0.25633967      -0.00239488       0.15466386      -0.24197440       0.07429541       0.27595307 
H       1.57333450       1.36451663       1.76222507       0.03760794      -0.21977346      -0.08815363      -0.11223330       0.16459923      -1.85802701 
O      -1.43284558      -1.24870447      -2.50471425      -0.30216231      -0.26025689       0.55384477       1.49935068      -0.18311200      -0.23985901 
H      -0.47267958      -1.05032591      -2.75650211      -0.21860215      -0.17792965       0.16908002      -1.91823880      -0.80578548       0.96416732 
H      -1.45171215      -2.10325905      -2.01666555      -0.03758319       0.11895930       0.21859285       0.46469813       0.99312410      -0.60221790 
O       1.79478369      -0.60127575      -1.92857760       0.28830097      -0.62863369      -0.30323296       0.43711211       2.38429873      -2.24081413 
H       1.88330786       0.07638940      -2.71280148       0.35253591       0.15205273      -0.09936790      -0.21201669      -2.04981154       2.21897380 
H       2.18770949      -0.08446878      -1.20126999      -0.19268825      -0.03283120       0.02609547      -0.30695865      -0.28039636       0.02027307 
9
Properties=species:S:1:pos:R:3:momenta:R:3:forces:R:3 energy=-6229.945296669559 pbc="F F F"
O       1.72794689       1.62492705       0.55692383      -0.18965703       0.10145618      -0.78902434       0.36563496      -0.14508197      -1.87361265 
H       1.87694812       2.47031414       0.95324279       0.35734534       0.21886338       0.11111403      -0.00030435       0.52917606       0.63977213 
H       1.43687657       0.99838420       1.19197584      -0.05694345       0.09776096      -0.04244178      -0.36353045      -0.49607686       1.12697780 
O      -1.50570099      -1.35976456      -2.37696196       0.22423553       0.19386815       0.07262738      -0.77399514       1.11304140      -1.93120762 
H      -0.62056095      -1.12308359      -2.18510016       0.07099427       0.00579939       0.03564340       1.69783019       0.46527431       0.07781981 
H      -1.73310239      -1.92635816      -1.68883571      -0.00387419      -0.13074464      -0.03681236      -0.78407197      -1.59664578       1.81406300 
O       1.74022203      -0.70179558      -1.92563001       0.41557866      -0.23295227       0.66996768      -0.52470380      -0.98540606      -0.45678371 
H       2.64622633      -0.98032258      -2.07779996      -0.66247442      -0.22200170       0.21931827       0.03859517       0.21540556       0.10027466 
H       1.74791993       0.12841857      -1.47109159      -0.15520470      -0.03204946      -0.24039228       0.34454540       0.90031333       0.50269658 
9
Properties=species:S:1:pos:R:3:momenta:R:3:forces:R:3 energy=-6229.9609210741555 pbc="F F F"
O       1.84225257       1.73742566       0.24095732       0.82026460       0.70119734      -1.06105789      -0.14644351       1.28225290       1.39443775 
H       2.10331581       2.60709566       0.66902560      -0.12034547       0.03465732      -0.16131652      -0.30790168      -1.49572928      -0.96933020 
H       1.16492830       1.41821110       0.87075248      -0.14013219       0.14199361      -0.04496446       0.38345101       0.08678660      -0.49003669 
O      -1.35518320      -1.38284466      -2.25964564       0.30389052      -0.15297911       0.40820415       0.72565134       0.46825041       0.06533943 
H      -0.48102593      -0.89561393      -2.27688952       0.33222072       0.25908935       0.05755009      -1.16363738      -1.44814880       0.32591047 
H      -1.24617248      -2.22286241      -1.77524933       0.05293905       0.01889677       0.00295589       0.39136718       0.83662514      -0.38442635 
O       1.49869041      -0.80504776      -1.74475579      -1.04527313      -0.72338064       0.04500790      -0.62569943       2.10887786      -0.62680563 
H       1.89998187      -1.26186501      -1.03100010       0.08896548      -0.19021216       0.62138874       0.63743920      -0.81113406       1.05970369 
H       1.54359119       0.14195544      -1.45210728      -0.29252957      -0.08926248       0.13223209       0.10577327      -1.02778076      -0.37479246 
9
Properties=species:S:1:pos:R:3:momenta:R:3:forces:R:3 energy=-6229.603226318914 pbc="F F F"
O       1.71571678       1.82589925       0.03834841      -1.26022092       0.16948614      -0.82026961       0.43304842      -3.33972296      -1.48845640 
H       1.86572570       2.59587634       0.50640285       0.05330147      -0.02686409       0.03573686      -0.31034665       2.58713326       1.09830336 
H       0.90010473       1.76133846      -0.46315440       0.26026602       0.04003056      -0.24293699      -0.10064343       0.65066180       0.36524836 
O      -1.11967495      -1.15784165      -2.25543562       0.06146746       0.65889352      -0.23909772       1.19411993       0.65212917       0.67529325 
H      -0.20267709      -1.40977385      -1.97031946      -0.09408319       0.00905571       0.08911086      -1.07531483       0.41606675      -0.29437550 
H      -1.49535245      -1.93439637      -2.62784227       0.22032887       0.15326827      -0.18237198      -0.50721737      -1.00545884      -0.49864638 
O       1.38617357      -1.07451650      -1.42067036       0.80321446      -0.81676277       1.68374697       2.02377682      -1.94678933       3.86392175 
H       1.95752909      -1.39527953      -0.56639724      -0.13972827       0.09422957      -0.00370865      -2.28591114       1.22718930      -3.10922150 
H       2.01554533      -0.52933792      -1.86905733       0.09545409      -0.28133692      -0.32020975       0.62848826       0.75879084      -0.61206694 
9
Properties=species:S:1:pos:R:3:momenta:R:3:forces:R:3 energy=-6229.732790917614 pbc="F F F"
O       1.53388780       1.77722626      -0.07169586      -0.41562588      -0.65348753       0.09727704      -0.72537686       2.07977552       1.96396668 
H       1.08583413       2.66213376       0.16514168      -0.09798422       0.00650384      -0.07638775       1.03724138      -2.21560260      -0.66036966 
H       1.37404687       1.65863834      -0.98898703      -0.22760575       0.03217079      -0.14901260      -0.35399163       0.09121136      -1.44540739 
O      -1.07556856      -0.78811327      -2.31414274       1.29495156       1.11482359       0.30297419      -0.29611353      -0.11012915      -1.18769724 
H      -0.46974863      -1.06918010      -1.62842821      -0.22989898      -0.02109176      -0.08881706       0.31522339      -0.43677673      -0.11137581 
H      -0.81125695      -1.28169527      -3.12542027      -0.02391067       0.13041231      -0.14145463      -0.15603319       0.50664838       1.15897786 
O       1.52874585      -1.44184049      -1.18739016      -0.31955655      -0.01428605       0.00210135       1.00245555      -3.39130042      -1.82141124 
H       1.37854508      -0.62542991      -0.80524225      -0.04358506      -0.36246579      -0.15384353       0.35480760       2.81762833       1.26141657 
H       2.40648049      -1.52166349      -1.63163472       0.06321555      -0.23257940       0.20716300      -1.17821271       0.65854532       0.84190023 
9
Properties=species:S:1:pos:R:3:momenta:R:3:forces:R:3 energy=-6230.023611210105 pbc="F F F"
O       1.46788470       1.62183264      -0.26964105      -0.55697979      -0.30529342      -0.34058076      -0.27011810      -2.50827266      -1.66110777 
H       1.65805720       2.33317169       0.26279278       0.15899517      -0.32911944      -0.22639823       1.18154189       2.58629624       2.06018235 
H       0.53285335       1.72527805      -0.38642400       0.05207606      -0.04238108       0.17727351      -0.98002985      -0.28661244      -0.47088076 
O      -0.85706906      -0.44893619      -2.16670678       0.37801165       1.27867100      -0.33302062      -0.18410157       0.49579205       1.23783300 
H      -0.03524084      -0.93857273      -2.21472250       0.30315913       0.14690467      -0.08613419       0.24216363      -0.42215820      -0.13993848 
H      -1.23660834      -0.38363605      -3.02466680      -0.14464315       0.16646232       0.08583645      -0.22973751      -0.03744016      -1.07094001 
O       1.43516550      -1.61634498      -1.22235648      -0.18258443      -1.36218307       0.31644689      -0.07144287       0.55265575      -0.81275629 
H       1.46437159      -0.80092002      -0.72408606       0.27149957       0.17745940       0.36965837       0.09522844       0.75230938       0.14008566 
H       1.64535094      -2.25979353      -0.57079413      -0.27953420       0.26947961       0.03691856       0.21649594      -1.13256998       0.71752231 
9
Properties=species:S:1:pos:R:3:momenta:R:3:forces:R:3 energy=-6229.718184831573 pbc="F F F"
O       1.28073193       1.41231632      -0.36748738      -0.75112620      -0.62221933      -0.04507326       0.95376200       0.38128112       0.25137984 
H       1.56791008       2.30272735      -0.05844752      -0.02769820       0.46443851      -0.14318863      -0.79166108      -1.07252348      -0.31107913 
H       0.33227856       1.30435441      -0.27096046      -0.23007925      -0.16859955      -0.26298104      -0.19672884       0.58397650       0.05274417 
O      -0.73989695      -0.01001442      -2.17827153       0.36015184       1.15634786       0.30386555      -0.58201183       0.10968006      -0.00680378 
H       0.04996506      -0.43282589      -1.83797874       0.10314425       0.14929361      -0.16432294       0.32228680       0.17768078      -0.68163857 
H      -0.97604114      -0.47372082      -2.99481908      -0.06392642      -0.18624225       0.01807313       0.23916099       0.07207583       0.31567242 
O       1.53570827      -1.86801268      -1.10636221       0.63936320      -0.66240650       0.15263629       0.24599890       2.69917938       1.48962624 
H       1.96907063      -1.07146740      -0.61084721       0.22196064      -0.08941057       0.20416583      -0.76940897      -2.02501750      -1.31685108 
H       0.60051823      -1.60019329      -0.98933629      -0.25178985      -0.04120179      -0.06317493       0.57860203      -0.92633268       0.20694988 
9
Properties=species:S:1:pos:R:3:momenta:R:3:forces:R:3 energy=-6229.945662142148 pbc="F F F"
O       0.95830321       1.31372847      -0.23240732      -0.54010111       0.13408490       0.49599441       0.06668750       0.27992992      -0.00349968 
H       1.14268089       2.14308801      -0.70943248      -0.01219510      -0.37298398       0.03044822      -0.32759613      -0.72383508       0.19291264 
H       0.31990832       0.80183099      -0.76811666       0.03028050      -0.09090951       0.03053411       0.50599950       0.54003517      -0.00572221 
O      -0.62279924       0.17524969      -2.16877659      -0.40713731      -0.09676320      -0.63183597      -0.66042873      -0.25506522      -0.18064531 
H      -0.32790847       0.14502371      -3.07829563      -0.09738831       0.02665680      -0.05319430       0.57335398       0.13674133      -0.30022415 
H      -1.41430742      -0.37056457      -2.21893855      -0.02411058       0.12522632       0.27199245      -0.17640908       0.00556610       0.34532113 
O       1.77932076      -1.88851145      -1.16930636       0.80114413       0.25971183       0.47429840      -0.66667990      -0.69319181      -0.74085145 
H       2.28834846      -1.52273738      -0.45290628      -0.09714489      -0.05216782      -0.41662779      -0.10329359       0.25479408       0.58546731 
H       0.92737507      -2.21813715      -0.83034651       0.34665267       0.06714466      -0.20160953       0.78836646       0.45502550       0.10724172 
9
Properties=species:S:1:pos:R:3:momenta:R:3:forces:R:3 energy=-6229.887695266119 pbc="F F F"
O       0.88953551       1.14959311      -0.13227854       0.32666083      -1.01573494      -0.00458679       0.51246741       0.49789254       0.97598138 
H       1.44153312       1.71494878      -0.68130452       0.05954978       0.08193205       0.04731149      -0.16362184      -0.10999942      -0.13665204 
H       0.41956786       0.57648570      -0.72424215      -0.16182643       0.05065547      -0.14807301      -0.17865379      -0.43857620      -0.93542656 
O      -0.73667492       0.17236019      -2.33828371      -0.52266138      -0.25343037      -0.27824525       2.65462835       0.24247061      -0.59515359 
H      -0.96485213      -0.44100062      -3.02569183       0.12550472      -0.18783139       0.23534726      -0.70778312      -0.32801445      -0.04511501 
H      -1.41487213       0.42347346      -1.76183514      -0.18134482       0.26298605       0.09232014      -2.11286076       0.14626551       0.71588432 
O       1.96033235      -1.73322045      -1.13334020       0.52206592       0.61076449      -0.23003315       1.18579610       0.14499822      -0.94402952 
H       2.29173274      -1.00638525      -0.59639125       0.05859282       0.44272716       0.18021770      -0.44608491      -0.08407058       0.23331061 
H       1.18888711      -2.10277828      -0.73825224      -0.22654144       0.00793148       0.10574161      -0.74388743      -0.07096623       0.73120042 
9
Properties=species:S:1:pos:R:3:momenta:R:3:forces:R:3 energy=-6230.009152666077 pbc="F F F"
O       1.06381391       0.89816031      -0.32996247       0.72079650      -1.20441296      -1.38238641      -1.20332360       0.80303175      -0.60441555 
H       0.95214463       1.70647301       0.19441526       0.01108900      -0.24426779       0.13529083       0.25250231      -0.35882089      -0.05038139 
H       0.32915579       0.96391200      -1.00763623      -0.13625599       0.10902528       0.03085586       0.90560494      -0.29640536       0.71724581 
O      -0.84663479       0.24886856      -2.25457686      -0.58059747       1.12936668       0.53636999      -1.29735375       0.86489413      -0.41320649 
H      -0.53164526      -0.66206382      -2.30038396       0.20357201      -0.10519065      -0.11441771      -0.44227542      -0.01091457      -0.34894412 
H      -1.74338996       0.39249481      -2.68075408       0.07610150      -0.26217799      -0.07220730       1.84760743      -0.85904466       0.74753528 
O       1.95092054      -1.58753250      -1.05064392      -0.41850546       0.44912893       0.71172457      -1.43991294       1.40262986       1.58897701 
H       1.85187768      -0.63866053      -0.61676357      -0.06482900       0.02424620       0.05683616       0.09933656      -2.58850042      -1.09423385 
H       1.23237298      -2.13336974      -0.62010493       0.18862892       0.10428230       0.09793401       1.27781446       1.04313015      -0.54257671 
9
Properties=species:S:1:pos:R:3:momenta:R:3:forces:R:3 energy=-6229.841652051333 pbc="F F F"
O       1.21773458       1.03298637      -0.48539455      -0.35322210       0.97083340       0.23402917       0.08351511       0.16787739      -1.28546462 
H       1.17050737       0.81064949       0.44164478       0.12132235      -0.02222688       0.00215639      -0.69150448       0.17251343       0.29896265 
H       0.34918663       1.27250224      -0.87317933       0.08918102       0.06583934       0.02342518       0.43297022      -0.22268128       1.05700780 
O      -1.00265195       0.33119669      -2.32675778      -0.06942980       0.42503039      -0.36171641       3.52681224       1.34431029       1.02799264 
H      -0.03679172       0.05306630      -2.41198621      -0.17982010       0.03221299      -0.16234261      -1.63347676       0.78750188       0.25663583 
H      -1.36631362      -0.38055871      -2.77411777      -0.00363480      -0.15355565       0.11732374      -1.82645025      -2.19738617      -1.38272249 
O       1.83243981      -1.77204349      -0.84860718      -0.12168145      -0.89729238       0.31439604      -1.23192397       0.76148644      -1.96611451 
H       1.61282493      -0.81900003      -0.97435740       0.11604932      -0.36936446      -0.08990943       0.42046212      -0.77639358       0.38311333 
H       2.27490669      -1.82598726      -0.03328470       0.40123555      -0.05147675      -0.07736207       0.91959576      -0.03722840       1.61058939 
9
Properties=species:S:1:pos:R:3:momenta:R:3:forces:R:3 energy=-6229.944523599796 pbc="F F F"
O       1.08088717       1.22951637      -0.47069796      -0.13717844      -0.51427718      -0.06847230       1.72996636      -0.06708036       1.38799868 
H       0.63491662       1.22200014       0.38464807      -0.33452879       0.15260402      -0.01074149      -0.22004236       0.05716917      -0.47347027 
H       0.46456072       1.14599894      -1.17483180       0.12344397       0.17341255      -0.02523917      -1.48094433      -0.11461872      -0.83052628 
O      -0.88030511       0.35307665      -2.28721789       0.92670149       0.41252890       0.21670868      -0.90530919      -1.64927465       4.13752321 
H      -0.63952855       0.27940548      -3.16675572      -0.18236919       0.17769281       0.05415993       0.74825156      -0.62879553      -2.81032452 
H      -0.91010648      -0.57777919      -1.86710211       0.09419122      -0.00986940       0.39229980       0.14986417       2.18682816      -1.43161446 
O       1.84880991      -1.97569052      -0.84489301      -0.74494713      -0.48102705      -0.55682552       0.47877646      -2.44636198      -0.35982978 
H       1.62106751      -1.07705243      -0.73637941       0.14457803       0.06601714       0.14400421       0.33954688       1.93232301       0.20097806 
H       2.80373740      -2.11621831      -0.98465364       0.11010884       0.02291821      -0.14589413      -0.84010954       0.72981089       0.17926536 
9
Properties=species:S:1:pos:R:3:momenta:R:3:forces:R:3 energy=-6230.046936906234 pbc="F F F"
O       1.06678120       1.22641291      -0.37110071       0.57624906       0.59892845       1.08865020       0.29438496       0.67649060       0.98453989 
H       0.89490353       2.11220828      -0.00474585       0.17845232       0.06225641       0.13404582       0.20490675      -0.57672832       0.06950672 
H       0.73904935       1.31987552      -1.25975132      -0.07318105       0.17570625      -0.11814434      -0.20086742      -0.02589660      -0.95186826 
O      -0.62553145       0.47474244      -2.22477444       0.54387731      -0.14454296      -0.21221737      -0.84157903      -0.07490209      -2.08346413 
H      -1.00135759      -0.09426854      -2.95404869      -0.14082475      -0.02010904      -0.21292331       0.74909128       0.74700993       1.52300617 
H      -0.48560131      -0.04777812      -1.44430774      -0.20778799       0.15449263      -0.03502848      -0.13449731      -0.89995556       0.41730146 
O       1.58113249      -2.13832456      -0.99326095      -0.81265024      -0.87934475      -0.79854998       0.67039890       0.62854116       0.01249048 
H       1.87032636      -1.26427702      -0.66380142       0.15870566      -0.02636841      -0.13511232      -0.39269014      -0.38706014      -0.03923411 
H       2.38602590      -2.44989831      -1.43543404      -0.22284030       0.07898142       0.28927977      -0.34914800      -0.08749898       0.06772177 
9
Properties=species:S:1:pos:R:3:momenta:R:3:forces:R:3 energy=-6229.9218792408 pbc="F F F"
O       1.34747104       1.33246357      -0.00096598       0.28704689      -0.23175353       1.15527578      -0.96726603      -0.95040695      -1.33283869 
H       0.86581353       1.97137360       0.53633139       0.05911013      -0.01772818       0.18323146      -0.16084450      -0.14018053      -0.23391638 
H       0.70127080       0.98598799      -0.69736784       0.12887392      -0.20035113       0.05662343       1.05344980       1.16793531       1.42741140 
O      -0.68574140       0.59994683      -2.37358084       0.05411418       0.80400718       0.12499846       0.53048000      -1.08706116       1.55366245 
H      -0.90342289       0.66164070      -3.28551831       0.17417710       0.25939035       0.07801844      -0.26045879       0.22372828      -1.30239893 
H      -0.57312178      -0.36224909      -2.22568878       0.12261060      -0.08917564      -0.35174383      -0.22766252       0.66459395      -0.11642130 
O       1.41460359      -2.34987730      -1.23236111      -0.40991371      -0.12606936      -0.92465594      -1.29315719       0.88592821      -1.97981467 
H       1.56030480      -1.39939820      -1.32539375      -0.19940251      -0.13340713      -0.46614661       0.15708272      -0.19646730       0.11086003 
H       1.89619041      -2.59420872      -0.48237672      -0.21661660      -0.26491255       0.14439882       1.16837650      -0.56806981       1.87345610 
9
Properties=species:S:1:pos:R:3:momenta:R:3:forces:R:3 energy=-6229.785482187509 pbc="F F F"
O       1.42491155       1.22856214       0.31066228      -0.25346165      -0.56251463       0.42724180       0.24162884      -0.62911406      -0.22556226 
H       1.36131270       2.11721760       0.63822242       0.01355692       0.04313788      -0.02602544      -0.09036748       0.62304359       0.24867663 
H       0.77903880       1.16251026      -0.39720879       0.11961190       0.12865369       0.23585158      -0.22494419      -0.12244887      -0.02174403 
O      -0.58477164       0.72519541      -2.26071957       1.30586045       0.61567247       0.36878919       1.05720567       1.37057631      -0.09381000 
H      -0.05910657       1.56369908      -2.35428943       0.17738944       0.23729153       0.17609938      -0.87888884      -1.00747457       0.09516050 
H      -0.25865820       0.22030758      -3.01436002      -0.03905291       0.19634125      -0.04606023      -0.08908001      -0.31274204       0.00012602 
O       1.17341126      -2.47596961      -1.62551720      -1.47913834      -0.91861936      -0.96570290      -2.22879071      -1.12362658      -0.13618810 
H       2.06578350      -2.25345272      -1.78970484       0.16993976       0.06856398       0.12901434       1.15423640       1.04505932       0.36298904 
H       0.65514296      -1.88461781      -1.05999861      -0.01470557       0.19147320      -0.29920773       1.05900032       0.15672689      -0.22964781 
9
Properties=species:S:1:pos:R:3:momenta:R:3:forces:R:3 energy=-6229.857118283761 pbc="F F F"
O       1.44962383       1.28416960       0.28212969       0.11841190       0.22775819      -0.00039478       0.24923613       1.75513355       1.05730301 
H       1.00389022       1.88377176       0.93157973       0.00841984      -0.21642162      -0.03943252       0.57024253      -0.88008703      -0.85751965 
H       0.85795685       0.55853086       0.17251760       0.10650908      -0.06435865      -0.09765536      -0.83487050      -0.77607616      -0.25484755 
O      -0.28104916       0.83423304      -2.19787218      -0.09612896       0.55922001       0.12158238       0.13173927      -1.77128240       1.12085726 
H       0.00345720       1.72431056      -2.26735664       0.13800543      -0.19428988       0.08483677       0.25214096       1.23152150      -0.40417935 
H      -0.89233175       0.59637985      -2.88212186      -0.01747729      -0.19393577       0.13053635      -0.37425988       0.33072033      -0.63901467 
O       0.94825443      -2.61503852      -1.73807826      -0.06421145      -0.00192857      -0.29531065       0.30047155       0.34790358       1.24584825 
H       1.27761940      -2.53493420      -0.81489385      -0.26434703      -0.11320438       0.02599956      -0.16950762      -0.43131277      -0.85520890 
H       0.65369164      -1.70834059      -1.87513773       0.07081847      -0.00283932       0.06983825      -0.12519244       0.19347940      -0.41323841 
9
Properties=species:S:1:pos:R:3:momenta:R:3:forces:R:3 energy=-6229.867162041854 pbc="F F F"
O       1.53592225       1.26178434       0.18894248      -0.02748883      -0.14480611      -0.17571276       1.37972555       0.54972599      -1.38755131 
H       1.26030372       1.08924731       1.06584827       0.34473522      -0.20132057       0.03655663      -0.84234968      -0.36681394       1.01822079 
H       0.83879736       1.11957900      -0.45533671      -0.16080296      -0.08676094       0.26097145      -0.59143234      -0.17000604       0.67431097 
O      -0.20333125       0.84001318      -1.95730737       0.29574362       0.26379461       0.48565395       0.00050550      -0.37808071       0.52391308 
H       0.60121506       1.13057808      -2.39389975       0.27845169      -0.15026676      -0.47129809      -0.19644122       0.09244176      -0.62597762 
H      -0.94298033       0.79975426      -2.57043672      -0.07298657      -0.25887247       0.15456614       0.28534310       0.19079163      -0.22861506 
O       0.80350247      -2.53281500      -1.84013466      -0.68799304       0.72819480      -0.08686659       1.03346505      -1.29392658      -0.73129804 
H       0.25574306      -3.04322286      -1.24980729       0.03092695      -0.23379618      -0.21480985      -0.38812498       0.37998246       0.28705614 
H       0.58543994      -1.61771431      -1.85111972      -0.00058609       0.08383363       0.01093912      -0.68069098       0.99588544       0.46994106 
9
Properties=species:S:1:pos:R:3:momenta:R:3:forces:R:3 energy=-6229.878180151433 pbc="F F F"
O       1.50975296       1.36226154       0.39416990      -0.11589702      -0.22300240       0.46921708       0.83717364      -1.00689419      -1.97867296 
H       2.02479007       0.72919135      -0.19243484      -0.01695026       0.18014636      -0.16018695      -0.59219015       0.85006531       1.45561524 
H       0.99289260       1.72461090      -0.35101238       0.33799246       0.26841355       0.20194597      -0.23402024       0.10724308       0.59666906 
O      -0.03259646       0.66979534      -1.97901204       0.63905678      -0.94672662      -0.37368624       1.03978139      -0.36202820      -1.28731242 
H       0.26251651       0.21558224      -2.81124682      -0.08123698      -0.22364822       0.20153449      -0.37777907       0.48364371       1.22269229 
H      -0.97773628       0.56179548      -1.98636811       0.16074592       0.02446717      -0.14445177      -0.63565005      -0.10601168       0.05830580 
O       0.62022271      -2.37081906      -1.96815218      -0.90489239       1.15772335      -0.42972485       0.64491907       1.03310386       0.29595890 
H       0.11145389      -3.17348709      -1.93379973      -0.02601779      -0.06827414       0.06633127      -0.22812638      -0.42707854       0.44363447 
H       0.79907589      -2.04374985      -1.06087047       0.00719928      -0.16909904       0.16902100      -0.45410822      -0.57204335      -0.80689039 
9
Properties=species:S:1:pos:R:3:momenta:R:3:forces:R:3 energy=-6230.024844898971 pbc="F F F"
O       1.60493712       1.33402791       0.41960766       0.46109972      -0.06686988      -0.71935148       0.19060137      -0.25528423       0.21125099 
H       1.12134657       1.34885577      -0.42123760      -0.29251111      -0.18616433       0.43444594      -0.01140332       0.30523463       0.18802240 
H       1.41514740       2.11788154       0.95041476       0.10110342      -0.10790897       0.25012561      -0.18706136      -0.14398593      -0.54607622 
O       0.06209586       0.48085987      -2.14094856      -0.03550990       1.01499122      -0.20347213       0.13129063       2.90081457      -0.38235746 
H       0.34346555      -0.40115982      -2.03736556      -0.09557564      -0.07457888      -0.42356480      -0.06784327      -1.97713885       0.23044598 
H      -0.78240848       0.64113719      -1.72499063      -0.09432901       0.06662038       0.00422575      -0.21037232      -0.52026467       0.12692776 
O       0.41272282      -2.16883517      -1.92232862       0.13329970      -0.64286766       1.02640979       0.60399767      -1.99392416       0.04563510 
H       0.29808503      -3.03465320      -2.39338898      -0.10585487       0.07155774      -0.12328013      -0.07983734       1.30003902       0.33083119 
H       1.09707566      -2.41709830      -1.26996529      -0.07172231      -0.07477963      -0.24553855      -0.36937207       0.38450961      -0.20467974 
9
Properties=species:S:1:pos:R:3:momenta:R:3:forces:R:3 energy=-6229.624170735685 pbc="F F F"
O       1.71280817       1.30328786       0.23640565       0.18167974       0.16091788      -0.29543960       0.34079034       1.11051142      -1.47764305 
H       1.55673397       0.40983812      -0.01993459       0.15487232      -0.26564837      -0.33315282      -0.37739671      -0.89740592      -0.19610065 
H       1.73740826       1.32987247       1.16663956       0.01176852      -0.21204226      -0.08618119       0.03047089      -0.11840459       1.73565651 
O      -0.05908307       0.70091552      -2.20960149      -0.62773763       0.38306546      -0.13839603      -0.66496005      -1.11314307      -1.07168671 
H       0.43375486       0.61409211      -3.05185022       0.02980071       0.24731350      -0.00157315      -0.33083513       0.26053028       0.62121715 
H      -0.84386853       0.11134617      -2.37149848       0.25117320      -0.08762763      -0.21575393       1.05583174       0.81269768       0.40372479 
O       0.38636835      -2.34616646      -1.57536659      -0.04017599      -0.27736868       0.62095012      -1.25883111      -0.98490363       2.03070275 
H       0.22065387      -2.71126634      -2.41223586       0.09664014      -0.18352917       0.20726229      -0.35962087      -0.88577140      -1.74225246 
H       1.01755110      -1.68913462      -1.71719579      -0.05802103       0.23491927       0.24228431       1.56455089       1.81588924      -0.30361832 
9
Properties=species:S:1:pos:R:3:momenta:R:3:forces:R:3 energy=-6229.639962027113 pbc="F F F"
O       1.81767388       1.21896178       0.21470125       0.15492859      -0.39051763      -0.10914779      -1.91192438      -0.20641330      -0.12316588 
H       1.02988340       1.65001432      -0.21915471       0.08949922       0.24219062       0.20892669       1.34756241      -0.61158830       0.47227567 
H       1.38244857       0.42870549       0.61326212      -0.12415750      -0.13488792      -0.20479704       0.63309515       0.72400074      -0.34527598 
O      -0.06170581       0.78246546      -2.39217946       0.43656891       0.24231399      -0.71274105      -0.57364503       1.59153556       3.17519110 
H      -0.52055557       1.63495042      -2.48038920      -0.13747766      -0.30345023       0.34211403       0.22362778      -0.56264470      -0.11222158 
H       0.03706464       0.44183719      -3.23036871       0.12215493       0.31870872      -0.04017002       0.29534423      -1.08206598      -3.06927588 
O       0.32769579      -2.45230722      -1.36148877      -0.64186421       0.00311694       0.57698288       1.28757993       0.59329661      -0.80085085 
H       1.12771885      -2.91540284      -1.78334425       0.28078406       0.00628850       0.07036406      -1.72602006       1.71748019       0.90252033 
H       0.37412292      -1.44662504      -1.45837977      -0.18043634       0.01623700      -0.13153176       0.42437997      -2.16360081      -0.09919692 
9
Properties=species:S:1:pos:R:3:momenta:R:3:forces:R:3 energy=-6229.702815042991 pbc="F F F"
O       1.84426845       1.13840848       0.25666723      -0.07168497      -0.37418641      -0.67130238       0.58195899      -3.02884058       0.02327822 
H       1.70575640       2.04453629       0.25372470       0.21840457       0.01541976       0.19093986      -0.29531311       2.64214063      -0.28197505 
H       2.19848624       0.86796282      -0.60359862       0.36309948       0.21426302       0.28401000      -0.30885549       0.39019954       0.31211700 
O       0.03695827       0.75959218      -2.48652890       0.21308165      -0.26454951       0.05256523      -0.29853026       0.91124305      -0.08019105 
H      -0.87657317       0.76686178      -2.13821075      -0.11196593      -0.10223301       0.05139513       0.70138687       0.19323528      -0.23012867 
H       0.24060386       1.69966615      -2.70771803       0.21678156       0.23956981       0.25171006      -0.40356923      -1.11587764       0.27576048 
O       0.17385816      -2.46038672      -1.33300526      -0.63049663       0.47130769      -0.21377971      -0.42235295      -1.43528314       0.38513688 
H       1.00872046      -2.03541175      -1.34058830      -0.20317949      -0.04898009       0.02478141       1.41231549       0.53069662       0.08239074 
H      -0.39270467      -1.78030864      -1.64264296       0.00595976      -0.15061125       0.02968042      -0.96704030       0.91248623      -0.48638854 
9
Properties=species:S:1:pos:R:3:momenta:R:3:forces:R:3 energy=-6229.913674790113 pbc="F F F"
O       1.87810052       1.17446817       0.11450431       0.06702588       0.05946472      -0.50903220       0.87804579      -0.01154533       0.40589702 
H       2.16602437       1.37422428       1.03770502       0.02731052      -0.22587233       0.06524966      -0.26833425      -0.28393625      -1.18385715 
H       2.69175771       0.93906956      -0.38269154       0.15978432       0.01410558      -0.14296961      -0.66040540       0.26733705       0.63267291 
O       0.15807361       0.61671810      -2.36783388       0.30815608      -0.27282367       0.73989068       1.08841821      -0.07490012      -0.18736696 
H      -0.78805696       0.60226202      -2.39565705       0.23872575      -0.04286224       0.15842081      -0.76359035       0.15888098       0.23491214 
H       0.43124152       0.95619865      -1.50506383      -0.09637056      -0.33630227      -0.02159725      -0.24821081       0.04191674       0.08835644 
O      -0.02119553      -2.27366799      -1.39615916      -0.71357400       0.88295640      -0.20475428      -1.33479405       0.92852613      -1.84454794 
H       0.68869823      -1.59979940      -1.41566508       0.10178099       0.07417808      -0.01485345      -0.75595680      -0.33293613      -0.23117465 
H      -0.66880791      -1.97689219      -2.14279818      -0.09283898      -0.15284428      -0.07035436       2.06482765      -0.69334307       2.08510818 
9
Properties=species:S:1:pos:R:3:momenta:R:3:forces:R:3 energy=-6229.966109678466 pbc="F F F"
O       1.88930053       1.18411151      -0.00976834       0.74145993       0.30283234      -0.21033255       0.40271785       2.63872610      -1.42091515 
H       2.25092710       0.37249056       0.24590598      -0.28030709       0.01165900      -0.31821685       0.77644447      -2.20201103       0.82439539 
H       2.57167933       1.54261762      -0.63263114      -0.15581346       0.14971738       0.16540729      -0.77081670      -0.24650046       0.89627885 
O       0.45741320       0.50205594      -2.11626255       0.77926122       0.04851271       0.25415507      -0.82294370      -0.63754376      -1.88656303 
H      -0.47145249       0.56494621      -1.90452046      -0.13908296       0.04550864       0.19508268      -0.51513740       0.14435835      -0.03099198 
H       0.87410018       0.86501240      -1.35672145       0.06029243      -0.25887713       0.02849415       0.78960363       0.44453457       1.52523532 
O      -0.34626777      -2.09468169      -1.46921050      -1.10730692      -0.54799704      -0.36715552       0.06277268       2.04834148       1.59947249 
H      -0.05046599      -1.37047790      -2.03775264       0.04937880       0.08211201       0.12667344       0.26794197      -0.10857506       0.05400131 
H      -0.42326880      -2.85353947      -1.97946603       0.05211804       0.16653210       0.12589229      -0.19058280      -2.08133020      -1.56091321 
9
Properties=species:S:1:pos:R:3:momenta:R:3:forces:R:3 energy=-6230.027165525346 pbc="F F F"
O       2.11411902       1.18056859       0.10268674       0.62369348       0.04353131       0.33908009      -0.54011677      -1.85926276      -0.61240198 
H       2.34766653       0.36491947       0.59173510      -0.06678379      -0.28331762       0.26887002      -0.11756143       0.88377510      -0.27661857 
H       2.48376842       1.91632769       0.55055691      -0.07489754       0.23828308       0.32077110       0.62043173       0.91537055       0.80307025 
O       0.38837981       0.41473720      -2.22295372      -0.56120364       0.38523411      -0.52182427      -0.96066300       0.65648131      -1.37493585 
H       0.19581891       1.24952948      -2.69440134       0.27508934      -0.07197483      -0.23527599      -0.08879780      -0.74374886       0.20574490 
H       1.03476149       0.69764982      -1.60064363      -0.00154793      -0.19229427       0.02910662       1.14702738       0.31472038       1.26753226 
O      -0.55190178      -2.10118119      -1.51944263      -0.34840224      -0.23169011       0.04832272       0.99458100      -1.71094632      -1.45398939 
H      -0.51140374      -1.14174843      -1.48306009       0.05822487       0.03190733       0.04638301       0.33403701       0.18864827      -0.62858800 
H      -0.00788913      -2.42030986      -2.32357210       0.09582746       0.08032100      -0.29543330      -1.38893811       1.35496232       2.07018639 
9
Properties=species:S:1:pos:R:3:momenta:R:3:forces:R:3 energy=-6229.9576939746885 pbc="F F F"
O       2.19372325       1.00747179       0.31451520      -0.60813308      -0.69109739       0.93991048       0.37328285       1.81779621       0.86286348 
H       1.68271111       0.41766897       0.86703470       0.23469989      -0.11459777      -0.11863884      -0.18385098      -0.36240496       0.25748831 
H       2.35995822       1.80012955       0.91152392       0.04592686      -0.15382482      -0.00526941      -0.29347846      -1.50980611      -1.19196637 
O       0.23946948       0.67165285      -2.51103922      -0.20554825       0.64868978      -1.19724634      -0.45002732      -0.26003665      -1.03508272 
H       1.10258595       0.42853062      -2.86650781      -0.00284228      -0.09979804       0.08955433      -0.04175306       0.16701884       0.39162806 
H       0.34907583       0.86994187      -1.58961128      -0.23922753       0.18789739       0.02025411       0.58699430       0.17358294       0.69806462 
O      -0.42750000      -2.14530009      -1.46763961       0.99589246       0.29836016       0.02394215       0.20965903       0.36260902      -0.83192698 
H      -0.92572850      -1.32062725      -1.59927133       0.05827511      -0.05483774      -0.27234786       0.17937861      -0.28501161       0.09377023 
H       0.09963982      -2.15939424      -2.29441859      -0.27904319      -0.02079158       0.51984140      -0.38020496      -0.10374766       0.75516137 
9
Properties=species:S:1:pos:R:3:momenta:R:3:forces:R:3 energy=-6229.815555557264 pbc="F F F"
O       1.81924294       0.66154683       0.46099706      -1.61528274      -1.21861288      -0.17682814      -1.51953609      -0.41347813      -1.43919814 
H       2.12020004      -0.23854364       0.54864970       0.00354746      -0.10767628      -0.05364901       0.34914915      -0.15477939       0.38686598 
H       2.34640166       1.26174605       0.94238572       0.07380701       0.03516576       0.07356228       1.15810397       0.57385387       0.97094728 
O       0.28371647       0.81209649      -2.69361483       0.06151287       0.76562951       0.07451553       0.52674135      -0.46522452       0.03712329 
H       1.08142586       0.40018204      -2.28832703      -0.06300778       0.22583973       0.29148643      -0.81304184       1.04178370      -0.13129724 
H       0.27388697       1.76073564      -2.48783754       0.07286594       0.10685801      -0.16070344       0.30424149      -0.60333420       0.18197584 
O      -0.18008632      -1.92178830      -1.40374810       0.94519595       0.34882539      -0.14784005      -2.71857400       1.73465213       0.71939528 
H      -0.43288059      -1.16800232      -1.98165534       0.04103719       0.20170666       0.22032485       0.26339776      -0.59531334       0.53835134 
H       0.59372400      -2.26604831      -1.74567263       0.48032410      -0.35773590      -0.12086846       2.44951820      -1.11816011      -1.26416363 
9
Properties=species:S:1:pos:R:3:momenta:R:3:forces:R:3 energy=-6230.006940445809 pbc="F F F"
O       1.33445748       0.40500490       0.28249794      -1.09416178      -0.60114353      -0.83661863      -0.15577468      -0.27451168       0.30665549 
H       0.88792265      -0.44967475       0.47802781      -0.28634343       0.05576483       0.08076245       0.76968078       0.75597862       0.04408067 
H       2.09333967       0.51718495       0.88407230      -0.14645980      -0.39955416      -0.07597049      -0.64762688      -0.44946561      -0.32236310 
O       0.38669225       1.02141105      -2.56794204      -0.16677959       0.68300182      -0.05930336       1.17298387      -1.84735742       0.92032902 
H       0.50424332       1.68698519      -1.90967480       0.04203920       0.14411396      -0.16293798       0.13521407       0.67113578       0.77549086 
H      -0.12838419       1.37531434      -3.24670255       0.06515874      -0.13594154       0.17902306      -1.29786501       1.00123977      -1.61018216 
O       0.33234870      -1.88401167      -1.31932173       1.44551730       0.41727476       0.67470646      -0.45966495      -0.82340314      -1.78124195 
H       0.41942093      -0.93349362      -1.49620854       0.13927723      -0.19267588      -0.02036696       0.02400056      -0.09679481      -0.39166926 
H       0.13292689      -2.29624427      -2.22352773       0.00175213       0.02915974       0.22070545       0.45905225       1.06317850       2.05890043 
9
Properties=species:S:1:pos:R:3:momenta:R:3:forces:R:3 energy=-6230.01048204253 pbc="F F F"
O       1.10124549       0.27189285       0.27107715      -0.69234470      -0.22881829       0.70977723       0.47582795       1.08367446       0.50372191 
H       0.27872921       0.37957618      -0.19417433      -0.08309647       0.37311809       0.04116809      -0.72195207      -0.07561834       0.03967089 
H       1.36098230      -0.59044218      -0.04347635      -0.14664929      -0.26295966      -0.16170803       0.15558500      -0.64255398       0.03107597 
O       0.38954579       1.06825962      -2.57723164       0.70489015       0.01611005      -0.29714834      -0.12229855      -0.13283320      -0.14327062 
H       0.62828152       1.42945231      -1.71867816      -0.09517337      -0.31565430       0.10530611       0.23050280       0.17573080       0.04695382 
H      -0.32611374       1.62305000      -2.90809914      -0.00844177       0.04351788      -0.03993105       0.08813503      -0.04723393       0.04244617 
O       0.59648409      -1.74061813      -1.24560069       0.67409782       0.62975478      -0.41560008      -0.13923852       0.79098664       1.02355809 
H       0.88236683      -1.21358958      -1.98171154      -0.31834482      -0.02909796      -0.05536701       0.04237321       0.32664855      -0.90780831 
H       0.54911473      -2.63474452      -1.50926045      -0.03493755      -0.22597058       0.11350309      -0.00893485      -1.47880100      -0.63634793 
9
Properties=species:S:1:pos:R:3:momenta:R:3:forces:R:3 energy=-6230.154758593795 pbc="F F F"
O       0.88637312       0.40117278       0.47009012      -0.74140099       0.97916943       1.14185240      -0.35391232      -0.98203247       0.49393376 
H       0.61925086       0.17844147       1.40432286       0.46113814      -0.31902596      -0.05408493       0.41439447       0.09884599      -1.73783980 
H       0.79248127      -0.42087199      -0.08790887       0.09472639      -0.10378094      -0.13543628      -0.02087216       0.68117282       1.23481105 
O       0.53304174       0.94365926      -2.54446589      -0.03458628      -0.36933877       0.21952178       0.67685074      -1.21946359      -0.06526707 
H       1.10955376       1.03133098      -1.78105250       0.03199394      -0.23682575       0.14363736       0.05185976       0.35283179       0.34185636 
H       0.14336583       1.79271521      -2.66100760       0.16393287      -0.20853462       0.11909714      -0.56268836       0.96861016      -0.10330702 
O       0.60289817      -1.75635924      -1.54925948      -0.42773898      -0.12010575      -1.57824872       0.51370826      -0.30104401      -0.32485066 
H       0.65643728      -0.92954767      -2.07389361       0.28313498       0.24060483       0.25870964      -0.18351688      -0.84141152      -0.27269114 
H       1.08335573      -2.48319667      -2.01497797       0.16879993       0.13783753      -0.11504839      -0.53582351       1.24249084       0.43335452 
9
Properties=species:S:1:pos:R:3:momenta:R:3:forces:R:3 energy=-6230.066564493939 pbc="F F F"
O       0.76644857       0.40377243       0.58277593      -0.56023059      -0.55454960      -0.50809326      -0.25845566      -1.38008484      -0.22182570 
H       1.68062458       0.10051696       0.68931959       0.27223171       0.05302112      -0.26024891      -0.08418488       0.29041573       0.01315959 
H       0.33203828      -0.45815636       0.34643552      -0.13651209       0.09311911       0.26847120       0.36530824       1.12814248       0.09636623 
O       0.72359018       1.04819060      -2.27303622       0.87539354       0.97639029       0.90250454      -0.96947020      -0.13902807      -1.67380425 
H       0.70738783       1.28416915      -1.34819468      -0.05948093      -0.14495362       0.23261552      -0.29245366      -0.09969049       0.75867231 
H      -0.20275482       1.06469938      -2.61404775      -0.20228704      -0.07507636      -0.00749071       1.09562531       0.32258009       0.73472694 
O       0.55162763      -1.82547907      -1.89851341      -0.30237914      -0.45517319      -0.72243324      -1.83607915       1.64883959       0.32575618 
H       0.37794778      -1.08798591      -2.52790978       0.17107958       0.13966133       0.09970274       0.46935013      -0.55325706       0.90229391 
H       1.20202412      -2.33768605      -2.31344405      -0.05781505      -0.03243908      -0.00502788       1.51035988      -1.21791744      -0.93534520 
9
Properties=species:S:1:pos:R:3:momenta:R:3:forces:R:3 energy=-6230.0584010050425 pbc="F F F"
O       0.75547741       0.21374632       0.36503792       0.01349854      -0.60733974       0.12978815       0.77232862       0.07251875       0.05275316 
H       1.57439985      -0.32768174       0.39321650      -0.20630590      -0.09338411       0.13195898      -1.13330017       0.28737513       0.27337186 
H       0.10071864      -0.10597882       0.99205564      -0.05081302       0.09245007       0.04462915       0.34061814      -0.38922146       0.06597844 
O       0.70308432       1.28938559      -2.07108981      -0.68045491       0.71922367      -0.75531980      -1.14758438       0.25032781      -0.39711674 
H       0.51820129       1.26703614      -1.10606033      -0.10163553      -0.05872328       0.12114480       0.02640011      -0.18099562      -0.71859331 
H      -0.17390190       1.38567276      -2.52527860       0.34410374      -0.07085055       0.15664470       1.24396373      -0.16234825       0.79141016 
O       0.58755706      -1.89326264      -1.94012585       0.95846577      -0.11368002       0.30274421       0.68381969       0.42645574      -0.20352257 
H       1.02868835      -1.00977554      -1.92329302      -0.16055534       0.18652071      -0.04005507      -0.62832748      -0.75497792      -0.28683142 
H       0.97849298      -2.38000680      -2.68736290      -0.11630334      -0.05421676      -0.09153511      -0.15791827       0.45086581       0.42255041 
9
Properties=species:S:1:pos:R:3:momenta:R:3:forces:R:3 energy=-6230.277429709598 pbc="F F F"
O       0.77428236       0.03650964       0.53593828       0.27051569      -0.80401020       0.40157520       0.19107450       0.19740879      -0.28027958 
H       0.71332145      -0.76092228      -0.00934734      -0.33502108       0.06864662      -0.13140008      -0.10663464      -0.18908682       0.09212105 
H      -0.08759754       0.14085420       0.94609167      -0.10575001       0.19175421      -0.07664826      -0.09892995      -0.10054924       0.03251108 
O       0.56226120       1.29318381      -2.29492691      -0.05352907      -1.01541681      -0.38542390       1.74573879      -0.84400554       0.74659567 
H       0.86352219       1.14572677      -1.36733055       0.00230749       0.16018027      -0.05114454      -0.29599587       0.22823575      -0.62878770 
H      -0.28495521       1.68003019      -2.19269285      -0.25461961       0.32031086      -0.11323282      -1.34763364       0.56966684       0.07840433 
O       0.78125809      -1.73199895      -1.85141361       0.26035013       0.99272107       0.22962551      -0.06549650      -0.53058588       0.24952380 
H       1.04004425      -0.87188806      -2.18644906       0.14750520      -0.00378580      -0.10050948      -0.11322223       0.32000328      -0.54246449 
H       0.64451192      -2.31129653      -2.61482419       0.06824127       0.08959979       0.22715838       0.09109953       0.34891282       0.25237585 
9
Properties=species:S:1:pos:R:3:momenta:R:3:forces:R:3 energy=-6230.143186705408 pbc="F F F"
O       0.88152713      -0.14957467       0.53782245       0.28418262      -0.08030383      -0.33536252       1.88909857      -1.15231098       0.28146648 
H       0.75139232      -0.82053601      -0.15042415       0.13953798      -0.06637359       0.03589140      -0.00274244      -0.09437035      -0.08200584 
H       0.19238669       0.45515343       0.43631473       0.03095783      -0.14728599      -0.09419617      -1.96692825       1.38940605      -0.04183915 
O       0.51503606       1.18491545      -2.26017625       0.05470292       0.48105888       0.14763787       0.25196643       1.38435330      -2.22918542 
H       0.84977472       1.01485946      -1.40246628       0.09917324      -0.29452287      -0.03997867       0.83504382      -0.23378128       1.64526603 
H       1.13726870       1.85300359      -2.65420802       0.11094944      -0.31223960      -0.09274636      -0.95381106      -1.02295311       0.60962944 
O       0.62990338      -1.47094839      -1.82237621      -0.72950213       0.33384171       0.39437446      -0.53860576       0.55028845       1.22968234 
H       0.48857985      -0.72300458      -2.40787864      -0.14327371       0.05468354      -0.02521252       0.09361047       0.16409975      -0.48751921 
H       0.91911731      -2.22839977      -2.28824124       0.15327182       0.03114173       0.00959250       0.39236821      -0.98473183      -0.92549468 
9
Properties=species:S:1:pos:R:3:momenta:R:3:forces:R:3 energy=-6229.882898563401 pbc="F F F"
O       0.95779344      -0.15674794       0.52594746       0.37869962       0.40130110       0.13007389      -0.72213218       0.92661657       1.54052942 
H       1.13164956      -0.87499240      -0.06872248      -0.13111017       0.05674234      -0.06372373      -0.19685407      -0.80334149      -0.58684188 
H       0.17015104      -0.41635527       1.04941248      -0.04460326       0.00936245       0.42310054       0.86035295       0.07368721      -0.57531817 
O       0.68095301       1.26474397      -2.36751966       0.45739227      -0.16528463      -0.34921988      -0.35965308       0.57668716       0.70411190 
H       0.65981066       2.02132202      -1.72640529      -0.25285254       0.39730844      -0.17182084       0.41477351      -1.07852736      -1.06046234 
H       1.35486692       1.41040732      -3.03885456       0.07405385       0.22325607      -0.10508150      -0.00048275       0.52279019       0.22433838 
O       0.40005139      -1.58113836      -1.75279279      -0.16674236      -0.85754214       0.09058678       2.00529292       0.69300492      -1.28963455 
H      -0.31195405      -0.93732377      -1.65713228       0.00897457      -0.19987248       0.14234862       0.22566703       0.23487497      -0.20575791 
H       1.13827337      -1.05622991      -2.23739389      -0.32381197       0.13472885      -0.09626387      -2.22696433      -1.14579218       1.24903515 
9
Properties=species:S:1:pos:R:3:momenta:R:3:forces:R:3 energy=-6229.926698262705 pbc="F F F"
O       0.91134798      -0.06646714       0.66509495      -0.49700192      -0.14970092       1.15026471      -1.18786014       2.42668646      -0.78200579 
H       1.03579098      -0.43343111      -0.20131207       0.02369714       0.12594054      -0.14208571       0.05250188      -0.70386761      -0.42690102 
H       1.27866427      -0.61212676       1.30737069       0.21109554       0.06144728      -0.27953603       1.04177423      -1.69594267       1.36765278 
O       0.87494739       1.29469474      -2.51572850       0.32513303      -0.00767126      -0.63367715      -0.22402085       1.38519713      -0.42032289 
H       0.08634425       1.77899784      -2.85129941       0.33315482      -0.12711251      -0.08605890       0.62552494      -0.65003816       0.34194121 
H       1.51255810       2.03658974      -2.41203166      -0.00025466       0.06853855       0.36960394      -0.40716136      -0.87278984       0.05768280 
O       0.26261450      -1.70482294      -1.71410521      -0.28881312       0.02714718      -0.59587669      -0.08589784      -1.72231034       1.29632553 
H      -0.65074076      -1.45125030      -1.72428227      -0.10577447      -0.06283539       0.02544921      -0.62439887       0.33298439      -0.04408248 
H       0.71968221      -1.11714514      -2.26776944      -0.00123636       0.06424652       0.19191663       0.80953801       1.50008064      -1.39029014 
9
Properties=species:S:1:pos:R:3:momenta:R:3:forces:R:3 energy=-6229.931981081487 pbc="F F F"
O       0.87747252      -0.14649275       0.77351885      -0.49108253       0.24666110      -0.67714277      -0.77802767      -0.54144151       0.04872833 
H      -0.00914553      -0.59182013       0.69542287      -0.07766110      -0.15639640       0.39554315       1.76224076       0.37868789      -0.06523219 
H       1.55553264      -0.76456990       0.43004351       0.20244073      -0.11748536      -0.33408168      -1.00768260       0.31179375       0.05101912 
O       0.95221112       1.29961588      -2.54260660      -0.38308101       0.19737737       0.73587143      -0.55147166      -1.79302483      -0.33249089 
H       1.42901619       2.06290837      -2.80546652       0.40127404      -0.08399394       0.09692895       0.42082288       1.21623612       0.00295788 
H       0.38879310       1.46957628      -1.79043502      -0.03347411      -0.16421383      -0.24152055       0.15967896       0.44928698       0.35688847 
O       0.26618296      -1.59974002      -1.82788362       0.26108768       0.03819952       0.34924628       0.60337287      -0.19754320      -0.17700156 
H      -0.67028429      -1.49767526      -1.66678997       0.03495134       0.08892113      -0.18847952      -0.24548898       0.22962858      -0.31035893 
H       0.54308856      -0.95260370      -2.50050215       0.08554495      -0.04906960      -0.13636529      -0.36344456      -0.05362378       0.42548978 
9
Properties=species:S:1:pos:R:3:momenta:R:3:forces:R:3 energy=-6230.1080932300965 pbc="F F F"
O       0.79546639      -0.05524695       0.50725700      -0.15990776       0.27967095      -0.47598703      -1.18949466      -0.83429457      -0.27603060 
H       1.49992959      -0.46572063       1.01210446       0.07976045       0.46607130      -0.31842940       0.05899360      -0.15529289       0.12039548 
H       0.15898173      -0.79625235       0.28729898       0.28495410       0.03548647       0.26094053       1.23441324       1.10986096       0.16130163 
O       0.98011866       1.20511621      -2.37011927       0.16276757      -0.27715557      -0.41439337       0.40537406      -0.06712738       0.24456824 
H       1.87774513       1.38355693      -2.00022798      -0.04955247      -0.08804852       0.30743482      -1.42562399      -0.19163478       0.05680041 
H       0.34190390       1.03160039      -1.64319165       0.04142223      -0.13663459       0.25318505       1.14750126       0.33474313      -0.22225442 
O       0.24396656      -1.53006308      -1.77891747      -0.32519277       0.03367469       0.46947768      -0.51975822      -0.50665974      -0.06519319 
H      -0.35830326      -1.57012804      -2.53462105      -0.01182076      -0.35142686      -0.34452258       0.21548124      -0.00965592       0.13839866 
H       0.92801692      -0.91150916      -2.04789074      -0.02243058       0.03836212       0.26229430       0.07311348       0.32006119      -0.15798621 
9
Properties=species:S:1:pos:R:3:momenta:R:3:forces:R:3 energy=-6229.787368460081 pbc="F F F"
O       0.76338941       0.16352445       0.35441824      -0.17033480       0.85085073      -0.10230723      -1.19515693       1.79146427      -0.66810217 
H       1.53470974       0.56918712       0.71312886       0.14084212       0.14294118       0.07726813       0.87783567       0.39573488       0.30309309 
H       0.79605834      -0.73047465       0.58386006      -0.00950005       0.03024322       0.04976685       0.15382044      -2.27507308       0.64059639 
O       1.16230458       1.05635805      -2.28629517       0.63421827      -0.07696798       0.14720634      -0.90388555       1.14651635       0.02795175 
H       1.35131629       1.99753552      -2.40912663      -0.21627305      -0.21734693      -0.16557808       0.74763334      -0.12595934      -0.35481601 
H       0.26446599       1.21246994      -1.93536081       0.02932451      -0.13639411      -0.10622474       0.29708979      -0.80434312       0.05881979 
O       0.06719759      -1.71561686      -1.72457343       0.13475393      -0.61680871      -0.33708494       1.00888071      -0.55611174      -0.82640249 
H       0.89528696      -1.71900703      -2.27144268      -0.28493610       0.07229946       0.23450582      -1.20178352       0.18387838       0.77829848 
H       0.02958532      -0.82430177      -1.37473429      -0.25809483      -0.04881685       0.20244785       0.21556606       0.24389339       0.04056117 
9
Properties=species:S:1:pos:R:3:momenta:R:3:forces:R:3 energy=-6229.883028159696 pbc="F F F"
O       0.76430880       0.41522218       0.55989579      -0.23377716       0.43536609       0.94827250       0.79374317      -0.31121208       0.86678145 
H       1.36913638       1.10006751       0.23980524      -0.10674714       0.16676771      -0.15239354      -0.01613073      -0.03282199       0.17874860 
H       1.22975774       0.04940536       1.35392691       0.04237082       0.34406344       0.14098782      -0.64024656       0.43526724      -1.02644002 
O       1.24351153       1.02436056      -2.34527987      -0.18290046      -0.18709201      -0.06316140       0.95602947      -0.22343958      -0.26428852 
H       0.78654917       1.75484757      -2.77360909       0.03814368      -0.06189646      -0.02888371      -0.40065702      -0.26580878       0.47679633 
H       0.78926793       0.67532621      -1.57402914       0.44329072       0.11342063       0.15364620      -0.70120388       0.38703568      -0.13401013 
O      -0.01950910      -1.91155411      -1.91809028      -0.14341194      -0.58846154      -1.03913906      -2.13551573      -1.80949394       0.40764112 
H       0.62910775      -1.32182506      -2.19244852       0.10946503       0.07410306       0.01119228       1.95289533       1.66733092      -0.68930525 
H       0.14030307      -2.12957906      -1.00095485       0.03356645      -0.29627093       0.02947891       0.19108595       0.15314253       0.18407643 
9
Properties=species:S:1:pos:R:3:momenta:R:3:forces:R:3 energy=-6229.926073376273 pbc="F F F"
O       0.75068177       0.65317673       0.75520262       0.07468356       0.76973407       0.46786246       1.07024694      -0.51080645      -1.41757695 
H       0.81323448       1.57863838       0.92388818       0.00943354      -0.08388335       0.15338860      -0.02057124       0.98786715       0.35227669 
H       0.10983058       0.29562351       1.33659255      -0.26273622      -0.03731850      -0.47887293      -1.01276177      -0.43967749       0.88583682 
O       1.33861396       1.00443645      -2.42834400       0.62865180       0.13814109      -0.55023342       1.21632164      -0.16933714      -0.80860630 
H       0.67280930       1.39663785      -2.99433296      -0.18406931      -0.00963549       0.27526062      -0.47259986      -0.10757519       0.54491783 
H       1.03007523       0.70644856      -1.57747689      -0.18332813       0.00257028       0.10845794      -0.83189583       0.14801035       0.47596085 
O      -0.02426456      -2.10573875      -1.99827584       0.12750074      -0.74799256       0.33196877       0.62745905       1.37785879      -0.78239553 
H       0.55212779      -1.40223778      -2.42740596      -0.10348915      -0.04068758      -0.12625647      -0.82014316      -1.47455521       0.86782521 
H       0.54834407      -2.82534917      -1.71738611      -0.10664683       0.00907204      -0.18157557       0.24394423       0.18821519      -0.11823862 
9
Properties=species:S:1:pos:R:3:momenta:R:3:forces:R:3 energy=-6229.753674316607 pbc="F F F"
O       0.73960503       0.68991861       0.67843821       0.14272028       0.01071612      -0.37553981      -0.04656912      -0.64420553      -1.51364174 
H       0.88808730       1.00285453       1.54965295       0.02031097      -0.12407738       0.04688784       0.13487185       0.59963727       1.25127373 
H       0.37351219       1.41909866       0.17206815       0.08115842       0.34355180       0.05793633      -0.08442020       0.18824512       0.40564141 
O       1.25557009       1.05838357      -2.41833592      -0.42268151       0.04005091      -0.24626924       0.06262182       0.13790651       1.68188930 
H       0.46243056       1.18306481      -1.85669597       0.22988910      -0.14542847       0.19858878       0.29881813      -0.20496374      -0.84570663 
H       1.93184863       1.04644478      -1.69733790      -0.08667179       0.00446692      -0.13646361      -0.40596868      -0.15397484      -0.94858852 
O       0.01626072      -2.22538593      -1.93798731      -0.11462589      -0.00370515       0.49410385      -1.10320713      -0.87083069       0.87816280 
H       0.38101469      -1.45906512      -2.33692540      -0.07003941      -0.11269835       0.13355630       0.80224314       1.01467984      -0.67968954 
H       0.54019434      -2.98301123      -2.18422599       0.21993983      -0.01287639      -0.17280044       0.34161019      -0.06649393      -0.22934082 
9
Properties=species:S:1:pos:R:3:momenta:R:3:forces:R:3 energy=-6230.037624948409 pbc="F F F"
O       0.83637265       0.82001701       0.56241177       0.87366456       0.46731480      -0.36830007       0.63826936      -0.70338665       1.73243859 
H       0.60562758      -0.11024922       0.78718594      -0.00664046       0.10803421      -0.32892078       0.05902019       0.74060458      -0.43932260 
H       1.33572549       1.08698646       1.38512041       0.01271709      -0.24273752       0.15835655      -0.74211301      -0.14309044      -1.40121954 
O       1.16957824       0.86440905      -2.44208998      -0.10237533      -1.13374135       0.48457019       1.42939672      -0.27028618      -0.09144353 
H       0.81134784       0.89156949      -1.55628583      -0.12730268       0.16391788       0.12214897      -0.38382957       0.19181419       0.65118161 
H       2.13105233       0.80189169      -2.22647496       0.09206974      -0.00309228      -0.30865558      -1.02927521       0.10206632      -0.48659572 
O      -0.03815444      -2.10322461      -1.81579363      -0.26075622       0.45014390       0.07161506       1.53848555      -0.41043510      -0.53142964 
H      -0.42684351      -1.29738234      -2.13899093      -0.14381909      -0.02704480       0.02469852      -0.47549165       0.66339046      -0.18391221 
H       0.81282339      -2.08853367      -2.32488026      -0.33755761       0.21720516       0.14448714      -1.03446238      -0.17067718       0.75030303 
9
Properties=species:S:1:pos:R:3:momenta:R:3:forces:R:3 energy=-6229.999260251209 pbc="F F F"
O       0.94699461       0.90971640       0.33885127       0.03109999       0.01331780      -0.53995434      -0.09372035       0.86522540      -0.44151751 
H       0.71647115       0.16627858      -0.20640434      -0.06274679       0.10834210      -0.14163232      -0.27590412      -0.81487838      -0.16811808 
H       1.06936548       0.54615711       1.20003687      -0.02857822       0.39289868      -0.08726123       0.19740320      -0.29447488       1.03155708 
O       1.12758482       0.68746152      -2.25418890      -0.34172368      -0.57056046       0.31310103      -1.18743458      -1.16559018       1.46769362 
H       1.19230927       1.26774322      -1.47640637       0.02990763       0.03688742       0.03466851       0.50216952       0.32527184      -0.87309139 
H       1.54471487       1.00013288      -3.02791214      -0.05246932      -0.11467577      -0.02503451       0.80624432       0.96274785      -0.90326153 
O      -0.03503705      -2.05841252      -1.70964239       0.59367349      -0.04485263       0.19520136      -1.69432312      -1.42988855       0.50139784 
H      -0.92250334      -1.68802418      -1.83692449      -0.22533017      -0.17557647      -0.00840302       0.37558538      -0.18857895       0.00342083 
H       0.53062262      -1.33445935      -1.84556291       0.05616706       0.35421934       0.25931451       1.36997975       1.74016585      -0.61808086 
9
Properties=species:S:1:pos:R:3:momenta:R:3:forces:R:3 energy=-6230.146490175291 pbc="F F F"
O       0.82279941       0.85313535       0.44393431      -0.36526506      -0.08934628       0.70416755       0.87191364      -0.19827174      -0.06342594 
H       0.48210638      -0.04263637       0.24654576       0.03247039      -0.13959541       0.01254277       0.45788525       0.34723612       0.49505903 
H       1.72396283       0.79478375       0.84774428       0.15850979      -0.17273019      -0.13755793      -1.30408080      -0.39462153      -0.40490433 
O       1.12992921       0.64752514      -2.41944031      -0.13931508       0.08915124      -1.50396804       1.40261429       0.06852579      -0.93777030 
H       1.29842252       0.81327654      -1.48410791      -0.18033407      -0.11458241      -0.08141416      -0.13002626       0.40450256       0.37601205 
H       2.00116332       0.83207400      -2.86457795       0.19932621      -0.03163004       0.21568495      -1.38201250      -0.34298714       0.62125048 
O       0.00655147      -1.89871482      -1.62876685      -0.29966765       0.08682376       0.72528532       1.17127437       1.26424648       1.72038700 
H      -0.45465174      -2.38555402      -2.27560084       0.36766745       0.12720123      -0.03524057      -0.72604377      -0.48060995      -1.34206798 
H       0.35390175      -1.05691423      -1.99184148       0.22660802       0.24470811       0.10050013      -0.36152422      -0.66802059      -0.46454001 
9
Properties=species:S:1:pos:R:3:momenta:R:3:forces:R:3 energy=-6230.10482848724 pbc="F F F"
O       0.91738788       0.70880091       0.48393291       1.00339366      -0.41595070      -0.87756807      -0.32220838      -0.83772117       0.01364493 
H       0.39538881      -0.12542135       0.45312589       0.03450577       0.05958785      -0.20998973       0.30903591       0.72692089      -0.20209070 
H       1.81799354       0.36799288       0.51608043      -0.05521383       0.00609406      -0.01238989       0.05482372       0.06276929       0.09111567 
O       0.98859235       0.59123175      -2.67795342      -0.87562012      -0.31017181      -0.15075751      -1.26762470      -0.39474814      -1.39094268 
H       0.44081889       1.36968211      -2.59369220      -0.32838165       0.08219748      -0.25070716      -0.49724017       0.26819690      -0.04824882 
H       1.71242287       0.81868807      -2.14146867      -0.17685010      -0.19070519       0.28571025       1.64571747       0.17698149       1.28703752 
O       0.11860023      -1.69806868      -1.39667699       0.51716275       0.66399354       1.41346938      -0.33859997       0.18191148      -1.76906167 
H      -0.22541297      -2.50210091      -1.86418182      -0.07785606       0.09138282      -0.02530241       0.49024788       1.22245890       0.58979476 
H       0.22724483      -0.97410187      -2.10717004      -0.04114042       0.01357194      -0.17246486      -0.07415177      -1.40676964       1.42875098 
9
Properties=species:S:1:pos:R:3:momenta:R:3:forces:R:3 energy=-6230.074116727268 pbc="F F F"
O       1.20580364       0.53062631       0.07643961       0.82070458      -0.62929384      -0.64837515       0.80140747       2.43799346       0.33107278 
H       0.94608735      -0.35684273       0.11818087       0.00316587       0.20519851      -0.14624208      -0.93960578      -2.40219605      -0.26269260 
H       1.64330193       0.68054568       0.91584533      -0.20879672       0.00643014       0.10293983       0.13830931       0.28242880       0.09234142 
O       0.74143599       0.60864910      -2.57604597      -0.01498895       0.68475390      -0.64079513      -0.48236062       0.20574766      -1.26946197 
H       0.22245114       0.90397978      -3.36706690       0.01176882      -0.12602784       0.05814836       0.63954716       0.03059011       1.45616415 
H       0.63373756       1.19914438      -1.80520437      -0.02492563      -0.04615421       0.11194848      -0.07433519      -0.25463536      -0.48443736 
O       0.13962367      -1.55966364      -1.10419308      -0.37249065      -0.27411230       0.84230039       2.18416346       2.41220208      -0.73932428 
H      -0.45703872      -2.13744868      -1.48511141      -0.18833403      -0.01090727       0.05383021      -2.05531822      -2.16841997      -0.85653330 
H       0.39136208      -0.97986476      -1.90599566      -0.02610329       0.19011291       0.26624509      -0.21180759      -0.54371074       1.73287116 
9
Properties=species:S:1:pos:R:3:momenta:R:3:forces:R:3 energy=-6229.817795082906 pbc="F F F"
O       1.38511911       0.48383858       0.10871996       0.79147577       0.03706200       0.73350822       0.60976351       1.81153026      -0.03420254 
H       1.59963390      -0.42237838      -0.03948887       0.19158853      -0.36676223      -0.03872095      -0.47935899      -1.19930488       0.23613280 
H       0.63932333       0.57942701       0.70445841      -0.19465188       0.16977317      -0.27150990      -0.02018940      -0.61439540      -0.10643603 
O       0.76992101       0.85999776      -2.73524282       0.46447521       0.52311792      -0.50362088      -0.27736358      -1.77504360      -1.65187220 
H       0.31337034       1.66927857      -2.59085036       0.06223021       0.43391620       0.32807465       0.03261981       0.93954579       0.76320559 
H       1.50859468       0.70568123      -2.15790096       0.03311453      -0.13489838      -0.08855593       0.07909744       0.74136588       0.83297104 
O      -0.06627007      -1.72853647      -1.01873202      -0.97297780      -0.50531619      -0.38617796      -0.62846583      -1.90973933       1.23155171 
H      -0.61785803      -2.58872304      -0.95834734       0.02075535      -0.08389620       0.03120565       1.30802210       2.62469329      -1.10488771 
H      -0.09342694      -1.20021399      -1.82924139      -0.39600991      -0.07299628       0.19579709      -0.62412506      -0.61865201      -0.16646265 
9
Properties=species:S:1:pos:R:3:momenta:R:3:forces:R:3 energy=-6229.78711228393 pbc="F F F"
O       1.60834877       0.32196444       0.29937838       0.46387869      -0.99419811       0.52347643      -1.95113935      -2.52865129      -0.00808985 
H       1.23170958      -0.63907317       0.38630703      -0.15533679       0.13176417       0.22718572       1.34079743       2.29865573      -0.24238780 
H       0.75338022       0.71983244       0.04673816       0.07211431       0.06673867       0.27034605       0.46997744       0.17488257       0.27763969 
O       0.88018180       1.08600639      -2.77193457      -0.35603157       0.85938313      -0.32068356      -0.25851300       1.08041250       2.23028437 
H       0.89105701       1.49004627      -1.84464212       0.47401136      -0.16850396      -0.11398786      -0.04101323      -0.41550612      -2.09634192 
H       1.33451289       0.27701841      -2.54392288      -0.11861525      -0.01963646       0.29556493       0.35918751      -0.68235863      -0.19936520 
O      -0.37724576      -1.73611615      -1.15163096      -0.28217553       0.32781426      -0.48755530      -0.10401314       1.01170264       0.12169245 
H      -0.32066319      -2.64946060      -1.38208022       0.04179811       0.15319761      -0.19468721       0.11245525      -1.09492820      -0.15950469 
H      -0.89771398      -1.35293134      -1.86815801      -0.13964334      -0.35655932      -0.19965921       0.07226110       0.15579079       0.07607296 
9
Properties=species:S:1:pos:R:3:momenta:R:3:forces:R:3 energy=-6229.913997534104 pbc="F F F"
O       1.60484759       0.29178472       0.47483085       0.00091032      -0.38662372       0.71787552       0.79833365       1.19465394      -2.14194660 
H       1.08204569      -0.47733330       0.42675976       0.05758180       0.35310120      -0.40908872      -1.02995402      -1.50019541       0.09316896 
H       1.75359611       0.51556915       1.36233205       0.20422952      -0.25205898       0.05838887       0.15632412       0.26027392       1.88610827 
O       0.97261580       1.22243043      -2.71598704       0.48178084       0.24889348       1.09727319      -1.91165686      -0.44598427       0.18894434 
H       1.81814581       1.21109373      -2.30772131       0.14701361       0.05391068      -0.40526479       1.28158736       0.00899442       0.62700478 
H       0.39527983       0.86129461      -2.00399886      -0.13082023       0.33514332      -0.12753322       0.65141626       0.39270089      -0.72660925 
O      -0.51367375      -1.85702139      -1.42465230      -0.85943716      -0.57922466      -0.94034998       0.94141881      -0.89535041       0.16918765 
H      -0.15111844      -2.53951681      -2.01207937       0.14774632      -0.07286394      -0.03814810       0.26742154       0.06466642       0.49291552 
H      -1.15182211      -1.49297678      -2.01043527      -0.04900503       0.29972264       0.04684723      -1.15489088       0.92024049      -0.58877366 
9
Properties=species:S:1:pos:R:3:momenta:R:3:forces:R:3 energy=-6229.707940887097 pbc="F F F"
O       1.59163484       0.11408564       0.50173204      -0.06786907      -0.34091282      -0.60117377       0.79411593       0.17114550       0.71558911 
H       0.86423389      -0.18965175      -0.03492530      -0.32371799      -0.05066816      -0.01484721      -0.36172450      -0.46253415       0.01574298 
H       1.70117928      -0.47781820       1.26930663      -0.13035630      -0.17555558       0.13237092      -0.40448493       0.26700528      -0.77013174 
O       1.07699198       1.49265408      -2.53950712       0.40142748       0.35435776       1.07162201      -1.61032216      -0.86991956      -0.78870459 
H       1.50971344       0.66217446      -2.79246422      -0.04499821      -0.02410352      -0.15102354       0.54666999       0.99409664       0.55544999 
H       1.60615644       2.15805516      -2.12108334       0.41968217       0.13123479      -0.18206117       1.01956292      -0.23445556       0.27902978 
O      -0.66062784      -1.98410949      -1.55806728      -0.11459359       0.06369737      -0.12383784      -1.04265204       1.16056838       1.84207362 
H      -0.19777630      -2.47839516      -2.20721726      -0.09788134       0.03166123      -0.09250920       0.55738601       0.07897685      -1.27345599 
H      -0.85186907      -1.04764101      -1.76926371      -0.04169314       0.01028892      -0.03854020       0.50144878      -1.10488338      -0.57559317 
9
Properties=species:S:1:pos:R:3:momenta:R:3:forces:R:3 energy=-6229.785997689013 pbc="F F F"
O       1.61745039      -0.06436022       0.34602101       0.41464160      -0.19801118      -0.37949927      -0.02959165       0.30429739      -0.73418610 
H       0.75157205       0.30413036       0.12978727       0.36070391       0.00208822       0.09048953       0.21685106       0.00314394      -0.04426228 
H       1.55166971      -0.31826503       1.25667777      -0.00808981       0.10783109      -0.16763820      -0.06807495      -0.27676911       0.75202815 
O       1.13090995       1.64213947      -2.26702183      -0.45828214       0.34562400       0.20279190       0.10479769      -0.90874059      -0.48243028 
H       1.27376909       0.72134348      -2.57248963       0.25120884       0.18085449       0.22133287      -0.17252441       0.70600672       0.37902933 
H       2.00786522       2.02339293      -2.38189669       0.00682307      -0.35627846       0.14389780       0.00199591       0.15316886       0.15594097 
O      -0.71874019      -1.99990498      -1.66074871      -0.53634405      -0.11644926       0.07640039       0.88785275      -2.06771956      -0.45167339 
H      -0.31367905      -2.27215642      -2.50797599      -0.09542268       0.23818045      -0.14952620      -0.31660704       0.15796110       0.71314250 
H      -0.98273114      -1.12135378      -1.80343162       0.06476126      -0.20383935      -0.03824882      -0.62469936       1.92865125      -0.28758890 
9
Properties=species:S:1:pos:R:3:momenta:R:3:forces:R:3 energy=-6229.786929709189 pbc="F F F"
O       1.74261610       0.20297279       0.16416729       0.24516853       1.05634798      -0.47836398       1.55986655      -2.20445078      -0.06971160 
H       0.95382578       0.55954332       0.50906884      -0.18413018      -0.02306897       0.41942586      -1.59748019       0.57944125       0.76904658 
H       1.73779452      -0.74945630       0.45130145       0.22300621      -0.15795345      -0.31134846      -0.01807804       1.43047918      -0.43757318 
O       1.20502032       1.48579345      -2.20162684       0.37405594      -0.90970153       0.67950945      -0.42961165       0.91990451      -1.09249331 
H       1.18007448       0.58020550      -1.94530087       0.09935218      -0.21448885      -0.43333029       0.06803387      -1.17167330       0.31767925 
H       1.49720739       1.89845220      -1.39967648       0.07910120       0.21747044      -0.12101980       0.38372621       0.40393858       0.49379519 
O      -0.83070954      -2.06807420      -1.64454481      -0.69962819       0.26505898      -0.21871617      -1.31400863       0.27690047       0.77544820 
H      -0.70453912      -1.79161622      -2.56369542       0.13713187      -0.05830607       0.31238836      -0.50252103       0.06566887       0.32575041 
H      -1.76163145      -1.83964182      -1.33977925      -0.27405757      -0.17535853       0.15145504       1.85007291      -0.30020878      -1.08194155 
9
Properties=species:S:1:pos:R:3:momenta:R:3:forces:R:3 energy=-6229.642006527065 pbc="F F F"
O       1.90647514       0.20976092       0.20388583       0.65745443      -0.82458524       0.18016489      -0.91023118      -0.28476416       2.62213493 
H       1.67782184      -0.40096856       0.97745032      -0.01212086      -0.00158513       0.02108809       0.52333728       1.18820160      -1.91079454 
H       2.24255355      -0.31815292      -0.49966595       0.00188941       0.18020535       0.16154477       0.47237628      -1.00096852      -0.61984588 
O       1.30784220       1.41864525      -2.25368769       0.87001746       0.21847136      -0.65888553       0.07633175       0.68982110      -0.65039603 
H       1.21074044       0.63928841      -2.82334321       0.02393867       0.17300256      -0.24991620       0.00402178       0.15244826       1.12931351 
H       1.29565443       1.27883246      -1.29169940      -0.12274568      -0.33109324       0.03752476      -0.18434612      -0.76992452      -0.58241046 
O      -1.13051165      -1.95946498      -1.58040381      -1.37327701       0.14792242       0.64668348       1.83485070      -0.30556293      -0.66459441 
H      -1.03866891      -1.36163955      -2.34466788      -0.22629721       0.32230414      -0.09441395      -0.91111028      -0.28432281       0.88157937 
H      -1.95966960      -1.94568488      -1.12830571       0.18114078       0.11535777      -0.04379031      -0.90523022       0.61507199      -0.20498649 
9
Properties=species:S:1:pos:R:3:momenta:R:3:forces:R:3 energy=-6229.85605981271 pbc="F F F"
O       1.94437165      -0.06458506       0.16036349      -0.71401908      -0.84096357       0.38517154       1.98243899      -0.67118525      -0.56940428 
H       1.23927631       0.22837642       0.69274054       0.15946496       0.12262503      -0.38946074      -1.50189269       0.59167779       0.98235536 
H       2.65150061      -0.28338332       0.79659509      -0.19749386       0.31075020       0.35615527      -0.43844187       0.14092225      -0.51816845 
O       1.40839361       1.44211640      -2.48604611      -0.26048301       0.00758440      -0.54944145       0.22152569      -0.39457490       1.40234425 
H       1.93888990       1.17936964      -3.22473608       0.27378925      -0.06982175      -0.12112506       0.35008340      -0.13215982      -0.90782377 
H       1.84014788       0.94014187      -1.75478686       0.22486166       0.06409553      -0.15686496      -0.62538146       0.46561261      -0.36986362 
O      -1.32579501      -1.79039271      -1.40202783       0.61858689       0.48699957      -0.00850490      -0.43253795       1.95117197      -0.44630766 
H      -1.60337057      -0.83059797      -1.49444243      -0.03134796      -0.08211451       0.24498110       0.62399545      -1.70691494       0.01870522 
H      -1.73591882      -2.04385944      -0.57800380      -0.07335886       0.00084509       0.23908921      -0.17978955      -0.24454971       0.40816296 
9
Properties=species:S:1:pos:R:3:momenta:R:3:forces:R:3 energy=-6229.703779270182 pbc="F F F"
O       1.89384298      -0.18406402       0.20483309       0.01139501      -0.18259961       0.26086224      -0.19995083       0.16952256      -2.79194762 
H       1.28999086       0.54393379       0.02769880      -0.00825911       0.21669948       0.08494428       0.14788670       0.12150070       0.25837037 
H       1.93277390      -0.30283057       1.11601265       0.04647164      -0.22749757      -0.07187895       0.02116314      -0.18620676       2.51848532 
O       1.41198712       1.47791730      -2.68262946      -0.24814970      -0.95958349      -0.45961145       1.22246933       0.36025791      -1.30095140 
H       2.14514364       1.40176264      -3.36020543      -0.21893540       0.52702524       0.03873444      -1.29948523       0.11508598       1.24402292 
H       1.35966828       0.60427625      -2.30216373      -0.17158704       0.05923372      -0.25972398       0.08906208      -0.57463089       0.08676150 
O      -1.30583647      -1.69761215      -1.22165488       0.71276892       0.44998333       0.74624155       0.08486534      -2.37414651       0.95510435 
H      -0.97405404      -0.84949888      -0.97351343      -0.07254683       0.17375880      -0.17640088       0.45992233       0.76914985       0.46351774 
H      -0.99482382      -2.35207108      -0.51899312      -0.05115749      -0.05701991      -0.16316724      -0.52593286       1.59946717      -1.43336318 
9
Properties=species:S:1:pos:R:3:momenta:R:3:forces:R:3 energy=-6229.583264016329 pbc="F F F"
O       1.81274388      -0.17226957       0.10256637      -0.65353793      -0.19686765      -1.06591925      -0.70552879      -0.14577197       0.98259749 
H       2.25374725       0.70278569       0.14654013       0.12011795      -0.19697538       0.04275121      -0.86577505      -0.80959085       0.54358928 
H       1.14781342      -0.31658723       0.85185944      -0.32068599       0.29911831       0.03929925       1.58159445       0.89354562      -1.60930610 
O       1.17275720       1.23124763      -2.77719131      -0.19242920      -0.38085994      -0.25304905      -2.84193472      -1.15613391      -1.11310861 
H       1.69167961       1.97025235      -2.61947994       0.03347053       0.19323117       0.15382506       1.89845895       1.60050959       0.60877993 
H       1.57900904       0.40540694      -2.57524028       0.01986403      -0.11968574       0.25935957       0.88873072      -0.43425352       0.53551460 
O      -1.01695215      -1.52664318      -0.97342024       1.21203300       0.32416683       0.98517486      -2.21871357       0.26078230       1.28842138 
H      -1.18075406      -0.71294652      -1.45299176      -0.12111355      -0.14093670      -0.08809509       0.81673500      -0.16418774      -0.35968444 
H      -0.23370553      -1.98901762      -1.17777034      -0.09771884       0.21880911      -0.07334656       1.44643301      -0.04489953      -0.87680354 
9
Properties=species:S:1:pos:R:3:momenta:R:3:forces:R:3 energy=-6229.9341327790335 pbc="F F F"
O       1.64488326      -0.17168486      -0.13621205      -1.05730147      -0.00320187      -0.20207727      -0.73899163       0.06984081       1.47191542 
H       2.31119399      -0.28558321       0.55833653       0.09140081      -0.20429743      -0.14697789       0.42425468       0.02550243      -0.54512489 
H       0.85042854      -0.19374963       0.44671522       0.30682889      -0.14762895      -0.03530787       0.29963366       0.09305603      -0.73012215 
O       1.13075560       1.10050357      -2.79234882      -0.20477891       0.09347026       0.13090497      -1.11308689       2.38371591       1.09436218 
H       0.76020920       2.05926514      -2.78952109      -0.23274522      -0.17853286       0.04142966       0.96651683      -2.51700625      -0.11887908 
H       1.15529800       0.89633152      -1.82481927       0.08690945       0.16421333       0.06293933       0.25399085       0.13222228      -0.96778978 
O      -0.73348804      -1.38296672      -0.75661500       0.75789784       0.57494284       0.34167027       0.51417065       0.23789508       0.37162127 
H      -1.13814119      -1.52836421      -1.60103758       0.16377149      -0.20549417       0.05637728      -0.71313177      -0.19611378      -0.66189998 
H       0.15059031      -1.10254993      -1.02741742       0.08801713      -0.09347115      -0.24895847       0.10664361      -0.22911252       0.08591701 
9
Properties=species:S:1:pos:R:3:momenta:R:3:forces:R:3 energy=-6229.753120895113 pbc="F F F"
O       1.60818278      -0.13250739      -0.09039330       0.42989313       0.03910326       0.25211711       2.93170366      -0.03441670      -2.08961776 
H       1.86852448      -0.96885359      -0.54510030      -0.16545184       0.07038057      -0.28117942      -0.23499531       1.03126003       0.43322203 
H       0.96747170      -0.45479773       0.48070765      -0.47684051       0.18024660       0.03496222      -2.22520837      -0.72057792       1.72371413 
O       1.03481047       1.14123280      -2.70898834      -0.20282496      -0.00445866       0.84135648       3.09867906      -0.17074119      -2.26074793 
H       0.31790726       1.12354085      -2.16449930       0.04356201      -0.24991769      -0.19730728      -3.38348652       0.19532216       2.35127544 
H       1.72687775       0.90718281      -2.08086197       0.11153320       0.22048241      -0.29368465       0.19497450       0.07283392      -0.02516581 
O      -0.54918675      -1.32107688      -0.83422886       0.49301594      -0.20705037      -0.56289871      -0.31199892       0.29291359      -1.67142583 
H      -1.10232637      -2.08760554      -0.99994450      -0.02007386      -0.12170480       0.10359240      -0.26671522      -0.31282581       0.19625996 
H      -0.50875621      -0.92471492      -1.74649200      -0.21281310       0.07291868       0.10304187       0.19704712      -0.35376807       1.34248576 
9
Properties=species:S:1:pos:R:3:momenta:R:3:forces:R:3 energy=-6229.688988150418 pbc="F F F"
O       1.73639388       0.02440536      -0.01153355       0.69831934       0.77578324       0.06284172      -0.77624806       2.18237293       2.07944904 
H       1.20044692      -0.55824265      -0.54182834      -0.07230692      -0.06948193       0.11752080      -0.73790129      -0.32758337      -0.22819744 
H       1.09808772       0.62121434       0.52605874       0.14690062      -0.07220621       0.33777359       1.51415118      -1.91379342      -1.49462736 
O       1.05689796       1.02128585      -2.64263633       0.58327359      -1.01893296      -0.86867636      -1.66802616      -0.07813599       0.99128933 
H       0.55998624       1.27438752      -1.80443318      -0.06435582       0.10084586       0.27369149       1.54013034      -0.23718870      -1.72617574 
H       1.74996939       1.65712272      -2.81898026       0.02357781       0.03238812      -0.07444320       0.05161004       0.29725322       0.43367546 
O      -0.66071026      -1.46263258      -0.98155953      -1.40723434       0.01404523       0.16824858       0.02884302      -1.33168640       3.09196059 
H      -1.03249021      -2.27502969      -0.50890554       0.08166519       0.19600842      -0.04760536       0.71474122       1.74618871      -1.38810448 
H      -0.92174031      -1.46464713      -1.87447050       0.01016053       0.04155023       0.03064874      -0.66730029      -0.33742699      -1.75926940 
9
Properties=species:S:1:pos:R:3:momenta:R:3:forces:R:3 energy=-6229.932586817307 pbc="F F F"
O       1.85847714       0.18985859       0.14393815       0.22000180       0.23749571       0.80341401      -1.88948677       0.45512903      -4.38083675 
H       1.03570605      -0.32003060       0.08234593       0.03980700      -0.03753059       0.31190586       0.17864574       0.09122890       0.16548934 
H       2.20172887       0.08078747       0.96252646       0.00591854      -0.02064650      -0.34359099       1.56480497      -0.64234565       4.03400133 
O       1.11567505       0.81981484      -2.79965044       0.55064664      -0.50788744      -0.20733450       1.37860220      -0.51994061       1.15146919 
H       1.74716860       0.55566709      -2.07708485      -0.11368446      -0.06047131      -0.32434585      -1.25165879       0.11308553      -0.26886443 
H       1.78353662       1.21860941      -3.36038147      -0.02628792      -0.22059305      -0.12878044      -0.19735944       0.34926302      -0.73637661 
O      -0.94749511      -1.37653533      -0.96800263      -0.52491536       0.47444552       0.27511291       1.73247653       2.03394704       0.02456112 
H      -1.53481413      -2.09151075      -0.96608933      -0.24104298       0.01002183      -0.37061670      -1.35073007      -1.53849701      -0.32409092 
H      -0.89783007      -0.98358020      -1.85457001       0.08955673       0.12516582      -0.01576429      -0.16529437      -0.34187025       0.33464773 
9
Properties=species:S:1:pos:R:3:momenta:R:3:forces:R:3 energy=-6229.784422045026 pbc="F F F"
O       1.82084337       0.29213269       0.20341864      -0.64588912       0.26922820      -0.08264382       1.61601962       0.58627795       1.19133068 
H       1.12341566      -0.32836260       0.35036139       0.03555175      -0.28442530      -0.00245742      -0.71244146      -0.79783143       0.12681085 
H       2.38078353       0.20342364       1.02188916       0.12751517       0.03026336       0.13097988      -0.84684215       0.19365065      -1.25795181 
O       1.25675348       0.63288005      -2.79696419       1.51491795      -0.45554654       0.36182243      -1.25723837      -1.47623464      -1.60872401 
H       1.35144967       1.33676956      -2.18945580      -0.48735700      -0.05325177      -0.18066404       1.07315973       0.79519946       0.98473387 
H       2.06721835       0.19696083      -3.08124454      -0.06440128      -0.26545180       0.19245274       0.08512030       0.64123234       0.67623589 
O      -1.07938183      -1.36117896      -1.05705821      -0.45731584       0.62880295      -0.33909410      -1.01647311      -0.42317725      -0.99159470 
H      -1.56704571      -1.29157736      -1.92314225       0.11912339       0.18960477       0.02433007       1.00295501       0.11411256       1.38631438 
H      -0.56889245      -0.55727183      -0.96488085      -0.14214501      -0.05922387      -0.10472574       0.05574042       0.36677034      -0.50715514 
9
Properties=species:S:1:pos:R:3:momenta:R:3:forces:R:3 energy=-6229.86416796494 pbc="F F F"
O       1.68895715       0.34058856       0.22624219       0.13928320      -0.03600427      -0.19168971      -1.36986259      -1.63631511      -1.56737631 
H       1.30738437      -0.58037240       0.29561623      -0.03065460      -0.04090679       0.10371419       0.79396419       1.57300547       0.39565325 
H       2.16631034       0.56683897       1.00202007      -0.13807562      -0.01862921      -0.02177063       0.55840787      -0.08774894       1.21964218 
O       1.59244097       0.43269386      -2.61750788       0.67741517      -0.84812616       0.35150857       0.25487630      -0.59788606      -0.54304057 
H       0.78417924       0.96016609      -2.72350644       0.05751205      -0.22658540      -0.09312360       0.76803897      -0.08555373       0.96370431 
H       1.96730519       0.34294545      -1.71460283      -0.26623295       0.40772214       0.32548026      -1.10411690       0.85264327      -0.44614438 
O      -1.22661298      -1.20964104      -1.26793910      -0.55281657       0.87081604      -0.31604636       0.23072259       0.13721181       0.24954003 
H      -1.80683770      -1.14436407      -2.02450616       0.01298102       0.01431747       0.03686187      -0.32397226      -0.12773229      -0.26108861 
H      -0.52929485      -0.58221787      -1.48497806       0.10058829      -0.12260381      -0.19493461       0.19194183      -0.02762444      -0.01088990 
9
Properties=species:S:1:pos:R:3:momenta:R:3:forces:R:3 energy=-6229.992269955643 pbc="F F F"
O       1.67093533       0.37328655       0.21270380       0.04327392       0.33262821      -0.39881999       0.54610986       0.65210681       0.93946131 
H       0.94337693      -0.06826145      -0.21001026       0.08069802       0.28210220      -0.08783769      -0.71168102      -0.35001764      -0.18903418 
H       1.36440822       0.61604200       1.10584480      -0.30973367      -0.11967640       0.15421633       0.07759094      -0.22890339      -0.67497018 
O       1.67282346       0.17556560      -2.51498981      -0.07966602      -0.81531849       0.05553572       0.47694591       1.24312231      -0.47080039 
H       1.93007496       0.59294290      -3.35581357       0.38078300      -0.04230613      -0.04620859      -0.28617559      -0.66656456      -0.05082442 
H       1.91958336       0.92295441      -1.93691573       0.03183079      -0.05014777      -0.07858326      -0.23930252      -0.72135023       0.45849048 
O      -1.27088090      -0.98121178      -1.27656608      -0.10633356       0.15731501       0.21406047       2.02652332      -0.07376852       0.16200135 
H      -2.05496902      -1.23947331      -1.73162802      -0.01718641       0.11049374       0.06973750      -0.74606859      -0.36584128      -0.63676858 
H      -0.50059642      -1.32468050      -1.79679431      -0.02366607       0.14490963       0.11789951      -1.14394232       0.51121649       0.46244462 
9
Properties=species:S:1:pos:R:3:momenta:R:3:forces:R:3 energy=-6230.134744258416 pbc="F F F"
O       1.47356306       0.34216702       0.29661474      -0.53175861      -0.41684524       0.47492898       0.59320251       0.28466554       0.15616882 
H       0.62696942      -0.09782804       0.34664661       0.07993747      -0.05208350       0.26842633      -0.49146857      -0.33368642       0.11775703 
H       1.86600657       0.29166762       1.18206688       0.19601312       0.07972994      -0.40833035      -0.23724435      -0.02625782      -0.41016176 
O       1.72103709       0.11575628      -2.63584541       0.25579905      -0.48773802       0.18819428      -1.68185693       0.17205982      -0.82485453 
H       2.53215031      -0.09703762      -3.06632553      -0.12147854       0.07221454       0.00530201       0.92073624      -0.15833012       0.05159541 
H       1.83005261       0.28223012      -1.70910469      -0.16902481       0.03751025      -0.21166061       0.72353857       0.03199732       0.91871375 
O      -1.15701473      -0.86806371      -1.31310053       0.45504099       0.61802211      -0.20635452      -0.39313044      -0.77945149       1.00323533 
H      -2.01176477      -1.03493679      -1.72847719      -0.15105525       0.06111817      -0.10368590       0.38288777       0.34183480      -0.12458438 
H      -0.68137315      -0.19723528      -1.78386102      -0.01347341       0.08807175      -0.00682022       0.18333520       0.46716838      -0.88786966 
9
Properties=species:S:1:pos:R:3:momenta:R:3:forces:R:3 energy=-6230.175549202535 pbc="F F F"
O       1.41696817       0.16524001       0.35340189       0.26757420      -0.89078353      -0.51826579       0.15795614       1.19934766      -0.52349007 
H       0.55293312      -0.22937998       0.21751699      -0.19452438       0.08824594      -0.17113685      -0.16806707      -0.54765343       0.24299770 
H       2.09006302      -0.44726226       0.63277798       0.04484977      -0.35254644      -0.05360388      -0.18526313      -0.70329947       0.20573708 
O       1.57532116      -0.05520327      -2.55685821      -0.88309520      -0.61281832       1.55372142       0.08017281      -0.54977299      -2.48492434 
H       2.10904824       0.64963734      -2.93901439      -0.26289580       0.26890702      -0.14700209      -0.13601220      -0.08074961       0.12513905 
H       1.54243987       0.09621376      -1.64261877       0.02704581       0.13439588      -0.23168241       0.30174756       0.73333711       2.47537787 
O      -0.96808916      -0.52519758      -1.39536682       0.75998761       1.33631801      -0.17192768      -1.45891482       0.03289510       1.45738290 
H      -1.70175522      -0.20385156      -1.93298926       0.24248191       0.04175222      -0.11461737       0.38939214      -0.07530445       0.00198016 
H      -0.21823700      -0.63881298      -1.94400850      -0.00142391      -0.01347079      -0.14548534       1.01898856      -0.00879991      -1.50020035 
9
Properties=species:S:1:pos:R:3:momenta:R:3:forces:R:3 energy=-6229.971259305867 pbc="F F F"
O       1.52636339      -0.03500962       0.07722689       0.80841272      -0.61189240      -0.24752832      -2.73404121       0.61032602       1.37491381 
H       0.53586697       0.27731166       0.10639476      -0.29592037      -0.06888148       0.09067999       2.51096167      -0.70242309      -0.20349345 
H       1.45500817      -0.91143624       0.48326707      -0.05331004       0.09936483      -0.15026999       0.19930624       0.10839110       0.04438430 
O       1.49601339      -0.15263689      -2.38455449       0.88463423       0.11002878      -0.91000924      -0.15022059      -0.05121534      -2.57726342 
H       1.42337239       0.75519138      -2.70652930       0.19569170      -0.05621147       0.21676107       0.02744049      -0.25054686      -0.00635113 
H       1.78404178      -0.07718821      -1.48702488      -0.05609057      -0.28890208      -0.22390315       0.52635093       0.17647262       1.36332843 
O      -0.94140533      -0.23262960      -1.31346500      -1.29546016       0.81573045       0.77579371      -0.99311611       0.35292868       1.73483668 
H      -1.58868297      -0.13296116      -2.00234173      -0.23983650      -0.02102205       0.17783341      -0.06593904      -0.10197590      -0.51139159 
H      -0.13618936      -0.60318327      -1.65340236       0.05187900       0.02178542       0.27064252       0.67925763      -0.14195722      -1.21896363 
9
Properties=species:S:1:pos:R:3:momenta:R:3:forces:R:3 energy=-6230.0629924643845 pbc="F F F"
O       1.57857017      -0.23416973       0.24305764      -0.34693797      -0.45397697       0.69130476      -2.73566096       0.66929575       0.06481613 
H       0.57376532      -0.00183722       0.20121727       0.34019540      -0.14518906      -0.08524192       2.39848287      -0.63123861      -0.02271288 
H       1.56965013      -1.01349079       0.81538719       0.09921807      -0.18716337       0.16924208       0.15132706       0.04990834      -0.19370843 
O       1.69853508      -0.01605458      -2.77229133       0.44111499       0.79349220      -1.29978304      -1.65533699      -1.31872322      -0.83108390 
H       2.34524722       0.49797808      -3.20739195       0.21502151      -0.06769620      -0.08595962       1.08465383       0.97839143      -0.22566371 
H       1.65841501       0.16215084      -1.84654746      -0.20856651       0.24931193      -0.29236864       0.57509930       0.23188312       1.16738605 
O      -1.17563217      -0.17642667      -1.10093226      -0.28532305       0.06724773       1.09418854      -0.23517751      -0.24745624       1.15858075 
H      -2.12448093      -0.36812789      -1.12543655      -0.01158481      -0.10384732      -0.04830852       0.46131274       0.20794415      -0.33632566 
H      -0.87458205       0.13224324      -1.94809086      -0.24313764      -0.15217894      -0.14307364      -0.04470033       0.05999530      -0.78128837 
9
Properties=species:S:1:pos:R:3:momenta:R:3:forces:R:3 energy=-6229.973773682672 pbc="F F F"
O       1.48814777      -0.44986346       0.40230733      -0.80833843      -0.94173954       0.35248658       0.66744372       2.28844548      -1.11922244 
H       0.57422114      -0.31493699       0.15554275       0.25774666       0.06610459       0.18288512      -0.65749269      -0.34296020       0.15938506 
H       1.62350325      -1.26542784       0.81564024       0.01200220      -0.04318371      -0.03476317      -0.13796292      -1.88527333       0.85825504 
O       1.78862095       0.34259336      -3.17082339       0.28666991       1.52384308      -1.36003115      -2.37899459      -0.82990101       0.11736810 
H       2.65927288       0.64750647      -3.28051671      -0.16454025       0.03368775       0.07210105       1.71462920       0.57903527       0.25866706 
H       1.58039503       0.22599313      -2.23178381       0.18046349       0.09206582      -0.02506688       0.70624734       0.21199140      -0.21769247 
O      -1.20850559      -0.22549738      -0.87297459       0.37364025      -0.91156763       0.72806194       0.86608289      -0.33989448      -1.14952834 
H      -1.91440783      -0.83717481      -0.64290502      -0.06323302       0.01141243      -0.03363944      -0.04026024      -0.08714642      -0.11469199 
H      -0.84786076      -0.53716476      -1.74709387      -0.07441081       0.16937721       0.11796593      -0.73969272       0.40570329       1.20745999 
9
Properties=species:S:1:pos:R:3:momenta:R:3:forces:R:3 energy=-6229.899376138041 pbc="F F F"
O       1.44862738      -0.55101893       0.60957806       0.51828429      -0.01248749       0.80890408       0.63556824      -0.55447744       0.48490477 
H       0.76916000      -0.20948379       0.02058606      -0.14458664      -0.22645646      -0.11433604      -0.47346447      -0.56970778       0.16336014 
H       1.20216419      -1.45544213       0.89714981      -0.10758559      -0.08064289       0.14607706      -0.09281516       1.06225512      -0.56138316 
O       1.73450507       0.66382663      -3.48513963      -1.08192331       0.78705651      -0.90799733      -0.47233860       0.03346212      -1.15430420 
H       2.57983977       1.05332310      -3.68451020       0.21606875       0.08928178      -0.04149485       0.47656543       0.22855121      -0.21098554 
H       1.76024600       0.53382937      -2.55622121       0.13204509       0.06613444      -0.10816190      -0.01063396      -0.30195327       1.41594922 
O      -1.09187660      -0.49670046      -0.72994821       0.41486397      -0.63199906      -0.02324985       0.82161423      -1.96950780       1.36199857 
H      -1.53693621      -1.34435711      -0.90658325       0.18198415      -0.02086878      -0.03911818       0.20372441       0.68977137      -0.06176493 
H      -1.46429106       0.15238724      -1.27262675      -0.12915071       0.02998195       0.27937703      -1.08822012       1.38160647      -1.43777487 
9
Properties=species:S:1:pos:R:3:momenta:R:3:forces:R:3 energy=-6229.756117112909 pbc="F F F"
O       1.48624499      -0.76307526       0.89031320      -0.17629087      -0.82044326       1.10649699      -1.14709880       0.66479364       0.12748257 
H       0.57076387      -0.46356087       0.67463290      -0.00780061      -0.09707721       0.03415140       0.83530389      -0.59536964      -0.28805272 
H       1.59005355      -0.37782175       1.76834953       0.06602253       0.23329266      -0.04542844       0.32862384      -0.13965389       0.03913651 
O       1.70667680       0.88164986      -3.78344229       0.72638716      -0.50678101      -0.73171499      -1.57967194      -1.71096558       0.16348455 
H       1.06680300       0.09058234      -3.92450610      -0.35995512       0.32305486       0.00297025       1.76658247       2.13799835       0.67078367 
H       1.72522413       1.06600386      -2.81986331      -0.00034932       0.11724233      -0.19170731      -0.16687982      -0.44978974      -0.80526384 
O      -1.03399678      -0.56135171      -0.76452305      -0.44590908       0.33286712       0.08684970      -0.92156279       1.33791347       0.83402162 
H      -1.01851695      -0.82690151      -1.68103228       0.11375451       0.20371446      -0.20652343      -0.08414281      -0.04459748      -0.40707268 
H      -1.69819143       0.17656851      -0.69218143       0.08414079       0.21413007      -0.05509416       0.96884594      -1.20032913      -0.33451969 
9
Properties=species:S:1:pos:R:3:momenta:R:3:forces:R:3 energy=-6229.807061684181 pbc="F F F"
O       1.44089340      -1.02870253       1.15281620      -0.32434658      -0.86910977       0.42573959       0.59694838      -0.92001230      -0.27569806 
H       0.70810942      -1.37748638       0.63233217      -0.11016490      -0.06221941       0.09933945      -0.13089847       0.43068122       0.13418836 
H       1.18188855      -0.19494489       1.52087531      -0.04649486      -0.03333273      -0.04666052      -0.51436996       0.53965750       0.09943325 
O       1.78634156       0.77286791      -3.84313042       0.48745345      -0.34337299      -0.41081473       1.67821345      -0.80368764       1.39241613 
H       1.01756018       1.12941048      -4.20856406       0.32725944       0.04547975       0.23906733      -1.93707716       0.92690905      -1.15492759 
H       1.71517864       1.00062383      -2.90501163       0.08038905       0.03559880       0.17671689       0.24841486      -0.11452370      -0.20489110 
O      -1.08087793      -0.26422199      -0.90951058      -0.43236430       1.46090490      -0.52241861       0.19772009      -0.15755536      -0.01664391 
H      -0.67413946      -0.25406271      -1.78080359      -0.00614062      -0.12951118       0.05490500       0.07346059      -0.14418355      -0.09549784 
H      -1.51298211       0.58791218      -0.85126605       0.02440932      -0.10443737      -0.01587439      -0.21241177       0.24271478       0.12162076 
9
Properties=species:S:1:pos:R:3:momenta:R:3:forces:R:3 energy=-6229.761329286199 pbc="F F F"
O       1.42457380      -1.06768604       1.07868332       0.10454345       0.51912933      -0.60821868      -0.59796093       0.39362652      -0.22349758 
H       0.86024289      -1.30901853       0.32784903       0.06125536       0.03305430      -0.13828911       0.30439531      -0.05639781       0.27473936 
H       0.97137498      -0.26576045       1.39188883       0.08594088      -0.09034460      -0.09339376       0.29543195      -0.30468835      -0.01543961 
O       1.75630156       0.57532947      -3.67009952      -0.23391003      -1.13765304       1.00088784      -1.48009817       0.33990771      -0.70073103 
H       1.33047089       1.46360744      -3.71938180      -0.22423230       0.33913089       0.04378284       1.07737367      -1.01611861       0.39847823 
H       2.60062864       0.59113400      -3.23512990      -0.00982934      -0.32014924      -0.33213297       0.37786237       0.63419493       0.33583297 
O      -1.08351386       0.03428853      -0.97919820       0.44667311       0.67997899      -0.09606360      -0.65648731       0.66299171       0.17384517 
H      -0.66348959      -0.75544848      -1.30712147      -0.01612258       0.05276040       0.31524552       0.00294103      -0.33989757      -0.54241300 
H      -1.88595426       0.18305457      -1.51417059      -0.21431855      -0.07590703      -0.09181809       0.67654208      -0.31361854       0.29918551 
9
Properties=species:S:1:pos:R:3:momenta:R:3:forces:R:3 energy=-6229.762216913229 pbc="F F F"
O       1.37060177      -0.94995631       0.79646214      -0.05816499       0.07181954      -0.93034597      -0.10799208      -0.78548548      -0.73547024 
H       0.70297740      -1.32375266       0.18796359       0.03549784      -0.01219244       0.10725055       0.46892385       0.36453499       0.58452780 
H       0.90886422      -0.24070636       1.23317834       0.06148605       0.08440446      -0.02740199      -0.36590000       0.43491960       0.17475230 
O       1.68778702       0.29495788      -3.40892267      -0.70127738      -0.23000860       0.82582745       0.85258318       2.23868502       1.88602438 
H       1.81997116       1.09951458      -2.73761421       0.04058949      -0.43442574       0.03589937      -0.14259005      -2.82463966      -2.30460622 
H       2.58544513      -0.00556885      -3.67859557       0.12339061      -0.07921899      -0.04231989      -0.81580398       0.54101615       0.50897451 
O      -0.99340326       0.21471269      -0.95986427       0.10184591       0.03691611       0.18315762      -0.56596516       0.29487423       0.11530250 
H      -0.51341974      -0.35379857      -1.55481457       0.05044259       0.43153632      -0.41481322       0.51391955      -0.27571533      -0.49119188 
H      -1.77669242       0.44963923      -1.47903586       0.34618988       0.13116934       0.26274610       0.16282469       0.01181050       0.26168685 
9
Properties=species:S:1:pos:R:3:momenta:R:3:forces:R:3 energy=-6229.997515214494 pbc="F F F"
O       1.24584238      -0.90101355       0.62643369      -0.17252666       0.06003074      -0.54764315      -0.47039426      -1.22888295       0.46122179 
H       0.51028464      -0.76118307       0.01525716       0.19963782       0.00500452      -0.12977387       0.04617020       0.34619926      -0.15555054 
H       1.87747223      -0.21886603       0.48261797       0.22355108      -0.11691708      -0.07490687       0.53774006       0.88817004      -0.26126593 
O       1.51368166       0.24785510      -3.14909695      -0.27612949       0.27496731       1.26383456      -1.63046922       1.06152130      -1.66400914 
H       2.08140088      -0.04010055      -2.49178877      -0.08696800      -0.31652694      -0.46092195       1.80670814      -0.74598810       2.39257844 
H       1.62641413      -0.43372537      -3.80526414      -0.26919021       0.04459031       0.10094047      -0.23494980      -0.26906770      -0.62106652 
O      -0.74569560       0.18878746      -1.05427812       0.38741460       0.07743796      -0.02621258       1.19645908      -0.96640265      -1.40242917 
H      -0.29650419       0.77047236      -1.69614024       0.19059972       0.00009293      -0.33564205      -0.39100266      -0.28195577       0.37786005 
H      -1.25995530       0.69101177      -0.46032586      -0.19638886      -0.02867974       0.21032543      -0.86026154       1.19640656       0.87266102 
9
Properties=species:S:1:pos:R:3:momenta:R:3:forces:R:3 energy=-6229.882336734921 pbc="F F F"
O       1.37164462      -0.96620940       0.38931439      -0.39376888      -0.22652927      -1.25535513       3.00755995       0.89554344       0.27600308 
H       0.49504773      -0.64462188       0.30231277       0.20214830      -0.04966327       0.04855281      -1.47878954       0.56390171      -0.40081950 
H       1.96614907      -0.15259179       0.37747426       0.01771161       0.05533836       0.01890356      -1.35189108      -1.62898417       0.05434081 
O       1.36115473       0.29388362      -2.75747191      -0.41427700       0.21125680       1.34720993       0.29685744      -1.65949047      -1.06653812 
H       1.60556274      -0.67339795      -2.69021500       0.10333935      -0.41020606       0.08437499      -0.20727145       1.45336146      -0.07453165 
H       0.88933031       0.34870914      -3.62134518       0.16402339       0.25043866       0.01196315       0.47335853       0.02078689       0.83062602 
O      -0.70280966       0.20323251      -1.21462196       0.12182279       0.33113683      -0.36041760      -1.25751251       0.81394067       1.65050718 
H       0.16516905       0.24371265      -1.65207437       0.02385271      -0.00563759       0.09186027      -0.01625176       0.68552720       0.12383811 
H      -0.83865834       0.96075110      -0.57913407       0.17514772      -0.15613445       0.01290803       0.53394043      -1.14458673      -1.39342593 
9
Properties=species:S:1:pos:R:3:momenta:R:3:forces:R:3 energy=-6229.980614126877 pbc="F F F"
O       1.44484666      -0.95199898       0.12604390       0.27140044       1.12154349      -0.67698999       1.13960314      -1.01222222      -0.32743326 
H       0.63011208      -1.03520160      -0.34257329      -0.45619191      -0.12632600       0.00706785      -1.26205120      -0.27673925      -0.22749144 
H       1.35165399      -0.10422642       0.52224133       0.05380533      -0.30297174       0.10519235      -0.02008505       1.16172053       0.61531038 
O       1.59210114       0.21836372      -2.74640497       1.33984389      -0.83145780      -0.86292000      -3.41633716      -1.49566354       2.76951600 
H       1.68787177      -0.52186625      -2.07618019      -0.04512345       0.45563531       0.17928041       0.77417009       1.43122413      -1.36315549 
H       2.33948480       0.39787906      -3.23774739       0.15731457      -0.06398172       0.29160293       2.67927958       0.06596703      -1.21507712 
O      -0.99583391       0.25937640      -0.96771072      -0.82693953      -0.19063757       0.82707412       0.87859594      -1.47168645       0.24370662 
H      -0.36592465       0.41039246      -1.67173513      -0.23486857      -0.05537291       0.28895833       0.32789124       0.21303874      -0.56436776 
H      -1.53716090       1.01757220      -0.97298698      -0.25924077      -0.00643106      -0.15926601      -1.10106658       1.38436103       0.06899207 
9
Properties=species:S:1:pos:R:3:momenta:R:3:forces:R:3 energy=-6229.792893916806 pbc="F F F"
O       1.40858219      -0.75115495      -0.11613480       0.04271090       0.37227523      -0.95548951      -1.17095626      -0.88694215      -0.62035728 
H       0.63725405      -1.34472564       0.11144509       0.08029680       0.07575408       0.22045034       1.68136681       1.17237200       0.38161906 
H       2.03427567      -0.59519847       0.59779130       0.19459021       0.00312626       0.03243722      -0.52495153      -0.38754789       0.29975212 
O       1.88144671       0.09079792      -2.79043258       0.14699609      -0.12229750      -0.21958509       1.87570898      -0.08173837      -1.14467647 
H       1.60765651      -0.33030450      -1.99124079       0.18001417      -0.16097371      -0.26194457      -0.36894040      -0.43626140       1.28930106 
H       2.83140079      -0.20061102      -2.82446109       0.08004144      -0.20524475       0.09485240      -1.36678279       0.56125354      -0.18074543 
O      -1.27875732       0.36011183      -0.77116093      -0.79171963       0.20659558       1.00694978      -0.75603101      -0.62790451       0.08462703 
H      -0.50252402       0.13818758      -1.31328785       0.07762621       0.07384072       0.01178420      -0.72249362      -0.05651905       0.08866943 
H      -2.02836831      -0.26474724      -0.93619814      -0.01055620      -0.24307589       0.07054523       1.35307983       0.74328784      -0.19818953 
9
Properties=species:S:1:pos:R:3:momenta:R:3:forces:R:3 energy=-6229.972262579003 pbc="F F F"
O       1.53527607      -0.67811046      -0.05324529       0.63033334       0.67675951       0.62885088      -0.44166108       1.40253945      -0.62693816 
H       0.56053072      -0.59042439      -0.07078947       0.20492897       0.09278965      -0.29919886       0.32770020      -0.38988345       0.27588314 
H       1.77640339       0.25398601      -0.27366851      -0.08462734      -0.06289026       0.01801859       0.08771082      -0.93700107       0.43068226 
O       1.93578484      -0.14591571      -2.94865725      -0.23037694      -0.81974416      -0.42322474      -2.27980209      -0.05830529       1.64533170 
H       2.03125495      -0.63640282      -2.10738762      -0.16982938      -0.36786331       0.07954739       0.14876482       0.14449935      -0.62597735 
H       2.74067625      -0.15145641      -3.39986077      -0.28483835       0.17515979      -0.34420947       2.05791367      -0.16684766      -0.92885326 
O      -1.45076948       0.39847499      -0.56641511       0.13384221      -0.08538186       0.22953365       1.31409742       1.33816634       1.59581889 
H      -0.76305550       0.71618919      -1.14742866      -0.25139156       0.11023669       0.02627604       0.26907899       0.41065661      -0.36969140 
H      -1.90927811      -0.20043153      -1.09338492       0.05195905       0.28093395       0.08440653      -1.48380274      -1.74382429      -1.39625582 
9
Properties=species:S:1:pos:R:3:momenta:R:3:forces:R:3 energy=-6229.9045295726955 pbc="F F F"
O       1.62335851      -0.42362706      -0.01201713       0.11519301       0.45625170       0.13180323      -0.01299696      -2.32481956      -0.17035959 
H       0.67451967      -0.58546218      -0.07858679       0.03788431      -0.10898564      -0.17462410      -0.17995309       0.30664448       0.04287693 
H       1.73228910       0.49514914       0.05582133       0.21345386       0.03925040       0.02002925       0.08716826       1.95967044       0.10000744 
O       1.66283791      -0.33111006      -2.99020020      -1.12530091      -0.09584872      -0.25439918       0.04972901       0.12967671      -0.41497199 
H       1.67880940      -0.73884447      -2.09204423      -0.21525411       0.35052267       0.07272946       0.96183306       0.82491400      -0.90095469 
H       2.51834219       0.01242663      -3.34397653      -0.00001939       0.00954921       0.18441067      -0.92018391      -0.84400818       1.29254805 
O      -1.19290245       0.26180333      -0.66419351       0.95762961      -0.44313599      -0.19427945      -1.56582516      -0.43187152       0.35208286 
H      -1.16768200       1.21357261      -0.54611951       0.13314459      -0.07191157       0.07331502       0.16045484       0.29606626      -0.07469129 
H      -2.15844485       0.06411691      -0.53067684      -0.11673096      -0.13569205       0.14101510       1.41977395       0.08372737      -0.22653772 
9
Properties=species:S:1:pos:R:3:momenta:R:3:forces:R:3 energy=-6229.967871042231 pbc="F F F"
O       1.67762987      -0.31113097       0.00217164       0.36111200       0.52070900       0.18993148       0.68253568       0.99057583       0.80087896 
H       0.72198264      -0.07902216      -0.08629385       0.06031467       0.39236381      -0.08752175       0.73511134       0.26479656       0.22127358 
H       2.18145881       0.41844825       0.47822496      -0.01094699       0.03620673      -0.12764396      -1.39684008      -1.35488282      -1.05287181 
O       1.33130403      -0.26740533      -2.91306441      -1.00815154       0.71880180       0.24606201      -0.15412851      -0.15450615       1.45848953 
H       1.52286967      -0.55036172      -1.98976899       0.08437469       0.01042716       0.09424465      -0.56863411       0.95356220      -0.05884926 
H       1.93196169      -0.88367080      -3.29087339      -0.07879121      -0.40414419      -0.02573356       0.83819205      -0.72890802      -1.47013798 
O      -0.92410753       0.16169304      -0.77575460       0.41319688      -1.12169495       0.11256392       0.15650290       0.50870332       0.26207919 
H      -1.43510558       0.94382705      -0.51345729      -0.07019403      -0.16820502      -0.11952067      -0.00533154      -0.52301317      -0.16318990 
H      -1.51093584      -0.59597291      -0.81221928       0.24908553       0.01553565      -0.28238211      -0.28740772       0.04367224       0.00232769 
9
Properties=species:S:1:pos:R:3:momenta:R:3:forces:R:3 energy=-6229.955428891976 pbc="F F F"
O       1.72049562      -0.10404797      -0.10909693       0.48667380       0.75483000      -0.29069179      -0.62473321      -1.15060416      -0.91810171 
H       1.00895955      -0.11969689       0.51960619       0.16705179      -0.12886665       0.01716412      -1.02072808      -0.23937822       0.30998735 
H       2.33720429       0.42277932       0.32562290      -0.05528767       0.13275850       0.20146503       2.06932798       1.46465448       1.05956519 
O       1.14569448      -0.12318044      -2.76036454      -0.52756798       0.42484406       1.12624922      -0.56914252      -0.32772621      -0.99785693 
H       1.76238346       0.17925450      -2.08508652       0.16212380       0.16725466      -0.25832797       0.06171615      -0.78091348       0.11371956 
H       1.10104334      -1.09951352      -2.82785747       0.01410342       0.00365429      -0.22651310       0.60692042       0.97054974       0.46365880 
O      -0.86655267      -0.18157044      -0.77902796      -0.37375439      -1.65675860      -0.41456587       0.61138049      -0.04148878      -0.34680520 
H      -1.46264916      -0.12389042      -1.53388516       0.03307025      -0.14591315      -0.11097393      -0.07776172       0.02784861       0.14509682 
H       0.01741094      -0.13336614      -1.21843149       0.09358698       0.44819689      -0.04380572      -1.05697950       0.07705800       0.17073611 
9
Properties=species:S:1:pos:R:3:momenta:R:3:forces:R:3 energy=-6230.0115780464375 pbc="F F F"
O       2.09848304       0.08036222      -0.08681311       0.51408451       0.26066737       0.58627112      -1.17495262       0.28759348       0.89850201 
H       1.42373858      -0.56548020      -0.39500456       0.17201351      -0.07717622      -0.01140230       0.33155843       0.43717098       0.77087050 
H       1.69055605       0.50061333       0.72720953       0.15083481      -0.03490030      -0.06127954       0.62067130      -0.85277594      -1.46269489 
O       0.94605166       0.07333047      -2.70971457      -0.82969040       0.43639599      -0.14344722      -1.01636042       0.96698664      -0.50383656 
H       1.37946248       0.43771567      -1.93568718       0.04939029       0.12981982      -0.15406153       0.79242220      -0.10638833       0.11000818 
H       1.34134056      -0.74875675      -2.96085116       0.23604113       0.16267629       0.23663725       0.63043418      -0.56648961       0.03663430 
O      -0.99865025      -0.52696391      -0.81304341      -0.03613015      -0.50944983      -0.39432780       0.43053831       0.59939381      -1.05033189 
H      -1.19764051      -1.23068192      -1.45892540      -0.02107931      -0.21215503       0.10655290       0.05239087       0.39483472       0.44342212 
H      -0.60713869       0.16826117      -1.41448574      -0.23546439      -0.15587809      -0.16494287      -0.66670227      -1.16032575       0.75742623 
9
Properties=species:S:1:pos:R:3:momenta:R:3:forces:R:3 energy=-6230.0876809093925 pbc="F F F"
O       2.21972351       0.03285945      -0.10634536       1.02415478      -1.17788740      -0.24727033       0.13786993      -1.82485141      -1.17253280 
H       1.57249405      -0.69023245      -0.28228180      -0.11297093       0.20232117       0.06603416       0.70198856       0.76485141       0.39821820 
H       1.73431089       0.63347020       0.42317083      -0.26900048       0.12260613      -0.29914004      -0.81132503       1.00961689       0.92713711 
O       0.88038112       0.12277878      -2.71530817       0.14487613       0.61177282      -0.18673028       0.91207759       0.00660314       0.24548132 
H       0.68267292       1.05978293      -2.62642608      -0.24899130      -0.04407547      -0.02845658      -0.32382403       0.17850199      -0.11178663 
H       1.80184534       0.10862421      -2.38212299      -0.06103795       0.17452000       0.05312993      -0.50763724      -0.16737556      -0.16962284 
O      -1.04600339      -0.57300892      -0.80135245      -0.18070362      -0.22201179       0.51404447       0.00687899       0.95842595       1.31680565 
H      -1.62040241      -1.29965303      -0.99451736      -0.03278088       0.28466157      -0.01313927      -0.08112849      -0.63944879      -0.49871942 
H      -0.27101934      -0.55037266      -1.36232806      -0.26354575       0.04809297       0.14152793      -0.03490028      -0.28632362      -0.93498060 
9
Properties=species:S:1:pos:R:3:momenta:R:3:forces:R:3 energy=-6230.068842736676 pbc="F F F"
O       2.26292420      -0.14396836      -0.35254445      -0.54662340      -0.35074373      -0.45658343       0.97540771       1.47391330       0.52368930 
H       1.72279532      -0.89101122      -0.13240294      -0.08396293      -0.16944832      -0.18580190      -0.65789007      -0.47236112       0.74462921 
H       2.15875456       0.56637005       0.32826377       0.22483331      -0.12796526      -0.13341833      -0.17845476      -1.24715692      -0.74554831 
O       0.92031376       0.31563308      -2.57614070       0.08689009       1.04686686       0.53889393       0.08171601       0.18834867      -0.33512565 
H       1.25027279       1.20668641      -2.73057886       0.43771612       0.04016743      -0.03633361      -0.31367581       0.11178106      -0.38210577 
H       1.48496533       0.08449438      -1.82064332       0.06444277      -0.32224413      -0.24960588       0.01880363      -0.15964504       0.13659566 
O      -1.12231337      -0.62330700      -0.72579055       0.07511316      -0.43935655       1.13219539      -0.27776431      -0.19779675       1.58053613 
H      -2.07409221      -0.49506767      -0.77641950      -0.28675967       0.11064235      -0.29058521       0.19673756      -0.05007173      -0.34257627 
H      -0.75109467      -0.66589334      -1.59323656       0.02835056       0.21208136      -0.31876097       0.15512004       0.35298853      -1.18009429 
9
Properties=species:S:1:pos:R:3:momenta:R:3:forces:R:3 energy=-6229.7999316254645 pbc="F F F"
O       2.10864507      -0.37659605      -0.20830123      -0.08651006      -1.01490202       0.91050358      -1.22925709      -1.47252910      -0.51215409 
H       1.25235581      -0.01377502       0.07365003       0.08513419       0.21741767       0.17531453       0.87973808       0.17026709       0.07521304 
H       2.85504220       0.16551120      -0.03314585       0.14401375      -0.14581936       0.10406472       0.41920708       1.10980080       0.55789084 
O       1.00345886       0.54306479      -2.68952155       0.06162495       0.77397797      -1.09218720      -3.11874923       0.10099483      -0.58262317 
H       1.77842454       1.01694586      -2.82949734       0.03237218      -0.09445628       0.05650424       2.21008624       0.96813857      -0.21469772 
H       1.19728272      -0.27075123      -2.26422346      -0.09868358      -0.10411580       0.21519438       0.76246670      -0.99007790       0.76355614 
O      -1.10572510      -0.64943987      -0.70131102      -0.45578296       0.54350387      -0.47028681       0.10322207       1.87839390      -1.29630276 
H      -1.53275295      -0.87302643      -1.54369127       0.34047483      -0.42050533       0.06307300      -0.10354839      -0.77959195       0.28630792 
H      -0.89299950       0.27792668      -1.00649748      -0.02264332       0.24489929       0.03781956       0.07683454      -0.98539624       0.92280981 
9
Properties=species:S:1:pos:R:3:momenta:R:3:forces:R:3 energy=-6229.70017321102 pbc="F F F"
O       2.02959250      -0.48240476      -0.05341734       0.09856488       0.23590339       0.60184275       2.62773560       0.05582437      -0.67580670 
H       1.90317779      -0.66913947       0.86813307       0.34788421      -0.29160241      -0.13569304      -0.46565698      -0.12707429       0.93103054 
H       3.04167759      -0.54400307      -0.09466820      -0.09590413      -0.19655286      -0.10397197      -2.14668666       0.12455327      -0.23735192 
O       1.14007593       0.61785239      -2.84375194      -0.13932923       0.55789042       0.16394453       1.18230015       0.53187491      -0.61451647 
H       1.76213196       0.91526311      -3.57402392      -0.01397246      -0.06379973      -0.11788505      -0.99266947      -0.52886546       1.74337931 
H       1.60695348       0.66290360      -1.97650304       0.32047989       0.10805994       0.07206821      -0.28705365      -0.04200204      -1.07036945 
O      -1.27645576      -0.58103325      -0.75718625      -0.53042519      -0.18155651      -0.89691340      -1.30808671      -0.73778691       0.73993720 
H      -0.40189706      -0.53161004      -0.36501371       0.11392001       0.33964363       0.29149959       0.18054902       0.58077162      -1.09469854 
H      -1.45851506      -0.12396698      -1.58484878      -0.10121797      -0.50798586       0.12510838       1.20956870       0.14270453       0.27839603 
9
Properties=species:S:1:pos:R:3:momenta:R:3:forces:R:3 energy=-6229.887945629919 pbc="F F F"
O       2.29621389      -0.45980181       0.07044527       0.16766834      -0.54845809      -0.39975926      -0.65749782       0.33230284       0.60563556 
H       1.78321314      -0.24724417       0.88739834      -0.02668793       0.50937504       0.22391248       0.46069057      -0.34310547      -1.06933752 
H       1.65357572      -0.80818604      -0.56677350       0.15528666       0.41600373       0.29426675       0.12811930       0.04308456       0.40207487 
O       1.15695810       0.72676892      -2.73960229       0.53092048       0.24543740       0.90269047      -1.35399945      -1.03099628       3.26255431 
H       1.76536352       1.15079487      -3.27518287      -0.18814576       0.05224410       0.13772269       1.92495942       1.30224234      -1.94536745 
H       1.50517371       0.92122012      -1.82731471      -0.17369768       0.07857684      -0.08139074      -0.56244656      -0.31153203      -1.20552132 
O      -1.41736235      -0.70722959      -0.92129579      -0.73377482      -0.25468718      -0.57704134       0.13624487      -0.07995666       0.03036455 
H      -1.82359928      -0.18691951      -1.62913507       0.17170824      -0.63604742      -0.28410225       0.33661639      -0.19807218       0.07945397 
H      -0.69350065      -1.20470705      -1.33018250       0.09672247       0.13755557      -0.21629880      -0.41268672       0.28603286      -0.15985696 
9
Properties=species:S:1:pos:R:3:momenta:R:3:forces:R:3 energy=-6229.856260542996 pbc="F F F"
O       2.29003552      -0.51861998       0.22703349       0.13176578       0.42606098       1.10344194       0.36229665      -0.19976870       2.54456594 
H       2.53999942       0.30573328       0.68565520      -0.04708884      -0.24324649      -0.02368142      -0.24361195      -0.58206389      -0.74721027 
H       2.20361855      -0.35601589      -0.68401043       0.23218741       0.30534674      -0.25782191      -0.17484533       0.84023424      -1.86697689 
O       1.34771985       0.86677315      -2.47562927       0.08852247       0.80203553       1.04182898       0.83340903      -0.70429408      -0.55240596 
H       1.78821473       1.02068523      -3.34938100       0.17367853      -0.22745235      -0.24281302      -1.10393922       0.32160222       1.25983315 
H       0.66857695       1.50897642      -2.24779199      -0.17933832      -0.33416638      -0.11259846       0.23600648       0.29962991      -0.61613155 
O      -1.64377591      -0.82263583      -1.28996523      -0.49887176      -0.90949334      -1.85975014       0.69286294       1.50434724      -0.94738453 
H      -1.48349632      -1.73407364      -1.13566052       0.35530816      -0.02856479       0.46725936       0.08585805      -1.42445576       0.42081643 
H      -0.86275744      -0.57720371      -1.83362939      -0.25616343       0.20948010      -0.11586533      -0.68803666      -0.05523118       0.50489368 
9
Properties=species:S:1:pos:R:3:momenta:R:3:forces:R:3 energy=-6229.649900233872 pbc="F F F"
O       2.30589206      -0.38886485       0.38330964      -0.20265396       0.35882303       0.06454735      -1.61383413       2.16856436      -0.79296100 
H       2.10196053       0.17123781       1.17494991      -0.16982899       0.07021372       0.11457395       0.36568055      -0.81715691      -0.86708771 
H       1.77308147       0.11941347      -0.32925052      -0.15084503      -0.04569769       0.17607865       1.13686752      -1.28988384       1.66304385 
O       1.24246939       0.92833168      -2.30923617      -0.70524324       0.00881797       0.62885097      -1.14958915       0.82518541       0.15660482 
H       1.97973350       0.34930324      -2.43437939      -0.13162324       0.19067495       0.22320234       0.69741149      -0.44309305      -0.66147969 
H       0.92320382       1.27271206      -3.16250651       0.29236506       0.03336508      -0.15455686       0.55439068      -0.43667555       0.47067238 
O      -1.51345175      -1.04148354      -1.61811657       1.07385788      -0.71429710      -0.63935553      -1.01166916       0.62975716       1.25196286 
H      -1.60502353      -0.08965018      -1.34283517      -0.04809685       0.14828056      -0.42506630       0.77239317      -1.54838583      -1.16802354 
H      -0.96844561      -1.21789363      -2.38378453       0.04206836      -0.05018052       0.01172543       0.24834904       0.91168826      -0.05273196 
9
Properties=species:S:1:pos:R:3:momenta:R:3:forces:R:3 energy=-6229.955320236884 pbc="F F F"
O       2.19117839      -0.16373866       0.43187394      -0.96333701      -0.05816372       0.36813009       2.67977127       0.35460035      -0.95381212 
H       2.42662731      -0.46051256       1.29735134       0.30273701      -0.09968911      -0.21775511       0.02856306      -0.25299975       0.79309177 
H       1.27770249      -0.14621278       0.36060859       0.14859199       0.25752442       0.25799035      -2.85470833      -0.07146588       0.07858325 
O       1.10134677       0.94957252      -2.24462416      -0.04089595       0.20817710      -0.08466559      -0.18949919      -0.16484556       0.08173382 
H       1.77069017       0.86950611      -1.56758495       0.04670280       0.24836174       0.28622622       0.22709539      -0.39131128       0.79905025 
H       1.58888194       1.48517479      -2.86005322       0.05196619       0.03203846       0.14263568       0.00296611       0.46922239      -0.85984277 
O      -1.33825848      -1.22096300      -1.82606366       0.19662845      -0.37915341      -1.03688107       0.60233737      -0.45388916       0.13583511 
H      -1.10270277      -0.54216375      -2.45855965       0.20769750      -0.36530567       0.18611726      -0.10298736       0.55088050      -0.22126954 
H      -0.47672117      -1.66231003      -1.74536432       0.04990902       0.15621020       0.09820218      -0.39353831      -0.04019161       0.14663024 
9
Properties=species:S:1:pos:R:3:momenta:R:3:forces:R:3 energy=-6229.9364532408335 pbc="F F F"
O       1.85545857      -0.04414384       0.69958695      -1.40355776       0.47452977       0.73737056       0.11984713      -0.30778462      -1.39570173 
H       2.15267556      -0.75752316       0.07062024      -0.08553659       0.19769885      -0.12226635      -0.34506666       0.81650667       1.68674652 
H       1.87891681      -0.30281802       1.62886530       0.40395452      -0.00533694       0.20804516       0.20329128      -0.51570394      -0.46618885 
O       1.06913363       0.97128575      -2.29787019      -0.09383441      -0.22362249       0.41447721       0.20938304       0.01706779       1.11207583 
H       0.93066603       0.94411254      -1.32378563      -0.19292602       0.08104090      -0.00388596       0.09265180       0.10592205      -0.72655091 
H       1.95154410       1.36817041      -2.36620225       0.27218165       0.03878658       0.00041378      -0.31105608      -0.11676527      -0.14171944 
O      -0.99372254      -1.33803056      -2.11933899       0.69619610      -0.52771604      -1.03862553       0.33076309      -0.98303484       1.33129955 
H      -0.60692696      -0.51845341      -2.40210435       0.26890766       0.17113224      -0.37335293       0.41028112       0.75016690      -0.45336106 
H      -0.45103940      -1.57475226      -1.33014755       0.13461486      -0.20651287       0.17782405      -0.71009470       0.23362526      -0.94659992 
9
Properties=species:S:1:pos:R:3:momenta:R:3:forces:R:3 energy=-6229.95108962248 pbc="F F F"
O       1.36187160       0.01448993       0.81467405      -1.64037288       0.17766624      -0.20975355       0.13102010      -0.22663380       1.00707531 
H       1.14031718       0.26074339      -0.07212935       0.08785073       0.15743963       0.23462271      -0.01413466       0.19442416      -0.95801004 
H       2.28520366       0.25819333       0.93435677      -0.10157571       0.11211201      -0.27419040      -0.07268658      -0.03806060      -0.08502172 
O       1.12589806       0.81966465      -2.20776009       0.33023386      -0.08151274       0.79441331      -0.50999516      -0.06189447       0.33133407 
H       0.23523026       1.17704945      -2.06282996      -0.05204078      -0.20167592      -0.36641171       0.31119497       0.22064446      -0.12681905 
H       1.73822727       1.55303211      -2.17754600      -0.24901445      -0.04984018      -0.15438840       0.17278728       0.36290691      -0.11928193 
O      -0.51425070      -1.34970908      -2.23699622       1.62279243      -0.17263504       0.16832212       0.34549222       0.62072435      -0.16992123 
H       0.21496089      -0.69251559      -2.38230471       0.05412015      -0.08825060      -0.04314207      -0.68265310      -1.44276188       0.48351838 
H      -0.43503384      -1.73650770      -1.35173736      -0.05199335       0.14669659      -0.14947201       0.31897493       0.37065085      -0.36287378 
9
Properties=species:S:1:pos:R:3:momenta:R:3:forces:R:3 energy=-6230.061066968315 pbc="F F F"
O       1.06885431      -0.01809117       0.68045292      -0.11681754      -0.79149732      -0.82231871       0.31103562      -1.23826237       1.79983477 
H       1.17857540       0.52184116      -0.06503330      -0.01412465       0.13644658      -0.01672653      -0.31989154       1.53677416      -2.30566596 
H       1.98495483      -0.03673155       0.97574900      -0.16904307      -0.22235292       0.13130618      -0.05252007      -0.31354930       0.48235599 
O       1.09039335       1.03529446      -1.99603376      -0.37993348       0.86829723       0.45298651      -0.57297194      -0.60716147       0.45453545 
H       0.80344118       0.12054537      -2.21338617       0.24956139      -0.04812078       0.39494149      -0.29016262       0.45780148       0.11613308 
H       1.86441843       1.15658358      -2.52282335       0.03593078      -0.11631716      -0.06203818       0.85502306       0.35029085      -0.56081154 
O      -0.20477145      -1.37358991      -2.27716934       0.78930992       0.38028242      -0.01877765       0.30738628       1.74486922      -2.30199471 
H       0.38898129      -2.09177775      -2.36116235      -0.31804699      -0.32308441       0.06265712       0.47383678      -1.36277252       0.53618503 
H      -0.73921877      -1.37678218      -1.51807017      -0.07683635       0.11634637      -0.12203022      -0.71173559      -0.56799004       1.77942789 
9
Properties=species:S:1:pos:R:3:momenta:R:3:forces:R:3 energy=-6229.975886813766 pbc="F F F"
O       0.91910373      -0.22424975       0.46213617      -1.01911166      -0.67120641       0.30016816      -1.23829094       0.01559144      -1.13128473 
H       1.36134461       0.57762592       0.16408191       0.14621878       0.18615685      -0.17931255       0.28144564      -0.08153312       0.44090788 
H       1.28534144      -0.63388650       1.22525157      -0.08291204      -0.31793997      -0.07051820       0.85986963       0.07706320       0.78770391 
O       1.29148641       1.24454085      -1.77817346       1.25022306       0.69578175      -0.13678942      -0.04996296       0.94857135      -0.64533914 
H       1.14585960       0.30826302      -1.94490659       0.28664318      -0.01454444       0.07622132      -0.22596433      -0.28111224      -0.29826909 
H       1.00815771       1.73420184      -2.58181734      -0.33890117       0.28872635       0.23134079       0.29359213      -0.72689239       0.85339112 
O      -0.11989799      -1.41255581      -2.27110538       0.18765681      -0.21360809      -0.31177110      -1.72015675      -1.01898232      -0.95876602 
H      -0.59031731      -2.07428157      -2.86056326      -0.15121987       0.12263918      -0.13154128       1.12580399       1.05379638       0.82855945 
H      -0.89125628      -1.04878604      -1.79577512      -0.27859710      -0.07600522       0.22220229       0.67366360       0.01349769       0.12309662 
9
Properties=species:S:1:pos:R:3:momenta:R:3:forces:R:3 energy=-6230.02255511722 pbc="F F F"
O       0.56747970      -0.39644093       0.42724523      -0.71984534      -0.39237844      -0.59994716       0.74507752      -0.06341559      -1.13375949 
H       1.27774195      -0.31009937      -0.27159755       0.10115666      -0.29832731       0.10621592      -0.82435728      -0.07004047       1.26783924 
H       0.96438570      -0.79483889       1.21097423      -0.16858583       0.10171945       0.21156287       0.20537486       0.11397877      -0.21609000 
O       1.66923238       1.37860964      -1.80771339       0.92550546      -0.08671257       0.38535289       2.20099101      -0.61897644      -1.76326127 
H       1.37054810       0.93190394      -2.62114367      -0.22915058       0.25865226      -0.18522631      -0.19807892       0.24337746       0.76169372 
H       0.95007465       1.50780852      -1.24383120      -0.04174232       0.11913527      -0.34864230      -2.11284078       0.25305927       1.09963793 
O      -0.16103187      -1.31294371      -2.26545117      -0.05110715      -0.22958368       0.28554417       0.96281230       0.00343091       2.42341779 
H      -0.84687756      -1.83633486      -2.63374366      -0.00635103       0.24788142       0.23202335      -1.04013962      -0.73451879      -0.76724912 
H      -0.15847348      -1.61126891      -1.30148236       0.19012013       0.27961359      -0.08688343       0.06116092       0.87310488      -1.67222881 
9
Properties=species:S:1:pos:R:3:momenta:R:3:forces:R:3 energy=-6229.915792604804 pbc="F F F"
O       0.53711639      -0.54425878       0.30696506       0.88392380      -0.26526428       0.00820230      -0.76170800       0.36666348       0.26365592 
H       1.47404054      -0.68232217       0.34083212      -0.17337349      -0.08087206       0.07994088       0.98749106      -0.18030681      -0.02466409 
H       0.37249935       0.12987980       0.97735606      -0.05473068      -0.01871028      -0.14843345      -0.09888608      -0.12453803       0.00095180 
O       1.83493595       1.40850908      -1.73612439       0.01697024       0.13481177      -0.09279463      -1.09444846      -0.13252308       2.22503763 
H       1.36379698       1.50014266      -2.54526238       0.00229274      -0.12002883       0.18642012      -0.34519833       0.04341184      -1.45541016 
H       1.05358405       1.29099491      -1.12078968      -0.08566926      -0.12784253      -0.06680687       1.48324479       0.00779848      -0.81313601 
O      -0.26750295      -1.31969340      -2.26962078      -0.06627576       0.67599682       0.33347639      -1.34888522      -0.51515179      -2.83781023 
H      -1.23506576      -1.23542516      -2.24272808      -0.19171191       0.02568654      -0.00887200       0.68695008      -0.05482510       0.26952325 
H       0.07033209      -1.13736451      -1.43122478      -0.33142567      -0.22377714      -0.29113273       0.49144017       0.58947102       2.37185189 
9
Properties=species:S:1:pos:R:3:momenta:R:3:forces:R:3 energy=-6230.085134109269 pbc="F F F"
O       0.65107923      -0.60482484       0.34026481       0.17209867      -0.11063462       0.40256573       0.06255016      -0.73840878      -0.11060080 
H       1.31891610       0.07487830       0.34357653      -0.04519175       0.15726676      -0.16806927       0.38978896       0.55909329      -0.31186992 
H       0.06263429      -0.35588853       1.04428914       0.12957808      -0.22784179      -0.12216078      -0.46001140       0.08492197       0.43151589 
O       1.61531000       1.36687947      -1.65111780      -1.04528609      -0.78907592       0.52468874       0.28750381       0.82650164       0.82730275 
H       2.50801582       1.16333666      -1.93286292       0.20401466       0.07174264       0.38977639      -0.11865596      -0.28842850      -0.36253925 
H       0.98877612       0.76278896      -2.04007240       0.09232025       0.15056331      -0.42266456      -0.18934954      -0.59162167      -0.45284007 
O      -0.22764656      -1.13412476      -2.35764445       0.15001611       0.72020049      -0.86514875       0.98840306       1.43964382      -1.48701207 
H      -0.98723521      -1.65517817      -2.29543062       0.16922397       0.06457499      -0.09632789      -2.19132551      -1.09306689      -0.23139130 
H       0.25256595      -1.44732940      -1.62196366       0.17322610      -0.03679585       0.35734039       1.23109641      -0.19863489       1.69743477 
9
Properties=species:S:1:pos:R:3:momenta:R:3:forces:R:3 energy=-6229.949366504537 pbc="F F F"
O       0.60988883      -0.48993782       0.37154464      -0.58637663       0.55990077      -0.28455957       0.09094464      -0.84869418      -0.34526515 
H       0.91195214       0.21785231      -0.22274407       0.07746152       0.23270673       0.10098694      -0.80927441       0.16814056       0.74037298 
H       0.51322613      -0.23201796       1.29254772       0.14283870       0.04979186       0.26141876       0.13441454       0.47491795      -0.33681915 
O       1.48951829       1.36071241      -1.59458052      -0.05006244       0.50561747       0.01061522      -0.11827696       0.26111888       0.28674576 
H       2.07681531       1.02375811      -0.91360556       0.05747296       0.02169060      -0.05873029       0.71521368       0.14528988      -0.34419280 
H       1.53298664       0.73641431      -2.32525521      -0.13567314      -0.24254790       0.21046290      -0.09171594      -0.26157579      -0.09806892 
O      -0.06868599      -1.23811721      -2.45406741       0.20571976      -0.75823750      -0.35606683      -0.02137194      -0.62055230       1.66362485 
H      -0.76401083      -1.85315643      -2.72705537       0.01726946      -0.02853354      -0.21948862       0.17253778       0.19639184      -0.11152712 
H       0.00002168      -1.42527789      -1.46975919       0.27134980      -0.34038849       0.33536149      -0.07247137       0.48496316      -1.45487046 
9
Properties=species:S:1:pos:R:3:momenta:R:3:forces:R:3 energy=-6229.741905442058 pbc="F F F"
O       0.64685812      -0.44752997       0.47861612       0.05124353      -0.01737894       0.56760864       0.40487043      -0.59553948       1.01362486 
H      -0.00839236       0.14132656       0.14981339       0.32123336       0.03387722       0.15282976      -0.86476635       0.74602759      -0.98717234 
H       0.78141923      -0.04123650       1.34514338      -0.18562722       0.07585781      -0.25663607       0.38793483      -0.35762458       0.03422970 
O       1.54889157       1.47788652      -1.64276633       0.29143859       0.43808245      -0.44171936      -0.02447820       0.21033338      -0.27869074 
H       2.21280336       1.19890677      -2.27638103      -0.06616636       0.00328533      -0.19803351       0.45341074       0.06475874       0.03655147 
H       0.79585287       0.99394889      -1.98742942      -0.31287945       0.06650076       0.09621852      -0.44055251      -0.26212988       0.10121708 
O      -0.10630598      -1.39485608      -2.44123202      -0.14553979      -0.83955434       0.53928632       0.15003099      -0.56430659       2.56196685 
H      -0.33609888      -1.95279849      -3.18929476      -0.00159085       0.00944674      -0.08194828      -0.06707580      -0.44446420       0.42006320 
H      -0.10663936      -1.91770027      -1.54608161       0.04788820       0.22988298      -0.37760601       0.00062588       1.20294502      -2.90179009 
9
Properties=species:S:1:pos:R:3:momenta:R:3:forces:R:3 energy=-6229.808724043725 pbc="F F F"
O       0.64270965      -0.23153030       0.55072940       0.08573440       0.99663368       0.38227296      -1.25512417      -0.28498173      -0.46978123 
H       1.45053567       0.19610027       0.29902036       0.22293440       0.34519025      -0.06451221       0.81294653       0.27073108      -0.08174624 
H       0.73069228      -0.64601944       1.40460540      -0.27002116      -0.10639154       0.02134342       0.37009801       0.00611388       0.31703647 
O       1.57204965       1.41900665      -1.85005604      -0.36613524      -0.24637354      -0.80807482       0.96776858       0.10621268      -0.56665792 
H       1.89895244       1.44531552      -2.78775208       0.14154254       0.15989270       0.13038464      -1.15066549      -0.09276767       1.39453346 
H       0.61079868       1.46819736      -1.78731232       0.08972772       0.02779159       0.21476227       0.19436399      -0.05767817      -0.68094147 
O      -0.19637224      -1.57254179      -2.35625073       0.22230676      -1.40531479       0.39611660       0.04881661      -1.75899173      -5.33591075 
H       0.01675457      -2.50019476      -2.28693450       0.10086581       0.16034231       0.30711241       0.05449320      -0.12867661       0.28964992 
H      -0.24097581      -1.21452945      -1.54915857      -0.22695524       0.06822934      -0.57940527      -0.04269726       1.94003827       5.13381775 
9
Properties=species:S:1:pos:R:3:momenta:R:3:forces:R:3 energy=-6229.664316015424 pbc="F F F"
O       0.57337606       0.11073510       0.73876137      -0.16662694       0.90702577       0.12353701       1.26226615       0.24113082      -1.71135804 
H       1.25519041       0.27858127      -0.00783043      -0.13118808      -0.03306674       0.09256905      -1.23463512      -0.24740859       2.40172546 
H       0.98171927       0.27126418       1.60736356       0.20584414       0.24494935       0.03738834       0.15726156       0.02101655      -0.79871261 
O       1.65077953       1.25372521      -2.03084128       0.43009365      -0.23581002       0.22968329       0.75731725      -1.61133576       2.21558499 
H       1.80725595       1.78149579      -2.77317609      -0.03564798       0.02736218      -0.30584520      -0.14890977       1.22297671      -1.72552965 
H       0.72987288       1.12588191      -1.84609756      -0.06758768      -0.04925854      -0.04622369      -0.75349884       0.41773859      -0.40885567 
O      -0.21591924      -1.86568005      -2.34049087      -0.24421471      -1.40266142       0.11623064       0.89392689      -1.42209999       1.13916394 
H       0.30111968      -1.88750054      -1.49238197       0.17867546       0.10894619       0.16024088      -0.91468427       0.47756683      -1.28089704 
H      -0.44728805      -0.97724917      -2.56057035      -0.16934787       0.43251322      -0.40758033      -0.01904385       0.90041484       0.16887863 
9
Properties=species:S:1:pos:R:3:momenta:R:3:forces:R:3 energy=-6229.659379168109 pbc="F F F"
O       0.58510936       0.27661916       0.74779481       0.39233584      -0.09793068      -0.26705241       0.03404531      -1.32591846      -0.77324920 
H       1.39816472      -0.09471546       0.37565598      -0.24736475       0.01904085       0.31284834      -0.31019128      -0.33478603      -0.23969111 
H       0.93117735       1.06493103       1.10754435       0.09077179      -0.03163081      -0.25976721       0.26650838       1.65465217       0.93213320 
O       1.63927078       1.18372659      -2.16154081      -0.49464509      -0.38912386      -0.39098584       0.45532399       0.41219834      -0.88148006 
H       1.96795032       1.62924005      -2.98479692       0.03340664       0.00074199       0.22881736      -0.57577407      -0.40310618       1.36072803 
H       1.26701068       1.85657694      -1.57484004       0.12611514       0.17230046      -0.21657658       0.10539991      -0.01067888      -0.44331926 
O      -0.19749032      -2.00773891      -2.19606374       0.01584571       0.35702679       0.64428579      -1.72066895       0.58639680      -2.72516357 
H      -0.41424618      -1.50104859      -1.41706502      -0.11763683       0.08049494      -0.28546638      -0.16390813       0.45771575       0.36178220 
H      -0.81825506      -1.62964498      -2.94045496       0.20117154      -0.11091968       0.23389694       1.90926483      -1.03647352       2.40825977 
9
Properties=species:S:1:pos:R:3:momenta:R:3:forces:R:3 energy=-6229.719987725737 pbc="F F F"
O       0.64425952       0.38377742       0.86300657       0.22290060       0.45696043       0.32597543       0.95540515       0.69745260      -0.25818546 
H       0.55730502      -0.52048463       0.56196945      -0.25453820      -0.22569250       0.09471335       0.03289337      -0.36727898      -0.05062126 
H       1.54781146       0.65279950       0.57518028       0.00626631       0.01819638      -0.14174337      -1.00117088      -0.37755565       0.23583532 
O       1.57662595       1.09139935      -2.36792832      -0.19428967      -0.41927362      -0.42709966      -1.84625020      -0.15261960       1.32056794 
H       2.15611339       1.59157941      -2.89117741       0.12385807      -0.00394513      -0.14760577       1.70217518       0.78018155      -1.38537754 
H       0.93647733       1.79012940      -2.13372019       0.02363069      -0.27436524      -0.05021188       0.08384568      -0.65808656       0.17124033 
O      -0.20772928      -1.97217319      -2.04114793      -0.02768068       0.34998277       0.58219789       2.37293813      -0.69494433       4.34573147 
H       0.00302582      -1.08505871      -1.74889802       0.22002699       0.30059311      -0.14335971       0.07393323       0.26281199      -0.21394812 
H      -0.65095078      -1.90352442      -2.80899448      -0.12017410      -0.20245618      -0.09286628      -2.37376967       0.51003898      -4.16524268 
9
Properties=species:S:1:pos:R:3:momenta:R:3:forces:R:3 energy=-6229.625592122162 pbc="F F F"
O       0.60128549       0.24043750       0.91817021      -0.61262489      -0.87406965      -0.56061070      -0.14193826      -0.64499964       2.01099650 
H       0.23946573      -0.65888971       1.05612076       0.17510177       0.10024722      -0.06265911       0.30918451       0.89680016      -0.72578281 
H       0.58666088       0.47220473       0.00922459      -0.19813995      -0.18856057       0.11740110      -0.12027517      -0.34861885      -1.31881879 
O       1.60902302       1.03054466      -2.37301925       0.12648154      -0.26486486       0.10384124       0.34526993      -0.54161366       0.06209135 
H       1.98913991       1.27883140      -3.22755505      -0.04671765      -0.20528285       0.04235539      -0.47497036       0.30287667       0.35739357 
H       0.83739392       1.56428883      -2.16475967       0.02924525       0.00515658       0.02242384       0.11822994       0.24721047      -0.50178492 
O      -0.13428718      -1.71204985      -2.02242899       0.44313217       1.29257323       0.35868951      -1.78816586       0.87467878      -2.68716326 
H       0.74324105      -1.56143006      -2.44218954      -0.03353907      -0.13483641       0.06783717      -0.92800800       0.08580314       0.29427111 
H      -0.84391615      -1.45726662      -2.76834424       0.11706082       0.26963732      -0.08927844       2.68067328      -0.87213708       2.50879725 
9
Properties=species:S:1:pos:R:3:momenta:R:3:forces:R:3 energy=-6229.928661959533 pbc="F F F"
O       0.33134348       0.01507251       0.79728332      -0.86736702      -0.92970314      -0.09690694      -0.46709497       1.29291882       1.27370935 
H       0.73374199      -0.77319619       0.50199718       0.09565177      -0.01887865       0.00176432       0.57521094      -1.29553586      -0.66990982 
H       0.03313857       0.48908040       0.02788957      -0.17936599       0.14881204       0.10566430      -0.15127263       0.06791387      -0.48433483 
O       1.60514461       0.95681221      -2.19933775      -0.18975195       0.32142978       0.74921022      -0.15703236      -1.16797590      -1.13358288 
H       1.77524895       0.89729073      -3.16677795      -0.01644098      -0.09211905      -0.03795098      -0.19794034       0.20329025       1.05796766 
H       1.83940952       1.82747566      -1.92022416       0.32915814      -0.12103153       0.02736272       0.32616594       0.97011037       0.17760104 
O       0.02007833      -1.41540596      -2.15403480       1.06312096       1.54483993      -0.42545788      -0.12306254       1.51888314       0.23521674 
H       0.57807422      -2.14390830      -1.92886017      -0.24516686      -0.47359555      -0.09803079       0.56423933      -0.76884633       0.20087922 
H       0.48836320      -0.62006094      -1.80063422       0.01016193      -0.37975384      -0.22565496      -0.36921338      -0.82075837      -0.65754649 
9
Properties=species:S:1:pos:R:3:momenta:R:3:forces:R:3 energy=-6229.653816020948 pbc="F F F"
O      -0.00172313      -0.20992132       0.83131423      -1.16547672      -0.40430906       0.00515616      -0.30980336       0.11569169       0.25031018 
H       0.88704472      -0.59444960       0.81887704      -0.02904030       0.16095835       0.25828397      -0.36490637       0.54672549      -0.52135424 
H      -0.15084451       0.39112018       0.08000314       0.07127057      -0.06242074      -0.02114200       0.68620450      -0.67233597       0.35595446 
O       1.74804856       1.10077668      -2.08777710       0.51453071       0.07390256       0.09672616       2.01444341      -0.21242114       0.36656973 
H       0.90005375       1.38366807      -2.39645252       0.06135423       0.22554622       0.45655738      -0.46069022       0.58236999      -0.76604959 
H       2.49967613       1.55168211      -2.55114765      -0.12969994      -0.03455925      -0.28581476      -1.58933528      -0.44156434       0.44270955 
O       0.21977602      -1.32106214      -2.29646785       0.64610234      -0.04605393      -0.51458447      -4.33876149      -2.47644782      -1.99635906 
H       0.18906004      -2.30652829      -2.32562999       0.09895022       0.08685649       0.00775013       0.61128874       1.52369550       0.36573199 
H       0.97164616      -0.96013866      -1.96239172      -0.06799110       0.00007938      -0.00293257       3.75156007       1.03428660       1.50248699 
9
Properties=species:S:1:pos:R:3:momenta:R:3:forces:R:3 energy=-6229.840373991634 pbc="F F F"
O      -0.30631038      -0.19219831       0.70755644      -1.23705971       0.38054462      -0.47453618      -0.11874213      -0.57947627      -1.46592437 
H       0.28627947      -0.05500220       1.42196408       0.13383902      -0.03476667       0.04312282       0.75161812       0.29167952       1.22014239 
H       0.25278094      -0.67397317       0.06386484       0.10801203      -0.48315982       0.22850437      -0.64206987       0.33247274       0.09175702 
O       1.94225062       1.24614461      -2.02584631      -0.03748989       0.57608237      -0.20992478      -0.31489385       0.91060058       1.01342418 
H       1.58241292       1.86092202      -1.33115282       0.14359517       0.26885665       0.15916406       0.48448784      -0.98549232      -0.99752870 
H       1.18997220       1.09921744      -2.60422643      -0.10682620       0.07825347       0.35724773      -0.24220371       0.16735350      -0.01903582 
O       0.34609096      -1.45098870      -2.28697916       0.70954791      -0.62734908       0.12384260       0.66374981       2.50140012      -0.86236710 
H       0.67143644      -2.32313878      -2.26624756      -0.08996577      -0.19952385       0.22311861       0.51831636      -1.89067719       0.06914025 
H       1.06091694      -0.96905716      -2.79022899       0.37634746       0.04106231      -0.45053923      -1.10026257      -0.74786068       0.95039216 
9
Properties=species:S:1:pos:R:3:momenta:R:3:forces:R:3 energy=-6229.814537823018 pbc="F F F"
O      -0.29706899      -0.17623747       0.54413319       0.07500431      -0.12799914      -0.24908204      -1.36633081      -0.95455988       0.37706438 
H      -0.44218059      -0.23909104       1.51245568       0.02103994      -0.05935453      -0.14609956       0.15844897       0.11233556      -0.82184288 
H      -1.03486701      -0.73962025       0.17293022       0.01896082       0.42479428      -0.25261818       1.35041258       0.93158637       0.40556900 
O       1.79116411       1.38850172      -1.99661641      -0.21060536      -0.10191567       0.10733495      -0.45825475      -1.08113600      -0.42243055 
H       2.19947587       2.09219945      -1.50963712      -0.29426015       0.12846349      -0.21597593       0.20597107       0.36327821       0.55945097 
H       1.42547660       0.74952361      -1.35779471      -0.07204312      -0.05183248      -0.04119847       0.10342683       0.56048016      -0.02688009 
O       0.54182557      -1.56919385      -2.23731457       0.67906620      -0.33415399       0.67140790       1.66414169       0.58398068      -1.08109021 
H       0.77363314      -2.52714839      -2.24739665       0.06931677       0.02658048      -0.18270672       0.14316284       1.27602092      -0.22845465 
H       1.26692568      -1.03356670      -2.73494179      -0.28647941       0.09541756       0.30893805      -1.80097844      -1.79198602       1.23861404 
9
Properties=species:S:1:pos:R:3:momenta:R:3:forces:R:3 energy=-6229.6817361300255 pbc="F F F"
O      -0.14996654      -0.08196320       0.20515060       0.10703832       0.15037408      -1.43698723       0.07453853      -0.84291321       2.37410443 
H       0.02253238      -0.97445285       0.65268894       0.63493428       0.13377205       0.13947557      -0.30754110       1.84672882      -1.92305629 
H      -0.02244312      -0.06645028      -0.73789515       0.19623280       0.07879919      -0.28430774      -0.12184813      -0.65722439       0.11143218 
O       1.45622083       1.32648246      -1.82022749      -1.81852344      -0.95053835       1.06427557       0.81372414      -1.66025256       0.06279364 
H       0.96806643       2.10941460      -1.98739447      -0.25937420       0.10021418       0.04771694      -0.65049660       1.22144343       0.05354184 
H       1.74477466       1.31959718      -0.89814112       0.23478339       0.19966847       0.00261429      -0.24940146       0.31914053      -0.09304899 
O       0.69170640      -1.69004191      -1.98951127       0.46335999       0.44193899       0.67426625      -1.08663456      -2.66067918       0.62224630 
H       1.32063748      -1.89715492      -2.65172241       0.16847074       0.18471213      -0.02803477       0.93525362      -0.40640308      -1.05600664 
H       0.75739785      -0.78250596      -1.89436931       0.27307812      -0.33894074      -0.17901890       0.59240555       2.84015965      -0.15200648 
9
Properties=species:S:1:pos:R:3:momenta:R:3:forces:R:3 energy=-6229.9334406129665 pbc="F F F"
O      -0.14806538       0.00653579       0.10234207      -0.98102303       0.04559788       0.46280464       0.52402890      -0.64054576      -0.74082980 
H       0.57750742      -0.16732198      -0.56299158      -0.50696744      -0.44185194       0.27504958      -0.92346114      -0.15784379       1.38516551 
H      -0.59470857      -0.85042523       0.18201214       0.34282209      -0.21900391       0.20377276       0.17848813       0.30584452      -0.01761565 
O       1.26552997       1.29136851      -1.63789523       0.73571358       0.67742790      -0.34123721      -1.00588418       0.67873452      -0.11201917 
H       0.29779999       1.09511416      -1.55418397       0.16938382      -0.18945206      -0.00453676       1.03977152       0.37035019      -0.22223679 
H       1.32302533       2.15114537      -1.17829632      -0.25590622      -0.03160378       0.02769781       0.15148399      -0.56459563      -0.23897075 
O       0.94698671      -1.66634791      -2.02222784       0.23178898      -0.10502228      -0.28440733       0.08922537      -0.51708437      -0.93001410 
H       0.54462021      -2.43549032      -2.47850500       0.04884520       0.19941565       0.05377167       0.36062891       0.67266478       0.39957501 
H       1.58738073      -1.30797443      -2.66779321       0.21534301       0.06449255      -0.39291515      -0.41428149      -0.14752446       0.47694573 
9
Properties=species:S:1:pos:R:3:momenta:R:3:forces:R:3 energy=-6229.735421208065 pbc="F F F"
O      -0.44544024      -0.18164006       0.32960680      -0.82152566      -0.42456741       1.01278966      -0.13569182       2.50197226      -1.14902713 
H      -0.38419918      -1.05440379       0.59104152      -0.27265876      -0.01229677       0.18776598       0.21654221      -3.17749794       0.40047894 
H      -0.33317425       0.26805380       1.15409787      -0.05554975       0.25610799      -0.16025620      -0.00289568       0.79157908       0.74511757 
O       1.57821005       1.58094458      -1.80338094       1.38132043       0.54704586      -0.19355518       0.49734285       0.34292167       0.51325043 
H       1.17594380       0.87462968      -2.29641374      -0.00849663      -0.01027920      -0.28997383      -0.53681219      -0.40719268      -0.22712882 
H       1.49164205       1.28807931      -0.88467235       0.21821533       0.04940980       0.10033324      -0.14713052       0.01181025      -0.25691387 
O       0.89390744      -1.72694183      -2.17261823      -0.36136428      -0.28572238      -0.75332504       1.97821209       2.04634416       0.19032110 
H       0.71079829      -2.32603167      -2.86841611       0.01779992      -0.00005339      -0.18102991      -0.47532557      -1.12499889      -1.12890481 
H       1.67416508      -1.21295842      -2.54895345      -0.09774061      -0.11964450       0.27725128      -1.39424139      -0.98493789       0.91280658 
9
Properties=species:S:1:pos:R:3:momenta:R:3:forces:R:3 energy=-6229.664394906703 pbc="F F F"
O      -0.63623676      -0.33459671       0.42505402      -0.93386201      -0.56613152       0.33032677      -1.06755575      -1.75383670       1.38084711 
H      -1.18008694      -1.02370403       0.98177424      -0.05596670       0.00424194      -0.02241147       1.37819685       2.52560547      -1.71964943 
H      -1.08732513       0.52342088       0.40105305      -0.22469896      -0.09756229      -0.37131309      -0.28556925      -0.64250934       0.37761197 
O       1.82628547       1.57144050      -1.89605526       0.39269966       0.12326611      -0.04083936      -1.03365128      -0.00309288      -1.06004642 
H       0.88550237       1.42097899      -2.14358297       0.17173256       0.14600911       0.02588541       0.96388698       0.08426129       0.18124025 
H       1.85290632       1.30927901      -0.98615648       0.03305527       0.11247569      -0.28518614       0.03906115      -0.23336671       0.94086487 
O       0.90485078      -1.63535221      -2.18403820       0.62864936      -0.08158461       0.24762055      -0.43775572      -0.80944467      -0.62835043 
H       1.12513311      -2.19747631      -2.95415707       0.09640078       0.05866383      -0.00717813       0.05165428       0.64071163       0.67601570 
H       1.65622106      -1.07026173      -2.01500046      -0.10800995       0.30062174       0.12309545       0.39173274       0.19167191      -0.14853362 
9
Properties=species:S:1:pos:R:3:momenta:R:3:forces:R:3 energy=-6229.902643115196 pbc="F F F"
O      -1.10957874      -0.36067718       0.57669589      -1.78605813      -0.84223993      -0.02681333      -0.53690345       0.38603064      -0.61072731 
H      -0.47814694      -1.01378485       0.83187903       0.20208531       0.28082181      -0.15215954       0.88246355      -0.67210232       0.69725453 
H      -1.31328869      -0.68964605      -0.30631073       0.17558575      -0.09942747      -0.03161559      -0.27357536       0.26051615      -0.16458443 
O       1.96204871       1.63035156      -2.00712449      -0.11130076       0.38217370      -0.02593580       1.90488049      -2.19684442      -0.50901188 
H       1.36025847       2.27948793      -1.73570374       0.24647323       0.03773406       0.04213011      -1.19482059       1.43627444       1.01612271 
H       2.55134791       1.37382664      -1.26852985       0.45825124      -0.24885795      -0.09419925      -0.76320689       0.58133544      -0.47513408 
O       1.13913148      -1.68302190      -2.16992620       0.43887091       0.31525814       0.35864041      -0.52623153       1.35487404       0.98910627 
H       1.57695942      -2.06366896      -2.92550461      -0.03267290       0.12701028       0.05482954       0.27507127       0.34667775      -0.45526256 
H       1.19476948      -0.68845136      -2.17985582       0.40876535       0.04752735      -0.12487655       0.23232250      -1.49676171      -0.48776324 
9
Properties=species:S:1:pos:R:3:momenta:R:3:forces:R:3 energy=-6229.816762540876 pbc="F F F"
O      -1.31062888      -0.64332162       0.51113326      -0.21155170      -0.46160237      -0.35423240      -0.50205560       0.21257412       1.93601086 
H      -0.76005627       0.13858976       0.46775801      -0.18792321       0.28605628       0.08136440       0.14373364      -0.17540306      -0.68997928 
H      -1.42121079      -1.07615776      -0.31496899      -0.12220372      -0.26784631       0.15236294       0.42300184      -0.05424221      -1.25248126 
O       2.06569269       1.63288430      -1.99081146       0.51054089      -0.00609772      -0.30510330       0.36799929       0.21843624      -0.19225832 
H       2.09992191       2.59523061      -1.86037071       0.10766274       0.24325920      -0.12606887      -0.05349176      -0.45672611      -0.06510395 
H       2.91957407       1.41582328      -2.39737847      -0.07299005       0.15793356       0.03062607      -0.24292110       0.18526592       0.21040119 
O       1.19067106      -1.47580772      -2.01823829       0.02841293       0.16414417       0.57565333       0.03184982       1.10015240       0.88199510 
H       1.24508057      -2.07616234      -2.73587377       0.13535054      -0.07124591      -0.11768152       0.06523545      -0.96518298      -1.07126571 
H       1.53658546      -0.64252903      -2.36909481      -0.18729840      -0.04460090       0.06307934      -0.23335158      -0.06487431       0.24268137 
9
Properties=species:S:1:pos:R:3:momenta:R:3:forces:R:3 energy=-6229.893618217709 pbc="F F F"
O      -1.39361679      -0.59069944       0.56469965      -0.34925834       0.39443037       0.69791660       0.41480072      -0.04652474      -0.16842367 
H      -1.47469349      -0.33404337      -0.37921810       0.14584111      -0.44140586       0.13675735       0.56081797      -0.62190862       0.92649702 
H      -0.56038431      -1.09206267       0.72565275       0.09554819       0.15959950      -0.04979499      -0.95624646       0.62754236      -0.80766387 
O       2.24670221       1.65160183      -2.03965625       0.24677490       0.42591574      -0.03980139      -0.91198277      -0.30721925      -0.95227807 
H       1.64060726       2.39947655      -2.13611534      -0.00592126      -0.54663636      -0.22181832       0.26199002      -0.16709730       0.11430284 
H       2.79815360       1.84337395      -1.29968836      -0.02310440       0.05326888       0.33182015       0.58080260       0.35853575       0.87014444 
O       1.09920969      -1.55427668      -2.13063908       0.33406258      -0.02555413      -0.89136990       0.69405778      -1.17955560      -0.38939018 
H       1.99877999      -1.71740867      -2.47702439      -0.19947427       0.00217073       0.04747822      -0.72934231       0.07318606       0.23455708 
H       1.11330776      -0.63138571      -1.93444873      -0.24446851      -0.02178887      -0.01118772       0.08510245       1.26304134       0.17225442 
9
Properties=species:S:1:pos:R:3:momenta:R:3:forces:R:3 energy=-6229.76763196517 pbc="F F F"
O      -1.28747023      -0.60827913       0.62413246       0.43558633      -0.33865571       0.38493790      -1.24496284      -0.08894412      -0.48102417 
H      -1.20138020      -1.53587489       0.83307428      -0.05115076      -0.13788294       0.23890359       0.16345431      -0.29223543       0.04617247 
H      -0.52083832      -0.18364488       0.96284373      -0.08837622       0.19472945      -0.11120000       1.06561506       0.41410987       0.42629467 
O       2.18544526       1.65612933      -1.97897450      -0.15523070       0.32644775       0.41339853      -0.50472460       0.72670146       0.17383472 
H       1.47902465       1.29768470      -2.54453684      -0.36641296      -0.17546074      -0.14050991       0.15153373       0.59763149       0.29710127 
H       1.87065983       2.53632833      -1.64898584      -0.02396124      -0.03363511      -0.13494635       0.23820895      -1.31605142      -0.56753248 
O       1.09062100      -1.46061291      -2.28571910       0.21300492       0.41456596      -0.70822385      -0.86179811       1.16194269      -0.00088997 
H       1.63301671      -2.22700478      -2.32835681      -0.02819073      -0.19671984      -0.01432055       0.84648723      -0.86291309      -0.07537522 
H       1.67911901      -0.69900733      -2.21990810       0.06473135      -0.05338882       0.07196064       0.14618627      -0.34024146       0.18141871 
9
Properties=species:S:1:pos:R:3:momenta:R:3:forces:R:3 energy=-6229.702476198785 pbc="F F F"
O      -1.16592970      -0.70808105       0.79963902       0.54507606       0.20624097       0.56818418       0.27880498       0.37269519      -0.39551684 
H      -0.61253488      -1.39927209       1.21257869       0.09536189      -0.05130977      -0.05006790      -0.02940161       0.83711806      -0.78721825 
H      -0.67721382      -0.18568350       0.11240638      -0.07135335      -0.03744706      -0.20953116      -0.24448699      -1.21632459       1.15873068 
O       2.00376767       1.77383621      -1.91217984      -1.18309627      -0.15548059       0.02082935      -2.00300250      -2.93637204      -0.95021586 
H       1.32932264       1.36652358      -2.56844141       0.19762858      -0.01403510       0.13748386       1.76720997       1.14946006       1.60966147 
H       2.15887912       2.64485409      -2.20530601       0.11398043      -0.07154768      -0.22471653       0.19461399       1.63132372      -0.67056068 
O       1.12522688      -1.46109446      -2.45538799       0.37490000       0.02652457      -0.02607377      -0.06604837      -0.07408086      -0.07617969 
H       1.31224658      -2.36164053      -2.78270173       0.00147676       0.19875180      -0.10197602       0.21538234       0.78238479       0.51621383 
H       1.83413360      -1.15284510      -1.86722755      -0.07397410      -0.10169713      -0.11413200      -0.11307182      -0.54620433      -0.40491466 
9
Properties=species:S:1:pos:R:3:momenta:R:3:forces:R:3 energy=-6229.752284292777 pbc="F F F"
O      -0.88073853      -0.75072833       0.99167617       0.86068309      -0.44656788       0.00584383      -1.87618882       0.52743783       0.83876829 
H      -0.21113082      -1.22505019       1.43737794       0.21883680      -0.04341356       0.05857890       1.21093645      -0.72660966       0.52588173 
H      -0.59906223      -0.58588578       0.11650383       0.17548376       0.01595039       0.08326105       0.69242896       0.20574100      -1.40420807 
O       1.71218624       1.80059511      -2.02404016      -0.93414663       0.44212589      -0.69135927       0.62871488       4.07300015      -1.21474792 
H       1.54718864       0.90972344      -1.98004734       0.01092537       0.07754801       0.31343005      -0.85887945      -3.46025957      -0.12289933 
H       1.55039315       2.10106310      -2.95254685      -0.14907461      -0.16311101       0.06472757       0.14486670      -0.68746526       1.32585482 
O       1.14344168      -1.35697380      -2.50888143      -0.26899206       0.51868399       0.23534975       0.23363416       1.55366475       0.19099536 
H       0.78167344      -2.21933021      -2.55505627      -0.00430714      -0.12340866       0.16034407      -0.60031311      -1.35574832      -0.08058366 
H       2.08809157      -1.46900879      -2.58844238       0.09059142      -0.27780718      -0.23017597       0.42480023      -0.12976093      -0.05906123 
9
Properties=species:S:1:pos:R:3:momenta:R:3:forces:R:3 energy=-6229.757636169432 pbc="F F F"
O      -0.66485204      -0.73142318       0.96735726       0.84395715       0.62068925      -0.07812817       0.18026675      -0.06922405      -0.33001703 
H       0.12955364      -0.61901607       1.51456447      -0.07054630       0.14236437      -0.22738222      -0.25845904      -0.09193871      -0.57041262 
H      -0.38496499      -0.84054911       0.03733751       0.11134258      -0.02336089      -0.01079245       0.13153987       0.18321756       0.84427958 
O       1.59727148       1.82635338      -2.24954799      -0.21306186      -0.09558129      -0.74192593       1.72950808       0.53089438       2.11644097 
H       1.73524325       1.25160464      -1.44897648      -0.15089093      -0.16300742      -0.07184560      -0.71991042       0.53799782      -1.74283499 
H       0.97504534       1.47640212      -2.85346517      -0.12080881      -0.30497721       0.06508355      -1.01291070      -1.09746238      -0.38903081 
O       1.09723092      -1.40957012      -2.27946386      -0.17959017      -0.33970665       0.81787909      -1.06694186      -1.34153824      -0.48379445 
H       0.45193674      -2.16863231      -2.23917875      -0.05296432      -0.05180560       0.15555326       0.93508881       1.10768955       0.13699442 
H       1.38117249      -1.46873534      -3.20855787      -0.16743734       0.21538545       0.09155848       0.08181850       0.24036407       0.41837493 
9
Properties=species:S:1:pos:R:3:momenta:R:3:forces:R:3 energy=-6229.792523472425 pbc="F F F"
O      -0.47235938      -0.63320560       0.90957612       0.30202598      -0.14410632      -0.84045144       0.11439589       0.48510753       0.65824954 
H       0.16000631       0.04196710       1.18910323       0.11531658       0.29375628       0.11387255      -0.17167319      -0.16410550       0.19064317 
H      -0.25832683      -0.73075608      -0.01030290      -0.00191542      -0.07086492       0.10457133       0.13537910      -0.42238886      -0.91895485 
O       1.41351294       1.75822036      -2.49011158      -0.41879926      -0.02932901      -0.19641899      -0.92470473      -0.91388538      -0.99129009 
H       1.52221121       1.91158135      -1.57463313      -0.07572699       0.29564533      -0.31864683       0.85569015       0.81283491       1.70719969 
H       0.68439148       1.12521377      -2.38581600       0.13361020       0.03467402       0.02004806       0.01140297       0.10241768      -0.70156192 
O       1.05705101      -1.52478445      -2.01295357      -0.20066498      -0.71895417       0.93368916      -1.47269716       2.22830351       0.62287133 
H       1.50490008      -2.32810173      -2.08199270       0.07423891       0.24544666       0.16337028       1.16976440      -1.97319809      -0.33377331 
H       1.17391252      -1.03764858      -2.82935766       0.07191497       0.09373213       0.01996588       0.28244258      -0.15508580      -0.23338356 
9
Properties=species:S:1:pos:R:3:momenta:R:3:forces:R:3 energy=-6229.84409712939 pbc="F F F"
O      -0.20959277      -0.65834541       0.76519895       1.70595374       0.22170099       0.03867384      -0.54872237       1.38602319       1.27241386 
H       0.07374647       0.27222735       0.67243303      -0.21828904      -0.20213970      -0.02771167      -0.17612928      -0.81000132       0.02865760 
H       0.24680097      -1.11961040       0.08746525      -0.23112054      -0.07929817      -0.29038117       0.54539085      -0.34380180      -1.16485956 
O       1.24962417       1.58559225      -2.56011484      -0.57063231      -1.05295934       0.17313729       1.05259791      -0.65787914       0.10543306 
H       0.86577385       2.41619517      -2.83145129      -0.03317266       0.15960488      -0.46311310      -0.65714278      -0.06798042       0.10926417 
H       0.61996897       0.95732851      -2.19130484       0.17753491      -0.12372672      -0.03645240      -0.50693945       0.61886781      -0.12956843 
O       0.95460640      -1.36193844      -1.79063468      -0.99625993       1.23920556       0.48906982      -0.02211944      -1.92634765       1.57554367 
H       1.41965469      -2.09726950      -1.28054219       0.09689595      -0.19113209       0.11964036      -0.66258136       1.48805981      -1.32693845 
H       1.61776175      -0.89233405      -2.27559862       0.06908987       0.02874459      -0.00286295       0.97564591       0.31305952      -0.46994590 
9
Properties=species:S:1:pos:R:3:momenta:R:3:forces:R:3 energy=-6229.680081051022 pbc="F F F"
O       0.18682877      -0.73566432       0.84265003       1.12204062      -0.42667260       0.56733042      -0.25524460      -1.61497154      -1.68195565 
H       0.01244374       0.13264277       1.14275117      -0.22386254       0.25546348      -0.01790798      -0.43419551       1.41123250       0.38365434 
H      -0.16136054      -0.81878593      -0.09785101       0.09731264       0.24511818      -0.10740669       0.62066456       0.27695823       1.63636286 
O       1.15023839       1.45525091      -2.68079044       0.08585441      -0.57097301      -0.07860229       0.05836175       0.33414914      -1.49180348 
H       1.02539261       1.46523153      -3.68077676      -0.12253119      -0.10502325       0.12728361      -0.15521551      -0.08378614       2.24321398 
H       0.28819238       1.51994171      -2.24254062      -0.28044153       0.16838218      -0.21984543       0.14652204      -0.05317518      -0.71011594 
O       0.73910065      -1.16710473      -1.75424493      -0.25496322       0.45087040      -0.20142969      -0.03147295       3.77026071      -0.10142032 
H       1.00831321      -2.01387436      -1.54101140      -0.15194276       0.00966321      -0.14664072       1.01659947      -2.82320381       0.80995431 
H       1.37667900      -0.54503541      -1.29108850      -0.27146644      -0.02682860       0.07721876      -0.96601925      -1.21746391      -1.08789010 
9
Properties=species:S:1:pos:R:3:momenta:R:3:forces:R:3 energy=-6229.848753075908 pbc="F F F"
O       0.47469383      -0.62811776       0.99969176       0.91982051       0.38250902       0.24486426      -0.33128588       0.12255652      -0.78147427 
H      -0.00051636       0.21410062       0.96936139       0.12181453      -0.01995367      -0.09725854       0.15100565      -0.07276111       0.29982008 
H       0.28664469      -0.96741693       0.10204109       0.11196698      -0.02218385       0.09478835       0.05436021      -0.04250390       0.56085605 
O       0.93402214       1.47646794      -2.65835925      -0.94227084       0.04731423       0.56195789      -0.39299658       0.76966243       0.58679460 
H       1.09064486       0.64407051      -3.05482689      -0.14603635       0.02167871      -0.25962606       1.16957310      -1.43810077      -1.18874840 
H      -0.00860035       1.33047897      -2.59047516       0.26124764      -0.00745769      -0.11637744      -0.83541826       0.75102916       0.37120433 
O       0.65830018      -1.22939352      -1.92310242       0.04538320      -0.10207639      -0.59946729      -0.20731428      -2.12300948      -0.01921756 
H       1.15839203      -2.04681783      -1.66702830      -0.05987486      -0.09870370      -0.01117963      -0.54166902       1.18965235      -0.39813492 
H       1.16835097      -0.48938473      -1.63807743      -0.31205083      -0.20112668       0.18229846       0.93374505       0.84347480       0.56890008 
9
Properties=species:S:1:pos:R:3:momenta:R:3:forces:R:3 energy=-6229.8647980537 pbc="F F F"
O       0.65774801      -0.67495973       1.08526385       0.18385079       0.21080451       0.11827127       0.47022660      -0.31748554       2.37613225 
H       1.06406714      -0.01018033       0.57272726       0.31791635      -0.17715108       0.11137311       0.63603094       1.03192524      -1.08431293 
H       0.03289681      -1.08912288       0.53452013      -0.01354248      -0.17183268       0.03334299      -1.04705902      -0.73810872      -1.32689435 
O       0.80383275       1.41788646      -2.58958599      -0.48982410      -0.33380492      -0.63065995      -0.34794274       0.02233822      -0.30705501 
H       0.95615606       1.87169773      -3.44663195       0.34724907       0.34775996       0.01996744      -0.73982671      -0.39928856       0.82372393 
H      -0.15033126       1.23239697      -2.42805035      -0.12690661      -0.08414870       0.32052120       0.88753485       0.75458860      -0.62511449 
O       0.58974835      -1.19633370      -1.98096752      -0.14839824       0.05862589       0.17864520      -1.56829936      -0.63747262       1.04169236 
H       1.32197646      -1.75390460      -2.15160062       0.07587873       0.16255173      -0.05712042       1.10770243      -0.83111874      -0.22089922 
H       0.71913549      -0.41729908      -2.49130671      -0.14622351      -0.01280470      -0.09434083       0.60163301       1.11462212      -0.67727254 
9
Properties=species:S:1:pos:R:3:momenta:R:3:forces:R:3 energy=-6230.108692485389 pbc="F F F"
O       0.86252989      -0.73529987       1.11412678       0.44272999      -0.24194164       0.24363800       0.13543625      -0.10864656      -0.20198583 
H       1.75496284      -1.13104145       1.10370374       0.13906516      -0.39044031      -0.05283913      -0.86522210       0.23322176      -0.34959293 
H       0.43454702      -0.87855713       0.24175381       0.18965188       0.03485849      -0.33186771       0.73112770      -0.10574479       0.44735861 
O       0.65350327       1.53307285      -2.80955627      -0.70897251       0.26318439      -0.66247419       0.05119879      -0.60484108      -0.40565744 
H       1.46357360       2.00375780      -3.04215818      -0.06575686      -0.12934903       0.14113112      -0.30849543       0.18599856       0.42909663 
H       0.26213948       1.88729056      -2.00616870       0.32011075       0.21085653      -0.14504028       0.32273135       0.32377893       0.02490320 
O       0.41719301      -1.23461398      -1.88234708      -0.44656968       0.44221210       1.11907110       1.02325102       0.06239647      -0.19059348 
H       1.15324401      -1.88699560      -1.89388592       0.14694872      -0.19576986      -0.17765961      -0.73141171       0.76142562      -0.15184448 
H       0.74996647      -0.42380180      -2.34563269      -0.01720745       0.00638935      -0.13395930      -0.35861587      -0.74758892       0.39831574 
9
Properties=species:S:1:pos:R:3:momenta:R:3:forces:R:3 energy=-6230.019706214357 pbc="F F F"
O       1.22584387      -0.93247229       1.02884126       1.05858435      -0.99574893       0.38268728      -0.24968425      -0.31451475      -0.72528251 
H       1.34098740      -1.80349974       1.43969191      -0.13024511       0.22994653      -0.10152890      -0.09565244       0.35910291      -0.32107251 
H       0.96111083      -1.10955124       0.09117288       0.04049639      -0.03535116       0.00844748       0.43450295      -0.15111201       1.06504865 
O       0.46471307       1.68423793      -2.91475002      -0.35113883       0.09420222      -0.35174570       0.51617501      -0.09165214       0.37140434 
H       1.34212375       1.30531688      -2.77264744       0.04853825      -0.14990986       0.08185342       0.00355038      -0.48603298      -0.50781417 
H       0.48610634       2.28000906      -2.16409903      -0.02050358       0.03816322       0.06530856      -0.57168471       0.58270706       0.20107380 
O       0.36032781      -1.13874766      -1.71870711      -0.62257102       0.67267901      -0.51386786      -0.22489257      -0.56370177      -0.74249817 
H       0.03356772      -1.50414680      -2.57177716      -0.14258017       0.16090194       0.20643966       0.34251149       0.40766252       0.92040513 
H      -0.21294242      -0.38883863      -1.53873490       0.11941971      -0.01488297       0.22240605      -0.15482587       0.25754116      -0.26126456 
9
Properties=species:S:1:pos:R:3:momenta:R:3:forces:R:3 energy=-6230.054810364859 pbc="F F F"
O       1.36100958      -1.18745127       1.06646077       0.13650567      -0.89582982      -0.26779140       0.92662094       1.47410832       0.31789824 
H       1.10585938      -1.94416591       1.55441094      -0.16129141      -0.23883911       0.16130359      -0.46506292      -1.15938400       0.49895349 
H       1.05002647      -1.27972155       0.17613162       0.08731320      -0.07891222       0.28775756      -0.52817116      -0.29472553      -0.89842487 
O       0.50554087       1.81862895      -2.96308204       0.47931982       0.45270342       0.32998269       1.34152061      -0.67551183       0.37342177 
H       1.43137751       1.45071914      -3.00613676       0.20667265       0.33512084      -0.30173442      -1.29989605       0.78114612       0.04251440 
H       0.49040780       2.36453773      -2.15829057       0.00324769       0.24198008       0.00328687       0.09514934      -0.18158367      -0.34226355 
O       0.18697764      -1.03327812      -1.69945633      -0.80588994       0.28628296      -0.30454955       1.95471194       1.11291067       1.32301583 
H      -0.48821758      -1.44240657      -2.18315067      -0.23032458      -0.08776708       0.22054915      -1.52116395      -0.65102317      -1.20516084 
H       0.31954500      -0.12971331      -2.03487798       0.28444690      -0.01473907      -0.12880450      -0.50370874      -0.40593692      -0.10995446 
9
Properties=species:S:1:pos:R:3:momenta:R:3:forces:R:3 energy=-6229.933039781877 pbc="F F F"
O       1.36198683      -1.47466448       1.19442343      -0.52792532      -0.37466113       0.72723145      -1.60978467      -0.58678812       1.52631589 
H       0.39490845      -1.69673564       1.24352884       0.06976476       0.10106268      -0.26275510       1.50729633       0.34603038      -0.17180543 
H       1.50674951      -1.28248555       0.28611121       0.08903464      -0.08493921      -0.19491257       0.05071728       0.24350069      -1.43845775 
O       0.77192922       1.98865714      -2.83465822       0.74101396      -0.12505649       0.09825438       0.32601195      -1.23547243      -0.37420560 
H       1.17207179       2.61391553      -3.42884372      -0.07316109       0.07083392       0.15568792       0.26848992       0.33907885      -0.39420991 
H       0.25830934       2.49798410      -2.23561310       0.20349928      -0.20833357      -0.06565574      -0.67000387       0.76787233       0.84494430 
O       0.00331275      -1.03108237      -1.91538011      -0.34785418       0.52267295      -0.50991174      -0.42426203       0.95203814      -0.26319129 
H      -0.97519445      -1.14030997      -1.81916481      -0.08452780       0.04232441       0.06107639       1.34738637       0.59901538      -0.39421369 
H       0.22365430      -0.14800656      -2.34015675      -0.06984426       0.05609644      -0.00901499      -0.79585129      -1.42527524       0.66482349 
9
Properties=species:S:1:pos:R:3:momenta:R:3:forces:R:3 energy=-6229.877166177256 pbc="F F F"
O       1.15347568      -1.48086384       1.26281520      -0.78348174      -0.36851745       0.15618520       1.47761289      -1.64020196       0.09681902 
H       0.48093801      -1.41781210       0.61571989      -0.05559628       0.08712332      -0.16906948      -1.55756069       0.80616669      -1.09101723 
H       1.55472173      -2.29951900       0.87811217      -0.01495573      -0.08901515       0.18537450       0.11566224       0.86947463       0.89974531 
O       0.90371523       1.86608440      -2.76909851       0.15358034      -0.41593453      -0.11452096       0.74501554       0.25300810      -0.89777318 
H       1.70543853       2.26843639      -3.20521416       0.21860077      -0.19536445      -0.01464006      -1.29369124      -0.53722240       1.21832744 
H       0.86944424       2.07500139      -1.82643358       0.26725047      -0.05386682       0.21295254       0.53715539       0.24840553      -0.30308777 
O      -0.01554100      -0.85036584      -2.07864016       0.09822905       0.99919400      -0.10664057      -0.08713115      -1.01473850       0.56455956 
H      -0.79925311      -0.48045674      -1.68851693       0.12112085       0.04324171      -0.02754711      -0.70122067       0.03963942       0.32527311 
H       0.28624000      -0.12575130      -2.60261956      -0.00474774      -0.00686063      -0.12209405       0.76415770       0.97546850      -0.81284627 
9
Properties=species:S:1:pos:R:3:momenta:R:3:forces:R:3 energy=-6229.901424298685 pbc="F F F"
O       0.85611243      -1.58069727       1.36226448      -0.72678193      -0.55177032       0.23234627      -2.18531563       0.94418968      -0.98586586 
H       0.94551677      -1.53315730       0.39244722      -0.11355246      -0.01462281      -0.00907952       0.55872621      -0.28958697       0.81733692 
H       1.59530359      -1.89239271       1.83573219      -0.31185225       0.23926799       0.16001027       1.57189178      -0.60599596       0.04308933 
O       1.07228586       1.77483434      -2.82838600       0.61620597      -0.11404878      -0.28360929      -1.71428384      -0.40051824       1.47716903 
H       1.91029977       1.96748395      -3.17634625       0.05348501       0.10219417       0.03446007       1.89193183       0.43185311      -0.86294203 
H       1.21509949       1.64969056      -1.87138727       0.13275692       0.05062108      -0.15535951      -0.00840443       0.27899818      -0.48683810 
O       0.04970409      -0.64390444      -2.14258106       0.41103922       0.32169956      -0.00614068       0.10107166      -0.06023971       0.20331242 
H      -0.90788940      -0.58889534      -2.04519075      -0.19006623      -0.16097546      -0.08972853       0.17602620       0.11383846      -0.11085208 
H       0.34782687       0.17309107      -2.58678441       0.12876573       0.12763457       0.11710092      -0.39164379      -0.41253854      -0.09440964 
9
Properties=species:S:1:pos:R:3:momenta:R:3:forces:R:3 energy=-6229.943675394717 pbc="F F F"
O       0.70696800      -1.64257410       1.32946091      -0.51625309      -0.43580300       0.01453127       3.17332176      -0.17009391       1.58395333 
H       0.25844988      -1.27681634       0.59652449       0.18579939       0.07588729      -0.07085625      -0.46684917       0.78714333      -1.59252783 
H       1.68913470      -1.36879746       1.25984719       0.05882352       0.15809954      -0.37635032      -2.69823943      -0.60661755      -0.10872705 
O       1.11646721       1.86306360      -2.84744230      -0.10600420       0.85670036      -0.58031991      -0.33643775      -0.36611342      -2.33200681 
H       1.74200614       1.94565129      -3.60151111      -0.17404527      -0.03644603       0.00165166      -0.57881347       0.00541963       0.84366307 
H       1.61587164       2.02977858      -2.07661596       0.06326073       0.12924342       0.14240655       0.96216929       0.33959488       1.39859839 
O       0.15743328      -0.70452248      -2.00983814       0.23960486      -0.67831841       0.92380782      -0.02155335      -0.73034350       0.67986128 
H      -0.68599385      -1.02143288      -2.34004901       0.15244929      -0.04470393      -0.21621245      -0.01116656       0.10430268      -0.14563853 
H       0.44278497       0.01130143      -2.57350266       0.09636477      -0.02465923       0.16134164      -0.02243132       0.63670786      -0.32717585 
9
Properties=species:S:1:pos:R:3:momenta:R:3:forces:R:3 energy=-6229.810920478478 pbc="F F F"
O       0.60099334      -1.73393541       1.12307104       0.35888957      -0.14212189      -1.00129190      -2.01372991       0.06065874      -3.51612185 
H       0.26833691      -1.58558609       0.13300279      -0.01141458       0.11973245      -0.11743744       0.24686638      -0.84596307       2.84153863 
H       1.37076977      -1.22814650       0.94594337      -0.22562562      -0.00993272       0.07928315       1.76336865       0.81699647       0.54774901 
O       1.13267482       1.99177848      -2.84879886      -0.12543676      -0.31167652       0.30911135      -0.36858102       0.85030600       2.27431219 
H       1.61843396       1.75977223      -3.61227101      -0.04693227       0.13993729       0.06464554       1.01969535      -0.24465205      -1.24856035 
H       1.74916483       2.45730967      -2.23089723       0.12251705      -0.02323236       0.02652060      -0.69264718      -0.63689542      -0.99028886 
O       0.20358878      -0.76267604      -1.77344705      -0.15768601       0.01937716       0.54924342      -0.19468801       1.15722627       0.07451584 
H       0.67196832      -0.97129994      -2.58766088       0.20087689       0.12654171       0.08055069       0.01219792      -0.08620363       0.01153819 
H       0.07578334       0.21777324      -1.83807287      -0.11518829       0.08137487       0.00937459       0.22751784      -1.07147330       0.00531720 
9
Properties=species:S:1:pos:R:3:momenta:R:3:forces:R:3 energy=-6230.009334541348 pbc="F F F"
O       0.62766657      -1.77673425       0.83840938      -0.62012676       0.44530809      -1.15284783      -0.66228704       1.71494709      -0.46450583 
H       0.13346742      -1.26747480       0.10261445      -0.07419120      -0.20614717       0.10351376       1.09382036      -0.81579766       1.69792137 
H       0.85210143      -1.10290157       1.53192821      -0.10467298       0.04250293       0.30235350      -0.44461389      -0.87028311      -1.14977047 
O       1.11060206       1.81425347      -2.74410190       0.38100710      -1.07112020       0.78233344       0.81288935      -0.20229177      -2.75653770 
H       1.54096780       2.08319618      -3.62676779       0.04281077       0.08669535       0.00226666      -1.01321616      -0.49244478       2.23521452 
H       1.25751560       2.51375112      -2.12462522      -0.17709258      -0.00084662      -0.10095325       0.24749358       0.81134515       0.46308487 
O       0.22701967      -0.58578679      -1.67309402       0.82857820       0.60714836      -0.09412131      -0.57945277       0.78183136      -0.29181408 
H       1.01229206      -1.11067440      -1.66502809      -0.19541611       0.00457249      -0.07911609       0.85376400      -0.75165199       0.02460961 
H       0.51319821       0.22332109      -2.14447922      -0.08089645       0.09188677       0.23657113      -0.30839742      -0.17565429       0.24179771 
9
Properties=species:S:1:pos:R:3:momenta:R:3:forces:R:3 energy=-6230.006843893336 pbc="F F F"
O       0.51790651      -1.61216531       0.82568973      -0.08857303       0.44736786       0.51937145       1.31140489      -1.28504894       1.51141356 
H       0.61065195      -1.22356415      -0.02321519       0.08773844      -0.14198876       0.07263612      -0.27841644       0.83959395      -1.41124731 
H      -0.33131570      -1.39364263       1.15927263       0.11908398      -0.00257764      -0.48333493      -1.09219965       0.38450816       0.18324422 
O       1.31017116       1.75025008      -2.65682133       0.25030074       0.52510843      -0.15019447      -1.94427987      -0.72010217       0.48004317 
H       1.89174466       2.42559989      -2.94690301       0.03827226      -0.12616976       0.41474216       0.84254612       1.03957415      -0.40119742 
H       0.40847260       2.13939646      -2.62939253      -0.02779186      -0.13392196      -0.16484925       0.96733030      -0.12357105      -0.13159270 
O       0.23201944      -0.64392131      -1.70258615      -0.38977703      -0.22113810      -0.23468729      -0.27872072      -2.43424941      -0.26636145 
H       0.58062503      -1.44052716      -2.20415523      -0.04498937      -0.22152506      -0.13888956      -0.48375757       1.92392016       0.69009037 
H       0.64455647       0.15848885      -1.99729695       0.05573587      -0.12515501       0.16520578       0.95609293       0.37537516      -0.65439244 
9
Properties=species:S:1:pos:R:3:momenta:R:3:forces:R:3 energy=-6230.081851449567 pbc="F F F"
O       0.53098482      -1.46034947       0.88437941       0.09341454       0.00827531       0.23261527      -0.45545294      -0.21887127      -1.11988622 
H       1.04344363      -1.69978565       0.08886339       0.09068328      -0.01955955      -0.06303373       0.17688841       0.10522340       0.59224747 
H      -0.30080064      -1.31112862       0.38850907      -0.15091542       0.35266198      -0.18489433       0.35134935       0.13872587       0.68230396 
O       1.38402618       1.70908872      -2.59460838       0.26910937      -0.36115253       0.38834548       0.23722507      -1.43169402       0.05697083 
H       1.50971423       2.32701934      -1.88929165      -0.07973469       0.12102196       0.16824891       0.01116691       0.82707830       0.38877427 
H       1.01643526       2.13741995      -3.35543925       0.05258407       0.03883818       0.02668551      -0.24644066       0.66654968      -0.39567820 
O       0.17148878      -0.75508857      -1.78551171      -0.22241228      -0.48810500      -0.62788672      -0.66593118      -0.23798054      -0.54874660 
H      -0.47083916      -0.88096585      -2.50954512      -0.03403706       0.27590242       0.31394353       0.53278882       0.09125970       0.48459485 
H       0.58771785       0.10133100      -1.96755971      -0.01869181       0.07211722      -0.25402393       0.05840621       0.05970887      -0.14058036 
9
Properties=species:S:1:pos:R:3:momenta:R:3:forces:R:3 energy=-6229.887460604052 pbc="F F F"
O       0.42600878      -1.26118606       0.98338725      -0.56595878       1.06912150      -0.11998617       0.40959577       0.73207107       0.17099024 
H       0.40156987      -2.11710526       0.52698089      -0.32619718       0.10830626       0.38334165       0.23992742       0.82098901      -0.32195937 
H       0.87907671      -0.58326060       0.42307117       0.00054747      -0.35430887       0.13704396      -0.70573206      -1.61848299       0.32085598 
O       1.46973047       1.57391044      -2.68927738       0.92017534      -0.04605772      -0.58528143       0.04399419      -0.04518460       0.57574130 
H       1.64577506       1.70721210      -1.73678159       0.14131526      -0.13709747      -0.11091982       0.01423530       0.27052406      -0.86183928 
H       1.69425928       2.38707188      -3.16238652       0.07242897      -0.00736265       0.08988060       0.01131865      -0.16757114       0.35101876 
O       0.09438607      -0.83544270      -1.86797087      -0.22806305      -0.58576093       0.01415636       2.00855630       0.42075647      -1.22821215 
H      -0.47892038      -0.11938671      -1.63435489      -0.17449240       0.20518070       0.34326453      -0.84385893       0.56040756       0.29506777 
H       0.77356828      -0.34083205      -2.42106480       0.16024437      -0.25202082      -0.15149970      -1.17803663      -0.97350943       0.69833674 
9
Properties=species:S:1:pos:R:3:momenta:R:3:forces:R:3 energy=-6229.81964408464 pbc="F F F"
O       0.18894838      -0.97404495       1.07177125      -1.11143659       1.00308205       0.88858318       0.14230727       1.55543967       0.87000526 
H      -0.64426432      -1.08552687       1.53373934       0.10303034       0.29096309       0.08931645      -0.08377559      -0.26015804      -0.13163844 
H       0.30549498      -1.68375904       0.47227302      -0.41099414      -0.33455947      -0.08709459      -0.04413764      -1.35254107      -0.83590489 
O       1.80963358       1.47503941      -2.77885109       1.19907293      -0.32744856      -0.33238900      -1.70457291      -1.79372498      -1.43125522 
H       2.42887728       1.94272856      -2.29668335       0.15134287      -0.02813057      -0.16991967       2.17072229       1.37602004       1.64861955 
H       1.15720416       2.12549673      -3.00693843      -0.03609985      -0.16409492       0.23812504      -0.53777833       0.46150194      -0.26095197 
O       0.07137290      -0.99163181      -1.92776094      -0.30913386      -0.10312782      -0.87593027      -0.78661969      -0.46631227       3.82838112 
H       0.10856720      -0.41512092      -1.08931042       0.22059343      -0.23586468       0.06544909       0.03256447      -1.05916467      -2.18445840 
H       0.29239316      -0.45930905      -2.64974344       0.19362486      -0.10081914       0.18385976       0.81129013       1.53893938      -1.50279701 
9
Properties=species:S:1:pos:R:3:momenta:R:3:forces:R:3 energy=-6229.994440696642 pbc="F F F"
O      -0.09045457      -0.98309180       1.12812423      -0.52121103      -0.26766149       0.10342630      -2.06754450      -0.86722341      -0.12689361 
H       0.35286706      -0.24929591       1.51638928       0.12012332      -0.01908975       0.02748316       0.56328263       0.97882728       0.47936150 
H      -1.04877606      -0.85594056       1.36817983       0.02394718       0.50685732      -0.00161620       1.52553124      -0.18164070      -0.40953081 
O       2.00414609       1.37654811      -2.82654877       0.01933261      -0.19559502      -0.48443082       0.34499556       0.10707258       0.06162154 
H       2.78036282       1.94771707      -2.72531400       0.00962145      -0.00296645      -0.01071036      -0.29556692      -0.19217800      -0.05169376 
H       1.24571538       1.96509149      -2.75941677      -0.09088109      -0.15155879      -0.09704681      -0.04992621      -0.02670646       0.01081847 
O       0.10200890      -0.91316040      -2.00169158       0.21267528      -0.11942892       0.57015417       0.96086484       0.72058489      -1.41245675 
H       0.16613409      -1.30618016      -1.14208638      -0.11369309       0.16867158      -0.17915542       0.23557022      -0.19196815       0.93684690 
H       1.01309697      -0.61553454      -2.25836351       0.34008535       0.08077152       0.07189598      -1.21720684      -0.34676804       0.51192651 
9
Properties=species:S:1:pos:R:3:momenta:R:3:forces:R:3 energy=-6229.873640198673 pbc="F F F"
O      -0.23548019      -1.02802463       1.14190030      -0.28747564       0.36295600      -0.50562316       1.58009747      -1.03218297       0.41753185 
H       0.73335931      -1.22886738       1.27540403      -0.21306659      -0.20225376       0.18319624      -1.57219390       0.40810663      -0.12335642 
H      -0.25368941      -0.17304705       0.72299541      -0.12868917      -0.14278200       0.04231598       0.00919556       0.69484006      -0.14373120 
O       2.11392911       1.33600215      -3.02102745       0.11429366      -0.49990150      -0.52626855       1.14402118       0.24963056       0.39567841 
H       2.32700936       2.08716714      -3.58574371       0.00263930      -0.09790615      -0.30286954      -0.10907321      -0.12370655       0.05837091 
H       1.22922679       1.08762255      -3.22745395       0.29233041       0.03141379      -0.03180290      -1.17108458      -0.18746695      -0.44868224 
O       0.10925710      -0.78386349      -1.73147082       0.51778793       0.87237744       0.86197106       1.74118622       1.81105802      -2.04784633 
H      -0.09850940      -1.21605505      -0.93120543      -0.00049140      -0.17559052       0.22495206      -0.09052194      -0.82185431       1.62496211 
H       1.01633131      -0.36644512      -1.67544203      -0.29732850      -0.14831328       0.05412881      -1.53162678      -0.99842449       0.26707290 
9
Properties=species:S:1:pos:R:3:momenta:R:3:forces:R:3 energy=-6229.918127810169 pbc="F F F"
O      -0.32890304      -0.91353784       1.12318864       0.27218440       0.52891261       0.03279227       0.50897018       1.57942000      -2.71257939 
H      -0.42760548      -1.49984276       1.82575485      -0.32535835      -0.03508375      -0.08316699      -0.49756613      -1.04554923       2.08749986 
H      -0.59757353      -0.00756961       1.30888127      -0.16613957       0.12191179       0.19733506      -0.06086031      -0.40058904       0.64614960 
O       2.28003104       1.20155724      -3.08034594       0.21523085      -0.94752983      -0.49599012      -0.50661258      -0.54454133      -0.18625805 
H       2.74538485       0.71293976      -3.77612104       0.09750749      -0.22983297       0.12005143      -0.20849003       0.18127715       0.21407578 
H       1.37630340       0.82050286      -3.07205048      -0.23601624      -0.07962965       0.20434449       0.60625004       0.33657427       0.00897559 
O       0.10677121      -0.65921606      -1.73361561      -0.07298369       0.59132243      -0.27787546      -3.57068402       0.22845721       0.88570711 
H      -0.26809645      -0.76030556      -0.80901190       0.10971244       0.02722481       0.06117093       0.75215999      -0.02974208      -1.46954823 
H       1.01120735      -0.73698082      -1.62635994       0.10586267       0.02270455       0.24133838       2.97683287      -0.30530694       0.52597773 
9
Properties=species:S:1:pos:R:3:momenta:R:3:forces:R:3 energy=-6229.929121892041 pbc="F F F"
O      -0.31784299      -0.69664330       1.16917528       0.08069604       0.47058068       0.01353721      -1.20491298      -1.32432842       0.43992230 
H      -0.96137959      -1.36029345       1.53911244       0.04379644       0.20082449      -0.14525325       1.10533058       0.72706492      -0.49598262 
H      -0.81865072       0.11134235       1.28143195       0.13144547      -0.04258631      -0.10339488       0.01621115       0.58860064       0.03380523 
O       2.28918278       0.97800906      -3.07090957       0.47265204      -0.35040671       0.00714589       1.10499756       1.28327576      -0.07774494 
H       2.01222440       0.11995599      -3.33198620      -0.37947071       0.00633133       0.13763145      -0.64872109      -1.05906199      -0.21368085 
H       1.69530649       1.25073786      -2.37666104       0.19827721      -0.00495828       0.03992680      -0.43700049      -0.19134563       0.20470498 
O       0.18393077      -0.63911816      -1.83828509      -0.71367220      -0.40922082       0.34893985       0.04782461      -0.93456731       1.90637538 
H      -0.51530234      -0.64984996      -1.13016446       0.02423765       0.24300141      -0.18789236       0.86924901       0.12045607      -0.99230146 
H       0.88194133      -1.15653640      -1.34899875       0.14203807      -0.11356580      -0.11064071      -0.85297835       0.78990596      -0.80509801 
9
Properties=species:S:1:pos:R:3:momenta:R:3:forces:R:3 energy=-6229.907020200926 pbc="F F F"
O      -0.26120856      -0.54694372       1.08673493       0.54425927       0.69625706      -0.39789005       0.17755276       1.32913252      -0.95807009 
H      -0.34684910      -1.27529783       1.68255658       0.06186163      -0.15616818      -0.05487830      -0.01266394      -0.35033895       0.86622099 
H      -0.07912101       0.28454688       1.55696396       0.17176567       0.12353442       0.06844466      -0.15158199      -0.84130479       0.18750925 
O       2.24531138       0.79330181      -3.06465964      -0.48719660      -0.54549189      -0.02887889      -0.47773241       0.25487466       0.88624023 
H       1.49042571       0.61413281      -2.45012500      -0.09387057      -0.03387579       0.21031918       0.70261387      -0.17326229      -0.85878921 
H       2.77591260       1.46324120      -2.60852805      -0.11511799      -0.10371706      -0.21982901      -0.15505875      -0.21843564      -0.19679628 
O       0.06036630      -0.66590066      -1.81323826       0.11566536      -0.20078573       0.45746307      -0.06690246       1.09901222      -1.83666810 
H      -0.07900759      -0.20687539      -0.99479292       0.03391083      -0.04503825       0.22733597      -0.13097234      -0.80184297       1.10683110 
H       0.29142207      -1.58365638      -1.74158838      -0.23127760       0.26528543      -0.26208663       0.11474525      -0.29783476       0.80352212 
9
Properties=species:S:1:pos:R:3:momenta:R:3:forces:R:3 energy=-6229.894138922303 pbc="F F F"
O      -0.28119897      -0.39675481       0.96582697      -0.78483585       0.01347043       0.71565188       0.90474345       0.68128498       0.58444102 
H      -0.29481120      -1.30450350       1.33694817       0.06297506       0.10667882      -0.11789994       0.56567206       0.94620589      -0.23551617 
H       0.58752675       0.07290905       1.13602077       0.08381864      -0.28484283      -0.09562738      -1.42078108      -1.36945460       0.20678570 
O       2.13492772       0.63668253      -3.09466774      -0.07960679      -0.18726046      -0.10276080      -0.27799214      -1.79269408      -0.96241565 
H       1.49057788      -0.08185646      -2.83632687       0.21374170       0.05660405      -0.08768063       0.99311705       1.42167767       0.12487834 
H       1.99529814       1.35014891      -2.49671889      -0.16514332      -0.15228823       0.12320057      -0.37424700       0.60685748       0.77068251 
O       0.24762111      -0.64998260      -1.59258632       0.86203919      -0.35988538      -0.53364440      -1.14984500       0.32009382      -0.03783847 
H      -0.04296640      -0.30654221      -0.71167907       0.12323328       0.50896776       0.04998047       0.34335642      -0.64250894      -0.44113863 
H      -0.58565484      -0.58465318      -2.09060760      -0.31622192       0.29855584       0.04878024       0.41597624      -0.17146221      -0.00987864 
9
Properties=species:S:1:pos:R:3:momenta:R:3:forces:R:3 energy=-6229.9148495752825 pbc="F F F"
O      -0.36722145      -0.34247901       1.14717200       0.16142832       0.00512514       0.25386361      -1.38838687       0.79510468      -0.21049005 
H      -0.82354710      -1.07026854       0.73638969       0.12551544       0.05591947       0.00127846      -1.17951520      -0.22606223      -0.45676877 
H       0.42948853      -0.80478682       1.23804551      -0.21774293      -0.01994214      -0.00392943       2.59613149      -0.53679451       0.67088757 
O       2.29710104       0.63398918      -3.08202735       0.69471706       0.00792479       0.07363266       0.05269097      -0.15870410      -0.07306900 
H       1.76769354      -0.10962483      -2.74273832      -0.09731182       0.18402239       0.07196751       0.08912462       0.41755946       0.05259904 
H       2.79530796       0.96750383      -2.32878007       0.25319531      -0.17815451       0.00530238      -0.07066090      -0.12472602      -0.03301960 
O       0.14786874      -0.65698373      -1.73639995      -1.04775069       0.35375282      -0.21205245      -1.19380905       1.06661469       0.50760931 
H       0.03078067       0.09374449      -1.07757867      -0.10077053      -0.24311481       0.01207955       0.08646548      -1.31208999      -1.09131579 
H      -0.67514945      -0.63866136      -2.28402943       0.22871984      -0.16553314      -0.20214229       1.00795945       0.07909802       0.63356729 
9
Properties=species:S:1:pos:R:3:momenta:R:3:forces:R:3 energy=-6230.02432409405 pbc="F F F"
O      -0.37575709      -0.32840019       1.04979595      -0.37544524      -0.26999737      -0.64532672       0.80913927      -0.86884922      -0.63788195 
H      -1.07841117      -0.99913218       0.99199554      -0.02132396       0.26349816       0.09964715       0.33899991       0.21755130       0.11631874 
H       0.44984094      -0.81679638       0.79260981       0.29034374       0.11702839       0.02567706      -1.08230519       0.52604581       0.56563643 
O       2.40437120       0.77732303      -2.90250167       0.38214233       0.46094681       1.13082457       0.67209597      -0.81279685       0.57697209 
H       1.83985726       0.22842554      -2.32223568       0.02801635      -0.32375905       0.10642953       0.18014389       0.23206986      -0.36375044 
H       3.29157218       0.36803817      -2.78452270       0.01561502      -0.19313345      -0.15581319      -0.88825187       0.49928137      -0.21610028 
O       0.02004292      -0.79385645      -1.79374040      -0.44973713       0.21025459      -0.27005433       1.26404216      -1.53237976       1.22715644 
H      -0.22657880      -0.33321261      -0.99312716       0.09590798      -0.18606726      -0.27472839      -0.43152638       0.57118369       0.21289538 
H      -0.28996818      -0.33542638      -2.53718283       0.03448090      -0.07877082      -0.01665568      -0.86233776       1.16789379      -1.48124641 
9
Properties=species:S:1:pos:R:3:momenta:R:3:forces:R:3 energy=-6230.1712535054885 pbc="F F F"
O      -0.37935642      -0.37036636       0.87375873       0.29902891      -0.21257571      -0.24038984      -0.07055139      -0.13126414      -0.91270494 
H      -0.88828921      -0.87227547       1.50550733      -0.21440161       0.04826433       0.07303755       0.00166192       0.02500236       0.52847705 
H       0.15877139       0.28570149       1.31499095      -0.45522828       0.06074247      -0.13844229       0.03201146       0.02966586       0.37242544 
O       2.56748905       0.59048560      -2.59950113       0.41829909      -0.82317113       0.21428807      -0.82725666      -1.10211011       2.04580626 
H       1.66894418       0.25459133      -2.32122170      -0.06984033      -0.05299635       0.01288749       1.11026315       0.37074106      -0.58491898 
H       2.45249862       0.99959745      -3.42917677      -0.06897004       0.29767990       0.21501728      -0.34413283       0.66855769      -1.47032606 
O      -0.03452067      -0.65644849      -1.96186971       0.16069977       0.88257794      -0.39969497      -0.88157899       0.29332197      -0.16819975 
H      -0.17292814      -0.80795757      -1.01043081       0.04645721      -0.14583412       0.01642042       0.12947595       0.16029486      -0.03729067 
H      -0.89853197      -0.29712726      -2.25874445      -0.11604473      -0.05468733       0.24687630       0.85010740      -0.31420955       0.22673166 
9
Properties=species:S:1:pos:R:3:momenta:R:3:forces:R:3 energy=-6229.926265380466 pbc="F F F"
O      -0.32696774      -0.47327562       0.97680730       0.07604836      -0.61220000       0.41719820      -0.26430002      -0.22574714      -0.14503637 
H      -1.10315163      -1.01305186       1.21415771       0.18134694       0.04914454       0.03264893       0.36701636       0.49858232      -0.19214746 
H      -0.64676397       0.30866571       0.50357617      -0.06519579       0.08562756      -0.01988922      -0.14187019      -0.19042155       0.43550043 
O       2.52055648       0.35417707      -2.67553640      -0.31128536      -0.67430869      -0.44812822      -0.81212408      -0.38567026      -0.42043770 
H       1.61958239      -0.05906699      -2.80620090       0.26406195       0.05373842      -0.16457825       1.27252427       0.93454267       0.36823431 
H       2.39052359       1.30695185      -2.78879590      -0.03189064       0.05560358       0.06319017      -0.12262234      -0.42158768       0.02830915 
O       0.00618077      -0.34048329      -1.94629713      -0.01123656       0.66337639       0.48085808       0.05398630      -0.27954547       0.22282192 
H       0.19455648      -0.67043151      -1.04492717       0.02019809       0.13965580      -0.14569673      -0.27590820       0.21687691      -0.42230068 
H      -0.86689561       0.05852831      -1.95280955      -0.12204699       0.23936240      -0.21560296      -0.07670210      -0.14702981       0.12505639 
9
Properties=species:S:1:pos:R:3:momenta:R:3:forces:R:3 energy=-6229.899626001912 pbc="F F F"
O      -0.48988414      -0.42110054       0.98677492      -1.02278812       0.60304881       0.54765801      -0.28717711       3.04755629      -0.92265900 
H      -0.40941190      -1.28024368       1.28117866       0.38368552      -0.10109149      -0.17220465       0.28943971      -2.93492783       1.18410206 
H      -0.26992241       0.15282864       1.73412339       0.22244333      -0.31937676      -0.10496181      -0.03184761      -0.23629155      -0.28154846 
O       2.67142542       0.22830579      -2.75323602       0.81245043      -0.47151244       0.04346480       1.86947161       0.98765869      -1.00064905 
H       1.97349640      -0.17035004      -2.29697666      -0.23834892      -0.14836494      -0.03129315      -1.91834323      -1.29715209       1.09284467 
H       2.31677127       1.10936141      -2.86616033      -0.01261671      -0.17844567      -0.08923813       0.11923848       0.36042126      -0.20062833 
O      -0.04873207      -0.25339165      -1.97160589      -0.26704001       0.80248045      -0.10804215      -0.80309609       2.06904429      -2.26832718 
H      -0.25655386      -0.58727363      -1.12870437      -0.05068193      -0.01944919      -0.13512873      -0.52768628      -0.46316324       2.02587097 
H      -0.70373284       0.49466010      -2.12171517       0.17289641      -0.16728877       0.04974581       1.29000052      -1.53314582       0.37099432 
9
Properties=species:S:1:pos:R:3:momenta:R:3:forces:R:3 energy=-6229.80717403651 pbc="F F F"
O      -0.60209678      -0.53353699       1.08102303      -0.53565591       0.03443952       0.51244426       1.04873800      -1.66699963      -0.90516246 
H       0.10094202      -1.20189166       0.77230403       0.28682460      -0.30903572      -0.05665300      -1.45528361       1.84151139       0.78633118 
H      -0.14750103       0.24998552       1.39931162       0.07181765       0.18461657      -0.05525528       0.39704351      -0.09090772       0.00780483 
O       2.67703078       0.19903764      -2.70499453       0.05259074       0.00559512       0.32639041       0.03159289      -0.24093386       0.31454447 
H       1.78144511      -0.15537553      -2.57228620      -0.04649630       0.06693123       0.26977994       0.40775496       0.30049306       0.05806697 
H       2.74383981       0.50198194      -3.60874817       0.05296684      -0.15209510      -0.30773328      -0.11921928       0.00176841      -0.26484969 
O       0.00445237      -0.11241525      -1.94333180       0.30091832       0.28175560      -0.37644059       0.33549323      -0.82560694       3.53367740 
H      -0.70018993       0.18917209      -1.33809497      -0.20011259       0.15823484      -0.01330974       0.61091599      -0.38413339      -0.03938031 
H      -0.27996066       0.14666872      -2.76110606       0.01714666      -0.27044205      -0.29922271      -1.25703569       1.06480869      -3.49103239 
9
Properties=species:S:1:pos:R:3:momenta:R:3:forces:R:3 energy=-6229.836137135564 pbc="F F F"
O      -0.75942463      -0.59115902       1.08986311       0.29559162      -0.05456061      -0.57843387       1.34070032      -1.08351134      -0.13288693 
H      -0.17659784      -1.40167786       1.13006575      -0.26866921       0.21489376       0.18598765      -0.98121440       1.23877614       0.05450272 
H      -0.17572635       0.11820172       1.40314816      -0.03312619       0.03778215       0.06273600      -0.23351791      -0.16337603       0.01161359 
O       2.85907673       0.19612889      -2.79147560       0.34165684      -0.37900913       0.11267183       0.34147554      -1.01442350       0.05861556 
H       2.24129525       0.81619799      -2.38279505      -0.02267040       0.01492693      -0.24750466      -0.27691094      -0.69537840      -0.08207441 
H       2.56390371      -0.73260956      -2.61197680      -0.03150332       0.27290887       0.23956120      -0.04425464       1.70500940      -0.07889189 
O      -0.02402453       0.04459196      -1.99425251      -0.15945518       0.03728528       0.58149899      -1.43092666      -1.00298051      -1.08079478 
H      -0.12627572      -0.21016305      -1.05683400       0.09331245      -0.06729049      -0.18540524      -0.59933515      -0.05343165      -0.63195563 
H      -0.76836394      -0.39068464      -2.54969338      -0.21513662      -0.07693676      -0.17111190       1.88398384       1.06931589       1.88187177 
9
Properties=species:S:1:pos:R:3:momenta:R:3:forces:R:3 energy=-6229.909109020986 pbc="F F F"
O      -0.61214344      -0.55149770       0.94641754      -0.36455859       0.36129326      -0.13691553       1.09316580       3.65383374      -2.38497260 
H      -0.90073169      -1.14314422       1.57259310       0.07152195      -0.00455819      -0.03517718      -1.12110811      -1.91279409       2.45394717 
H      -0.69521175       0.37815383       1.28270316       0.10315169       0.19272972      -0.05253661       0.03134969      -1.60142400      -0.11133712 
O       2.98693683       0.05618917      -2.71162463       0.49428569      -0.48654004       0.25531481       0.23739189      -0.12489405      -1.75535812 
H       2.42793082      -0.03878195      -3.51141080      -0.01718517      -0.28720493       0.01176471       0.66598011       0.06724475       0.52662364 
H       2.31471392       0.07229775      -2.05607354      -0.07678436       0.20779302       0.14154470      -1.00418805       0.06120597       1.22659050 
O      -0.18861320       0.06127406      -1.92713715      -0.35802630       0.02479216      -0.45941424       2.36509616      -0.50433577       0.00770058 
H      -0.42007143      -0.13083599      -1.02781762       0.01182205      -0.02592302      -0.12174945      -0.49227011      -0.33395864       0.81225931 
H      -0.92308867       0.38841776      -2.38396121       0.13577304       0.01761802       0.39716879      -1.77541737       0.69512208      -0.77545335 
9
Properties=species:S:1:pos:R:3:momenta:R:3:forces:R:3 energy=-6229.983067888577 pbc="F F F"
O      -0.71874235      -0.31950201       0.87918458       0.05913988       1.16871172      -0.57801844       0.35546170      -1.24290885       0.20384241 
H      -0.53000504      -1.25999825       1.14305553       0.17622025      -0.24563123      -0.02191686      -0.20785043       1.46376302      -0.27616495 
H      -0.06370473       0.22614800       1.33114582       0.10907545      -0.09929345      -0.12893711      -0.01675572      -0.20128920       0.17154483 
O       3.13721439      -0.18997701      -2.61856606      -0.06734294      -1.07963801       0.32020612      -1.04554523       1.39755923       0.00702596 
H       2.46961375      -0.84304869      -2.88072128       0.08149857      -0.06695194       0.27693386       0.10737298       0.31591157       0.08081758 
H       2.62442594       0.67397612      -2.60260879       0.23004281       0.02360616      -0.16280537       0.83328654      -1.71626630      -0.06232976 
O      -0.33608693       0.07863027      -1.96651166      -0.46768621      -0.14780438       0.07582951       0.60109398      -0.24685934      -0.28970809 
H      -0.10537597      -0.11986300      -1.05472821       0.05090354       0.19467711       0.26047117      -0.06426678      -0.28209931       0.29570176 
H      -0.94397456       0.79832905      -1.84506158      -0.17185137       0.25232402      -0.04176288      -0.56279704       0.51218920      -0.13072973 
9
Properties=species:S:1:pos:R:3:momenta:R:3:forces:R:3 energy=-6230.037163000409 pbc="F F F"
O      -0.64378381      -0.18147200       0.81934800      -0.13034939      -0.14422464       0.61298875      -0.77348803      -1.40628226      -0.33201701 
H      -0.60077480      -1.12304133       1.09762980      -0.06644834       0.18919861       0.04067887       0.06640323       1.02847004      -0.18768673 
H      -0.06025522       0.30382372       1.38440974       0.01600840       0.20710080      -0.24316770       0.62137343       0.34673211       0.54480094 
O       3.17353396      -0.43253025      -2.50092369      -0.03796718      -0.69018749       0.13957989      -0.28926970      -1.32344255       1.72327694 
H       2.26960374      -0.75625676      -2.32882475      -0.12888308      -0.00410961       0.11117926       0.46442312       0.42931430      -0.22459775 
H       3.12899280       0.07546455      -3.27952841       0.14355365      -0.31804304      -0.07864100      -0.27396945       0.95116911      -1.46465486 
O      -0.41694973       0.18945404      -1.97502155       0.09102453       0.72406699      -0.65000181      -0.06132369      -0.22835102       0.52650138 
H      -0.77850395       0.12641770      -1.05739634       0.04775530       0.25863464       0.07857704       0.34204712       0.26125635      -0.89629315 
H      -0.99083590       0.74913302      -2.50763410       0.06530612      -0.22243626      -0.01119331      -0.09619603      -0.05886608       0.31067025 
9
Properties=species:S:1:pos:R:3:momenta:R:3:forces:R:3 energy=-6229.9464869931635 pbc="F F F"
O      -0.60015904      -0.20395118       0.92060111       0.34402969      -0.01573556       0.00251973      -0.15709508       1.62515940      -1.47831423 
H      -0.27433626      -0.81535036       1.55173047      -0.08529890      -0.14381810       0.22416399       0.75024603      -0.68490487       1.00057428 
H      -0.00065657       0.57338771       0.87784225       0.02010133       0.23393310      -0.01246785      -0.51519039      -0.91991983       0.37215548 
O       2.98182121      -0.65191229      -2.42643185      -1.08959080      -0.41044754       1.11118346       0.67474693      -0.04281207      -1.04345585 
H       2.30005894      -0.01361604      -2.22813605       0.11879912       0.06836900      -0.25520083      -0.51120066       0.33494525       0.05721935 
H       3.25854279      -0.41663371      -3.34033053       0.10061669      -0.09946721      -0.15772550      -0.28112971      -0.27318633       0.96388468 
O      -0.34634990       0.44427425      -2.11594345       0.45852674       0.27131867      -0.34540773       1.53608359       0.49543157       2.22638172 
H      -0.24692765      -0.15847242      -1.33732408      -0.01206623       0.12716547      -0.21957867      -0.50323103       0.55489323      -0.98386400 
H      -0.83856085       0.00054035      -2.76783848       0.14488235      -0.03131783      -0.34748661      -0.99322970      -1.08960635      -1.11458142 
9
Properties=species:S:1:pos:R:3:momenta:R:3:forces:R:3 energy=-6229.7861143446335 pbc="F F F"
O      -0.34547556      -0.32252821       0.95595711       1.12763219      -0.21422577       0.27210969      -0.10105099      -1.48983817       0.90245744 
H      -0.31395877      -0.65185026       1.89790956       0.02992610       0.21230035      -0.11307128      -0.02011587       1.07949544      -1.59796062 
H      -0.31211613       0.62765676       0.91880371      -0.17633400      -0.11574821       0.09799480       0.12285137       0.48635784       0.69342086 
O       2.77621821      -0.74988503      -2.26154270       0.05962998      -0.35761406      -0.10479837      -0.09441183       0.81723418       1.32793526 
H       1.87951573      -0.38199001      -2.20984700      -0.09641058       0.05456955       0.12483892       0.31652089      -0.20516858      -0.36622489 
H       2.86522153      -1.28816283      -3.02755020      -0.28571486      -0.08829357       0.20199393      -0.26653654      -0.50703275      -0.96574171 
O      -0.31602515       0.68036396      -2.36383456      -0.58313503       0.36033346      -0.48922944       0.26132011      -1.44288459      -1.91398365 
H      -0.57124107       0.79035651      -1.47103028       0.12794367       0.18024661      -0.24428141      -0.48968348       0.04006266       1.53275666 
H      -0.60962247      -0.23629310      -2.59610444      -0.20353747      -0.03156835       0.25444318       0.27110632       1.22177397       0.38734065 
9
Properties=species:S:1:pos:R:3:momenta:R:3:forces:R:3 energy=-6229.780964464738 pbc="F F F"
O      -0.15519135      -0.32861062       0.88339578       0.56336140       0.67416241      -0.56806424      -1.13483699       2.39234398      -3.41383128 
H      -0.15545226      -0.75779260       1.68802847       0.13998419      -0.09182996       0.05395161      -0.27351867      -1.35239029       2.74654540 
H      -1.00835973       0.17162269       0.77816533       0.00112204      -0.21040741      -0.07629047       1.27059101      -0.93801707       0.65430470 
O       2.58397497      -0.73792672      -2.27392692      -1.26217442      -0.13800280      -0.01728710       1.04410841      -1.18294280       0.21417848 
H       1.85412268      -0.29718566      -2.67768020       0.00232215      -0.17699039       0.08635544      -0.98488327       0.24229151      -0.52187875 
H       2.57091432      -1.65078836      -2.62652164       0.07526646      -0.26581888       0.01576860      -0.09822593       0.85468305       0.27422310 
O      -0.33442280       0.66588391      -2.28453268      -0.11934272      -0.21080982       0.87741204       0.13791271       0.24950150      -0.50298771 
H       0.43824101       1.21703585      -2.15147817       0.22553583       0.26292383      -0.31047624       0.20711402       0.41767030      -0.15900598 
H      -0.43856545       0.31339051      -1.40875595       0.37392506       0.15677302      -0.06136964      -0.16826130      -0.68314018       0.70845202 
9
Properties=species:S:1:pos:R:3:momenta:R:3:forces:R:3 energy=-6229.867172374208 pbc="F F F"
O       0.00966947       0.01806101       0.59789822       1.06173569       1.40026069      -0.68934872       2.03990487       1.65467715       0.98209437 
H       0.90442732      -0.32104294       0.78284382       0.03793501       0.14254253      -0.20855514      -0.63741278       0.07126414       0.02535591 
H      -0.48729810      -0.69107430       0.27388680       0.23185607       0.00802197      -0.32347293      -1.25792427      -1.83980527      -0.74329191 
O       2.23247908      -1.04235916      -2.27658296      -0.87995139      -1.66375761       0.24594426       0.01024143       0.05382962       0.02090563 
H       1.35647703      -1.01960622      -1.86819033      -0.12361026       0.17690667       0.33281287       0.17814046       0.06288341      -0.25200159 
H       2.81514147      -1.53571491      -1.69381474      -0.10316168       0.32965640      -0.00299707      -0.10089965      -0.10484436       0.08914325 
O      -0.22569721       0.64500290      -2.01399262       0.21184464      -0.02686128       0.19704066      -0.65461051      -1.31895370      -0.98058770 
H      -0.25625103       1.48035537      -2.45129714      -0.24269464      -0.23021794       0.19544308       0.13955441       0.83321826      -0.29662909 
H       0.16498494       0.74436799      -1.16210806      -0.19395344      -0.13655143       0.25313299       0.28300603       0.58773075       1.15501114 
9
Properties=species:S:1:pos:R:3:momenta:R:3:forces:R:3 energy=-6229.959680745711 pbc="F F F"
O       0.26446788       0.27323604       0.50324433       0.08774043       0.36818962       0.22260392      -0.56890048      -1.01002742       0.82002821 
H       1.20169236       0.27165293       0.31829546       0.06542905       0.02173352      -0.21790033       0.42299462       0.08470454      -0.23206645 
H       0.11513012      -0.64436497       0.83019704       0.14453480      -0.15019083       0.31011524       0.02667613       0.95145652      -0.40498853 
O       1.93600283      -1.48140468      -1.97705053      -0.54139410      -1.49643852       1.30392849      -0.75828730      -0.13502673      -1.13946955 
H       1.43554985      -1.11224028      -2.75977890      -0.10778871      -0.25572155       0.18849321       0.90913157      -0.17620244       1.63330496 
H       2.52749186      -0.79736935      -1.65685627       0.01137083       0.25251005      -0.22205784      -0.08872819       0.29549073      -0.36486949 
O      -0.14552397       0.79749785      -2.15143905       0.70881022       1.69967681      -1.66135060      -1.19902906      -0.00996057       0.38562166 
H      -0.93083411       0.63833592      -2.72106438      -0.46021268      -0.31734321       0.10977878       0.70500330       0.25373812       0.78319986 
H      -0.46254835       0.79926406      -1.19975664       0.09151016      -0.12241590      -0.03361087       0.55113940      -0.25417274      -1.48076066 
9
Properties=species:S:1:pos:R:3:momenta:R:3:forces:R:3 energy=-6230.084320170754 pbc="F F F"
O       0.38274996       0.16139492       0.56677979       0.74353620      -1.22131271       0.43270752       0.47417654      -0.47158773      -0.19801588 
H       1.11367957      -0.44305861       0.27206927      -0.14597087      -0.03341816      -0.00261211      -0.92296591       0.64726064       0.61262138 
H       0.16093018      -0.00112470       1.50075769      -0.04387087       0.17898311      -0.12124909       0.47119371      -0.16381055      -0.65933717 
O       1.75687784      -1.57247336      -1.56601640      -0.74345304       0.73684354       1.16770183       1.65429506       0.05930434       0.00630384 
H       0.85295007      -1.53272802      -1.81500044      -0.03027054      -0.07257475       0.29185161      -1.37120098       0.16815218      -0.42819199 
H       2.22934050      -1.23126855      -2.34858033      -0.13026818      -0.21407483      -0.07906096      -0.32097823      -0.12037898       0.56758124 
O      -0.05989588       1.02433431      -2.65976001      -0.00486211       0.07628674      -1.13238055      -0.38680147       0.29938818       1.57370135 
H      -0.89932374       0.56379918      -2.50919446       0.38782501       0.43735939      -0.23410752       0.08842215      -0.02062280      -0.39410385 
H       0.03551418       1.41989455      -1.75331303      -0.03266559       0.11190766      -0.32285072       0.31385914      -0.39770528      -1.08055893 
9
Properties=species:S:1:pos:R:3:momenta:R:3:forces:R:3 energy=-6229.754996189985 pbc="F F F"
O       0.42256673      -0.11653847       0.60190040       0.21151910      -0.17508560       0.42013846      -2.89428473       2.54146290       2.17902303 
H       1.01633667      -0.52089740       0.04979345       0.02668323      -0.00570702       0.12306394       2.49590088      -2.05207018      -1.55459371 
H       0.47254853      -0.47808666       1.48365316      -0.01797575      -0.21413526      -0.05675665       0.23629405      -0.26514510       0.00487479 
O       1.56727039      -1.41251397      -1.29466928      -0.39752127       0.54230487      -0.13297033       1.36467932      -0.56995975      -1.50888855 
H       1.12793029      -0.73124617      -1.83081859       0.22344383       0.11011291      -0.24974026      -0.01009081      -0.46312464      -0.21359459 
H       2.28679863      -1.79357550      -1.87759723       0.12084424      -0.10812542       0.30292584      -1.29517272       0.77335596       0.99467901 
O      -0.01215273       1.08452024      -2.89423298      -0.12952145      -0.08275179       0.02748912      -0.53899426      -1.49019695      -0.65940823 
H      -0.44927920       1.82161184      -3.30418437      -0.09332324       0.28744185      -0.38424798      -0.08047893       0.57362913      -0.04516677 
H       0.65845662       1.39492115      -2.31681016       0.05585132      -0.35405454      -0.04990214       0.72214719       0.95204864       0.80307502 
9
Properties=species:S:1:pos:R:3:momenta:R:3:forces:R:3 energy=-6230.016200983857 pbc="F F F"
O       0.45395601      -0.06102711       1.01522562       0.02111900       0.63343551       1.91090753       0.50852604       0.44151711      -0.41735683 
H       0.80943247      -0.29083843       0.13759506       0.25513454      -0.15602626      -0.05843667      -0.11198073      -0.23859579       0.36160679 
H      -0.33538800      -0.58608224       1.11061612      -0.10621700       0.04284478       0.00184809      -0.33987829      -0.32224173      -0.02045245 
O       1.54415695      -1.41118318      -1.48216373      -0.05592044      -0.11031176      -0.63799334      -2.17334515       0.16121820       1.14179508 
H       1.38902670      -1.00545656      -2.31524023      -0.03060408       0.07565331       0.03958273      -0.43516243       0.67981482      -1.29585370 
H       2.44067659      -1.61933099      -1.48010930       0.12466771       0.22130540      -0.04860993       2.47436760      -0.63310495       0.13553124 
O       0.07625139       1.07056540      -3.10001965      -0.33966428      -0.34470976      -1.34215144      -1.55914974       0.01057605      -0.60445607 
H      -0.88551057       1.18119434      -3.39774490       0.30522004      -0.32727238       0.09083892       2.13782895      -0.13222037       1.07423865 
H       0.16004783       1.33253268      -2.16922104      -0.17373550      -0.03491884       0.04401412      -0.50120625       0.03303667      -0.37505272 
9
Properties=species:S:1:pos:R:3:momenta:R:3:forces:R:3 energy=-6229.894609587117 pbc="F F F"
O       0.41426882       0.01631783       1.28812545      -0.05341404       0.25009674       0.69055200       0.64575055      -1.34307612      -0.89939078 
H       0.94409099      -0.64010202       0.72723758      -0.09808332       0.23329795       0.00059517      -1.26703300       1.21907183       1.05081825 
H      -0.36062282      -0.46643590       1.63042360       0.16392073      -0.14228461      -0.04104490       0.64263835       0.10890804      -0.34248991 
O       1.56698051      -1.27065237      -1.61112398      -0.16880508       0.49476556       0.01393910       0.80885734       0.86803680      -0.59566715 
H       0.99215131      -0.61645955      -2.07383238      -0.08489012       0.13699879      -0.28808020       0.71454376      -0.45201090       0.26923435 
H       2.48470254      -1.03216984      -1.91478158      -0.02596014       0.00866633      -0.14628217      -1.46072519      -0.33876700       0.42393935 
O       0.10657492       0.84028601      -3.27984168       0.41595690      -0.91682062      -0.09584146       2.96705912      -0.23288908      -1.32493248 
H      -0.66878201       0.38169806      -3.16647380      -0.10126041      -0.25430395       0.04155367      -3.03516624      -1.98608693       0.08974031 
H      -0.02689096       1.58235899      -2.74715043      -0.04746453       0.18958380      -0.17539121      -0.01592469       2.15681337       1.32874807 
9
Properties=species:S:1:pos:R:3:momenta:R:3:forces:R:3 energy=-6229.962962456933 pbc="F F F"
O       0.54227610      -0.04628694       1.39093801       0.53454124      -0.52718419      -0.28995255       0.47628048       1.14932251       1.55657918 
H       0.90216021      -0.20286032       0.54581551       0.09617066      -0.11681891       0.14663316       0.95606324      -0.39249652      -1.82179642 
H      -0.24361576      -0.55066818       1.38589623      -0.08375058      -0.02675737      -0.09974905      -1.36401000      -0.85258607       0.13229826 
O       1.44370195      -1.05984020      -1.58302602       0.08115627       1.07704311       0.70755334      -2.13985557       2.18314736       0.01132421 
H       1.19570838      -0.27236559      -2.16183448      -0.17874209       0.08322383       0.08731948       0.07773189      -1.55551038       0.89449676 
H       2.25163808      -1.34705419      -1.93159902      -0.04585233      -0.09182666      -0.11518369       1.93700086      -0.77368528      -0.71282511 
O       0.09317440       0.65519547      -3.31223942      -0.57227666      -0.07018952      -0.55289152      -1.01535319       1.71419348      -0.54583343 
H      -0.82880125       0.51832239      -3.66951723       0.00314509      -0.12383737       0.04244959       1.50147112       0.26293191       0.64100275 
H       0.22519852       1.64892588      -3.27693529       0.16560840      -0.20365293       0.07382123      -0.42932883      -1.73531701      -0.15524620 
9
Properties=species:S:1:pos:R:3:momenta:R:3:forces:R:3 energy=-6229.963940568299 pbc="F F F"
O       0.72294078      -0.07384134       1.34885947       0.73053865       0.04863758       0.14949751       0.55722060      -0.85654881      -1.01958897 
H       1.50003290      -0.31880531       0.77432419       0.39755896      -0.05263990      -0.15417553      -1.11538241       0.27245783       0.76446376 
H       0.08646323      -0.79593440       1.16780368       0.06079992       0.05107687       0.12365743       0.58012965       0.52964879       0.18418670 
O       1.51402996      -1.03884109      -1.40572126      -0.23193279      -0.30596265       0.21096613       1.02336092      -0.72748103       0.18505500 
H       0.70683262      -0.53060995      -1.44247647       0.25026745      -0.00312611      -0.04133593      -0.27042867       0.12100499      -0.85409238 
H       1.76658721      -1.39958869      -2.27963456       0.00178468      -0.03711996      -0.05596395      -0.76367897       0.68166956       0.66250988 
O      -0.13810327       0.69535142      -3.48694740      -1.47998323       0.04258562      -0.37763196       0.50745939      -1.84820895      -0.37076958 
H      -1.07443052       0.77976772      -3.45679762       0.17654773       0.18310397      -0.00163065      -1.19598491       0.15298438      -0.00780940 
H       0.20388528       1.52616004      -3.24473798       0.09441862       0.07344457       0.14661694       0.67730440       1.67447324       0.45604498 
9
Properties=species:S:1:pos:R:3:momenta:R:3:forces:R:3 energy=-6229.907103869053 pbc="F F F"
O       1.01184975       0.00694033       1.19845173       0.90633395       0.45784883      -0.58223104      -0.06948216       1.24544277       0.54734145 
H       1.57317435       0.06817972       0.41713786      -0.24055383       0.16045551       0.13825840      -0.26812004      -0.79467759       0.10985707 
H       0.78471214      -0.89758073       1.39640651       0.19198351       0.07118424      -0.00188418       0.27153202      -0.39164349      -0.50748864 
O       1.38642332      -1.17832032      -1.31858856      -0.48363335      -0.84118190      -0.27013249       0.56204036       0.13040872       0.46170088 
H       0.60358035      -0.99156903      -1.80859498      -0.19817653      -0.15986651      -0.16519013      -1.41752084       0.69212328      -0.37141400 
H       1.74270300      -1.87014963      -1.85685273      -0.06463499      -0.02589662       0.16253741       0.82366818      -0.80665022      -0.31397404 
O      -0.37364584       0.77185246      -3.42081848      -0.08402257       0.16124941       0.82251766       2.02834041       0.61817966       0.59638222 
H      -0.88967585       1.58381950      -3.52204472      -0.10089286       0.30742321      -0.08282829       0.16597588      -0.14674171       0.08420976 
H       0.55321973       1.08571233      -3.15286743       0.07359667      -0.13121617      -0.02104733      -2.09643382      -0.54644142      -0.60661468 
9
Properties=species:S:1:pos:R:3:momenta:R:3:forces:R:3 energy=-6229.855151572918 pbc="F F F"
O       1.28462583       0.09461870       1.15074060       0.79674787       0.38460721       0.07459099       0.41273694      -0.18424515       1.52429445 
H       0.70860534       0.19205348       0.41443366      -0.12200376      -0.08736237      -0.00621542      -0.55234176      -0.02910956      -1.25280797 
H       0.86196254      -0.61485604       1.65677324      -0.09460982      -0.01414811       0.13558910       0.26141734       0.20271684      -0.15476171 
O       1.05959046      -1.23979905      -1.48714262      -1.18860947      -0.15579136      -1.23128520      -0.59512775       1.19560306      -0.48853231 
H       0.65054254      -0.66887282      -2.19431643       0.06497013       0.23517382       0.18388716       0.45917803      -1.07265927       0.93833411 
H       1.30432552      -2.09206879      -1.84184904      -0.01962779      -0.09399097       0.10763782      -0.07393366      -0.11718701      -0.40264547 
O      -0.25996994       0.73396591      -3.18450584       0.92642853       0.24884017       0.48004737      -1.42870609       0.09619001       1.48082642 
H      -0.48952349       1.66420759      -3.02652807       0.14251691      -0.45734206       0.13664824       0.33995698      -0.46363799      -0.22078939 
H       0.38552519       0.68344361      -3.85352260      -0.50581260      -0.05998633       0.11909994       1.17681998       0.37232907      -1.42391813 
9
Properties=species:S:1:pos:R:3:momenta:R:3:forces:R:3 energy=-6229.735708081245 pbc="F F F"
O       1.32566292       0.28171866       1.27145661      -0.02559092       0.80094666       1.03838082       0.55894244      -0.44711617      -0.41572645 
H       1.88468633      -0.47737906       1.00250428       0.18192116      -0.01463583       0.10741860      -0.59685169       0.58880733       0.20370330 
H       1.03645074       0.08498768       2.16475596       0.09486233       0.22666537      -0.18484932      -0.00428397      -0.12752162       0.10570447 
O       0.89734069      -1.39707508      -1.79880669       0.27466204      -1.99555687      -0.49969500       1.25712990      -2.52196263       0.76856190 
H       0.58991791      -0.50817366      -1.78154247      -0.15520324      -0.10138908      -0.05641026      -0.92051763       0.55168705      -1.00747610 
H       0.65089263      -1.94195072      -2.57024948      -0.19831573       0.06258521      -0.20048120      -0.15037396       1.43104256       0.52421379 
O      -0.14188899       0.68184471      -3.08526764       0.07725292       0.35315574      -0.34580428       0.81186540       0.10359648       0.23376287 
H       0.31327157       1.47939433      -2.76240023       0.13366536       0.48878952      -0.14852327      -0.73185376      -0.16835156      -0.45839093 
H      -1.00407461       0.88093130      -3.44245618      -0.38325392       0.17943929       0.28996391      -0.22405674       0.58981856       0.04564715 
9
Properties=species:S:1:pos:R:3:momenta:R:3:forces:R:3 energy=-6229.819531264492 pbc="F F F"
O       1.42093385       0.28268670       1.44496173       0.19562336      -0.20970399       0.38827933      -0.72313763       1.12865247       0.08895871 
H       1.79222744      -0.47019594       1.03356278      -0.03512763       0.01347146       0.09946170       0.45469566      -1.36892785      -0.91215986 
H       1.87088744       0.29944386       2.27956598       0.45457213      -0.11307236       0.18008908       0.25117990       0.21735016       0.78484794 
O       0.82249006      -1.84524608      -1.91058108      -0.29299943      -0.68012679      -0.06367624       0.85020179       1.43223717       0.47361582 
H       1.16369721      -0.92482316      -1.78655612       0.02294987      -0.03648960      -0.26128941      -0.32240762      -1.07901339       0.21817032 
H       0.41179144      -1.70058479      -2.75723689       0.04733093       0.35106637       0.16657340      -0.58277055      -0.26770828      -0.67816768 
O      -0.27803501       1.07151962      -3.14912775      -0.41821494       0.84528991      -0.20138589       0.59066947       1.03260832       0.63476389 
H       0.31648326       1.54836835      -3.75029656      -0.32260350      -0.01318097      -0.09432000      -0.22529493      -0.32506915      -0.10896487 
H      -0.24714088       1.67868829      -2.37462975       0.34846921      -0.15725402      -0.21373197      -0.29313609      -0.77012945      -0.50106426 
9
Properties=species:S:1:pos:R:3:momenta:R:3:forces:R:3 energy=-6229.7860074270975 pbc="F F F"
O       1.65531701       0.25829841       1.77537840       1.04229079      -0.25225950       1.26549519       0.13820008      -0.72059550      -1.23429878 
H       1.09184780      -0.15075759       1.06914499      -0.22944470       0.31445280       0.10078973       0.79602687       0.55067360       0.99491844 
H       2.57767709       0.06307372       1.49584092      -0.10585327       0.05962333       0.00872520      -0.94564218       0.16566927       0.25753446 
O       0.69518826      -2.02049207      -2.09032012      -1.01620126      -0.54417034      -0.35860719      -0.16542180       0.51110707       0.25206275 
H       1.21509974      -1.45584982      -1.50164249       0.10403904      -0.34874291      -0.07441858       0.03287984      -0.22569342      -0.16678324 
H      -0.09478600      -1.47579919      -2.23246517      -0.13403575      -0.07073732      -0.06828240       0.13083730      -0.18104934      -0.14597800 
O      -0.32546593       1.29557651      -3.22163124       0.63742375       1.04937170      -0.81659289      -0.06453578      -0.64793625       1.13371090 
H      -0.95011129       1.73531862      -3.77888200      -0.50216762      -0.02741181       0.22737458      -0.41279315       0.42807766      -0.61788582 
H       0.52144538       1.32727443      -3.64836865       0.20394901      -0.18012595      -0.28448365       0.49044882       0.11974691      -0.47328072 
9
Properties=species:S:1:pos:R:3:momenta:R:3:forces:R:3 energy=-6229.517331224109 pbc="F F F"
O       1.91935649       0.25483561       1.98781850       0.83880561      -0.06449874       0.27159620       1.75972680      -1.37151412       0.30113305 
H       1.19468490       0.83882936       1.86511026      -0.00556269      -0.05296097       0.08277972      -0.94048249       0.38067256      -0.85082508 
H       2.12580168      -0.32507139       1.22517060      -0.08939611      -0.23462342      -0.02438290      -0.82680106       0.97806377       0.54746597 
O       0.45764472      -2.20367874      -2.19511679      -0.45836298      -0.27831366       0.25200855      -1.27075879       0.47358904       0.78452354 
H       1.18665159      -2.61123850      -2.63314872      -0.11883696      -0.16484913      -0.27690250       0.91889411       0.08904777      -0.45125954 
H       0.58491311      -1.24853824      -2.09023116       0.19573975      -0.04186922      -0.04241818       0.32471204      -0.47282424      -0.37752918 
O      -0.30646109       1.48542891      -3.32449211      -0.34218370       0.78307206      -0.39603495       0.26565498      -1.23886322      -0.94126923 
H      -0.70657153       2.26068456      -2.90517234       0.10618851       0.00155352       0.01848793      -0.53169669      -0.48150299      -0.97403428 
H      -0.74649638       1.07775747      -4.13401002      -0.12639143       0.05248956       0.11486614       0.30075109       1.64333142       1.96179475 
9
Properties=species:S:1:pos:R:3:momenta:R:3:forces:R:3 energy=-6229.614389490949 pbc="F F F"
O       2.10362960       0.23371650       1.96047568       0.16251403      -0.28166291      -0.07158057      -0.26793193       2.17039544      -0.50903252 
H       1.43227760       0.91682494       2.19626034      -0.06498063       0.01548381       0.15024648       0.78752961      -0.95585618      -0.21254636 
H       1.83656703      -0.55482350       2.38830835       0.06354704       0.18505490       0.17475942      -0.52450787      -1.21074266       0.71224485 
O       0.38891624      -2.28376635      -2.18428279      -0.21211209      -0.05106507      -0.81402142      -0.15496491      -0.20177974      -0.44088927 
H       0.21458979      -2.38728322      -3.13067019      -0.19052222       0.01160443       0.23941248       0.02699232      -0.14598005       0.23311120 
H       0.54819330      -1.34258629      -2.11727657      -0.10400456      -0.01487762       0.05892611       0.12598193       0.40783771       0.18885686 
O      -0.37573318       1.55542743      -3.42846289      -0.22582196      -0.04150839      -0.10834697       4.16892239       0.26179617      -2.55651408 
H       0.00251153       2.38014527      -3.12878411       0.18137867       0.00615601       0.02932341       0.25371558       0.25387930       0.00146452 
H      -1.12959481       1.47548323      -2.96786412       0.39000172       0.17081484       0.34128106      -4.41573711      -0.57954999       2.58330480 
9
Properties=species:S:1:pos:R:3:momenta:R:3:forces:R:3 energy=-6229.747069786601 pbc="F F F"
O       2.00321718       0.20794892       1.89462264      -0.40521570       0.10855507       0.03566756       0.61943024      -0.69748001      -0.17435245 
H       1.45196075       0.86851949       2.27548386       0.18111204      -0.04489276      -0.10682179      -0.86022372       1.02659791       0.23720155 
H       2.33627309      -0.22588415       2.68477599       0.04919736       0.02851814      -0.05190832       0.23657191      -0.30863033      -0.06883519 
O       0.30260139      -2.28445064      -2.27248182      -0.09003337       0.27347245      -0.08295578       1.39747350       0.61924686       0.47527314 
H      -0.52249497      -2.63135485      -2.57613962      -0.37319175      -0.05351818      -0.05246763      -0.82993585       0.25758773      -0.38438795 
H       0.35477510      -1.31609445      -2.38285325      -0.09524159      -0.03393568      -0.13317146      -0.60332089      -0.83208541      -0.11986808 
O      -0.27140640       1.60219997      -3.29634652       0.31629658      -0.45364472       0.19599078       0.46387360       0.03970957       0.41117105 
H       0.43744250       1.60951506      -3.95766492      -0.19558479      -0.01313808      -0.17899761      -0.19260216       0.04849835       0.30211404 
H       0.15445032       1.86052930      -2.45546433       0.61266122       0.18858375       0.37466426      -0.23126663      -0.15344467      -0.67831611 
9
Properties=species:S:1:pos:R:3:momenta:R:3:forces:R:3 energy=-6229.641019282823 pbc="F F F"
O       2.05154634       0.24933657       1.83068140       0.30661192      -0.09388611      -0.32972773       0.14359386       0.62998347      -0.45226439 
H       2.30547625       1.17870764       1.97839792       0.23322087       0.16613748       0.02538239      -0.18766740      -0.74376995       0.16828250 
H       1.99457345      -0.18162061       2.68323336      -0.11328872       0.11286506      -0.02886903       0.05252762       0.13025048       0.29250946 
O       0.17304278      -2.15869670      -2.26473513      -0.68762087       0.00492014      -0.09925210      -1.98471405      -0.03502853      -0.45257747 
H      -0.77510641      -2.46309084      -2.32923460       0.29390688       0.12992930       0.03629607       1.51458898       0.07307199       0.28736816 
H       0.04576199      -1.27275469      -2.64093341      -0.17230327       0.13628276       0.15634814       0.44551000       0.05391954       0.13607190 
O      -0.16883839       1.38159017      -3.19360460       0.09635121      -0.59500235       0.25678774       2.21546483       1.62752966      -0.58166515 
H      -0.53448184       2.14998582      -3.71151999       0.03016155       0.18798737       0.13999206       0.56432682      -1.15765561       0.76265243 
H       0.83749730       1.60265170      -3.13060646       0.01296044      -0.04923365      -0.15695754      -2.76363065      -0.57830104      -0.16037744 
9
Properties=species:S:1:pos:R:3:momenta:R:3:forces:R:3 energy=-6229.589451729672 pbc="F F F"
O       2.25329768       0.29852989       1.75854442       0.42513730       0.49792738      -0.18920219      -0.18346897      -1.42159795       0.73720178 
H       2.56265368       1.01931059       1.24926455      -0.16296070      -0.36451904      -0.12220998       0.36597551       1.21757583      -0.77281043 
H       1.40513255       0.54959568       2.12131379       0.04892262       0.14782040      -0.26203613      -0.19401197       0.20133802       0.02891399 
O       0.00965670      -2.13461713      -2.29893524      -0.36555754       0.27805228      -0.00874984       2.71704222       0.82171375      -1.02863151 
H      -0.78848796      -2.55582835      -2.14856309       0.04537322      -0.02414903       0.03885824      -2.46245570      -1.05843783       0.69038426 
H       0.14767438      -1.46071511      -1.63912170       0.19700342      -0.05695552       0.02604056      -0.23282454       0.25246036       0.28130474 
O      -0.18790273       1.30822576      -3.09590740      -0.08628365      -0.23503022       0.49016432      -2.63940874       0.52650471       2.93455390 
H      -0.18968977       2.23915247      -2.84833731       0.06624464      -0.02494311       0.11148627       0.01279478      -0.12021120      -0.08919469 
H       0.43009325       1.22381632      -3.74808701      -0.16787930      -0.21820312      -0.08435124       2.61635742      -0.41934568      -2.78172204 
9
Properties=species:S:1:pos:R:3:momenta:R:3:forces:R:3 energy=-6229.695579683042 pbc="F F F"
O       2.22160286       0.47031328       1.64421488      -0.34068146       0.99723322      -0.59073013       0.73759293      -0.53799812       0.16363272 
H       2.42784644      -0.41939572       1.32210371      -0.03235041      -0.53055996       0.41763027      -0.00392956       0.27664169       0.16517038 
H       1.40387984       0.68423069       1.21568016      -0.16481637       0.05967779      -0.18009635      -0.74584878       0.26244303      -0.33596430 
O       0.13082505      -2.02918859      -2.44425097       0.99566436       0.14178516      -0.78278286      -2.22175669      -1.32702832      -0.85596828 
H      -0.78110239      -2.03402089      -2.05033920      -0.02460105       0.23292238       0.03513160       1.65676736       0.31283239      -0.33378021 
H       0.71115009      -1.52939359      -1.91019087      -0.00775685       0.19505370      -0.16067516       0.52875156       1.01518886       1.10653270 
O      -0.29670844       1.15480648      -2.78368286      -0.17488641      -0.66034687       1.34295114       0.16481952      -0.15391115      -0.55631326 
H       0.53620718       1.67378966      -2.78189537       0.00074386      -0.24026238      -0.15609968      -0.82599955      -0.70335738      -0.56403226 
H      -0.42376426       0.67528178      -3.64342869      -0.25131566      -0.19550305       0.07467118       0.70960321       0.85518899       1.21072250 
9
Properties=species:S:1:pos:R:3:momenta:R:3:forces:R:3 energy=-6229.456485323983 pbc="F F F"
O       2.07222837       0.57115670       1.58621855      -0.89728372       0.91951812       0.34618596       0.09856333       0.80901426       0.72673712 
H       2.22428089       1.10342995       2.41130194       0.20113803       0.17096788      -0.31554733      -0.31968437      -0.58645722      -1.44333344 
H       1.77847161       1.18273837       0.88524573       0.39708187      -0.23298725      -0.20289932       0.20465901      -0.22789917       0.70154081 
O       0.24200293      -1.76480014      -2.73828028      -0.42081621       0.65537576      -0.51207863       1.14614077      -1.55621346      -0.63869592 
H      -0.46435986      -1.44500980      -2.20294469       0.41407505      -0.16408279       0.05562218      -0.49889721       0.37937012       0.52201694 
H       0.99727655      -1.23038927      -2.46490706       0.14278643       0.10326781      -0.16224621      -0.38288257      -0.09511338      -0.03509686 
O      -0.24032497       0.63721474      -2.47651682      -0.01406343      -1.71898557       0.56012841      -0.60728536      -0.19712066       1.98821512 
H       0.21691893       1.16652412      -3.08284380       0.05509256      -0.05971626      -0.06269978       0.83051918       1.24662415      -1.50358805 
H      -1.16703347       0.69145786      -2.68190959       0.12198942       0.32664230       0.29353474      -0.47113278       0.22779537      -0.31779572 
9
Properties=species:S:1:pos:R:3:momenta:R:3:forces:R:3 energy=-6229.6201110451675 pbc="F F F"
O       1.92705752       0.95034420       1.53294649      -0.23842861       1.11323965      -0.71430725      -0.28843437      -1.14726941      -0.03634635 
H       2.82785353       1.23318727       1.39850645       0.30259870      -0.13732107      -0.25584709       0.46206646       0.25788824      -0.06327556 
H       1.98070688      -0.02071917       1.40039388      -0.07277890      -0.08574971       0.26275551      -0.17149406       0.89854728       0.11100281 
O       0.31781793      -2.13142248      -2.93071257       0.51052915      -1.73476631      -0.14516370      -1.18355341      -1.72312508       1.61924689 
H      -0.15942184      -2.16113980      -2.03892775      -0.35578631      -0.17549508       0.16336503       1.22428608       0.64304770      -2.07735662 
H       0.63399182      -1.25560688      -3.09021615      -0.31364183      -0.08697844      -0.20916856      -0.07412382       0.91213979       0.48222085 
O      -0.22138663       0.72335770      -2.19514458       0.43187796       1.06937193       0.74356768      -0.03361020       1.20379975      -2.22012640 
H       0.24372872       1.03996176      -3.04333003      -0.06272124       0.07826913       0.02265031      -1.03694467      -0.58552479       1.95562249 
H      -1.14107642       1.06637035      -2.32860568      -0.20164893      -0.04057011       0.13214806       1.10180799      -0.45950347       0.22901190 
9
Properties=species:S:1:pos:R:3:momenta:R:3:forces:R:3 energy=-6229.760183430161 pbc="F F F"
O       1.95424339       1.26822398       1.31534270       0.03842951       0.97585481      -0.67921917       1.03491895       0.73791580      -2.05437528 
H       2.04203716       0.58514625       0.62544286      -0.28386688       0.24179114       0.13482940      -0.23417731       0.25163711       0.86222983 
H       1.50088463       0.94363725       2.06106061       0.09007442       0.24843455       0.00348366      -0.81940346      -1.01397031       1.14608023 
O       0.40765742      -2.54452374      -2.99513396      -0.31397723      -1.24181830       0.02530079       0.22454401       0.30920688      -0.37066651 
H       0.01958222      -2.80198060      -2.16303761       0.32180059       0.05745625      -0.30570594      -0.20017843      -0.09848730       0.36275250 
H       0.35976459      -1.57819047      -3.00238145       0.07548928       0.01411780       0.28605617      -0.05293973      -0.10336792       0.02249994 
O      -0.28335374       0.84901961      -2.04136224      -0.34676874       0.32128187       0.69005413      -1.65211982      -3.24615551      -0.15456866 
H       0.17460861       1.63734457      -2.03790240       0.04440583      -0.15574190       0.04588061       1.47696013       2.68745439       0.37805889 
H      -0.58498045       0.63294543      -1.14988779       0.37441322      -0.46137622      -0.20067965       0.22239565       0.47576687      -0.19201094 
9
Properties=species:S:1:pos:R:3:momenta:R:3:forces:R:3 energy=-6229.791661471363 pbc="F F F"
O       1.79752725       1.39323984       1.15268923      -0.60512324      -0.10713337      -0.27412158       1.14963702       0.66758898       0.64891786 
H       0.85422044       1.32312433       1.21479639      -0.17085081       0.40213604       0.32937309      -0.83611842      -0.01799600      -0.03037146 
H       2.05296599       2.03615674       1.84923182       0.02894229       0.30087442      -0.10552764      -0.30177736      -0.64919667      -0.68207398 
O       0.51986773      -2.77977462      -3.02976491       0.31399059      -0.27816808      -0.54274545      -0.60405524       0.64429755       0.30677166 
H       0.59237190      -3.20903241      -2.17141375       0.11106149      -0.38505728       0.27112599       0.16011385      -0.18287662       0.03252361 
H      -0.19942859      -2.13851604      -2.86892130      -0.16738541      -0.20943024      -0.25101479       0.37298933      -0.43928260      -0.33288885 
O      -0.24946275       0.93747357      -1.80308714       0.17033993       0.25592769       1.05843252       0.12292873       1.00486007      -0.46114061 
H       0.19632477       1.64697346      -2.32998747      -0.02969672       0.05904777      -0.05120901      -0.41892013      -1.19212456       0.67128689 
H       0.18392133       0.10590596      -2.01101649       0.34872188      -0.03819696      -0.43431314       0.35520221       0.16472984      -0.15302513 
9
Properties=species:S:1:pos:R:3:momenta:R:3:forces:R:3 energy=-6229.635825261405 pbc="F F F"
O       1.68349705       1.52455040       1.29568691      -0.57714707       0.82217817      -0.08948213      -1.32358037       0.15111604       0.38926316 
H       0.70112275       1.49606372       1.33580378       0.22532421      -0.31765907       0.32532845       0.91522790      -0.01073515       0.27298107 
H       1.80025832       1.38098972       0.36180153       0.08153231      -0.56362386       0.16453648       0.35533384      -0.22147325      -0.71089064 
O       0.41327359      -2.91084766      -3.25154996      -0.46417159      -0.64039062      -0.89338300       4.01073117       0.77117599       0.89325711 
H       1.26760083      -3.36387652      -2.88701777      -0.18045323       0.19088104      -0.20785786      -2.96123845       0.88227489      -1.06059478 
H      -0.30971339      -3.49220300      -3.30303114       0.09451996      -0.34503233       0.05181375      -1.03802163      -1.62318978       0.15805199 
O      -0.03462794       0.99416136      -1.58540639       1.09815002       0.88185630       0.59216678       0.36118053       1.21235513      -0.36173132 
H      -0.03673834       1.97401759      -1.56425478      -0.12162795      -0.13425730       0.04342168      -0.21973041      -0.65392129       0.28934765 
H       0.34973698       0.86610040      -2.46513137      -0.15612666       0.10604766       0.01345585      -0.09990258      -0.50760258       0.13031576 
9
Properties=species:S:1:pos:R:3:momenta:R:3:forces:R:3 energy=-6229.477007204448 pbc="F F F"
O       1.60469778       1.53925415       1.44625002      -0.25989927      -0.07432158       0.36143311      -0.77227445       1.22150040       0.60262633 
H       2.00054824       1.54626732       2.33194530       0.40270483      -0.02614554       0.27425733       0.11749282      -0.66514977      -0.83031614 
H       1.86695108       0.83042455       0.87100817       0.06982754      -0.17533944       0.14705006       0.59172618      -0.52563442       0.18277550 
O       0.14404054      -3.07420897      -3.61481629      -1.20060305      -0.20826907      -0.79122069      -3.76355545      -2.64791103       2.92932721 
H       0.98517486      -2.74657043      -3.69115934       0.04398597       0.19325854      -0.16705960       3.42000338       1.19762356      -0.12281924 
H       0.08874179      -3.54700746      -2.69387097       0.16403247       0.13954920       0.17672294       0.35403375       1.47613272      -2.79353505 
O       0.25812392       1.20800913      -1.51546987       0.35311452       0.33327396      -0.33277192       1.05996392       0.87785340       0.42066490 
H      -0.39231607       1.11035000      -0.82353494       0.27323050      -0.18028213       0.19825191      -0.38360061      -0.31398057      -0.08728852 
H       0.10058010       0.63292747      -2.25022145       0.15360649      -0.00172395       0.13333686      -0.62378954      -0.62043429      -0.30143499 
9
Properties=species:S:1:pos:R:3:momenta:R:3:forces:R:3 energy=-6229.667354292283 pbc="F F F"
O       1.72241423       1.38373718       1.69271899       0.78073978      -0.23031935       0.57018826       1.71808712       1.21201605      -0.89962380 
H       2.23517170       2.24248721       1.81959638      -0.19849426      -0.21950129      -0.27602937      -1.04543579      -1.61311054      -0.13016309 
H       2.25767653       0.93731248       0.98798269       0.09274082       0.05276313       0.24492026      -0.64989752       0.38240661       0.93019488 
O      -0.09527925      -3.06754928      -3.66744955       0.03321355       0.12714234       0.23177185      -2.44179388      -0.45860555      -2.98609643 
H      -0.29636934      -2.85863781      -4.64812137      -0.24610117       0.04623800      -0.07176566       0.25516611      -0.64660152       2.42791713 
H       0.71099242      -2.62798026      -3.56847316      -0.38861290       0.05350073      -0.39917050       2.17851003       1.12805034       0.57267385 
O       0.34663006       1.21710220      -1.62739765       0.09299009      -0.41084909      -0.51433479      -0.25682964      -0.15685315       0.45797485 
H       0.74332651       1.57049873      -0.81353864      -0.06915710       0.33979227      -0.00235478      -0.35747954      -0.16544491      -0.24569707 
H      -0.47579828       0.78105206      -1.33332388      -0.09731881       0.24123326       0.21677474       0.59967311       0.31814267      -0.12718031 
9
Properties=species:S:1:pos:R:3:momenta:R:3:forces:R:3 energy=-6229.683804294439 pbc="F F F"
O       1.87575799       1.35401799       1.72503933       0.94993729      -0.31331198       0.19590643      -0.49473128      -0.95195640       3.33936188 
H       2.10206853       2.07373627       1.21993726       0.05515531       0.26126142      -0.07311940       0.77704315       2.62802463      -1.88525493 
H       1.77440365       0.65037106       1.13505974      -0.57493232      -0.09632627      -0.03967462      -0.34728084      -1.66739988      -1.48773075 
O      -0.18658787      -3.08487261      -3.77075288      -1.04819950       0.18716733      -0.79063369       1.28355528      -0.64101117      -0.10549787 
H      -1.11378245      -2.96009509      -3.70902457       0.16273422      -0.22890289       0.20769431      -1.30889715       0.29255031       0.09992536 
H       0.20299129      -2.21652797      -3.84545316       0.19429925       0.20823420       0.09880942       0.02453339       0.34942635       0.02276879 
O       0.38980103       1.21556277      -1.47286724       0.39533940       0.32687174       0.37418884       0.04569855       0.07855701      -0.10014028 
H       0.96759989       1.53007101      -2.18657988      -0.01879838      -0.44435315      -0.03724922      -0.49826098       0.04100275       0.27398048 
H      -0.42811514       1.73827086      -1.49588396      -0.11553526       0.09935962       0.06407794       0.51833987      -0.12919359      -0.15741267 
9
Properties=species:S:1:pos:R:3:momenta:R:3:forces:R:3 energy=-6229.473250657205 pbc="F F F"
O       1.90546132       1.30659942       1.70794102      -0.14621512      -0.17276484      -0.08437093       0.95361568       1.32675048      -0.77441521 
H       2.40636637       2.01946114       1.15488486       0.08854762      -0.00828516      -0.00148157      -2.05012513      -1.66651930       1.87424077 
H       1.18593058       1.66565816       2.27724182       0.17270108       0.40180502       0.08253462       1.09067433       0.27359361      -1.05760670 
O      -0.33344499      -3.06612747      -3.85180736      -0.22505240       0.56192328       0.48418533       0.62248902       0.35491818       0.85728988 
H      -0.78907283      -3.89517321      -3.66587745       0.06463934      -0.51773824      -0.02874450       0.13033801       0.08957248       0.13177577 
H       0.21192015      -2.86526379      -3.05254461      -0.15473554      -0.44077483      -0.01333975      -0.73920167      -0.43604678      -0.97224377 
O       0.50989490       1.32711517      -1.48451246       0.21188145       0.63951558      -0.26646791       1.31326645       1.52983558       1.22280963 
H       0.07330310       0.54731590      -1.73600101      -0.29977885      -0.02355974       0.05451230      -1.00897327      -1.29985469      -0.85884627 
H       0.37005329       2.02837091      -2.11693155       0.28801241      -0.44012108      -0.22682759      -0.31208343      -0.17224956      -0.42300410 
9
Properties=species:S:1:pos:R:3:momenta:R:3:forces:R:3 energy=-6229.786762471794 pbc="F F F"
O       1.94861696       1.46373579       1.72788301       0.10797613       0.47518182      -0.07605432      -0.59849037      -0.25630091      -0.13142369 
H       1.14009380       1.20551432       1.26357724      -0.01927095       0.39290201       0.39983874       0.06550501      -0.33035058       0.23203129 
H       2.18010764       2.21415862       1.18748539       0.00581666      -0.37431217      -0.45452311       0.55264609       0.56866554      -0.18610476 
O      -0.48994673      -3.18467449      -3.62504092      -0.47895438      -0.67722209       0.52177587      -0.36134095       0.40311269      -2.40806181 
H      -0.28111089      -3.43901480      -4.56487603      -0.02548931       0.29061391       0.21540083      -0.54109809       0.62281947       1.24293678 
H       0.06626844      -3.78443522      -3.17234168      -0.05116280      -0.18908646       0.02201760       0.91484647      -0.99978411       1.18387583 
O       0.62265362       1.37187169      -1.63500955       0.76972577       0.15961051      -0.64659814      -0.67473799       1.00729878       0.58256980 
H      -0.32643869       1.50884540      -1.45827295      -0.00783754       0.07591532      -0.04846212       0.59807950      -0.11949081      -0.20592336 
H       0.68890316       0.47243336      -1.92186856      -0.30080358      -0.15360286       0.06660465       0.04459034      -0.89597006      -0.30990007 
9
Properties=species:S:1:pos:R:3:momenta:R:3:forces:R:3 energy=-6229.600198319306 pbc="F F F"
O       1.87034942       1.75657593       1.29294948      -0.42424446       0.81907643      -1.65677785       1.99464201       1.18806757       0.12979357 
H       1.02818713       1.53241951       1.61531148      -0.00491189       0.25104352       0.02042938      -1.54725456      -0.80889636       0.24936661 
H       2.15702445       1.15134902       0.61325068       0.11810803       0.24720346      -0.14428290      -0.48170434      -0.26673945      -0.32321768 
O      -0.58362919      -3.37870136      -3.30881782      -0.44207254      -0.98075295       0.98963040      -1.36973762      -3.28789353       3.24427881 
H      -0.36989441      -2.93106821      -4.06716600       0.02444986       0.22760288       0.05941274       0.69519858       1.21286760      -3.18269290 
H      -0.86749684      -4.32272348      -3.49764202      -0.19083699       0.15329232       0.02670252       0.68021589       2.09747254      -0.06786428 
O       0.85361479       1.30307910      -1.51678509       0.94091841      -0.70683437       0.74124359      -0.27745990      -1.43754957      -0.67034615 
H       0.04727447       1.80286295      -1.37535750      -0.03205733      -0.16008599       0.01860446      -0.12771088       0.20000617       0.08893642 
H       0.53610213       0.46817289      -1.94697987       0.01064691       0.14945468      -0.05496233       0.43381081       1.10266502       0.53174560 
9
Properties=species:S:1:pos:R:3:momenta:R:3:forces:R:3 energy=-6229.561625799937 pbc="F F F"
O       1.86866260       2.05504028       0.90287235       0.52787614       1.16715997      -0.46153256      -0.13083192       0.53047938       1.88160519 
H       0.96350360       2.36302569       1.05672818      -0.02025831       0.25636358      -0.26124769       0.45593879      -0.10565054      -0.16176948 
H       1.93300547       1.90148275      -0.02524764      -0.30649028      -0.10496127      -0.22414262      -0.11607460      -0.22168716      -1.04596279 
O      -0.76394221      -3.76356330      -2.96000842      -0.61628202      -1.24598560       1.23041875       3.13046193       2.22750785       0.32284712 
H      -0.09634861      -3.21045761      -3.49015287       0.10670022      -0.15837819       0.11807166      -1.34246794      -1.21371668       1.43122656 
H      -1.31556437      -4.05104027      -3.63884474      -0.11326743       0.25236467       0.01053607      -1.78703446      -1.01472222      -1.76186905 
O       1.02817922       1.29814848      -1.41915790       0.18915904      -0.05738299      -0.39504968      -1.38012247       0.86055714       2.26988051 
H       0.08190567       1.19560606      -1.19379680      -0.07389447      -0.23163608       0.02720449       0.75559814       0.08339190       0.01916502 
H       1.08271016       0.95195958      -2.26180813       0.30645711       0.12245590      -0.04425842       0.41453255      -1.14615967      -2.95512308 
9
Properties=species:S:1:pos:R:3:momenta:R:3:forces:R:3 energy=-6229.684008476653 pbc="F F F"
O       2.11220389       2.35752457       0.79586263       0.96419262       0.82988628      -0.21307404      -0.74308089      -0.89649368      -1.11186756 
H       1.80385592       3.17832668       0.37797125       0.28771600      -0.04043588       0.00909896       0.06551542      -0.36742151       0.20560328 
H       1.65523541       1.64794653       0.25221958      -0.04777887       0.03056292       0.02783957       0.58726153       1.29635523       0.92186297 
O      -0.95963231      -4.00360312      -2.63177342      -0.83553063       0.02542471       0.63867397      -1.87302311      -0.64006720      -0.28712759 
H      -0.15067224      -3.52534383      -2.68319294      -0.06893793      -0.13051509       0.14723928       0.70897860       0.76845809      -0.42679763 
H      -1.61424851      -3.66907459      -3.28717211      -0.09597914      -0.05672131       0.14116048       1.16415958      -0.13748362       0.70727274 
O       0.88855908       1.22162361      -1.65615095      -0.51493579      -0.70694075      -1.05995070       3.15096082       1.72830824       0.11039571 
H       0.53589222       0.43184026      -2.01974787       0.00450673      -0.10639093       0.07133772      -0.21624704      -1.20968577      -0.67621937 
H       1.87570799       1.31036562      -1.94293372       0.30674701       0.15513006       0.23767476      -2.84452490      -0.54196978       0.55687746 
9
Properties=species:S:1:pos:R:3:momenta:R:3:forces:R:3 energy=-6229.719248899245 pbc="F F F"
O       2.35393464       2.33616666       0.60499526      -0.18667509      -0.56438701      -1.06729664      -0.77224683      -1.52579969      -0.64938751 
H       2.68208127       3.13930187       0.95219034       0.09890751       0.01408461       0.19134232       0.52035850       1.37134619       0.55745951 
H       1.39031860       2.40698160       0.62494119       0.41249295       0.08708091       0.14796335       0.18840152       0.09207045       0.00076954 
O      -1.15232827      -3.92549601      -2.47252804      -0.62219309       0.29756988       0.55150969       1.34452063      -0.11011470       0.99154702 
H      -0.53124662      -3.21166482      -2.19926155      -0.05786447       0.15466716       0.03983579      -1.11529656      -0.62241575      -0.66512336 
H      -1.84575933      -3.60077416      -3.03189805      -0.00055772       0.10071385       0.01520226      -0.22894992       0.72097685      -0.33345866 
O       0.86092289       1.11595031      -1.78860608       0.54460644       0.13813124       0.07604245      -1.06892565      -0.49170381      -0.37261722 
H       0.38454560       0.24353097      -1.75988478       0.14861178      -0.01262943       0.07224415       1.48288204       1.30876200       0.41908603 
H       1.68619233       1.17320953      -1.28470679      -0.33732830      -0.21523122      -0.02684337      -0.35074374      -0.74312153       0.05172466 
9
Properties=species:S:1:pos:R:3:momenta:R:3:forces:R:3 energy=-6229.754956763734 pbc="F F F"
O       2.45288017       2.21919244       0.33655397       0.62053539      -0.33527281      -1.18188942       2.04197241      -0.20184254      -0.45306438 
H       3.26176398       2.30150266       0.87808226       0.12917655      -0.19575387      -0.13291711      -0.32708948      -0.09052079      -0.62848527 
H       1.79126414       2.37453239       0.97285471      -0.07111955       0.02311250       0.27440926      -1.67533508       0.29950980       1.09825390 
O      -1.37076069      -3.75544827      -2.21158567      -0.63697914       0.59080384       1.27297744      -1.01814376      -1.10243761       0.04129674 
H      -0.89182034      -3.11737674      -2.71425435      -0.13416836      -0.13582589      -0.17485439       0.56832367       0.78692041      -0.56806228 
H      -1.96152529      -4.18180191      -2.86311394       0.06815601      -0.10092774       0.04312588       0.45279585       0.32818055       0.53013793 
O       0.90426479       1.10223676      -1.79235165      -0.26822588       0.02050658      -0.14159810      -1.85423094      -0.76060610      -1.31131966 
H       1.25026152       0.41967815      -1.25780505       0.33568510       0.11582522       0.16703006       0.14078739      -1.85901317       0.86078285 
H       1.52476283       1.72932824      -1.53591059      -0.04306011       0.01753217      -0.12628360       1.67091995       2.59980946       0.43046015 
9
Properties=species:S:1:pos:R:3:momenta:R:3:forces:R:3 energy=-6229.735385870353 pbc="F F F"
O       2.59483864       2.06807993       0.14143409       0.65617143      -0.70699368       0.16732994      -1.18246615       0.61619822       0.83944345 
H       3.52723751       1.87250383       0.27005807       0.13123694      -0.08181703      -0.14181434      -0.07721932       0.29801401       0.48033951 
H       2.19527855       2.53697023       0.92602684      -0.06124594      -0.08289996       0.00524994       1.29591228      -0.85682157      -1.08607765 
O      -1.63723081      -3.62753755      -1.87452743      -0.85992300       0.17586191       0.54503777       0.49419401      -1.13728391      -0.50470809 
H      -0.88403523      -3.10737556      -2.16229697      -0.06718520       0.16886631       0.11726618       0.07765576       0.55018055       0.05596260 
H      -1.36495365      -4.50251797      -2.23010491       0.32948727       0.00305146       0.12179021      -0.57531849       0.60047417       0.44685303 
O       0.98370506       1.14178116      -1.97147219       0.07751033       0.31732410      -0.66996760      -0.32440004      -0.25165001      -0.22331211 
H       1.36821451       0.55836534      -1.31713432      -0.06494066      -0.02392022      -0.30005110       0.28450233      -0.33649276       0.05200863 
H       0.84833920       1.90852659      -1.41653922      -0.14111118       0.23052711       0.15515901       0.00713960       0.51738131      -0.06050937 
9
Properties=species:S:1:pos:R:3:momenta:R:3:forces:R:3 energy=-6229.678169594803 pbc="F F F"
O       2.78627443       1.89094714       0.21523177       1.11512150      -0.59168759       0.21296356      -1.06132646      -0.71042377      -1.29604564 
H       3.62567795       2.13947687      -0.13801785      -0.08170879       0.00929566       0.24475791       0.94264129       0.34123160       0.05612504 
H       2.74475592       2.10418903       1.12772528       0.23452173       0.04188709      -0.04932696       0.22169196       0.41027835       1.19876713 
O      -1.80883287      -3.58661550      -1.77290394      -0.56446094       0.78419393      -0.35098722       0.16665981      -0.12407855       0.01472336 
H      -2.30292453      -2.76147908      -1.84058684      -0.31421988      -0.21673503       0.20757759       0.29117038      -0.00999852      -0.00966145 
H      -0.86696672      -3.36530665      -1.81864838      -0.09423672       0.17023752      -0.00996062      -0.45891964       0.14391011      -0.00712731 
O       0.93825718       1.19893534      -2.11892624      -0.06017464       0.22536854      -0.07736287       0.95974475       2.12489977       0.26686952 
H       1.40436497       0.38539661      -1.88206725      -0.13637744      -0.28213299      -0.03812928       0.26338825       0.67202222       0.24262128 
H       1.49172172       2.01898324      -1.82229004      -0.09846482      -0.14042714      -0.13953213      -1.32505035      -2.84784120      -0.46627194 
9
Properties=species:S:1:pos:R:3:momenta:R:3:forces:R:3 energy=-6229.676085921177 pbc="F F F"
O       3.09869336       1.78026187       0.35538327       0.91013701      -0.11412696       0.60558397       1.53488982       0.33702143       0.21849335 
H       4.05296536       1.95907081       0.57094919       0.38251090       0.07033774       0.17538196      -1.36935010      -0.12891369      -0.49612739 
H       2.84932892       1.18582589       1.06300469       0.04353735      -0.31192935      -0.08298214      -0.25482694      -0.24702131       0.25770501 
O      -1.94616514      -3.29727941      -1.82611545      -0.49458184       0.73630791      -0.14423070       1.50294261      -1.63672018       0.65025505 
H      -2.83798587      -3.28785095      -1.54013708      -0.01190174      -0.16111811       0.11515368      -1.23811887       0.49326944       0.06391992 
H      -1.73076497      -2.58518217      -2.39431141      -0.31816860       0.20504354      -0.16127498      -0.25871716       1.16143295      -0.71329174 
O       0.85130361       1.11598568      -2.22502081      -0.87852570      -0.36216833      -0.31964669      -1.25809100      -1.64145525      -3.30634302 
H       1.24769429       0.23850112      -2.32777114       0.13895930       0.23754265      -0.07494035       0.00162710       0.56935501       0.39944337 
H       1.11654106       1.49192416      -1.44159751       0.22803332      -0.29988909      -0.11304475       1.33964454       1.09303160       2.92594544 
9
Properties=species:S:1:pos:R:3:momenta:R:3:forces:R:3 energy=-6229.615616752786 pbc="F F F"
O       3.35550665       1.71356791       0.59594242       1.02784309      -0.18669352       1.23636434       0.36256353       2.59382833      -0.15909540 
H       3.74723576       2.08109480       1.40684766      -0.45178778      -0.07473523      -0.16047376      -0.28649462      -0.51705266      -0.46402128 
H       3.25525605       0.79965475       0.69063593       0.06926884       0.07443941      -0.14287471      -0.10154437      -2.12884291       0.58198728 
O      -2.08662086      -3.14140062      -1.98500270      -0.36888958      -0.00337692      -0.84852894      -1.58878426       0.03333624       1.39509789 
H      -2.02518924      -3.66388950      -1.13649748       0.15557214       0.10605657       0.20316292      -0.18832752       0.89779054      -1.36299329 
H      -2.98035587      -2.67969042      -1.92490543      -0.16192284      -0.17710372       0.30845522       1.78615864      -0.93751273      -0.03851117 
O       0.74079607       1.07315139      -2.32424644      -0.74301470       0.33350362      -0.61967072       1.34455749       0.88470907       1.99399382 
H       1.02745296       0.53763182      -3.04220629       0.01597040       0.01046857       0.08217765       0.28416764      -0.76057971      -1.03852379 
H       1.58052720       1.19181057      -1.78512450       0.45696044      -0.08255877      -0.05861200      -1.61229653      -0.06567618      -0.90793407 
9
Properties=species:S:1:pos:R:3:momenta:R:3:forces:R:3 energy=-6229.665288915457 pbc="F F F"
O       3.51847923       1.66181267       0.84136544       0.63928044      -0.35576234       1.11018875       0.11342093      -0.29886538      -0.35863351 
H       2.73822674       1.93513492       1.33254294      -0.32821896       0.00489842      -0.02988534      -0.10774184      -0.09276289      -0.12707808 
H       3.21320718       1.03019825       0.16826702      -0.02576220       0.05091216      -0.20799622      -0.04209405       0.38785427       0.46819300 
O      -2.34005562      -3.28727022      -2.08086477      -0.67063973      -0.03137812       0.09053827       0.12525426      -0.13692237      -1.54413100 
H      -1.55291862      -2.80647256      -1.86863482      -0.25044945      -0.03314438      -0.30140041       0.75102346       0.43589151       0.08982393 
H      -2.75559229      -3.41197336      -1.25505089       0.10484124      -0.17738054      -0.17386221      -0.87312251      -0.29617493       1.46246831 
O       0.87249387       1.24859102      -2.38618454       1.22492631       0.38095453      -0.49847635       2.33121970       0.49703668       0.12153812 
H       0.44369780       0.60356690      -2.94686581      -0.23192223       0.04483709       0.06432921       0.19637933      -0.24824208      -0.36301069 
H       1.86381334       1.26828194      -2.61226039      -0.46205541       0.11606319      -0.05343570      -2.49433928      -0.24781481       0.25082994 
9
Properties=species:S:1:pos:R:3:momenta:R:3:forces:R:3 energy=-6229.603617638808 pbc="F F F"
O       3.57702310       1.59107898       1.02497320      -0.00034421      -0.23697355       0.75541945      -0.61720480       0.48522485       0.27475110 
H       2.79665979       2.13824544       1.24370581       0.09370543      -0.03549904       0.05877958       0.60401646      -0.45058790      -0.15698892 
H       3.62417730       1.63830774       0.06623932       0.10180364      -0.09735171      -0.03540724      -0.01751025      -0.05745497      -0.14172615 
O      -2.49041894      -3.49971459      -2.14396078      -0.71750042      -0.73702310      -0.46409870      -0.15328080      -0.37872898       0.65771284 
H      -2.21714727      -2.88116729      -2.82940527       0.00689069      -0.02953692      -0.37945093       0.25325346       0.16767267       0.58482287 
H      -2.15154259      -3.26015949      -1.25566397       0.26971751       0.13058257       0.02677050      -0.09647174       0.20291363      -1.24208555 
O       1.01319967       1.39092797      -2.44979413       0.81692259       0.67110426      -0.22661671       1.05578913      -3.09771260       2.11235707 
H       0.12996353       1.05986918      -2.39031501      -0.22418784       0.16748988       0.11825386      -0.78879376      -0.17211026      -0.01696214 
H       0.99239819       2.15907412      -2.91971531      -0.34700738       0.16720761       0.14635019      -0.23979771       3.30078356      -2.07188113 
9
Properties=species:S:1:pos:R:3:momenta:R:3:forces:R:3 energy=-6229.658716615541 pbc="F F F"
O       3.64677719       1.43528928       1.18407649       0.65475492      -0.74543735      -0.11300641       0.20876124      -0.31180686      -1.03774498 
H       3.25638529       2.24495174       1.51962336       0.21030328       0.07605468       0.00068002      -0.05644961       0.16398153      -0.22879299 
H       3.68273012       1.50767437       0.20064742      -0.02512542      -0.05701089      -0.01821101      -0.17807429       0.14753816       1.23410162 
O      -2.60780681      -3.46905973      -2.13266608      -0.38498594       0.65331692       0.69739911      -0.95184847       0.21872333      -2.00096324 
H      -2.68746553      -3.46964359      -3.12777972      -0.07548306      -0.01719020       0.06783491      -0.12716376       0.04700218       1.59706130 
H      -1.69336632      -3.68033900      -2.02925845      -0.08682699      -0.05102143      -0.23376833       1.08572063      -0.26248438       0.40134380 
O       1.04693425       1.58244778      -2.59403897      -0.24326316       0.15143691      -0.24400682      -1.87998198       1.40570404      -0.90000240 
H       0.49243484       1.00734880      -2.05173565       0.18929707      -0.16732878       0.08848639       0.14783391      -0.08605764       0.05271093 
H       0.34439898       2.19051362      -3.01175496      -0.23867070       0.15718013      -0.24540785       1.75120233      -1.32260037       0.88228597 
9
Properties=species:S:1:pos:R:3:momenta:R:3:forces:R:3 energy=-6229.661805878236 pbc="F F F"
O       3.83374499       1.26208637       0.96337921       0.22417252      -0.76388041      -0.80494791       0.14817044      -0.08321075       1.62514021 
H       3.61902137       2.15264505       1.28088792      -0.03753347      -0.08738582      -0.12177618       0.04528134      -0.39108647      -0.70066506 
H       3.77390772       1.19848052       0.02441747       0.04896790       0.17194163       0.16942443      -0.21855613       0.47769116      -0.95454275 
O      -2.64246715      -3.10845856      -1.96664448       0.03807448       0.88443557       0.41841023       1.97483026       0.76998634       0.97735245 
H      -2.98528896      -3.91383294      -2.28962198      -0.03236271      -0.10483504       0.10805502      -1.00316152      -1.42637975      -0.73482615 
H      -1.75107491      -3.40954679      -1.66369316       0.05905512       0.20294880       0.10192236      -0.96224251       0.66101850      -0.24141203 
O       0.89522366       1.46740054      -2.57994175      -0.56173583      -0.18869571      -0.17429803      -0.33232470       0.25864147      -0.40016595 
H       0.49715861       0.80694350      -1.98574887      -0.05534371       0.00662597       0.08871466      -0.20977318       0.54132351      -0.68415176 
H       0.23191995       1.81745948      -3.22243690       0.31670570      -0.12115498       0.21449542       0.55777599      -0.80798400       1.11327104 
9
Properties=species:S:1:pos:R:3:momenta:R:3:forces:R:3 energy=-6229.744247676805 pbc="F F F"
O       3.73022585       1.21917578       0.61444810      -0.64240626       0.12792106      -0.86924400      -0.92673409       0.06982420      -0.85357767 
H       2.81961947       1.46885301       0.85084187      -0.18968469      -0.12729284      -0.16887170       0.47040882      -0.05341401       0.25637942 
H       3.60604419       1.10918083      -0.35035786      -0.07276237      -0.16698361      -0.17238480       0.41894356      -0.00803006       0.54742804 
O      -2.49738264      -2.85813069      -1.72460338       1.24898549       0.38186953       0.78936230      -0.69087684      -1.54591591      -1.38691849 
H      -2.43321483      -3.65797118      -2.32762278       0.09577718       0.11013735       0.02739538      -0.05561384       1.52342106       1.16857812 
H      -1.61120292      -2.71012106      -1.42046664      -0.26768171       0.18133992       0.04182060       0.76266349       0.02551706       0.21874848 
O       0.87472703       1.24933320      -2.43728196      -0.23681239      -0.62154458       0.76620082       0.68674388      -0.71628339       1.35282996 
H       0.09919983       0.93415355      -1.96319433       0.05351784      -0.04322959      -0.13395273      -0.06530837       0.08959850      -0.17943275 
H       0.57079448       1.67709164      -3.21313454       0.01106689       0.15778277      -0.28032585      -0.60022662       0.61528255      -1.12403512 
9
Properties=species:S:1:pos:R:3:momenta:R:3:forces:R:3 energy=-6229.627746051069 pbc="F F F"
O       3.64295371       1.06814065       0.41361028      -0.22042709      -0.29709483      -0.44525014       0.41304007      -0.00778383      -0.02092202 
H       2.70228300       1.22299495       0.39997203       0.10799420      -0.02235481       0.11111148      -0.55433625       0.03350763       0.06099340 
H       3.88304578       1.11389760      -0.51586632       0.21124270       0.01986904       0.03331447       0.09900300      -0.05235399      -0.07799370 
O      -2.29169999      -2.66697133      -1.54998933       0.47289159       0.22132938       0.32876953      -1.43283484       0.22958487      -0.06411547 
H      -1.55336744      -2.99782579      -2.04466693       0.11745147       0.26598971       0.21691850       0.82185824      -0.02811420       0.25801798 
H      -2.06277950      -2.31212038      -0.68867499      -0.21094427       0.06157788       0.31083804       0.62753203      -0.18817769      -0.19879995 
O       0.70965947       1.13386866      -2.40843093      -0.58841148      -0.15877578      -0.39945977       1.29941537       3.45785022      -0.01550915 
H      -0.00043238       0.84992913      -2.96127562       0.17291003       0.04109113      -0.18336196      -0.88055545      -0.34029127      -0.66689694 
H       0.82303264       2.14011438      -2.65512245      -0.06270713      -0.13163172       0.02711986      -0.39312217      -3.10422174       0.72522584 
9
Properties=species:S:1:pos:R:3:momenta:R:3:forces:R:3 energy=-6229.691255333086 pbc="F F F"
O       3.57320847       1.08085105       0.22983204      -0.19888804       0.49640810      -0.82746359       0.17153929       0.24699476       0.24205737 
H       2.70997613       0.76405452      -0.08311568      -0.16564512      -0.14162893       0.10321150       0.85019247      -0.20889978      -0.29765299 
H       4.33249707       0.66440196      -0.21513306      -0.05593269       0.09815959       0.23705004      -1.07435356      -0.03207722      -0.00440998 
O      -2.15894230      -2.48588018      -1.38777619       0.20434148       0.25772085      -0.00906722       0.00104387      -0.02912207       0.13373533 
H      -1.29635604      -2.17362084      -1.05655059       0.07443206       0.23902416       0.18803043      -0.88714471      -0.18805277       0.16554159 
H      -2.79842457      -2.57471023      -0.65607209      -0.00981426      -0.16117352      -0.03375263       0.88642391       0.23512410      -0.31356291 
O       0.59807417       0.99061295      -2.43055380       0.09087238      -0.60230202       0.35791367      -0.50315955      -2.56132545       0.52973220 
H       0.84269879       0.64462101      -3.28534924      -0.01639204      -0.20617678       0.01177859       0.06047585      -0.18897991      -0.36251231 
H       0.77234010       1.88997868      -2.47599701       0.07702622       0.01996855      -0.02770080       0.49498242       2.72633834      -0.09292829 
9
Properties=species:S:1:pos:R:3:momenta:R:3:forces:R:3 energy=-6229.712750530462 pbc="F F F"
O       3.50465392       0.99014106       0.08408719      -0.30368442      -0.27811465      -0.71392263       0.07153929       1.27659397       0.22237786 
H       2.88630270       0.50332112      -0.45874123       0.22965869      -0.18257044      -0.03107700       0.18493163      -0.60547847       0.07772148 
H       4.18781911       0.47269107       0.51049476      -0.09361921      -0.27087060       0.25775526      -0.32052773      -0.61798753      -0.33851286 
O      -2.08777622      -2.34679602      -1.41566068       0.40633035       0.78631822       0.12087592       0.14023364      -0.98165171      -0.86757713 
H      -2.10394942      -1.57405059      -0.88143016      -0.25366135      -0.06555126      -0.05016911      -0.08055416       1.01101487       0.78315488 
H      -2.53595758      -3.02940323      -0.91061885       0.01074207       0.09957663       0.01929267      -0.03162200       0.01104267       0.07817212 
O       0.63417710       1.02036981      -2.28283734       0.23091014       0.11691094       0.61005196       0.94852098       0.77493850      -1.25670188 
H       0.40693239       0.12413095      -2.57160690      -0.07126254      -0.13766831       0.04143324       0.14908462       0.34199181      -0.21679330 
H       1.10710743       1.47793837      -3.04902553      -0.15541373      -0.06803051      -0.25424030      -1.06160626      -1.21046412       1.51815883 
9
Properties=species:S:1:pos:R:3:momenta:R:3:forces:R:3 energy=-6229.686012640459 pbc="F F F"
O       3.51361899       0.76850410       0.04074071      -0.20270821      -1.17143699       0.35831689       0.27112965       0.24770475      -0.12303697 
H       3.23133924       0.53390386      -0.83972742      -0.01812089       0.17599613      -0.10275258       0.06577562       0.24491644      -0.87576092 
H       2.95401000       0.18207234       0.52963527      -0.09423720       0.06814927      -0.10495078      -0.38977588      -0.47659171       0.95805746 
O      -1.90128290      -2.09245249      -1.56967288       0.65578401       0.70979131      -0.54434758      -1.08114214      -0.09193913       0.93756693 
H      -2.32110706      -1.51892587      -0.87072309       0.09287290       0.12381318       0.20313309       0.48501788      -1.16811774      -1.08951552 
H      -2.40451160      -2.94704806      -1.57346841       0.09745364       0.01651758      -0.19708562       0.58600359       1.30043359       0.17025487 
O       0.59082866       0.99278129      -2.12660704      -0.46898880      -0.01518250      -0.09580572       1.29285424       0.01383170       2.79832844 
H       0.19166427       0.77223540      -1.25066727       0.01419670       0.27607737       0.12029059       0.61747371       0.29952439      -1.00313454 
H      -0.11743286       0.87115608      -2.70318634      -0.07625215      -0.18372534       0.36320171      -1.84733667      -0.36976230      -1.77275976 
9
Properties=species:S:1:pos:R:3:momenta:R:3:forces:R:3 energy=-6229.757741899816 pbc="F F F"
O       3.56529061       0.54619208      -0.03010172       0.32300789      -0.00224690      -0.13256282      -0.46168637      -1.10176947       0.80840018 
H       3.77669191       1.38339774      -0.43446634       0.18218509      -0.07971494       0.01350011      -0.59447457       0.43740453      -0.02383751 
H       2.65909684       0.51813812       0.35195748      -0.22864032      -0.00867610       0.05804319       1.07500127       0.63356872      -0.82254621 
O      -1.80680137      -1.83869532      -1.69655067       0.29834669       0.69464275      -0.00899951       0.30317119       2.13421842       1.62013099 
H      -2.29878488      -2.09909622      -0.91227656       0.04293265      -0.08248373      -0.37982276       0.01292514      -0.13161717      -0.14955218 
H      -1.85249536      -2.52939285      -2.30373973       0.14870025       0.05605651      -0.25829721      -0.22941164      -1.93164329      -1.49346229 
O       0.39906400       0.92188133      -1.93824135      -0.96858556      -0.24990453       0.86667801      -0.41985570      -1.45203348      -0.41157394 
H      -0.04277694       1.23249596      -1.14295609       0.05469642      -0.06776625      -0.21545031      -0.17274260      -0.14079776      -0.01666959 
H       0.01617720       0.01407875      -2.11818072       0.14735690      -0.25990681       0.05691131       0.48707327       1.55266950       0.48911055 
9
Properties=species:S:1:pos:R:3:momenta:R:3:forces:R:3 energy=-6229.868429210657 pbc="F F F"
O       3.52660341       0.55665724      -0.07164273      -0.10344370      -0.31787341      -0.10887398       1.42493964      -0.09614764       0.24996930 
H       3.70412614       1.42210076      -0.42942310      -0.36747467      -0.04685980       0.03188272       0.38456598       0.46016247      -0.17843033 
H       2.59958621       0.51063894      -0.16642080       0.03229882       0.17456454      -0.34027135      -1.89476861      -0.34890579      -0.12952989 
O      -1.55105751      -1.74740306      -1.71992175       1.12212755       1.09239082      -0.09772160       0.17225963       0.29188516      -0.76241656 
H      -2.41253359      -2.16820022      -1.60676372      -0.18692499      -0.06962652      -0.09054384       0.14716868       0.06819402      -0.17072879 
H      -1.46976424      -1.52477416      -2.67195164      -0.02628346       0.18689904       0.26492412      -0.36506512      -0.36571409       0.81733705 
O       0.19960169       0.78458057      -1.76807397      -0.18297979      -1.23206383       0.41721502       2.10590245      -1.39201790      -0.92692576 
H      -0.64062749       1.03855366      -1.45644440      -0.31608236       0.08601637      -0.08135644      -1.64813332       0.07289362       0.62159959 
H       0.19786394      -0.19455266      -1.89927280       0.02876260       0.12655278       0.00474534      -0.32686934       1.30965015       0.47912539 
9
Properties=species:S:1:pos:R:3:momenta:R:3:forces:R:3 energy=-6229.888964495207 pbc="F F F"
O       3.26691700       0.47249782      -0.14678479      -1.05762844      -0.52301819      -0.64558332      -0.88109919      -0.75669578      -0.32920434 
H       3.15523235       1.39774635      -0.37042790       0.11494081       0.20123364       0.25250217      -0.04809864       0.19073329      -0.09571094 
H       2.46797774       0.04759312      -0.54354299      -0.22800705      -0.14066870       0.09032006       0.84257450       0.61231329       0.35044309 
O      -1.27062728      -1.48027746      -1.76680622       0.29227390       0.09740166      -0.13955182       1.04122012      -0.27848367       2.86795046 
H      -1.52126762      -2.27214112      -1.29006253       0.29978214       0.11647161       0.03940635      -0.06913277      -0.21218155       0.07503371 
H      -1.66388672      -1.53074415      -2.58824023       0.03611333      -0.10566573      -0.13219766      -1.28787769      -0.10259464      -2.85527821 
O       0.17842097       0.61806262      -1.69420477       0.49737375       0.25724741       0.50527061       1.15567172       2.73419237      -0.12391577 
H      -0.24769384       1.37940941      -1.24043032       0.06432612      -0.14145837       0.11114004       0.29760663      -1.25497439      -0.36996454 
H      -0.20477645      -0.19916402      -1.43321807      -0.01917456       0.23845667      -0.08130643      -1.05086468      -0.93230892       0.48064655 
9
Properties=species:S:1:pos:R:3:momenta:R:3:forces:R:3 energy=-6229.995058710921 pbc="F F F"
O       2.91581762       0.27784823      -0.21437108      -1.42849299      -0.63298115       0.10099096       0.45395827      -1.11333854       0.70095415 
H       3.44023718       0.96466816       0.21904973       0.05081897      -0.12260773      -0.00973750      -0.70669358       0.18498321      -0.88507604 
H       2.31183272       0.51799757      -0.92509610      -0.09562037       0.11981623       0.06093724       0.14038266       0.92654405       0.19507968 
O      -1.21129643      -1.58522419      -1.86814718       0.76716365      -0.50061091      -0.57996558      -1.07221515       0.05303554      -1.80587839 
H      -0.48307762      -1.68435495      -1.28437332       0.34055174       0.15963069       0.08181651       1.22445538      -0.55510104       0.68881788 
H      -0.99550188      -2.02937423      -2.72197403       0.08361144      -0.15814323       0.06010869      -0.03380963       0.42927980       1.17093374 
O       0.34664666       0.89682500      -1.54002776       0.55672888       1.04282070       0.22943157      -0.24017295      -0.41206859      -0.20013307 
H      -0.01965995       1.15077025      -0.69294067      -0.14829368       0.12138272      -0.05334086       0.05471022       0.33456709       0.40563298 
H      -0.30737002       0.23366958      -1.82647157      -0.12646764      -0.02930732       0.10975897       0.17938479       0.15209847      -0.27033093 
9
Properties=species:S:1:pos:R:3:momenta:R:3:forces:R:3 energy=-6230.049069283424 pbc="F F F"
O       2.62774067       0.18893737      -0.16765388       0.46401191      -0.39327661       0.38689943      -0.04092151      -1.38241205       0.03391711 
H       2.88888947       1.08747592      -0.12083100      -0.26765723       0.05868214      -0.05689957       0.60342252       1.33684509       0.23262486 
H       1.84175965       0.26889685      -0.71549636      -0.15449311       0.05501759      -0.12797758      -0.23324543       0.03098267      -0.04916598 
O      -0.86782522      -1.66824750      -2.00454765       0.04210189      -0.61572294      -0.55526731       1.20375434      -0.89987061       1.62715600 
H      -0.36319394      -2.19083793      -1.30120822      -0.03045630      -0.03726080       0.06762657      -1.02512655       1.08488991      -1.44631955 
H      -1.41873527      -2.32961305      -2.43134815      -0.21441174       0.17127088       0.08213145      -0.09343940      -0.04290838      -0.11393769 
O       0.37469197       1.07545728      -1.40937466      -0.10877151       0.70592004       0.21141838      -1.21574724       0.39491543      -0.59059592 
H      -0.16387502       1.88663790      -1.56885873       0.04325638       0.15934030      -0.08320546       0.62396412      -1.05140868       0.18233125 
H      -0.16273943       0.32450403      -1.74433761       0.22641973      -0.10397059       0.07527410       0.17733913       0.52896663       0.12398992 
9
Properties=species:S:1:pos:R:3:momenta:R:3:forces:R:3 energy=-6230.096632769368 pbc="F F F"
O       2.65812522       0.11410232      -0.07776839      -0.03881356      -0.04442963      -0.13247516       0.31485298       0.20398211       0.43087449 
H       3.37773103       0.36758511       0.54865959       0.14241967      -0.36415477       0.04171049      -1.35169197       0.11261052      -0.73471231 
H       1.90806239       0.75335905      -0.08935769      -0.00291228      -0.03829358       0.18504415       0.96911322      -0.34089067       0.18457449 
O      -0.83711349      -1.71467682      -2.19301477       0.33592269       0.41167459      -0.06888671      -0.87854099       1.21676433      -0.84419039 
H      -0.33873774      -2.29058255      -1.64623539      -0.04499740      -0.04113820      -0.07289375       0.59346279      -0.95716618       0.90460476 
H      -1.75941221      -1.75064205      -1.90042881       0.11262380      -0.08734589       0.22382303       0.39559373      -0.12144004       0.02194352 
O       0.24234442       1.20134676      -1.37401988      -0.74031288       0.60560241      -0.36579755      -0.20249262      -0.50925204       0.65570215 
H       0.52220104       1.61632303      -2.18353547       0.15336888      -0.32622631       0.20767731       0.17150196       0.14441896      -0.50475037 
H       0.04316270       0.27761134      -1.60764417       0.08270108      -0.11568863      -0.01820183      -0.01179911       0.25097301      -0.11404633 
9
Properties=species:S:1:pos:R:3:momenta:R:3:forces:R:3 energy=-6229.942047029947 pbc="F F F"
O       2.62215913       0.07400306      -0.19080045      -0.61322265      -0.14674188      -0.45438842      -0.29923668       0.13669869      -2.50936206 
H       3.31070286      -0.17404618       0.37366491      -0.08188958       0.14054618      -0.08217855       1.40266287      -0.48708943       1.49880800 
H       1.87424375       0.33615111       0.30536232       0.04961980      -0.14428922      -0.20034489      -1.15075252       0.37898523       0.94600843 
O      -0.62749606      -1.52920116      -2.10208680       0.85501243       1.06235182       0.67870250       1.38284591      -2.31590566       0.49590041 
H      -0.65557988      -2.52615442      -2.00354873       0.00353182      -0.16994345      -0.06266032       0.20893681       1.83037497      -0.09761693 
H      -1.50248246      -1.30454148      -2.33341503       0.13237900      -0.01352127      -0.21098215      -1.78600394       0.41293365      -0.52159991 
O       0.06549187       1.13258040      -1.34790202      -0.53639735      -0.61613635       0.37548041      -0.80274679      -0.52279101       0.03966349 
H       0.96293047       1.19641030      -1.65428297       0.39683231      -0.07479156       0.02766487       0.74723568       0.12023562      -0.20301107 
H      -0.18599758       0.22987830      -1.63002916      -0.20586578      -0.03747429      -0.07129344       0.29705866       0.44655794       0.35120964 
9
Properties=species:S:1:pos:R:3:momenta:R:3:forces:R:3 energy=-6229.961138508722 pbc="F F F"
O       2.70553475      -0.07575212      -0.33879366       0.68337539      -0.40179591      -0.18821004      -0.38045410       0.09007586       0.84809448 
H       2.81715516       0.12462262       0.62342527      -0.12698766      -0.00323352      -0.02771883      -0.42398787      -0.17795370      -1.34103229 
H       1.76394643       0.09853482      -0.56289289      -0.20848028       0.06632815      -0.18050123       0.72747071       0.22140135       0.47872798 
O      -0.55171972      -1.39199638      -1.99245571       0.10234077      -0.78046697      -0.02077315      -1.98406049       0.80696496      -1.79772135 
H      -0.03494682      -2.13316546      -1.73865902       0.11265306       0.35821695       0.13157572       0.58637332      -1.28012998       0.02968855 
H      -1.11278166      -1.59649700      -2.80324004       0.00976027      -0.05834389      -0.04792343       1.33098202       0.06505073       1.74152725 
O      -0.07116299       1.12159956      -1.25241762       0.01404831       0.55065301       0.11147400       0.16899096       0.29850238       0.56578002 
H       0.39803308       1.44539596      -2.04083240      -0.47276105       0.07004521       0.12068033      -0.48770742      -0.81871114       0.32223633 
H      -0.38466373       0.19229503      -1.32669579      -0.11394880       0.19859698       0.10139662       0.46239289       0.79479952      -0.84730097 
9
Properties=species:S:1:pos:R:3:momenta:R:3:forces:R:3 energy=-6230.079653235244 pbc="F F F"
O       2.62859321      -0.20138729      -0.35628013      -0.90953727       0.09971735      -0.31982324      -1.28462380       0.06130244      -0.85657692 
H       3.06235034       0.47819549       0.14748359       0.08419986       0.00207781      -0.27373777       0.35469509       0.40949159       0.39082440 
H       1.86294258       0.28327830      -0.75169090      -0.11302417       0.03430009       0.20198974       0.86680340      -0.31059610       0.38758180 
O      -0.59463189      -1.52724775      -2.02597269      -0.42280256       0.17334380       0.10414120       0.34349707       0.97185974       0.89635184 
H       0.35041161      -1.43453946      -1.83086097       0.53702271      -0.14662937      -0.00206870      -0.22929737      -0.27899522      -0.20330142 
H      -0.66914685      -2.23022590      -2.65138748       0.33102740       0.00455308       0.25304433       0.00012549      -0.74304666      -0.63879723 
O       0.04171328       1.30044144      -1.20971351       0.95135009      -0.38100348      -0.07878005       0.89966934       0.13155277       0.32967739 
H      -0.63989750       1.85978342      -1.55787241      -0.35790240       0.08751034       0.13961589      -0.41316872       0.60410765      -0.36767164 
H      -0.40917160       0.47690892      -1.07283922      -0.10033367       0.12613039      -0.02438140      -0.53770049      -0.84567621       0.06191178 
9
Properties=species:S:1:pos:R:3:momenta:R:3:forces:R:3 energy=-6230.012257718832 pbc="F F F"
O       2.43947547      -0.09373610      -0.46032587      -0.25726937      -0.07375923      -0.54871784       0.95049752       0.74790226       0.40484804 
H       3.09802440       0.55616147      -0.10773635       0.08415185       0.20762293       0.13706407      -0.99572997      -0.90767148      -0.53037247 
H       1.65790848       0.43093824      -0.71994251       0.11916914      -0.27277291      -0.22171069       0.24371795      -0.03498046       0.14778963 
O      -0.48854023      -1.39782046      -1.97083453       0.23958821       0.64471428       0.47613605       1.97762839      -1.82986093      -0.81314206 
H       0.44597605      -1.61178635      -1.68745568      -0.13998100      -0.05774452       0.10522704      -1.14469856       0.97725276       0.41587194 
H      -0.46034217      -2.06701144      -2.69497828      -0.06021464      -0.07241746      -0.22569472      -0.88386993       0.71770180       0.31287374 
O       0.10260837       1.03671785      -1.13842540      -0.14663163      -0.14722992       0.15496710      -1.72072620       1.33991260      -0.77360523 
H      -0.28132459       1.94072038      -1.12868287       0.13169888      -0.16184157       0.16111785       0.72660757      -0.51224777       0.34649696 
H      -0.55148996       0.60729018      -1.73359635       0.02948858      -0.06657160      -0.03838887       0.84657323      -0.49800878       0.48923944 
9
Properties=species:S:1:pos:R:3:momenta:R:3:forces:R:3 energy=-6229.895344661756 pbc="F F F"
O       2.65734419      -0.13552548      -0.62353766       0.57179857       0.23029725      -0.71212140       0.75989966      -1.97116891      -1.15090240 
H       2.40109621       0.58799106      -0.10763243      -0.03511324      -0.43919582      -0.10408385      -0.66516953       1.80278510       1.23777402 
H       1.96972190      -0.16273208      -1.29123520       0.10138071      -0.10019230      -0.25375099       0.07496634       0.09796094      -0.09637454 
O      -0.70561014      -1.48004843      -1.88490288      -0.41318079      -1.24898490       0.25780248      -1.46893987       1.81148202      -1.04797233 
H      -0.16776501      -1.76826233      -1.18868428      -0.23402850      -0.00158174       0.13149050       1.30642895      -1.16859161       1.35651003 
H      -0.64620648      -2.04344598      -2.64614733      -0.38343363       0.32419699      -0.02720653       0.32816191      -0.60990779      -0.22743056 
O       0.16245742       1.22844367      -1.09464106       0.19754680       0.80776198       0.47534022       1.67259549       0.60334423       0.28508332 
H      -0.55619770       1.73123208      -0.72278048       0.13548038       0.23659552       0.17388374      -0.69767770      -0.47271368      -0.29744568 
H      -0.05450101       0.43685936      -1.58426605       0.05954971       0.19110303       0.05864583      -1.31026524      -0.09319030      -0.05924185 
9
Properties=species:S:1:pos:R:3:momenta:R:3:forces:R:3 energy=-6230.0565117707565 pbc="F F F"
O       2.72988635      -0.17819272      -0.89403677       0.22922373      -0.73474903      -1.09183653       0.54985145      -0.75446214       0.51954591 
H       1.92541127       0.33401782      -0.84324119      -0.53315655       0.22727928      -0.11459235      -0.40890566       0.61624722      -0.33190258 
H       3.01230131      -0.22422870      -1.80654895       0.29508819      -0.02047936       0.05447583      -0.17526527       0.23075569      -0.22694852 
O      -0.84126455      -1.63656482      -1.69529659      -1.01869082       0.22952436       0.83591403       0.81154231       0.53038981       0.31445265 
H       0.03626553      -2.04991455      -1.49012795       0.19552874      -0.21556292      -0.22530618      -1.70862531      -0.12066215      -0.48636857 
H      -1.56516188      -2.23127275      -1.94911252       0.10666531      -0.32987849       0.29356033       1.04129397      -0.23030303       0.26473432 
O       0.22122323       1.45890238      -1.02271503       0.78873419       1.10164017       0.25905300      -0.07039569       0.38465066       0.94349069 
H      -0.13177391       1.81976057      -0.18199321       0.14420102      -0.40786303      -0.13242299       0.36665744      -0.21099080      -0.73182415 
H      -0.26190759       0.63688084      -1.12740068      -0.20759380       0.15008901       0.12115485      -0.40615324      -0.44562526      -0.26517975 
9
Properties=species:S:1:pos:R:3:momenta:R:3:forces:R:3 energy=-6229.82029903881 pbc="F F F"
O       2.43042998      -0.23556229      -1.19166310      -0.65127933      -0.91504056      -0.78468089      -0.40056569       1.37580170      -0.12889944 
H       1.92448974       0.61233402      -1.36875234      -0.08786675       0.31783417      -0.03131931       0.15196164      -1.34661063      -0.13085138 
H       3.09877166       0.16157276      -0.62673927      -0.20355818       0.06405205       0.17346574       0.54388305      -0.48065449       0.20050965 
O      -0.93818422      -1.75730017      -1.53970301       0.10469904       0.28377721       0.30901807       1.21110684       0.15318163       0.26912445 
H       0.02469007      -1.71306133      -1.65827718      -0.26733085       0.05358120       0.16308806       0.10858451       0.39710183      -1.24656729 
H      -0.79802020      -2.07549226      -0.64968515       0.28563267       0.01048945       0.06561038      -1.13908553      -0.41283978       1.00934200 
O       0.51829065       1.56997302      -0.98980874       0.67653845       0.08294918      -0.10498040      -0.50651471       0.56339483      -1.72652811 
H       0.54534121       1.36262558      -0.08519682       0.04740898       0.11718556       0.24543346       0.23523455      -0.20763744       2.20403584 
H      -0.20390903       1.00123426      -1.27771609       0.09575598      -0.01482827      -0.03563512      -0.20460466      -0.04173766      -0.45016573 
9
Properties=species:S:1:pos:R:3:momenta:R:3:forces:R:3 energy=-6229.8252385537935 pbc="F F F"
O       2.38380645      -0.51048655      -1.38256413      -0.01610853      -0.79889054       0.06089511      -2.62911846       1.71757562      -1.31833080 
H       1.86895509       0.31751666      -1.10158617      -0.07723886      -0.02521911      -0.04687902       1.10949106      -1.56139851      -0.30644594 
H       3.04814529      -0.69969937      -0.76719864       0.17604955      -0.21729473      -0.33430549       1.37135242      -0.14056592       1.55719945 
O      -0.86086601      -1.60426443      -1.32447936       0.92101090      -0.10862425      -0.10919716      -2.97421097      -0.39772472       2.26863879 
H      -0.16913211      -1.50388110      -1.90281167      -0.03495611       0.38795757      -0.04028475       2.89633166       0.20469149      -2.06515744 
H      -0.86372605      -2.52259240      -1.02890599      -0.32842787       0.06217445      -0.05880264       0.15943507       0.26060978      -0.17026011 
O       0.52603413       1.70342528      -0.96885228      -0.81836173       0.58598160       0.56557704       0.65526204       0.49383239       0.93725221 
H       0.34055269       2.13086952      -0.08454244      -0.01674561       0.04684418      -0.15113761      -0.48668282      -0.94193109      -1.88958659 
H      -0.24352285       1.44345961      -1.49999261       0.19477824       0.06707083       0.11413450      -0.10186001       0.36491096       0.98669045 
9
Properties=species:S:1:pos:R:3:momenta:R:3:forces:R:3 energy=-6229.937253141404 pbc="F F F"
O       2.13449496      -0.84254085      -1.40941162      -1.97272211      -0.88481347       0.25290720       0.90395854      -1.37246474      -0.01992745 
H       1.66633408      -0.02678317      -1.54660114       0.06250166      -0.03349780      -0.15150727       0.22236035       0.69606329      -0.55050898 
H       2.76075541      -1.03951890      -2.13597410      -0.15952178      -0.34075289      -0.27165357      -0.75738146       0.69590584       0.58016647 
O      -0.63353904      -1.35302211      -1.34661373       1.23275076       1.29875304      -0.22636201       0.25471486       0.41198681       2.17768427 
H       0.09354606      -1.68625479      -0.76088319       0.36076804      -0.26855650       0.17949753      -0.76770247       0.31286032      -1.14552408 
H      -0.49972675      -1.73793422      -2.19420683       0.34739684       0.16661502      -0.25245794       0.41951047      -0.55808370      -0.96600201 
O       0.52831409       1.81794839      -0.84406169       0.41965778       0.39882666      -0.13110461       0.57622151      -2.38293078      -2.26451345 
H       0.16584125       2.19564704      -0.09119844      -0.13267193      -0.23658820       0.15266871      -0.98156477       1.32653328       2.31816186 
H       0.10727344       0.92545313      -0.85941187      -0.15815926      -0.09998585       0.44801196       0.12988298       0.87012968      -0.12953662 
9
Properties=species:S:1:pos:R:3:momenta:R:3:forces:R:3 energy=-6230.0419151367 pbc="F F F"
O       2.01058206      -0.96499878      -1.39705336       1.14138185      -0.61728021      -0.53814301       0.46017462       0.04047322      -0.01916894 
H       2.26075572      -0.05084284      -1.15643808       0.01990870       0.13112641       0.03851359       0.06119722      -0.60177066      -0.52463520 
H       2.51308999      -1.28693346      -2.16480442       0.20746843       0.63086050       0.19468312      -0.01894075       0.63137295       0.51771030 
O      -0.61267093      -1.19328941      -1.29477764      -1.26429042       0.07308475       0.62429756      -0.02809996       1.42365030      -1.66121514 
H       0.26055224      -1.53565223      -1.06622987      -0.34483335       0.35901125      -0.02681215       0.14567497       0.02769829       0.00422635 
H      -0.37728741      -0.63360631      -2.10595597      -0.14845872       0.09902997       0.13053969      -0.58206480      -1.31282957       1.64821394 
O       0.60430214       1.71014785      -0.89697942       0.12062931      -0.63239829      -0.02733358      -1.91214623       0.10166887       0.90749888 
H      -0.04344202       2.39465756      -0.54471448       0.11396377      -0.04586603      -0.29180531       1.33617486      -1.20143110      -0.67345157 
H       0.10980021       0.86237306      -0.72911541       0.15423043       0.00243166      -0.10393991       0.53803005       0.89116771      -0.19917863 
9
Properties=species:S:1:pos:R:3:momenta:R:3:forces:R:3 energy=-6229.879819270468 pbc="F F F"
O       2.24640678      -0.92228402      -1.39266204       0.17488049       0.42418500       0.39781734      -0.18791319       1.15233066       0.90799353 
H       1.99116747      -0.11602087      -0.88337168      -0.00889942      -0.23414003      -0.10579046      -0.40314115      -0.86021261       0.03722687 
H       2.74391004      -0.41832689      -2.03289715       0.09100889       0.04015363      -0.19362106       0.50432388      -0.34518677      -0.93618949 
O      -0.86345965      -1.08536629      -1.20796793      -0.64293722      -0.32106152      -0.74042457       0.05786428       2.57539448       1.04957641 
H      -0.12222558      -1.62283645      -1.01110105       0.10363821       0.17667952       0.21512933       1.05638330      -1.05158148      -0.11680860 
H      -1.51841412      -1.53407027      -1.68443497      -0.17896475       0.06187637       0.32428990      -1.07231814      -1.32731757      -0.95697028 
O       0.68837483       1.56585485      -0.97001233       0.14758067       0.16079339      -0.01285336       1.64219235      -3.18924866       3.43279408 
H       0.65877352       2.24874077      -1.53994838       0.09049743      -0.30964065       0.05807096      -0.63778170       3.43624590      -3.03605174 
H      -0.12663749       1.09180347      -0.90386985       0.22319571       0.00115430       0.05738192      -0.95960963      -0.39042394      -0.38157078 
9
Properties=species:S:1:pos:R:3:momenta:R:3:forces:R:3 energy=-6230.005962172808 pbc="F F F"
O       2.25257844      -0.78337075      -1.29264736       0.40927179       0.28744991       0.04539883      -0.22527852      -2.10381119      -0.40026342 
H       2.41673783       0.09740063      -1.02432545       0.01387315      -0.30360057       0.02273451      -0.05168240       1.59104414       0.39345562 
H       2.69720043      -0.91211658      -2.13226697       0.07049343       0.01201020       0.10705160       0.15133732       0.04465014      -0.05131635 
O      -1.01351989      -1.10336130      -1.24807759      -1.00261487       0.29428585      -0.35255383      -0.92682872      -1.08735907       1.11734707 
H      -0.05197638      -1.24845053      -1.26547954       0.11146704      -0.25368951       0.14201235      -0.18885820      -0.21693231       0.27505352 
H      -1.44582000      -1.79028450      -0.64136411       0.15634575      -0.13494520       0.32505833       1.37122513       1.47828322      -1.35987137 
O       0.78433857       1.48352823      -1.03877719       0.42951909      -0.11855364      -0.29260237       0.71161280       1.05316004      -1.07586814 
H       0.85784988       1.77782448      -1.98811288      -0.12678382       0.06872780      -0.21181498      -0.70396715      -0.64182603       1.61553208 
H      -0.08675354       1.11238885      -0.86345056      -0.06157154       0.14831517       0.21471556      -0.13756027      -0.11720893      -0.51406902 
9
Properties=species:S:1:pos:R:3:momenta:R:3:forces:R:3 energy=-6230.007617931932 pbc="F F F"
O       2.28312426      -0.95198842      -1.26206457      -0.62981112      -0.54171766       0.26010850       1.48094434      -2.70997306      -0.74173638 
H       1.85293225      -0.15281805      -1.11924521       0.01306514       0.31312275       0.13021181      -1.03893849       2.68573527       0.12966031 
H       2.97062079      -0.79375133      -1.93125474       0.17763064      -0.00950923       0.07600019      -0.48848005       0.07039811       0.45777283 
O      -0.98297261      -1.07820877      -1.31190393       1.25905216      -0.03958421      -0.38387289       0.74018125       0.31253996      -0.85059081 
H      -0.17161787      -1.37243580      -1.75216445      -0.13983342       0.09141857      -0.28208138       0.11299847       0.63044468      -0.73206043 
H      -0.90054884      -1.71910108      -0.63108389      -0.11713226       0.10480380      -0.21206527      -0.68892523      -0.90211073       1.66305674 
O       0.73922115       1.63371724      -1.03145201      -0.28997480      -0.06821636       0.01650627       0.13895433       0.25011488      -0.29402931 
H       0.05598856       1.95587608      -1.65002686      -0.00785351      -0.11186826       0.31833230       0.29693072      -0.53603105       0.63370915 
H       0.32629674       1.01227109      -0.41984721      -0.26514285       0.26155060       0.07686047      -0.55366533       0.19888194      -0.26578211 
9
Properties=species:S:1:pos:R:3:momenta:R:3:forces:R:3 energy=-6230.084821393817 pbc="F F F"
O       2.08349443      -1.01275699      -1.08848159      -0.38239997      -0.54158573       0.46749815       0.09420735       0.81588668       0.15976672 
H       1.96323012      -0.03805651      -1.02309003      -0.20773637       0.48272530       0.08521347       0.23370841      -0.55085042      -0.09455810 
H       3.01568477      -1.16151424      -0.88076846      -0.08234958      -0.05453236       0.10031029      -0.24507366       0.00546069      -0.04821899 
O      -0.79776142      -1.04027864      -1.55275552       0.17699108       0.36071297      -0.46624055      -3.32567518      -0.47129534      -0.43859331 
H       0.08463777      -0.85073252      -1.36454308       0.09626803       0.07054726       0.23137918       2.40972663      -0.52035308       0.67396092 
H      -1.11015858      -1.86465433      -1.12799564      -0.28677609      -0.14466009      -0.14182576       0.90253812       0.83846570      -0.27568119 
O       0.74260430       1.65345159      -1.01145500       0.59324957       0.08632186       0.05265275      -0.01911596      -0.74452857       1.26709747 
H       0.29217103       1.74061834      -1.83404587       0.10169494      -0.10682696      -0.21327748      -0.36397624       0.35337938      -1.40795453 
H       0.06326207       1.15364827      -0.52288349      -0.00894160      -0.15270224      -0.11571005       0.31366053       0.27383497       0.16418101 
9
Properties=species:S:1:pos:R:3:momenta:R:3:forces:R:3 energy=-6230.158941582506 pbc="F F F"
O       1.92385434      -0.99122622      -0.94336527      -0.56380222      -0.12489808      -0.46644803      -1.89922817       1.34300689       0.18302669 
H       1.50682068      -0.14896220      -0.54057364      -0.19793566      -0.18784946       0.25458556       1.79918646      -1.61444422      -0.84563747 
H       2.71864475      -1.23924118      -0.48871035      -0.00608381       0.02474400       0.23992908       0.41822409       0.13358984       0.60626876 
O      -0.83845829      -0.97955697      -1.56598957      -0.93190275       0.19624788      -0.10288872       1.20661486      -0.07693824       0.78826614 
H       0.05042024      -1.37974963      -1.37805368       0.25230278      -0.19480117       0.04436055      -0.79415914       0.35749785      -0.11846936 
H      -1.03710033      -1.29486986      -2.43965104       0.37252667       0.06764241       0.00710437      -0.25424263      -0.19059675      -0.66930162 
O       0.92943574       1.56420200      -1.06626687       0.90395268       0.15474216      -0.04281812       0.10831266       0.59764962      -0.10606257 
H       1.12286310       2.12725791      -1.83993208       0.05854416       0.13004588       0.18626720      -0.19626573      -0.59135785       0.52576395 
H       0.16153880       1.02593308      -1.28966905       0.11239815      -0.06587362      -0.12009189      -0.38844240       0.04159287      -0.36385453 
9
Properties=species:S:1:pos:R:3:momenta:R:3:forces:R:3 energy=-6230.1323397639635 pbc="F F F"
O       1.83792393      -1.25265443      -0.90828015      -0.19514881      -0.88995630       0.13293978      -0.35556937       0.51174834      -0.51581008 
H       2.23509485      -0.36976816      -0.94445631      -0.03009882      -0.40821339       0.11700050      -0.29459202      -0.00295605       0.08803800 
H       2.42815588      -1.78993572      -0.39844396       0.05456636       0.18044691       0.21826607       0.50788656      -0.45650456       0.45948176 
O      -0.90478758      -0.92754522      -1.68855737       0.14822359       0.48280770      -0.77316787       2.15183708      -0.58923888       0.49543184 
H      -0.04280243      -1.24167094      -1.22863662      -0.08581326      -0.03931363       0.08615518      -1.80532175       0.74930563      -0.88647722 
H      -0.62904896      -0.97920933      -2.62094580      -0.04944627       0.16254806      -0.09674150      -0.27196650       0.01406427       0.39277181 
O       1.03085911       1.74993908      -0.98313873       0.45986624       0.30711895       0.22499770      -0.70755036      -2.89252109       2.19252805 
H       1.20128653       2.43529650      -1.55289809      -0.14651926       0.15418572      -0.23748977       0.40521890       2.56232017      -2.18899067 
H       0.13737671       1.41149539      -1.16209361      -0.15562977       0.05037598       0.32803991       0.37005746       0.10378217      -0.03697349 
9
[truncated: 1,099,535 more chars]
