# Supplementary material for: Pure non-local machine-learned density functional theory for electron correlation
Source: Nat Commun. 2021 Jan 12;12:344. doi: 10.1038/s41467-020-20471-y (PMC7804195; doi:10.1038/s41467-020-20471-y)
Supplement: Supplementary file 4 — Supplementary Data 1 [file 41467_2020_20471_MOESM4_ESM.zip › SI/h2o_2_mp2.xyz]

6
Properties=species:S:1:pos:R:3:momenta:R:3:forces:R:3 pbc="F F F" energy=-4153.312316432144
O       0.40124000       0.68870000      -0.14388000       0.30167991       1.09243922       1.14115811       0.53419478       0.83265019       0.53009733 
H       0.38131000       1.62233000      -0.41477000       0.16463051      -0.01272474      -0.03671601      -0.06273604      -0.38330541      -0.00673663 
H       1.00299000       0.69774000       0.62049000       0.14762626      -0.17482174       0.02833307      -0.34272375      -0.20940910      -0.29734412 
O      -0.75300000      -0.64549000      -2.22677000      -0.13309229      -0.68008563      -0.80098012       0.40216322       0.09776778       0.50279346 
H       0.09485000      -1.10072000      -2.34241000      -0.25866491       0.12452340      -0.12586239      -0.33787638       0.10098522      -0.10418531 
H      -0.59795000      -0.19105000      -1.37032000      -0.22217948      -0.34933051      -0.20593265      -0.19302183      -0.43868867      -0.62462473 
6
Properties=species:S:1:pos:R:3:momenta:R:3:forces:R:3 pbc="F F F" energy=-4153.182496202227
O       0.52541551       0.89469470       0.21736916       0.44245709       0.41060179       0.96460391      -0.72750532      -0.39349983       0.42283815 
H       1.07128638       1.21085313      -0.49731281       0.16588922      -0.07934967      -0.04083475       0.55288408       0.22174116       0.05530017 
H       1.01829493       0.87823552       1.04880910      -0.14763337       0.03696506       0.03692731       0.15122727       0.15974903      -0.54561388 
O      -0.87421572      -0.83354347      -2.57567416      -0.37197015      -0.40497734      -0.88363440      -0.53037713      -0.65134701      -1.77482857 
H       0.04572588      -0.93974385      -2.39491369       0.26695772      -0.06650039       0.06523861       0.74135093       0.05428135       0.58252781 
H      -1.30108491      -0.40580839      -1.85953281      -0.35570050       0.10326055      -0.14230067      -0.18757983       0.60907531       1.25977632 
6
Properties=species:S:1:pos:R:3:momenta:R:3:forces:R:3 pbc="F F F" energy=-4153.158390128065
O       0.66269013       0.91690035       0.36758813       0.44136375      -0.63406941       0.16118956       1.11953478      -0.51090100      -1.19364166 
H       1.60065309       1.01981010       0.07537788       0.02471397       0.16217465       0.04799295      -1.20308756      -0.01711462       0.49136537 
H       0.56898079       1.43342085       1.15573655      -0.10458697       0.10874481       0.05462796       0.06739344       0.49031462       0.67359626 
O      -0.97031858      -0.85445950      -2.76566170      -0.10211012       0.16878808      -0.32637680       0.88338754      -0.43849438       1.52164129 
H      -0.26560154      -1.12798364      -2.10298280      -0.12668745       0.16789143       0.06092390      -1.36490148       0.59231411      -1.19637980 
H      -1.72328927      -0.60217979      -2.19987405      -0.13269318       0.02647044       0.00164241       0.49767329      -0.11611873      -0.29658146 
6
Properties=species:S:1:pos:R:3:momenta:R:3:forces:R:3 pbc="F F F" energy=-4153.095522951818
O       0.83834973       0.65570611       0.43955780       0.38405953      -0.77643826       0.36384637      -1.21635892      -0.79997093       1.78998736 
H       1.10317556       1.40500970      -0.06089186      -0.08234710      -0.07448842       0.00966174       0.28682618       1.19012504      -0.46887476 
H       0.30246067       0.98558714       1.21164729       0.01915851      -0.15193407      -0.05096368       0.93228828      -0.35983168      -1.36045530 
O      -1.10438624      -0.67850254      -2.78763909      -0.24212146       0.94571708       0.01640927      -1.61088466       0.10142813      -0.14160279 
H      -0.24995274      -0.36376139      -2.58256528      -0.14509155      -0.05569511      -0.28495224       1.85377659       0.21224453       0.32190731 
H      -1.63508879       0.04912022      -2.43341132       0.06634206       0.11283878      -0.05400146      -0.24564747      -0.34399509      -0.14096182 
6
Properties=species:S:1:pos:R:3:momenta:R:3:forces:R:3 pbc="F F F" energy=-4153.124545417871
O       0.84380938       0.44177708       0.49095045       0.05426120      -0.63844489      -0.16264984       1.06176290      -0.14622388      -0.92724358 
H       0.87425522       1.39481023       0.44945420      -0.23354766      -0.04881194       0.23350096      -0.04438480       0.37784900       0.06734417 
H       0.10688093       0.21950653       1.02671460      -0.07745260      -0.22454925       0.15032007      -1.05916765      -0.22866938       0.83035653 
O      -1.11167083      -0.39045518      -2.85622473       0.20282275       1.25842298      -0.19782416      -0.72159036      -0.15409732      -0.79410763 
H      -0.25127029      -0.78073911      -3.05517534      -0.01919516      -0.09827724      -0.17125819      -0.11450727       0.46100182       0.84106430 
H      -1.18030569       0.06597012      -2.01332701       0.07311148      -0.24833966       0.14791115       0.87788718      -0.30986024      -0.01741380 
6
Properties=species:S:1:pos:R:3:momenta:R:3:forces:R:3 pbc="F F F" energy=-4153.171738984396
O       0.67627253       0.30761375       0.57247734      -0.59749780      -0.69234471       0.66796077       1.25157989      -2.62941937       0.48583317 
H       0.40372992       1.12752421       0.90763439      -0.12635768       0.00145220      -0.02653513      -0.68447231       1.93633595       0.68993318 
H       1.05623792      -0.15802446       1.36468493      -0.00349634       0.02940864      -0.05331698      -0.57406859       0.65754957      -1.24821125 
O      -1.00596371      -0.20429780      -2.92822891       0.46511248       0.43008068      -0.49915932      -0.15201566       0.06833054       0.65149532 
H      -0.57661218      -0.42495609      -3.74301610       0.08247458       0.15299777       0.18417136       0.24687489      -0.13628125      -0.87119906 
H      -0.35243249      -0.47024671      -2.27278146       0.17976477       0.07840542      -0.27312070      -0.08789822       0.10348455       0.29214864 
6
Properties=species:S:1:pos:R:3:momenta:R:3:forces:R:3 pbc="F F F" energy=-4153.206545832655
O       0.60407347       0.19238036       0.66782468      -0.26715233      -0.48427904       0.33342588      -0.41422459       1.45086407      -1.95599728 
H       0.05624045       0.97581357       0.83926158      -0.02636410       0.00119646      -0.02941701       0.27096385      -0.40267572      -0.08682276 
H       0.66350401      -0.24945322       1.47786841       0.01193536      -0.03039335      -0.02707049       0.12833883      -1.06491472       1.96306691 
O      -0.89481195      -0.07826231      -3.01893016       0.34672292       0.61028665      -0.18593053       0.35572189      -0.31955736      -0.37584570 
H      -0.52381511      -0.49052032      -3.82029006       0.09347880      -0.07453675      -0.18822731      -0.22778396       0.26465242       0.51983915 
H      -0.28326442      -0.33299428      -2.31406107      -0.15862064      -0.02227397       0.09721946      -0.11301603       0.07163131      -0.06424031 
6
Properties=species:S:1:pos:R:3:momenta:R:3:forces:R:3 pbc="F F F" energy=-4153.129346023545
O       0.53580914       0.15839466       0.64148270      -0.62358978      -0.03396409       0.02803167       1.57652619      -1.94706322      -0.12186079 
H      -0.06296167       0.87512191       0.65202484       0.11573414       0.04151989       0.05337840      -1.11139978       0.92747083       0.67831918 
H       0.54865658      -0.37788384       1.45991059      -0.00094222       0.03843780      -0.00364978      -0.49576169       1.00467930      -0.64601782 
O      -0.82462370      -0.05225222      -2.99079361       0.59013582      -0.30842960      -0.21206443      -0.19819235       0.56522808      -1.92883350 
H      -0.18638987      -0.07074649      -3.74396111      -0.16177820       0.06685239       0.29575881      -0.61496706      -0.12910782       1.31763144 
H      -0.41717670      -0.39705673      -2.21367885       0.08044025       0.19558361      -0.16145467       0.84379469      -0.42120717       0.70076150 
6
Properties=species:S:1:pos:R:3:momenta:R:3:forces:R:3 pbc="F F F" energy=-4153.1313762141435
O       0.35076082       0.11390828       0.69654862      -0.35124435      -0.06976024      -0.31840381      -0.62827256       2.01310406      -1.33685867 
H      -0.18134127       0.95911412       0.75147608      -0.21651319       0.11957167       0.22816691       0.89922129      -1.66216139       0.26305253 
H       0.27064898      -0.34740474       1.51450604      -0.08285939       0.03515808       0.08354117      -0.29684166      -0.30066164       1.00607316 
O      -0.62245143      -0.09246448      -3.06809878       0.52803054      -0.50108601      -0.14309790       0.81448856       0.69751379       1.69449013 
H      -0.23487495       0.61836079      -3.58632367       0.06603549       0.34323762      -0.10953334      -0.06451921       0.02312148      -0.44339536 
H      -0.24409613       0.14370353      -2.17238114       0.05655091       0.07287888       0.25932696      -0.72407641      -0.77091631      -1.18336180 
6
Properties=species:S:1:pos:R:3:momenta:R:3:forces:R:3 pbc="F F F" energy=-4153.187777881015
O       0.29023272       0.25319687       0.74616811      -0.47882425       0.45113959       0.61820589      -0.40824141      -0.97410895       0.23950745 
H      -0.35989225       0.80009363       1.19884835       0.25437333      -0.22077981      -0.21301508       0.01340859       0.18873580      -0.03052973 
H      -0.00357035      -0.65306634       0.98549178       0.07044386       0.03349046      -0.05979494       0.38905343       0.75971781      -0.28219462 
O      -0.53524071      -0.18368454      -3.11456270       0.33825309       0.05492601       0.02550217      -0.73460557       1.49983518      -2.06279715 
H      -0.38074833       0.75242341      -3.41485255      -0.21747135      -0.16955446      -0.06336323      -0.14694921      -1.52670765       0.65884691 
H      -0.06895951      -0.28862190      -2.31229548       0.03322532      -0.14922179      -0.30753481       0.88733416       0.05252781       1.47716714 
6
Properties=species:S:1:pos:R:3:momenta:R:3:forces:R:3 pbc="F F F" energy=-4153.122584541611
O       0.28906365       0.26486816       0.78525716      -0.35742555      -0.08197222      -0.05903628       1.39834921       1.50634062      -0.63663634 
H      -0.27047106       0.81586617       1.31386692       0.02918174       0.15576681       0.14521271      -0.51558857       0.39348884       0.42743418 
H      -0.05449252      -0.59319794       0.83850041       0.00607743      -0.04919231      -0.11703207      -0.87004100      -1.91480379       0.16908318 
O      -0.54897857      -0.18688189      -3.12104063       0.02509663      -0.00600250      -0.06280715      -0.47974732      -1.24398374       0.51397521 
H      -0.48622445       0.60768471      -3.63299639       0.11412369       0.04994826      -0.12134806       0.60377327       0.61151393      -0.06923277 
H       0.23462071      -0.35402267      -2.57978332       0.18294604      -0.06854803       0.21501085      -0.13674558       0.64744415      -0.40462347 
6
Properties=species:S:1:pos:R:3:momenta:R:3:forces:R:3 pbc="F F F" energy=-4153.220496214009
O       0.00157866       0.27651099       0.71619249      -0.94578503      -0.07424051      -0.03085584      -0.01649006      -0.31369498       0.42428436 
H      -0.01134456       0.89590187       1.46850375       0.02083692      -0.05882048      -0.03936394       0.00336350      -0.57881035      -0.39032092 
H       0.00942432      -0.62762510       1.09054436      -0.13689694       0.06126965       0.08374060       0.00030572       0.86860748      -0.11779755 
O      -0.27601925      -0.21618334      -3.11532091       0.95421766      -0.32466759      -0.00471443       0.40120930       0.57489235      -1.76233911 
H       0.04234439       0.65817852      -3.43308403       0.15279848       0.06824287       0.24286514      -0.38013021      -0.94631955       0.67540612 
H      -0.38643977      -0.16984694      -2.18096385      -0.04517109       0.32821605      -0.25167152      -0.00825826       0.39532506       1.17076709 
6
Properties=species:S:1:pos:R:3:momenta:R:3:forces:R:3 pbc="F F F" energy=-4153.162398853916
O      -0.12724643       0.20890172       0.79904764       0.04103267      -0.22268616       0.24694244      -1.67790855       0.28100927      -1.38371288 
H       0.67004356       0.67880703       0.93316790       0.16606994      -0.15664708      -0.16733024       1.28306641       0.33043803       0.55337785 
H      -0.21457372      -0.52700719       1.38048032      -0.11400660       0.19296343      -0.09909779       0.36822453      -0.60897005       0.76149432 
O      -0.14769400      -0.15374307      -3.17108209       0.01997018       0.46363119      -0.15311480      -0.46235632      -0.31063798       0.76771112 
H      -0.12764026       0.75449911      -3.44621585      -0.02397684      -0.14120786      -0.06957656       0.21722841       0.71705653      -0.54303322 
H      -0.66591172      -0.06764819      -2.35246844      -0.08908935      -0.13605352       0.24217696       0.27174552      -0.40889580      -0.15583719 
6
Properties=species:S:1:pos:R:3:momenta:R:3:forces:R:3 pbc="F F F" energy=-4153.150401646775
O      -0.08998375       0.12937379       0.80625810       0.41208058      -0.45674959      -0.21791498       0.40584523      -1.38623248      -0.15749297 
H       0.10506586      -0.83300142       0.97694071      -0.31503814      -0.23262138       0.25202314      -0.45122143       1.66840924       0.03436570 
H      -0.52770251       0.49076723       1.58379908      -0.01079482       0.07164793       0.17966400       0.04775177      -0.31198798       0.07207175 
O      -0.14705182      -0.03204980      -3.20997462       0.11216790       0.49649806       0.03891726      -0.01098031       0.20700395      -0.89499637 
H      -0.39943705       0.90831451      -3.21883231      -0.26830314       0.15476402      -0.05501357       0.17530068      -0.78935782       0.63752189 
H      -0.11763517      -0.39667889      -2.32408491       0.06988762      -0.03353905      -0.19767585      -0.16669593       0.61216509       0.30853002 
6
Properties=species:S:1:pos:R:3:momenta:R:3:forces:R:3 pbc="F F F" energy=-4153.135803942494
O       0.01775618      -0.10965537       0.95292560      -0.63575678      -0.52922249       0.35024296      -1.01792389       1.61902577       0.45467555 
H      -0.94282147       0.07087885       1.05241540       0.23135641       0.23621000       0.07227492       0.48993119      -0.81474992      -0.25196502 
H       0.29706458       0.78750464       1.23944977       0.22618435      -0.31456914      -0.06105665       0.52035435      -0.79270522      -0.25566679 
O      -0.23259601       0.11708583      -3.33516782       0.05245180       0.40017626      -0.51464807      -0.04514425      -0.04865244      -0.51431919 
H      -0.73734761       0.90061334      -3.12888928      -0.03235687       0.09858496       0.02034601      -0.25066615       0.36264223      -0.03627626 
H       0.09110427      -0.16280311      -2.48599385       0.15812110       0.10882040       0.13284084       0.30344875      -0.32556042       0.60355171 
6
Properties=species:S:1:pos:R:3:momenta:R:3:forces:R:3 pbc="F F F" energy=-4153.1056231733455
O      -0.12447429      -0.29441381       1.03786202      -0.16650169       0.00178929       0.52715791      -0.86311431      -0.28414690      -0.34191974 
H      -0.58535327       0.27857425       1.66417629      -0.22655963      -0.12245048       0.02546288       0.60875903      -0.06682143      -0.07729206 
H       0.82115085      -0.20819451       1.11427723       0.08779549      -0.40989636      -0.26940938       0.27568058       0.35672696       0.42728481 
O      -0.20366198       0.30251962      -3.40426836       0.29011508       0.55773605       0.00952640       0.96853799       0.02500876       0.57593796 
H      -0.33585330       1.24922922      -3.50440160       0.04961587       0.01588878      -0.13072983      -0.15838815       0.10962253      -0.08861857 
H       0.60629924       0.26586555      -2.84841737      -0.03446513      -0.04306728      -0.16200798      -0.83147513      -0.14038992      -0.49539240 
6
Properties=species:S:1:pos:R:3:momenta:R:3:forces:R:3 pbc="F F F" energy=-4153.006259227697
O      -0.18167314      -0.41854769       0.99313637      -0.83191139      -0.12672420      -0.33419841      -0.40829369       0.22758642      -1.76221535 
H      -0.39936612      -0.12497300       1.86925720       0.21340538      -0.30774647       0.04825721       0.64270949      -0.48838530       0.69009848 
H       0.53164083      -1.05436778       0.86457031      -0.01174011      -0.34183515       0.04623301      -0.21952045       0.27624495       1.04575414 
O      -0.13330936       0.48067949      -3.34446045       0.81725520       0.71014677       0.09703587      -0.75243770      -1.62778156      -0.53695029 
H       0.00738287       1.10652862      -4.03722996       0.03772782       0.03099613      -0.04241913       0.31122533       0.83686318      -0.23233372 
H       0.15780897       0.80078487      -2.51034909      -0.22473690       0.03516292       0.18509145       0.42631702       0.77547230       0.79564673 
6
Properties=species:S:1:pos:R:3:momenta:R:3:forces:R:3 pbc="F F F" energy=-4153.081054831177
O      -0.36359394      -0.53422006       0.91467700      -0.78431749      -0.35432535      -0.29321495      -0.60678038       0.41017265       1.74912279 
H      -0.79016441      -0.97942087       1.67314355      -0.21795860      -0.31832374      -0.11281242       0.27990645       0.71796039      -0.16150312 
H      -0.34427739      -1.26170854       0.32973605      -0.08053435       0.08218028       0.05094404       0.32738680      -1.11036815      -1.59413167 
O       0.16596269       0.65098529      -3.22414498       1.14038493       0.38317194       0.41016914      -0.67360719      -1.87250692       0.11008818 
H       0.36972566       1.56122316      -3.30185105      -0.10812521       0.13735569       0.20168815      -0.02010818       1.42834962      -0.07345724 
H      -0.80041903       0.54073583      -3.17912091       0.05055072       0.06994118      -0.25677396       0.69320250       0.42639240      -0.03011894 
6
Properties=species:S:1:pos:R:3:momenta:R:3:forces:R:3 pbc="F F F" energy=-4153.088402385223
O      -0.66359619      -0.66635936       0.71327734      -1.21602841      -0.28989242      -0.61613633      -0.01947165       0.13244800       0.06765352 
H      -1.45009603      -1.20816182       0.89162299       0.03542380       0.22276372       0.07573897       0.61840979       0.07945626      -0.52771976 
H      -0.21778183      -0.94833131      -0.10193478       0.15842479       0.15977294      -0.25605646      -0.57324922      -0.18647143       0.40773858 
O       0.46660719       0.77889451      -3.01065512       1.01723815       0.03185188       0.57423277       0.84691048       1.63947513       1.34039265 
H       0.54501427       1.56786726      -2.37012656       0.08408983      -0.01336970       0.22645013      -0.63763523      -2.01286073      -1.56031474 
H      -0.45246528       0.51659532      -3.08955011      -0.07914815      -0.11112642      -0.00422909      -0.23496417       0.34795277       0.27224976 
6
Properties=species:S:1:pos:R:3:momenta:R:3:forces:R:3 pbc="F F F" energy=-4153.083477064651
O      -0.82226278      -0.67009906       0.48038031       0.24507252       0.22903392      -0.96351521       2.50161406       0.99103998       0.00224716 
H      -1.72734419      -0.82835115       0.60877359      -0.31392610      -0.11831944      -0.05152716      -1.68579353      -0.88714034      -0.22839359 
H      -0.38001366      -1.25227874      -0.14994418      -0.32554579      -0.22454262       0.26768971      -0.79474947      -0.06831143       0.17442841 
O       0.63246625       0.78670229      -2.78913203       0.25702644       0.08622738       0.63430587      -0.32226223      -1.61682507      -2.08950339 
H       0.72824303       1.33816355      -2.05664012      -0.06451391      -0.20484955      -0.08162415       0.06081506       1.40445786       1.95740529 
H      -0.31037325       0.60586723      -2.89165017       0.20188684       0.23245031       0.19467093       0.24037612       0.17677900       0.18381613 
6
Properties=species:S:1:pos:R:3:momenta:R:3:forces:R:3 pbc="F F F" energy=-4153.08875241173
O      -0.92555260      -0.71437554       0.23893865      -0.16726268       0.15858326      -1.15723362      -2.41829902       2.47658513       0.24570868 
H      -1.76577860      -0.20834539       0.53923275       0.17170197      -0.06004465       0.01995192       2.15155931      -0.77333495      -1.04753979 
H      -1.06838984      -1.46970241       0.77525391      -0.41529643       0.02493866       0.29102405       0.28073870      -1.65956224       0.74494919 
O       0.72816337       0.86782160      -2.63675897       0.13363556       0.20030940       0.72501779       0.93792860      -0.91310054       0.49946826 
H       1.36070053       0.20595140      -2.24384426       0.27816484      -0.23876975      -0.09774901      -1.17285947       1.03454037      -0.51363306 
H      -0.09550850       0.75072700      -2.14640441      -0.00094325      -0.08501693       0.21898887       0.22093189      -0.16512778       0.07104672 
6
Properties=species:S:1:pos:R:3:momenta:R:3:forces:R:3 pbc="F F F" energy=-4153.17158955707
O      -1.01553051      -0.77806928       0.02896147      -0.10960334       0.28795050       0.11673794      -2.33147680      -1.53322918       0.75443246 
H      -0.64987477      -0.10597647       0.57751639       0.13155135      -0.23525463      -0.25284705       0.62942402       1.00968252       0.66738971 
H      -1.81159529      -1.08058991       0.58639090      -0.24835477      -0.16669077      -0.38399773       1.79021714       0.57199799      -1.46200499 
O       0.76190112       0.91463990      -2.38377518       0.50919189      -0.10344542       0.59090395      -0.39775078       1.23243657       0.45600835 
H       1.29399465       0.55402643      -3.06842674      -0.48343589       0.21936215       0.03651944       0.70048163      -0.50743910      -0.90018857 
H       0.49114392       0.17901790      -1.85384453       0.20065075      -0.00192184      -0.10731655      -0.39089520      -0.77344880       0.48436304 
6
Properties=species:S:1:pos:R:3:momenta:R:3:forces:R:3 pbc="F F F" energy=-4153.04705894187
O      -1.01449837      -0.83697578      -0.08137587      -0.65803386       0.14011476      -0.89865838       4.63963206      -0.13760878       0.62837720 
H      -0.92553026       0.06640869       0.17629700      -0.07181296       0.31610280       0.07550897      -0.84995749       0.73366945       0.16843575 
H      -1.82449505      -1.14872330      -0.31696187       0.13979420      -0.20131688       0.02529813      -3.73986339      -0.49740697      -0.81209319 
O       0.85311676       0.92291541      -2.23673192       0.60843302      -0.19739667       0.45901370      -0.81115452       0.77682845      -0.51542455 
H      -0.02551579       1.23896806      -2.53794313      -0.16405594       0.17764812       0.14549158       0.86312072      -0.27648648       0.20374433 
H       0.63505078       0.19344091      -1.66235315       0.14567554      -0.23515212       0.19334600      -0.10177738      -0.59899566       0.32696046 
6
Properties=species:S:1:pos:R:3:momenta:R:3:forces:R:3 pbc="F F F" energy=-4153.117631054342
O      -1.16968722      -0.66075845      -0.25881115      -0.12387344       0.77158572      -0.37141368      -0.58744422      -0.78005079       0.20474439 
H      -1.79729405      -0.30934222       0.40480453      -0.08136346      -0.41940979      -0.16422444       0.38653182      -0.57190851      -0.56183854 
H      -1.44297250      -1.59297993      -0.45945190       0.02099548      -0.02542136       0.00504162       0.20911827       1.41262072       0.42016329 
O       0.95711653       0.82110926      -2.12468039       0.09125319      -0.00101549       0.73245885       0.50890249      -0.84354511       0.89184959 
H       0.40663872       1.06938709      -1.33563959       0.12982078      -0.36332382      -0.05715885       0.95436607      -0.99885696      -0.99319015 
H       1.50561174       0.00197335      -1.91290194      -0.03683256       0.03758474      -0.14470350      -1.47147442       1.78174063       0.03827141 
6
Properties=species:S:1:pos:R:3:momenta:R:3:forces:R:3 pbc="F F F" energy=-4153.153641233738
O      -1.19076386      -0.71033927      -0.33354564      -0.27368515      -0.56966694      -0.89195832      -0.48602931      -0.00521713      -0.09917083 
H      -2.05476856      -1.13345578      -0.29669404      -0.14690152      -0.07556800      -0.14588413      -0.45848924       0.47168036       0.09915493 
H      -0.67813533      -1.49083756      -0.50522482       0.26151195      -0.05470231       0.08874414       1.02000526      -0.51953086      -0.05681790 
O       0.97274254       0.91883894      -1.92136258       0.39817510       0.36559315       1.15704768       1.47702255       1.52693897       0.57997383 
H       0.25005941       0.36920915      -1.76189557      -0.10063749       0.26410961      -0.04010789      -2.20028240      -1.28259709       0.85449356 
H       1.24134092       0.65990262      -2.78025176      -0.13846287       0.07023448      -0.16784148       0.64777313      -0.19127425      -1.37763359 
6
Properties=species:S:1:pos:R:3:momenta:R:3:forces:R:3 pbc="F F F" energy=-4153.115763372699
O      -1.28705412      -0.87694556      -0.63824456      -0.05690587      -0.38254909      -0.57884096       0.72974783       0.61705466       0.05188684 
H      -1.73371577      -1.67195154      -0.29464941       0.08665967       0.03453450      -0.16224756       1.02769117       0.57197268       0.23099955 
H      -0.40278439      -0.65457477      -0.23183476      -0.06210218       0.32013154      -0.17063844      -1.68846396      -1.21762477      -0.33818626 
O       1.06200219       1.00676841      -1.71578764      -0.15855114      -0.02585169       0.27825132      -0.26188089      -0.31594182      -0.30459914 
H       0.62481177       1.32166481      -0.91083014       0.25678647       0.16284810       0.46522451      -0.19748252      -0.08778835      -0.58325500 
H       0.38177488       0.65844036      -2.33345370      -0.06588695      -0.10911335       0.16825114       0.39038838       0.43232760       0.94315401 
6
Properties=species:S:1:pos:R:3:momenta:R:3:forces:R:3 pbc="F F F" energy=-4153.25375740618
O      -1.22808387      -0.94010858      -0.84850809       0.45375251      -0.03062488      -0.01768982      -0.73924462       0.41102655      -0.50778842 
H      -1.14866885      -1.87974115      -1.03372527       0.20690796      -0.03194287      -0.13091994       0.38674961       0.08150007       0.36824079 
H      -0.57775132      -0.64353912      -0.21227588      -0.12779550      -0.54929707      -0.13228781       0.37093876      -0.51626590       0.08159874 
O       0.98815206       1.06158978      -1.48623526      -0.43633674       0.62040897       0.65887024       0.24848178       0.80515580       1.14702681 
H       0.53970411       1.61148775      -0.80599256      -0.15847830      -0.24403055      -0.23593895       0.35767148      -0.53882774      -0.85912548 
H       0.29297629       0.69777014      -2.02492754       0.06195007       0.23548639      -0.14203371      -0.62459701      -0.24258879      -0.22995245 
6
Properties=species:S:1:pos:R:3:momenta:R:3:forces:R:3 pbc="F F F" energy=-4153.244209970598
O      -1.23459040      -1.14773490      -0.82114589      -0.14653500      -0.73502422      -0.06885420       1.07601963      -0.47372526      -0.65988194 
H      -0.76727260      -1.42141114      -1.63829239      -0.00314789       0.06173209      -0.07928552      -0.69236520       0.32466870       0.25663614 
H      -0.58015984      -1.48464625      -0.19100113       0.18679264      -0.04142951       0.26300682      -0.33608219       0.22387015       0.37639559 
O       0.95710904       1.29583238      -1.42881804       0.11050003       0.71592478       0.04083774       0.20262535       0.08250005       0.69797025 
H       0.04698546       1.08146686      -1.22597911      -0.24643256      -0.19478683       0.07092268      -0.41795494      -0.13699486       0.26557974 
H       1.00269467       1.18811401      -2.36726942       0.09882278       0.19358369      -0.22662752       0.16775736      -0.02031878      -0.93669977 
6
Properties=species:S:1:pos:R:3:momenta:R:3:forces:R:3 pbc="F F F" energy=-4153.090464539158
O      -1.18694825      -1.30531219      -0.89613954       1.20743103       0.42216629      -0.36356290       0.23077908      -0.01651847      -0.80965899 
H      -0.63052746      -1.47153865      -1.68410124      -0.15876900      -0.24305482      -0.05340089      -0.36947317       0.12672015       0.66473588 
H      -0.57666029      -0.97244659      -0.23554421      -0.29043652      -0.01064648      -0.07149218       0.24545675      -0.04601918       0.16778201 
O       0.90697178       1.35518288      -1.37994068      -1.05602575      -0.26452976       0.15231362      -1.80547193       0.38358120      -0.15015661 
H      -0.08810570       1.14878052      -1.21474652       0.21988242       0.00547207       0.18749982       2.59202096       1.15201451      -0.82934987 
H       1.03714344       2.21778616      -1.87363175       0.07791781       0.09059270       0.14864253      -0.89331170      -1.59977820       0.95664758 
6
Properties=species:S:1:pos:R:3:momenta:R:3:forces:R:3 pbc="F F F" energy=-4153.265254256504
O      -0.94872530      -1.20625083      -1.06783013       0.78737046       0.57014688      -0.49416224      -1.72286616       1.22178100      -2.98722357 
H      -0.94710095      -1.69518235      -1.92802776      -0.13731122       0.14744936      -0.08421044       0.23454529       0.38875333       1.45453142 
H      -0.42435320      -1.63137327      -0.44516708       0.26291165      -0.31602102       0.05089291       1.56323356      -1.55777012       1.49677824 
O       0.71513744       1.35621350      -1.19473899      -0.84128865      -0.30980205       0.84589574       1.06401027       0.62521965       0.25884039 
H       0.17043582       0.59177199      -1.28251777       0.26962494       0.05662334      -0.36839372      -0.85487243      -1.08294223      -0.04129710 
H       0.20658736       2.06870279      -1.56675972      -0.34130718      -0.14839650       0.04997774      -0.28405054       0.40495837      -0.18162939 
6
Properties=species:S:1:pos:R:3:momenta:R:3:forces:R:3 pbc="F F F" energy=-4153.151218152876
O      -0.73373380      -1.12164824      -1.19159586      -0.09790483       0.02878588      -0.07322918       2.63634581      -1.93698186       0.53938739 
H      -1.58293882      -1.43792294      -1.42996750      -0.01920302       0.02202477       0.26451560      -1.44261704      -0.52859223      -0.35354358 
H      -0.16511879      -1.97287302      -1.14265863      -0.19256727      -0.04530171      -0.17140279      -1.39189976       2.23890406      -0.13542401 
O       0.54958825       1.30434532      -1.09203136       0.19985318       0.07587187       0.01508028      -0.39070652       0.64513885      -0.35334492 
H       0.08034801       0.65677831      -0.55132127      -0.14836471       0.01885700       0.13552324      -0.00024659      -0.06174213      -0.30702230 
H      -0.11147090       1.56837553      -1.76429012       0.25818665      -0.10023782      -0.17048716       0.58912411      -0.35672668       0.60994743 
6
Properties=species:S:1:pos:R:3:momenta:R:3:forces:R:3 pbc="F F F" energy=-4153.318694592182
O      -0.92892732      -1.22245428      -1.24710392      -0.67612239      -0.53055674       0.34734091      -1.06355188       1.33806336       0.02545655 
H      -1.68004129      -1.54495648      -0.74290236      -0.18534846       0.13535536       0.02884574      -0.25725686       0.24764080       0.08457312 
H      -0.35930504      -1.95610155      -1.24372853       0.20909961       0.18607716      -0.04506659       1.43639034      -1.53796162      -0.13365248 
O       0.68704832       1.40759334      -1.02907458       0.54621857      -0.11978282      -0.00695668      -0.14248514      -0.25333374       1.07938564 
H       0.23870338       0.55791377      -1.13504275      -0.01536272       0.26467100      -0.22683009      -0.08568362       0.11348192      -0.18436175 
H       0.93780903       1.71874275      -1.88479020       0.12151539       0.06423604      -0.09733329       0.11258715       0.09210927      -0.87140108 
6
Properties=species:S:1:pos:R:3:momenta:R:3:forces:R:3 pbc="F F F" energy=-4153.141857608468
O      -1.02103856      -1.15184500      -1.30780433      -0.03322724       0.37591234      -0.02579255       0.85137846       0.23290408      -1.44734602 
H      -1.84562689      -1.32792997      -0.86415432      -0.14510695       0.06328235       0.01235936       0.25690649       0.06510792       0.91605571 
H      -0.22850839      -1.01239075      -0.76993470      -0.10717141       0.24936711      -0.00616349      -1.01867309      -0.39911621       0.64323380 
O       0.78206122       1.24140503      -0.98311923       0.06890065      -0.71127580       0.07736633       0.56094669       1.31308376      -0.42429924 
H       0.28147082       0.64791202      -1.52347759       0.12601807      -0.08156936      -0.08853350      -0.79188460      -0.80396877      -0.48350470 
H       0.88377534       1.98503986      -1.61486322       0.09058688       0.10428336       0.03076384       0.14132605      -0.40801078       0.79586043 
6
Properties=species:S:1:pos:R:3:momenta:R:3:forces:R:3 pbc="F F F" energy=-4153.293704314997
O      -1.01627634      -1.08838392      -1.33425171       0.89659955       0.14518261      -0.09721049       0.19870019      -1.27668687      -0.60776694 
H      -1.87812387      -1.30028961      -1.00166568       0.05810267       0.21229045       0.17549466      -0.70235200      -0.32449381       0.19465561 
H      -0.89969354      -0.18746250      -1.10401100      -0.15425969       0.02724984      -0.20636503       0.55225905       1.53470250       0.44458854 
O       0.73328657       1.15456639      -0.98634495      -0.40596845       0.11761222      -0.03951574       0.06167944      -0.13118662      -0.99609234 
H       1.12374096       0.86809883      -1.84755814      -0.00731683       0.00178327       0.11420656      -0.19950530       0.34176662       1.27786740 
H       1.44375372       1.28333367      -0.34822294      -0.38715725      -0.50411839       0.05339004       0.08921863      -0.14410182      -0.31325227 
6
Properties=species:S:1:pos:R:3:momenta:R:3:forces:R:3 pbc="F F F" energy=-4153.21115147147
O      -0.88351724      -1.13207308      -1.49508802       0.55106737      -0.70238696      -0.58037861      -0.88679703       1.19597938       0.03152438 
H      -1.57831312      -0.92682329      -0.82378983       0.01350451      -0.04147594      -0.14779409       0.75770240      -0.30300882      -0.71941356 
H      -0.92948472      -0.33668756      -2.08367972      -0.22783903       0.03469876      -0.19292412       0.04347978      -0.99802539       0.71198588 
O       0.64140612       1.21587640      -0.77426063      -0.35849780       0.80188425       1.11852015      -0.90008630       1.56858899       1.68016566 
H       1.03382224       1.35184621      -1.60307245      -0.10337280      -0.09137792       0.07096829       0.95443328       0.08724866      -1.71028341 
H       0.61482591       0.29566646      -0.60432537       0.12513776      -0.00134218      -0.26839161       0.03126787      -1.55078282       0.00602105 
6
Properties=species:S:1:pos:R:3:momenta:R:3:forces:R:3 pbc="F F F" energy=-4153.308139424362
O      -0.75997454      -1.18344060      -1.75437779       0.12090297      -0.58133071      -1.04256801       1.03963619       1.47029523      -1.47036574 
H      -1.04384713      -1.77095344      -1.09609914       0.28061027      -0.22775178       0.18759934      -0.72588415      -1.25109318       1.45156716 
H      -1.51681628      -0.97188366      -2.29998102       0.04055401       0.11135392       0.08709767      -0.29224376      -0.09522135      -0.03864153 
O       0.54465849       1.29719700      -0.48776095      -0.49277402       0.57737851       0.64460599       0.15114656       0.24305671      -0.59187635 
H       1.05796550       1.96250726      -0.97719458       0.03123050       0.03115299       0.25171791      -0.26477285      -0.36462641       0.28653386 
H       0.21825621       0.68891558      -1.17346894       0.01947627       0.08919708      -0.12845289       0.09211801      -0.00241101       0.36278260 
6
Properties=species:S:1:pos:R:3:momenta:R:3:forces:R:3 pbc="F F F" energy=-4153.15398954299
O      -0.67772074      -1.23310871      -2.01435804       0.51752347       0.06420193      -0.38220639       2.95471576      -0.13410749       1.68621183 
H      -0.34473475      -1.60795885      -1.13422325       0.10267410       0.17430419      -0.22983367      -1.44379432       0.59548098      -1.98533998 
H      -1.59865707      -1.33902292      -2.14206738      -0.02517848      -0.03668775      -0.15156116      -1.42457312      -0.43006685       0.42646698 
O       0.41827885       1.36680351      -0.27757051      -0.60937477      -0.38392153       0.43991210      -1.17021450      -0.67032487       0.96630392 
H       1.12735119       1.89453218      -0.59419368       0.09324773       0.19841063       0.09728932       0.88616915       0.39252503      -0.72591896 
H       0.23196528       0.64457273      -0.88599429      -0.07889205      -0.01630747       0.22639979       0.19769703       0.24649320      -0.36772379 
6
Properties=species:S:1:pos:R:3:momenta:R:3:forces:R:3 pbc="F F F" energy=-4153.281430296767
O      -0.45101891      -1.11920307      -2.04009227       0.92253175       0.65055795      -0.20214797      -0.72078042       1.82696114      -1.17679397 
H      -0.04159029      -1.81180507      -1.57249011      -0.28956406      -0.05907204      -0.06085731       0.44154552      -1.41826129       0.99137446 
H      -1.40867807      -1.22250002      -2.01629681       0.11754665      -0.06407331       0.15964928       0.22912131      -0.32094013       0.17363762 
O       0.18388302       1.27990087      -0.24298649      -0.58071375      -0.18605509       0.00915682      -1.28548447       0.40897189       0.93589402 
H       1.11491249       1.38873077      -0.29784528      -0.15867897      -0.22338981       0.06133051       1.12033595      -0.01113651      -0.36945259 
H      -0.12660002       0.80910523      -1.01031065      -0.01112162      -0.11796771       0.03286867       0.21526210      -0.48559510      -0.55465953 
6
Properties=species:S:1:pos:R:3:momenta:R:3:forces:R:3 pbc="F F F" energy=-4153.225261213312
O      -0.14904392      -0.98995837      -1.97887857       0.80787444       0.22655851       0.32566136      -0.88097741      -1.66708994      -0.30114913 
H       0.35944398      -1.81707943      -2.03419822       0.12243267      -0.13460315      -0.21220590       0.29434959       0.50003365      -0.03130002 
H      -1.05206441      -1.39128471      -1.96122814      -0.17982758       0.00644423       0.11194575       0.70758986       0.98370185       0.08750557 
O      -0.15019869       1.18275955      -0.31534790      -0.68838795      -0.29657775      -0.41916662       0.18299781       0.19404035      -0.27640771 
H       0.51422685       1.11866809       0.37872202      -0.20058306       0.08955967       0.12648939       0.00731859      -0.05491009      -0.19292264 
H       0.22603642       0.74368131      -1.10330169       0.13849147       0.10861849       0.06727602      -0.31127844       0.04422417       0.71427394 
6
Properties=species:S:1:pos:R:3:momenta:R:3:forces:R:3 pbc="F F F" energy=-4153.198134206367
O       0.10658540      -1.05500132      -2.00492672       0.17643315       0.12824995      -0.10226464      -0.30690568       1.00808386       0.62214178 
H      -0.26177180      -1.59394815      -2.71494227       0.26452451       0.06687824       0.03515108      -0.29282533       0.48372907       0.18734489 
H      -0.50237191      -0.30977311      -1.74276491       0.24314550      -0.06359694       0.01576434       0.28814248      -1.63621669      -0.96257385 
O      -0.36212186       1.16847332      -0.30567292      -0.80269967      -0.42285054      -0.18632624      -0.80665301       0.64335824       0.36135480 
H      -0.21463300       1.18679563       0.64635407      -0.25396097       0.17684687       0.00814783      -0.06623034      -0.04128480      -0.07815211 
H       0.33271439       0.63002550      -0.64877775       0.37255748       0.11447242       0.22952762       1.18447187      -0.45766968      -0.13011551 
6
Properties=species:S:1:pos:R:3:momenta:R:3:forces:R:3 pbc="F F F" energy=-4153.178113799256
O       0.35720102      -1.06535665      -2.12564316       0.91332621       0.03170426      -0.61089469       1.29597152      -2.98819100      -1.61766711 
H      -0.06006806      -1.31616286      -2.97360480      -0.31995471       0.25214497      -0.15788397       0.08881818       0.85283499       1.03706017 
H       0.02474230      -0.30500866      -1.72757215       0.11403455       0.05432647       0.06807141      -1.40741491       2.17651041       0.68185206 
O      -0.56920034       1.11369997      -0.21083302      -0.51848673      -0.27810350       0.51542128       3.00743262       0.33628489      -0.49244337 
H      -1.39286732       1.13011225       0.20417579      -0.08481961      -0.12168958       0.04614257      -2.06419780       0.05718642       1.17775106 
H       0.09110812       1.43788320       0.44758348      -0.10409971       0.06161738       0.13914341      -0.92060961      -0.43462572      -0.78655281 
6
Properties=species:S:1:pos:R:3:momenta:R:3:forces:R:3 pbc="F F F" energy=-4153.187699149414
O       0.41188169      -0.95779676      -2.32623567      -0.16814518       0.62422819      -0.30168299       0.11558731       0.42900087       1.19549128 
H      -0.14283777      -0.19599456      -2.51064748       0.19947833       0.06800105       0.06579133      -0.24005332       0.14904539      -0.51573857 
H       0.61991477      -0.71622978      -1.39693837       0.08842025      -0.08001151       0.24447365       0.10098839      -0.49194907      -0.62630273 
O      -0.61963299       0.99581901      -0.06912164       0.02029066      -0.55297886       0.12939197      -1.75612511      -2.98950885      -2.55129619 
H      -1.43553114       0.47886892       0.15953069       0.02588881      -0.09876861      -0.03165471       1.22385684       0.85744738      -0.21904493 
H      -0.44605526       1.54399540       0.63320017      -0.16593288       0.03952974      -0.10631924       0.55574589       2.04596428       2.71689114 
6
Properties=species:S:1:pos:R:3:momenta:R:3:forces:R:3 pbc="F F F" energy=-4153.074762126103
O       0.23858065      -0.73637250      -2.25434891      -0.66769201       0.89380392       0.28356006       0.40473841      -0.02959688      -0.17976812 
H       0.23952564       0.17033993      -2.62813261       0.03319260       0.04514509      -0.19779858       0.17981895      -0.83477464       0.91220181 
H       0.71841621      -0.72987527      -1.39808389      -0.13948528      -0.14043042      -0.11930477      -0.53108009       0.61541356      -1.00843381 
O      -0.46796231       0.76930086      -0.09245118       0.95289918      -0.79779317       0.18391063      -0.03947900       3.04280509       0.08248800 
H      -1.07326383       0.08952717       0.15642980      -0.08292114      -0.17361240      -0.04118498      -0.92491145      -0.52487591       0.21385919 
H      -0.94586990       1.66149875      -0.01576950      -0.09599335       0.17288698      -0.10918237       0.91091318      -2.26897122      -0.02034707 
6
Properties=species:S:1:pos:R:3:momenta:R:3:forces:R:3 pbc="F F F" energy=-4153.15066225079
O       0.05576017      -0.59693775      -2.45908532      -0.38931503       0.12429324      -0.54392429      -2.29852163      -1.79415196       1.41177096 
H       0.68301599      -0.12069191      -2.93426736       0.07440767      -0.28588291      -0.11337400       1.89752326       1.30605597      -0.61956687 
H       0.17840620      -0.57660885      -1.48944465      -0.09281411       0.16417802       0.06146944       0.43323751       0.53335333      -0.88120261 
O      -0.30975525       0.63926917       0.15157496       0.13052919      -0.07247024       0.28451581       0.05424715      -3.00908504       1.74232595 
H      -1.21663228       0.30796728       0.21699869       0.11108093       0.28529497       0.10248137       0.24011297       0.38875451      -0.13126715 
H      -0.31531716       1.43157827      -0.30245056       0.16611135      -0.21541308       0.20883167      -0.32659925       2.57507318      -1.52206029 
6
Properties=species:S:1:pos:R:3:momenta:R:3:forces:R:3 pbc="F F F" energy=-4153.1584109144615
O      -0.03345838      -0.65935853      -2.55883482      -0.11109237      -0.49120984      -0.09126857       1.42004798      -2.45021904       0.09957874 
H       0.45359112      -1.58132149      -2.65314889      -0.16211828      -0.31001367       0.20838378      -1.55264795       3.08242073       0.70514699 
H      -0.00599441      -0.38347262      -1.61318906      -0.04420742       0.11137399      -0.02412626       0.06428852      -0.58855792      -0.69243997 
O      -0.23722985       0.73170716       0.19818013       0.26631053       0.43068176      -0.11848179       2.05334551       0.02750104      -1.28432958 
H      -1.01003120       0.94681213       0.66539540       0.03806967       0.08897138       0.10483168      -1.70194062       0.45338070       0.97211298 
H       0.15686135       1.58379292      -0.06471326       0.01303788       0.17019637      -0.07933884      -0.28309344      -0.52452552       0.19993083 
6
Properties=species:S:1:pos:R:3:momenta:R:3:forces:R:3 pbc="F F F" energy=-4153.31194225262
O       0.04520822      -0.91436881      -2.43146214      -0.00307121      -1.26258473       0.48162311       0.70940610       1.78548163       0.49814935 
H      -0.42934117      -1.71628957      -2.41068171      -0.00509140       0.20946367       0.04279914      -0.86349371      -1.46974669       0.05426259 
H      -0.15327311      -0.47419256      -1.58064229       0.14007204       0.01222763      -0.05209921       0.15930810      -0.23070554      -0.44268582 
O      -0.24109018       0.97541653       0.07264983      -0.21835667       1.10088550      -0.55444747      -0.88675749      -0.67479092       0.75330983 
H      -1.01794812       1.14673026       0.65627100       0.05823423      -0.02813682       0.03910039       1.00509304       0.08766996      -0.84411007 
H       0.00766237       1.78893121      -0.35984507       0.02821300      -0.03185525       0.04302403      -0.12355604       0.50209157      -0.01892587 
6
Properties=species:S:1:pos:R:3:momenta:R:3:forces:R:3 pbc="F F F" energy=-4153.3100169946765
O       0.06568397      -1.20863095      -2.29080146       0.09881059      -0.92919096       0.35772395       0.59056881      -0.35974217      -0.66786476 
H      -0.80034199      -1.59213604      -2.19817220      -0.20015431      -0.01976756       0.11270869      -0.44588597      -0.04853215       0.19352564 
H       0.15408429      -0.54440482      -1.61519095      -0.04200063       0.05126926      -0.16023616      -0.17237621       0.52898294       0.53355195 
O      -0.27098100       1.24425612      -0.09697880       0.17491837       0.69609636      -0.51144559      -0.25293717       0.50154537      -1.66480210 
H      -0.20871000       1.13391923       0.83152503       0.22679916       0.26501324       0.06625392       0.06405661      -0.03476297       1.41899878 
H      -0.58849598       2.15130815      -0.25327994      -0.25837319      -0.06342035       0.13499519       0.21657393      -0.58749101       0.18659048 
6
Properties=species:S:1:pos:R:3:momenta:R:3:forces:R:3 pbc="F F F" energy=-4153.197296560556
O      -0.00046794      -1.32313413      -2.28823362      -0.18350538       0.07267198       0.07950053      -2.22320282      -0.16754739      -0.44507135 
H      -1.00672409      -1.19504680      -2.29493937       0.01376139       0.09368332      -0.13941839       2.42128609      -0.11299340       0.20688384 
H       0.33970307      -0.75973012      -1.59182440      -0.00075005      -0.19779322       0.17913624      -0.22432438       0.36081545       0.27439260 
O      -0.21436344       1.34470643      -0.10360970      -0.17249095       0.01209195      -0.09017153       0.19811812      -0.91534584      -1.21891007 
H       0.42367561       1.76687544       0.44169449       0.09678289       0.16335075      -0.18072231       0.87856774       0.57189058       0.72042354 
H      -1.04878887       1.55963559       0.27444013       0.24620211      -0.14400478       0.15167546      -1.05044475       0.26318059       0.46228145 
6
Properties=species:S:1:pos:R:3:momenta:R:3:forces:R:3 pbc="F F F" energy=-4153.202099973874
O       0.04498411      -1.28511370      -2.19216029       0.18851009       0.31432065      -0.20263761       1.26439159      -2.32673724       1.94722148 
H      -0.30442569      -0.62669105      -2.72597083       0.28015321      -0.17309720       0.00963078      -1.08406231       2.11050979      -1.14838326 
H       0.02603152      -0.99958679      -1.26191810       0.01547176       0.04609992       0.00448850      -0.20456453       0.29094023      -0.79822250 
O      -0.33069396       1.28307550      -0.15179452      -0.76673266      -0.10478502       0.13136735       0.41311687       0.67255741      -0.40682144 
H       0.00515421       2.06217932      -0.65553389      -0.16153400      -0.07151150      -0.13044920      -0.30494524      -0.90596800       0.74451302 
H       0.10609052       1.31057910       0.71270601       0.44413161      -0.01102684       0.18760018      -0.08393638       0.15869782      -0.33830730 
6
Properties=species:S:1:pos:R:3:momenta:R:3:forces:R:3 pbc="F F F" energy=-4153.156033653573
O       0.32384537      -1.23627324      -2.23439276       1.11494399      -0.05603159      -0.78129671      -0.64822440      -0.33123644      -0.59020907 
H      -0.26548685      -1.74072635      -2.83768610      -0.19502604      -0.32603578      -0.00615370       0.56855708       0.54931046       0.65418185 
H      -0.25381070      -0.58879662      -1.80543986      -0.04103366      -0.03050355      -0.02944264       0.06885341      -0.18653701       0.05763259 
O      -0.57768235       1.29651625      -0.05006058      -0.69184703       0.50916589       0.71615809       1.07201221      -1.18642794       2.86908264 
H      -0.37129629       1.78376562      -0.82069782       0.12651457      -0.01850741       0.18095403       0.77852906       0.98417941      -1.05712642 
H       0.21755729       1.30370902       0.58869826      -0.31355182      -0.07808756      -0.08021906      -1.83972736       0.17071152      -1.93356158 
6
Properties=species:S:1:pos:R:3:momenta:R:3:forces:R:3 pbc="F F F" energy=-4153.067155276938
O       0.51304427      -1.27295052      -2.28955493       0.60087619      -0.29980422       0.25256463       0.24504915       0.59194083      -0.23570353 
H       0.57322275      -2.07434888      -1.77451168       0.15278628       0.25721214       0.05575827       0.05124814      -0.23685885       0.30119176 
H       1.01576252      -0.60305924      -1.79943692       0.10783331       0.11623843      -0.12431750      -0.33871194      -0.36014276      -0.07916664 
O      -0.82956196       1.31736674      -0.08866720      -0.36069858      -0.28203768      -0.06978635       0.14966495       0.41606295      -3.83954389 
H      -0.55210424       2.12547212      -0.59351557      -0.19541300       0.06593021       0.04305447      -0.46600517      -1.21544493       0.61206961 
H      -0.71504789       1.56109090       0.78063925      -0.30538420       0.14246112      -0.15727351       0.35875488       0.80444276       3.24115270 
6
Properties=species:S:1:pos:R:3:momenta:R:3:forces:R:3 pbc="F F F" energy=-4153.145367793426
O       0.66319388      -1.19287174      -2.24934105       0.72204649       0.48758694       0.00746257       0.67206980      -1.66183345       0.34614334 
H       0.92984587      -1.62904699      -1.41050090       0.06820924      -0.05978810       0.15916255      -0.33065756       0.57906568      -0.82517348 
H       0.36902952      -0.33458473      -2.00216123      -0.20791972       0.04281129      -0.10115784      -0.34727301       1.09687201       0.54530550 
O      -0.86230470       1.23702745      -0.10999573      -0.01114792      -0.21124742      -0.20074728      -0.51122751      -0.01790054       3.00535383 
H      -1.31331384       1.49648252      -0.87945155      -0.21362427      -0.20779902      -0.05316203      -0.90943692       0.56542414      -1.83811104 
H      -1.52721297       1.48043881       0.60553995      -0.35756382      -0.05156369       0.18844203       1.42652519      -0.56162785      -1.23351816 
6
Properties=species:S:1:pos:R:3:momenta:R:3:forces:R:3 pbc="F F F" energy=-4153.233354712265
O       0.80227253      -1.12233281      -2.26947793       0.41892948      -0.01413816      -0.17860722      -0.70019525       0.96901437      -0.56532285 
H       1.09583283      -1.51504976      -1.45492220       0.14519339       0.17614897      -0.30319123       0.07916129      -0.05621310       0.59411557 
H       0.28683139      -0.32135605      -2.02442706       0.26315993       0.03206283      -0.01143030       0.59857858      -0.86649017       0.05519216 
O      -0.99039695       1.19818595      -0.10971205      -0.92186912      -0.52033095       0.50176076      -0.81923870      -0.11149018       0.15258441 
H      -1.76942077       1.45159781      -0.65581364      -0.06727658       0.11521853       0.31857583       0.69848362      -0.32485915       0.84839860 
H      -1.32927132       0.89499533       0.76369973       0.16186291       0.21103879      -0.32710784       0.14321046       0.39003823      -1.08496789 
6
Properties=species:S:1:pos:R:3:momenta:R:3:forces:R:3 pbc="F F F" energy=-4153.153023974957
O       0.93131623      -1.01245101      -2.30366812       0.10494037       0.29331608       0.19149332       0.48021663      -1.83171271      -1.97407932 
H       1.63071606      -1.49328806      -1.87225121       0.18980940      -0.07827264       0.08719212       0.39678234      -0.35094368       0.10894183 
H       0.70705617      -0.36358461      -1.69858759      -0.07214671      -0.05148154       0.03919726      -0.95615828       2.23218168       1.90774751 
O      -1.15783882       1.10501481      -0.07024551       0.04565418       0.12553284      -0.35821407       1.84120305       0.04330593      -0.30108016 
H      -1.88711203       1.51134186      -0.48404216       0.03366284      -0.03151931      -0.05236829      -1.26564768       0.90015472      -0.98964975 
H      -1.55723137       0.59048613       0.59967137      -0.30192009      -0.25757543       0.09269967      -0.49639606      -0.99298595       1.24811989 
6
Properties=species:S:1:pos:R:3:momenta:R:3:forces:R:3 pbc="F F F" energy=-4153.149278485687
O       0.92253633      -1.08930876      -2.16792152      -0.00093340      -0.31124761       0.54407617      -1.16509999       0.53226027      -0.15685349 
H       1.61507655      -1.15737526      -1.50124322      -0.01681452       0.09523253      -0.01772375      -0.51428561       0.30802034       0.22683375 
H       0.12829947      -0.59981280      -1.81800208      -0.28962134      -0.02499117      -0.03288965       1.64099269      -0.82590731       0.02573356 
O      -1.12641948       1.13459719      -0.15078817      -0.18866531       0.09522112      -0.55793978      -1.73933515       0.58452389      -1.03655227 
H      -1.09886567       1.58581169      -1.02891837       0.31653420       0.00347058      -0.03667828       0.25545030      -0.39571242       0.92187062 
H      -2.11041523       1.16668741       0.01675578       0.17950037       0.14231454       0.10115528       1.52227775      -0.20318477       0.01896784 
6
Properties=species:S:1:pos:R:3:momenta:R:3:forces:R:3 pbc="F F F" energy=-4153.130817288002
O       0.92588073      -1.09510250      -2.08288370      -0.15763106      -0.29396111       0.37131345      -0.82373835      -0.18536364       0.22390376 
H       1.71288238      -0.98140462      -1.54127828       0.01788825       0.16146142       0.06635322      -0.22823500      -0.10529906       0.23226148 
H       0.17976761      -1.34856128      -1.49210295       0.20159287      -0.10514864       0.00831095       1.01693840       0.38497287      -0.42000396 
O      -1.18005780       1.15160367      -0.25758405      -0.01900005       0.27385526      -0.46990977      -0.04906912      -1.41352221       0.98061166 
H      -0.56577514       1.52223556      -0.88285163       0.13983898      -0.11874311       0.03554116      -0.41141555       0.78605495      -0.35629572 
H      -1.99451352       1.62507247      -0.06983057      -0.18268899       0.08253618      -0.01160901       0.49551962       0.53315710      -0.66047721 
6
Properties=species:S:1:pos:R:3:momenta:R:3:forces:R:3 pbc="F F F" energy=-4153.203410428293
O       1.00552070      -1.18517363      -1.85533610      -0.03126257       0.13127213       1.41875217       1.50635686       0.68946538       0.11835137 
H       1.81926402      -0.64141123      -1.71157962       0.12089283      -0.15368991      -0.26104329      -0.86546038      -0.87301906      -0.24338099 
H       0.32436118      -0.56292498      -1.60936708      -0.05315069       0.06611617      -0.15496501      -0.73992972       0.19402965       0.16501819 
O      -1.26773058       1.15594485      -0.47862919       0.07936176      -0.37562566      -1.22171849       1.42552664      -0.34665605      -0.31626324 
H      -0.57115573       1.84071835      -0.48541020      -0.25824337       0.27744169       0.09334902      -0.97192431      -0.25863866       0.14278066 
H      -2.11261116       1.54166792      -0.28291362       0.14240203       0.05448558       0.12562560      -0.35456908       0.59481874       0.13349402 
6
Properties=species:S:1:pos:R:3:momenta:R:3:forces:R:3 pbc="F F F" energy=-4153.270643163091
O       1.04449359      -1.09200027      -1.55856683      -0.38374400       0.34147928       0.44807059       0.33533992      -0.10022320       0.90792950 
H       1.03657189      -1.44522564      -2.44548645      -0.46261962      -0.12361269       0.11533447      -0.41490878       0.33774582      -0.29835775 
H       0.41862108      -0.36628475      -1.43754418       0.17473340       0.09418748       0.06626664       0.02513830      -0.11068878      -0.58995311 
O      -1.21627207       1.15644103      -0.73960174       0.80226062      -0.06713719      -0.80494462      -0.32833952      -0.63040610       0.37236364 
H      -1.70831644       1.96235367      -0.58845433      -0.26371741      -0.14628991       0.10518894       0.03896870       0.59093705      -0.17614484 
H      -1.72234746       0.54048164      -0.18595193       0.13308701      -0.09862697       0.07008398       0.34380138      -0.08736479      -0.21583744 
6
Properties=species:S:1:pos:R:3:momenta:R:3:forces:R:3 pbc="F F F" energy=-4153.2483498954925
O       0.93522489      -0.96850679      -1.44670507       0.10527474       0.09318544       0.37104327      -0.08019973      -2.76190193       1.00051848 
H       0.02908688      -1.31608071      -1.48073256      -0.01838708       0.36147118       0.27753196       0.42475832       0.27548516      -0.02429430 
H       0.86194427      -0.10748415      -1.75765320      -0.27785492      -0.09361502      -0.17924309      -0.31742967       2.49689582      -1.01373567 
O      -1.12759985       1.02832484      -0.89809256      -0.03081756      -0.33924212      -0.24208872      -0.98052268       0.25595989       0.11720362 
H      -2.00066865       1.29332360      -0.52918214       0.01059681      -0.18596750      -0.24967002       1.05333882      -0.26349007      -0.28128975 
H      -0.53892567       0.89493778      -0.14977147       0.21118801       0.16416802       0.02242660      -0.09994506      -0.00294888       0.20159761 
6
Properties=species:S:1:pos:R:3:momenta:R:3:forces:R:3 pbc="F F F" energy=-4153.221763381915
O       1.02571554      -0.91471343      -1.36533463       0.59105051       0.15777813       0.47714042       0.38345983       0.60318048      -1.19507248 
H       0.63923958      -1.41417075      -0.67852188       0.22503229      -0.25500169       0.06933476      -0.35010383      -1.05188810       1.50386488 
H       0.22119225      -0.60911652      -1.79707260      -0.25774899      -0.02494376      -0.05228479       0.06470979       0.51056598      -0.24106752 
O      -1.19553839       0.99888802      -0.99896523      -0.24010328      -0.12032616      -0.33949306       1.42300874      -0.16445484      -0.74091786 
H      -2.11132114       0.89330807      -0.82146570      -0.20978119       0.10799884       0.02529431      -1.12232577       0.18877531       0.61765027 
H      -0.75562148       1.50808833      -0.31073927      -0.10844934       0.13449463      -0.17999163      -0.39874875      -0.08617884       0.05554271 
6
Properties=species:S:1:pos:R:3:momenta:R:3:forces:R:3 pbc="F F F" energy=-4153.098223694098
O       1.01803353      -0.94947520      -1.22934611      -0.55692348      -0.13080820       1.10459372       1.00588648      -2.06965276       0.56232805 
H       0.79033245      -1.81527726      -0.78531369       0.13734368      -0.00916213      -0.10516797       0.15348067       1.72628656      -0.76629836 
H       0.26261585      -0.38970255      -1.17725246       0.02725904      -0.18703741      -0.10134873      -1.18992773       0.05457982       0.19442336 
O      -1.25291827       0.99710085      -1.08131217       0.41460611       0.49421911      -0.50068564      -0.50142822       1.34935988      -0.30065663 
H      -1.67101650       1.86397352      -1.28490214       0.05061580      -0.04089838      -0.27118479      -0.33247791      -0.96948935       0.24218460 
H      -0.35577868       1.29922088      -1.21173164      -0.07290116      -0.12631299      -0.12620659       0.86446671      -0.09108416       0.06801899 
6
Properties=species:S:1:pos:R:3:momenta:R:3:forces:R:3 pbc="F F F" energy=-4153.201985661917
O       0.88839035      -0.96708198      -1.00461707       0.21408217       0.50004937       0.31741802      -1.72622635       0.66305701      -0.48110218 
H       1.48010232      -1.62190280      -0.69099563      -0.05640038      -0.17273213       0.13007564       0.89674829      -1.04161174       0.50499373 
H       0.00375395      -1.39448119      -1.01821480      -0.12081670      -0.04092803       0.11469691       0.84237904       0.50936900      -0.01844849 
O      -1.17110062       1.07613235      -1.30520832      -0.35422667      -0.19409614      -0.57064119       1.30432299      -3.11893742       1.73983788 
H      -1.46481283       1.83671627      -1.70263006       0.15897754       0.14485875       0.03295090      -0.78253863       2.93938540      -1.43243016 
H      -0.23380247       1.16294771      -1.06057922       0.15838403      -0.23715183      -0.02450028      -0.53468534       0.04873776      -0.31285079 
6
Properties=species:S:1:pos:R:3:momenta:R:3:forces:R:3 pbc="F F F" energy=-4153.284309188019
O       0.90537896      -1.04710281      -0.87545587      -0.29830762      -0.46062056       0.17378763       0.08748847      -0.71447493       0.26457042 
H       1.44681013      -1.81045512      -0.59418509       0.29192602       0.03623714       0.05794681      -0.35847808       0.57639424      -0.24212387 
H      -0.00227308      -1.31317200      -0.65880611      -0.05079370      -0.08243462       0.13105379       0.25413358       0.23259643      -0.06478567 
O      -1.20266641       1.16578547      -1.45098186       0.33765655       0.31500160      -0.50706697      -0.34633385       1.01165101       0.69117918 
H      -1.00508699       2.02213966      -1.00125746      -0.12577463      -0.03968484       0.25682036      -0.05373315      -1.13726739      -0.64915786 
H      -0.42283972       0.93188358      -1.95449964      -0.15470661       0.23150128      -0.11254162       0.41692302       0.03110064       0.00031780 
6
Properties=species:S:1:pos:R:3:momenta:R:3:forces:R:3 pbc="F F F" energy=-4153.21631085086
O       0.87622386      -1.18502885      -0.87140983      -0.31829890      -0.32300992       0.15351511       0.70123248       0.88871403      -0.65724291 
H       1.63962565      -1.13245561      -0.27809306       0.08704867       0.16854809       0.09454394      -0.60033741      -0.32546105       0.01109817 
H       0.19345806      -1.73865768      -0.51811193       0.03177195      -0.03906726      -0.05553985      -0.16027936      -0.55449759       0.64579682 
O      -1.18257345       1.36027891      -1.48649776       0.67817662       0.71073722       0.36920256       0.22818260      -0.09896489      -0.57904371 
H      -1.06602712       0.79407763      -0.71185156      -0.24012120      -0.20963647      -0.38055407       0.30102145      -0.00562534      -0.47687753 
H      -0.60661180       1.00959277      -2.20120132      -0.23857714      -0.30757166      -0.18116769      -0.46981976       0.09583483       1.05626917 
6
Properties=species:S:1:pos:R:3:momenta:R:3:forces:R:3 pbc="F F F" energy=-4153.237599185782
O       0.79353534      -1.31975720      -0.89730887       0.04870657      -0.73023096      -0.15301178       0.23106538       0.09696435       0.58919184 
H       1.11168846      -0.52925847      -0.41564562      -0.31270436       0.01485284      -0.02851315      -0.35656609      -0.69376903      -0.27979213 
H       0.77999096      -2.04588221      -0.24624481       0.13592235       0.10816783       0.09918247       0.06947070       0.61096473      -0.35492681 
O      -1.04717676       1.45780408      -1.42756993       0.02326133       0.59501974      -0.03595428      -0.82316887       0.13570474       0.57319001 
H      -1.91871903       1.02766959      -1.37334245      -0.11461960      -0.05870342      -0.10244915       0.53232750       0.21845343       0.01304543 
H      -0.64910077       1.07051791      -2.19825866       0.21943371       0.07089397       0.22074589       0.34687137      -0.36831822      -0.54070834 
6
Properties=species:S:1:pos:R:3:momenta:R:3:forces:R:3 pbc="F F F" energy=-4153.150697706981
O       0.69566625      -1.36424353      -0.96285848      -0.79289852       0.02211224      -0.42339748      -1.08441172       0.86083231      -1.62883084 
H      -0.20795315      -1.43344377      -0.62746305       0.10223903      -0.30411784      -0.07597637       0.61906215      -0.13389512       0.36733446 
H       1.33447817      -1.71565453      -0.37725669      -0.00324214       0.10859272      -0.14308073       0.48688414      -0.64503560       1.22784380 
O      -0.95852360       1.51924389      -1.33951084       0.39748658      -0.08366978       0.65469419       2.28708284       0.42538097       0.41891710 
H      -1.60328518       1.10228920      -1.88217363       0.21916619       0.19627422      -0.00247564      -0.55255741      -0.61467742      -0.89834152 
H      -0.05310478       1.30076985      -1.70386920       0.07724887       0.06080843      -0.00976396      -1.75606000       0.10739487       0.51307699 
6
Properties=species:S:1:pos:R:3:momenta:R:3:forces:R:3 pbc="F F F" energy=-4152.999462571155
O       0.45975710      -1.43951074      -1.17558871      -0.13357742       0.06166520      -0.76875571       0.27425073       1.24647044      -4.34589665 
H       0.50252648      -1.64432289      -0.30177064       0.23846469       0.38290186      -0.08335711       0.20972803      -0.82351099       4.04594091 
H       1.14065784      -0.76385130      -1.33785240      -0.16277169       0.07129752      -0.13927476      -0.43172399      -0.53879403       0.26423434 
O      -0.77704181       1.53136518      -1.10537794       0.21346799      -0.51596686       1.03105476      -1.52511793       0.15228870       0.04705892 
H      -1.38579044       1.23453274      -1.80615545      -0.13431836      -0.07441187      -0.08986943       0.38049234       0.09384310       0.49945640 
H       0.07661344       1.42985576      -1.48468782      -0.02126521       0.07451415       0.05020225       1.09237082      -0.13029723      -0.51079393 
6
Properties=species:S:1:pos:R:3:momenta:R:3:forces:R:3 pbc="F F F" energy=-4153.114640848412
O       0.51458870      -1.33052914      -1.46516924       0.22127642       0.17422478      -0.87281057      -0.85060906      -0.68510993       1.72444933 
H       0.37014967      -1.21147851      -0.48651069      -0.15759331       0.02008155       0.06776463       0.27739397      -0.12586207      -1.55043454 
H       1.08405043      -0.61186752      -1.69500995       0.22954420       0.04217693       0.05760306       0.60120754       0.74306092      -0.16565508 
O      -0.79126208       1.41325986      -0.82821343      -0.26557716      -0.50403606       0.65849012       0.68676483       0.47712308      -0.79950027 
H      -1.40669776       0.65979090      -0.83280561       0.25611215       0.13292008       0.16448173       0.58326330       0.40333543      -0.74945358 
H      -0.35807896       1.56458132      -1.71907267      -0.28376231       0.13463272      -0.07552898      -1.29802057      -0.81254744       1.54059414 
6
Properties=species:S:1:pos:R:3:momenta:R:3:forces:R:3 pbc="F F F" energy=-4153.203957633537
O       0.66565578      -1.13588852      -1.58825457       0.47097398       1.18335967      -0.08918206      -0.00327427      -0.88864716      -0.79774221 
H       0.45480089      -0.59647938      -0.84555480       0.18023440       0.10333931      -0.27448263      -0.19463971       0.81782033       0.94865664 
H       1.56829254      -0.90219468      -1.80075720      -0.13941986      -0.10944155      -0.20782994       0.24443215       0.08079625      -0.12315618 
O      -0.90660575       1.19602426      -0.74152047      -0.39502500      -0.87476931       0.25153650       2.75434145      -1.16344736      -0.46102974 
H      -1.38330692       0.44658025      -1.05067924      -0.12446175      -0.01712221      -0.14877590      -0.71750036      -0.84344839      -0.52897494 
H      -1.51736594       1.81174803      -0.45878706       0.00769824      -0.28536590       0.46873402      -2.08335926       1.99692633       0.96224643 
6
Properties=species:S:1:pos:R:3:momenta:R:3:forces:R:3 pbc="F F F" energy=-4153.2500317092745
O       0.67793810      -0.90062060      -1.64561787      -0.02153732       0.51842359      -0.33640822       1.84507302      -1.88364989      -1.06912824 
H       0.37903501      -0.03618452      -1.41095472      -0.14258648       0.22763494       0.00540492       0.13944067       1.21485643       0.41758548 
H       1.61662960      -0.89673176      -1.97857379       0.23804860      -0.05892010      -0.03853869      -1.70916796       0.41346957       0.64506343 
O      -0.92329096       0.98086285      -0.66729672      -0.05226117      -0.64317355      -0.04544416      -0.82426011      -0.07184845       0.10117786 
H      -1.57064866       0.56813882      -1.27926467      -0.06182226       0.12872925       0.22952589       0.39471493       0.32248931       0.79304602 
H      -1.23271260       0.80530066       0.24540534       0.04015863      -0.17269413       0.18546026       0.15419944       0.00468304      -0.88774454 
6
Properties=species:S:1:pos:R:3:momenta:R:3:forces:R:3 pbc="F F F" energy=-4153.290086978865
O       0.75986525      -0.91132492      -1.81746999       0.82700813      -0.50855294      -0.53828813      -3.00949286      -0.54087188      -0.13118372 
H       0.08787070      -0.19236474      -1.91899776      -0.03172730       0.07340580      -0.15093663       0.98659640      -0.67660511       0.20269117 
H       1.59758408      -0.52812067      -1.79358942      -0.43903431       0.01034626      -0.13454991       2.03409498       1.22839335      -0.02674169 
O      -1.00436883       0.97424846      -0.52958500      -0.43286313       0.10096554       0.56363059       1.08035125      -0.48464320       0.21023359 
H      -1.91806475       1.07428867      -0.28389115      -0.00150860       0.25323456       0.23400295      -0.50839885      -0.05570992       0.28667674 
H      -0.58856643       0.36160305       0.11496771       0.07812522       0.07060077       0.02614113      -0.58315092       0.52943676      -0.54167610 
6
Properties=species:S:1:pos:R:3:momenta:R:3:forces:R:3 pbc="F F F" energy=-4153.1818263071555
O       0.76142848      -0.96674670      -1.97547047      -0.79231528      -0.20701426      -0.01504683      -0.29563210       1.61284306       0.41404044 
H       0.13771298      -0.52494006      -1.32932558       0.36673558      -0.19386582      -0.06036249       0.92801114      -0.49353181      -1.20870030 
H       1.19724045      -0.20003414      -2.43062712      -0.06120108       0.40549708      -0.35256998      -0.67930005      -1.05441148       0.70629144 
O      -0.97373381       0.97510740      -0.37878938       0.52184526       0.14269954       0.45773739      -0.95790278       1.97511539      -3.20227750 
H      -1.70611408       1.64695421      -0.48751278       0.19840112      -0.16139455      -0.08311016       1.29993631      -1.35795808       0.48475067 
H      -0.96106714       0.65944883       0.48031070      -0.23346560       0.01407802       0.05335208      -0.29511253      -0.68205708       2.80589526 
6
Properties=species:S:1:pos:R:3:momenta:R:3:forces:R:3 pbc="F F F" energy=-4152.8742518404515
O       0.69165959      -0.94352062      -2.06595395      -0.07378529       0.41210472      -0.34017711      -1.27422677      -2.65840714      -4.73528513 
H       0.60387958      -0.20679309      -1.55506329      -0.19039049       0.10804698      -0.26221253      -0.42306861       3.29112165       2.66516258 
H       0.09416929      -0.72552605      -2.87300703      -0.04817528      -0.11724793       0.32567944       1.67000982      -0.71868947       2.12634516 
O      -0.85999740       0.98497348      -0.18526511       0.54534617      -0.40360253       0.32005844      -1.21753069      -3.62576323       2.91886440 
H      -1.01820477       1.55299337      -0.87068330      -0.12669337       0.12605648       0.08054263      -0.76146181       2.48325550      -2.80287411 
H      -1.70992534       0.43551524      -0.10386708      -0.10630174      -0.12535772      -0.12389087       2.00627807       1.22848270      -0.17221289 
6
Properties=species:S:1:pos:R:3:momenta:R:3:forces:R:3 pbc="F F F" energy=-4152.988071382508
O       0.74833720      -0.69767118      -2.16107531       0.22492022       0.50290125      -0.16295055       4.15784217       2.00474345       1.60523267 
H       0.73297604      -0.04956374      -1.40874436       0.32817710       0.34205042       0.16404957       0.15669637      -0.78883479      -1.01749150 
H      -0.11512500      -0.91665675      -2.24312989      -0.08223406      -0.05919317      -0.05773041      -4.25403993      -1.21309940      -0.65117180 
O      -0.90812992       0.79505331      -0.21234686      -0.85510506      -0.90660853      -0.32645686      -0.55958065       1.59982611       2.69222524 
H      -1.35118112       1.07464477       0.67126489       0.11770495      -0.16941839       0.33829803       1.25663361      -0.65799051      -2.30210816 
H      -1.43237924       0.06005435      -0.48240071       0.26653685       0.29026840       0.04479022      -0.75755157      -0.94464486      -0.32668645 
6
Properties=species:S:1:pos:R:3:momenta:R:3:forces:R:3 pbc="F F F" energy=-4153.078978994186
O       0.82562012      -0.40821417      -2.24499806       0.02125998       1.17876242       0.04469801      -0.88425299       0.40899389      -0.02479774 
H       0.62730073       0.19376402      -1.45873919      -0.03172727      -0.32138205      -0.10806325      -0.56532739      -1.44073962      -1.96326448 
H       0.02325049      -0.58654649      -2.83100722      -0.00572407       0.05057326      -0.12629575       1.43964473       0.89562035       1.86485781 
O      -0.99754557       0.47802527      -0.11978119       0.22183892      -0.85782784       0.43344704      -0.29826747      -1.06570328      -1.71761981 
H      -0.82184739       1.01088306       0.61676346       0.07724215      -0.13231595      -0.35928788       0.25874164       1.19706207       1.78083234 
H      -1.80184205      -0.01201389       0.07279239      -0.28288971       0.08219017       0.11550183       0.04946147       0.00476660       0.05999188 
6
Properties=species:S:1:pos:R:3:momenta:R:3:forces:R:3 pbc="F F F" energy=-4153.30130245309
O       0.87597515      -0.14310120      -2.19947261       0.35518664       0.90336647       0.83703313       0.87830669       0.66037402       1.47824020 
H       0.13855750      -0.50409828      -1.71573622      -0.02294772       0.09920494      -0.44859010      -0.54337258      -0.40807946       0.02437645 
H       0.73435495      -0.30680824      -3.10684311       0.01641285      -0.20498287       0.02761137      -0.40523989      -0.34560055      -1.50211175 
O      -1.09644950       0.20787843      -0.09457414      -0.83785859      -0.84129175      -0.22558676       0.87018429      -0.68385156      -0.72653771 
H      -0.36431115       0.79570626      -0.32301089       0.35049938       0.09147710      -0.19079094      -0.22872480       0.13579299       0.19318453 
H      -1.71117028       0.70118473       0.42273149       0.13870743      -0.04777390       0.00032331      -0.57115371       0.64136457       0.53284827 
6
Properties=species:S:1:pos:R:3:momenta:R:3:forces:R:3 pbc="F F F" energy=-4153.231391902446
O       0.84622550       0.03395772      -2.01944885       0.27373434       0.49744515       0.65198695       0.80438510      -0.22863821      -0.83068072 
H       0.21656890      -0.44497968      -2.55667170      -0.10178067      -0.12499564      -0.26064029      -0.91159544      -0.12624341      -0.01494619 
H       1.61603667      -0.08450742      -2.59823946       0.23399795       0.21096671       0.01316707       0.27625962       0.30323673       0.57570222 
O      -1.17190485       0.06927809      -0.24122959      -0.40378075      -0.62272653      -0.57563334       1.02910922      -0.68547788      -0.66458184 
H      -0.24147426      -0.08912214      -0.58045056      -0.16062474      -0.04688836       0.01709866      -1.47937770       0.63907605       0.88614167 
H      -1.12388389       0.69417818       0.48288057       0.15845386       0.08619868       0.15402095       0.28121920       0.09804672       0.04836486 
6
Properties=species:S:1:pos:R:3:momenta:R:3:forces:R:3 pbc="F F F" energy=-4153.185838758871
O       0.97396088       0.01467625      -2.09397029       0.61754277      -0.01145083      -0.10463032      -0.72036083      -0.65529522       0.42108906 
H       0.94261100      -0.72118346      -2.72993117       0.03988639       0.01910996       0.21971423       0.50259949       0.85084389       0.12818980 
H       1.61470343       0.69179108      -2.31142942      -0.23845299       0.02633322       0.02216948       0.17852721      -0.26076266      -0.53249282 
O      -1.33382501       0.07328866      -0.17332889      -0.32119438       0.10169189       0.04408424      -1.49678323       1.06428414       3.90253675 
H      -0.65809848      -0.05344058      -0.77844882      -0.19155924      -0.12108512       0.02458420       2.42318955      -0.24208776      -1.95184272 
H      -0.88938689       0.40078196       0.67241272       0.09377745      -0.01459913      -0.20592183      -0.88717219      -0.75698240      -1.96748007 
6
Properties=species:S:1:pos:R:3:momenta:R:3:forces:R:3 pbc="F F F" energy=-4153.26805196215
O       1.13415028       0.00944146      -2.08359812       0.06834460       0.39272249      -0.22231364       0.42061408       1.02769045       1.59003552 
H       1.36688464      -0.83387419      -2.41346020       0.16566052      -0.06991719       0.15373885       0.23917558      -1.32172811      -0.72164247 
H       0.42927352       0.35506975      -2.60231251      -0.27199450      -0.33011560       0.09476092      -0.78499357       0.29431141      -0.88046768 
O      -1.42889546       0.11247500      -0.19074424       0.03652219       0.02410020       0.03889402      -0.91450681      -0.42756470      -1.51158260 
H      -0.64057047      -0.11212255      -0.69297456       0.22114312      -0.15294523      -0.01810751       0.35686870       0.08038355       0.32305812 
H      -1.17932840       0.36999624       0.67314019      -0.21967594       0.13615533      -0.04697263       0.68284203       0.34690741       1.20059910 
6
Properties=species:S:1:pos:R:3:momenta:R:3:forces:R:3 pbc="F F F" energy=-4153.304927295728
O       1.04172987      -0.02203505      -2.11144635      -0.11395075      -0.25785772      -0.09291110      -0.36659526       0.76608230       0.36707896 
H       1.79193805      -0.57694561      -2.32565400      -0.07212207      -0.01576850       0.17182286      -0.30080761      -0.44464197      -0.15928111 
H       0.19420870      -0.45488321      -2.28509795      -0.26585387       0.00529279       0.11280530       0.55620784      -0.29650548      -0.11809573 
O      -1.32399734       0.11605191      -0.19334784       0.60937558      -0.18169504       0.20770794       0.07482925       0.96027589       0.51318925 
H      -0.41246817       0.45962886      -0.28744354      -0.25343850       0.25064344      -0.21057375      -0.55981246      -0.20808549       0.05659055 
H      -1.79546575       0.79409242       0.34592062       0.09598961       0.19938502      -0.18885125       0.59617823      -0.77712525      -0.65948192 
6
Properties=species:S:1:pos:R:3:momenta:R:3:forces:R:3 pbc="F F F" energy=-4153.179232666632
O       0.98703734      -0.14605181      -2.05525106      -0.23057901      -0.05420809      -0.20673877      -0.13104882       0.75301257      -0.43386483 
H       1.27430028      -1.01313911      -1.78153390      -0.14811963      -0.05332032       0.16778918      -0.12439999      -0.49337710      -0.07850115 
H       0.24371743      -0.25014732      -2.67359049       0.23121195      -0.02108654      -0.07396417       0.42785594      -0.24692712       0.52629835 
O      -1.24969906       0.24353614      -0.21380620       0.31358406       0.17606403       0.27192236      -1.39171936      -2.05483266       0.67418716 
H      -0.35517626       0.45878509      -0.07605354      -0.04778237      -0.12050112       0.17655656       1.67916354       0.64421368      -0.10219649 
H      -1.69581147       0.97135786      -0.58831442      -0.11831501       0.07305205      -0.33556515      -0.45985130       1.39791064      -0.58592305 
6
Properties=species:S:1:pos:R:3:momenta:R:3:forces:R:3 pbc="F F F" energy=-4153.1902607608035
O       0.86462535      -0.20879264      -2.12011013      -0.68820802       0.10054015      -0.00957373      -0.67138273       0.06362970       2.80531916 
H       0.30348967      -0.89737897      -1.69936540       0.03633898      -0.19711555      -0.17159189       0.76477154       0.48761883      -0.73731512 
H       0.93352837      -0.36025905      -3.02921203       0.34158697      -0.05424046      -0.22135836       0.01265717      -0.68845390      -2.12365231 
O      -1.14634386       0.32799041      -0.11255797       0.37475165      -0.31989365       0.56954225       0.11294152      -0.08798529      -0.69204292 
H      -0.33414947       0.80615579       0.12628719      -0.24494727       0.15859444      -0.12476316      -0.35482927      -0.21068311      -0.35784328 
H      -1.13336873       0.27370260      -1.09477171       0.18047768       0.31211508      -0.04225510       0.13584177       0.43587377       1.10553447 
6
Properties=species:S:1:pos:R:3:momenta:R:3:forces:R:3 pbc="F F F" energy=-4153.275481260504
O       0.75829596      -0.25452663      -2.38819704       0.25841724      -0.77390411      -0.30826531       1.24809862       0.23694456       0.21178886 
H       0.26727878      -0.39871684      -1.58752861      -0.15850404       0.46229233      -0.16899140      -0.95452032      -0.39880661       0.54428002 
H       1.65299828      -0.23408663      -1.99488331      -0.27189844       0.04487366      -0.23260536      -0.32119939       0.03914752      -0.69381262 
O      -1.01344623       0.29772825       0.02664597       0.55297095       0.20741062       0.61736858      -0.28590753       0.15425693       0.26859306 
H      -1.75454507       0.66579855       0.53210021      -0.43414709      -0.11898512      -0.09110811       0.22623615      -0.30241747      -0.08333919 
H      -0.81792398       0.99543791      -0.60111664       0.05316139       0.17831261       0.18360160       0.08729247       0.27087508      -0.24751014 
6
Properties=species:S:1:pos:R:3:momenta:R:3:forces:R:3 pbc="F F F" energy=-4153.14053625861
O       0.87065027      -0.48236333      -2.49068000       0.15207970      -0.75094584       0.11017416      -1.62879875      -0.13065022       0.77958277 
H       0.64113400      -0.48955416      -1.52246416       0.00981590      -0.12059081       0.21281495       1.26763066       0.12199578      -1.45528878 
H       1.79762743      -0.40484600      -2.70335391       0.09272808      -0.12452006      -0.33221122       0.34143212       0.04783524       0.78701697 
O      -1.13492251       0.53698018       0.17570584      -0.35846501       0.55840220      -0.07590127       0.56018921      -0.41718857       0.52957322 
H      -1.44699671       0.39773811      -0.71774228       0.30980814       0.45590200       0.01413635      -0.40029645       0.43857709      -0.15632448 
H      -1.49917260       1.34391231       0.55286204      -0.20596682      -0.01824749       0.07098703      -0.14015680      -0.06056932      -0.48455970 
6
Properties=species:S:1:pos:R:3:momenta:R:3:forces:R:3 pbc="F F F" energy=-4153.139241556863
O       1.01820348      -0.61915774      -2.47718812       0.12601632       0.29138201       0.35328909       0.18544133       0.63517960      -2.48223276 
H       1.04919456      -0.85400503      -1.57545952       0.27634459      -0.14336687      -0.34443731       0.52799092      -0.58512343       1.47594933 
H       1.86692630      -0.77557472      -2.94180782      -0.06108844      -0.26015396       0.17754454      -0.75563640      -0.02287243       1.02264426 
O      -1.31827237       0.67653575       0.17898004      -0.62181086      -0.11243863      -0.06150933       0.21515164       0.41814143      -0.10736016 
H      -0.68680669       1.35176749      -0.11434206       0.08887714       0.19944440       0.13710057      -0.11943183      -0.30913080       0.07473271 
H      -2.16855669       1.08123714      -0.02520045       0.19166125       0.02513305      -0.26198755      -0.05351566      -0.13619437       0.01626663 
6
Properties=species:S:1:pos:R:3:momenta:R:3:forces:R:3 pbc="F F F" energy=-4153.164647845419
O       1.10461403      -0.61358343      -2.42965160      -0.23162368       0.06422045       0.02083045       0.08001811       0.39383287       0.10613289 
H       0.56870007      -1.37757989      -2.28623954      -0.30025794      -0.10759777      -0.07252126      -1.07638121      -0.72008145       0.86761570 
H       1.54858675      -0.95741310      -3.19364121       0.17556973       0.16229244      -0.22741820       0.94448606       0.33697175      -0.92264849 
O      -1.41054466       0.77254533       0.20928706       0.48201617       0.04085534      -0.12769283       0.01073692      -0.04634791       0.13786095 
H      -0.45722591       0.77823059       0.33141917      -0.14340806      -0.13916414       0.24623852       0.11872225       0.01246103       0.07377874 
H      -1.50626576       0.74784544      -0.74388289       0.01770378      -0.02060632       0.16056332      -0.07758213       0.02316371      -0.26273979 
6
Properties=species:S:1:pos:R:3:momenta:R:3:forces:R:3 pbc="F F F" energy=-4153.096710357844
O       0.89545261      -0.58928079      -2.45192872      -0.68442562      -0.12524393      -0.37735200       0.45415633      -0.27990479      -0.54897756 
H       0.12459673      -1.19158169      -2.61369272      -0.01729788       0.25744154       0.08112316       1.63145145       0.61385750      -0.36889612 
H       1.68363088      -0.72173655      -3.06396426      -0.09452358       0.15637832       0.11298303      -2.14500714      -0.28654146       0.98597850 
O      -1.21157500       0.75523363       0.20629513       0.68893529      -0.00159059       0.24255086      -0.73815516       0.31045205       0.21821413 
H      -0.88698895      -0.01426844       0.67883757      -0.15007041      -0.38696805      -0.13338765       0.40157741       0.04158937      -0.31417429 
H      -0.60567965       1.00770937      -0.49245404       0.25738220       0.09998271       0.07408260       0.39597712      -0.39945266       0.02785534 
6
Properties=species:S:1:pos:R:3:momenta:R:3:forces:R:3 pbc="F F F" energy=-4153.184500298222
O       0.70159453      -0.59266668      -2.39613414      -0.59918452      -0.10684520       0.63160806       0.57831566       0.47177492       2.19692836 
H      -0.13771757      -0.37277815      -2.74394603       0.02117481       0.18407261      -0.25801818      -1.11871983       0.20792489      -0.92112782 
H       1.22675495      -1.03009458      -3.03298944      -0.32586684      -0.21679105      -0.08496138       0.52028297      -0.64399876      -1.22510929 
O      -0.96400413       0.74717946       0.18729249       0.80684457       0.27974176      -0.34272689       0.42963863       0.71945257       0.64019280 
H      -1.56307828       0.22843362      -0.33377432       0.12753029       0.11736669      -0.10984933      -0.09664490      -0.55628825      -0.41059603 
H      -0.06293082       0.43613877       0.03547384      -0.03049831      -0.25754480       0.16394772      -0.31287253      -0.19886537      -0.28028802 
6
Properties=species:S:1:pos:R:3:momenta:R:3:forces:R:3 pbc="F F F" energy=-4153.212759811651
O       0.51081356      -0.46486666      -2.41119179      -0.30853870       0.91059953      -0.51669603       2.23365496       0.72995494       0.08192305 
H       1.41151482      -0.00624501      -2.31336187       0.14513071      -0.12966671       0.31037730      -2.01281794      -0.95174515      -0.23937007 
H       0.74452249      -1.28350603      -2.88003640      -0.18750915      -0.03529219       0.09882083      -0.20545087       0.28259774       0.17839428 
O      -0.88045280       0.60143178       0.17435390       0.16964707      -0.86035666       0.02653042       0.41165820      -0.05580666       1.67584464 
H      -0.97459954       0.64823022      -0.75706131       0.20037657       0.14051747      -0.03610063      -0.01674128      -0.11308361      -1.48870497 
H      -0.01645799       0.18808611       0.31958063      -0.01910651      -0.02580145       0.11706812      -0.41030308       0.10808273      -0.20808693 
6
Properties=species:S:1:pos:R:3:momenta:R:3:forces:R:3 pbc="F F F" energy=-4153.235233589082
O       0.38124768      -0.26035646      -2.53730570      -0.32460371       0.37154396       0.14075968      -0.58309617       0.94716006      -0.29043310 
H       0.89090804      -0.95519643      -2.13584473      -0.20719441      -0.01373575      -0.43233251      -0.02232070      -0.67350132       0.21911923 
H      -0.55439722      -0.51379094      -2.57012756      -0.00336298       0.17372878       0.03555177       0.51987339      -0.31495574       0.06795180 
O      -0.67642621       0.41608131       0.22806523       0.32817945      -0.67298315       0.22767324      -1.37927005       0.27813900      -0.78940126 
H      -0.31261037       0.51340393      -0.66973730       0.15041370      -0.05096761      -0.15828206       0.55208455      -0.14413239       0.83030591 
H      -0.04076281       0.19804503       0.89400601       0.05656795       0.19241379       0.18662988       0.91272897      -0.09270960      -0.03754258 
6
Properties=species:S:1:pos:R:3:momenta:R:3:forces:R:3 pbc="F F F" energy=-4153.208907483623
O       0.20627897      -0.21265731      -2.58617097      -0.53973906       0.09064377      -0.29530136      -0.00677602       0.41255360      -0.31533288 
H      -0.16777663      -0.25793969      -3.49387686      -0.26368229       0.23931292      -0.27611750       0.36785158       0.47557501       1.06976253 
H       0.21217847       0.71621514      -2.26479460       0.34685720       0.07863921      -0.02476736      -0.35251113      -0.90463439      -0.73839045 
O      -0.51501740       0.25583357       0.31022003       0.26173400      -0.14592298       0.40526127       0.42830114      -0.65665999      -0.72099480 
H       0.18288713      -0.27407359      -0.12874962      -0.02671321      -0.17461771       0.28946490      -0.71175828       0.27818658       0.21986707 
H      -0.02892840       0.84463364       0.87734538       0.22154337      -0.08805521      -0.09853996       0.27489271       0.39497919       0.48508854 
6
Properties=species:S:1:pos:R:3:momenta:R:3:forces:R:3 pbc="F F F" energy=-4153.227066211432
O       0.29762440      -0.16286667      -2.68061138       0.06195007       0.51642633       0.11539461      -0.08731986      -0.49924294      -0.47062917 
H      -0.43344885       0.42658458      -2.86744855       0.22686934      -0.15108106       0.01619118      -0.10436660       0.23080590      -0.04548898 
H       0.66543387       0.14597404      -1.85862989       0.04970755      -0.18748277       0.11552597       0.17000155       0.34145961       0.51031328 
O      -0.54443031       0.26286991       0.36660060      -0.07867055       0.05233133      -0.37043113      -0.18636735       1.17831043       0.16146769 
H      -1.12514780      -0.07041172      -0.32023383      -0.03921068       0.26217677       0.02372754       0.27144315      -0.60701659       0.07522790 
H       0.10852905      -0.37527058       0.64032326      -0.22064574      -0.49237060       0.09959182      -0.06339087      -0.64431642      -0.23089073 
6
Properties=species:S:1:pos:R:3:momenta:R:3:forces:R:3 pbc="F F F" energy=-4153.251059911088
O       0.35717420      -0.14724452      -2.65873321       0.49647483      -0.26754207      -0.05015146       0.30276781      -0.96443568      -0.41896520 
H       0.36715618       0.61220755      -3.23528476       0.23010334       0.32055699      -0.01331024      -0.13428732       0.47230792       0.27313213 
H       0.13170344       0.07478781      -1.75613168      -0.21984143      -0.01700467      -0.01351957      -0.25117011       0.39073590       0.18936139 
O      -0.57899919       0.14377563       0.29455709      -0.85517645       0.23938037      -0.39318340      -0.36856077       0.80490152       0.61298668 
H      -0.34275378       1.07156562       0.48535710       0.30160088      -0.41197813       0.36302634       0.01271013      -0.53834925      -0.13808851 
H      -1.33723742       0.01062744       0.89629575       0.04683883       0.13658750       0.10713832       0.43854025      -0.16516041      -0.51842650 
6
Properties=species:S:1:pos:R:3:momenta:R:3:forces:R:3 pbc="F F F" energy=-4153.2034179426355
O       0.45361924      -0.30149150      -2.68751836       0.24509670      -0.64788727       0.19982657      -1.61975898      -0.71916900       1.00280311 
H       0.91156104       0.48254872      -2.41670214      -0.27106794      -0.13463784      -0.01372943       0.53048910       0.76858496       0.12900273 
H      -0.28787091      -0.32669863      -2.01969248       0.09710745       0.08290125       0.05385592       1.05104608       0.02441839      -1.05079880 
O      -0.68995596       0.40331934       0.29636417      -0.21762347       0.29467045      -0.07606130       1.36335158       1.62877003      -1.90005395 
H      -0.10218445      -0.28914543       0.51282452       0.22313927      -0.00749345      -0.07684031       1.02464242      -1.19630453       0.45728752 
H      -1.47230669       0.23121146       0.74200319      -0.07665200       0.41244686      -0.08705145      -2.34977020      -0.50629985       1.36175939 
6
Properties=species:S:1:pos:R:3:momenta:R:3:forces:R:3 pbc="F F F" energy=-4153.2356197445
O       0.43473162      -0.57715545      -2.65684461      -0.64583661      -0.34431881       0.16768380       0.48735571       0.41089567      -1.09074805 
H       0.57506643       0.31500390      -3.02070741       0.06470714      -0.18555228      -0.40982834      -0.06535751      -0.57301437       0.22820242 
H       0.01117064      -0.41858963      -1.82488009       0.23528453      -0.10331602       0.14367340      -0.45275309       0.21814997       0.98382634 
O      -0.66066427       0.59870434       0.27668777       0.17878982       0.25898015       0.28402185       0.03786180      -0.03639548      -0.20608757 
H      -0.38410681       0.15652588       1.10672465       0.14932375       0.16613193      -0.02808676      -0.76881954       0.95648480      -0.54868846 
H      -1.31806504       1.31916559       0.38274560       0.01773137       0.20807503      -0.15746395       0.76171263      -0.97612059       0.63349532 
6
Properties=species:S:1:pos:R:3:momenta:R:3:forces:R:3 pbc="F F F" energy=-4153.180159902801
O       0.24878986      -0.71432552      -2.59163382      -0.35365153      -0.56238546      -0.04448789      -0.23599195      -0.60347035      -0.38717685 
H       0.41019774      -0.21930883      -3.41417612      -0.04621593       0.04818208       0.12294698       0.10196279       0.18846567       1.18531751 
H       0.42742123      -0.24230207      -1.76526713      -0.10801876      -0.05250331       0.07488940       0.06864358       0.46504837      -0.66704588 
O      -0.48714743       0.74817565       0.25160965       0.58780732       0.84713484      -0.29701200       1.50887889      -0.32890237      -1.99904236 
H      -0.36262416       0.83732102       1.16773471      -0.20399978      -0.02793914      -0.00037123      -0.15365456       0.19298381       1.78773009 
H      -1.39372098       0.80114999       0.01860454       0.12407869      -0.25248902       0.14403474      -1.28983875       0.08587486       0.08021749 
6
Properties=species:S:1:pos:R:3:momenta:R:3:forces:R:3 pbc="F F F" energy=-4153.220270850044
O       0.01276075      -0.87856447      -2.53569912      -0.81423222      -0.81890026      -0.12849445       0.79710497      -1.92462376       1.13092722 
H      -0.33014430      -0.09937817      -2.88704485      -0.26079956       0.03949219       0.13320189      -0.92650016       2.07906182      -1.17987105 
H       0.16671571      -0.62993127      -1.61748500      -0.07598580       0.20907179      -0.01574587       0.16904509      -0.05437398       0.11770760 
O      -0.23568997       0.93955872       0.14118760       1.10425062       0.34070666      -0.18530655      -1.31177744      -0.98050107       1.38373465 
H       0.10736605       0.99897665       1.06235140       0.11655485       0.09764980       0.11347773      -0.06231001       0.07427511      -0.95356380 
H      -1.10754265       0.47636083       0.31389907      -0.06978789       0.13197982       0.08286725       1.33443754       0.80616188      -0.49893462 
6
Properties=species:S:1:pos:R:3:momenta:R:3:forces:R:3 pbc="F F F" energy=-4153.250635861882
O      -0.29773785      -0.94048248      -2.48342253      -1.23502220      -0.16925307       0.64356196      -1.60733935       1.42686708      -1.15151117 
H      -0.94946549      -0.45112857      -3.07776991      -0.14577086       0.03327489      -0.07395225       1.28981734      -1.21780372       0.89333105 
H      -0.24710544      -0.29677682      -1.76293419      -0.04852204      -0.19900840       0.15239094       0.40832413      -0.16908782       0.35218010 
O       0.07931924       0.92776179       0.13255059       1.07718814       0.44895454      -0.28348363       0.08109544      -0.25992430      -0.34862108 
H       0.74892458       1.44180351       0.59746144       0.25737946      -0.17786275      -0.33525945      -0.27226924       0.02249993       0.00852976 
H      -0.78755141       1.22213515       0.42231488       0.09474750       0.06389480      -0.10325756       0.10037169       0.19744882       0.24609134 
6
Properties=species:S:1:pos:R:3:momenta:R:3:forces:R:3 pbc="F F F" energy=-4153.199794889854
O      -0.51975547      -0.92732363      -2.31394833      -0.43693635       0.11797626      -0.08479138      -0.75801919      -2.62300267       1.01786483 
H      -0.31918517      -0.22547437      -2.87037568       0.06308574      -0.09528882       0.09646385       0.59559958       2.12564589      -1.22634293 
H      -0.45843057      -0.63770435      -1.40548725       0.00072073      -0.05079039       0.06575625       0.20390737       0.54160773       0.21548146 
O       0.22556725       0.91676703      -0.02459795       0.09351955      -0.33742790      -0.10459177      -1.93363055      -1.58643971      -0.44179315 
H       1.12392645       1.15586677      -0.02282747       0.17090229       0.17734602       0.03357684       1.45370956       1.03038554       0.26395482 
H      -0.37889129       1.58899678       0.28212947       0.10870805       0.18818483      -0.00641379       0.43843323       0.51180322       0.17083496 
6
Properties=species:S:1:pos:R:3:momenta:R:3:forces:R:3 pbc="F F F" energy=-4153.286209108923
O      -0.61560889      -0.91579453      -2.31376939      -0.12460276      -0.51513297       0.20441100      -0.37296346       0.55258771      -0.86265925 
H      -0.84375901      -0.04579961      -2.72242584      -0.11016329       0.23693263       0.11597043       0.46090590      -1.05877482       0.92953076 
H      -0.25035422      -0.75298920      -1.43745324      -0.11860966       0.16907655      -0.06702053      -0.11736989       0.54748812      -0.06712855 
O       0.31575725       0.89208397      -0.02698781       0.24007160       0.14321121      -0.32071138       0.50627844       0.96439601       0.18245071 
H       1.25694061       1.15041439      -0.03560499      -0.03666003       0.13149103       0.03330073      -0.44908284      -0.38987664      -0.04927866 
H      -0.10551815       1.73883917       0.21401473       0.14996414      -0.16557846       0.03404976      -0.02776814      -0.61582038      -0.13291502 
6
Properties=species:S:1:pos:R:3:momenta:R:3:forces:R:3 pbc="F F F" energy=-4153.27407603087
O      -0.59839678      -0.84763059      -2.25449488       0.29583755       0.73846143       0.22132711       0.08824883      -1.28045664      -0.99105701 
H      -1.38485098      -0.34004821      -2.19322014      -0.05796296      -0.13885087       0.15846921      -1.27361314       0.56462524      -0.09131736 
H      -0.02484203      -0.37482770      -1.68278935      -0.04962685       0.04588377      -0.09386729       1.13843241       0.64405228       1.01821418 
O       0.34355944       0.83446814      -0.12407226       0.12785819      -0.26817910      -0.45133186       0.03769250       0.00581414       0.00256353 
H       1.10039132       1.22170028       0.31092595       0.04496000      -0.28956029       0.05130496       0.68635804      -0.07232746       0.06165341 
H      -0.34785710       1.41622048       0.18373454      -0.36106593      -0.08775494       0.11409788      -0.67711864       0.13829246      -0.00005675 
6
Properties=species:S:1:pos:R:3:momenta:R:3:forces:R:3 pbc="F F F" energy=-4153.130398593671
O      -0.65304729      -0.66622434      -2.26547897      -0.67845452       0.65730471       0.28745923       0.12081782      -0.24161801      -0.01903401 
H      -1.55537894      -0.41762414      -2.49252021      -0.04967175      -0.07884824      -0.38928925       0.24085245       0.26365532       0.02674230 
H      -0.17175080       0.11591672      -1.95251297       0.16760064       0.14110385      -0.13662033      -0.44103909      -0.05174928      -0.16399761 
O       0.42992995       0.75653529      -0.04347661       0.43434224      -0.28032599       0.42364039       0.09747062       1.21384893      -0.14611123 
H       1.08234758       0.04194252      -0.08924963       0.05409388      -0.37992938      -0.05995646      -1.18968892      -0.29056173       0.22851734 
H      -0.51583716       0.54047743       0.04805749       0.07208951      -0.05930495      -0.12523359       1.17158713      -0.89357522       0.07388321 
6
Properties=species:S:1:pos:R:3:momenta:R:3:forces:R:3 pbc="F F F" energy=-4153.229402151287
O      -0.78811849      -0.51222987      -2.27495125      -0.23755230      -0.04259195      -0.04503896      -0.14275805       0.05928365       1.14425535 
H      -1.04157494      -0.66416391      -3.18555921       0.17277477       0.14129889      -0.02242691       0.75683168       0.11574348      -0.19120548 
H       0.15240528      -0.32138713      -2.10008363      -0.13716601      -0.08987514      -0.14188644      -0.59895639      -0.13030288      -0.89951839 
O       0.53194581       0.65535278      -0.00632785       0.19213984      -0.26159130       0.15375521      -0.39896055       0.55802366      -0.66549525 
H       0.64932049      -0.07743782       0.56797382      -0.19096134       0.24893546       0.19174026       0.80296804      -1.07223442       1.10340987 
H      -0.39611505       0.50546887      -0.20783795       0.20076503       0.00382405      -0.13614316      -0.41912473       0.46948651      -0.49144610 
6
Properties=species:S:1:pos:R:3:momenta:R:3:forces:R:3 pbc="F F F" energy=-4153.203516608726
O      -0.74666302      -0.46446465      -2.43556577       0.02319208       0.66680511      -0.35279626      -0.42805673       0.19857614      -0.00997303 
H      -0.59540312       0.07080367      -3.21544987       0.32785125       0.09580745      -0.00795665      -0.26766880       0.40901028      -0.20978340 
H       0.06161940      -0.96061654      -2.41084627       0.05621023      -0.28517577      -0.35235676       0.69839627      -0.65108100       0.30642808 
O       0.48174901       0.53182636       0.17429486      -0.40174214      -0.42604304       0.81601442       1.65168582       1.48266590       1.65480724 
H       0.27955791       1.36140333       0.68864277       0.13355022       0.26476737      -0.09217870      -0.27994280      -1.65359102      -1.21925208 
H      -0.24299576       0.17337303      -0.30542411      -0.13906164      -0.31616112      -0.01072604      -1.37441376       0.21441969      -0.52222681 
6
Properties=species:S:1:pos:R:3:momenta:R:3:forces:R:3 pbc="F F F" energy=-4153.265978791494
O      -0.65680846      -0.28392481      -2.48653508       0.10462081       0.04124955       0.26474369      -1.01301979      -0.69594147      -0.41674618 
H       0.18022423      -0.62206076      -2.81678525       0.21344908      -0.37137250       0.08824287       0.00349640      -0.13236974      -0.26340877 
H      -1.36206985      -0.84312149      -2.90927069      -0.17289278       0.35176437       0.11743364       1.14518574       0.78248500       0.63376758 
O       0.39924537       0.40627228       0.28473535      -0.05011896       0.03467048      -0.17069671       0.11575332      -0.68887497      -0.34282962 
H       0.34108932       1.34429052       0.07641545      -0.02947296      -0.15904764      -0.20115827      -0.11195811      -0.24307088      -0.33089983 
H       0.22686078      -0.10688017      -0.53736497      -0.06558519       0.10273573      -0.09856522      -0.13945755       0.97777206       0.72011682 
6
Properties=species:S:1:pos:R:3:momenta:R:3:forces:R:3 pbc="F F F" energy=-4153.2024001851505
O      -0.55383052      -0.36327927      -2.35019857       0.27241056      -0.17643138       0.55875890       2.99670848      -1.51179944       1.63339755 
H      -0.70449582      -1.31559839      -2.27332560      -0.26123004       0.13415328       0.26437759      -0.44241201       0.57784579      -0.27346987 
H      -1.21140780       0.10173340      -2.77134019      -0.01130491       0.10997274      -0.23413122      -2.66224509       0.96908586      -1.61717072 
O       0.34455062       0.43411659       0.10836560      -0.28056384      -0.05187306      -0.52757826       0.22217436       0.29885151       0.76774541 
H       0.46422770       1.36694598       0.29802091       0.19268685       0.04455159      -0.03665186       0.11174193       0.09597876       0.26723334 
H       0.07142848       0.43671745      -0.80495210       0.08800138      -0.06037317      -0.02477515      -0.22596767      -0.42996248      -0.77773570 
6
Properties=species:S:1:pos:R:3:momenta:R:3:forces:R:3 pbc="F F F" energy=-4153.21812171317
O      -0.52230198      -0.61892698      -2.19514474      -0.02367040      -1.31186862       0.86347266      -0.30324351       0.52260785      -1.97448530 
H      -1.35820956      -0.40754157      -1.77245768       0.04983097       0.21559493      -0.22377737      -0.23565412       0.01467087       0.26080739 
H      -0.59197075      -0.09479303      -3.04345227       0.26486766       0.09468148      -0.15431230       0.33805738      -0.89464993       1.35041012 
O       0.26341404       0.68612937      -0.04300671      -0.21800482       1.14611226      -0.65403326      -0.34678124      -0.05588623       0.66288716 
H       1.03817003       1.23503141      -0.16522274      -0.19235618       0.04167358       0.09379723       0.19709183      -0.17610742      -0.19510832 
H       0.31914277      -0.08520453      -0.62889743       0.11933278      -0.18619362       0.07485304       0.35052965       0.58936485      -0.10451105 
6
Properties=species:S:1:pos:R:3:momenta:R:3:forces:R:3 pbc="F F F" energy=-4153.2614210378615
O      -0.65028138      -0.86708624      -2.17447057      -0.03780634      -0.86122201      -0.19893572      -1.40123366      -0.16476610       0.44563737 
H      -1.01702300      -0.00852815      -1.90031607       0.07920648       0.08899359       0.01044312       0.50151949      -0.32987869      -0.25502153 
H       0.26217568      -0.74110665      -2.37715381      -0.28813265      -0.11142711      -0.03242581       0.89837336       0.49264369      -0.26311339 
O       0.31757503       0.95104200      -0.16604763       0.54760269       0.61607034      -0.34471283      -0.37806528      -1.98457142      -0.39285149 
H       1.00871591       1.18083491       0.44243261      -0.01388514       0.14807129       0.35236666       0.53985486       0.35656230       0.52208082 
H       0.32491156      -0.04961787      -0.15022532      -0.28698504       0.11951390       0.21326457      -0.16044876       1.63001023      -0.05673177 
6
Properties=species:S:1:pos:R:3:momenta:R:3:forces:R:3 pbc="F F F" energy=-4153.096392670383
O      -0.68777059      -1.07509310      -2.25469675      -0.32839764      -0.21903666       0.12276865      -0.05276708      -0.64563232      -0.47675716 
H      -0.75956438      -0.29551367      -1.72333286      -0.01887030      -0.18368208      -0.00520058      -0.03542061       0.70351074       0.49761659 
H       0.18393818      -0.97767000      -2.64431793       0.31119483      -0.28068787      -0.13905168       0.15617117      -0.08720087      -0.07795790 
O       0.40198528       1.09870620      -0.10248089       0.04405070       0.56949929       0.33882165       3.30558157       0.40035681      -0.58973049 
H       0.90779655       1.60102974       0.57524916      -0.12678519      -0.11594588      -0.18161390      -1.24660241      -0.59768555      -0.58135554 
H      -0.49812225       1.01149637       0.07155806       0.11880760       0.22985319      -0.13572414      -2.12696264       0.22665119       1.22818451 
6
Properties=species:S:1:pos:R:3:momenta:R:3:forces:R:3 pbc="F F F" energy=-4153.275496816165
O      -0.66640776      -1.16387967      -2.24955670      -0.05121932      -0.37888023       0.50812755       0.92311837      -0.53022885      -0.48152702 
H      -0.27592259      -0.59953498      -1.56481970       0.20568017      -0.05088605       0.39981946       0.14607774      -0.20912048      -0.17566930 
H       0.09034224      -1.64263741      -2.67525076      -0.32157854       0.01510415       0.11755204      -1.00058405       0.80249796       0.74271462 
O       0.36114756       1.19758210      -0.09093159       0.34945778      -0.09749396      -0.99524675      -1.11873751      -0.62711573      -1.02297288 
H       0.80353017       1.76278410       0.51154586      -0.08971573       0.24524747       0.09328664       0.84259693       0.76822333       0.96147196 
H      -0.47479581       1.65859274      -0.25721271      -0.09262436       0.26690861      -0.12353895       0.20752852      -0.20425623      -0.02401738 
6
Properties=species:S:1:pos:R:3:momenta:R:3:forces:R:3 pbc="F F F" energy=-4153.232032212183
O      -0.69709630      -1.16019491      -1.91853211      -0.27229252       0.13054575       1.19626035      -0.04486196       2.31728470       1.67567539 
H       0.06701412      -0.65386042      -1.54617117      -0.16836626       0.19811165      -0.20715456      -0.97839192      -0.52378543      -0.33288333 
H      -0.33495666      -1.84316333      -2.42218928       0.02256660      -0.13240728      -0.06288170       0.98056873      -1.70170330      -1.26694966 
O       0.39594216       1.21396170      -0.41069635       0.57370568       0.03147552      -0.61471793      -0.09655546       1.11706481       1.33561295 
H       0.65006271       1.51834063       0.51423462      -0.21341730      -0.10452581      -0.21652882      -0.59831371      -0.53869865      -1.84475554 
H      -0.30413758       1.83942546      -0.71032785       0.05780381      -0.12319983      -0.09497735       0.73755431      -0.67016213       0.43330020 
6
Properties=species:S:1:pos:R:3:momenta:R:3:forces:R:3 pbc="F F F" energy=-4153.029992344862
O      -0.73009589      -1.12972395      -1.67966944      -0.11677663       0.08855370       0.76641430       0.98424605      -1.86221496       0.73723070 
H      -0.54727068      -0.19661382      -1.53615699      -0.00822097      -0.11216962      -0.13897628       0.58859035      -0.01429743      -0.03322381 
H       0.02052735      -1.67340738      -1.27078786       0.02306298      -0.01914921       0.05352597      -1.58989573       1.58378025      -0.96356336 
O       0.45829115       1.19325206      -0.69958285       0.01464592       0.14549880      -0.86594582       1.20008652       1.56609279      -3.02038719 
H       0.27563126       0.66637865       0.00675902      -0.04636408      -0.19378656       0.02183300      -0.50486963      -2.56617820       3.34486619 
H      -0.13673964       1.90945303      -0.57028849       0.13365278       0.09105289       0.16314882      -0.67815757       1.29281754      -0.06492253 
6
Properties=species:S:1:pos:R:3:momenta:R:3:forces:R:3 pbc="F F F" energy=-4153.299191249977
O      -0.74498171      -1.18943295      -1.58599459       0.32386396      -0.20852456       0.04865346      -1.51935030       0.12834265       1.20469573 
H      -0.54575161      -0.27710147      -1.75706188      -0.10006158      -0.01514412       0.33751997       0.26451409       0.78001428      -0.20034786 
H      -0.13062662      -1.69154059      -2.06953478      -0.08598491       0.25346924      -0.28930231       1.25132579      -0.91895147      -1.00711241 
O       0.41154005       1.25414353      -0.74062270      -0.23970292      -0.22785198      -0.11380890      -0.25292451      -1.48060916       1.18317584 
H       0.39145329       0.63331833       0.04263519      -0.19454764       0.07545507      -0.04217625      -0.00161412       0.97933844      -1.31545835 
H       0.87537594       2.02236599      -0.42193686       0.29643309       0.12259634       0.05911403       0.25804905       0.51186525       0.13504705 
6
Properties=species:S:1:pos:R:3:momenta:R:3:forces:R:3 pbc="F F F" energy=-4152.970762270907
O      -0.66720706      -1.27387661      -1.52773550      -0.08223617      -0.76919598       0.15011664       0.27305980       0.02253338      -1.76523483 
H      -1.41916501      -0.68485825      -1.42147006      -0.21715857       0.05346652       0.06341875      -0.03284327       0.12015241       0.17073928 
H      -0.36034927      -1.02951302      -2.44597606       0.06166654      -0.01327739      -0.15230532      -0.30682014      -0.39049867       1.59002809 
O       0.40302019       1.29691176      -0.77517359       0.11560589       0.74440797       0.32421868       2.02866205      -0.09909036      -3.19320493 
H      -0.04272993       1.41855511       0.01049448       0.13703186       0.06681841      -0.19572144      -1.03849006       0.54655514       2.80876293 
H       1.31348148       1.64433196      -0.72524371      -0.01490954      -0.08221953      -0.18972731      -0.92356837      -0.19965189       0.38890945 
6
Properties=species:S:1:pos:R:3:momenta:R:3:forces:R:3 pbc="F F F" energy=-4153.142478406417
O      -0.74949290      -1.42806039      -1.49523180       0.04435928       0.80632029      -0.08620768      -1.80979755      -0.26876584       0.13598000 
H      -0.83445174      -0.64858951      -0.93596579      -0.05704864      -0.15551269       0.06891320       0.65982709       0.05282554      -0.25123224 
H       0.13943549      -1.62274815      -1.72659370      -0.15330992      -0.50342124       0.07668119       1.16227804       0.24275785       0.05523255 
O       0.38813202       1.50304717      -0.85672963      -0.23132190      -0.00286880      -0.11593643      -1.28635098       0.93239177       1.95454977 
H       0.59588674       1.71810864       0.09069210       0.26535103       0.00756896       0.06691967      -0.05053616      -0.39183453      -1.52652308 
H       1.13271477       1.07716714      -1.23176800       0.13197016      -0.15208652      -0.01036995       1.32457955      -0.56737479      -0.36800700 
6
Properties=species:S:1:pos:R:3:momenta:R:3:forces:R:3 pbc="F F F" energy=-4153.282112205528
O      -0.67522764      -1.41442496      -1.58290505       0.59345621      -0.63117744      -0.18252002      -0.04910994      -0.13328325       0.43208290 
H      -0.70103335      -0.45560997      -1.46611782       0.00657923       0.14426416      -0.04476679       0.03150380      -0.08682345       0.16286072 
H      -0.69998529      -1.76042275      -0.67352089      -0.19574758       0.35905184       0.05116696       0.03132200       0.24746412      -0.52929299 
O       0.35360722       1.45031709      -0.75972961      -0.01823632       0.07963400       0.41052600      -0.25304086      -0.64300895      -1.58847385 
H       0.94422175       1.93695172      -0.21815298      -0.18925614      -0.06445429      -0.02645831       0.72158700       0.76380443       1.20603270 
H       0.85962074       1.42353054      -1.59387851      -0.19679540       0.11268172      -0.20794784      -0.48226200      -0.14815289       0.31679052 
6
Properties=species:S:1:pos:R:3:momenta:R:3:forces:R:3 pbc="F F F" energy=-4153.218933734808
O      -0.65745105      -1.47439337      -1.62801735       0.17712545       0.22253473      -0.44946460       0.37714733      -0.50414032      -1.09574131 
H      -0.03922404      -0.79148028      -1.89105078       0.12079871      -0.29585965      -0.00422307       0.17405946       0.24722768      -0.28403933 
H      -0.88807194      -1.17829178      -0.76952257      -0.21256401       0.08723758      -0.00466904      -0.58664561       0.34861086       1.39076039 
O       0.32393598       1.48303885      -0.71641974       0.01385879       0.22587011      -0.00509308      -0.15447793      -1.60313938       0.89610242 
H       1.02705981       1.26380689      -0.07092716       0.04284250      -0.08780769       0.14078201      -0.44312266       0.77963005      -0.83049734 
H       0.49185215       2.28287405      -1.19156152      -0.14206144      -0.15197509       0.32266777       0.63303940       0.73181111      -0.07658483 
6
Properties=species:S:1:pos:R:3:momenta:R:3:forces:R:3 pbc="F F F" energy=-4153.192040038205
O      -0.63577419      -1.44360658      -1.66332279      -0.03547359       0.19006996       0.26275967      -0.60260051      -0.04608460       0.21162775 
H      -0.00519839      -0.71356159      -1.83392562       0.06588242       0.12086529      -0.05534953      -1.20799379      -0.09365593       0.44039223 
H      -1.53172242      -1.14304031      -1.35703520      -0.06639043      -0.30605177      -0.10081016       1.81057475       0.21355576      -0.60761457 
O       0.41122009       1.44587683      -0.69443141       0.42553372      -0.21268906       0.24126802      -0.29904211       0.83335941      -0.13984760 
H       0.27824835       1.14753082       0.21469154      -0.25145125      -0.01588727      -0.25233625      -0.02337559       0.23580273      -0.13768360 
H       0.12085737       2.38716782      -0.73542306      -0.13810087       0.22369285      -0.09553175       0.32243724      -1.14297737       0.23312579 
6
Properties=species:S:1:pos:R:3:momenta:R:3:forces:R:3 pbc="F F F" energy=-4153.258582876176
O      -0.62217954      -1.39815181      -1.60670663       0.15161443      -0.20375376      -0.01655289       2.16547933       1.64690712       1.94310229 
H      -0.38157954      -0.42619362      -1.54690020      -0.07606260      -0.11209402      -0.14073135      -0.55000642      -1.63421140      -0.38560077 
H      -1.28378199      -1.52899618      -2.23835035       0.19132458       0.24270896      -0.10908220      -1.52660022       0.10166108      -1.54063768 
O       0.40233222       1.39552226      -0.69758133      -0.57069455       0.06257041      -0.04387879       0.00999220       0.27206791      -0.26058043 
H      -0.07802337       1.37577252       0.13545278       0.09695449       0.24625160       0.08728489       0.01355918       0.10143293       0.08992270 
H       0.53086383       2.33528365      -0.91051208       0.20686366      -0.23568318       0.22296034      -0.11242406      -0.48785764       0.15379390 
6
Properties=species:S:1:pos:R:3:momenta:R:3:forces:R:3 pbc="F F F" energy=-4153.17709751837
O      -0.52724399      -1.42455916      -1.69665150       0.89858125       0.14120566       0.10523924      -0.16268198      -0.22550117      -3.07909128 
H      -0.55545530      -0.87920795      -0.95215280      -0.45691581      -0.21033691       0.06512488      -0.08200174       1.37522667       2.00316334 
H      -0.68526975      -0.76193606      -2.42322613       0.06078330       0.25610632       0.02757980       0.22429322      -1.12691200       1.02121660 
O       0.22405765       1.48102762      -0.62934501      -0.56565163       0.23799522      -0.31301297      -0.99928090       0.49965827      -0.75577336 
H       0.30406052       1.12222838       0.23888360       0.05410384      -0.04993181       0.15684091       0.33167678      -0.34015552       0.96114844 
H       1.04690210       1.33677693      -1.07925597       0.00909905      -0.37503848      -0.04177186       0.68799462      -0.18231624      -0.15066373 
6
Properties=species:S:1:pos:R:3:momenta:R:3:forces:R:3 pbc="F F F" energy=-4153.203187287172
O      -0.36200883      -1.29809783      -1.58262753      -0.29713128       0.90135006      -0.09119879      -0.67989578      -1.31056385      -0.30925357 
H      -0.88853523      -2.11942008      -1.77294490       0.34638176      -0.54837847      -0.12017321       0.84102413       1.17973787       0.32983167 
H      -0.88779020      -0.59534088      -1.97174101      -0.00423471      -0.19577304       0.04155137      -0.30829141       0.10550350      -0.15733755 
O       0.11041793       1.44395055      -0.71259748       0.00129363      -0.43714284       0.26426427       1.34308299      -1.20777883       0.62070696 
H       0.75057867       1.60973593       0.03503577       0.04297849       0.25242835      -0.18936821      -1.05892938      -0.32490804      -1.24284569 
H       0.31706034       0.50417744      -0.99450709      -0.08928790       0.02751595       0.09492456      -0.13699055       1.55800936       0.75889818 
6
Properties=species:S:1:pos:R:3:momenta:R:3:forces:R:3 pbc="F F F" energy=-4153.212803922206
O      -0.34198094      -1.25161825      -1.75820191       1.12282156      -0.06234501      -1.24751826       1.51944118       0.71483949       0.45115354 
H       0.02463554      -0.46136751      -2.22259167      -0.40605853       0.38094564       0.24346531      -1.01587902      -0.97026521       0.29688542 
H      -1.20205795      -1.50975097      -2.05941148      -0.16823803       0.00831338       0.10528478      -0.56481138       0.28090780      -0.69503696 
O       0.08664121       1.35749391      -0.53994398      -0.27020252      -0.22493138       0.80445738      -2.56362007       0.01425835      -1.83257363 
H       0.86184280       1.48265847      -0.06874891      -0.02041284      -0.34741430       0.16403080       2.19780537       0.01064430       1.60232240 
H      -0.33360525       0.52212917      -0.30704494      -0.25790962       0.24543168      -0.06972001       0.42706392      -0.05038473       0.17724923 
6
Properties=species:S:1:pos:R:3:momenta:R:3:forces:R:3 pbc="F F F" energy=-4153.274076815402
O      -0.05734556      -1.13680469      -2.24253188       0.84754057       0.60968942      -0.84536892      -1.72126527      -0.92000757       0.14183735 
H       0.03479886      -0.19675485      -2.17272397       0.07849469       0.03521256      -0.27335119       0.32759342       1.09142515       0.08931423 
H      -1.04233590      -1.22626991      -2.15039922       0.16352795       0.33555423      -0.12303461       1.38683958      -0.11279178      -0.16822246 
O      -0.13555933       1.22882647      -0.11482567      -0.91223387      -0.98321503       0.64048676       0.49721741      -0.85718518       0.08606132 
H       0.27792381       0.38152635       0.15837204      -0.16855081      -0.02649641       0.31674319      -0.31691689       0.72331754      -0.26346477 
H      -0.91053890       1.29505673       0.44676306      -0.00877853       0.02925524       0.28452477      -0.17346825       0.07524185       0.11447433 
6
Properties=species:S:1:pos:R:3:momenta:R:3:forces:R:3 pbc="F F F" energy=-4153.223908746446
O       0.11918783      -0.93691695      -2.52974991       0.20098986       0.36600647      -1.00970589       1.31490973      -1.08737682      -1.91834573 
H       0.54031316      -0.55213200      -3.34332822       0.13195874      -0.14544326      -0.06589925      -0.89451673      -0.20624927       1.55331034 
H      -0.31522499      -0.27783234      -2.02182339       0.32778945       0.09395825       0.48035998      -0.40948878       1.34261400       0.47791504 
O      -0.39723616       0.96108723       0.17914926      -0.82851412      -0.26718899       0.89577790       0.04571238       0.23566122       0.36656149 
H      -0.06581428       0.37269684       0.86389940      -0.00912318      -0.07983479      -0.09863624       0.07674446      -0.41821231      -0.13779753 
H      -0.44802732       1.78776650       0.67601838       0.17689925       0.03250232      -0.20189649      -0.13336106       0.13356317      -0.34164361 
6
Properties=species:S:1:pos:R:3:momenta:R:3:forces:R:3 pbc="F F F" energy=-4152.979335694436
O       0.19085338      -0.78056716      -2.59559932       0.14369714       0.06513562       0.03172745      -0.96655778      -2.30749852       2.35846904 
H       0.72815791      -0.11251340      -2.94834030       0.07505430       0.03338645       0.28655071       1.33116260       1.46972238      -0.34083517 
H       0.45465778      -0.97180817      -1.64307881      -0.00012416       0.12793633       0.03823901      -0.39154430       0.83070561      -2.13383594 
O      -0.55520762       0.85380429       0.23780151      -0.15169227      -0.36476742      -0.03921918      -0.12516264       0.17531466      -0.18101305 
H      -0.21465435       0.07905843       0.70454187      -0.26188869       0.01736460      -0.04191006       0.28050877       0.58151298      -0.02115508 
H       0.11293469       1.55697194       0.17587683       0.19495368       0.12094441      -0.27538792      -0.12840665      -0.74975711       0.31837022 
6
Properties=species:S:1:pos:R:3:momenta:R:3:forces:R:3 pbc="F F F" energy=-4153.248682425433
O       0.30044856      -0.70656795      -2.51352953       0.25290515       0.60494306      -0.14543387       0.90676856       0.23562186      -0.39497875 
H       0.43508091       0.00243226      -3.16093511       0.09204780      -0.10878601      -0.10528574      -0.11998505      -0.28097766       0.26552168 
H      -0.63985907      -0.75499777      -2.39065278       0.19174395      -0.18925957      -0.19616192      -0.70308668       0.08237439       0.18120275 
O      -0.55699041       0.80118314       0.20762824      -0.15024098       0.04471956       0.16956822      -0.17551576       0.70978402      -0.79484010 
H      -0.79990903       0.31594592       0.98246419      -0.11961485      -0.05845859       0.17794338       0.05400440      -0.48530741       0.68387768 
H       0.37458233       0.64901520       0.03442053      -0.26684107      -0.29315845       0.09936992       0.03781454      -0.26149519       0.05921673 
6
Properties=species:S:1:pos:R:3:momenta:R:3:forces:R:3 pbc="F F F" energy=-4153.27159065694
O       0.41611421      -0.65473191      -2.65686654       0.55875892      -0.43436728       0.16738168      -1.03996480      -0.60750692       0.00650164 
H       0.53220971       0.15150320      -3.16726776      -0.04538289       0.24883033      -0.02967677      -0.11014116       0.05694244      -0.08003975 
H      -0.45943980      -1.02385370      -2.92498897       0.08135832       0.18452201      -0.23203908       1.07652872       0.56309862       0.17841437 
O      -0.62624503       0.79263728       0.39776688      -0.32903151      -0.01391933       0.28681820      -0.30109081      -0.11252324       0.41387022 
H      -1.05068437       0.25403519       1.07951013      -0.20588034      -0.03704593      -0.14625484       0.08199059       0.24806114      -0.05086790 
H      -0.38882727       0.14360819      -0.26479293      -0.05982250       0.05198020      -0.04622919       0.29267747      -0.14807204      -0.46787859 
6
Properties=species:S:1:pos:R:3:momenta:R:3:forces:R:3 pbc="F F F" energy=-4153.271540987344
O       0.49860318      -0.64931814      -2.67090127       0.20571132       0.65645090      -0.64108731       0.91396526       0.44823420       0.94951877 
H       1.20649207      -0.21087643      -3.15556789       0.12294649      -0.22477255       0.08527474       0.00534678       0.00022272       0.11222676 
H      -0.11421954      -0.89999869      -3.33510425       0.08723592      -0.12190297       0.00318661      -0.96999340      -0.41297633      -0.96033591 
O      -0.73832095       0.77852908       0.47303451      -0.43562312      -0.45169223       0.31219744       0.24637171       0.45982925       0.42826109 
H      -1.62083976       0.43014031       0.52945675      -0.06123067       0.24538834       0.14320972      -0.58727937      -0.19032343       0.10203365 
H      -0.36856980       0.34402576      -0.28821427       0.08096006      -0.10347149       0.09721879       0.39158902      -0.30498640      -0.63170437 
6
Properties=species:S:1:pos:R:3:momenta:R:3:forces:R:3 pbc="F F F" energy=-4153.165223956013
O       0.48196990      -0.58186130      -2.80739524      -0.22866031      -0.16543509      -0.05053421       0.38768488      -1.25243466      -0.72659434 
H       1.42509002      -0.45945200      -3.07993692       0.05261181       0.10108050       0.05155304      -1.25588486      -0.40651070       0.25162939 
H       0.18841673      -1.47867393      -3.15085944      -0.01742141      -0.17590981      -0.05092122       0.82490044       1.69955039       0.56686698 
O      -0.74498270       0.72909923       0.58554959       0.17554097       0.04434193      -0.07054670       1.37511319       0.10549456       1.00538276 
H      -1.67619497       0.85160930       0.64673375       0.05640691      -0.04559914       0.00560012      -0.97033958      -0.01134112      -0.48285070 
H      -0.46470951       0.46368278      -0.28477359      -0.03847796       0.24152160       0.11484896      -0.36147407      -0.13475848      -0.61443410 
6
Properties=species:S:1:pos:R:3:momenta:R:3:forces:R:3 pbc="F F F" energy=-4153.214081149835
O       0.41030503      -0.63935803      -2.77448443      -0.13929997      -0.43367866       0.25527149       0.74664611       0.41437699       0.35179921 
H       1.29364600      -0.37548689      -2.44231072      -0.19251763      -0.09150118       0.29695062      -0.72384846      -0.22705764      -0.31295721 
H       0.29390444      -1.52895418      -2.43167984       0.07459017       0.27356530       0.12029309      -0.02763964      -0.15771439       0.03116242 
O      -0.70186027       0.78541603       0.50132362       0.17282450       0.40855400      -0.34779367       0.77215402       0.70350620      -0.27388053 
H      -1.31864874       0.16569839       0.14751185       0.15213566      -0.13958452      -0.13046289      -0.92361163      -0.90179663      -0.09451746 
H      -0.34327305       1.13463681      -0.32788198      -0.06773273      -0.01735494      -0.19425865       0.15629961       0.16868547       0.29839357 
6
Properties=species:S:1:pos:R:3:momenta:R:3:forces:R:3 pbc="F F F" energy=-4153.186218848382
O       0.45423053      -0.65227970      -2.55893292       0.23120053      -0.37707881       0.74716826      -0.41091107      -0.44355341       0.56611193 
H       0.98661673      -0.41443104      -1.78351250       0.08520859      -0.05551841       0.00430708      -0.19552308       0.03154894      -0.23993265 
H      -0.24100288      -1.23395623      -2.19101087      -0.31344880      -0.09347588      -0.15796680       0.59211060       0.42403309      -0.36430405 
O      -0.65918849       0.78937891       0.23356121       0.05142029       0.52407812      -1.03722999      -0.27941254      -0.84102907      -0.17097420 
H      -0.95186020      -0.13248315       0.07308597       0.04420824       0.02802995       0.19132428       0.19180839       0.87770128       0.19796927 
H      -1.24259916       1.31895855      -0.32423062      -0.09858885      -0.02603497       0.25239717       0.10192771      -0.04870083       0.01112970 
6
Properties=species:S:1:pos:R:3:momenta:R:3:forces:R:3 pbc="F F F" energy=-4153.271380086474
O       0.42820960      -0.82227211      -2.41553428      -0.70546897      -0.73576706       0.73804408       1.16930266      -0.34394324       0.06234324 
H       0.12107857      -0.03387594      -1.98081996       0.00645630       0.13281576      -0.26764577      -0.46051988       0.41207785       0.39258545 
H      -0.27320325      -1.16351047      -2.95063738       0.28971969       0.09175326      -0.08216698      -0.71180830      -0.08538834      -0.32978744 
O      -0.62915197       0.85339858       0.06873774       0.07012860       0.23523430      -0.02802616      -0.94534678       0.08064040      -1.61429264 
H      -0.13305115       0.82385083       0.85579614       0.29987961       0.19937018      -0.19563003       1.06938605      -0.17294075       1.51961377 
H      -1.22740519       1.59362558       0.19004848       0.03928477       0.07659355      -0.16457514      -0.12101376       0.10955408      -0.03046238 
6
Properties=species:S:1:pos:R:3:momenta:R:3:forces:R:3 pbc="F F F" energy=-4153.170031653954
O       0.40311686      -0.97111463      -2.26169272      -0.08169121       0.28654855       0.40175330      -2.23543203       0.27884808       0.34560674 
H      -0.44722593      -0.81522875      -1.74113780      -0.11458020      -0.19953599       0.25809420       1.68976982      -0.20881601      -0.64349370 
H       0.02367485      -1.05221577      -3.15855062      -0.12753463      -0.10244321      -0.05290734       0.52091976       0.02443109       0.40568541 
O      -0.64136400       1.01860879      -0.02808459       0.37694381       0.08954095      -0.68021849       1.65398013      -0.16033852      -0.53229580 
H       0.33406256       0.96436050      -0.31108715      -0.20435252       0.06897792      -0.05679751      -2.26850511       0.58283952       0.83332475 
H      -0.83099025       1.86338571       0.42015235       0.15121476      -0.14308823       0.13007584       0.63926743      -0.51696415      -0.40882739 
6
Properties=species:S:1:pos:R:3:momenta:R:3:forces:R:3 pbc="F F F" energy=-4153.189720005609
O       0.23971747      -1.09799349      -2.10864572      -1.61832948       0.23338152       0.60712140      -0.22972117       1.33222276       1.69043236 
H      -0.12480705      -0.53299324      -1.34934557       0.32404695      -0.07803885      -0.22640321       0.47981355      -1.33124461      -1.54018024 
H      -0.52411286      -1.40639080      -2.59359000       0.28645744      -0.10504499       0.20336256      -0.35106127      -0.04165392      -0.05981258 
O      -0.50056863       1.16560762      -0.20801118       0.55083314      -0.09662814      -0.67645100      -2.55131595      -1.12019330       1.53756075 
H      -0.01194285       1.40980381      -0.93420613       0.06145617       0.23071813       0.12688492       1.82041135       1.13927818      -2.76072835 
H       0.09915554       1.17053732       0.51315178       0.39553577      -0.18438768      -0.03451468       0.83187349       0.02159089       1.13272806 
6
Properties=species:S:1:pos:R:3:momenta:R:3:forces:R:3 pbc="F F F" energy=-4153.222928105999
O      -0.07627321      -1.11148540      -2.05786223      -0.62356554      -0.29878486      -0.27539672       0.07190745      -2.13174852      -1.12389650 
H      -0.22498508      -0.29121498      -1.62672972      -0.12302593      -0.12521363       0.06437491      -0.75450385       1.24496594       0.74320802 
H      -0.91170792      -1.58986768      -2.23308320      -0.45320628      -0.07387717       0.02477052       0.67804415       0.88572997       0.39410879 
O      -0.18782964       1.15262024      -0.28104093       1.15005407       0.45212734       0.29101451       1.87248252       1.93325339       0.44683183 
H       0.10066601       2.11534555      -0.49158417       0.02997605       0.12795798       0.00160850      -0.71574142      -2.48670799       0.55187503 
H       0.52593065       0.82697405       0.34050050       0.01976763      -0.08220966      -0.10637172      -1.15218885       0.55450722      -1.01212717 
6
Properties=species:S:1:pos:R:3:momenta:R:3:forces:R:3 pbc="F F F" energy=-4153.302544682794
O      -0.22014202      -1.17827748      -2.09923756      -0.41105323      -0.47101352       0.26582561       1.31216783       0.42570800      -0.16942636 
H      -0.07959365      -0.22337419      -2.01691025      -0.01984661       0.09328327      -0.17167968      -0.07474278      -0.16546876      -0.03024776 
H      -1.14430907      -1.27270212      -1.95639573       0.37736566       0.28377599       0.23561708      -1.25749136      -0.18506779       0.21772260 
O      -0.04222386       1.21811130      -0.25685683       0.09969049       0.37033435      -0.07098769      -1.02255300       0.06732311      -0.93407529 
H       0.07064606       2.00125348       0.27040204      -0.09725083      -0.31668801      -0.00413865       0.32927834       0.26580934       0.38700511 
H       0.61559111       0.57670967      -0.03513293       0.05109452       0.04030792      -0.25463667       0.71334097      -0.40830390       0.52902171 
6
Properties=species:S:1:pos:R:3:momenta:R:3:forces:R:3 pbc="F F F" energy=-4153.275978646518
O      -0.28535910      -1.22848945      -2.04381819       0.11168437       0.03219244       0.00445322       0.43011708       0.90103735      -0.33468291 
H       0.11822386      -0.50527231      -2.58129942      -0.03135639      -0.20323521      -0.11590827      -0.59802345      -0.83753472       0.62437472 
H      -0.72858204      -0.75105292      -1.32334626      -0.19343513       0.14888632       0.39126999       0.14634860      -0.02235718      -0.35682257 
O      -0.00791303       1.28800654      -0.31313383       0.15073732       0.13543545      -0.48912586      -0.86781212       0.40503363      -0.11827148 
H      -0.23915327       1.21327685       0.61679470      -0.17766703      -0.11840190       0.20510683       0.14790084      -0.02792416       0.06609806 
H       0.80239064       0.81252193      -0.43657370       0.14003686       0.00512290       0.00420409       0.74146905      -0.41825492       0.11930417 
6
Properties=species:S:1:pos:R:3:momenta:R:3:forces:R:3 pbc="F F F" energy=-4153.207628534657
O      -0.34406682      -1.15874763      -1.87419645      -0.48558499       0.36740449       0.19111756       0.40730991       1.61515303       2.78599719 
H      -0.38223551      -1.16075415      -2.80471511      -0.15174562      -0.31123646       0.04320404      -0.04680135       0.44870973      -1.62488634 
H      -0.22340891      -0.21102983      -1.49435448       0.18703946      -0.02199815      -0.07966516      -0.51711421      -2.27887065      -1.15821860 
O       0.03216741       1.18215176      -0.44091407       0.52977375      -0.30804891      -0.01302878       0.58947250       0.41978093       0.26607530 
H      -0.12551111       1.35764747       0.50403469      -0.00033186       0.07442055      -0.16788783       0.11939341      -0.18668818      -0.54501771 
H       0.97968735       1.35679573      -0.59349892      -0.07915074       0.19945849       0.02626017      -0.55226025      -0.01808486       0.27605016 
6
Properties=species:S:1:pos:R:3:momenta:R:3:forces:R:3 pbc="F F F" energy=-4153.270250808375
O      -0.38702842      -1.25059849      -1.94130599      -0.20921604      -0.00894351      -0.76001709      -0.56079195      -0.81724326      -1.38313420 
H      -0.78087425      -0.88236604      -2.75830874       0.08727418       0.23601684       0.12197942       0.40944441      -0.19501038       0.85486597 
H      -0.29537167      -0.52997821      -1.33658950       0.15149659      -0.27363466      -0.09654361       0.27922203       1.02623752       0.46426653 
O       0.14011935       1.27329178      -0.41145554       0.28676035       0.36205394       0.62400162       2.55291172       0.28312400      -0.64051306 
H      -0.60702379       1.24039127       0.13622806      -0.31432224      -0.12281693       0.04766308      -1.64503780       0.07694623       1.41795890 
H       0.90027336       1.52589472       0.16773403      -0.00199283      -0.19267568       0.06291658      -1.03574841      -0.37405411      -0.71344414 
6
Properties=species:S:1:pos:R:3:momenta:R:3:forces:R:3 pbc="F F F" energy=-4153.244288558441
O      -0.43095862      -1.14289244      -2.06290128      -0.09256652       0.51273779      -0.83584155       0.50695750      -1.71636141       1.01479032 
H      -0.98190912      -0.94743330      -2.78905228      -0.00445487      -0.25362613       0.20692917      -0.80600503       0.63987251      -1.19057334 
H      -0.04095721      -0.35259594      -1.72434149      -0.04451280       0.22141451       0.29164379       0.31203955       1.13861082       0.23740182 
O       0.18812514       1.19748934      -0.27644914      -0.02240861      -0.30821350       0.39962932      -2.72728394      -0.29334101      -0.63844146 
H      -0.70431710       0.99102727       0.14887194       0.05898214      -0.06038803      -0.04288996       2.20157971       0.39763015      -0.51872813 
H       0.87949907       1.15656878       0.36072424       0.10496066      -0.11192464      -0.01947077       0.51271221      -0.16641105       1.09555078 
6
Properties=species:S:1:pos:R:3:momenta:R:3:forces:R:3 pbc="F F F" energy=-4153.185621125607
O      -0.37888093      -1.06104613      -2.01970214       0.55225272      -0.08914632       0.24233432      -0.48694002      -0.04641812      -0.43614286 
H      -1.22853971      -1.20656936      -2.51263531      -0.21066228       0.02244139      -0.11537735       1.44492538       0.81260837       0.61111698 
H      -0.04473377      -0.13870566      -2.09997453      -0.12836757       0.10077847       0.01771722      -1.07416643      -0.82090578      -0.25610909 
O       0.15547688       1.17117108      -0.27769562      -0.11157823       0.09628929       0.03058003       2.02665147       0.17847185      -1.01697113 
H      -0.60376407       0.93404533       0.20616923       0.10649469       0.01736511      -0.05161323      -1.49703833      -0.56386518       0.91601956 
H       0.72096887       0.37745400      -0.26323073      -0.20813933      -0.14772793      -0.12364100      -0.41343206       0.44010887       0.18208653 
6
Properties=species:S:1:pos:R:3:momenta:R:3:forces:R:3 pbc="F F F" energy=-4153.328807185448
O      -0.34792488      -0.96880888      -2.07793154      -0.06488823       0.65880716      -0.19444513      -0.58334998      -0.38247096      -0.87333252 
H      -0.63263211      -1.79637846      -2.52750020       0.24794048       0.36826467       0.02913871       0.33206843       0.81638447       0.53999982 
H      -0.70170610      -0.25646130      -2.64062582      -0.04783733      -0.31039380      -0.17470836       0.19961945      -0.39207546       0.19997564 
O       0.17373867       1.10831709      -0.16042718       0.21082511      -0.68681737       0.51617208      -0.07524051       0.35370378       0.11184156 
H      -0.68451807       1.23756617       0.25937176      -0.02631555      -0.09684629      -0.09701065       0.14037375      -0.10790736      -0.07896767 
H       0.08160080       0.31512612      -0.69798606      -0.31972448       0.06698563      -0.07914665      -0.01347114      -0.28763447       0.10048318 
6
Properties=species:S:1:pos:R:3:momenta:R:3:forces:R:3 pbc="F F F" energy=-4153.2601667715
O      -0.37885249      -0.79341460      -2.32547933       0.09200229       0.23980399      -1.04966234       1.03867340       1.07926684       1.39138083 
H       0.26111439      -1.31246000      -1.81965972       0.15649131       0.15730588       0.21084338      -0.15507592       0.06769744      -0.08144350 
H      -0.77404101      -1.40460275      -2.90376601      -0.01391437      -0.11946755       0.14879313      -0.85317391      -1.19578229      -1.26192916 
O       0.14059292       0.97382142       0.08077149      -0.47369702      -0.33880899       0.81518910       1.38206283       0.01711491      -0.61280480 
H      -0.78069963       0.79609012       0.05930279       0.06929771       0.01776874       0.04870363      -1.46196336      -0.21605842       0.19553119 
H       0.37334474       0.77168138      -0.84184398       0.16982008       0.04339793      -0.17386690       0.04947697       0.24776152       0.36926543 
6
Properties=species:S:1:pos:R:3:momenta:R:3:forces:R:3 pbc="F F F" energy=-4153.109802692331
O      -0.25775135      -0.53663843      -2.55661396       0.45191463       0.98784947      -0.66426563      -0.06640668       0.24620004      -0.40017534 
H       0.25785769      -0.60857327      -1.72834121      -0.20762478       0.28656491       0.03248640      -0.96806261      -0.76420340      -0.52715420 
H      -0.85073372      -1.28440795      -2.77985781      -0.10561800       0.05694213      -0.04492346       0.98984426       0.49561560       0.97986938 
O       0.04480490       0.64943914       0.24509700      -0.23567302      -1.20329168       0.19210952      -0.76780237      -1.11312760       1.46221295 
H      -0.89934273       0.58373109       0.55620344      -0.00512433      -0.04336829       0.19732809       1.53793245       0.56406237      -1.09895249 
H       0.17016684       1.23300477      -0.49357538       0.10212549      -0.08469653       0.28726510      -0.72550505       0.57145299      -0.41580029 
6
Properties=species:S:1:pos:R:3:momenta:R:3:forces:R:3 pbc="F F F" energy=-4153.258431339014
O      -0.32825399      -0.27734693      -2.71635176      -0.64185839       0.63395996      -0.46830857       0.06172157       0.84441476      -3.02599161 
H      -0.02690228      -0.14105947      -1.86360081      -0.02829967      -0.21875069       0.21108131       0.81275653       0.33160535       2.94300635 
H      -0.91479603      -1.00317649      -2.69750390       0.08133322      -0.06806270       0.08510981      -0.90991353      -1.16964373       0.17107030 
O       0.09503817       0.36129062       0.32115150       0.17881368      -0.43112713      -0.08887565      -0.05493197      -0.27214921      -0.09719590 
H      -0.52364748       0.28326553       1.05540895       0.34421396       0.07927349      -0.04149828       0.03733509       0.04442048      -0.06266012 
H       0.46500986       1.24274434       0.38834807       0.06579721       0.00470708       0.30249138       0.05303231       0.22135234       0.07177099 
6
Properties=species:S:1:pos:R:3:momenta:R:3:forces:R:3 pbc="F F F" energy=-4153.234089438191
O      -0.40008440      -0.13457337      -2.58843356      -0.23431682       0.79999484       0.43935093      -1.89915764      -1.06095466       0.87678055 
H      -0.46408353       0.03052066      -1.62431795       0.04898370       0.02579884       0.17143518       0.75672959       0.30680302      -0.36978115 
H      -1.20415029      -0.72308977      -2.62343443      -0.11228754       0.15637220       0.05988628       1.18889269       0.72963889      -0.63938083 
O       0.14860415       0.24925036       0.17924509       0.25898830      -0.67201150      -0.25875464       0.89896119       1.50989094      -0.81973479 
H       0.06328333      -0.25955008       0.95666974      -0.00049769      -0.28418138      -0.05454803      -0.34211681      -1.10948354       1.39294703 
H       0.89450793       0.84609349       0.39575609       0.03913005      -0.02597300      -0.35736972      -0.60330901      -0.37589466      -0.44083080 
6
Properties=species:S:1:pos:R:3:momenta:R:3:forces:R:3 pbc="F F F" energy=-4153.117182281225
O      -0.55472069       0.04801269      -2.60000987      -1.00709527       0.55882250      -0.04414895       2.52631407      -1.14910568       0.51041417 
H      -0.59167312      -0.15994698      -1.65271081      -0.00791538      -0.08275697      -0.18441430      -0.79962214       0.45204792      -0.42375666 
H      -1.30514107       0.44681256      -2.97079477       0.26372850       0.08643732      -0.19985346      -1.77770500       0.72437645       0.00420770 
O       0.29089154       0.05874200       0.29090475       0.66442895      -0.59190702       0.30671283      -2.12097636      -1.50280695       1.75993925 
H       0.59301090      -0.85610882       0.41950400       0.13674379      -0.01339723      -0.01757740       0.43712106       0.88730878      -0.52007442 
H       0.78936285       0.58896034      -0.27985031      -0.04989059       0.04280139       0.13928129       1.73486838       0.58817948      -1.33073004 
6
Properties=species:S:1:pos:R:3:momenta:R:3:forces:R:3 pbc="F F F" energy=-4153.1611004764
O      -0.74873065       0.15521883      -2.69072083      -0.38425786       0.10332414      -0.55959127      -0.41171667       1.43110471      -2.78941298 
H      -0.64349909      -0.23163976      -1.85525398      -0.11598876       0.04320452       0.02550019      -0.30060053      -0.36531191       2.17921833 
H      -1.42921875       0.86179602      -2.73599774      -0.10379890       0.06606521       0.20943098       0.74447233      -1.04771048       0.72869888 
O       0.45698875      -0.08896162       0.36764889       0.45439980      -0.32801648       0.47592196      -0.81393809       2.63550938      -0.61135595 
H       1.13978466      -0.71972199       0.31489448       0.10725515       0.14477513      -0.15963068       1.41342826      -1.26440119      -0.08789728 
H       0.86152447       0.75205991       0.01418716       0.04239058      -0.02935251       0.00836882      -0.63164531      -1.38919051       0.58074900 
6
Properties=species:S:1:pos:R:3:momenta:R:3:forces:R:3 pbc="F F F" energy=-4153.213375717973
O      -0.81687109       0.17361265      -2.77970881       0.33177813       0.21281041      -0.07261619      -0.20726380      -1.00403167       1.48106365 
H      -1.06380507      -0.22752863      -1.90968085      -0.13913900       0.09919610      -0.07890286       0.51771350      -0.07068729      -0.99391019 
H      -1.21724118       1.02027944      -2.63030308       0.12981395      -0.09456788      -0.00375351      -0.28006402       1.08202649      -0.39247461 
O       0.55059908      -0.10371704       0.47323087      -0.22328165       0.02903802       0.19019372       0.03930866      -0.89683560      -0.07069774 
H       1.00866328      -0.85575925       0.04876817      -0.05708914      -0.13211362      -0.06591287      -0.27958874       0.67320843       0.25819916 
H       0.79671546       0.66775387      -0.03433467      -0.04208230      -0.11436304       0.03099170       0.20989439       0.21631964      -0.28218027 
6
Properties=species:S:1:pos:R:3:momenta:R:3:forces:R:3 pbc="F F F" energy=-4153.282674511215
O      -0.71574076       0.27644471      -2.68161856      -0.32090697       0.65171394       0.50354553       1.29988537       0.82788172       0.17802878 
H      -1.41627713      -0.32322149      -2.51284376       0.20529260      -0.16993943       0.09413324      -1.11175264      -0.81176954       0.06375080 
H      -0.84718076       0.64556729      -3.55590385       0.41363894      -0.23055878      -0.15527344      -0.15023331      -0.03446448      -0.11782814 
O       0.49244736      -0.14377208       0.47890017       0.15576787      -0.26006976      -0.31973752      -0.46670368       1.26542506       0.08336486 
H       0.77778206      -1.01470893       0.26408940      -0.19733184       0.10844385       0.00345995       0.35349146      -0.99542546      -0.37994797 
H       0.32785090       0.30071007      -0.36776634      -0.25646059      -0.09958981      -0.12612775       0.07531280      -0.25164731       0.17263168 
6
Properties=species:S:1:pos:R:3:momenta:R:3:forces:R:3 pbc="F F F" energy=-4153.306105821428
O      -0.64153776       0.38715945      -2.59487571       0.77913394      -0.28189276       0.55250101       0.61347378      -0.90788611      -0.25325618 
H      -0.92734396      -0.55368003      -2.66576384       0.03813994       0.13119251      -0.18090421       0.40496772       1.00537132      -0.02306509 
H       0.25377644       0.41354847      -3.00382319       0.14013417       0.02016064       0.24569601      -0.94854850      -0.12612163       0.34449829 
O       0.40608278      -0.24855209       0.34941752      -0.79751055      -0.19235540      -0.96341459      -0.27932026      -0.22957524       0.19887396 
H      -0.46383886      -0.54891033       0.63783563      -0.33461409       0.30516621       0.25751080       0.14789390      -0.08219252       0.25117492 
H       0.17261031       0.20319285      -0.46230594       0.17471660       0.01772880       0.08861098       0.06153336       0.34040418      -0.51822590 
6
Properties=species:S:1:pos:R:3:momenta:R:3:forces:R:3 pbc="F F F" energy=-4153.123415169414
O      -0.44744129       0.18018524      -2.40897676       0.28222966      -0.71127344       0.72568860      -0.65174119       1.77123265       1.77100946 
H      -0.25159653      -0.31772360      -3.15777573       0.40024893      -0.02976853      -0.03305587       0.64797982      -1.19417349      -2.09555350 
H       0.11080367       0.97684587      -2.41892146      -0.23654924      -0.01547606      -0.01656614      -0.21287266      -0.66110923      -0.05337496 
O       0.19046543      -0.13425905       0.15627554      -0.34275992       0.85075493      -0.50654989       0.51784594       0.05926281       0.83674124 
H       0.02595023       0.67342961       0.67895349       0.08733535      -0.05071438      -0.25377520      -0.47207078      -0.77007064      -0.75703322 
H      -0.50837348      -0.34736335      -0.48135216      -0.19050477      -0.04352252       0.08425850       0.17085888       0.79485789       0.29821097 
6
Properties=species:S:1:pos:R:3:momenta:R:3:forces:R:3 pbc="F F F" energy=-4153.1172607421
O      -0.40094289       0.11796759      -2.52146527       0.12190938       0.19131664      -0.64556057       2.11488852       0.38667431       0.90066775 
H       0.50587501       0.18198116      -2.07382339      -0.11282245       0.13282510       0.13813584      -1.64735406      -0.23331992      -1.16774084 
H      -0.56215861       1.05198548      -2.70760749      -0.21472633      -0.11780086      -0.36536076      -0.25814061      -0.05307631      -0.14167199 
O       0.12667237      -0.10902614       0.25095529       0.15828638      -0.43177964       0.84997451       0.91010168      -0.77470961       0.86536229 
H      -0.15184287       0.79265179       0.27752487      -0.05549107       0.29391429      -0.03829398      -0.42744784       0.81619810      -0.07150992 
H      -0.14058839      -0.45440708      -0.59252866       0.10284408      -0.06847553       0.06110497      -0.69204768      -0.14176657      -0.38510727 
6
Properties=species:S:1:pos:R:3:momenta:R:3:forces:R:3 pbc="F F F" energy=-4153.1960826072645
O      -0.31887485       0.11526340      -2.68941172       0.43899354       0.08197764      -0.32043417      -1.78033233      -1.28356652       0.15822924 
H       0.42621235       0.67957977      -2.73038696      -0.19215202      -0.12956667      -0.05981570       0.95067734       1.00006262      -0.39475761 
H      -0.93424790       0.27419869      -3.42357368      -0.11178139      -0.23330639      -0.06779071       0.73619361       0.23647980       0.28892331 
O       0.10656081      -0.08816833       0.44867968      -0.21575313       0.51924942       0.74473526      -0.63993313       0.92215130       0.28459628 
H      -0.24360550       0.79903811       0.70946536       0.05295042      -0.07832029      -0.04806839       0.36608151      -1.19160559      -0.41115910 
H      -0.58044857      -0.46874007      -0.12457572       0.02774258      -0.16003372      -0.24862629       0.36731301       0.31647839       0.07416788 
6
Properties=species:S:1:pos:R:3:momenta:R:3:forces:R:3 pbc="F F F" energy=-4153.230787613618
O      -0.32774205       0.10000584      -2.66012531       0.13131987      -0.25700265       0.37076983       0.87529821       1.42195213       1.27826065 
H      -0.64790567       0.99267670      -2.85336984      -0.37919335      -0.04759572      -0.24504316       0.01720053      -0.43112145      -0.10096853 
H      -0.72949800      -0.48327452      -3.26551027       0.04638553      -0.03660021      -0.03430112      -0.83044803      -0.95558569      -1.16432496 
O       0.10823225      -0.06130746       0.45094158       0.34715654       0.28372319      -0.07281508       0.41466833      -1.02391336       0.96406945 
H      -0.38269406       0.74238855       0.43962856      -0.03579022       0.04499544      -0.09192870      -0.45721093       0.85581353      -0.27837115 
H       0.54221931      -0.15188230      -0.39055492      -0.10987837       0.01247995       0.07331824      -0.01950809       0.13285484      -0.69866547 
6
Properties=species:S:1:pos:R:3:momenta:R:3:forces:R:3 pbc="F F F" energy=-4153.233467711247
O      -0.47682354       0.17162084      -2.58061333      -0.50551268      -0.12139288       0.04369648       0.40625733      -0.49878411      -0.05615851 
H      -0.82683883      -0.16727690      -3.40703686      -0.02040631      -0.08303440       0.19592249      -0.55258439       0.28225554      -0.29247679 
H       0.20884781      -0.49509252      -2.44220846       0.30297773       0.25330190       0.30658651       0.24550842       0.16508912       0.37052554 
O       0.24213419      -0.06251804       0.31937995      -0.16286126      -0.07705902      -0.46771438      -0.29312677       0.57786644       2.08829598 
H      -0.17247758       0.43316454       1.09605726       0.39012126      -0.18032900       0.09913139       0.73805510      -0.96641492      -2.01721501 
H      -0.18647955       0.21165285      -0.49048510      -0.00431874       0.20851341      -0.17762250      -0.54410969       0.43998794      -0.09297121 
6
Properties=species:S:1:pos:R:3:momenta:R:3:forces:R:3 pbc="F F F" energy=-4153.179037378405
O      -0.58664104       0.07693054      -2.48606044       0.20708123      -0.17783251       0.07673888      -0.14103270       0.90127368       0.72307199 
H      -0.54493953      -0.66227180      -3.08840317      -0.06800661      -0.20805861      -0.20194565       0.36099700      -0.41466374       0.29134785 
H      -0.06959271      -0.05936388      -1.66291586      -0.29110315       0.13947433       0.10510758      -0.07665072      -0.63995897      -1.30644179 
O       0.34002572       0.05244683       0.12861710       0.15081135       0.67612902      -0.22094972      -0.90343433       0.79844695      -2.28396091 
H       0.36106918      -0.08268734       1.03978165      -0.05765588      -0.05689947       0.14981555       0.32640553      -0.53160445       2.48956183 
H      -0.53419577       0.46497247      -0.00508902       0.05887305      -0.37281275       0.09123336       0.43371522      -0.11349348       0.08642104 
6
Properties=species:S:1:pos:R:3:momenta:R:3:forces:R:3 pbc="F F F" energy=-4153.15858218181
O      -0.56361169       0.18858829      -2.55248327       0.03624261       0.44613302      -0.33579202      -1.16184364       0.44456823      -1.07926850 
H      -0.36375138      -0.53674326      -3.14918962       0.18464828       0.01579562       0.03570333       0.41065438       0.01984575       0.42188790 
H       0.05486627       0.26960211      -1.83988946       0.04245474      -0.17930385       0.14151662       0.57821512      -0.46582152       0.60097300 
O       0.24087902      -0.03526661       0.18738553      -0.46138596      -0.25913071       0.04564793       2.96017927      -0.98516857      -2.29922189 
H       1.02985115      -0.54465156       0.48336994      -0.03117706       0.08353133      -0.02534805      -1.03396127       0.62400324      -0.11958241 
H      -0.30048843       0.09239743       0.91057360       0.22921738      -0.10702541       0.13827219      -1.75324387       0.36257287       2.47521189 
6
Properties=species:S:1:pos:R:3:momenta:R:3:forces:R:3 pbc="F F F" energy=-4153.2013660782495
O      -0.51282968       0.18450263      -2.69179948       0.13087312       0.05511936      -0.19462914      -0.56626231       0.50308895       0.89433097 
H      -0.05310532      -0.60986742      -2.43041202       0.00030694       0.02051249       0.05048859       0.34232141      -0.48388188      -0.12841571 
H      -0.83691851       0.46467493      -1.80764683       0.04064541       0.23955313      -0.10109303       0.26073486      -0.02935343      -0.78867777 
O       0.19637614      -0.07399669       0.28002189      -0.17956941      -0.53005632       0.25373641      -1.52282646       2.34804452       1.32454000 
H       1.00265981      -0.53352833       0.38723648       0.01143708      -0.04683375       0.02890890       1.47084772      -0.78180199       0.22884667 
H       0.20817913       0.63889794       0.99659045      -0.00369314       0.26170509      -0.03741173       0.01518478      -1.55609617      -1.53062414 
6
Properties=species:S:1:pos:R:3:momenta:R:3:forces:R:3 pbc="F F F" energy=-4153.174473954573
O      -0.41666197       0.16894111      -2.70303113       0.90411127      -0.59844219      -0.08029133      -0.35466477       0.32281272      -2.48481777 
H      -0.79098206      -0.70008066      -2.59510497      -0.22220992       0.26784713      -0.04665928       0.10828182      -0.10283821       0.83179426 
H      -0.08751152       0.56239628      -1.92183827       0.11647611      -0.06106187       0.12720114       0.22505657      -0.29728784       1.60375859 
O       0.13706454      -0.05226646       0.29061216      -0.29182535       0.61186075       0.21931103      -0.29433075      -1.51064095      -0.34822478 
H       0.24890885      -0.75226049       0.95706661      -0.28076453       0.15616781      -0.00680287      -0.03151869       0.47195063      -0.37232502 
H       0.36541868       0.75221226       0.71582482      -0.22578758      -0.37637163      -0.21275868       0.34717582       1.11600365       0.76981473 
6
Properties=species:S:1:pos:R:3:momenta:R:3:forces:R:3 pbc="F F F" energy=-4153.2560519322915
O      -0.13075717       0.09760384      -2.60726145       0.82912767       0.07846602       0.26489052      -1.51649965       1.05244627       0.34006741 
H      -0.99011959       0.58145648      -2.53806681       0.22213255       0.19303501       0.07635245       0.68648687      -0.61616196      -0.86999050 
H       0.08398697       0.25319152      -1.68005914      -0.14318724       0.05404410      -0.02130449       0.81115711      -0.49960874       0.36966316 
O      -0.07968758      -0.02926817       0.18928090      -0.91099499      -0.22766377      -0.48896492       0.79548943       1.02783380       0.10924503 
H      -0.69249152      -0.67860263       0.50328773      -0.21854589      -0.17200356      -0.17426622      -0.51329066      -0.57755681       0.39048577 
H       0.23686513       0.47345936       0.95905986       0.22146790       0.07412220       0.34329265      -0.26334309      -0.38695256      -0.33947086 
6
Properties=species:S:1:pos:R:3:momenta:R:3:forces:R:3 pbc="F F F" energy=-4153.301062758004
O      -0.00721842       0.14784308      -2.58939252      -0.28863383       0.77742192       0.24055037      -0.01196798      -0.18104339      -0.16214778 
H      -0.35778653       1.03071657      -2.44950401       0.20122669      -0.11266655      -0.40753081      -0.02186442       0.10597040       0.00500538 
H       0.29730504      -0.10510403      -1.70950296       0.34136254      -0.22190827       0.10939749       0.11114075       0.15990532       0.03217579 
O      -0.23421592      -0.03711818       0.19347026      -0.21348920      -0.41794315       0.24290814       0.29980943      -0.56788458       1.38339651 
H      -0.87739888      -0.71949413      -0.07180334       0.03708490      -0.03349580       0.11434592       0.30880968       0.29090502       0.46608225 
H       0.06798883      -0.24941648       1.12492230      -0.07755110       0.00859185      -0.29967112      -0.68592746       0.19214723      -1.72451214 
6
Properties=species:S:1:pos:R:3:momenta:R:3:forces:R:3 pbc="F F F" energy=-4153.194217236276
O       0.04501767       0.28598086      -2.63126777       0.40118301       0.52489067      -0.93633711       0.20147280      -0.85321891       0.24626031 
H      -0.31586016       1.08784620      -3.01641488      -0.19578829       0.09415045       0.06331602      -0.07763183       0.11564240       0.69989015 
H       0.00670664       0.25163630      -1.65245429       0.15367916       0.09863746      -0.10264876       0.03304489       0.85879558      -0.93573482 
O      -0.24726654      -0.18807643       0.27090400      -0.37302262      -0.86014964       0.90285933      -0.48787719       0.19186526      -2.70173334 
H      -0.90407148      -0.76095615      -0.16525290       0.01760505      -0.02141615      -0.00507308       0.32992589       0.23809317       0.38059893 
H      -0.27861927      -0.41833761       1.16384885      -0.00365630       0.16388721       0.07788360       0.00106544      -0.55117750       2.31071878 
6
Properties=species:S:1:pos:R:3:momenta:R:3:forces:R:3 pbc="F F F" energy=-4153.182377039676
O       0.16435471       0.55049854      -2.89898241      -0.18231369       0.89313830      -0.58144364      -2.19996506       0.60663744      -0.50684321 
H      -0.64365264       0.93600539      -2.47703993      -0.05473053      -0.26795912       0.17407306       0.85979411      -0.48188864      -0.71816159 
H       0.73609398       0.51615120      -2.16208127       0.16070626      -0.08925004       0.12122466       1.33172092      -0.14394797       1.32489607 
O      -0.38605843      -0.41887310       0.51744885       0.15354710      -0.44827651       0.39482203      -0.57511913      -0.22074040       0.75795615 
H      -0.34781262      -1.22451769      -0.02594835       0.09161381      -0.08064054      -0.01559986      -0.25195721       0.27660154       0.57266019 
H      -0.92768504      -0.60267098       1.33080373      -0.16882295      -0.00701209      -0.09307625       0.83552636      -0.03666197      -1.43050761 
6
Properties=species:S:1:pos:R:3:momenta:R:3:forces:R:3 pbc="F F F" energy=-4153.067180475145
O       0.16531063       0.80323789      -2.87186953       0.01731233       0.00658975       0.45766790       2.17826293       2.12548261      -2.88378732 
H      -0.09042799       0.17539975      -2.26128840       0.16438516       0.23861779       0.11610839      -0.58551735      -2.21533161       2.12194158 
H       1.07367085       0.58554893      -3.21710680       0.07943506       0.26787022      -0.21469243      -1.62148253       0.11976885       0.82377025 
O      -0.48894732      -0.62569615       0.50531819      -0.44926645      -0.55703228      -0.22824550       0.39952899      -0.17104660      -1.89640617 
H       0.15121969      -1.33682439       0.50242957       0.02498777       0.04135377      -0.00121887       0.21323509      -0.22847051      -0.10067836 
H      -0.69963641      -0.52794092       1.40390158       0.16314612       0.00260075      -0.12961949      -0.58402713       0.36959726       1.93516002 
6
Properties=species:S:1:pos:R:3:momenta:R:3:forces:R:3 pbc="F F F" energy=-4153.142470478542
O       0.19695759       0.95818675      -2.84374028       0.50046758       1.00596493       0.18683251      -0.27127179       0.49589441       1.42663714 
H       0.41110365       0.77635380      -1.89557464       0.13572579      -0.07105989       0.13317651      -0.19934683      -0.07227019      -1.37353871 
H       0.73170766       0.39191117      -3.38901366      -0.28244249      -0.00586629       0.13183607       0.41363460      -0.46381262      -0.03025191 
O      -0.52558101      -0.84698595       0.47181697      -0.12943199      -0.96665865      -0.59136543      -0.91015338       0.11558840      -0.73482149 
H       0.33984952      -1.05632552       0.80429311       0.11980316      -0.07339913       0.10912909       0.33338103       0.24611797       0.63058734 
H      -0.96868514      -0.16279106       0.99349527      -0.34412206       0.11101904       0.03039125       0.63375637      -0.32151797       0.08138763 
6
Properties=species:S:1:pos:R:3:momenta:R:3:forces:R:3 pbc="F F F" energy=-4153.073420412062
O       0.30536021       1.12199804      -2.56757295      -0.15131692      -0.24006673       1.37734079       1.56839753      -0.20143028      -2.61731009 
H      -0.28224059       1.10689968      -1.86304403       0.07884527       0.19858767      -0.00934175      -1.69547809      -0.22063093       2.17478629 
H      -0.01598650       0.45254771      -3.19581051       0.01520370       0.08663395      -0.17427776       0.18513974       0.38421543       0.48162799 
O      -0.49288106      -0.96642419       0.20816693      -0.03105491       0.23876466      -0.93373497       1.54929959      -0.00691494       1.28579848 
H      -0.00639514      -1.12804405       1.08118645      -0.16331731      -0.11096668      -0.03820035      -1.53473939       0.24921045      -1.87060530 
H      -1.42098542      -1.18654505       0.29219343       0.25164016      -0.17295287      -0.22178596      -0.07261937      -0.20444973       0.54570264 
6
Properties=species:S:1:pos:R:3:momenta:R:3:forces:R:3 pbc="F F F" energy=-4153.1567961770725
O       0.18209209       1.23654311      -2.38090907      -0.80574487       0.78105458      -0.03674494      -0.64307415       0.39335572       1.70963260 
H      -0.41313585       1.07412964      -1.59560917      -0.02033993      -0.23361694       0.24866542       0.94699346       0.11193655      -1.41515823 
H       0.04892916       0.53360468      -3.00660087       0.01031717      -0.09965532       0.09601268      -0.31956701      -0.49540483      -0.26906931 
O      -0.44963638      -1.05601516       0.10099510       0.38923958      -0.78801686      -0.11211623      -0.47323154       0.39189191      -0.80298733 
H       0.19962614      -1.61869646       0.50893405       0.18802682      -0.08103039       0.10540992       0.45711205      -0.33999283       0.24669012 
H      -0.29089318      -1.14025163      -0.85389837       0.23850122       0.42126493      -0.30122685       0.03176719      -0.06178651       0.53089215 
6
Properties=species:S:1:pos:R:3:momenta:R:3:forces:R:3 pbc="F F F" energy=-4153.170527429216
O      -0.10564628       1.29432360      -2.34316843      -1.11162207       0.03401606       0.00559741       0.04225221      -1.00575205      -0.42010210 
H      -0.96132886       1.47167858      -1.94391405       0.03032478       0.07189108      -0.33007506      -0.11821704      -0.04614575       0.02283505 
H      -0.17612020       0.36184262      -2.65884630      -0.09604187       0.01503531       0.17982058       0.08568655       1.03324963       0.49224488 
O      -0.11901679      -1.16531250      -0.02229178       1.40215691       0.10302884       0.04599815       0.23584399       1.84146443      -0.15552815 
H      -0.12116557      -1.88041693       0.61277943      -0.17009330      -0.02132520      -0.16736013       0.15038883       0.24033680       0.53522183 
H       0.12252911      -0.28664142       0.40059856      -0.05472444      -0.20264609       0.26601905      -0.39595454      -2.06315306      -0.47467150 
6
Properties=species:S:1:pos:R:3:momenta:R:3:forces:R:3 pbc="F F F" energy=-4153.225893629651
O      -0.37775285       1.36519750      -2.16023042      -0.88908815       0.37668879       0.91219277       0.14338692       1.12104060      -0.92144509 
H      -1.01748108       0.91936297      -2.71368497       0.27067782      -0.33402865      -0.13634140      -0.11618242      -0.26564830       0.07245231 
H      -0.29645094       0.87504103      -1.36026113       0.09026208       0.30163508       0.17669007       0.00330025      -0.95056156       0.83882681 
O       0.16427712      -1.18240429      -0.21273049       0.30682641      -0.20652723      -0.97448568      -1.07298498      -1.14208280      -1.18384890 
H      -0.38195449      -1.98134399      -0.07078653      -0.00874582      -0.08692005      -0.24438824       0.26579112       0.46694983      -0.58448908 
H       0.38223541      -1.00022801       0.67440151       0.23006766      -0.05084794       0.26633248       0.77668911       0.77030223       1.77850395 
6
Properties=species:S:1:pos:R:3:momenta:R:3:forces:R:3 pbc="F F F" energy=-4153.004041339325
O      -0.54460216       1.34133929      -1.97306479      -0.33053205       0.05146145       0.35307995       1.24185483       0.56338766       0.47752403 
H       0.28057454       1.63728829      -2.44451592      -0.12846033       0.21222865       0.20221535      -1.20689850      -0.51300228       0.97802801 
H      -0.31170349       1.29142409      -1.00740702       0.08573418      -0.17781010       0.14857225      -0.09441899      -0.11249940      -1.53944258 
O       0.21699821      -1.20214212      -0.36735472       0.38248391      -0.27908164      -0.51161450       2.64688878       0.68586452       1.59442761 
H      -0.44988201      -1.78911573      -0.69056800      -0.17069504       0.21261933       0.02394257      -0.13155371      -1.05929687       0.02123163 
H       0.97880545      -1.63480723       0.15566175       0.16146931      -0.01941770      -0.21619562      -2.45587241       0.43554637      -1.53176870 
6
Properties=species:S:1:pos:R:3:momenta:R:3:forces:R:3 pbc="F F F" energy=-4153.255856982167
O      -0.59916654       1.44943539      -1.87320654       0.26760565       0.18006856       0.30961143      -0.28113219      -1.02979386      -1.47414300 
H      -0.52729814       2.00613988      -1.13239704      -0.30245236      -0.09787820       0.33481814       0.11300089       1.24270827       1.48046900 
H      -0.19501783       0.63150340      -1.57789163       0.10272782       0.17455043      -0.18023938       0.29043813      -0.24865159       0.05754140 
O       0.32962335      -1.29459763      -0.44756198       0.20044715       0.21042803      -0.06833837      -1.73769230       1.50368533       0.36455203 
H      -0.57814775      -1.40791732      -0.80191682      -0.10068247      -0.37714793      -0.22753845       0.96792860      -0.27021512       0.27722575 
H       0.87671643      -1.97318451      -0.78652446      -0.16764579      -0.09002088      -0.16831337       0.64745688      -1.19773303      -0.70564517 
6
Properties=species:S:1:pos:R:3:momenta:R:3:forces:R:3 pbc="F F F" energy=-4153.2325430983365
O      -0.49564750       1.49410736      -1.66270139       0.30746192      -0.02302844       0.59397343      -2.55975541       0.55031776       0.68516029 
H      -1.39280649       1.30267638      -1.23093658      -0.09423267      -0.04119879      -0.06550736       2.13576174       0.36466035      -0.96753766 
H       0.02503553       0.72759650      -1.46543097       0.13348356      -0.08724412       0.14421578       0.39924031      -0.93817624       0.29169907 
O       0.25649535      -1.28779660      -0.71816132      -0.50454717      -0.31749480      -0.67105133      -0.03883485      -0.85265165       0.67935754 
H      -0.44988199      -1.92778555      -0.53891172       0.27653941       0.21994520      -0.02503717      -0.27258656       0.37526269      -0.45406637 
H       0.91153850      -1.66292648      -0.10963428      -0.11870506       0.24902095       0.02340665       0.33617478       0.50058709      -0.23461287 
6
Properties=species:S:1:pos:R:3:momenta:R:3:forces:R:3 pbc="F F F" energy=-4153.278091953752
O      -0.35388506       1.41724297      -1.49067065      -0.18732983       0.02678352      -0.20607437       1.40977259      -0.77439021       1.12617898 
H      -1.06702037       1.60628600      -2.07339203       0.45358815       0.12122178       0.08324324      -0.84455099      -0.22417665      -0.69506847 
H      -0.24315159       0.43998573      -1.36793555      -0.01395236      -0.01287541      -0.00507722      -0.77598394       1.13739580      -0.55395629 
O       0.10726028      -1.25285206      -0.83899755      -0.08215355       0.00143651      -0.20922439      -0.10191445       0.09049138      -0.55886729 
H      -0.26243108      -2.04884886      -0.44951640      -0.19254858      -0.28705593       0.29695312       0.13616854       0.07183871       0.25273875 
H       0.78509428      -0.89250926      -0.26663012       0.02239618       0.15048954       0.04017962       0.17650825      -0.30115903       0.42897432 
6
Properties=species:S:1:pos:R:3:momenta:R:3:forces:R:3 pbc="F F F" energy=-4153.346114372769
O      -0.41274067       1.45183208      -1.55740163      -0.56559325      -0.04488113      -0.51985045      -0.16319991       0.10521207       0.31040996 
H       0.22440387       1.88911732      -2.12289170       0.35941290      -0.06954237       0.07009307       0.10610932      -0.00675005      -0.21411968 
H      -0.45383950       0.53338792      -1.84284708      -0.01394852       0.22750880      -0.33340733       0.07978280      -0.12278136      -0.08598843 
O       0.12344509      -1.36255914      -0.75111756       0.05817124       0.00089957       0.99561226      -0.32248891      -0.33639110      -0.24963043 
H      -0.59286216      -1.44164754      -0.10711958       0.19558509      -0.05418510      -0.19217005       0.24641707       0.13203328      -0.05581403 
H       0.71206114      -0.68366972      -0.42029338      -0.03362747      -0.05979978      -0.02027751       0.05337962       0.22867717       0.29514261 
6
Properties=species:S:1:pos:R:3:momenta:R:3:forces:R:3 pbc="F F F" energy=-4153.04562592941
O      -0.44466114       1.49037213      -1.92488014       0.51216030      -0.17692058      -1.39554859      -0.82182738      -0.62709743      -0.42261311 
H       0.30600018       0.91994703      -1.83090143      -0.23637664       0.02844950      -0.18397470       1.29711372       0.07200188       0.17041530 
H      -0.99648674       0.82182156      -2.36918508      -0.36393778       0.20013456      -0.07573327      -0.46028770       0.66096816       0.07227157 
O       0.17592664      -1.38419480      -0.38979111       0.23076043      -0.20991806       1.46544681       0.61347367       0.95334755      -0.76179428 
H      -0.25639445      -1.22000571       0.44508226      -0.05942907       0.00596213       0.16542253      -0.26987068       0.02911845       0.45220791 
H       0.51029828      -0.49288177      -0.64050187      -0.08317725       0.15229246       0.02438722      -0.35860164      -1.08833860       0.48951261 
6
Properties=species:S:1:pos:R:3:momenta:R:3:forces:R:3 pbc="F F F" energy=-4153.213335608036
O      -0.40946550       1.29438141      -2.29924821       0.03022888      -0.99844256      -1.50960924      -0.29752250       0.30152162      -0.55311569 
H       0.40614893       1.34647429      -2.84708142       0.30799485       0.15314193       0.04757298      -1.23356904       0.12151694       0.28035169 
H      -1.19112259       1.65961195      -2.79038624      -0.11904735       0.12341071       0.10605780       1.53781091      -0.49964922       0.38726658 
O       0.16605875      -1.27040441       0.02393401      -0.42637032       0.70429201       1.27829772       0.61232587      -1.45235929       0.78592206 
H       0.11258269      -1.18688166       0.98625755       0.15908607       0.04641438      -0.06491979      -0.08719956       0.23036971      -0.46368027 
H      -0.16619438      -0.48563801      -0.36897190       0.04810788      -0.02881647       0.14260054      -0.53184568       1.29860024      -0.43674436 
6
Properties=species:S:1:pos:R:3:momenta:R:3:forces:R:3 pbc="F F F" energy=-4153.163596190466
O      -0.42365555       1.16117650      -2.58680321      -0.26730001      -0.13448728      -0.36314353       0.17239539      -1.22249032      -0.05223415 
H       0.12856889       1.86113647      -2.25985960      -0.29298608       0.02783766      -0.05599713       0.00488900       0.68456145       0.10855281 
H      -1.30432525       1.47969013      -2.76440797       0.08719635       0.08348838      -0.02801508      -0.19700519       0.50972020       0.02567278 
O       0.18014248      -1.18771271       0.28895443       0.56324274       0.07470212       0.80765329      -1.78744350       0.17807784      -1.66135819 
H       0.72493649      -0.54658983       0.71368454      -0.04751910      -0.07070958      -0.03489899       0.62510078       0.80028004       0.45696550 
H      -0.38607792      -0.65892340      -0.35192978      -0.04263389       0.01916870      -0.32559856       1.18206352      -0.95014921       1.12240124 
6
Properties=species:S:1:pos:R:3:momenta:R:3:forces:R:3 pbc="F F F" energy=-4153.095700779314
O      -0.48930893       1.06884560      -2.66039727       0.27944946      -0.51553399       0.03935514      -0.98647754       0.98533346      -0.94620021 
H      -0.48894672       1.87293275      -2.13395472      -0.22185377      -0.10361888       0.11464452       0.45641412      -0.02611878       0.73548803 
H      -1.10484315       1.42289304      -3.34450240       0.03947345       0.07117900       0.00303292       0.55978674      -0.97594691       0.21030359 
O       0.21082198      -1.07187139       0.38066223      -0.02731189       0.55318979      -0.32289210      -0.60422222      -0.78491458      -0.26506461 
H       0.57727257      -0.41040019       0.95237143      -0.01660373      -0.07051494      -0.06209249       0.49547117       0.50740490       0.14982203 
H       0.73472566      -1.12327010      -0.42392884      -0.05315352       0.06529903       0.22795201       0.07902773       0.29424192       0.11565117 
6
Properties=species:S:1:pos:R:3:momenta:R:3:forces:R:3 pbc="F F F" energy=-4153.142969888565
O      -0.40313301       0.97220579      -2.75930689      -0.34932703      -0.69632173      -0.80275055       1.26934883      -0.16790472       1.54488610 
H      -0.95005021       0.50992388      -2.11071574       0.21024277      -0.15046747       0.08595503      -0.16020588       0.24637801      -0.56262466 
H      -0.83823197       1.10495696      -3.57702020       0.27315969      -0.00024321      -0.04188465      -1.08731260      -0.07551999      -0.93131423 
O       0.13950606      -0.82222447       0.48428834      -0.23677814       1.29636740       1.02708971       0.93187958      -0.23339691       0.36423352 
H       1.00382385      -0.89298866       0.94967991       0.16629133      -0.20427518      -0.13353116      -0.91758482       0.17424231      -0.43039791 
H       0.26680837      -1.38826905      -0.28681859      -0.06358862      -0.24505982      -0.13487838      -0.03612511       0.05620129       0.01521718 
6
Properties=species:S:1:pos:R:3:momenta:R:3:forces:R:3 pbc="F F F" energy=-4153.123860001588
O      -0.26031325       0.85948911      -2.80058749       0.64029898      -0.24774688       0.29022429       0.38420248      -0.44637352      -1.79549645 
H      -0.62801564       1.11833926      -1.97012688       0.22191271       0.16900744      -0.10623059      -0.78483664       0.48606799       0.50996395 
H      -0.84274235       1.08736682      -3.56122480      -0.20093498       0.21647461      -0.08431431       0.40832966      -0.07595814       1.37525617 
O       0.02626535      -0.77042946       0.55470097      -0.43079039      -0.33605524      -0.48069996      -2.38421289      -0.90246870      -1.44543192 
H       0.92809980      -0.72845347       0.29110954      -0.14389613       0.15302979       0.09010183       1.25149355       0.04656106      -0.41352693 
H      -0.44447116      -1.17667944      -0.24701693      -0.08659019       0.04529029       0.29091874       1.12502384       0.89217131       1.76923518 
6
Properties=species:S:1:pos:R:3:momenta:R:3:forces:R:3 pbc="F F F" energy=-4153.143487292934
O      -0.19419984       0.87148987      -2.81020868      -0.21102318      -0.37277168      -0.12871998       1.28297615       0.31315698       2.06817414 
H       0.61289009       1.40182372      -2.63119971       0.41823985      -0.05842427      -0.05131493      -0.77513666      -0.53703252      -0.00959639 
H      -0.33876168       1.02852679      -3.71415662       0.19615021      -0.01632899      -0.00887517      -0.50444276       0.20924759      -1.99439267 
O      -0.12788142      -0.84401872       0.59751337      -0.46349554       0.24168785       0.13839277       1.21893416      -0.95916021       2.07683796 
H       0.79187614      -0.62501482       0.42264155       0.20100169       0.06090724       0.05933797      -0.25030630       0.08955169      -0.26781770 
H      -0.65586624      -0.52722818      -0.09135588      -0.14087302       0.14492985      -0.00882066      -0.97202460       0.88423647      -1.87320534 
6
Properties=species:S:1:pos:R:3:momenta:R:3:forces:R:3 pbc="F F F" energy=-4153.196225750693
O      -0.13155459       0.80044212      -2.80446259       0.46179242      -0.23402433      -0.19816186      -0.22153033      -0.61595109      -1.16085294 
H       0.79974996       0.82600161      -2.58603022      -0.09716240       0.11881239      -0.02911533       0.35299972       0.09901737       0.12987799 
H      -0.13288306       0.38744183      -3.70261972      -0.15798739      -0.10499390      -0.20900413      -0.12510549       0.50242554       1.09139062 
O      -0.19876849      -0.71143069       0.59892594      -0.07712569       0.19595277       0.67861383      -0.94859229       0.54181920      -0.76961133 
H       0.68152969      -0.62610618       0.22168038      -0.13575937      -0.07191483      -0.14488659      -0.05510009       0.05264155      -0.10824583 
H      -0.80744394      -0.28599864      -0.06072333       0.00624242       0.09616789      -0.09744593       0.99732847      -0.57995257       0.81744148 
6
Properties=species:S:1:pos:R:3:momenta:R:3:forces:R:3 pbc="F F F" energy=-4153.263115305805
O       0.02976815       0.63933888      -2.76785626       0.38434847      -1.03289379      -0.01882880       0.60745964       0.43889856      -0.88196477 
H       0.69174220       1.33404538      -2.99070522       0.05915642       0.23277803      -0.03735766      -0.70292262      -0.70156062       0.32491897 
H      -0.17530013       0.24634608      -3.63945699       0.14463257       0.15780838       0.25592040       0.07913936       0.22260568       0.66706777 
O      -0.35495514      -0.56062110       0.58410646      -0.78969911       0.57384140      -0.60364487       0.11802350      -0.38544918       0.95594953 
H       0.50158833      -0.94215730       0.40499218       0.10530225      -0.07950467       0.19706550       0.42738729      -0.27802854       0.15898334 
H      -0.55859787      -0.17351447      -0.24832441       0.09625940       0.14797065       0.20684542      -0.52908718       0.70353410      -1.22495485 
6
Properties=species:S:1:pos:R:3:momenta:R:3:forces:R:3 pbc="F F F" energy=-4153.1560873334465
O       0.12702081       0.47995394      -2.69230616       0.58952920       0.19134712       0.81566053      -0.29353373       0.67261002       2.67163928 
H       0.87510929       1.02414171      -2.41073205      -0.14900583      -0.34366810       0.05805305      -0.17622990      -0.21846149      -0.24107485 
H       0.25386787       0.26970053      -3.57970886      -0.10409391      -0.28545384      -0.34910378       0.45610556      -0.46314600      -2.36044213 
O      -0.43003698      -0.38887756       0.48479312       0.14404545       0.30078114      -0.50206129       0.65537668      -2.17661859       0.40052747 
H      -0.28943434      -1.27915217       0.03804398      -0.36900195      -0.00177225       0.02331085      -0.44942953       2.16918463       0.47282158 
H      -0.73200606       0.25387369      -0.14392671      -0.11147295       0.13876593      -0.04585937      -0.19228909       0.01643142      -0.94347135 
6
Properties=species:S:1:pos:R:3:momenta:R:3:forces:R:3 pbc="F F F" energy=-4153.038446539499
O       0.13734159       0.37481866      -2.63992934      -0.57054752      -0.02058963       0.07602054      -1.38006364      -0.98903170      -3.52170428 
H       0.93732718       0.16231063      -2.18996232       0.14924915      -0.25654545       0.19025208       1.10290502      -0.53000516       0.30103676 
H       0.15033194      -0.10166148      -3.57716443       0.22240101      -0.08061468       0.13823460       0.24118577       1.52317982       3.29710083 
O      -0.39074643      -0.24650934       0.40820601       0.17874714       0.31789622      -0.42986547       1.27185626       1.83999954      -0.49414933 
H      -1.13584310      -0.78679524       0.33146254      -0.06904398       0.20830049       0.20715928      -1.80331413      -1.84332138       0.18550461 
H      -0.63171140       0.40374771      -0.27639323       0.08919420      -0.16844694      -0.18180103       0.56743072      -0.00082112       0.23221141 
6
Properties=species:S:1:pos:R:3:momenta:R:3:forces:R:3 pbc="F F F" energy=-4153.180892361719
O       0.08348439       0.14061750      -2.54994696       0.24337918      -0.91607824       0.44759214      -0.68118726       0.63366418       2.41211576 
H       0.65813331       0.34978231      -1.77081389      -0.10707036      -0.02105106      -0.08221074      -0.52052051      -0.32550911      -1.18010044 
H       0.62040627      -0.04177145      -3.28917642      -0.14886505      -0.00144487       0.12819922       1.19605099      -0.29761193      -1.15263846 
O      -0.35485851      -0.02544969       0.23527236      -0.19214627       0.87159054      -0.87198258       0.95893482       0.21861016       2.96500000 
H      -0.74243001      -0.21523331       1.14775556       0.23647909       0.19811805       0.05257464       0.37778365       0.27445937      -2.46326071 
H      -0.93079613      -0.20659359      -0.48321819      -0.03177659      -0.13113443       0.32582733      -1.33106169      -0.50361267      -0.58111614 
6
Properties=species:S:1:pos:R:3:momenta:R:3:forces:R:3 pbc="F F F" energy=-4153.079317377948
O       0.00216254      -0.06120126      -2.49638713      -0.05130498      -0.35657040      -0.41088930       0.98051670      -0.44034204      -1.51140753 
H      -0.19050317       0.23292486      -1.61975127      -0.13647220      -0.04587265      -0.06910631       0.27024246       0.43155842       0.77389744 
H       0.97714435      -0.15642732      -2.50295714       0.05387031      -0.04413424       0.15348338      -0.95336598       0.07460175       0.05175708 
O      -0.25789067       0.14670145       0.10838162       0.69470478       0.32248942       0.15667137      -1.43460708      -1.11876961      -3.28484498 
H      -0.23143997       0.35678024       0.99035725      -0.13195340       0.02172692      -0.08410798       0.05698307       0.89269695       3.41871349 
H      -1.19822148      -0.07620871      -0.09919179      -0.42884452       0.10236095       0.25394883       1.08023083       0.16025454       0.55188450 
6
Properties=species:S:1:pos:R:3:momenta:R:3:forces:R:3 pbc="F F F" energy=-4153.245737063894
O       0.06756541      -0.16273382      -2.75294494       0.80522344      -0.23235957      -0.60602428      -1.51269300       0.50777728       0.81850928 
H      -0.23997427      -0.19060427      -1.81405688      -0.09922020      -0.10951481      -0.18014772       0.63749793       0.00895521      -0.95759779 
H       0.92354395      -0.55512491      -2.79216257      -0.15966434      -0.06481258      -0.12480017       0.88485551      -0.46382920       0.24123756 
O      -0.37923871       0.27696894       0.32974743      -0.78356366       0.10487685       0.90715811       0.76454923       0.30311620       2.30631433 
H       0.24342988       0.89081432       0.81558333       0.10532177       0.18731129       0.08622199      -0.82900394      -0.68970902      -1.19018044 
H      -0.68205663      -0.24409747       1.11766140       0.13190299       0.11449882      -0.08240793       0.05479428       0.33368952      -1.21828294 
6
Properties=species:S:1:pos:R:3:momenta:R:3:forces:R:3 pbc="F F F" energy=-4153.23070232244
O       0.14030925      -0.26381818      -2.95020447       0.20729715      -0.19878171      -0.72099636       0.08059439      -0.40368443       0.10609936 
H       0.02377294       0.29450516      -2.17487826       0.13093656      -0.01311580      -0.05823448      -0.08073580      -0.04774269       0.10980298 
H       0.19636725      -1.16002557      -2.58057291      -0.21843283       0.00979863       0.18168010      -0.04275120       0.42789132      -0.14027793 
O      -0.40271691       0.34818583       0.53356192       0.21016057       0.53616268       0.66069055       0.00645858      -0.89899093      -1.75808459 
H       0.06250238       1.15818316       0.64581464      -0.03607804      -0.20206621      -0.16305128       0.39202593       0.90621325       0.58038124 
H      -0.81964504       0.08238208       1.33262125      -0.29388341      -0.13199759       0.09991146      -0.35559191       0.01631348       1.10207894 
6
Properties=species:S:1:pos:R:3:momenta:R:3:forces:R:3 pbc="F F F" energy=-4153.184947367798
O       0.30762547      -0.24025209      -2.96207567       0.26546586       0.16035549      -0.05269937      -0.86857379      -0.39674924      -0.01082216 
H       0.13272855       0.05621180      -2.06341778      -0.01917918      -0.11236834       0.17469774       0.22133176       0.18564492       0.30191730 
H      -0.52542708      -0.71745819      -3.13939356       0.08179541       0.28141350      -0.38735224       0.61001239       0.20654538      -0.18783767 
O      -0.52448049       0.33093338       0.55780162      -0.55585895      -0.48197257      -0.09139080       0.31652477       0.39085218       1.29129862 
H       0.25026795       0.86058053       0.90826591       0.00179196       0.13066299       0.36591201      -1.60582296      -1.03400191      -0.25223826 
H      -1.11758450       0.07550035       1.32121709       0.22598490       0.02190892      -0.00916733       1.32652783       0.64770868      -1.14231784 
6
Properties=species:S:1:pos:R:3:momenta:R:3:forces:R:3 pbc="F F F" energy=-4153.155154742268
O       0.33830054      -0.19190414      -2.94870181      -0.33256240       0.04203918      -0.00709188      -0.27900685       0.40012479      -0.27054979 
H      -0.26822576      -0.26127788      -2.19051048       0.15333457       0.16784295       0.01369690       0.26665279       0.36675916      -0.43145567 
H       0.06326593       0.57424520      -3.49545111       0.13380914       0.41726850      -0.02285756       0.03854763      -0.73630085       0.79043251 
O      -0.56026082       0.25177430       0.56897827       0.08763260      -0.35603586       0.01877938      -0.01468102       0.68262026      -1.91538849 
H      -0.19931634       0.87661683       1.16519808      -0.14463651      -0.36479112       0.09845043       0.74290337       1.41507348       0.61820734 
H      -0.77470807      -0.42571448       1.15776891       0.10242260       0.09367634      -0.10097727      -0.75441593      -2.12827685       1.20875409 
6
Properties=species:S:1:pos:R:3:momenta:R:3:forces:R:3 pbc="F F F" energy=-4153.171852656179
O       0.22165468      -0.13681723      -2.91493213       0.06926469       0.44172950       0.23280224       0.86376717       0.45021771      -1.34798450 
H       0.15303041      -0.13214240      -1.97248129      -0.09879125       0.32603150      -0.07400500      -0.03010329       0.21967175       1.08461016 
H       0.99245281       0.43487421      -3.12793832      -0.07477397      -0.23266069       0.00356909      -0.85555013      -0.60070230       0.34602579 
O      -0.54085653       0.25133264       0.52738479       0.21719530      -0.24036553       0.11906784       0.10875743      -2.33024763       0.55053406 
H      -0.06481199       0.34474916       1.38212566       0.05291684      -0.09195720       0.03960533      -0.41860941      -0.04678671      -0.78416461 
H      -0.71623495      -0.75094220       0.47947892      -0.16581161      -0.20277758      -0.32103951       0.33173823       2.30784718       0.15097911 
6
Properties=species:S:1:pos:R:3:momenta:R:3:forces:R:3 pbc="F F F" energy=-4153.137915747877
O       0.08788732      -0.11042428      -2.97815572      -0.58892636      -0.22305582      -0.66896822      -0.80495969       0.09460001       0.82815880 
H      -0.17939943       0.57111047      -2.33381851      -0.03658058       0.19691997       0.15029077       0.27936099      -0.36668318      -0.45128502 
H       0.79720357       0.28543601      -3.46972620       0.06612235      -0.06966321      -0.18910577       0.53778968       0.31261733      -0.33224705 
O      -0.37516458       0.20349879       0.67307928       0.52133052      -0.51221093       0.61324660       0.71330444       0.90815433       1.19274559 
H       0.05192100      -0.40269129       1.31185297      -0.06818621       0.25177755      -0.00309264      -0.69280107       0.09282647      -1.15026523 
H      -0.81199667      -0.21700584      -0.05610337       0.10624029       0.35623243       0.09762926      -0.03269435      -1.04151496      -0.08710708 
6
Properties=species:S:1:pos:R:3:momenta:R:3:forces:R:3 pbc="F F F" energy=-4153.060544570301
O      -0.04255646      -0.13038365      -3.07105728      -0.07410799       0.20834744       0.40717654       0.56401902       0.35394288       0.90358972 
H       0.60910735       0.17494662      -2.39882158      -0.16941970       0.00788495      -0.28716798      -0.69611210      -0.29343262      -0.71665633 
H       0.49210090      -0.47728259      -3.78824681      -0.15208741      -0.18661069       0.04413475       0.11591844      -0.04960312      -0.10703400 
O      -0.28042453       0.28406584       0.77249661       0.37808722       0.59771508      -0.36833037      -1.11546863       3.75757475      -1.72229124 
H       0.19359457      -0.24390361       1.32526219       0.11853400      -0.36501619       0.13261369       1.72550757      -2.71644879       2.13608039 
H      -0.87038380      -0.17887765       0.21059269      -0.10100611      -0.26232060       0.07157337      -0.59386429      -1.05203310      -0.49368855 
6
Properties=species:S:1:pos:R:3:momenta:R:3:forces:R:3 pbc="F F F" energy=-4153.071492146933
O      -0.20734352      -0.10309580      -3.01394977      -0.70538369       0.24857274       0.50859269      -0.12666861      -0.70335394      -0.26185036 
H       0.56016713       0.43200344      -3.23600283       0.05001027       0.04580667      -0.21022568       0.06297706      -0.05260483      -0.04267521 
H      -0.12535911      -0.92117595      -3.54413344      -0.11759321      -0.28891307      -0.14167628       0.03283911       0.73832270       0.39165149 
O      -0.07480428       0.28168023       0.77055459       0.71522623       0.15872156       0.13728345      -0.74253227      -3.46183006       0.62692986 
H      -0.07921023      -0.62841580       1.28676141      -0.19105270      -0.19076655      -0.08392626       0.14459514       2.88178507      -1.38689106 
H      -0.57928436      -0.00277794      -0.03342662       0.24879310       0.02657864      -0.21004793       0.62878957       0.59768107       0.67283527 
6
Properties=species:S:1:pos:R:3:momenta:R:3:forces:R:3 pbc="F F F" energy=-4153.169912976881
O      -0.14107728      -0.03948647      -3.03911956       0.26943975       0.35639679      -0.62779356      -0.20825405       0.38475110      -0.20008865 
H      -0.24337222       0.86783945      -3.36902392      -0.12113182      -0.07518531       0.12004796       0.11888965      -0.31869707       0.17772769 
H      -0.80503440      -0.52952030      -3.53988835       0.07200990       0.25569288       0.07674837       0.10061765      -0.04920650       0.09958845 
O      -0.05417289       0.13032532       0.83320598      -0.44141874      -0.83163985       0.27656010       2.50932234       1.28723466       1.01728359 
H      -0.89323004      -0.24345566       0.82181673       0.10584412       0.27776915       0.14346308      -2.15469940      -1.04983327      -0.59247801 
H       0.33870901       0.17747031      -0.03461485       0.11525678       0.01696634       0.01097406      -0.36587620      -0.25424892      -0.50203306 
6
Properties=species:S:1:pos:R:3:momenta:R:3:forces:R:3 pbc="F F F" energy=-4153.189491041606
O      -0.18443985       0.04502281      -3.10093376      -0.02477838       0.01644436       0.05615693       0.52571622      -0.44715429       0.95847614 
H      -0.12581394       0.98959407      -3.00293606      -0.07477003       0.17288754       0.05122260      -0.00614413       0.55642983      -0.03625090 
H      -0.66831859      -0.11004852      -3.89582785       0.07797218       0.12693192      -0.19191793      -0.51668770      -0.09563530      -0.85941575 
O      -0.03980510       0.02334255       0.89912502      -0.17412101      -0.26596603       0.22047295      -1.59215035      -0.00702728      -0.09752723 
H      -0.94757240      -0.09806440       0.50473069      -0.04255487       0.08115673       0.00422451       1.69931734       0.11979743       0.40236351 
H       0.59898300      -0.15244749       0.20717068       0.23825210      -0.13145452      -0.14015907      -0.11005137      -0.12641040      -0.36764577 
6
Properties=species:S:1:pos:R:3:momenta:R:3:forces:R:3 pbc="F F F" energy=-4153.168121896541
O      -0.19561554       0.14941501      -3.05347253      -0.36923301       0.70145108       0.30336970      -0.39048076       1.48356229      -0.63648865 
H       0.00397740       1.01737030      -2.61551131      -0.15800824       0.03464578       0.12288203      -0.31960940      -1.14489286      -0.67035532 
H      -0.64179446       0.40085972      -3.90871453       0.02671539       0.00391606       0.26433350       0.71861402      -0.33556768       1.38533685 
O      -0.02034951      -0.08045144       0.81019079       0.39060952      -0.69310957      -0.61799244       0.23175769       0.66383890       0.83414473 
H      -0.92499852      -0.34127119       1.00379734       0.24817617      -0.01845846       0.01889058       0.13088474      -0.24427310      -0.48553768 
H       0.28867488      -0.45742015      -0.00817366      -0.13825983      -0.02844488      -0.09148338      -0.37116629      -0.42266754      -0.42709994 
6
Properties=species:S:1:pos:R:3:momenta:R:3:forces:R:3 pbc="F F F" energy=-4153.25650241676
O      -0.15082611       0.29163018      -2.90032786       0.00030289      -0.04723262       0.56874997       0.15962411      -0.16480486       0.93938618 
H      -0.35795547       0.83595877      -2.12939059      -0.02415299       0.11329348       0.01831958       0.17891379      -0.26134599       0.23027212 
H      -0.51661179       0.81886870      -3.59273052      -0.03051311       0.29518861       0.08982867      -0.32954184       0.39248178      -1.05876907 
O      -0.05426597      -0.19283108       0.60698897      -0.01479191      -0.07475633      -0.79726520      -0.11561248      -0.62947774      -0.37688383 
H      -0.80204597      -0.64141125       1.02206805      -0.08774422      -0.18740062       0.19606815       0.00179263       0.23816477       0.13212159 
H       0.22989653      -0.86742772      -0.03404059       0.15689934      -0.09909252      -0.07570117       0.10482380       0.42498204       0.13387301 
6
Properties=species:S:1:pos:R:3:momenta:R:3:forces:R:3 pbc="F F F" energy=-4153.255236946952
O      -0.31981339       0.36933290      -2.75350071      -0.48141927       0.72368725       0.51813720      -0.01169420      -0.07273999      -0.28202505 
H      -0.00851112       0.69679483      -1.90614062      -0.01012821      -0.34998179       0.06677935      -0.10643368       0.17855659       0.18116565 
H      -0.48694780       1.14983536      -3.29584723      -0.11874804      -0.00396106      -0.03713981       0.06935635      -0.10558457       0.19047317 
O       0.05603789      -0.27201910       0.43946015       0.36153212      -0.45250692      -0.39987279       0.27880047       1.64395250       0.05688449 
H      -0.50192714      -0.82175247       0.95542811       0.22099213       0.08034495      -0.20869749      -0.87425917      -0.73195618       0.74907241 
H       0.48209390      -0.85531439      -0.15895665       0.02777127       0.00241757       0.06079354       0.64423022      -0.91222835      -0.89557067 
6
Properties=species:S:1:pos:R:3:momenta:R:3:forces:R:3 pbc="F F F" energy=-4153.260410865469
O      -0.49411281       0.49717809      -2.60765042      -0.45356310       0.36667132      -0.00597220       0.12740588       0.33108628      -2.43089527 
H      -0.37697221       0.11523983      -1.76869154       0.04325136      -0.01463711       0.21943106      -0.01469917      -0.36379675       2.08267076 
H      -1.06442745       1.26139228      -2.56305097      -0.23463255      -0.16515573       0.22319831      -0.10683573       0.07070155       0.44451924 
O       0.24617350      -0.36138544       0.24084220       0.74053241      -0.28111367      -0.69971544       1.11579228      -0.63535508      -0.72795249 
H      -0.33407547      -0.87824283       0.81313644      -0.25140164      -0.05424008       0.21854306       0.32038126      -0.18813172      -0.12446787 
H       1.00883061      -0.93956321      -0.04938071       0.15581352       0.14847528       0.04451520      -1.44204450       0.78549572       0.75612563 
6
Properties=species:S:1:pos:R:3:momenta:R:3:forces:R:3 pbc="F F F" energy=-4153.111910950546
O      -0.51561241       0.57211914      -2.43091400      -0.48855672       0.30001728       0.52075498       0.28001946      -0.84405972       0.82145029 
H       0.16073235       0.16391818      -1.82205939       0.24776976      -0.09731750       0.10028498      -1.24025655       0.64761156      -0.80011366 
H      -1.34854453       0.21157430      -2.06244117       0.12864341      -0.05593924       0.03985910       0.73765365       0.34907265      -0.33556132 
O       0.25150264      -0.42298984       0.02128767      -0.04492545      -0.30022988      -0.44760702      -2.18557000      -0.16713083      -1.89292409 
H      -0.42192267      -0.70773309       0.63657894       0.30482291       0.05826219      -0.14746226       0.45660443      -0.03031030       0.55730100 
H       1.09974841      -0.32061310       0.35954485      -0.14775391       0.09520715      -0.06582979       1.95154901       0.04481663       1.64984778 
6
Properties=species:S:1:pos:R:3:momenta:R:3:forces:R:3 pbc="F F F" energy=-4153.280390944788
O      -0.46549365       0.72130625      -2.34071057       0.22729478       0.45631477       0.70971203       0.71386030       0.69013632       0.07093874 
H      -0.10834328       0.32369802      -1.52721194      -0.07476266      -0.00052468      -0.33564085      -0.49622792      -0.14467425      -0.51725369 
H      -1.21230591       0.19981715      -2.60755488      -0.05423810       0.05912233      -0.36817970      -0.40233645      -0.43580957       0.02702202 
O       0.21924655      -0.56737375      -0.06032629       0.06765221      -0.29220907      -0.39598403       0.54244850       0.45068740       1.40556065 
H      -0.03875415      -1.31032549       0.49673282       0.01995093      -0.24293779       0.09268197      -0.14609647      -0.23296319      -0.26570663 
H       0.56590003       0.05772023       0.61332506      -0.18589716       0.02023445       0.29741058      -0.21164796      -0.32737671      -0.72056110 
6
Properties=species:S:1:pos:R:3:momenta:R:3:forces:R:3 pbc="F F F" energy=-4153.251388018389
O      -0.44426507       0.80256515      -2.41742358      -0.04763045       0.39043846      -0.59434108      -1.19975354       2.15169386      -0.78473551 
H      -0.06868084       0.08206240      -1.98950569       0.33622235       0.01364652      -0.11845849       1.25712238      -2.13281209       1.45241766 
H      -0.38820904       0.59638416      -3.34320294       0.35082950      -0.06725018      -0.04793407       0.00087507      -0.02440365      -0.61334011 
O       0.21816627      -0.66106885       0.14048965      -0.87640718      -0.51730626       1.02884186       0.50398941      -0.94419918      -0.33743977 
H      -0.42899832      -1.38188875       0.07777023       0.12264507       0.04087516       0.01466016       0.04393183       0.67090664       0.18014211 
H      -0.22740934       0.17173958       0.26046468       0.11434071       0.13959631      -0.28276837      -0.60616515       0.27881442       0.10295562 
6
Properties=species:S:1:pos:R:3:momenta:R:3:forces:R:3 pbc="F F F" energy=-4153.191821067746
O      -0.32868585       0.90391814      -2.44871750       0.17431565       0.51965812       0.48815722       0.10452376       0.31980042      -0.15777386 
H       0.62603777       0.76206189      -2.32768468       0.26601840      -0.17362870      -0.01931959      -0.48486382       0.21792181      -0.37242608 
H      -0.45596462       1.59069156      -3.13340501      -0.12571202       0.01707106       0.21011635       0.41665713      -0.56809221       0.59041974 
O       0.07273090      -0.86143144       0.19040772      -0.07373835      -0.37895771      -0.34956965       2.51129311       1.60375952      -0.23751252 
H      -0.70034351      -1.35680557       0.29422947      -0.09735848       0.04794923      -0.08081456      -2.04409419      -0.67170966       0.01185424 
H      -0.10914970       0.04383222      -0.12321645      -0.14352520      -0.03209199      -0.24856977      -0.50351599      -0.90167988       0.16543847 
6
Properties=species:S:1:pos:R:3:momenta:R:3:forces:R:3 pbc="F F F" energy=-4153.165833891883
O      -0.14693502       0.90124925      -2.36182668       0.76223473      -0.26810119      -0.26878585      -0.52996134      -1.94562193      -2.43189788 
H       0.47702317       0.79137169      -3.11709966      -0.09187449       0.22652794       0.11946206      -0.60409753       0.42070855       1.16574018 
H       0.17849744       1.53216314      -1.76858607       0.28642478      -0.33070532       0.27822066       1.07508042       1.40450361       1.23346780 
O      -0.10837558      -0.80591463       0.07908883      -0.75575177       0.27992787      -0.53941478      -1.66693568      -1.02359547       1.02683520 
H      -0.73564793      -1.21520596       0.76334492       0.01105687       0.12274352       0.14914639       1.36345702       0.88832347      -1.63194820 
H      -0.56951990      -0.90735211      -0.78001305      -0.21209012      -0.03039281       0.26137153       0.36245711       0.25568178       0.63780288 
6
Properties=species:S:1:pos:R:3:momenta:R:3:forces:R:3 pbc="F F F" energy=-4153.102188102098
O      -0.08419997       0.83864096      -2.26999704      -0.09629979      -0.22595337       0.41162518      -0.76056969      -2.66047914       0.48227010 
H       0.65004921       1.20831534      -2.70972083       0.17970545       0.15573919      -0.03488597       1.33939019       0.92664709      -0.88275993 
H       0.18045958      -0.13312262      -2.21057529       0.02336342      -0.26360365      -0.21294156      -0.57603859       1.95703318       0.20380915 
O      -0.19469170      -0.73311655      -0.04965993      -0.07004886       0.16320903      -0.02850815       1.02312384      -0.74478763       0.31343184 
H      -0.02856202      -0.56181308       0.88703349       0.18257062       0.06864039      -0.29965541      -0.43278405       0.06571003      -0.36551282 
H      -1.07731461      -0.47413546      -0.28311002      -0.21929084       0.10196841       0.16436590      -0.59312170       0.45587646       0.24876166 
6
Properties=species:S:1:pos:R:3:momenta:R:3:forces:R:3 pbc="F F F" energy=-4153.1824687141825
O      -0.05786026       0.82802497      -2.26730408       0.61021230      -0.14613193      -0.20529275       1.07832091       1.11866661      -0.95171114 
H       0.58980607       1.20695049      -2.93477348      -0.08902324       0.07226071       0.04738166      -1.30720975      -1.07956568       1.15174171 
H      -0.15243964      -0.11847532      -2.40624689      -0.11998342       0.36266732       0.09802964       0.26167125      -0.02508161      -0.43390782 
O      -0.24469159      -0.74949541       0.05330768      -0.65238449      -0.18011011       0.31555370      -1.54600350       0.13409578      -0.08225634 
H       0.58691345      -0.48260339      -0.32423866       0.16130601      -0.06595607      -0.27581379       0.32811529       0.47274810      -0.22788961 
H      -0.92411285      -0.13816468      -0.32816057       0.08987284      -0.04272992       0.02014154       1.18510581      -0.62086319       0.54402320 
6
Properties=species:S:1:pos:R:3:momenta:R:3:forces:R:3 pbc="F F F" energy=-4153.092513662243
O       0.23741838       0.74631795      -2.31495064       0.97448022      -0.87913543       0.10456389       0.76728163      -2.65608691       1.21820494 
H       0.61310368       1.47732984      -2.71584227      -0.18212594       0.10635239       0.05487906       1.06411453       2.33202521      -1.28732576 
H      -0.67894402       0.88669386      -2.24411113       0.22674797       0.25265443       0.06397397      -1.78163086       0.33885473      -0.00623117 
O      -0.49202865      -0.75273726       0.06028756      -0.60305078       0.45216326      -0.36151791       2.52213056      -2.15244557      -1.43744858 
H       0.29302851      -0.62170447      -0.56861250      -0.42257170       0.00501895      -0.01832330      -1.91213889       0.06481959       1.34123458 
H      -0.88795106       0.07369838       0.18060861       0.00652023       0.06294640       0.15642429      -0.65975697       2.07283295       0.17156600 
6
Properties=species:S:1:pos:R:3:momenta:R:3:forces:R:3 pbc="F F F" energy=-4153.110440049116
O       0.28553736       0.65681315      -2.31773895      -0.31648300       0.40496823      -0.16942956       0.66008139       1.95790432      -1.31080561 
H       0.87650131       1.43643190      -2.56455985       0.07072449      -0.05637683       0.04317205      -0.93705089      -1.60965874       0.62973702 
H      -0.47579007       0.82968226      -2.90919769      -0.05183475       0.04951526      -0.40131922       0.36139270      -0.33059316       0.53827158 
O      -0.59590974      -0.63651433       0.08082658       0.06287369      -0.23972583       0.53563239       0.13280121       1.16221450       3.17336336 
H      -0.22462476      -0.81684500      -0.75447150       0.08730191      -0.02584809      -0.03548857       1.04117020       0.11530067      -1.50048001 
H       0.04820814      -0.05732237       0.59853209       0.14741767      -0.13253274       0.02743291      -1.25839461      -1.29516759      -1.53008635 
6
Properties=species:S:1:pos:R:3:momenta:R:3:forces:R:3 pbc="F F F" energy=-4153.182343767336
O       0.28005746       0.62613889      -2.42831311       0.26714813      -0.17655005      -0.83963790      -1.50133127      -0.56183798      -0.97579064 
H       1.15198038       0.95939712      -2.31240594      -0.08323289      -0.07281753       0.11355219       1.13670888       0.32930435      -0.05731759 
H       0.18074162       0.37376094      -3.37200982      -0.03244635      -0.31452229       0.20920965       0.29914670       0.32109183       0.98791714 
O      -0.59062768      -0.60113785       0.17140433       0.25445691       0.59437908       0.51112119      -1.01889714      -0.53003709      -1.17339460 
H      -0.93517547       0.06246297      -0.44668855      -0.18227904       0.04956367       0.05494142       0.25121670      -0.40148432      -0.10304406 
H      -0.17011172      -0.07830788       0.81879097      -0.22364675      -0.08005289      -0.04918654       0.83315613       0.84296322       1.32162975 
6
Properties=species:S:1:pos:R:3:momenta:R:3:forces:R:3 pbc="F F F" energy=-4153.235063946607
O       0.35493855       0.59748176      -2.56907556       0.11738879       0.22682922      -0.62910926      -0.07806904       0.36219251       0.06026849 
H       1.30374770       0.79869286      -2.61549337       0.07426784      -0.11942835      -0.08541094      -0.44245544      -0.46900527       0.12723302 
H       0.23436447      -0.34379830      -2.40668896      -0.07784515      -0.03050695       0.25271557       0.51534595      -0.04774651      -0.23179098 
O      -0.64951850      -0.52055295       0.27252907      -0.12481278      -0.18540514       0.24747965      -0.21274201       0.11812667       0.66653230 
H      -0.58889132      -0.09389009      -0.59020085       0.21792445      -0.12942635       0.01583750      -0.12584199       0.50976525       0.37809388 
H      -0.97558395       0.13210988       0.92920056      -0.20692314       0.23793757       0.19848749       0.34376254      -0.47333263      -1.00033669 
6
Properties=species:S:1:pos:R:3:momenta:R:3:forces:R:3 pbc="F F F" energy=-4153.195354743669
O       0.50828029       0.59243954      -2.57815211       0.67623779       0.26596448      -0.30681561      -0.24711296      -1.42596540       2.64823990 
H       0.66064709       0.81807333      -3.46223116      -0.31205087      -0.13693395       0.06230229       0.45790023       0.21418612      -2.07100847 
H       0.74586881      -0.35403868      -2.43371316       0.16673162       0.03900557      -0.19251006      -0.26209518       1.19820295      -0.46543060 
O      -0.75427944      -0.49921997       0.33695138      -0.71233243      -0.25419890       0.52756984      -0.72258705      -1.76352723       0.95211459 
H      -0.48018725       0.28995377      -0.08338760      -0.18027709       0.11195103       0.08717925       0.05232196       1.40301147      -0.80680011 
H      -1.72376741      -0.51944150       0.41770003       0.36169099      -0.02578822      -0.17772571       0.72157300       0.37409210      -0.25711531 
6
Properties=species:S:1:pos:R:3:momenta:R:3:forces:R:3 pbc="F F F" energy=-4153.144599079826
O       0.52169072       0.45342221      -2.60987820      -0.30989698      -0.26653184      -0.09930123      -2.13444227       2.89796328       0.18797113 
H       0.19458128       1.24232121      -3.16154915       0.01200580       0.11372021      -0.04181406       0.89273936      -1.95676286       1.20860975 
H       1.06723999      -0.05199455      -3.16617756      -0.10773609       0.01988997      -0.18681950       1.14823604      -0.98286954      -1.30243491 
O      -0.75860007      -0.40105690       0.42141342       0.73336700       0.01989271       0.48655624       1.36413264      -0.28121491      -2.09666560 
H      -0.59131505      -0.28676424      -0.56079204      -0.04375933      -0.13995318      -0.04720177       0.15268481      -0.24973400       1.56669928 
H      -1.61221847      -0.02057578       0.48986052      -0.28398040       0.25298212      -0.11141968      -1.42335058       0.57261803       0.43582035 
6
Properties=species:S:1:pos:R:3:momenta:R:3:forces:R:3 pbc="F F F" energy=-4153.103703165649
O       0.36592305       0.45450551      -2.70018126      -0.38637080       0.07257200      -0.47807205       1.50317792      -2.08342532      -1.25778579 
H       0.16427113       1.29104626      -3.06238915       0.04108732      -0.06391465       0.14065498      -0.65430931       1.82104228      -0.30458110 
H       0.88381576       0.08412475      -3.47903533      -0.07806520       0.12108368      -0.03656897      -0.86150436       0.24041501       1.64737519 
O      -0.65313345      -0.42670396       0.51880499       0.15829840       0.13369286      -0.11357799      -1.73508424       2.40158375      -0.09465892 
H      -0.06328862      -0.53879389      -0.21505232       0.06701706      -0.13333392       0.26511334       0.65356410      -0.21919730      -0.77649335 
H      -1.12813105       0.43648619       0.24530963       0.19803322      -0.13009998       0.22245069       1.09415589      -2.16041840       0.78614396 
6
Properties=species:S:1:pos:R:3:momenta:R:3:forces:R:3 pbc="F F F" energy=-4153.096193448369
O       0.45885289       0.55758266      -2.74429319       0.68600523       0.10183436      -0.61115818      -1.40221147       0.68134092       1.43086784 
H      -0.22170568       1.21794749      -2.97296853      -0.08571990       0.08680084       0.04761034       0.51601187      -0.48271166       0.08898050 
H       0.94458780       0.40988801      -3.52703332      -0.03765129       0.06956230       0.34149214       0.84926411      -0.23836563      -1.43763934 
O      -0.72977023      -0.53017710       0.53957859      -0.31149509      -0.45842732       0.32181500       0.69535688      -4.65810081      -1.24612737 
H      -0.29973103      -0.69952769      -0.32821917      -0.14912232       0.06969346      -0.14937759      -0.46529368       0.69684580       0.92483324 
H      -0.82508761       0.35084066       0.68748039      -0.10201663       0.13053636       0.04961828      -0.19312771       4.00099139       0.23908513 
6
Properties=species:S:1:pos:R:3:momenta:R:3:forces:R:3 pbc="F F F" energy=-4153.104200968377
O       0.39890517       0.58100702      -2.71220707      -0.57684142       0.53353546       0.62890038       2.03966549      -0.24066947       1.16609915 
H      -0.31590192       0.64971093      -3.30986750       0.03993450      -0.26028290       0.00779897      -0.89750676       0.03866004      -1.26827808 
H       1.23964866       0.44270040      -3.19933893       0.11445004       0.01410742      -0.02363567      -1.14903015       0.16748942       0.21326255 
O      -0.67378138      -0.54096204       0.50453641       0.44655517      -0.49716730      -0.86414545      -1.94150546       2.55368557       0.98160212 
H      -0.08195033      -0.37420234      -0.22598089       0.07107465       0.00231015       0.20898704       0.25561273       0.27678348      -0.54237963 
H      -1.18089775       0.36032640       0.64136529      -0.09517294       0.20749718       0.04209473       1.69276415      -2.79594904      -0.55030611 
6
Properties=species:S:1:pos:R:3:momenta:R:3:forces:R:3 pbc="F F F" energy=-4153.297245488499
O       0.39959588       0.71275386      -2.48955606       0.28424823       0.29321646       0.74934260      -0.83866019      -0.41527256       0.25978641 
H      -0.17081524      -0.04978670      -2.71198013       0.19293070      -0.20093576       0.17330371       0.58397968       0.52474897       0.03691430 
H       1.22817311       0.58050999      -2.94871161       0.00230183       0.07353548       0.08666154       0.20657582      -0.17929232      -0.18757142 
O      -0.65723145      -0.61926688       0.24997081      -0.66164935       0.28705086      -0.69231362       1.88262949      -0.76102411      -0.36360076 
H      -0.14834396      -0.00737857      -0.30849868      -0.10070912      -0.02763754      -0.29104072      -0.53480934      -0.03491831       0.22960253 
H      -1.52175900      -0.29304210       0.38191757       0.28287771      -0.42522949      -0.02595350      -1.29971546       0.86575833       0.02486894 
6
Properties=species:S:1:pos:R:3:momenta:R:3:forces:R:3 pbc="F F F" energy=-4153.165938113506
O       0.39381245       0.65810867      -2.30645603      -0.07744537      -0.33383942       0.35469744       0.74953467       0.48352442      -0.01666080 
H       0.78998433      -0.21895474      -2.11293194      -0.02314162       0.12166920       0.35640154      -0.17092537       1.16519565       0.18110090 
H       1.01019493       1.37703248      -2.01549774      -0.21297478      -0.00746286       0.35173711      -0.60175992      -1.41144863      -0.30375958 
O      -0.65312055      -0.55206004       0.00033519       0.40473552       0.61842195      -0.82784226       0.41006999      -1.18590714       0.56808781 
H      -1.16566593       0.19479005      -0.26959943       0.02175226      -0.03930394       0.06198573      -0.42616415       0.71147083      -0.48824950 
H      -1.22071213      -1.32194398      -0.13318929      -0.11292601      -0.35948494      -0.29697957       0.03924478       0.23716488       0.05948117 
6
Properties=species:S:1:pos:R:3:momenta:R:3:forces:R:3 pbc="F F F" energy=-4153.147996697321
O       0.46578987       0.61898869      -2.20781334       0.01199092      -0.05322811      -0.37553270       0.95300762      -2.26064800      -0.28461421 
H       0.81742610       0.32308794      -1.34840850       0.19285474       0.29831618      -0.11458517      -0.48656892       0.31761967      -0.44229587 
H       0.29572208       1.52302008      -2.12004060       0.06732301       0.03156028       0.01381372      -0.35161055       2.15798338       0.29677932 
O      -0.68598237      -0.55440664      -0.11520939      -0.35015402      -0.10914600       0.09370702       0.38996570      -0.63304826       0.42837230 
H      -1.46197151      -0.02571728       0.08308886      -0.09200655      -0.17539776       0.37752829      -0.19598335      -0.19067496      -0.34623066 
H      -0.85821906      -1.13130846      -0.87759090       0.16999190       0.00789540       0.00506883      -0.30881050       0.60876816       0.34798912 
6
Properties=species:S:1:pos:R:3:momenta:R:3:forces:R:3 pbc="F F F" energy=-4153.200042887678
O       0.47433475       0.72770487      -2.31307442      -0.24594814       0.51386957       0.26321581      -2.18170245       0.22781815      -0.95112153 
H       0.81117101       1.36349884      -1.69976497       0.01187145       0.23709927      -0.38893616       0.62869974       0.78827504       0.61266608 
H      -0.39985141       1.13928052      -2.59076528      -0.18521509      -0.14997609      -0.11626277       1.58582237      -0.83238279       0.32724828 
O      -0.75178148      -0.68284527       0.03352895      -0.07584254      -1.04737708       0.03058575      -1.16883328       0.42521596       1.13631797 
H      -0.28679394      -1.49157438      -0.11280209       0.36620075       0.19240463      -0.16108048       0.61591292      -0.49352888      -0.45371255 
H      -0.42282774      -0.00908750      -0.54969100       0.12893357       0.25397971       0.37247785       0.52010069      -0.11539748      -0.67139826 
6
Properties=species:S:1:pos:R:3:momenta:R:3:forces:R:3 pbc="F F F" energy=-4153.12461302532
O       0.40177265       0.99489286      -2.25298637      -0.25629344      -0.05701707       0.14200017       1.15966393       0.52015577      -0.86732015 
H       0.62347270       0.96700763      -3.21610311       0.08707398       0.02720464      -0.14742352      -0.65100147      -0.19186212       1.30168174 
H      -0.37105729       0.47287514      -2.07443407       0.31066228       0.10013279       0.20387782      -0.64715446      -0.34947710      -0.53163144 
O      -0.67036522      -0.91792046       0.03605178       0.01084368       0.08940236      -0.22262671       0.83737817       1.04846514      -1.33432980 
H      -0.02704336      -1.00778544      -0.70574788       0.02387342      -0.10618700      -0.16895380      -0.40912224      -0.55589942       0.82262874 
H      -0.66420742       0.06032506       0.04950045      -0.17615991      -0.05353572       0.19312605      -0.28976392      -0.47138227       0.60897090 
6
Properties=species:S:1:pos:R:3:momenta:R:3:forces:R:3 pbc="F F F" energy=-4153.081490794453
O       0.36988705       1.05765518      -2.20716956      -0.17261911       0.22560987      -0.28019645       0.49347194      -0.28669726       1.03449451 
H       0.40212024       1.22767763      -3.14430246      -0.22800851       0.24869929       0.26141006      -0.72728255       0.18569728      -0.24022941 
H      -0.51240723       1.10677311      -1.80653665      -0.20470928       0.05513004      -0.06013930       0.29356785      -0.01954022      -0.77327843 
O      -0.63284433      -0.96067812      -0.08426695       0.78142927       0.00357066       0.03696674      -1.90713893       0.62836948      -0.01963459 
H       0.02588688      -1.32301851      -0.66392861      -0.26663786      -0.09058221      -0.06122666       0.96464896      -0.07423445       0.51719704 
H      -0.44387875      -0.83652425       0.85047932       0.09054550      -0.44242765       0.10318561       0.88273272      -0.43359482      -0.51854912 
6
Properties=species:S:1:pos:R:3:momenta:R:3:forces:R:3 pbc="F F F" energy=-4153.143930489758
O       0.07212261       1.17750933      -2.36978542      -1.19483970       0.54893339      -0.13252699       0.81522326      -2.42071236       2.54455646 
H       0.02014570       2.09457126      -2.42854605      -0.10905943       0.33149254       0.17826454      -0.34100472       2.71129893      -0.72840666 
H       0.34353900       1.12180699      -1.40172082       0.24314401       0.14274426      -0.32440606      -0.43390987      -0.29954890      -1.70341714 
O      -0.35253452      -1.08702668       0.06840406       0.96651137      -0.89790790       1.00135956       0.08340208      -0.13996629      -0.17317987 
H      -0.26748683      -0.88531752      -0.87175982       0.08706332      -0.16918726      -0.33746599      -0.12990443      -0.05233030       0.00290581 
H      -0.34743646      -2.05307334       0.09558307       0.00718044       0.04392497      -0.38522506       0.00619368       0.20125892       0.05754140 
6
Properties=species:S:1:pos:R:3:momenta:R:3:forces:R:3 pbc="F F F" energy=-4152.981683893945
O      -0.08088521       1.27894521      -2.37372099       0.10940017       0.21142234       0.23400056      -1.70274266      -0.11559717       3.47710083 
H      -0.30721827       1.74420194      -1.47137434       0.27935701      -0.29962385       0.17970232       0.99067484      -0.93469027      -3.07582367 
H       0.42789310       1.84526937      -2.92547272      -0.42990209       0.15025350      -0.26471655       0.66026466       1.07397338      -0.29793591 
O      -0.16651389      -1.24280193       0.11639836      -0.17293373       0.03727005      -0.58424667      -0.55925535       2.00797741      -1.78118753 
H      -0.32788512      -0.47466628      -0.54304386       0.22515041       0.02290828       0.23749937       0.57851180      -1.87808153       1.58969217 
H      -0.56800848      -1.97434183      -0.36585374      -0.01107177      -0.12223032       0.19776097       0.03254671      -0.15358182       0.08815411 
6
Properties=species:S:1:pos:R:3:momenta:R:3:forces:R:3 pbc="F F F" energy=-4152.941477127575
O      -0.23076064       1.32227281      -2.39671294      -0.25526765       0.23181991      -0.03462819      -2.52079519      -2.50820756       0.96778592 
H       0.41398163       1.92181589      -2.63845935      -0.45505894      -0.09555029      -0.23873018       1.78001927       2.24429557      -0.58553972 
H      -1.01042622       1.75860865      -2.02004400      -0.04402801       0.12955707       0.24535516       0.69863827       0.18229000      -0.30698094 
O       0.00224629      -1.26001169       0.12407515       0.70622394      -0.13912451      -0.21893537       1.64692392      -1.36686255       4.23491300 
H      -0.21303261      -0.77930103      -0.60769416      -0.05044129      -0.16605067       0.07371003      -1.24208175       1.18137990      -3.41383616 
H      -0.26548064      -2.17520342       0.20353545       0.09857196       0.03934850       0.17322854      -0.36270452       0.26710462      -0.89634209 
6
Properties=species:S:1:pos:R:3:momenta:R:3:forces:R:3 pbc="F F F" energy=-4153.190145390622
O      -0.34519559       1.28435757      -2.33921068      -0.21111288      -0.12440733       0.01720352      -1.29402098       0.78624156      -1.25050855 
H      -0.90755099       1.95453515      -2.81136493      -0.45954112       0.19577815       0.13054541       0.53722521      -1.26398808       0.39602909 
H       0.12549306       1.87431405      -1.77125034       0.16324348      -0.09443164      -0.22503384       0.81928994       0.44094691       0.91203814 
O       0.07752085      -1.24416189       0.10047143       0.10156729      -0.26080559       0.65816223       0.28443338       0.04918616      -1.09607093 
H       0.28120540      -0.65614536      -0.65598702       0.20204537       0.11018800      -0.29160383      -0.26969942      -0.10964812       0.63259056 
H       0.04744938      -2.09656046      -0.36209834       0.20379786       0.17367840      -0.28927348      -0.07722812       0.09726157       0.40592169 
6
Properties=species:S:1:pos:R:3:momenta:R:3:forces:R:3 pbc="F F F" energy=-4153.167024980046
O      -0.42614932       1.25274237      -2.32628794       0.14613087      -0.18422003       0.58026431      -0.02542246      -0.07198063       0.12513872 
H      -0.82499459       1.67392280      -1.53871595       0.29553772      -0.35054694      -0.00365505       0.55633493       0.25881800      -1.05051649 
H      -0.00080742       1.89610698      -2.92758065      -0.13351125      -0.09158805      -0.25383991      -0.56099826      -0.17479238       0.98037344 
O       0.16961322      -1.24387628       0.07597304      -0.44039545       0.97227698      -0.79191918      -0.61949971       0.94615081       0.12712376 
H      -0.29750633      -0.42422056      -0.19113732      -0.09349018      -0.27388464       0.35747671       0.44445953      -0.74612710       0.23605917 
H       0.49311223      -1.57240175      -0.75953758       0.22572829      -0.07203731       0.11167311       0.20512598      -0.21206870      -0.41817860 
6
Properties=species:S:1:pos:R:3:momenta:R:3:forces:R:3 pbc="F F F" energy=-4153.011081832662
O      -0.43217192       1.00691036      -2.14958216       0.36291234      -0.94235866       0.09722042      -0.22346695      -2.52983442      -1.04068352 
H      -0.01071687       1.52054900      -1.51261046       0.07320818       0.27975991       0.12929397       0.78095031       1.82419053       1.45744246 
H      -0.99093335       1.53557184      -2.68585572      -0.33159986       0.00873477       0.04078198      -0.61529002       0.97681214      -0.53297837 
O       0.19469259      -0.98426372      -0.10428090       0.03847532       0.85236891       0.08486818       1.67338729       1.13474506       1.13197168 
H      -0.47863191      -1.47754281      -0.54241708      -0.01200080      -0.38746097      -0.24701661      -0.54069429       0.14290469      -1.08179883 
H       0.54761655      -0.22389584      -0.61977181      -0.13099518       0.18895603      -0.10514794      -1.07488634      -1.54881800       0.06604657 
6
Properties=species:S:1:pos:R:3:momenta:R:3:forces:R:3 pbc="F F F" energy=-4153.230207707934
O      -0.34257946       0.97670807      -2.17501769       0.63381365       0.19346270      -0.60255373       0.40316888       2.32371224       0.74925881 
H       0.02650194       1.87603809      -1.86305351       0.00470077      -0.01773155      -0.10229648      -0.73773671      -2.18365875      -0.72064954 
H      -1.29908446       1.10760195      -2.06343393       0.04279634       0.07700687       0.13372327       0.24766430      -0.11619441      -0.11939210 
O       0.06941786      -0.93998244      -0.09684745      -0.85631557      -0.65717898       0.35828112       2.25977573      -1.52395845       0.26390639 
H       0.97071544      -1.39267541      -0.23453931       0.02763420       0.41332713       0.20257475      -2.19147807       1.07119460       0.34376236 
H      -0.06444860      -0.45974462      -0.91389885       0.14737061      -0.00888618       0.01027106       0.01860587       0.42890477      -0.51688592 
6
Properties=species:S:1:pos:R:3:momenta:R:3:forces:R:3 pbc="F F F" energy=-4153.126216662477
O      -0.32935619       1.03652988      -2.36481700      -0.38241202       0.32708852      -0.65360277      -0.44291271      -2.40692875       0.53642114 
H       0.16784293       1.77367896      -2.61432305       0.14920148      -0.08119884      -0.25043386       0.99144390       1.90535887      -0.56646609 
H      -1.20993861       1.31337356      -2.14471478       0.02864000      -0.02900802       0.09927506      -0.51577855       0.40212823       0.10680079 
O       0.04273471      -1.03515442       0.09373447       0.04811674      -0.04138883       1.03622891      -3.79297908      -1.26891015      -2.52393189 
H       0.79506704      -0.74213918       0.46877081       0.06215684      -0.04212451      -0.02301224       4.05323945       1.47077841       2.30858608 
H       0.09434841      -0.65261441      -0.79708024       0.09429696      -0.13336833      -0.20845509      -0.29301300      -0.10242662       0.13858998 
6
Properties=species:S:1:pos:R:3:momenta:R:3:forces:R:3 pbc="F F F" energy=-4153.046514766695
O      -0.50481564       1.20061452      -2.46253495      -0.46942537       0.52889570      -0.35210786       1.52182528      -0.36879518      -0.71049033 
H       0.38000422       1.33438133      -2.90499484      -0.12226982      -0.00994352       0.04056798      -1.56730981      -0.03423195       0.75734689 
H      -0.83586573       2.07047552      -2.24260457       0.15606103       0.10593998      -0.13906021       0.05313369       0.36776587      -0.01091624 
O       0.21247052      -1.20161571       0.21936329       0.59499140      -0.78717861       0.16603029       1.59852923       0.86113005      -0.37065220 
H       1.00747295      -0.64418436      -0.10914016       0.00428380       0.08046283      -0.13778425      -2.74464140      -1.25588318       0.40316613 
H      -0.61344573      -1.03065138      -0.27360960      -0.16364104       0.08182361       0.42235405       1.13846301       0.43001439      -0.06845426 
6
Properties=species:S:1:pos:R:3:momenta:R:3:forces:R:3 pbc="F F F" energy=-4153.055345101083
O      -0.53247016       1.32972671      -2.53105109       0.31079676       0.28335283      -0.32464206      -0.39012020      -0.80366056       2.69034579 
H      -0.53959509       1.27528861      -3.44089946      -0.39063544       0.17488953       0.06430061      -0.12706621      -0.45379323      -3.19597526 
H      -0.18847006       2.18923387      -2.37656106       0.06828304      -0.03587545       0.01931079       0.50245511       1.19774779       0.52855372 
O       0.31025763      -1.29367025       0.27973725       0.16819872      -0.31740570      -0.20889507       2.58733038      -0.73147434      -0.44134682 
H      -0.14584898      -1.19360563      -0.52775591      -0.13791793      -0.11118557       0.44984629      -0.79982467       0.29881885      -1.46087850 
H      -0.30106654      -1.12907578       0.94410009      -0.01872515       0.00622437       0.00007944      -1.77277441       0.49236149       1.87930108 
6
Properties=species:S:1:pos:R:3:momenta:R:3:forces:R:3 pbc="F F F" energy=-4153.010024331015
O      -0.41230218       1.20314715      -2.73752480       0.51663637      -0.44833912      -0.92192389      -0.48064819       1.05664506       0.19545616 
H      -1.12109415       1.91916745      -2.70298276      -0.03839602       0.21285574       0.17223498       2.04238543      -1.13321427       0.06551986 
H       0.49044379       1.54715596      -2.51897545       0.03969290      -0.30191196      -0.01736900      -1.59411698       0.05208455      -0.22175081 
O       0.19552883      -1.19075341       0.38680332      -0.39912111       0.14529534       0.69200632      -0.47848520       0.21034206       2.47377692 
H      -0.62133722      -0.84354779       0.02393750      -0.22538832       0.38607222      -0.08894563      -0.17793650       0.11386627      -0.52944334 
H      -0.00932375      -1.10535923       1.37470477       0.10657619       0.00602778       0.16399722       0.68880144      -0.29972368      -1.98355880 
6
Properties=species:S:1:pos:R:3:momenta:R:3:forces:R:3 pbc="F F F" energy=-4153.020636792327
O      -0.37414491       1.06475237      -2.84088608       0.42186783      -0.85762357      -0.23364697      -1.10708788      -0.44394981       1.91912731 
H      -0.30294998       1.98897500      -2.61017945       0.20746078      -0.06097812      -0.02688435       0.27120934       0.23300904      -0.42139267 
H       0.05666303       0.85755795      -3.64024502      -0.29851412       0.09316562      -0.16064467       0.87234758       0.17014915      -1.43535168 
O       0.04957419      -1.05554945       0.58372881      -0.18254498       1.14070097       0.66856899      -0.99793385      -0.78078912      -3.23050521 
H       0.21322927      -0.66563453      -0.33744034      -0.02554978      -0.24858465      -0.14022762      -0.06995454      -0.42142596       2.50482648 
H       0.48270873      -0.61283733       1.27949550      -0.12271973      -0.06668025      -0.10716539       1.03141935       1.24300669       0.66329576 
6
Properties=species:S:1:pos:R:3:momenta:R:3:forces:R:3 pbc="F F F" energy=-4153.1119450474735
O      -0.21692859       0.94736705      -2.85419508       0.38852748      -0.40364072       0.22513025      -0.63924614       0.32656404      -1.72010408 
H       0.43405410       1.30381431      -3.50373460      -0.06086664      -0.36050043      -0.16178063      -0.57734612      -0.39018160       0.79761014 
H      -1.04150894       0.88969714      -3.41279893      -0.17592766      -0.07576873       0.07016178       1.20380467       0.04600454       0.96801092 
O      -0.02817431      -0.91226087       0.66238204      -0.35227836       0.19444048      -0.13130926       2.28067903       0.55038645       2.48690394 
H      -0.62875880      -0.98431564      -0.02343466       0.15590499       0.27901224       0.20087000      -1.74404538       0.08925527      -2.29112275 
H       0.42454962      -0.05227181       0.59445363       0.04464019       0.36645715      -0.20307214      -0.52384606      -0.62202870      -0.24129817 
6
Properties=species:S:1:pos:R:3:momenta:R:3:forces:R:3 pbc="F F F" energy=-4153.049472306744
O      -0.28668358       0.86521052      -2.83567401      -1.00783642      -0.40920002       0.95939824      -1.10887705       1.56421425      -0.34998576 
H       0.32039734       0.15928389      -2.91782085       0.17486431       0.07394661       0.12688423       0.85584329      -1.19219137       0.33148273 
H      -0.68598268       0.90536347      -1.96444896       0.45620118       0.15340524      -0.24354392       0.22928415      -0.36518008       0.00461512 
O       0.02625110      -0.76016402       0.55248692       0.50988855       0.51635776      -0.40250869      -0.35681277       0.46578896      -1.37131547 
H      -0.31872150      -1.18500852      -0.26441567      -0.01483348      -0.04639115      -0.24834969       0.29042862       0.11709128       0.87983320 
H       0.11595427       0.16719069       0.25146215      -0.11828414      -0.28811844      -0.19188017       0.09013376      -0.58972303       0.50537019 
6
Properties=species:S:1:pos:R:3:momenta:R:3:forces:R:3 pbc="F F F" energy=-4153.1697368408995
O      -0.34165436       0.82058059      -2.41995030       0.13730077       0.31064423       1.32114334       0.89046388      -0.61402453      -0.64733427 
H       0.37721106       0.42218523      -2.97145826       0.02663590      -0.26485774       0.08411516      -0.89621559       0.48264794       0.82351007 
H      -0.65330489       1.55815732      -2.94740572      -0.36199055      -0.10978874      -0.27778143      -0.08376768       0.18621511      -0.15481678 
O       0.11995042      -0.75346167       0.19511417      -0.05128577       0.05442563      -1.23923573       0.31916272      -2.22007161      -0.27001140 
H      -0.53944542      -1.36551122      -0.18543973       0.23169118      -0.16142169      -0.00353834       0.59458590       0.38828611       0.20482480 
H      -0.36751366       0.03398576       0.28293251       0.01764847       0.17099831       0.11529701      -0.82422923       1.77694698       0.04382757 
6
Properties=species:S:1:pos:R:3:momenta:R:3:forces:R:3 pbc="F F F" energy=-4153.136225631302
O      -0.35217085       0.88129873      -2.28813636      -0.19360268      -0.34368167       0.08350575      -1.07007461      -0.21137993      -0.79374088 
H       0.49587079       0.46436715      -2.14588350       0.22619343       0.25310432      -0.40390361       0.29820741      -0.37257254      -0.02087728 
H      -0.86477050       0.26567970      -2.86363711       0.32653005       0.03404323       0.03535270       0.74738208       0.69092035       0.67990245 
O       0.11952280      -0.75327186       0.03306132       0.07635078      -0.01489624      -0.25034965       1.65122313       2.26622081       1.02883299 
H      -0.56233804      -1.28002974      -0.33334925      -0.24706542       0.13746931       0.01421220      -1.33581484      -0.09106140      -0.60679791 
H      -0.07810997       0.23206760       0.00145135      -0.18840616      -0.06603895       0.52118261      -0.29092317      -2.28212729      -0.28731936 
6
Properties=species:S:1:pos:R:3:momenta:R:3:forces:R:3 pbc="F F F" energy=-4153.20998456827
O      -0.36516564       1.00569616      -2.43085246       0.17709466       0.94922205      -0.78911787       0.09704176      -0.23021316       0.02466740 
H       0.09391414       1.78207516      -2.75537571      -0.15193691       0.26286151      -0.11038933      -0.00890940       0.30720492      -0.04527040 
H       0.23773181       0.28956896      -2.66377354       0.22293596       0.07246971       0.34799115      -0.10784774      -0.11521600       0.12049919 
O       0.06744852      -0.98212972       0.15677218      -0.80013418      -1.04406930       0.80213382      -1.71145334       0.19108494      -1.06218538 
H      -0.70867247      -0.50368342      -0.22728157       0.33345331       0.05754616      -0.04185872       0.54103439      -1.03722730      -0.06998205 
H       0.40045676      -0.22787765       0.60666398       0.21858715      -0.29803012      -0.20875905       1.19013433       0.88436660       1.03227124 
6
Properties=species:S:1:pos:R:3:momenta:R:3:forces:R:3 pbc="F F F" energy=-4153.192593233356
O      -0.19323271       1.06871860      -2.49695656       0.76006647       0.00605848      -0.10065014       1.14613868      -1.21615563       0.42086003 
H      -0.97277718       1.46745331      -2.84576306       0.08475927      -0.47852208       0.10816989      -0.58097580       0.91472295      -0.09204138 
H       0.36238581       1.68405056      -2.00334920       0.00770725       0.27100083      -0.03896738      -0.58549052       0.18748758      -0.24969511 
O      -0.07136951      -0.99135079       0.23100112      -0.41277336       0.53229493      -0.08686998       0.68311713      -0.47242591       2.62978146 
H      -0.30516279      -0.83886806      -0.65198389      -0.15909770      -0.03941885       0.10932857      -0.28320773       0.06846790      -2.18562244 
H       0.41338390      -1.82648933       0.33237169      -0.28066193      -0.29141331       0.00898903      -0.37958176       0.51790312      -0.52328256 
6
Properties=species:S:1:pos:R:3:momenta:R:3:forces:R:3 pbc="F F F" energy=-4153.250574479253
O      -0.04962989       1.08048063      -2.34288764       0.02811709       0.40715931       0.64534673       0.13158798      -0.45558645       0.28697962 
H      -0.87797954       0.59974593      -2.44005418      -0.14557379       0.05505325      -0.20108851      -0.04798527       0.22251114      -0.12509880 
H      -0.12996438       1.87713735      -2.86688532      -0.02635012      -0.35502728      -0.06023168      -0.11574413       0.17198180      -0.14336037 
O      -0.14850624      -1.00331504       0.13770711      -0.35425568      -0.37192668       0.04014910       0.66589030       0.47851535       0.53356969 
H       0.27865617      -0.47529921      -0.54724010       0.43663522      -0.11696820      -0.02492658      -0.11521057      -0.01124809      -0.04692343 
H      -0.82783387      -1.51222794      -0.27916585       0.06142728       0.38170961      -0.39924905      -0.51853832      -0.40617375      -0.50516670 
6
Properties=species:S:1:pos:R:3:momenta:R:3:forces:R:3 pbc="F F F" energy=-4153.285261509712
O      -0.23707680       1.20970575      -2.22945790      -0.93410896      -0.25719721       0.58074615      -0.00326470      -0.58521839       1.65217933 
H      -1.19058020       1.15162428      -2.29984404      -0.05613830       0.26692676      -0.08411761      -0.07245004       0.14324614      -0.41811300 
H       0.15087554       1.46700510      -3.04567625      -0.01586436       0.02451565      -0.22228669       0.07420022       0.32589425      -1.16498257 
O      -0.01995923      -1.18542820      -0.01197263       0.97919031       0.02998704      -0.15477522       0.46839265       0.83172424       0.70986965 
H       0.35632236      -0.55489670       0.65636425      -0.26805519      -0.15150157       0.08929510      -0.53966466      -0.82944537      -1.16430352 
H       0.06112116      -0.73493641      -0.86882844       0.29497650       0.08726933      -0.20886173       0.07278652       0.11379914       0.38535011 
6
Properties=species:S:1:pos:R:3:momenta:R:3:forces:R:3 pbc="F F F" energy=-4153.335150468542
O      -0.48148910       1.09591848      -2.12418672      -0.81298832      -0.37672019       0.16140345       0.30841117      -1.27211321      -0.15882578 
H      -0.80163931       1.95107039      -1.89577527       0.15765762       0.19100002       0.16695904      -0.27367188       1.11156761       0.08083147 
H       0.02289452       1.17170953      -2.94210189      -0.24334577       0.02073950       0.27553494      -0.09156811       0.12622300       0.16805463 
O       0.26050102      -1.08623073      -0.16235006       1.12674161       0.52920934      -0.50697311       0.08393100       0.42381149      -0.88701117 
H      -0.20237575      -1.16777412       0.66085110       0.07109433      -0.13472152      -0.18374771      -0.38938325      -0.04666810       0.61776522 
H      -0.21329445      -0.39463987      -0.66503093      -0.29915947      -0.22950715       0.08682340       0.36228107      -0.34282078       0.17918563 
6
Properties=species:S:1:pos:R:3:momenta:R:3:forces:R:3 pbc="F F F" energy=-4153.151966374371
O      -0.56381173       1.17045716      -1.96934473       0.84463275       0.62654365       0.59239001      -0.15136988       1.09671504       2.73239573 
H      -0.01745273       1.36195937      -1.13578608       0.02712951      -0.06475143       0.03555743      -0.84431040      -0.42139927      -2.20548984 
H      -0.05536195       0.68364856      -2.59311428      -0.10120793      -0.11675425      -0.16434677       1.11817941      -0.47509047      -0.59828281 
O       0.30860554      -1.05167653      -0.32116768      -0.91271299      -0.29997420      -0.49282960      -0.62514299      -0.67992554       0.11568696 
H      -0.36116171      -1.74156685      -0.17133132       0.01369335      -0.25550326      -0.08299766       0.59632768       0.00269577       0.26472771 
H      -0.21732806      -0.47519986      -0.87872416       0.12846531       0.11043950       0.11222659      -0.09368380       0.47700446      -0.30903774 
6
Properties=species:S:1:pos:R:3:momenta:R:3:forces:R:3 pbc="F F F" energy=-4153.2039542391885
O      -0.28208745       1.24747847      -1.81000736       0.64848708       0.45586212       0.12871335      -3.22177669      -1.31605017      -0.91899796 
H       0.52092731       1.67689482      -1.86027530       0.01991162       0.16383254      -0.03375747       2.83793427       1.46039455      -0.10272417 
H      -0.60928133       1.20816280      -2.73612859      -0.03321189       0.15155139       0.26889981       0.30142361       0.02739926       0.99685334 
O       0.02717086      -1.18658889      -0.38859231      -0.82011650      -0.91942824      -0.12029862       0.07753315       0.35259915       0.59450512 
H      -0.23545427      -1.84023192      -1.04310007      -0.00301861      -0.00205363      -0.11371560      -0.21968355       0.52240040      -0.11998693 
H      -0.33209261      -0.29713645      -0.59829302       0.18794829       0.15023582      -0.12984146       0.22456922      -1.04674318      -0.44964941 
6
Properties=species:S:1:pos:R:3:momenta:R:3:forces:R:3 pbc="F F F" energy=-4153.331837874601
O      -0.14087098       1.28223708      -1.87019444       0.07482156       0.11163134      -0.44493792       2.22879893       0.40427153      -0.14859246 
H       0.47390513       2.05186874      -1.77150435       0.14477984      -0.01453581       0.01002123      -0.81711147      -1.00979856      -0.14638160 
H      -0.98609366       1.61323208      -1.64246198      -0.00846747       0.02066063       0.40244089      -1.44449007       0.63731126       0.35210310 
O      -0.09569364      -1.27884212      -0.39144817      -0.15568547      -0.02891736       0.12649821       0.08915957       0.35156049       0.29499877 
H      -0.46359368      -1.65651257      -1.18794390      -0.04031057      -0.08258032       0.07030257      -0.10848182      -0.21746664      -0.29780335 
H       0.02859842      -0.34834283      -0.63526759      -0.01513789      -0.00625848      -0.16432497       0.05212486      -0.16587809      -0.05432446 
6
Properties=species:S:1:pos:R:3:momenta:R:3:forces:R:3 pbc="F F F" energy=-4153.276052305481
O      -0.14713539       1.31706479      -1.82962459       0.72231232      -0.29435095       0.04048893      -1.81140110      -0.76351728       1.23029498 
H       0.66142384       1.76717949      -1.97248438      -0.27565531      -0.17371173       0.11486285       1.22730881       0.76073133       0.09945706 
H      -0.36910622       1.36184385      -0.86243848       0.12178736      -0.09539357       0.00426286       0.60612845      -0.07391567      -1.42775183 
O      -0.14565630      -1.20257401      -0.47343727      -0.49542385       0.45900200      -0.17466240      -0.00837509      -0.00072605       0.82818859 
H      -0.24693183      -2.14401232      -0.33022754       0.08711725       0.07108505       0.12994721      -0.03111474      -0.21255420       0.02820657 
H      -0.10013209      -1.08808121      -1.41462022      -0.16013776       0.03336919      -0.11489945       0.01745367       0.28998187      -0.75839536 
6
Properties=species:S:1:pos:R:3:momenta:R:3:forces:R:3 pbc="F F F" energy=-4153.196882830153
O      -0.05336227       1.30728740      -1.77319260      -0.13076965       0.25487170      -0.19094552       0.33290467       2.85618613      -1.64588609 
H       0.66514084       1.99858108      -1.81827623       0.19883960       0.00293887       0.07888916      -1.20798186      -1.42774100       0.26112876 
H       0.21153951       0.63072575      -1.19286438       0.10608000       0.15415873      -0.05023460       0.92623750      -1.38518701       1.37239168 
O      -0.24042071      -1.16489463      -0.52703103      -0.08083812      -0.21060602       0.04838735      -1.33780463       0.51459490      -1.00022623 
H       0.09018713      -2.06732908      -0.42514330       0.00458531      -0.09002622      -0.04082714      -0.48516770       0.14708785      -0.42607633 
H      -1.00588017      -1.10790909      -1.18853517      -0.09789715      -0.11133706       0.15473076       1.77181201      -0.70494088       1.43866820 
6
Properties=species:S:1:pos:R:3:momenta:R:3:forces:R:3 pbc="F F F" energy=-4153.293964386648
O      -0.03207259       1.33165424      -1.98560241       0.36317137      -0.33303212      -0.79525470      -1.36858576      -0.44617872      -0.96936261 
H       0.71933268       1.66570452      -1.55831537      -0.20452430      -0.30895142      -0.05832874       1.72168780       1.07624100       0.81264307 
H      -0.13365966       0.49173044      -1.54004226      -0.09143764      -0.18689284       0.14939794      -0.37573188      -0.63925311       0.20192532 
O      -0.24248060      -1.14529576      -0.35992485      -0.27823556       0.83641507       0.43331323       2.23910427      -0.23520330      -1.19377409 
H       0.12843829      -1.95625861      -0.76381709       0.10023925      -0.03547393       0.01985622      -0.05789813       0.72134988       0.23847484 
H      -1.05833956      -1.44493238      -0.04358395       0.11078688       0.02793525       0.25101604      -2.15857630      -0.47695575       0.91009347 
6
Properties=species:S:1:pos:R:3:momenta:R:3:forces:R:3 pbc="F F F" energy=-4153.009613672152
O      -0.00681011       1.06598562      -2.02120871       0.30709571      -0.98103320      -0.27011553       0.00596447      -0.07510268      -0.34602911 
H       0.62602239       1.58622207      -1.48601775       0.08682768       0.22858695       0.14294772      -0.62512366      -1.11989337      -0.21619864 
H      -0.16496935       0.14793215      -1.65979349      -0.11242347       0.11372956      -0.13373285       0.69418730       2.01062935       0.22161219 
O      -0.29485141      -0.90817466      -0.36660989      -0.28764988       0.32290837      -0.00579848      -0.39186726       0.71092887       0.00218753 
H      -0.10661547      -1.78867341      -0.67583286      -0.22062191       0.13669216       0.06101633       0.17110271      -0.66653216       0.86101584 
H      -0.26840179      -0.73612996       0.58713451       0.22677188       0.17911616       0.20568280       0.14573645      -0.86003001      -0.52258781 
6
Properties=species:S:1:pos:R:3:momenta:R:3:forces:R:3 pbc="F F F" energy=-4153.284887420175
O       0.04915557       1.09200253      -2.27291081       0.60182855       0.72169806      -0.92600153       0.35532691       0.43553037      -0.44290805 
H       0.32326800       1.59992293      -1.50171037      -0.06875466      -0.09181564      -0.24146621      -0.15114768      -0.19078464      -0.01736419 
H      -0.50043031       0.38839455      -1.93353590      -0.06565218       0.05534249       0.14567785      -0.19857997      -0.15279907       0.45773971 
O      -0.35568725      -0.96181492      -0.09768934      -0.81783597      -0.37483675       1.20623025      -0.15884323       0.18371239       0.21808277 
H       0.09097750      -1.55202814      -0.71173433       0.31102228      -0.06009439      -0.02279396       0.24914875      -0.05517258       0.20187815 
H       0.24951989      -0.78849999       0.63917950       0.03939197      -0.25029377      -0.16164640      -0.09590478      -0.22048647      -0.41742840 
6
Properties=species:S:1:pos:R:3:momenta:R:3:forces:R:3 pbc="F F F" energy=-4153.180430950166
O       0.20404275       1.08205829      -2.52309119       0.95326677      -0.47076586      -0.39130440      -0.41505208      -0.85527188       0.83359561 
H       0.32283505       1.94048089      -2.89529259      -0.13254589       0.17573373      -0.51721213       0.17413681       0.96096766      -0.47491960 
H      -0.40007052       1.22772896      -1.77610144       0.08203443       0.11250916      -0.07366093       0.24084312      -0.19006226      -0.28195366 
O      -0.51229270      -1.02625270       0.18831991      -0.79997512       0.25338033       0.71962127       1.81181771      -0.35641102       0.90504180 
H       0.23947885      -1.17498988      -0.41178334      -0.09504876       0.03738371       0.04650294      -0.62099593       0.16550313      -0.59027468 
H       0.02836413      -1.16483748       1.00669952      -0.00773142      -0.10824107       0.21605324      -1.19074963       0.27527438      -0.39148947 
6
Properties=species:S:1:pos:R:3:momenta:R:3:forces:R:3 pbc="F F F" energy=-4153.150525113813
O       0.46540406       0.94657959      -2.69992460      -0.02081402      -0.80913511      -0.76254920      -1.03509464      -0.33957761      -0.76490597 
H      -0.21257205       0.72878390      -3.39452989       0.12437340      -0.19142499       0.10096695       0.95914051       0.41661245       1.10830808 
H       0.01541864       1.53587024      -2.07701139       0.06771059       0.06611295      -0.12675197       0.02825273      -0.10617614      -0.25862023 
O      -0.70652873      -0.83907442       0.42843790       0.28648092       0.24500913       0.95797166      -2.00933628       0.96427920       1.94047943 
H      -0.33568584      -0.63062539      -0.38654554      -0.23599093       0.41502994      -0.00986130       1.29394341       0.21344558      -2.20032507 
H      -0.34196731      -1.62622319       0.77715467      -0.22175996       0.27440809      -0.15977613       0.76309427      -1.14858348       0.17506376 
6
Properties=species:S:1:pos:R:3:momenta:R:3:forces:R:3 pbc="F F F" energy=-4153.0528474677985
O       0.50970774       0.73514484      -2.98218719      -0.00902270      -0.20049021      -0.92688404       1.19864918       0.76638134       0.42890546 
H      -0.23958843       0.22269676      -3.20519542      -0.17683052      -0.20320091      -0.07110301      -1.25321338      -0.95913578      -0.38197890 
H       0.21226035       1.64111781      -3.08625860       0.12739831       0.08131894      -0.37675960       0.03500742       0.18467305      -0.01287760 
O      -0.75347821      -0.68040601       0.73636864      -0.32491855       0.14554089       1.32824502      -0.32341275       0.70606909       0.26096946 
H      -0.58791673       0.28902489       0.58571077       0.01288312       0.12021040       0.33343094       0.36965386      -2.00309286      -0.35582572 
H      -0.21756748      -1.30752533       0.21740564       0.37049035       0.05662090      -0.28692931      -0.02668433       1.30510516       0.06080730 
6
Properties=species:S:1:pos:R:3:momenta:R:3:forces:R:3 pbc="F F F" energy=-4153.181452962368
O       0.45212142       0.72709659      -3.29097932      -0.49631938       0.05733036      -0.92084594       0.47655396      -1.02082938       0.59123538 
H       0.16108934      -0.17800322      -3.50933035       0.40490600      -0.04104549      -0.17278352       0.02608322       0.84378629      -0.03104807 
H      -0.03813714       1.34571193      -3.81640543       0.08742768      -0.04637499       0.06079449      -0.51135271       0.17736637      -0.52298657 
O      -0.66824747      -0.67743770       1.01492488       0.28242854      -0.00447734       0.85232975       0.09310786      -0.13946028      -0.23135402 
H      -1.05177147      -0.31369526       1.81510196       0.01343363      -0.11960740      -0.26647392      -0.00840347       0.17673877       0.05296394 
H      -0.34276614       0.07192972       0.50220078      -0.29187647       0.15417487       0.44697914      -0.07598887      -0.03760176       0.14118934 
6
Properties=species:S:1:pos:R:3:momenta:R:3:forces:R:3 pbc="F F F" energy=-4153.100374037198
O       0.40322962       0.60573791      -3.59276539       0.41951297      -0.84544174      -1.10237858      -1.02581299       0.76838423       0.01792323 
H       1.31700254       0.83825240      -3.52537099      -0.23531577       0.28843174       0.36957445       1.16895977      -0.13540731       0.05075359 
H       0.00310844       1.48814456      -3.48144076      -0.05407475       0.16687397       0.34420138      -0.14693304      -0.63609204      -0.07883509 
O      -0.63712801      -0.55673577       1.25020605      -0.05317398       0.95937976       0.33411237       0.74186100      -0.43412889      -0.04574010 
H      -0.88525353      -1.34463080       1.73133312       0.13511036      -0.38473894      -0.00661803       0.18447178      -0.48721803       0.14725675 
H      -1.42435987      -0.04539909       1.32261292      -0.21205882      -0.18450479       0.06110840      -0.92254652       0.92446205      -0.09135837 
6
Properties=species:S:1:pos:R:3:momenta:R:3:forces:R:3 pbc="F F F" energy=-4153.08587890123
O       0.45374918       0.58146741      -3.76978032       0.07656791      -0.44829991       0.23489739      -0.00560689      -0.22356023       0.30558921 
H       1.18986831      -0.02322162      -3.61321953       0.19092404      -0.22546729      -0.23161673      -0.03560461       0.11197962      -0.11830358 
H      -0.10071286       0.45815503      -2.98740784       0.04944524       0.02360241      -0.25517633       0.04386670       0.12134419      -0.18784326 
O      -0.70557013      -0.40714465       1.46290526      -0.28363028       0.31585368       0.04532062      -0.61056670      -0.51078451      -0.71977859 
H      -0.13257032      -0.92127748       0.84543427      -0.08793243       0.27146865       0.14072570      -1.09172977       0.49830716       0.63795566 
H      -1.66162005      -0.56638065       1.23594574       0.05462553       0.06284246       0.06584934       1.69964127       0.00271377       0.08238056 
6
Properties=species:S:1:pos:R:3:momenta:R:3:forces:R:3 pbc="F F F" energy=-4153.02924485421
O       0.52659836       0.38433488      -3.73538734       0.29619891      -1.09532106      -0.23149397       0.75936859       0.37333890      -2.33692202 
H       1.29017176      -0.18623220      -3.91635541      -0.12077555       0.27130836      -0.07132780      -0.53755991       0.19263944       0.61254226 
H       0.19706476       0.27866770      -2.87331299      -0.00923053       0.07411618       0.20232801      -0.21823783      -0.55752673       1.71547024 
O      -0.78706399      -0.22505871       1.44311384       0.06952639       0.72732061       0.07128574       1.91540521       0.65799726       0.77180671 
H      -0.35440538      -0.52035443       0.64651605      -0.04618452      -0.02316866      -0.16435704      -0.18893247      -0.21143022      -0.34046969 
H      -1.70065764      -0.38598616       1.39214869      -0.18953470       0.04574457       0.19356507      -1.73004359      -0.45501865      -0.42242751 
6
Properties=species:S:1:pos:R:3:momenta:R:3:forces:R:3 pbc="F F F" energy=-4153.027726114427
O       0.39453399       0.30829028      -3.67417607      -1.13455942      -0.19632518       0.13669343      -0.34374194       0.14276417       0.55843002 
H       1.15653086       0.38039868      -4.24822044       0.05195954       0.27140050      -0.23791144       0.27358534       0.14128314      -0.00520094 
H       0.57113926       0.86085190      -2.89340265       0.06478145       0.13050008      -0.07527199       0.06309001      -0.28951827      -0.53272569 
O      -0.65422199      -0.21637037       1.35219856       0.97503349      -0.28729846      -0.07847662      -1.54552665       1.21633948       2.44338684 
H      -0.92500977      -0.93563584       0.78749256      -0.20248441       0.04216362       0.13489500      -0.51536248      -0.36765895      -0.01316869 
H      -1.38282921      -0.05043955       2.07458961       0.24526936       0.03955944       0.12007163       2.06795573      -0.84320957      -2.45072154 
6
Properties=species:S:1:pos:R:3:momenta:R:3:forces:R:3 pbc="F F F" energy=-4153.11709471025
O       0.18642309       0.27800413      -3.70983607      -0.58799961      -0.01578654      -0.40173434      -0.16338213       0.11342287      -0.38002132 
H      -0.14768740       0.60040293      -4.56864532      -0.16769439      -0.01934511       0.33249640       0.32589530       0.01522733       0.78346584 
H       0.43919964       1.04572183      -3.17720434      -0.01006039       0.00392687      -0.12276517      -0.16663624      -0.13407118      -0.40249949 
O      -0.39251399      -0.26489382       1.39184740       0.76781829      -0.01151178       0.44272610      -0.50769932      -0.32016430      -1.62338093 
H      -1.31235826      -0.13463453       1.11522168      -0.01438984       0.18953238       0.02941547       0.35604704      -0.12135893      -0.09399661 
H      -0.41001729      -0.00544721       2.28777600       0.01232594      -0.14681581      -0.28013844       0.15577535       0.44694420       1.71643251 
6
Properties=species:S:1:pos:R:3:momenta:R:3:forces:R:3 pbc="F F F" energy=-4153.077511330639
O      -0.04210413       0.28051406      -3.78136080      -0.93721149       0.42963248       0.12983343       1.91922735      -0.62072645      -0.00465097 
H      -0.91770146       0.52527243      -3.92466445      -0.25378852      -0.14121250      -0.11023095      -2.53238649       0.49364730      -0.91582806 
H       0.06510393       0.59801575      -2.89534854      -0.07116095      -0.30718608       0.00621444       0.61927157       0.11229269       0.92236540 
O      -0.17117275      -0.26164699       1.39183823       0.76681654       0.16927928      -0.40438002       0.47655353      -0.64710345       0.49960856 
H      -0.59775427       0.58146845       1.29780708       0.17360663      -0.02162335       0.13745148      -0.30718319       0.62007127       0.00178757 
H       0.13354442      -0.29008507       2.31474175       0.32173779      -0.12888983       0.24111162      -0.17548277       0.04181864      -0.50328251 
6
Properties=species:S:1:pos:R:3:momenta:R:3:forces:R:3 pbc="F F F" energy=-4153.014920048076
O      -0.18934819       0.40678148      -3.64577218      -0.34105741       0.61165589       1.24556768      -0.77933167       0.05563792      -0.78662072 
H      -1.00008860       0.19043437      -4.18816483      -0.11432445       0.07988833      -0.10941937       1.44219627      -0.10223629       1.44844069 
H      -0.04509059      -0.20938771      -2.90896272       0.05992737      -0.13499537       0.10542447      -0.66359536       0.04316701      -0.63306363 
O      -0.07980043      -0.29378145       1.30310907       0.36427647      -0.41155103      -0.78175126       0.34729642      -1.48461853       1.06244769 
H       0.15080030       0.60919929       1.08803737       0.11035131      -0.19929121      -0.18788589       0.48952559       0.14846770       0.45067644 
H       0.46436913      -0.66965502       2.05787163      -0.07917329       0.05429339      -0.27193564      -0.83609125       1.33958220      -1.54188047 
6
Properties=species:S:1:pos:R:3:momenta:R:3:forces:R:3 pbc="F F F" energy=-4153.13727732974
O      -0.35543957       0.48386009      -3.35680241      -0.46254840      -0.09746592       0.61588508       0.49661338       0.84697907      -0.15573378 
H      -1.03251868       0.27740706      -3.98961809       0.32097149      -0.01809640       0.36862436      -0.48677956      -0.10935867      -0.46441675 
H      -0.35563955      -0.24716643      -2.75848647      -0.06076233       0.22011525      -0.22051878      -0.01513611      -0.75074231       0.64235600 
O       0.07105824      -0.36229604       1.04751447      -0.03928426      -0.15611031      -0.93552090      -1.17720766      -0.46656401      -1.18593810 
H       0.68143097      -0.00699079       0.41560174       0.02046299      -0.10509185      -0.07930025       0.39486545       0.30933735      -0.73292375 
H       0.51849131      -0.23858710       1.85155273       0.22116051       0.15664924       0.25083049       0.78764450       0.17034857       1.89665638 
6
Properties=species:S:1:pos:R:3:momenta:R:3:forces:R:3 pbc="F F F" energy=-4153.098632162037
O      -0.30880915       0.46522103      -3.05601175       0.52986404       0.20199849       1.17311007      -0.11911887       0.30853025       1.14385495 
H      -0.96230775       0.18127651      -3.69737700      -0.26561561      -0.30825453      -0.35031415      -0.25081547      -0.04815011       0.06648713 
H      -0.78564108       0.61271150      -2.20470647      -0.17207354       0.32399177       0.24144339       0.35954016      -0.26831866      -1.13979357 
O       0.05062987      -0.37942617       0.72437648       0.16452342       0.03964142      -0.88626074      -0.19129970      -0.45570347       2.92682989 
H       0.69302534      -0.05991646       0.10881802      -0.06500415      -0.06260010      -0.07111247       0.95410195       0.30625551      -0.27054349 
H       0.45080815      -0.38167949       1.66701271      -0.19169415      -0.19477704      -0.10686610      -0.75240808       0.15738647      -2.72683491 
6
Properties=species:S:1:pos:R:3:momenta:R:3:forces:R:3 pbc="F F F" energy=-4152.969934809991
O      -0.32971655       0.49012452      -2.89043879       0.07259506      -0.29207518       0.28705264       0.32237338      -2.48447664       0.81495596 
H      -0.62311543      -0.47902660      -2.69671872       0.16905268       0.22922956       0.01693842       0.11230566       3.08392112      -0.89825245 
H      -1.01505467       1.04987844      -3.26731023       0.10634276      -0.24133884      -0.22511112      -0.42710319      -0.67761462       0.12308185 
O       0.06472228      -0.35727699       0.61655040      -0.22063905       0.23053913       0.14139041      -2.32570561       0.82611651      -2.08506447 
H       0.42609210      -0.34576996      -0.28077594      -0.14356417      -0.06105215       0.03754613       0.09965993       0.08723265       0.44912713 
H       0.71613040      -0.61951087       1.20199233       0.01621273       0.13469748      -0.25781648       2.21846983      -0.83517903       1.59615199 
6
Properties=species:S:1:pos:R:3:momenta:R:3:forces:R:3 pbc="F F F" energy=-4153.214895445882
O      -0.24281908       0.47461562      -2.84710566       0.38939811       0.11417657       0.26851372       0.18791525       2.08140324       0.18895618 
H      -0.22529553      -0.38981530      -2.52191329      -0.08487546      -0.12583173      -0.07426587       0.07259029      -2.18825803       0.99550859 
H      -0.44910726       0.36667893      -3.76047803       0.08544343      -0.31592730      -0.05907941      -0.24570616       0.06615278      -1.08034673 
O      -0.05372347      -0.37166272       0.58409941      -0.05769306      -0.11128990      -0.49532219      -0.19869981      -0.95207650       0.52371860 
H      -0.07000881       0.35001003      -0.02059542      -0.11321730       0.30916867       0.27017005      -0.08414722       0.98116330      -0.81363617 
H       0.74919894      -0.24681454       1.08745251      -0.21905571       0.12970369       0.08998369       0.26804765       0.01161521       0.18579952 
6
Properties=species:S:1:pos:R:3:momenta:R:3:forces:R:3 pbc="F F F" energy=-4153.116839479015
O      -0.25050185       0.41587824      -2.82695686       0.14734358      -0.55940862      -0.10578656       1.10821290      -1.96976012       0.40011558 
H      -0.36383047      -0.08543008      -1.98288625       0.06271333       0.13442515       0.31146711      -0.01520641       0.62933277      -0.85408063 
H       0.40868291      -0.20222680      -3.25994079       0.04734195       0.15303928      -0.01997814      -1.03586906       1.23768012       0.41301018 
O      -0.01861393      -0.31458583       0.48255574      -0.23814735      -0.01480624      -0.12673271      -0.72575781      -0.15747585      -1.99200775 
H      -0.57380127       0.32532951      -0.00852812      -0.05508303       0.07473130      -0.24981354       0.46289666      -0.39553788       0.62977187 
H       0.09841782       0.06874193       1.32772228       0.03583152       0.21201912       0.19084384       0.20572371       0.65576096       1.40319074 
6
Properties=species:S:1:pos:R:3:momenta:R:3:forces:R:3 pbc="F F F" energy=-4153.266208501742
O      -0.12515431       0.04583110      -2.75273962       0.94650076      -1.56101110      -0.14644133      -1.59341658      -1.15561173      -0.93944128 
H       0.22155145      -0.15361593      -1.90217580      -0.06458497      -0.11895091       0.06198174       0.67937330       0.19663698       1.16925982 
H       0.31988765       0.76443884      -3.15504240      -0.10817388       0.19521158       0.08652266       0.86737069       0.98759604      -0.13441813 
O      -0.14812575       0.00365422       0.37553465      -0.66928493       1.51799590      -0.17487678       1.16848606      -0.01482207      -0.51057809 
H      -1.07020860      -0.14143458       0.49792975       0.03301342       0.00678878       0.23674787      -1.13144910      -0.12179454       0.18913189 
H       0.16433400       0.45930968       1.15631916      -0.13747040      -0.04003425      -0.06393416       0.00963563       0.10799531       0.22604580 
6
Properties=species:S:1:pos:R:3:momenta:R:3:forces:R:3 pbc="F F F" energy=-4153.240690273491
O       0.10490223      -0.28706804      -2.75683522       0.56941659      -0.96816311      -0.29975749      -1.61277163       1.38828454       0.58490024 
H      -0.00043871      -0.41260187      -1.78366194       0.11949105       0.27541766       0.19085339       0.19142095       0.30370798      -0.90591198 
H      -0.54839937       0.46477537      -2.93893835      -0.08838415      -0.24613449       0.29332885       1.45807735      -1.59073737       0.37446900 
O      -0.31727343       0.40064467       0.37277925      -0.45190427       0.99539929      -0.14187604      -0.34566102       0.00844047      -0.41077177 
H      -1.12807182      -0.09451656       0.53292842      -0.33554460       0.04778446       0.07310674      -0.02005408       0.04573820       0.09208895 
H       0.34572763      -0.04621767       0.89544173       0.18692539      -0.10430381      -0.11565545       0.32898844      -0.15543382       0.26522555 
6
Properties=species:S:1:pos:R:3:momenta:R:3:forces:R:3 pbc="F F F" energy=-4153.244865301618
O       0.21938827      -0.48265465      -2.74254801      -0.04048695       0.60563153       0.08368383      -0.16293577      -0.24693067      -0.28240946 
H       0.29895473       0.37248160      -2.32463530       0.22225489      -0.10150377       0.00472120       0.16874551       0.37294199       0.41415735 
H      -0.69806564      -0.47745159      -3.03292885      -0.03746034      -0.47017337      -0.20417110      -0.02233360      -0.16608667      -0.07138683 
O      -0.44087653       0.58570346       0.40350754      -0.27307456      -0.05368129       0.20664011      -0.21841591       0.11246431      -0.06264824 
H      -1.16254312      -0.03903752       0.57866525       0.23721835      -0.03545064       0.11104052       0.60745222       0.11631633       0.02690724 
H       0.37517782       0.22254444       0.77018167      -0.10845139       0.05517755      -0.20191456      -0.37251245      -0.18870530      -0.02462007 
6
Properties=species:S:1:pos:R:3:momenta:R:3:forces:R:3 pbc="F F F" energy=-4153.201691524984
O       0.26463610      -0.36511254      -2.63056578      -0.13464515      -0.05793806       0.48876153       2.01531336       0.12915530      -0.07988926 
H      -0.38888389       0.13732457      -2.16672784      -0.14791475      -0.01578914       0.13912900      -1.16509970      -0.19403483       0.06267027 
H      -0.02285612      -1.09953413      -3.16472356       0.21378315      -0.11617327      -0.09211902      -0.88502982       0.06951032       0.11768912 
O      -0.52542191       0.51640386       0.33716715      -0.41544119      -0.12718745      -0.34276548       0.53594213       0.99480648      -0.48608914 
H      -0.54305760      -0.40710023       0.54662776       0.22635626       0.15211739      -0.04045296       0.01275434      -0.86067384       0.18537943 
H       0.39205324       0.68214045       0.05167807       0.25786168       0.16497053      -0.15255308      -0.51388032      -0.13876344       0.20023958 
6
Properties=species:S:1:pos:R:3:momenta:R:3:forces:R:3 pbc="F F F" energy=-4153.293804864714
O       0.24317536      -0.41184044      -2.48514747      -0.15653175      -0.11307663       0.36728655      -1.17544219       0.46742667       1.27570490 
H      -0.56385103      -0.32722482      -1.89863188      -0.02025626      -0.08582723      -0.22360605       1.33636703      -0.08151649      -0.90524866 
H       0.03891233      -1.11761464      -3.09258187      -0.14882487       0.18953707       0.06528297      -0.14374239      -0.35919153      -0.32387438 
O      -0.51240040       0.53085340       0.19809303       0.40141334      -0.24363467      -0.55359647       0.59950497       0.47280145      -0.27737471 
H       0.21554831      -0.12281610       0.24772555       0.22985061       0.08161740       0.19745799      -0.37667934       0.82004591      -0.14055585 
H      -0.11940660       1.39280911      -0.09035255      -0.30565108       0.17138406       0.14717500      -0.24000809      -1.31956600       0.37134869 
6
Properties=species:S:1:pos:R:3:momenta:R:3:forces:R:3 pbc="F F F" energy=-4153.2500314460585
O       0.30495578      -0.46695365      -2.43243430       0.42614597      -0.47428388       0.42762753      -0.08769003      -0.60583628      -1.91071694 
H       0.03962868      -0.33460238      -1.54574525       0.27221634      -0.14802637      -0.04372935      -0.55554624       0.26632615       1.67302811 
H      -0.47728909      -0.90189973      -2.81646780      -0.16237220       0.07050129       0.06175313       0.55415233       0.24218973       0.05388916 
O      -0.56500254       0.55500757       0.11374951      -0.69475132       0.29083935      -0.35542848      -0.63112160       0.48683089      -0.57819359 
H       0.25443418       0.19283693       0.44756282      -0.04229618       0.14954302      -0.08962687       0.48171751       0.31983216       0.10719331 
H      -0.39124844       1.36020133      -0.41715282       0.20105739       0.11142658      -0.00059596       0.23848803      -0.70934265       0.65479995 
6
Properties=species:S:1:pos:R:3:momenta:R:3:forces:R:3 pbc="F F F" energy=-4153.274855213507
O       0.28272762      -0.76396104      -2.25222376      -0.24101782      -1.66945059       0.45579123      -0.09243319       0.43662117      -0.15392399 
H       0.06367269       0.08290821      -1.81166369      -0.01830188       0.25113319       0.06117112       0.04529803      -0.77947983      -0.14667302 
H      -0.35122826      -0.86175636      -2.97442056       0.17913017       0.12743933      -0.12571460       0.13500811       0.10424677       0.21834643 
O      -0.48927172       0.78146609      -0.09142343       0.33371407       1.31741692      -0.53992351       0.05935766       0.11028516       0.43755056 
H      -0.15611794       0.62799805       0.79990669      -0.07586882       0.05244121       0.28284386       0.27349780      -0.42359755      -0.10681647 
H      -0.97999673       1.58713961       0.05057840      -0.17765572      -0.07898005      -0.13416811      -0.42072842       0.55192428      -0.24848352 
6
Properties=species:S:1:pos:R:3:momenta:R:3:forces:R:3 pbc="F F F" energy=-4153.185652482566
O       0.19500226      -1.28696210      -2.17800213      -0.13177191      -1.08911567       0.66660059      -0.14153411      -0.27813651       0.93817240 
H       0.46500127      -0.80940427      -1.37721795       0.03323809      -0.52079823      -0.17118358      -0.01295369      -0.13324667      -0.45524640 
H       0.36605564      -0.68512209      -2.89222675       0.17697964      -0.22495704       0.14726993       0.19131218       0.47583646      -0.50645861 
O      -0.46218149       1.37851756      -0.12420893      -0.43102565       1.46395376      -0.33868342      -0.09957989       1.34914868      -1.08210096 
H      -0.23011917       0.70208451       0.48522173       0.10039134       0.31018504       0.10186388      -0.10626041      -1.09163332       0.58320736 
H      -1.06220572       1.05340166      -0.80905150       0.25218850       0.06073214      -0.40586739       0.16901592      -0.32196863       0.52242621 
6
Properties=species:S:1:pos:R:3:momenta:R:3:forces:R:3 pbc="F F F" energy=-4153.159634311411
O       0.19468457      -1.56106611      -1.98704045       0.77017491      -0.71919119       0.84478661       0.41625761       2.07156254       0.28469830 
H      -0.00466969      -2.44966401      -2.19393529      -0.51393014      -0.09486564      -0.19919379      -0.33846701      -1.38408174      -0.63267226 
H       0.24735132      -1.04454531      -2.80992031      -0.23924209       0.12974670      -0.24751304      -0.09486009      -0.59790779       0.40259514 
O      -0.42637602       1.71492244      -0.29538453       0.32726401       0.46807178      -0.33223559      -0.34999288       1.89368380       0.23357072 
H      -0.98108464       1.98273136       0.46800493      -0.09711778       0.06699244      -0.27813483       0.62607887      -0.99960114      -0.76806180 
H      -0.28612785       0.78359667      -0.37146903      -0.24714890       0.14924592       0.21229064      -0.25901649      -0.98365566       0.47986989 
6
Properties=species:S:1:pos:R:3:momenta:R:3:forces:R:3 pbc="F F F" energy=-4153.104282040294
O       0.23876590      -1.80232364      -1.98198566      -0.32817308      -0.45986621      -0.04110301      -0.81837191       1.79257424      -0.60115711 
H      -0.68243396      -1.75043922      -2.32482760       0.08997679      -0.05618947      -0.10488659       0.78386631      -0.42025768       0.32594037 
H       0.50514985      -0.85411636      -2.12015246       0.07554514      -0.21661014       0.06748028       0.03240470      -1.30848284       0.26748187 
O      -0.40348043       1.87179949      -0.28768835       0.39258758       1.06038830       0.09066692       0.61659677      -2.17375040      -0.09243747 
H      -1.23745809       2.29839494      -0.33983784      -0.05798235      -0.01755261      -0.02550837      -1.21539276       0.92811839      -0.05728006 
H      -0.67284794       0.91756847      -0.32488538      -0.17195408      -0.31016988       0.01335077       0.60089690       1.18179829       0.15745241 
6
Properties=species:S:1:pos:R:3:momenta:R:3:forces:R:3 pbc="F F F" energy=-4153.116465729321
O       0.12493312      -1.83820713      -2.05427694      -0.07001360       0.26675570      -0.16846214      -1.95392514       0.23219654       1.78589046 
H      -0.13891245      -1.75513660      -2.94844097      -0.03532363       0.18564556      -0.11971773       0.19158639       0.05737609      -1.35224461 
H       1.03635354      -1.97955872      -1.94567464      -0.05179467      -0.26943326       0.27153652       1.76052649      -0.24771054      -0.38886656 
O      -0.38168238       1.97963056      -0.23253588      -0.14685798      -0.43391495       0.02703467      -0.70400941      -0.71176622       0.52022889 
H      -1.21866027       2.20618042       0.23465642       0.07383997      -0.04524236       0.06192587       0.93112555      -0.41049991      -0.50808689 
H      -0.30559357       0.99796888      -0.17821659       0.23014991       0.29618931      -0.07231720      -0.22530387       1.08040404      -0.05692128 
6
Properties=species:S:1:pos:R:3:momenta:R:3:forces:R:3 pbc="F F F" energy=-4153.093915237715
O       0.09917835      -1.72077998      -2.10798299       0.04858635       0.52303677       0.32678211      -0.04786101      -0.30260102      -0.28825011 
H       0.95583572      -1.39062196      -2.44474805       0.14214645      -0.31926722       0.10671592      -0.83212833      -0.68812198      -0.12667380 
H      -0.25562311      -2.44771661      -2.67262888      -0.18941239       0.23892561      -0.24077827       0.89929211       1.03239453       0.44332737 
O      -0.36960828       1.88718309      -0.16936984       0.07886271      -0.09064591      -0.13155412      -0.28674439       2.78265590      -0.07929814 
H      -1.07048138       1.86605423       0.47481351      -0.08143924      -0.07125040       0.14549178      -0.17807566      -0.48436357       0.21565689 
H      -0.03940406       1.04526036      -0.34526141       0.00125612      -0.28079885      -0.20665741       0.44551728      -2.33996386      -0.16476222 
6
Properties=species:S:1:pos:R:3:momenta:R:3:forces:R:3 pbc="F F F" energy=-4153.184173291622
O       0.18162782      -1.58830933      -2.07071823       0.36767887       0.53808267       0.26035668       0.69465614      -0.31226030       2.63798108 
H       0.07428344      -2.53469518      -2.07659009      -0.38451398       0.08504764      -0.01242804      -0.05360316      -0.46444451       0.03039330 
H      -0.03607908      -1.30867077      -2.91507810       0.20405730       0.00586074       0.06797522      -0.66116172       0.86157973      -2.64416719 
O      -0.44012750       1.78639665      -0.20392402      -0.44311064      -0.61476389      -0.09969015       0.22632505      -1.26199576       0.13638102 
H      -0.30591976       1.44582463       0.70247330       0.16615183      -0.07685575      -0.17593117      -0.10528468       0.35676765      -0.59090552 
H      -0.33131458       0.96762486      -0.74165233       0.08973661       0.06262860      -0.04028255      -0.10093164       0.82035319       0.43031730 
6
Properties=species:S:1:pos:R:3:momenta:R:3:forces:R:3 pbc="F F F" energy=-4153.195169098369
O       0.24364280      -1.45618241      -1.86489146      -0.12147909       0.50364736       1.21527524       0.44902263      -0.33056724      -1.41230733 
H      -0.64109926      -1.11019563      -1.71542750       0.04321405       0.22322556      -0.02537830      -0.10807188       0.01357586      -0.27319844 
H       0.32233734      -1.64910715      -2.84180453       0.18308904      -0.12320259      -0.23891971      -0.36159985       0.40407179       1.69469637 
O      -0.50484547       1.58968417      -0.39143100      -0.15173079      -0.37868083      -1.10150800       0.18426365       1.69028321      -1.75570165 
H      -0.50526025       0.88127543       0.20510680      -0.08473535      -0.34970737       0.04397549       0.21673075      -1.64842993       1.31263433 
H       0.26789410       1.47321433      -0.96949425       0.13164214       0.12471787       0.10655528      -0.38034531      -0.12893370       0.43387671 
6
Properties=species:S:1:pos:R:3:momenta:R:3:forces:R:3 pbc="F F F" energy=-4153.207835970317
O       0.21843507      -1.23269268      -1.69473815      -0.22677867       0.75572866      -0.38303690       0.85376344      -0.71139554       1.63420542 
H      -0.23954375      -0.74149110      -2.34161084       0.18849211      -0.01225160      -0.12327082      -0.69400002       0.55449284      -1.55639022 
H       0.54586252      -2.05914638      -2.06158148      -0.02310994       0.21360783       0.49013902      -0.20282241       0.18922609      -0.20704839 
O      -0.52484942       1.38559269      -0.57747936      -0.23024182      -0.84521136      -0.27998632       1.06829820      -1.86182129       0.37725192 
H      -0.35867923       0.38027658      -0.65941313       0.37481634      -0.00126314      -0.03798540      -0.17505821       2.34369641       0.46319065 
H       0.21383326       1.70765849      -0.00672748      -0.08317803      -0.11061039       0.33414041      -0.85018100      -0.51419850      -0.71120937 
6
Properties=species:S:1:pos:R:3:momenta:R:3:forces:R:3 pbc="F F F" energy=-4153.269225437308
O       0.10732210      -1.16717458      -1.67040418      -0.86601148      -0.67664524      -0.26183568       0.99145053      -1.05594204      -0.65128290 
H       0.46974076      -1.32108916      -2.58277821       0.04384993      -0.05476340      -0.08759898      -0.41605831       0.11008476       1.40635904 
H       0.65149337      -1.72237302      -1.05666720       0.24843454       0.10311153       0.34195693      -0.61698997       0.76453379      -0.92327625 
O      -0.38293762       1.35775520      -0.62151678       0.39204276       0.08419514       0.54887916       0.95762171      -0.17158204      -1.67314969 
H      -0.44610459       0.54529801      -1.16621177       0.23585065       0.38768081      -0.20914789       0.39181284       0.48125285       0.30585658 
H      -1.00249661       1.18739426       0.04905792      -0.05416640       0.15642117      -0.33225353      -1.30783680      -0.12834733       1.53549323 
6
Properties=species:S:1:pos:R:3:momenta:R:3:forces:R:3 pbc="F F F" energy=-4153.145947537747
O      -0.12063120      -1.27272272      -1.62668340      -0.18698989       0.12944417       0.24738184      -1.17288400       0.59593322       0.82896730 
H       0.59719088      -1.65026524      -2.11419052      -0.09018380      -0.01175266       0.43462548       0.90267684      -0.02334068       0.09801472 
H       0.14867735      -0.68354028      -0.88523129      -0.22271653      -0.16556059      -0.04257728       0.24962111      -0.70640286      -0.98587011 
O      -0.18516573       1.36154685      -0.63425806       0.69724504      -0.35746766      -0.30736617      -0.23034970       0.01883772       1.55682667 
H       0.49017805       1.45057949      -1.30151932       0.17731019       0.51108047      -0.04148369      -0.51009324       0.00106719      -0.81324369 
H      -1.08437319       1.18753734      -0.94736551      -0.37466501      -0.10574373      -0.29058018       0.76102900       0.11390542      -0.68469489 
6
Properties=species:S:1:pos:R:3:momenta:R:3:forces:R:3 pbc="F F F" energy=-4153.169770037076
O      -0.13764190      -1.39842625      -1.53762882      -0.19692737      -0.72506297       0.22685188      -1.82560622      -4.01687538       0.05887783 
H       0.16054091      -2.00405102      -0.82793081       0.02262519      -0.10004247       0.45573687      -0.21605377       0.78630551      -0.67608344 
H       0.34311922      -0.63638645      -1.46714467       0.20386633      -0.13640320      -0.13318141       2.00402956       3.19540513       0.64102359 
O      -0.14230381       1.42621524      -0.79033002      -0.13213580       0.60880884      -0.68938958      -0.08843818       0.88933246       0.06534655 
H      -0.08299549       2.28185834      -0.31779122      -0.14185301      -0.05893037      -0.01198594       0.01472575      -0.72009521      -0.36652561 
H      -0.67930284       1.63164184      -1.57173840       0.24442465       0.41163018       0.15196818       0.11134287      -0.13407250       0.27736107 
6
Properties=species:S:1:pos:R:3:momenta:R:3:forces:R:3 pbc="F F F" energy=-4153.1692500091485
O      -0.11988897      -1.64532489      -1.37991746      -0.57522851      -0.61940176       1.41374678      -0.40872748       0.19028466      -0.38123780 
H      -0.90124572      -1.81408000      -0.83026053       0.21513961      -0.19495998      -0.28374613       0.26479073       0.18947072      -0.34641898 
H      -0.43334808      -1.09180294      -2.12502206      -0.03303888       0.01825917      -0.33974014       0.19334789      -0.35389948       0.79314657 
O      -0.08867153       1.68301624      -0.96516315       0.23128904       0.96671126      -0.35592270       0.48817440      -1.65478557      -0.70706242 
H       0.39210295       1.50532300      -0.16558976       0.08598409      -0.29963982      -0.45521108       0.48668559      -0.49583668       0.48022215 
H      -0.44917496       2.51645198      -0.79197572       0.07585464       0.12903113       0.02087326      -1.02427113       2.12476635       0.16135048 
6
Properties=species:S:1:pos:R:3:momenta:R:3:forces:R:3 pbc="F F F" energy=-4153.112569041018
O      -0.32494391      -1.75867730      -1.14284527       0.04531847       0.08360288      -0.19378634       0.99734861       0.46417204      -0.05165539 
H      -1.18293389      -2.16534171      -1.17095393      -0.38532369      -0.13033774       0.05172700      -0.56392602      -0.15722226      -0.30375047 
H      -0.10639279      -1.43066461      -2.02830291       0.06402748      -0.10642578       0.30628593      -0.41418030      -0.34309336       0.32835489 
O       0.04955775       1.90075567      -1.10553580       0.47596080       0.74953688       0.00393971       0.58942770       0.13381492       0.63924953 
H       0.19705616       1.26584843      -1.81868437      -0.26170776      -0.23417127      -0.10257362       0.23949218       0.06803469       0.47666179 
H       0.76126308       1.78921686      -0.42972415       0.06172469      -0.36220496      -0.06559268      -0.84816216      -0.16570602      -1.08886035 
6
Properties=species:S:1:pos:R:3:momenta:R:3:forces:R:3 pbc="F F F" energy=-4153.024234970854
O      -0.42117952      -1.78591623      -1.04798070      -0.52027493      -0.01498152       0.68141906      -2.34930713      -0.12864724      -1.11169845 
H      -1.17080512      -1.74657314      -1.75399900       0.32033158       0.10322266      -0.05464452       2.56310905       0.04762801       1.70922413 
H       0.43464551      -1.63150031      -1.45174479       0.22036492       0.20667539       0.01229557      -0.19599612       0.08743761      -0.57767557 
O       0.14166113       1.86829730      -1.25985349      -0.13279786      -0.38582822      -0.41465911      -1.13957774       1.24783015       0.79570243 
H      -0.31523881       2.38844517      -0.54840207       0.36451967       0.05344969      -0.19714863       0.45698487      -0.63744882      -1.13492734 
H       0.78597788       1.39620409      -0.74987820      -0.25214337       0.03746201      -0.02726237       0.66478708      -0.61679971       0.31937481 
6
Properties=species:S:1:pos:R:3:momenta:R:3:forces:R:3 pbc="F F F" energy=-4153.079522556317
O      -0.45306616      -1.74838162      -1.01469107       0.14771991       0.47229275      -0.32683882       1.02245312      -1.85278433       1.99463174 
H      -0.35751389      -0.92276415      -1.42794703       0.14429191      -0.10930469       0.19622120       0.21244602       1.76659629      -1.10515801 
H       0.33979597      -1.82834567      -0.41850454      -0.24599036      -0.14394535      -0.03484400      -1.21959242       0.08417680      -0.98259662 
O       0.14083419       1.79163662      -1.35590352       0.26452785      -0.33054841       0.17047594       0.11994574       0.58953602      -1.40770892 
H       0.19635570       2.66502819      -0.95604469      -0.04539845       0.23235421      -0.09121445      -0.05190412      -0.37514386       0.35642108 
H       0.07517247       1.11366742      -0.70539331      -0.26515085      -0.12084851       0.08620014      -0.08334834      -0.21238091       1.14441073 
6
Properties=species:S:1:pos:R:3:momenta:R:3:forces:R:3 pbc="F F F" energy=-4153.210522227597
O      -0.39133405      -1.63255924      -1.09919512      -0.00086588       0.21111989      -0.18363224       0.40373804       1.12901649      -0.90875458 
H       0.20791159      -0.92685841      -1.48004656       0.12426624       0.24294208      -0.06127143      -0.84932139      -1.26893618       1.03366651 
H       0.07426555      -2.14330684      -0.43325830      -0.03167787      -0.09569436       0.13237849       0.39803094       0.26187378      -0.08149437 
O       0.10730501       1.66998834      -1.22139111       0.17329708      -0.53043202       0.49545488       0.51774807      -1.61993781       0.82477865 
H       0.09530926       2.38084967      -1.82572141      -0.17290888      -0.02833573      -0.04937561      -0.22661975       1.31289090      -0.88469591 
H      -0.57131373       1.80937024      -0.56259714      -0.09211069       0.20040014      -0.33355409      -0.24357592       0.18509283       0.01649970 
6
Properties=species:S:1:pos:R:3:momenta:R:3:forces:R:3 pbc="F F F" energy=-4153.361159990723
O      -0.30691410      -1.47475516      -1.13534245       0.15980323       0.82855665       0.15890428      -0.34198670       0.23473532      -0.45315556 
H      -0.21696798      -0.55956966      -0.85513068       0.04496508      -0.28408202      -0.04746938       0.04905699       0.38649197      -0.02323454 
H       0.13563361      -1.95195218      -0.44600605      -0.00334277       0.13915658       0.17999074       0.34991929      -0.55029207       0.49383007 
O       0.06204700       1.54243324      -1.17652387      -0.18529619      -0.48397900      -0.35371652      -0.16561632      -0.23560855      -0.18230023 
H       0.10407786       1.28658088      -2.11314577       0.00282741      -0.34927296       0.08896159      -0.11560992       0.20270799       0.35847989 
H      -0.83815020       1.86488291      -1.02574351      -0.01895674       0.14962074      -0.02667072       0.22423666      -0.03803465      -0.19361963 
6
Properties=species:S:1:pos:R:3:momenta:R:3:forces:R:3 pbc="F F F" energy=-4153.304090632929
O      -0.34070563      -1.31058803      -1.10269750      -0.37413885      -0.21597336       0.07395413      -0.58927802      -1.96646762      -0.01231928 
H      -0.10599306      -0.56153739      -0.59140662       0.02372631       0.17474797       0.03769004       0.42684061       1.56866208       0.69000975 
H      -0.57880218      -1.96365681      -0.41588091      -0.16751883       0.13474079      -0.10680564       0.12948640       0.30382267      -0.69687408 
O       0.09323972       1.36580833      -1.21760492       0.28438103      -0.01092215       0.07759049       0.18408705       0.68143379       0.93635048 
H      -0.05002777       1.03352660      -2.09818741      -0.09611038       0.01643040      -0.15761299      -0.18194588       0.09219441      -0.59235427 
H      -0.03933532       2.32933981      -1.20065303       0.32966072      -0.09902365       0.07518396       0.03080983      -0.67964533      -0.32481260 
6
Properties=species:S:1:pos:R:3:momenta:R:3:forces:R:3 pbc="F F F" energy=-4153.323716992856
O      -0.48527845      -1.37637768      -1.11337802      -0.11872990      -0.50358423       0.02586951       0.34283281       0.72124567       0.03464903 
H      -0.17426666      -0.43461592      -1.04939840      -0.06473930      -0.05697858      -0.16558855      -0.72953934      -1.03107635       0.14239301 
H      -1.18733170      -1.49322761      -0.45970121      -0.33054082       0.08829067       0.03365342       0.25979963       0.27139154      -0.15191393 
O       0.19999350       1.42152183      -1.18191826       0.40927958       0.63715041      -0.12277797      -0.29663959       0.03263879      -1.14887733 
H       0.03271256       1.56398037      -2.15323082       0.00398970       0.25456031       0.20704213       0.56190607      -0.18300717       1.47712870 
H       1.15499235       1.36146425      -1.04069556       0.10074075      -0.41943858       0.02180144      -0.13835959       0.18880753      -0.35337948 
6
Properties=species:S:1:pos:R:3:momenta:R:3:forces:R:3 pbc="F F F" energy=-4153.220504812208
O      -0.51588539      -1.53876444      -1.13111075      -0.15219690      -0.39593470      -0.47817770      -1.57406497      -0.56409691      -0.35063536 
H      -0.86181674      -0.68099607      -0.83923865      -0.04167101      -0.19515202       0.25587990       0.21633043      -0.04963896      -0.11481911 
H      -1.34342693      -2.01697051      -1.41996739       0.14125118      -0.10677362      -0.15040533       1.41971874       0.71547871       0.44302387 
O       0.26275629       1.59425266      -1.15102084       0.12544519       0.42404547       0.04685488       0.04952041      -2.72628692       0.90855113 
H       0.42226979       2.44755420      -1.46777174       0.04234355       0.09293024       0.24907525       0.62123635       1.95627479      -0.78734816 
H       1.09870182       1.08383225      -1.18499858      -0.11517201       0.18088463       0.07677300      -0.73274096       0.66826930      -0.09877237 
6
Properties=species:S:1:pos:R:3:momenta:R:3:forces:R:3 pbc="F F F" energy=-4152.9566111031845
O      -0.46574084      -1.65310218      -1.36279121      -0.18510723       0.38868477      -0.71830589       1.80988269      -2.05609279       1.24301567 
H      -0.47853169      -0.80843037      -0.97824349       0.01395421      -0.27418590      -0.08463270      -0.66470069       1.56134559       0.33693506 
H      -1.01546810      -1.71611800      -2.10361342       0.24336571       0.04094079      -0.14139493      -1.32954480       0.38410138      -1.57096304 
O       0.18330096       1.73392178      -0.96045470      -0.13801008       0.24874177       0.74463884       1.43035941       1.03944660       1.25718453 
H       0.89866202       2.14053372      -0.38436391      -0.02338507      -0.16552854       0.11136964      -1.36330223      -0.33827920      -1.09377143 
H       0.37628727       0.81537420      -0.79318795       0.08918247      -0.23865289       0.08832505       0.11730562      -0.59052160      -0.17240080 
6
Properties=species:S:1:pos:R:3:momenta:R:3:forces:R:3 pbc="F F F" energy=-4153.109866723934
O      -0.47985251      -1.58894601      -1.57571676       0.03911711       0.28615574      -0.42732122      -1.22501495      -0.13494351       0.18303897 
H      -1.45410506      -1.61068622      -1.45103645      -0.16590626      -0.19156765      -0.12741197       0.89230635       0.10605126       0.31791925 
H      -0.44962418      -1.60007598      -2.53107331      -0.09709223      -0.02340787       0.00014282       0.40495649       0.02377646      -0.50545059 
O       0.21200922       1.69381999      -0.71434800       0.33414562      -0.16636037       0.37502775       0.71914634      -1.85702141      -1.76769964 
H       0.46927796       2.17527555       0.03416321      -0.24197848       0.14705590       0.08965670       0.41962511       1.28268007       1.78744700 
H       0.98372322       1.08505453      -0.83811429       0.13171425      -0.05187575       0.08990592      -1.21101935       0.57945712      -0.01525499 
6
Properties=species:S:1:pos:R:3:momenta:R:3:forces:R:3 pbc="F F F" energy=-4153.050241233817
O      -0.54620088      -1.68781890      -1.72737364      -0.65544734       0.11959749      -0.53289965       1.86888493      -0.12279569      -1.09166124 
H      -1.33770819      -1.66857502      -1.23136856       0.23032510      -0.03049172      -0.04290251      -1.22067538       0.56422486       0.67911477 
H      -0.25280255      -0.79954241      -1.99290713       0.12043955       0.01343401       0.32733061      -0.63103705      -0.36608579       0.42843444 
O       0.32753352       1.76935194      -0.62927023       0.59058664      -0.00042139       0.60851365      -2.46358878       1.19149392      -0.80381659 
H      -0.60657582       1.67716609      -0.27846593      -0.26410704      -0.21821454      -0.25611512       2.21649604      -0.28769760      -0.21376871 
H       0.96583710       1.21098707      -0.22657401      -0.02179691       0.11609614      -0.10392698       0.22992024      -0.97913970       1.00169734 
6
Properties=species:S:1:pos:R:3:momenta:R:3:forces:R:3 pbc="F F F" energy=-4153.164562358536
O      -0.56599926      -1.61153646      -1.94006185       0.30670644       0.75530127      -1.14081033      -1.52961041       0.23027013       0.83439061 
H      -1.26801904      -1.56448128      -1.23375077       0.13320044       0.07916062       0.20604824       1.15369922      -0.09782826      -1.09932985 
H       0.26125320      -1.60598355      -1.46512642       0.05797149      -0.27170559       0.19117323       0.40496335      -0.08664307       0.30053439 
O       0.28556873       1.76612096      -0.42554821      -0.74841538      -0.30663768       0.49791584      -0.10773133       0.23128049      -0.12807301 
H       0.12021349       1.19313807      -1.18663431       0.38197272       0.03241760       0.15569417       0.12729896      -0.09726206       0.37124227 
H       0.63560926       1.23788802       0.29850753      -0.13143570      -0.28853621       0.08997885      -0.04861979      -0.17981722      -0.27876440 
6
Properties=species:S:1:pos:R:3:momenta:R:3:forces:R:3 pbc="F F F" energy=-4153.2396962374505
O      -0.25173066      -1.44927951      -2.02784128       0.62946678       0.04235740      -0.61937580      -0.78580091      -0.33294357      -0.84703048 
H      -1.18992424      -1.17621269      -2.08496926       0.33482262       0.41401238       0.02480427       0.67535555      -0.12329719       0.14085468 
H      -0.17558372      -2.07014605      -2.78596436       0.18133660       0.25603284      -0.03623805       0.09611066       0.55155831       0.74690413 
O       0.02660362       1.62923306      -0.20049347      -1.20055625      -0.61031920       0.79690686       0.16697391      -0.97356662      -0.61478728 
H       0.41222242       1.35535658      -1.05646791       0.22333475      -0.07225704      -0.15052567      -0.16086859       0.42886930       0.43908746 
H      -0.17543582       0.74890535       0.16156061      -0.16840449      -0.02982638      -0.01557161       0.00822938       0.44937978       0.13497150 
6
Properties=species:S:1:pos:R:3:momenta:R:3:forces:R:3 pbc="F F F" energy=-4153.246041548665
O      -0.08677714      -1.31307847      -2.21624007       0.62925290       0.36028117      -0.07969561      -0.24298396      -0.44009160       0.89743604 
H       0.03104724      -0.37582848      -2.06007788       0.17781870       0.09076050      -0.06330451       0.01044388       0.28445985      -0.28634391 
H       0.12803356      -1.52315229      -3.11760493      -0.08708846       0.05872955      -0.10906841       0.18011089       0.23928729      -0.54093742 
O      -0.22423528       1.41524072      -0.07357163      -0.35959147      -1.05778461      -0.05256876       0.04888136      -0.12682725      -0.13288710 
H       0.73786586       1.28442821      -0.04120273      -0.07263383       0.39283786       0.22723758      -0.58547721      -0.21634974       0.28305877 
H      -0.66249314       0.70716112       0.42880813      -0.28775784       0.15517553       0.07739972       0.58902504       0.25952145      -0.22032638 
6
Properties=species:S:1:pos:R:3:momenta:R:3:forces:R:3 pbc="F F F" energy=-4153.271848236192
O       0.06076556      -1.27208564      -2.14111953       0.38200890       0.18226079       0.57465752      -0.17851032       0.21049894      -0.05496708 
H      -0.05779363      -0.63738208      -1.40340376       0.17372091      -0.13695313      -0.04757488       0.13407526      -0.09245987      -0.95393689 
H      -0.12017394      -0.83537350      -2.99710093       0.03792301       0.23488915       0.11971462       0.11261842      -0.00718733       1.06901804 
O      -0.27803433       1.28287882      -0.19980496      -0.31159698      -0.68129974      -0.61774244       0.11687771      -0.75971581      -1.17399186 
H       0.15322696       1.73479761       0.51301207      -0.17354247       0.18655939       0.05536110      -0.08299736       0.35442217       0.66486441 
H      -1.22870741       1.28077860      -0.09132135      -0.10851337       0.21454354      -0.08441592      -0.10206371       0.29444190       0.44901339 
6
Properties=species:S:1:pos:R:3:momenta:R:3:forces:R:3 pbc="F F F" energy=-4153.246266482634
O       0.13012449      -1.14628359      -2.01985259       0.31658819       0.19935423       0.78845337       0.43484925      -2.19459760       0.01922645 
H      -0.15482357      -0.61600236      -1.30322781      -0.33090446       0.35219279       0.09117754      -0.50213372       1.10577202       1.16039535 
H       0.20249963      -0.58315476      -2.75854976       0.06682678       0.00470759       0.12896057       0.07506277       1.05712523      -1.22550959 
O      -0.39096323       1.11495934      -0.26211206      -0.14511937      -0.40385663      -0.90303698       2.22151167       0.93866787      -0.21688834 
H       0.45559850       1.65224309      -0.39094773       0.07246037      -0.08689733      -0.09854720      -1.62466290      -1.22293514       0.34295949 
H      -1.06517887       1.75822342      -0.46190076       0.02014848      -0.06550065      -0.00700731      -0.60462708       0.31596762      -0.08018336 
6
Properties=species:S:1:pos:R:3:momenta:R:3:forces:R:3 pbc="F F F" energy=-4153.183393887566
O       0.10249746      -1.20266045      -1.75552459      -0.23605244      -0.80180450       0.40430668       1.20383297       1.87768563      -0.33857765 
H       0.05811632      -0.33289220      -1.25226518      -0.01307952      -0.04639821       0.12552941      -0.51391560      -1.51819180      -0.53505526 
H       0.72160936      -0.91142844      -2.47242899      -0.01000529      -0.16963471      -0.03738391      -0.80976251      -0.75538494       0.67314306 
O      -0.39946230       1.19880220      -0.58304660       0.58227452       1.36700293      -0.60989003      -1.95218069      -0.69743849      -0.83652683 
H       0.38724764       1.56079636      -0.25536373      -0.13040955      -0.10992543       0.13006197       1.52801217       1.11829798       1.10503052 
H      -1.15548343       1.45889272      -0.03610775      -0.19272771      -0.23924008      -0.01262412       0.54401365      -0.02496839      -0.06801384 
6
Properties=species:S:1:pos:R:3:momenta:R:3:forces:R:3 pbc="F F F" energy=-4153.229066548229
O       0.07637685      -1.42387498      -1.56280044       0.18452447      -0.05556379      -0.13892142      -0.52708233       0.24639015       0.47704535 
H      -0.13667384      -0.49288027      -1.76615136       0.14552406      -0.24549111      -0.19058655       0.71588460      -0.70682330      -0.39071141 
H       0.72310551      -1.78889505      -2.17292339      -0.02003420      -0.34161488       0.27080090      -0.08713559       0.52387359      -0.17755963 
O      -0.37876398       1.51982512      -0.74216453      -0.77763331       0.41909323      -0.12481418      -0.52590572       0.21625202      -0.99574113 
H       0.37347524       1.71824090      -0.19030887       0.21569869       0.17056385       0.10393587       0.13636623      -0.36233804       0.47812250 
H      -0.86235424       0.75474151      -0.42018060       0.25192029       0.05301270       0.07958537       0.28787281       0.08264558       0.60884432 
6
Properties=species:S:1:pos:R:3:momenta:R:3:forces:R:3 pbc="F F F" energy=-4153.207754334173
O       0.15315075      -1.54760471      -1.45343672       0.60615497      -0.60237939       1.05286251      -0.36681685       0.12821935       1.95667577 
H       0.25962103      -1.32577222      -2.35089686       0.05037545      -0.23076090      -0.24053591       0.28036330       0.07216085      -1.78726198 
H       0.46312148      -2.44240968      -1.30869493      -0.08844373      -0.03653532       0.06727641       0.09003220      -0.08500938      -0.22076786 
O      -0.50480347       1.70233720      -0.80082715      -0.39547775       0.83656343      -0.32734733       0.66197013       1.85269204       0.14281165 
H       0.34226676       2.19363352      -0.75914257      -0.26020197      -0.03510289      -0.25507688      -0.86181788      -0.10034705       0.03496692 
H      -0.18551199       0.83276076      -0.93555900       0.08759302       0.06821507      -0.29717879       0.19626911      -1.86771581      -0.12642449 
6
Properties=species:S:1:pos:R:3:momenta:R:3:forces:R:3 pbc="F F F" energy=-4153.113947895527
O       0.32150673      -1.75404397      -1.33593818       0.48868114      -0.93912912       0.49964465      -0.44566759      -0.79003470      -1.89078238 
H      -0.18805884      -2.43874421      -1.84520883      -0.00595146       0.04197053       0.35485302       0.76747011       1.07202732       0.66755600 
H       0.06311450      -1.90911769      -0.44549798       0.00245686       0.21843807       0.11718670      -0.32233577      -0.23392979       1.28783401 
O      -0.59872863       1.91666593      -0.97974265      -0.51077177       0.53885673      -0.93540307      -1.20497360      -2.09889839       1.48898373 
H       0.04234559       2.43090842      -1.42112280      -0.00988566       0.22411997      -0.09777925       1.42733978       0.44389922      -0.66499535 
H      -0.21927181       1.04994415      -0.66765229       0.03547090      -0.08425618       0.06149795      -0.22183294       1.60693633      -0.88859601 
6
Properties=species:S:1:pos:R:3:momenta:R:3:forces:R:3 pbc="F F F" energy=-4153.112953605878
O       0.46788250      -1.96289935      -1.13529359       0.46936934      -0.35485342       0.94329710       0.88535008       0.39159495       0.15866360 
H      -0.27082898      -2.49570800      -1.41016836      -0.22071941      -0.09431356      -0.06583256      -0.60456015       0.05378800      -0.07278820 
H       0.17291715      -1.06458544      -0.94015632      -0.09350563       0.04685440      -0.03621015      -0.31028020      -0.43688689      -0.03422984 
O      -0.69802656       2.02489323      -1.10128485       0.19178104      -0.17997737      -0.68210934      -0.18401851       1.54084307      -0.83101520 
H      -0.74842754       2.87812965      -1.63021573      -0.22056172       0.01949337       0.04458121       0.16587267      -1.72566499       0.94845553 
H      -0.20275179       1.41232559      -1.65445664      -0.12636361       0.56279657      -0.20372625       0.04763610       0.17632586      -0.16908589 
6
Properties=species:S:1:pos:R:3:momenta:R:3:forces:R:3 pbc="F F F" energy=-4153.102099539621
O       0.48612255      -2.01161506      -0.90791372       0.03320834      -0.64793229       1.08855137      -0.39383559      -0.61790469       0.04718707 
H      -0.33150362      -2.54442770      -0.83804631       0.11810583       0.21518433       0.16867278       0.61856753       0.71211658      -0.03316819 
H       0.24776294      -1.08832178      -0.77882088      -0.18018526       0.02624104       0.04794425      -0.21178760      -0.06201037      -0.04788800 
O      -0.63462391       2.04752051      -1.41629601      -0.17381030       0.28435509      -1.24781163       1.28726486       0.83372685      -1.96007586 
H      -1.27260586       1.94569337      -0.76399748       0.48322586      -0.24011160      -0.06294410      -1.76352684      -0.66864867       2.21726129 
H      -0.98857942       2.83129400      -1.86324642      -0.28054446       0.36226343       0.00558732       0.46331765      -0.19727970      -0.22331631 
6
Properties=species:S:1:pos:R:3:momenta:R:3:forces:R:3 pbc="F F F" energy=-4153.1140552856705
O       0.39202360      -2.00246714      -0.54779433      -0.97544143       0.90255942       0.22340116       0.52564362       0.71117796      -0.15401825 
H      -0.21179364      -2.72974445      -0.46454323       0.04968679      -0.07721464       0.18687626      -0.49511476      -0.49553922      -0.01944774 
H       0.12499862      -1.52397440      -1.34316277       0.03054418      -0.39457489       0.05121984      -0.04786950      -0.18099300       0.15628996 
O      -0.62551108       2.09073547      -1.76645351       0.32772769      -0.39481457      -0.19792792      -0.73707126       0.68298317       0.06367582 
H       0.15306509       1.72774212      -1.31812098       0.61469617       0.04894361      -0.17593756      -0.50854335       0.69253508       0.32400476 
H      -1.06229431       2.83910988      -1.27639945      -0.04721341      -0.08489892      -0.08763178       1.26295526      -1.41016399      -0.37050455 
6
Properties=species:S:1:pos:R:3:momenta:R:3:forces:R:3 pbc="F F F" energy=-4153.013072260024
O       0.05285858      -1.77556689      -0.56439980      -1.37851919       1.06438448       0.29444965      -0.06069217       0.17704600       1.67505628 
H      -0.05575544      -1.97501554       0.40196001       0.02226775       0.22882885       0.11114756       0.15634142       0.24996819      -1.42128973 
H      -0.10345916      -2.61002145      -0.99782601      -0.08183167      -0.16334412       0.20585096      -0.09531135      -0.46435917      -0.22254614 
O      -0.30887095       1.87683099      -1.79892845       1.58180062      -0.92087068      -0.81718602       1.05023872       0.69768771      -0.65649535 
H       0.38974572       2.56899002      -1.97384129      -0.23905311      -0.04466923       0.03483982      -1.49920970      -1.01847183       0.74617656 
H      -0.86903981       2.12291099      -1.05351378       0.09533560      -0.16432930       0.17089803       0.44863309       0.35812910      -0.12090163 
6
Properties=species:S:1:pos:R:3:momenta:R:3:forces:R:3 pbc="F F F" energy=-4153.132479449395
O      -0.30616879      -1.63551005      -0.43691658      -1.08073976       0.47498908       0.15302054      -0.36475555      -0.08559093      -0.11974638 
H       0.43148258      -1.38490853       0.12048700       0.07549773      -0.07708488      -0.05787648       0.17113850      -0.02185425       0.14594855 
H      -0.74372287      -2.36807975       0.01571343       0.08328212       0.27147843      -0.05292050       0.16885329       0.16616675      -0.03646992 
O       0.05597954       1.74528657      -1.97634972       0.83533334      -0.75402141      -0.33645518      -0.85721298      -2.63298844      -1.69225519 
H       0.23226354       2.46039740      -1.44216542      -0.00604163       0.08759235       0.45938467       0.66286272       2.60578822       1.88284514 
H      -0.65095657       1.26434553      -1.52463798       0.09266820      -0.00295356      -0.16515306       0.21911402      -0.03152135      -0.18032221 
6
Properties=species:S:1:pos:R:3:momenta:R:3:forces:R:3 pbc="F F F" energy=-4153.185925539954
O      -0.61992663      -1.41661955      -0.30441016      -0.95211691       0.90065339       0.13063362       1.10390706      -0.63778010       0.56006874 
H       0.27605746      -1.21105096      -0.65801932      -0.10680589       0.04801788      -0.23035497      -0.85999359      -0.34654616       0.47123201 
H      -0.46278597      -2.10604116       0.39437850      -0.09386426      -0.19877937       0.26642690      -0.16089821       1.03004321      -1.06383150 
O       0.32873622       1.57098672      -2.06737281       0.95737237      -0.63861319       0.18823511       0.01013639       0.17850265       1.36460072 
H       0.28861793       1.82935174      -1.10878260      -0.01085412       0.00921461      -0.08428043      -0.03589965      -0.42250116      -1.40183923 
H      -0.18205143       0.75175113      -2.11660412       0.20626879      -0.12049332      -0.27066022      -0.05725201       0.19828156       0.06976926 
6
Properties=species:S:1:pos:R:3:momenta:R:3:forces:R:3 pbc="F F F" energy=-4153.120642007077
O      -0.79820145      -1.13006289      -0.29302291      -0.08086249       1.03619427       0.20039485      -1.43963604       1.58576386       2.55835874 
H      -0.39363859      -1.62952301      -0.93577295      -0.13450428      -0.02218747       0.07057109       1.51701794      -1.79972347      -2.44832258 
H      -0.68626225      -1.64826922       0.51594987      -0.11946158       0.45839714      -0.24654861      -0.08291562       0.26926888      -0.15587483 
O       0.54252040       1.32512713      -1.99958380       0.29218146      -1.33281118       0.41101611       1.97566565       1.10221143      -1.07298314 
H      -0.16659392       1.02476056      -1.47906691      -0.14460383      -0.36832566      -0.22347886      -1.49548917      -1.04689829       0.71332637 
H       0.60272732       0.87109765      -2.84682503       0.18725073       0.22873290      -0.21195459      -0.47464277      -0.11062240       0.40549544 
6
Properties=species:S:1:pos:R:3:momenta:R:3:forces:R:3 pbc="F F F" energy=-4153.2769306895125
O      -0.93358533      -0.99125162      -0.44707832      -0.61255661      -0.61604533      -0.89570571       0.20943875      -2.00475364      -0.76446471 
H      -0.50140706      -1.68656486       0.09949769       0.10596515       0.00503968       0.25346838      -0.45402071       1.25224623      -0.34223725 
H      -0.95041395      -0.15692119      -0.01534020      -0.07687676       0.54461544      -0.27670851       0.26267352       0.82443027       1.07701224 
O       0.70872498       1.09318342      -1.87949374       0.66765577      -0.04287209       0.40855860      -1.14992424      -0.86458419      -0.20725206 
H       0.15303803       0.27065822      -1.85349540      -0.00790128       0.19239773       0.17655709       0.84363106       0.75673522       0.13719754 
H       0.16582871       1.66909399      -2.43727818      -0.07628628      -0.08313543       0.33383016       0.28820162       0.03592611       0.09974425 
6
Properties=species:S:1:pos:R:3:momenta:R:3:forces:R:3 pbc="F F F" energy=-4153.160867197949
O      -1.04291282      -1.03394493      -0.59178028      -0.73669704       0.00711951      -0.43126117      -1.92284472      -0.24260053      -0.41860412 
H      -0.55902591      -0.80559327       0.20702693      -0.20242737       0.16112332      -0.27033481      -0.58041308       0.11708741       0.27643578 
H      -2.04645303      -0.99897635      -0.44686746       0.15244465      -0.27645084       0.15471856       2.55660230       0.08675850       0.14654488 
O       0.83926020       1.14736155      -1.71852950       0.39321567      -0.02873040       0.65828373       0.25170929       1.27187621      -0.35429366 
H       0.67337330       0.21227340      -1.68030464       0.11191198       0.10464076       0.04142887      -0.50700205      -0.56938858      -0.31268681 
H       0.46254173       1.50627510      -2.54458619       0.28155211       0.03229765      -0.15283518       0.20194825      -0.66373302       0.66260393 
6
Properties=species:S:1:pos:R:3:momenta:R:3:forces:R:3 pbc="F F F" energy=-4153.202938534967
O      -1.15760623      -1.08237742      -0.84948543       0.25549816       0.08901475      -0.61899351       1.03227394       1.08704844      -0.95271750 
H      -1.29643564      -0.36394575      -0.24272547      -0.26725395       0.04871246       0.00276446       0.07368214       0.68768719       0.41422944 
H      -1.68356184      -1.75095050      -0.47799710       0.07948760      -0.01101195      -0.22479094      -1.09520806      -1.70379711       0.56964601 
O       0.93966927       1.22396744      -1.46013149       0.09688495       0.17924131       0.81402726      -0.00690207       0.82466536       0.74905259 
H       0.19792119       0.67134429      -1.64231822      -0.21920491       0.04043913      -0.24284277      -1.16844105      -0.69036119       0.00927249 
H       1.53923380       0.91036196      -2.11268778       0.05458815      -0.34639569       0.26983550       1.16459510      -0.20524269      -0.78948303 
6
Properties=species:S:1:pos:R:3:momenta:R:3:forces:R:3 pbc="F F F" energy=-4153.256107992344
O      -1.13722094      -1.08783051      -1.01478124       0.27271158      -0.06028598      -0.59249695      -0.60323932       0.03882654       0.43452136 
H      -1.83773376      -0.60126291      -0.52952347       0.09449558      -0.03057053      -0.16296370       0.59633882      -0.57919338      -0.41491275 
H      -1.34345489      -2.03397919      -0.90737596      -0.01225896      -0.06431061      -0.21911429       0.03699853       0.62261537      -0.03274547 
O       0.94689489       1.27167332      -1.33979865      -0.30362219      -0.30093024       0.70962350      -1.17260977      -1.53330453      -0.21190185 
H       0.24033897       0.67777510      -1.75992491      -0.02766039       0.15102045      -0.02306108       1.57557206       1.06641414       1.06866767 
H       1.25976626       0.75363961      -0.56525077      -0.02366562       0.30507690       0.28801252      -0.43306031       0.38464187      -0.84362895 
6
Properties=species:S:1:pos:R:3:momenta:R:3:forces:R:3 pbc="F F F" energy=-4153.2695111084795
O      -1.05788383      -1.10732404      -1.20404391       0.13574607      -0.07931584      -0.54469468       1.35992705      -0.14485692       1.24372852 
H      -1.55112305      -0.62655012      -1.84004860       0.12120251       0.13217533      -0.30239439      -0.96946321       0.27873782      -0.94214183 
H      -1.35589215      -2.01230811      -1.12582667       0.09849379       0.11442452       0.13271131      -0.32573258      -0.04858288      -0.31971292 
O       0.83656627       1.26029651      -1.11401868      -0.66346856      -0.47113078       0.32694876       0.18211852       1.33925495      -1.11839023 
H       0.53232418       0.36587215      -1.09550353       0.27078387       0.28973374       0.31076848      -0.21509683      -0.97980847       0.66759449 
H       1.18550536       1.55913363      -0.28029987       0.03724232       0.01411303       0.07666051      -0.03175296      -0.44474451       0.46892197 
6
Properties=species:S:1:pos:R:3:momenta:R:3:forces:R:3 pbc="F F F" energy=-4153.252435556694
O      -1.02181126      -1.07315228      -1.35512285      -0.06879650       0.01409068      -0.56333565       0.37899837       0.25374171      -1.29993709 
H      -0.66818599      -0.83072461      -2.23927222       0.29290568       0.06176391      -0.03005020      -0.31005388       0.37173057       0.77257246 
H      -0.87826717      -2.01677681      -1.42158484       0.26523597      -0.03252503       0.13798535      -0.11508023      -0.57532780       0.53718610 
O       0.76794529       1.19177859      -0.94822579      -0.30355304      -0.00226689       0.45116735       0.86139212       0.63606030      -0.18931148 
H      -0.04328415       0.82708504      -0.64411202      -0.22882872      -0.01556877       0.00981223      -1.25012043      -1.06631883       0.15026915 
H       0.91716096       1.85170692      -0.27024975       0.04303660      -0.02549390      -0.00557908       0.43486405       0.38011405       0.02922086 
6
Properties=species:S:1:pos:R:3:momenta:R:3:forces:R:3 pbc="F F F" energy=-4153.222162655588
O      -0.90035575      -1.05574701      -1.53057403       0.22704592       0.09985228      -0.49344484      -0.90159821      -0.69152081       0.53628424 
H       0.01360578      -0.85940537      -1.74293560      -0.01301173      -0.19778559      -0.11633668       0.25177480       0.06716773       0.41488049 
H      -0.93383848      -1.54322052      -0.67901704      -0.12738621       0.08042985       0.12939067       0.44031738       0.56994118      -0.95002620 
O       0.60259450       1.11309597      -0.83726745      -0.35935981      -0.04944786       0.67056891       1.96086118       0.95769352       0.59961541 
H      -0.28832719       1.42237065      -0.68998577       0.08673812       0.12550946      -0.09840149      -0.34886214       0.20689569       0.11374278 
H       1.23269042       1.78414136      -0.43964845       0.18597371      -0.05855814      -0.09177657      -1.40249301      -1.11017731      -0.71449673 
6
Properties=species:S:1:pos:R:3:momenta:R:3:forces:R:3 pbc="F F F" energy=-4152.998881756094
O      -0.89165620      -1.15188277      -1.65516700      -0.07899690      -0.60246827      -0.65179559      -0.42602509      -1.56905422       1.41538240 
H      -0.95346009      -0.76294557      -2.49873373      -0.35271880       0.05759185       0.10849343       0.11877309       1.02765460      -1.27947822 
H      -0.50767572      -0.57542098      -0.99689659       0.30187890      -0.05250004      -0.22661427       0.32715510       0.21802165      -0.11322836 
O       0.60664308       1.18623221      -0.57787048       0.28365309       0.72380285       0.91073219      -3.08465499      -0.64569382       1.27313996 
H      -0.13422886       1.14839686      -1.21658412      -0.07644385      -0.02486816      -0.18341017       1.21113306       0.53358876       0.24150271 
H       1.41715659       1.35890463      -0.97898462      -0.07737244      -0.10155823       0.04259441       1.85361882       0.43548303      -1.53731850 
6
Properties=species:S:1:pos:R:3:momenta:R:3:forces:R:3 pbc="F F F" energy=-4153.262205106031
O      -0.93555262      -1.25500431      -1.77427029      -0.20354337      -0.06024556       0.03525887      -1.27910407       0.16399681       0.93001666 
H      -1.71380093      -1.08462691      -1.16644640      -0.17850826      -0.40908509       0.26951632       1.66670596      -0.19065325      -1.00819143 
H      -0.17339232      -0.80164515      -1.38314036      -0.06385047       0.05064235       0.06170703      -0.37920595       0.13156993       0.08635910 
O       0.65543590       1.25336402      -0.60356234       0.38211631       0.62236282      -0.86410856       1.36030299      -0.28538525       0.65592541 
H       0.16268777       2.05651484      -0.69081463       0.12062755      -0.14824785       0.16509370      -0.72981543       0.70899349      -0.25504194 
H       1.46858177       1.56992205      -0.15260574      -0.05684177      -0.05542667       0.33253263      -0.63888351      -0.52852171      -0.40906781 
6
Properties=species:S:1:pos:R:3:momenta:R:3:forces:R:3 pbc="F F F" energy=-4153.175147657742
O      -1.10609716      -1.38530413      -1.69664220      -0.55020918      -0.09474515       0.45075535      -0.15758439      -0.07968343       0.02927504 
H      -0.51493280      -1.92563347      -1.16749324       0.27074607       0.08371168      -0.19733425       0.10215942      -0.12512100       0.00482350 
H      -0.99943391      -0.50923171      -1.31892594      -0.12069702      -0.04904413      -0.17866381       0.12828939       0.19720862      -0.08712580 
O       0.80373013       1.44426819      -0.71276429       0.31754417       0.00911158       0.43225793      -1.04531739      -0.43570911      -1.20907331 
H       0.02202281       1.66897811      -0.20179172      -0.06805295      -0.15915968      -0.17372734       0.38970336       0.19980758       0.35730121 
H       1.58957756       1.54413813      -0.20365514       0.15066892       0.21012569      -0.33328788       0.58274960       0.24349735       0.90479937 
6
Properties=species:S:1:pos:R:3:momenta:R:3:forces:R:3 pbc="F F F" energy=-4153.100316507594
O      -1.20283836      -1.38652285      -1.65161384       0.06804199       0.62349153      -0.11066151      -0.09857933      -0.28740215       0.55235778 
H      -0.65145864      -1.44558535      -2.43091723      -0.11221155       0.06004421      -0.03987830       0.00781979       0.19159195      -0.25554502 
H      -1.98922376      -0.88822822      -1.88148562      -0.21427603      -0.00681230      -0.05298602       0.05789665       0.08272421      -0.26150540 
O       0.94235954       1.41020596      -0.63070417       0.04671602      -0.92226793      -0.21994212       1.24257633       0.12790059      -0.90950958 
H       0.34573611       1.66605905       0.06543041       0.21231769       0.07758962       0.14124669       0.02758327       0.42585484       0.43650765 
H       1.72732930       2.00598576      -0.66204505      -0.00058812       0.16795486       0.28222125      -1.23729671      -0.54066945       0.43769458 
6
Properties=species:S:1:pos:R:3:momenta:R:3:forces:R:3 pbc="F F F" energy=-4153.182597896564
O      -1.21845150      -1.30257703      -1.58898828       0.00098729       0.19069394       0.51501269       0.69378092      -0.97859084       1.18355606 
H      -0.48481159      -0.86309921      -2.00263732      -0.07663916       0.14383245       0.22447423       0.29351051       0.49713797      -0.38076044 
H      -2.01190254      -1.03001610      -2.00671985       0.16065195      -0.12292134       0.05904529      -0.94091556       0.55755584      -0.74391315 
O       0.92459093       1.38409807      -0.72553318      -0.01052496       0.20021956      -0.53481037      -0.12305357      -0.54444683       0.82718222 
H       0.61852757       0.91054119       0.06499419      -0.12004304      -0.32760507      -0.10531809      -0.78732696       0.04189811      -0.38543277 
H       1.84040538       1.40280042      -0.45352062       0.04556793      -0.08421954      -0.15840375       0.86400466       0.42644575      -0.50063191 
6
Properties=species:S:1:pos:R:3:momenta:R:3:forces:R:3 pbc="F F F" energy=-4153.165926003431
O      -1.14272536      -1.34178279      -1.39880979       0.44547723       0.22775050       0.86060722       0.50349733      -2.41038389      -0.40466306 
H      -1.62082046      -0.54077520      -1.40473546      -0.49735342      -0.14188993      -0.07290296      -1.10110041       1.31985476      -0.17414086 
H      -1.69159811      -2.03504230      -1.84364831       0.13925918      -0.38643582       0.05843242       0.64258074       1.18792211       0.60663882 
O       0.89402477       1.47150606      -0.89234555      -0.03138932      -0.15091857      -0.73657273       0.77751124       1.16553640      -0.00744709 
H       0.71039191       0.53940491      -0.77677354      -0.01788273       0.29186406      -0.07892997       0.56277029      -0.35361916       0.10314357 
H       1.84746529       1.69157186      -0.74359385      -0.03811095       0.15962977      -0.03063398      -1.38525919      -0.90931021      -0.12353138 
6
Properties=species:S:1:pos:R:3:momenta:R:3:forces:R:3 pbc="F F F" energy=-4153.19298956703
O      -1.11863370      -1.46451738      -1.14185890       0.61073802      -0.36017102       0.47771134      -0.78678448      -0.12363239      -0.69122759 
H      -2.01301287      -1.60711985      -1.52660060       0.00825414      -0.14907949       0.11513292       0.87563954       0.14216494       0.45185266 
H      -0.52624739      -1.80855171      -1.82528602       0.04060203       0.29234996       0.21731505      -0.08295344       0.03165485       0.20132410 
O       0.89151045       1.63061052      -1.05397367      -0.14175656       0.17366123      -0.55704634       0.02630266       0.51997293       0.44128201 
H       0.01238724       1.31048489      -1.23627450      -0.21809012       0.12015723      -0.10146952      -0.54849804      -0.24422107       0.06031963 
H       1.42983561       1.18308255      -1.69355532      -0.29974751      -0.07691790      -0.15164346       0.51629376      -0.32593926      -0.46355081 
6
Properties=species:S:1:pos:R:3:momenta:R:3:forces:R:3 pbc="F F F" energy=-4153.226036926062
O      -0.98243609      -1.44633701      -1.10073148       0.42403444      -0.37535485      -0.65105863       0.46240102       2.32996893       0.71259906 
H      -1.42434663      -2.23098195      -1.30883003       0.17331876       0.17886911       0.11322825      -0.79923442      -1.92750481      -0.55098394 
H      -0.05454386      -1.54915395      -1.28544777       0.08819251       0.05810902       0.25034458       0.40680277      -0.32548493      -0.17091914 
O       0.74491428       1.62955052      -1.18270583      -0.62075104      -0.17020877       0.01508294       0.34435009       0.09187990       0.09752639 
H       0.38131415       1.21390159      -0.39572355       0.30531264      -0.03286678       0.16880953      -0.16712921      -0.05378966      -0.04209498 
H       0.16558513       1.37239530      -1.90125045      -0.37010732       0.34145226       0.10359332      -0.24719026      -0.11506943      -0.04612739 
6
Properties=species:S:1:pos:R:3:momenta:R:3:forces:R:3 pbc="F F F" energy=-4153.039675969539
O      -0.75196848      -1.36990111      -1.20259063       0.98437059       0.91518903      -0.07966655      -1.08690854      -1.43946909      -0.77692229 
H      -1.13194190      -2.27069518      -1.45003231      -0.08090749      -0.25264011      -0.16361237       0.94318272       1.83714825       0.60489075 
H      -0.04542574      -1.53296558      -0.58067337      -0.06045592      -0.34966396       0.06532861       0.22519169      -0.46381990       0.28975239 
O       0.51204948       1.54233496      -1.15303016      -0.60558095      -0.37117801       0.36100651       0.52022879       2.27491680      -0.07833947 
H       0.35078268       0.61622671      -1.06297151      -0.26541610      -0.01962404      -0.33258446      -1.05225462      -0.49333658       0.44197858 
H      -0.06735805       2.16469007      -0.65187685       0.02798987       0.07791709       0.14952826       0.45055996      -1.71543948      -0.48135995 
6
Properties=species:S:1:pos:R:3:momenta:R:3:forces:R:3 pbc="F F F" energy=-4153.19912457238
O      -0.58274299      -1.16286465      -1.22525229       0.20872897       0.62011079      -0.59329893      -0.30430034      -1.84991380      -0.42084703 
H      -0.72146616      -1.62291638      -2.07823067       0.22131391       0.19168478       0.42184693       0.08293323       0.62655812       0.27759214 
H      -0.57570348      -1.95149384      -0.64426216      -0.04639486      -0.05101254      -0.14420008       0.05532490       0.80207647       0.03825617 
O       0.34352983       1.39296061      -1.08145867      -0.76094056      -0.31424695       0.55836577      -0.59806058      -0.03589530      -1.25863776 
H      -0.14360885       0.67287173      -1.53714436       0.25116644      -0.23363910       0.13845201       0.46572999       0.76207901       0.44680394 
H       0.53563223       0.96358012      -0.26221474       0.12612610      -0.21289697      -0.38116569       0.29837281      -0.30490450       0.91683253 
6
Properties=species:S:1:pos:R:3:momenta:R:3:forces:R:3 pbc="F F F" energy=-4153.240661210261
O      -0.46315589      -1.32426931      -1.40170099       0.52368603      -1.08586160       0.03520981       1.21926700       1.91363057       2.16062930 
H      -0.71746022      -1.59797647      -2.23323320      -0.09196632       0.03308436      -0.43708396      -0.87681644      -0.87184304      -2.83928793 
H      -0.66076879      -2.02275896      -0.80888755      -0.00506458       0.01232458       0.03614861      -0.32201839      -1.06150203       0.80199357 
O       0.18108112       1.51921366      -0.90494881      -0.34028124       0.74913104       0.35139776       1.02537001       1.31683342       0.03971618 
H       0.01362647       0.60612890      -0.72842890      -0.05737983       0.08269246       0.01675174      -0.22955389      -1.17355175      -0.03117350 
H       1.13975687       1.63457537      -0.75227316      -0.02899405       0.20862915      -0.00242397      -0.81624829      -0.12356717      -0.13187761 
6
Properties=species:S:1:pos:R:3:momenta:R:3:forces:R:3 pbc="F F F" energy=-4153.104818749154
O      -0.33371205      -1.57656996      -1.43406281       0.18633236      -0.65799468      -0.24823661      -1.10272541      -0.05134422      -1.05790882 
H      -0.68474102      -1.22922102      -2.32416306       0.15111936      -0.16266238      -0.01099261       0.42879669      -1.37253590       2.17375020 
H      -0.86035467      -2.36109133      -1.10046713      -0.00396198      -0.08365591      -0.08320100       0.64698686       1.55070848      -1.14089425 
O       0.09468736       1.75030483      -0.81870508      -0.02638348       0.94199196       0.02755561      -1.39087490      -0.34205343       0.36336670 
H      -0.33864010       0.86583547      -0.78387238      -0.24228066       0.00399279       0.35009468       1.03825273       0.77149013      -0.15465356 
H       0.97559838       1.68108292      -1.16953502      -0.06482560      -0.04167178      -0.03522006       0.37956402      -0.55626506      -0.18366027 
6
Properties=species:S:1:pos:R:3:momenta:R:3:forces:R:3 pbc="F F F" energy=-4153.129223007644
O      -0.30954231      -1.84653145      -1.38553209       0.40934482      -1.22478768      -0.20574769       0.34077070       0.67814442       2.82003296 
H       0.18743771      -1.77620315      -2.15241932      -0.11216869      -0.21690796       0.50974981       1.54010601       0.16048415      -2.30470485 
H      -1.13142817      -2.18666199      -1.64435749       0.07047992       0.22342651      -0.07730737      -1.85943147      -0.76647455      -0.53602802 
O       0.06064920       2.01456968      -0.88739059      -0.12098331       1.30291485      -0.21247314       0.26951818       1.64273201       1.00607289 
H       0.23687140       1.82160703       0.04399935       0.11557336       0.03436206      -0.20887044      -0.07683270      -0.04773320      -0.35155435 
H      -0.04438672       1.18828138      -1.30536288      -0.36224611      -0.11900778       0.19464883      -0.21413071      -1.66715283      -0.63381863 
6
Properties=species:S:1:pos:R:3:momenta:R:3:forces:R:3 pbc="F F F" energy=-4153.07331556172
O      -0.41310601      -2.16025912      -1.18801494      -0.87037530      -1.15593242       0.64457438       0.94636992      -0.10022529       0.31185759 
H       0.49277988      -2.32764805      -1.54102383       0.48295294      -0.18077199      -0.01334948      -1.44114803       0.22191703      -0.00875223 
H      -1.07161345      -2.16414322      -1.88861227      -0.11503914       0.05234920       0.00358200       0.48228750      -0.09723509      -0.29250642 
O       0.15857159       2.27824817      -1.11899588       0.49338275       1.22540851      -0.66684374      -2.46373634      -1.10054957      -0.72337606 
H       0.59844981       2.46405204      -0.32077311       0.13359031       0.15541739       0.06700881       1.22519242       0.51847089       1.57075980 
H      -0.68158296       1.86914424      -0.76668334      -0.12451156      -0.09647070      -0.03497197       1.25103454       0.55762202      -0.85798268 
6
Properties=species:S:1:pos:R:3:momenta:R:3:forces:R:3 pbc="F F F" energy=-4153.05556225646
O      -0.42103481      -2.42675617      -1.06245557       0.33397844      -0.90968077       0.08314286      -0.19753172      -0.40240568       0.73077784 
H       0.38718824      -2.97290365      -1.04240263      -0.23838963       0.20337329      -0.11515446      -0.53530574       0.87908386      -0.67639018 
H      -0.48750712      -1.80788892      -1.79725266       0.28101841       0.00983199       0.28253388       0.73884456      -0.46166068      -0.06347733 
O       0.13093207       2.54778819      -1.25053550      -0.49064125       0.45139640      -0.22929954       1.59729965       1.30470953       0.09075094 
H       0.57297909       2.64456338      -0.38532048      -0.02008911       0.10626997       0.07244560      -0.68199966      -0.38016750      -0.62247287 
H      -0.57008580       1.92933624      -1.19719829       0.13412314       0.13880911      -0.09366834      -0.92130710      -0.93955954       0.54081160 
6
Properties=species:S:1:pos:R:3:momenta:R:3:forces:R:3 pbc="F F F" energy=-4153.130188948499
O      -0.43348417      -2.54879865      -0.99103079      -1.01650684       0.02506393       0.61354995      -0.36177608       1.04454392       0.00881583 
H       0.04574715      -3.35531162      -1.00149462       0.21830621      -0.29896636      -0.05508588       0.42131858      -1.49231567      -0.00580115 
H       0.29025002      -1.91913513      -1.02053139       0.27373319      -0.09636158       0.12644794      -0.05568182       0.46891199      -0.00463919 
O       0.15766013       2.65959142      -1.34214665       0.73717192       0.28653624      -0.20756703      -0.77277479      -0.44121122      -0.16517301 
H       0.00322544       3.05084577      -0.46677449      -0.12880991      -0.02057154      -0.32419410      -0.21471052      -0.32760373      -0.47057220 
H      -0.66328003       2.17922565      -1.61297487      -0.08389458       0.10429931      -0.15315088       0.98362463       0.74767471       0.63736972 
6
Properties=species:S:1:pos:R:3:momenta:R:3:forces:R:3 pbc="F F F" energy=-4153.103022649375
O      -0.40940960      -2.67627117      -0.71570493       0.68377660      -1.00473224       0.21820387       0.85938649      -0.83195902      -1.10117088 
H      -0.81609637      -3.43891235      -1.19595297      -0.11396379       0.02165656       0.06201433       0.56994949       0.94912904       0.56535317 
H       0.51046047      -2.61363782      -1.09155603      -0.02334580       0.01587044       0.02117898      -1.43691410      -0.11952003       0.54023141 
O       0.15237245       2.75770950      -1.53904664      -0.82140880       0.66072083      -0.34071278       0.47868825      -0.88616087      -0.31612481 
H       0.07934101       3.37080749      -0.82477744       0.13228111       0.11809653       0.15941500      -0.10997718       0.64403012       0.71324083 
H      -0.39594839       3.10328183      -2.23426610       0.14266068       0.18838788      -0.12009940      -0.36113295       0.24448075      -0.40152972 
6
Properties=species:S:1:pos:R:3:momenta:R:3:forces:R:3 pbc="F F F" energy=-4153.039775998567
O      -0.39487926      -2.94991266      -0.67778297      -0.10888874      -1.21366777       0.11673356      -0.12633716      -0.57587310       3.37689690 
H      -1.04943856      -3.58901934      -0.89529562       0.01492177      -0.05050835       0.17406195      -0.58620499      -0.49488297      -0.77821846 
H      -0.05087178      -2.50953222      -1.39912304      -0.25149561       0.12305583      -0.07826198       0.71175789       1.07618907      -2.59314999 
O       0.15920214       2.99418584      -1.58818386       0.27538385       1.08978423      -0.44506626      -0.22269954      -0.07752388       1.06292698 
H      -0.06701319       3.35895120      -0.70614088      -0.05962857       0.11408693       0.01493213       0.21790711      -0.30009236      -0.87210438 
H       0.20605331       3.75102563      -2.16798423       0.12970730      -0.06275086       0.21760060       0.00557670       0.37218324      -0.19635106 
6
Properties=species:S:1:pos:R:3:momenta:R:3:forces:R:3 pbc="F F F" energy=-4153.080023800523
O      -0.41227734      -3.24706851      -0.67345326       0.13271065      -0.98000217      -0.04683881      -1.70852045       1.45931858      -0.41602204 
H      -1.04544748      -3.98521525      -0.62937322      -0.04514393      -0.12649555       0.11634549       0.32281769       0.36032491      -0.02134912 
H      -1.00769012      -2.44598580      -0.86604463      -0.20398546       0.08445866       0.17938124       1.39017861      -1.81849924       0.43692216 
O       0.22979889       3.27119073      -1.62640252      -0.01742835       0.62912596       0.15696748      -0.01021598       1.04607506      -0.43803699 
H      -0.10547899       3.76169401      -0.86457960       0.05157305       0.15482121      -0.12911831       0.01394092      -0.26645586       0.08944101 
H       0.35297572       4.00076874      -2.27066010       0.08227403       0.23809188      -0.27673709      -0.00820079      -0.78076345       0.34904498 
6
Properties=species:S:1:pos:R:3:momenta:R:3:forces:R:3 pbc="F F F" energy=-4153.139871536778
O      -0.60503295      -3.55660238      -0.57780132      -0.88537369      -0.78921939       0.60228979       0.40616004      -0.09404915      -1.24388752 
H      -0.86300133      -3.85263972       0.27994404      -0.06388659       0.04555914       0.04167867      -0.30456957       0.03869088       0.92935118 
H      -0.66536284      -2.60082495      -0.61959830       0.28487047      -0.25762564      -0.10264816      -0.09907956       0.05824395       0.31210803 
O       0.38301963       3.55508993      -1.75344609       0.69174310       1.25669391      -0.70706730       0.14750034       0.54680043      -0.75130182 
H      -0.22274343       4.10027793      -1.23819753      -0.10442328      -0.06800623       0.10804430       0.05207850      -0.02311291      -0.05979856 
H       0.57296513       4.09132250      -2.55455716       0.07706998      -0.18740179       0.05770271      -0.20208975      -0.52657321       0.81352868 
6
Properties=species:S:1:pos:R:3:momenta:R:3:forces:R:3 pbc="F F F" energy=-4153.035052155913
O      -0.77051177      -3.70203048      -0.39242315      -0.28423900      -0.32662936       0.08106739       0.12132294       0.82060188      -1.34799628 
H      -1.03679648      -4.25568593       0.32369907       0.01788599      -0.11777496      -0.04024864       0.25286240      -0.35630186       0.92017982 
H       0.08243827      -3.27393747      -0.23810166       0.30213103      -0.08704512       0.19191442      -0.37419868      -0.46230361       0.42731929 
O       0.52860373       3.80400779      -1.94039631       0.36671345       0.41496996      -0.20534150       1.03930984       0.05628174       0.09131852 
H      -0.19458767       3.57862454      -1.34911008      -0.13355971      -0.02556229       0.07248061      -0.37268230       0.18672153      -0.75482967 
H       0.28657297       4.04654269      -2.84394453      -0.26893175       0.14204177      -0.09987228      -0.66661421      -0.24499968       0.66400833 
6
Properties=species:S:1:pos:R:3:momenta:R:3:forces:R:3 pbc="F F F" energy=-4153.133693573464
O      -0.66399184      -3.74483299      -0.29126140       0.61614484       0.09906015       0.70911144      -0.17161705      -0.75310346       0.11882090 
H      -1.18671082      -4.55854639      -0.16339263       0.04240191      -0.01338388      -0.11994541       0.19629705       0.58075008      -0.08938608 
H       0.24212577      -4.07681271      -0.26564900       0.06483211      -0.09733463      -0.11505272      -0.02579118       0.17243400      -0.02782810 
O       0.41905977       3.86911683      -2.06189775      -0.77385302      -0.00201279      -0.66505173       0.07895338       0.05140595      -0.40108906 
H       0.27354651       3.75271634      -1.13201618      -0.01854032       0.01314797      -0.07895087       0.11737686      -0.44449917       0.88293064 
H      -0.14333693       4.62413682      -2.22356742       0.06901447       0.00052318       0.26988929      -0.19521906       0.39301261      -0.48344829 
6
Properties=species:S:1:pos:R:3:momenta:R:3:forces:R:3 pbc="F F F" energy=-4153.107060804529
O      -0.37235697      -3.71823367      -0.14071357       1.17658251      -0.16062205      -0.06774430       1.16752942       1.16146468      -1.68430189 
H      -1.03246137      -4.33110984       0.10427782       0.11171934       0.10870419       0.25156946      -1.19304144      -1.11017230       0.41949387 
H      -0.40216370      -3.69334798      -1.12771918      -0.21128997       0.07167043       0.05305741       0.02518807      -0.04849138       1.26413370 
O       0.18004670       3.84757437      -2.17874986      -1.08859331       0.06599145       0.05934724      -0.34654226      -0.47440319       1.14157043 
H       0.20614738       3.15482032      -1.47057759       0.21029944      -0.18723222      -0.29300862      -0.06213863       0.96859792      -0.93892808 
H      -0.42111226       4.53086899      -1.82542543      -0.19871801       0.10148821      -0.00322118       0.40900484      -0.49699572      -0.20196803 
6
Properties=species:S:1:pos:R:3:momenta:R:3:forces:R:3 pbc="F F F" energy=-4152.993480599457
O      -0.10750956      -3.69157607      -0.24952604       0.26697575       0.12548724      -0.47872298       2.45306716      -0.22495961       0.17647084 
H       0.37099929      -4.26595953       0.39453322       0.34574585       0.10457887      -0.14301280      -1.12811520       0.66444886      -0.72783130 
H      -1.03494010      -3.75060240      -0.14544302       0.02407162      -0.14165876       0.34577446      -1.32380770      -0.43844208       0.55221642 
O      -0.15639784       3.83400487      -2.14312365      -0.78600759      -0.20312330       0.42108833      -2.79872012       1.26321657      -0.69883152 
H       0.68244312       3.45732537      -2.13209570      -0.02524158       0.14721417      -0.07865034       2.11395963      -0.95188182       0.72233957 
H      -0.53170091       4.01273340      -1.27482482       0.17445596      -0.03249822      -0.06647667       0.68361623      -0.31238193      -0.02436401 
6
Properties=species:S:1:pos:R:3:momenta:R:3:forces:R:3 pbc="F F F" energy=-4153.094786369204
O      -0.11252263      -3.59502896      -0.37083617       0.31683485       0.33734270      -0.41241067      -1.34974184      -0.23559065      -0.10505133 
H       0.81258343      -3.47199232      -0.25713282      -0.16148678       0.19999941      -0.03597822       1.18528942       0.06618793       0.22282341 
H      -0.36880874      -4.30998134       0.22532678       0.00197540      -0.11871214       0.01095473       0.16684932       0.16888597      -0.11650943 
O      -0.25149808       3.74771817      -1.98573947      -0.62215054      -0.16900373       0.60642622       1.05929750       0.91949076      -1.69260509 
H       0.62194188       3.86062361      -2.43337163       0.18343990       0.01855508       0.04654930      -1.15262017       0.08598564       0.23039424 
H       0.01008573       3.21199341      -1.26522077       0.28138717      -0.26818132      -0.21554135       0.09092576      -1.00495964       1.46094821 
6
Properties=species:S:1:pos:R:3:momenta:R:3:forces:R:3 pbc="F F F" energy=-4153.114413472628
O      -0.18102036      -3.59852907      -0.50755422      -0.86521323      -0.10970613      -0.27521389       0.20983925      -0.53650872       0.01115050 
H       0.59448594      -3.02619125      -0.58412636       0.06272270       0.07937782      -0.08574574      -0.10767470      -0.33116780       0.03611492 
H       0.14899077      -4.51844039      -0.46570098       0.02459412       0.10726845      -0.15334116      -0.10112506       0.86795731      -0.04716166 
O      -0.13978593       3.72439558      -1.72583543       1.09195354      -0.09155837       0.00410540       0.06101079      -2.21981873      -0.02042897 
H      -0.19887590       4.38636403      -2.39199483      -0.21922800       0.12778577       0.42189055      -0.08045219       0.94170368      -0.84219474 
H      -0.15469886       2.87464145      -2.24378741      -0.09482912      -0.11316754       0.08830484       0.01840191       1.27783426       0.86251995 
6
Properties=species:S:1:pos:R:3:momenta:R:3:forces:R:3 pbc="F F F" energy=-4153.012996107845
O      -0.35301479      -3.44494007      -0.65821738      -0.23672429       0.94027556      -0.62749266      -0.04714746      -0.94547033       0.39004570 
H      -0.03738458      -2.76378996      -1.23503828       0.00828273       0.13466074       0.01758181       0.27288911       0.66413065      -0.51381423 
H       0.17416763      -4.22267988      -0.89767185      -0.06017182      -0.06130202       0.04598281      -0.22464331       0.28385534       0.12417793 
O       0.09119214       3.51949316      -1.61001822       0.25123638      -1.15655670       0.10855377       3.42375019       2.05902180       0.74954707 
H       0.01688572       4.42623497      -1.23458865       0.14354581      -0.10024996       0.33352798      -0.60526168      -1.36284136      -0.54206476 
H      -0.69995645       3.09105669      -1.76523499      -0.10616881       0.24317238       0.12184629      -2.81958685      -0.69869609      -0.20789171 
6
Properties=species:S:1:pos:R:3:momenta:R:3:forces:R:3 pbc="F F F" energy=-4153.102437769639
O      -0.31778549      -3.21413659      -0.82114039       0.37115136       0.21105484      -0.67123249       0.14466327      -0.09036686      -0.13137024 
H       0.04482173      -2.36734351      -0.50166208       0.00201145      -0.11154272       0.09698214       0.16315427      -0.79969073      -0.55819399 
H       0.30791400      -3.67076150      -1.42098537      -0.18418266       0.18447195      -0.04607078      -0.30497647       0.88693295       0.68865495 
O       0.04602112       3.30870292      -1.50892541       0.27888521      -0.44893857       0.55250052      -0.95041900       0.60783909       0.13275040 
H       0.07733616       2.53358678      -0.94728233      -0.34067726       0.09694329      -0.19918229       0.06567337      -0.24586371       0.14722281 
H      -0.81856439       3.71768929      -1.28123348      -0.12718809       0.06801122       0.26700290       0.88190456      -0.35885073      -0.27906393 
6
Properties=species:S:1:pos:R:3:momenta:R:3:forces:R:3 pbc="F F F" energy=-4153.0694532977805
O      -0.30628344      -3.24195905      -0.88118085      -0.25454650      -0.27894482       0.69102738      -2.11928648       0.10747934       0.06694011 
H      -0.02450948      -3.43099905      -0.00216728       0.12376782      -0.18423284      -0.21634188       0.47884459      -0.19828137       0.87071125 
H       0.44726819      -3.17624269      -1.41947017       0.25032370       0.01507830       0.15608770       1.63996344       0.09696269      -0.93828981 
O       0.05744928       3.34534844      -1.42684625      -0.51290578       0.68384928      -0.39950742      -1.38013090       0.80786984      -0.36550916 
H      -0.58366747       2.62719669      -1.43099910       0.13413101      -0.20573191      -0.03794515       0.32229585      -0.66079475       0.15677056 
H      -0.59153262       4.05317644      -1.64832557       0.25922974      -0.03001802      -0.19332063       1.05831351      -0.15323575       0.20937704 
6
Properties=species:S:1:pos:R:3:momenta:R:3:forces:R:3 pbc="F F F" energy=-4152.959358095407
O      -0.22345092      -3.29111868      -0.59154438       0.42759311       0.31416297       1.17060965       0.80502245      -0.20982609      -0.95500821 
H      -0.16317239      -4.24610509      -0.81792288      -0.11365145      -0.27051191      -0.30774401       0.04519526       1.04000247       0.11984295 
H       0.39090763      -2.82655096      -1.21681818       0.13694559      -0.02430620      -0.06020742      -0.84747147      -0.83123480       0.83294476 
O      -0.09841475       3.45800718      -1.64153018      -0.78322082      -0.44080311      -0.87912230      -0.96585439       0.82655319       2.52509434 
H       0.04148986       2.65851186      -1.11383273       0.14369666       0.34125646       0.31179957       0.26975278       0.14197761      -1.21313426 
H       0.13749145       3.47941619      -2.54203686       0.18863691       0.08020178      -0.23533549       0.69335539      -0.96747238      -1.30973958 
6
Properties=species:S:1:pos:R:3:momenta:R:3:forces:R:3 pbc="F F F" energy=-4152.956208378372
O      -0.05936045      -3.36734892      -0.49266573       0.14609810       0.00087785      -0.05848567      -1.51334759      -1.02628709       1.57183160 
H      -0.95568796      -3.17572631      -0.11566467       0.20049428       0.15199182       0.49974945       1.29035518      -0.20305278      -0.59758243 
H       0.12560792      -2.66302654      -1.07862328       0.13164653       0.10588189      -0.12898585       0.21974698       1.22951313      -0.97486874 
O      -0.20850126       3.43665676      -1.81918732      -0.45387812      -0.19852190      -0.63396048      -0.84619325      -0.61278998      -3.73383004 
H      -0.03398259       3.59240711      -0.93309809       0.16198358       0.00899057       0.01955325       1.22052851      -0.08373227       2.36901851 
H       0.41362702       2.86042011      -2.31285062      -0.18634437      -0.06922022       0.30212928      -0.37108982       0.69634899       1.36543109 
6
Properties=species:S:1:pos:R:3:momenta:R:3:forces:R:3 pbc="F F F" energy=-4153.0452251829465
O       0.05863968      -3.27129383      -0.62483476       0.47764803       0.54815270      -0.33403632       0.94052598       0.61550273      -1.40927870 
H       0.35847939      -3.19992944       0.28313443       0.13980787      -0.22267875      -0.18280021       0.27816366       0.14350936       0.04405948 
H       0.75780648      -2.85269656      -1.20959831      -0.03047442      -0.10399468      -0.10108639      -1.21847420      -0.76374393       1.36570580 
O      -0.44611338       3.33252171      -1.70628376      -0.87061388      -0.05111516       0.52813193       0.24330431       2.08904847       1.23075216 
H       0.08467848       4.03982701      -1.24307391       0.08088144      -0.02390003      -0.04766841      -1.11767524      -0.93150671      -0.65700169 
H       0.24708441       2.75511890      -1.96491688       0.20275095      -0.14646408       0.13745940       0.87415548      -1.15280992      -0.57423706 
6
Properties=species:S:1:pos:R:3:momenta:R:3:forces:R:3 pbc="F F F" energy=-4153.077172432989
O       0.34059354      -3.09349760      -0.67694907       1.25296652       0.80604458      -0.10633602      -0.44587647       0.86352506       1.43447489 
H       0.67457690      -3.81815955      -0.15643874      -0.03086231      -0.14962535      -0.00975902       0.16878491      -0.37010356       0.19842370 
H       0.48103918      -3.32730275      -1.56796168      -0.18279624      -0.05650358      -0.05209717       0.27822217      -0.48536133      -1.63341333 
O      -0.66260464       3.25843530      -1.65959017      -0.61322475      -0.57443549       0.23947952      -0.03862991      -2.95547105      -1.24217805 
H      -0.43410224       3.85257448      -0.99393885      -0.17772183      -0.01720988      -0.00998452       0.59377518       1.69736790       1.79602791 
H      -0.31248900       2.38912286      -1.33007752      -0.24836138      -0.00827027      -0.06130281      -0.55627589       1.25004298      -0.55333512 
6
Properties=species:S:1:pos:R:3:momenta:R:3:forces:R:3 pbc="F F F" energy=-4153.005396092628
O       0.57383851      -3.04467945      -0.61472543       0.57933768      -0.03929600       0.28197281      -1.35075367       0.05702407      -0.77067330 
H       0.45346801      -4.01305325      -0.63517950      -0.18359114       0.00054365      -0.27284882       0.00778238       0.66498454      -0.03040011 
H      -0.22566963      -2.68005793      -1.09039629      -0.11631617       0.00832691       0.12675467       1.33828143      -0.72341894       0.79912642 
O      -0.78377104       3.21484051      -1.70010050      -0.31437371      -0.06419454       0.06868388      -0.73782236       3.32582992       1.12391044 
H      -0.98786467       3.36735263      -0.74886171       0.02517766      -0.09219966      -0.00337210       0.37562792      -0.86667836      -1.23892123 
H      -0.60982268       2.33908820      -1.91861342       0.00976568       0.18681964      -0.20119044       0.36688430      -2.45774124       0.11695778 
6
Properties=species:S:1:pos:R:3:momenta:R:3:forces:R:3 pbc="F F F" energy=-4153.102373914639
O       0.78409166      -3.09429204      -0.54701751       0.47935161      -0.08664125       0.29655351       1.46448529       0.68934112       0.98559086 
H       0.17551467      -3.39871255      -1.17215041       0.15338115       0.22498088      -0.01210238      -1.31175725      -0.74550534      -1.88759866 
H       0.27693473      -3.16238867       0.25160308       0.36500597      -0.37926076      -0.06398995      -0.15708708       0.05927721       0.90156909 
O      -1.01598251       3.26645808      -1.77226473      -1.09002734       0.22478454      -0.18871111      -0.43900223       0.06206350      -1.10322198 
H      -0.58853668       2.98374691      -0.97693894       0.04567345       0.01611093      -0.13146704       0.43219059      -0.38096314       0.64265527 
H      -0.88527861       2.55886103      -2.42483411       0.04661516       0.00002566       0.09971698       0.01117066       0.31578666       0.46100543 
6
Properties=species:S:1:pos:R:3:momenta:R:3:forces:R:3 pbc="F F F" energy=-4153.034362576561
O       0.92164926      -3.10917914      -0.33534161       0.27303678      -0.11296107       0.76285711      -0.39794681       1.64442268       1.68274697 
H       0.77286317      -2.62827918      -1.13677828       0.13340131       0.37749641      -0.19652909       0.04755837      -0.25416159      -0.83562947 
H       1.15776919      -4.00166664      -0.45751028       0.29569051      -0.16550633      -0.05008151       0.35136284      -1.39160250      -0.85018848 
O      -1.22090980       3.27348811      -1.94404825      -0.64968346      -0.35803486      -0.58871862       0.29511640       2.21851545       1.23958795 
H      -0.68542440       3.34372785      -1.12660784      -0.01403926       0.28009906       0.07509164      -0.49807409      -0.32012243      -0.84612121 
H      -1.19728076       2.39243227      -2.23459675      -0.03840588      -0.02109322      -0.00261953       0.20198330      -1.89705162      -0.39039576 
6
Properties=species:S:1:pos:R:3:momenta:R:3:forces:R:3 pbc="F F F" energy=-4152.891042359063
O       0.86365729      -3.20702634      -0.31629214      -0.52022378      -0.01248659      -0.01904176       1.64044080      -1.04111204      -2.16776096 
H       1.47509226      -2.51239893      -0.00370350       0.13152835      -0.42508425      -0.01496050      -0.26942252      -0.54866134      -0.37936577 
H       1.34963021      -3.67050833      -1.11515484       0.01548811       0.16833545       0.02732199      -1.37040789       1.59340451       2.54679550 
O      -1.18305763       3.29852404      -2.01799351       0.52003435       0.19269268      -0.03718913      -0.41442516      -2.21229493      -0.01170340 
H      -1.07719020       4.02955499      -1.40937185      -0.08404574       0.02219304      -0.12049382      -0.10601090      -0.34373721       0.60968545 
H      -1.37994561       2.41522882      -1.55595562      -0.06278130       0.05434967       0.16436322       0.51982567       2.55240101      -0.59765081 
6
Properties=species:S:1:pos:R:3:momenta:R:3:forces:R:3 pbc="F F F" energy=-4153.041464143431
O       0.81209163      -3.21347028      -0.12582063      -0.23390017       0.19155866       0.90989923      -1.17411462       1.23951526       0.04399906 
H       1.38418442      -3.41880024       0.58275882       0.04249339      -0.04601420       0.15836571       0.90307500      -0.06055911       1.57557323 
H       1.08043874      -3.84707245      -0.75203547      -0.08918877      -0.15472019       0.10694849       0.26907814      -1.18041543      -1.61709263 
O      -1.07724918       3.31683234      -2.21306526       0.07608590      -0.49893393      -0.76745150       1.11993927       1.07696357      -1.02732625 
H      -1.20085293       4.27536733      -2.20824225      -0.01220790       0.16786346      -0.00256749       0.33347718      -0.06045243      -0.26502828 
H      -1.75712645       3.06407051      -1.63365193       0.21671754       0.34024620      -0.40519444      -1.45145497      -1.01505186       1.28987487 
6
Properties=species:S:1:pos:R:3:momenta:R:3:forces:R:3 pbc="F F F" energy=-4153.09640621953
O       0.74946502      -3.20481034       0.10838320      -0.02637486      -0.47433987       0.87762016       0.48119914       0.38623720      -0.07857555 
H       1.45018001      -2.90594220       0.72383266      -0.18461764       0.13069607      -0.27368030      -0.95532360      -0.61639653      -0.26084037 
H       0.13670158      -3.81717510       0.53264136      -0.22646736       0.28558213       0.29158166       0.47302029       0.22710884       0.34070594 
O      -0.97854949       3.27522625      -2.50046369       0.57543508       0.40038963      -0.93252156      -0.03020928       1.06522412       0.19783129 
H      -0.86234112       4.25176218      -2.40880742       0.11752910      -0.07865130      -0.08620159      -0.23383110      -1.22548060      -0.05935256 
H      -1.79044926       3.06784229      -2.01453134      -0.25550432      -0.26367668       0.12320162       0.26514456       0.16330698      -0.13976874 
6
Properties=species:S:1:pos:R:3:momenta:R:3:forces:R:3 pbc="F F F" energy=-4153.129882819101
O       0.74228968      -3.32915385       0.37118935       0.19393668       0.03397622       1.00124727      -1.30042409       0.25603501       1.26680151 
H       1.23950026      -3.08255504      -0.38564033      -0.22073258      -0.18306031      -0.26601823       0.68741851       0.40066444      -1.09352361 
H       0.10551657      -2.59810292       0.51254138      -0.01468938       0.14515454      -0.21415919       0.61410889      -0.65499335      -0.17552399 
O      -0.96184839       3.32967430      -2.67108431      -0.13127485      -0.19988615      -0.17442912      -0.29888526      -1.35985400       0.28206686 
H      -0.89999144       4.26930750      -2.72565203      -0.00329443       0.09657005      -0.07578613      -0.09569019       1.00962157       0.08751313 
H      -1.66212737       3.11722000      -2.03128474       0.17605455       0.10724565      -0.27085460       0.39347215       0.34852633      -0.36733391 
6
Properties=species:S:1:pos:R:3:momenta:R:3:forces:R:3 pbc="F F F" energy=-4153.067565440173
O       0.79124368      -3.33594345       0.54183436      -0.43891091      -0.09851929       0.07935295      -1.96798004      -0.89381389      -0.72025655 
H      -0.08026230      -3.83199852       0.44396412      -0.28500428       0.32004559       0.19188688       1.66242725       0.80503237       0.50056301 
H       0.82800973      -2.92384037      -0.33441837       0.23995384      -0.37458446       0.07892024       0.30492657       0.09104369       0.21798352 
O      -1.02420801       3.40799593      -2.84221820       0.32535444       0.58395971      -0.40333545       1.48116705       0.49469068      -0.83947639 
H      -0.19530917       3.92335309      -2.67389493       0.22545897      -0.33059195      -0.07732851      -1.36108715      -0.70963204       0.09146406 
H      -1.55676602       3.40299723      -2.05792700      -0.06685205      -0.10030961       0.13050389      -0.11945369       0.21267918       0.74972235 
6
Properties=species:S:1:pos:R:3:momenta:R:3:forces:R:3 pbc="F F F" energy=-4153.087397432845
O       0.67428913      -3.30048396       0.54103020      -0.26773127       0.15362536      -0.48721934       0.29992310      -0.98720717       1.63338107 
H       0.65153222      -2.54450700      -0.01209699       0.37593873      -0.00923935       0.03000519      -0.22909190       0.62450576      -1.16896014 
H       0.38568311      -4.10267112       0.10258686      -0.38240468      -0.23627698       0.24069488      -0.07002602       0.35951536      -0.46462787 
O      -0.91307002       3.44326642      -2.83277076       0.26841235       0.43208503       0.26525959      -0.65478920       1.05130891       0.14378510 
H      -0.48466518       2.60298053      -2.81163069      -0.19868702      -0.22591873       0.07321365       0.39677070      -0.91672080       0.13605124 
H      -1.46455732       3.49208107      -2.03832175       0.20447189      -0.11427533      -0.12195398       0.25721332      -0.13140207      -0.27962940 
6
Properties=species:S:1:pos:R:3:momenta:R:3:forces:R:3 pbc="F F F" energy=-4153.079317334873
O       0.65487687      -3.33227524       0.46100452       0.03258948      -0.57096224      -0.66069616      -0.84275187      -0.15964230      -0.00449501 
H       1.25577401      -4.08125363       0.48134887      -0.20599270      -0.25679795       0.44501675      -0.00068260      -0.11980758       0.00156825 
H      -0.24369714      -3.72234583       0.45967746       0.13474161       0.06584138       0.04987970       0.84170576       0.27787510       0.00365977 
O      -0.84635485       3.50690995      -2.78513541       0.02377534       0.25955074       0.04724352      -0.08568047      -1.30961731      -1.33978967 
H      -1.43659897       2.78505931      -3.14065109      -0.11177804       0.13441189      -0.00732669       0.72662944       1.47616052       1.06731988 
H      -1.23827793       3.96086402      -2.04573760       0.12666432       0.36795618       0.12588287      -0.63922027      -0.16496843       0.27173678 
6
Properties=species:S:1:pos:R:3:momenta:R:3:forces:R:3 pbc="F F F" energy=-4153.087369399675
O       0.56486372      -3.64694497       0.52657354      -0.81737597       0.04793095       1.18104718       0.58430698      -1.42322209       0.30130575 
H       1.00297502      -3.42294625       1.34557854       0.24989459      -0.17907428      -0.17534996       0.22361542      -0.05327007       0.33217068 
H       0.17194896      -2.84392610       0.26325565       0.24401179      -0.06206901      -0.31679101      -0.80628481       1.47618414      -0.63353724 
O      -0.77558820       3.67624303      -2.88840245       0.40646927       0.46718221      -0.63816704       0.97212932       2.25072176      -0.09235014 
H      -1.38038743       2.99146941      -2.70089977       0.08391046       0.06097174       0.06334783      -1.24527612      -1.00952482       0.44417743 
H      -1.15185570       4.52451356      -2.55495311      -0.16691015      -0.33494161      -0.11408701       0.27150921      -1.24088892      -0.35176649 
6
Properties=species:S:1:pos:R:3:momenta:R:3:forces:R:3 pbc="F F F" energy=-4153.072824121939
O       0.45389227      -3.65275005       0.82129549       0.33738383      -0.04030381       0.33349638      -0.58568888      -0.75970322      -0.64128452 
H       0.56158984      -4.58394311       1.12901484      -0.29190201      -0.30388039       0.22205077      -0.32659324       1.06717537      -0.62277178 
H      -0.14484872      -3.66106600       0.02831631      -0.49702351      -0.07149992       0.09751201       0.91172719      -0.30925376       1.26388933 
O      -0.64068499       3.83842518      -3.06363557       0.33696412       0.57744114      -0.45083695       0.01600155      -1.91700228       0.46693136 
H      -0.86217012       2.86918312      -3.01866018       0.06785030      -0.18025164       0.07003471       0.51095499       1.38802270       0.10027901 
H      -1.29173567       4.14291602      -3.68221896       0.04672727       0.01849461      -0.27225692      -0.52640161       0.53076119      -0.56704341 
6
Properties=species:S:1:pos:R:3:momenta:R:3:forces:R:3 pbc="F F F" energy=-4153.020616676419
O       0.28829458      -3.81753256       0.80839822      -1.46042771       0.08393961      -0.18023307      -0.62549788       2.03878829      -0.67472866 
H       0.47308049      -4.05995582       1.70551733      -0.05879894       0.30132797      -0.16386639       0.17843302      -0.26036999       0.82293490 
H       0.04084318      -2.84823745       0.87324033       0.21530031      -0.13254845      -0.18286492       0.44660605      -1.77791524      -0.14704931 
O      -0.56719646       3.92226076      -3.13339969       0.98312408      -0.44265095       0.29763734      -0.72194087       1.97174031      -2.56811622 
H      -0.28223008       3.16212869      -2.68459269       0.11809759       0.14140415       0.18230088       0.68247279      -1.79769717       0.48822728 
H      -0.50689935       3.79794622      -4.12570956       0.20270466       0.04852768       0.04702616       0.03992689      -0.17454619       2.07873202 
6
Properties=species:S:1:pos:R:3:momenta:R:3:forces:R:3 pbc="F F F" energy=-4153.079201800906
O      -0.02719746      -3.78156023       0.76543367      -0.99109965       0.23857399      -0.38151664       0.38988155       0.51521000       2.52291403 
H       0.80429867      -3.75214911       1.30056086       0.29339760       0.02341541       0.00611450      -1.06419889      -0.10145941      -0.97902464 
H       0.19959066      -4.00296365      -0.11070132      -0.26580056      -0.55577938      -0.08615660       0.67371943      -0.41427661      -1.54267937 
O      -0.33897988       3.84525146      -3.05363963       1.12155006      -0.23179999       0.38202810      -1.07510018      -0.08512952       1.20866983 
H      -0.23331562       4.47029461      -2.31388187      -0.12394910       0.33990565      -0.24000749       0.21035023      -0.34829607      -0.74358005 
H       0.33945858       3.98803952      -3.69154146      -0.03409834       0.18568433       0.31953813       0.86534784       0.43395161      -0.46629980 
6
Properties=species:S:1:pos:R:3:momenta:R:3:forces:R:3 pbc="F F F" energy=-4153.105974643363
O      -0.21793947      -3.77657798       0.62859374      -0.13502670      -0.59019719      -0.53777958       0.45591902      -0.81809684       1.06021053 
H       0.59768724      -4.14374419       0.23156917      -0.54972380       0.06689288       0.20801239      -0.64449346       0.23820816       0.43592177 
H      -0.26602329      -4.17222445       1.54184290       0.25429261       0.16700694       0.31858111       0.18762967       0.57833064      -1.49616816 
O      -0.06550969       3.91046131      -2.89881631       0.38919009       0.72756582      -0.21813315      -0.28157120       0.07613659       1.30056615 
H      -0.95448605       4.10188358      -3.18135055      -0.04787331      -0.11793844       0.25597252      -0.49949173       0.10211829      -0.10738249 
H       0.41979085       3.80321576      -3.69305800       0.08914111      -0.25333001      -0.02665329       0.78200771      -0.17669684      -1.19314780 
6
Properties=species:S:1:pos:R:3:momenta:R:3:forces:R:3 pbc="F F F" energy=-4153.155631891745
O      -0.31275000      -3.90270294       0.72034067      -0.05891700       0.00051486       0.46352146       0.23733645       0.37154298       0.43341890 
H      -0.17268003      -4.56473726       0.04888767      -0.13025181      -0.28951028      -0.11734702       0.03194810      -0.35359656      -0.36209383 
H       0.57107136      -3.74066775       1.07970599      -0.30132877       0.15952883      -0.14144993      -0.26913863      -0.01753303      -0.07226144 
O       0.02847795       4.07464286      -2.98481758       0.53675899       0.38104083      -0.39072461       0.54964224       0.02429512      -0.03819461 
H      -0.92608498       4.03634194      -2.92750424      -0.04894246      -0.15872536       0.07593549      -0.18622301      -0.24711529      -0.09681872 
H       0.33772333       3.25415879      -3.39328129       0.00268105      -0.09284888       0.11006461      -0.36356515       0.22240678       0.13594970 
6
Properties=species:S:1:pos:R:3:momenta:R:3:forces:R:3 pbc="F F F" energy=-4153.020879982199
O      -0.45212275      -3.85572839       0.79400798      -0.27145200      -0.01045171      -0.06073354      -1.46422854      -0.60542921      -0.61426991 
H      -0.58965055      -4.73360453       0.35324317      -0.12162361       0.30465324       0.23032983       1.04840452       1.34799209       0.86364760 
H       0.43536620      -3.65696075       1.08333216       0.00223447      -0.14101603       0.02960395       0.41675633      -0.74143998      -0.24955540 
O       0.14281851       4.02918577      -3.13689202       0.31538183      -0.04771397      -0.12266519      -1.44770136       0.10580555       0.35123639 
H      -0.58552499       3.74765103      -2.52969416       0.08766524      -0.14497495      -0.05332221       1.21894062       0.23151372      -0.71059598 
H       0.94715053       3.60392487      -2.85459317      -0.01220594       0.03950342      -0.02321284       0.22782843      -0.33844217       0.35953730 
6
Properties=species:S:1:pos:R:3:momenta:R:3:forces:R:3 pbc="F F F" energy=-4153.149829400661
O      -0.53848018      -3.86825723       0.84066285       0.04446723       0.58681537      -0.22847453       1.18285390       0.18668127       0.02507147 
H      -1.25479975      -4.41428449       1.11984172      -0.13310019      -0.17223003       0.35790722      -1.06897315      -0.52503106       0.21975213 
H       0.21924031      -4.32268241       1.24245445      -0.20455077      -0.24984681      -0.05275665      -0.11347778       0.34054765      -0.24546944 
O       0.27153696       4.07108120      -3.22105885       0.18132925       0.05756608       0.12726047       0.18638964      -0.13234673       0.12048903 
H      -0.48645094       3.58312724      -2.87508513      -0.12248504      -0.16897990      -0.25889606       0.23574902       0.02533667      -0.00970630 
H       1.05699645       3.64874301      -2.83953225       0.23433953      -0.05332472       0.05495955      -0.42254162       0.10481220      -0.11013690 
6
Properties=species:S:1:pos:R:3:momenta:R:3:forces:R:3 pbc="F F F" energy=-4152.966256071013
O      -0.65155965      -3.77636012       0.93404955      -0.59172539       0.15794314       0.56140711      -2.79314245       0.55101994       2.19892945 
H      -1.38085656      -4.03129954       1.62288324       0.09173950       0.40193732      -0.09454772       2.17249903       0.66873511      -2.02539305 
H      -0.18731690      -4.57630588       0.77120618       0.06480962      -0.09610487      -0.18735501       0.62166405      -1.21939624      -0.17478830 
O       0.38297454       3.98571927      -3.24284906       0.48300027      -0.40200938       0.04856547       0.74884261      -0.48258477       0.44448337 
H       0.01145058       3.55813792      -4.03449974       0.18643388      -0.02141131      -0.11122943       0.61973260      -0.11056096       0.63549608 
H       1.11776902       3.44064415      -2.84829213      -0.23425789      -0.04035489      -0.21684042      -1.36959583       0.59278692      -1.07872755 
6
Properties=species:S:1:pos:R:3:momenta:R:3:forces:R:3 pbc="F F F" energy=-4152.984456610233
O      -0.70537065      -3.74067050       0.96200311      -0.38461700       0.01753665       0.11971522      -0.89749261      -0.93149583      -2.47448017 
H      -0.25783920      -3.31233882       1.64689586       0.13827948       0.04410508      -0.07583823       0.64203298       0.67689453       1.96050692 
H      -1.40397479      -4.32729863       1.26171888      -0.06931226       0.41310980       0.20497770       0.25615863       0.25503220       0.51317420 
O       0.42611851       3.88154618      -3.26922989       0.23488506      -0.45499369      -0.29684135      -1.65368667       2.08143829      -1.04268880 
H       0.39488417       3.94416862      -4.23507318       0.13248869       0.00224879       0.06857165      -0.31509665       0.37978467       0.21677026 
H       0.99728347       3.17361686      -3.18720638      -0.05172397      -0.02200663      -0.02058499       1.96808432      -2.46165387       0.82671759 
6
Properties=species:S:1:pos:R:3:momenta:R:3:forces:R:3 pbc="F F F" energy=-4153.035531590085
O      -0.70259152      -3.70712646       1.09377596      -0.15485174      -0.04380807       0.70394538       2.08784870       0.67203454       1.21021752 
H       0.25913367      -3.62385248       1.39996366       0.04345527       0.02121195      -0.09323626      -1.85657761      -0.41802986      -0.87490441 
H      -1.10298965      -3.07265345       1.71190978       0.14568720       0.32221415       0.15027199      -0.23112354      -0.25398652      -0.33540638 
O       0.36753539       3.79559816      -3.41984838       0.34468049      -0.33913159      -0.91219845      -0.79586746       0.51797508      -0.00456695 
H       0.34055517       3.58735732      -4.36418337      -0.39635089      -0.05180466      -0.04425532       0.56494390      -0.23484859       0.55857372 
H       1.11937669       3.41905380      -2.96223643       0.01737967       0.09131823       0.19547266       0.23077601      -0.28314465      -0.55391350 
6
Properties=species:S:1:pos:R:3:momenta:R:3:forces:R:3 pbc="F F F" energy=-4153.103693706209
O      -0.71379757      -3.54944257       1.24892729       0.31969892       0.80631586       0.06533290      -0.55234399      -0.91321055       0.20169975 
H      -0.18455867      -4.05932699       0.62927914      -0.32320985      -0.04104717       0.00078732       0.10753167       0.26760183      -0.01040874 
H      -0.40375857      -2.65510050       1.24953231       0.12070590      -0.22892367       0.06640659       0.44475457       0.64416575      -0.19000857 
O       0.36162289       3.66253832      -3.54156981      -0.18171940      -0.43599772      -0.59065288       0.36262264      -0.13025198       0.17922347 
H       0.22065269       2.70676724      -3.39080811       0.23255498      -0.02159158       0.37348020       0.54907540       0.85320670       0.03661649 
H       1.25544637       3.92673208      -3.23314991      -0.16803055      -0.07875572       0.08464587      -0.91164028      -0.72151174      -0.21712240 
6
Properties=species:S:1:pos:R:3:momenta:R:3:forces:R:3 pbc="F F F" energy=-4153.1007087404305
O      -0.67075123      -3.50993973       1.24797236       0.03825247      -0.17137133       0.09006459       0.05326618       0.45791435       0.86344975 
H      -0.74404637      -3.95753300       0.40407115      -0.08093938      -0.05801298      -0.19421100       0.63889264       0.04010889      -0.09212993 
H       0.24605113      -3.26502813       1.47893068       0.18901310      -0.11820789       0.05492845      -0.69169321      -0.49721875      -0.77187413 
O       0.34930754       3.58106386      -3.56997259      -0.03026679       0.20067331       0.34469093      -0.23873998      -0.54225664      -0.24453207 
H       0.12489185       3.38285683      -2.66335804      -0.03057617       0.08559095      -0.02886127      -0.18851309      -0.26069232       0.37140516 
H       0.77312230       4.42495061      -3.49882420      -0.08548322       0.06132795      -0.26661170       0.42678746       0.80214446      -0.12631878 
6
Properties=species:S:1:pos:R:3:momenta:R:3:forces:R:3 pbc="F F F" energy=-4153.074519093569
O      -0.60704310      -3.60232001       1.18939746       0.13488001      -0.58927292      -0.11230359       0.02805442      -0.13733201      -0.04243181 
H      -1.53408833      -3.84409742       1.11362674       0.15285079       0.12890573       0.41637777      -0.13527622       0.08205743       0.02966574 
H      -0.15023964      -4.39104439       0.87845334      -0.43260302      -0.00097081      -0.18064047       0.10693253       0.05459261       0.01446942 
O       0.38337579       3.69612969      -3.45532305       0.12049075       0.65993649      -0.02776526       0.35883003       0.71230406      -0.99085102 
H      -0.17921831       4.26796621      -2.89616552      -0.04114393       0.12110278      -0.07932246       0.58898819      -0.11355515      -0.86448951 
H       0.71165602       4.19235623      -4.26511295       0.06552539      -0.31970127      -0.01634600      -0.94752894      -0.59806694       1.85363717 
6
Properties=species:S:1:pos:R:3:momenta:R:3:forces:R:3 pbc="F F F" energy=-4153.063486202737
O      -0.64770420      -3.74083404       1.12270708      -0.38164793      -0.40176677      -0.39523536       0.90625437       0.09078447       1.26010660 
H      -0.83424290      -3.26805566       1.95405500       0.38738907       0.08385772       0.24551462       0.10062668      -0.30316192      -0.56650678 
H      -1.40328603      -3.59513939       0.58231394      -0.13309158       0.11012745      -0.06045605      -1.00584148       0.21269969      -0.69431417 
O       0.39304645       3.76899577      -3.41774586      -0.24018048       0.30240432       0.05831637      -2.27233375      -0.89073973       1.61779843 
H       0.62399734       4.63243006      -3.15219769       0.33460640      -0.11480183      -0.00872729       0.56439284       1.44676663       0.28086921 
H       0.95352226       3.49791155      -4.09128425       0.03292453       0.02017911       0.16058770       1.70690132      -0.55634914      -1.89795328 
6
Properties=species:S:1:pos:R:3:momenta:R:3:forces:R:3 pbc="F F F" energy=-4153.125587759726
O      -0.82236965      -3.70658860       1.06039054      -0.17695962       0.54215585      -0.13501830      -1.40146076       0.60617688       0.56520514 
H       0.02681196      -3.31101836       1.26429012      -0.14679785       0.03943963      -0.18706964       0.03494940       0.22637862       0.15724670 
H      -1.51670431      -3.15448864       1.51802236       0.26242590      -0.04397588       0.25064494       1.36638824      -0.83218346      -0.72300401 
O       0.48628000       3.76209573      -3.38626382       0.14383752      -0.30848896       0.06439198       0.06612262      -0.57723912      -0.41656966 
H       1.24924346       4.24841298      -3.07409173       0.12984397      -0.15589404       0.06976242       0.21035719       0.20055558       0.13043588 
H       0.87312871       3.05021362      -3.92592784      -0.21234991      -0.07323659      -0.06271140      -0.27635670       0.37631150       0.28668594 
6
Properties=species:S:1:pos:R:3:momenta:R:3:forces:R:3 pbc="F F F" energy=-4153.051387151814
O      -0.76166309      -3.69712846       1.12009644       0.26435589      -0.64227444       0.18479244      -0.97024680      -0.46182638      -1.54303697 
H      -0.39229857      -3.13042897       0.43329791      -0.21835309       0.06598965      -0.39447864       0.08400348      -0.02238532       0.35995808 
H      -0.32096752      -3.52509604       1.92522310       0.10027000      -0.12195000       0.08794490       0.88531453       0.48536423       1.18286907 
O       0.41276817       3.74992958      -3.38642399       0.08131775       0.57632068       0.16136339      -1.67196711       0.07981473       2.18370706 
H       1.25322630       4.13844613      -3.28976193      -0.18327595       0.02420286       0.01708849       1.53536845       0.56453904      -0.23694619 
H       0.29576525       3.39314843      -4.23157757      -0.04431460       0.09771125      -0.05671058       0.13752745      -0.64550630      -1.94655106 
6
Properties=species:S:1:pos:R:3:momenta:R:3:forces:R:3 pbc="F F F" energy=-4153.109501175018
O      -0.72439813      -3.86270445       0.92478540       0.25843113      -0.08172752      -1.15900518      -0.08380761      -0.76065603       0.34183580 
H      -1.39502044      -3.35672645       0.46251789      -0.02291805       0.05691180       0.20908826       0.36744123       0.38627650      -0.06984020 
H       0.11541366      -3.39941856       0.96306733      -0.04360060      -0.07667023      -0.20766198      -0.28438043       0.37540192      -0.27160789 
O       0.39728159       3.92567952      -3.17917600      -0.41766462       0.09472265       1.08543865       0.45389306       0.80658393       1.03011202 
H       1.30012521       4.14441801      -2.86741901       0.09317649       0.06419940       0.05848432      -0.80228823      -0.38706523      -0.52143658 
H       0.46954004       3.32631526      -3.91044806       0.13257566      -0.05743609       0.01365593       0.34914198      -0.42054109      -0.50906316 
6
Properties=species:S:1:pos:R:3:momenta:R:3:forces:R:3 pbc="F F F" energy=-4153.117974734638
O      -0.55732112      -3.86285805       0.71226911       0.12093617      -0.09454097      -1.00975110       0.66420640       0.44212228      -0.76473319 
H      -1.05122603      -3.72071707       1.51487354       0.16315128      -0.09757477       0.07744984      -0.16408972       0.27960570       0.37058595 
H      -0.13048986      -3.01287959       0.47808545      -0.24341557       0.23496177       0.09945754      -0.50061058      -0.72114032       0.39219512 
O       0.26666560       3.84192720      -3.03681938       0.45600873       0.05547755       0.59263663       0.08719969       0.64724330      -1.72968791 
H       0.66206656       4.39922332      -2.37645307      -0.29027579      -0.12785647       0.09827540       0.26215810       0.28546750       0.74340553 
H       0.43099749       4.38071848      -3.85521188      -0.20640482       0.02953288       0.14193170      -0.34886390      -0.93329846       0.98823450 
6
Properties=species:S:1:pos:R:3:momenta:R:3:forces:R:3 pbc="F F F" energy=-4153.1122008307475
O      -0.56947310      -3.89026022       0.56008799      -0.49820145      -0.14868307      -0.34758776       0.38753978      -0.13564071       0.57855987 
H      -0.22118555      -3.67718902       1.43997222       0.12172190       0.06367665      -0.08420923      -0.02999346      -0.22558378      -0.30809852 
H      -1.12235418      -3.13658319       0.37172115      -0.06060259      -0.18727806      -0.13833776      -0.35718987       0.36005309      -0.27095725 
O       0.34170325       3.90226822      -2.94627512       0.32898554       0.37664193       0.16698631       1.55232878      -0.88173575      -0.35196334 
H       0.76766971       4.04676643      -2.09514635       0.23738646      -0.03591832       0.14887618      -0.48523616       0.20834882      -0.06299490 
H      -0.51090451       4.29054469      -2.97695134      -0.12928985      -0.06843912       0.25427227      -1.06744907       0.67455832       0.41545414 
6
Properties=species:S:1:pos:R:3:momenta:R:3:forces:R:3 pbc="F F F" energy=-4153.0464708956815
O      -0.65020742      -3.95062835       0.50771203      -0.28421899      -0.71832483       0.27698544      -0.64074530      -0.89866933      -1.42750938 
H      -0.49685372      -3.37914167       1.24604832       0.02644105      -0.00943440      -0.06250497      -0.44324795       0.66555889       0.47598023 
H      -1.53576546      -3.81677300       0.09786369      -0.17429536      -0.06634788      -0.17200335       1.08338511       0.23261922       0.95234826 
O       0.43285477       4.04093457      -2.87992200       0.41955258       0.68537281       0.08315216      -0.58783595      -0.21418850       0.34827140 
H       1.19712898       3.70281310      -2.37770544      -0.12428751       0.00073487      -0.02947474      -0.91866369       0.05606757      -0.06801835 
H      -0.41662644       3.77388927      -2.44845679       0.13680822       0.10799942      -0.09615453       1.50710779       0.15861214      -0.28107216 
6
Properties=species:S:1:pos:R:3:momenta:R:3:forces:R:3 pbc="F F F" energy=-4153.00868291902
O      -0.71188630      -4.09288346       0.62567261      -0.25133920      -0.07987721       0.42713023       2.60751476      -0.93876486       0.17601613 
H      -0.82112534      -3.52750017       1.36570936      -0.15470228      -0.20121762      -0.01711902      -0.53516457       0.77935846       0.80452846 
H      -1.47775046      -4.13667332       0.11541448       0.03342976      -0.14238535       0.17944310      -2.07282009       0.15970640      -0.98031415 
O       0.48807759       4.18854163      -2.99250624       0.37485284       0.29674487      -0.79086809       1.76158458      -0.32189784      -2.58137106 
H       1.19207091       3.55859572      -2.79367856      -0.10928208       0.01080815      -0.00410138      -0.36384480       0.19606355       0.21451360 
H      -0.04284093       4.30141926      -2.25502875       0.10704097       0.11592715       0.20551517      -1.39726988       0.12553430       2.36662703 
6
Properties=species:S:1:pos:R:3:momenta:R:3:forces:R:3 pbc="F F F" energy=-4153.102070035431
O      -0.82624973      -4.16136737       0.72468549      -0.49376355      -0.40735052      -0.39193477      -0.51639868       0.00322554      -0.60035917 
H      -1.10721575      -3.64983746       1.48869181      -0.03523361       0.15493338       0.22970450      -0.07173041       0.03747143       0.00471432 
H      -1.55419923      -4.07261112       0.07648575      -0.12298314      -0.03333555      -0.09519501       0.58789087      -0.03976709       0.59530187 
O       0.56737980       4.25219004      -3.07232165       0.43913120       0.22834424       0.56722305       1.76536844      -1.17250519       0.58196880 
H       1.31171633       3.62500792      -3.32229371       0.10483286       0.12628821      -0.26690160      -1.41392899       1.12424317       0.22466561 
H       0.75654521       4.37003126      -2.11517013       0.10801624      -0.06887976      -0.04289617      -0.35120122       0.04733214      -0.80629143 
6
Properties=species:S:1:pos:R:3:momenta:R:3:forces:R:3 pbc="F F F" energy=-4153.11446159776
O      -1.04098410      -4.28170242       0.67491818      -0.97462520      -0.14248069       0.12682790      -0.18105604       1.11189121       0.53772005
[truncated: 631,124 more chars]
