# Supplementary material for: Pure non-local machine-learned density functional theory for electron correlation
Source: Nat Commun. 2021 Jan 12;12:344. doi: 10.1038/s41467-020-20471-y (PMC7804195; doi:10.1038/s41467-020-20471-y)
Supplement: Supplementary file 4 — Supplementary Data 1 [file 41467_2020_20471_MOESM4_ESM.zip › SI/ch4_mp2.xyz]

5
Properties=species:S:1:pos:R:3:momenta:R:3:forces:R:3 energy=-1099.3456951689468 pbc="F F F"
C      -0.22826000       0.61110000      -0.00000000      -0.61434301       0.07514170      -0.55588907      -0.00002543      -0.00016528      -0.00001513 
H       0.86394000       0.61110000      -0.00000000      -0.00429108      -0.15844497       0.14457160      -0.16221709       0.00000012       0.00000029 
H      -0.59233000      -0.05401000       0.78612000       0.29528771      -0.07585053       0.12409281       0.05410312       0.09879554      -0.11675583 
H      -0.59233000       0.26285000      -0.96906000       0.24577414       0.10431662       0.26381353       0.05409700       0.05173824       0.14392317 
H      -0.59233000       1.62445000       0.18294000       0.07757224       0.05483718       0.02341113       0.05404240      -0.15036862      -0.02715250 
5
Properties=species:S:1:pos:R:3:momenta:R:3:forces:R:3 energy=-1099.254815811585 pbc="F F F"
C      -0.24312784       0.61189939       0.00552107      -0.46775727      -0.34186645       0.21469408       1.24396949      -0.38108985      -1.81782316 
H       0.83942511       0.73798844      -0.08979341       0.02401475       0.15262017       0.09193444       0.00568112      -0.08981764      -0.03286287 
H      -0.38841717       0.00053002       0.85946064       0.11815774       0.08680176      -0.16195820      -0.53810238      -0.42002164       0.80299878 
H      -0.56524001       0.08536004      -0.93032323       0.12290775      -0.22674621      -0.29176442      -0.02869325       0.63844130       0.96792464 
H      -0.62165762       1.61098628       0.09486876       0.20267702       0.32919073       0.14709409      -0.68285498       0.25248784       0.07976261 
5
Properties=species:S:1:pos:R:3:momenta:R:3:forces:R:3 energy=-1099.1980367553883 pbc="F F F"
C      -0.24622442       0.61855032       0.00092844      -0.46952431      -0.03649535       0.17074253       1.86718619      -0.56921633       1.13051312 
H       0.81511862       0.44379687       0.22146097      -0.02384868      -0.06359871      -0.12614717      -0.11121639      -0.03537735       0.03923499 
H      -0.76381885      -0.22970832       0.41136817       0.03282769       0.19943927       0.01242103      -0.61422399       0.13045587       0.54460647 
H      -0.30717732       0.54203024      -1.03687939       0.29794900       0.16022089      -0.01952834      -0.40148549       0.31960106      -1.82053785 
H      -0.44311428       1.59949567       0.39298723       0.16259631      -0.25956610      -0.03748806      -0.74026032       0.15453675       0.10618328 
5
Properties=species:S:1:pos:R:3:momenta:R:3:forces:R:3 energy=-1099.1081646100106 pbc="F F F"
C      -0.25245466       0.61921561      -0.01041111       0.16856024      -0.21112103      -0.42800149       2.29212767      -1.56874383       0.91744335 
H       0.69721251       0.47954583       0.60465754       0.16271021       0.03295887       0.06580312      -1.26447988       0.15044974      -0.23051546 
H      -0.83817269      -0.33258508       0.15234194      -0.21467142      -0.03118124       0.01384183       0.41595281       1.32276485      -0.48325006 
H       0.24067573       0.68008251      -1.00389309      -0.04616707       0.14997816       0.37193548      -1.21554704       0.18455431       0.25938653 
H      -0.72446987       1.52064382       0.37094900      -0.07043196       0.05936523      -0.02357894      -0.22805356      -0.08902506      -0.46306436 
5
Properties=species:S:1:pos:R:3:momenta:R:3:forces:R:3 energy=-1099.16744482138 pbc="F F F"
C      -0.24816536       0.60866215       0.00133826      -0.13798886      -0.16404476       0.49641980       1.81382942       0.78263236      -1.45727975 
H       0.62289020       0.15400037       0.40237750       0.02015275      -0.03693650       0.00466899       0.83130360      -0.50407414       0.82716880 
H      -0.99465343      -0.14312481      -0.02598640      -0.11727896       0.07174426       0.03931392      -0.96085443      -0.24584522      -0.41222617 
H       0.15730512       0.98811102      -0.97004301       0.02701223       0.17433483      -0.46163183      -1.06341156      -0.56257461       0.36978353 
H      -0.46140615       1.47445209       0.57770559       0.20810284      -0.04509783      -0.07877089      -0.62086704       0.52986162       0.67255359 
5
Properties=species:S:1:pos:R:3:momenta:R:3:forces:R:3 energy=-1099.1684987893825 pbc="F F F"
C      -0.24860290       0.61974168      -0.00184313       0.66560874       0.19452775      -0.26861922       2.25916592      -1.25709511       2.01407498 
H       0.61623960      -0.08168218       0.00358866      -0.18406629      -0.00634103      -0.05039590      -0.55747278       0.17888360      -0.20885477 
H      -1.02642126       0.10301526       0.56793742      -0.00255978       0.06422221       0.01975740      -0.04047026       0.70981621      -0.12526087 
H      -0.47076946       0.81274636      -0.99250942      -0.32882370      -0.16041697       0.29529984      -0.86839949       0.33922740      -1.96119117 
H       0.21030052       1.50733918       0.44294548      -0.15015897      -0.09199195       0.00395788      -0.79282340       0.02916790       0.28123184 
5
Properties=species:S:1:pos:R:3:momenta:R:3:forces:R:3 energy=-1099.2412772959747 pbc="F F F"
C      -0.23405764       0.62543199       0.00056199       0.45031992      -0.10059132      -0.30584895       0.45368822      -1.72347032      -0.66204389 
H       0.56491737      -0.14499678      -0.13372907       0.03077628      -0.22114169      -0.01745518      -0.30715731       0.75780850       0.36626829 
H      -0.85488479       0.26516274       0.82386783      -0.15324438       0.10397832       0.04474045      -0.20782661       0.10490809      -0.30387754 
H      -0.75362529       0.57935310      -0.98561126      -0.14965060      -0.07890859       0.17313474       0.07609781       0.65005573       0.99713788 
H       0.19962545       1.57409565       0.28877605      -0.17820121       0.29666329       0.10542895      -0.01480211       0.21069800      -0.39748474 
5
Properties=species:S:1:pos:R:3:momenta:R:3:forces:R:3 energy=-1099.2882054345594 pbc="F F F"
C      -0.22494885       0.61866258       0.00916180       0.02544722       0.03502603       0.20866316      -0.20222631      -0.76557054      -1.31734704 
H       0.78285255       0.26695466       0.08297045       0.04907732       0.21367759       0.20439716       0.66239143       0.07787507       0.31201789 
H      -0.79967460       0.33585970       0.85097729       0.06954271      -0.23476077      -0.04728892      -0.43977630      -0.08659803       1.03372860 
H      -0.64689789       0.08900923      -0.84342854      -0.06345939      -0.01519131      -0.16276573      -0.12551610       0.03131037      -0.11611868 
H      -0.28878461       1.66245322      -0.19968820      -0.08060787       0.00124846      -0.20300567       0.10512729       0.74298313       0.08771924 
5
Properties=species:S:1:pos:R:3:momenta:R:3:forces:R:3 energy=-1099.2794249491717 pbc="F F F"
C      -0.22781662       0.60875925       0.00404619       0.14191293      -0.01160855      -0.38354594       0.36776853      -0.75595334      -0.37275939 
H       0.80002579       0.77191425       0.32771214      -0.22525313       0.09979968       0.10342164       0.02509946      -0.17497247      -0.32502622 
H      -0.55389297      -0.41002048       0.26819765       0.09405341       0.15005520      -0.11872038      -0.01459430       0.64048036       0.20970426 
H      -0.35898202       0.71468828      -1.06616059       0.04623275       0.10153909       0.18293162       0.44068253      -0.05008054      -0.28055150 
H      -0.80548402       1.39569954       0.42203776      -0.05694596      -0.33978542       0.21591306      -0.81895623       0.34052599       0.76863284 
5
Properties=species:S:1:pos:R:3:momenta:R:3:forces:R:3 energy=-1099.2596137409107 pbc="F F F"
C      -0.23236540       0.60974615       0.00541597       0.09502042       0.30308776      -0.21375213      -0.16791921      -0.15511180      -0.71623572 
H       0.61174708       1.22485873       0.31976053       0.02329636       0.05481670       0.08579085      -0.04600534      -0.27365940       0.45723358 
H      -0.05641852      -0.47414016       0.18179148       0.06381327      -0.16085339       0.31577797       0.02382260       0.85325299      -0.02089594 
H      -0.25688845       0.78570844      -1.10116301      -0.01095392      -0.08365134      -0.16247266      -0.55013673      -0.25639265       0.95912483 
H      -1.16257151       0.92409506       0.53507611      -0.17117614      -0.11339973      -0.02534402       0.74023868      -0.16808915      -0.67922676 
5
Properties=species:S:1:pos:R:3:momenta:R:3:forces:R:3 energy=-1099.165155480126 pbc="F F F"
C      -0.23269794       0.60130477       0.00055048       0.28195882       0.21720572       0.15533213       1.55973209       1.06067296       0.12413196 
H       0.35421274       1.36824432       0.47368424      -0.12019140      -0.07680668       0.15369380       0.11499424       0.55514406       0.21627047 
H      -0.10784406      -0.25233487       0.59160311      -0.00657832      -0.06836940       0.06217575       0.02479336      -1.57526641       0.43209655 
H       0.10576072       0.53989132      -0.99718914       0.06139382      -0.09407622      -0.20619473       0.69585608      -0.66216037      -1.04903280 
H      -1.21229837       0.90530605      -0.07465756      -0.21658291       0.02204658      -0.16500695      -2.39537577       0.62160977       0.27653382 
5
Properties=species:S:1:pos:R:3:momenta:R:3:forces:R:3 energy=-1099.2602793528554 pbc="F F F"
C      -0.22045325       0.60251856      -0.00532166      -0.05653156       0.12180546       0.03846179      -1.55473729      -0.12787469       0.75881761 
H       0.12320846       0.93799130       0.96796699       0.02876174      -0.28832092      -0.01879116       0.45074357      -0.20332745       0.07707617 
H      -0.30038237      -0.51053451      -0.03389092      -0.11531245       0.23723145      -0.27978694       0.03603845       1.06676661      -0.10643316 
H       0.38045151       1.01536445      -0.78101015      -0.09511434       0.16013949       0.27150373       0.70460842       0.00748050      -0.56351744 
H      -1.20935024       1.10382239      -0.08965478       0.23819661      -0.23085547      -0.01138742       0.36334686      -0.74304498      -0.16594318 
5
Properties=species:S:1:pos:R:3:momenta:R:3:forces:R:3 energy=-1099.19732095977 pbc="F F F"
C      -0.22524713       0.61017132       0.00604999       0.48840205      -0.04851408       0.18476710      -0.83764940       0.96484850      -1.66630575 
H       0.18621615       0.20540166       0.89056361      -0.04909475       0.08685532      -0.00843446      -0.15188803      -0.53315544       1.21155033 
H      -0.33549686      -0.18576082      -0.74865751      -0.17877386       0.02050978      -0.25761605       0.70921783       0.40194418       0.10170289 
H       0.47097046       1.43602966      -0.27597672       0.04413598       0.07385991       0.01045657      -0.70384808      -0.75139219      -0.30677454 
H      -1.27064017       0.99978533       0.06198087      -0.30466942      -0.13271093       0.07082684       0.98416768      -0.08224506       0.65982707 
5
Properties=species:S:1:pos:R:3:momenta:R:3:forces:R:3 energy=-1099.2346120174197 pbc="F F F"
C      -0.22051282       0.61606513      -0.00752389       0.35502840       0.02282039       0.16684778       0.31844108      -0.97509679       0.97583347 
H       0.26251317       0.05546860       0.79282540      -0.22935854      -0.04879086       0.03381136       0.40831713      -0.02624552      -0.31992330 
H      -0.55026638      -0.04089717      -0.76945196      -0.12041404       0.06899949      -0.17702183       0.04864827      -0.71883459      -0.92334925 
H       0.37935774       1.40504117      -0.37924883      -0.19180211       0.03846716      -0.05645765       0.58274300       0.68241612      -0.31006454 
H      -1.09696740       0.96561454       0.44552766       0.18654629      -0.08149619       0.03282034      -1.35814948       1.03776078       0.57750363 
5
Properties=species:S:1:pos:R:3:momenta:R:3:forces:R:3 energy=-1099.1512814882628 pbc="F F F"
C      -0.21392631       0.61509421      -0.01309038       0.33990760      -0.03738141      -0.10427427      -2.08670428       0.92891431       1.12895024 
H       0.04715190       0.14497843       0.91307048      -0.00374648       0.11518303      -0.00412472       1.12183117      -0.29495993       0.40684543 
H      -0.19255567      -0.10208454      -0.80164972       0.07699823      -0.10640213       0.10687484       0.10128590      -0.35772009      -0.62638215 
H       0.36228697       1.53042814      -0.22911388      -0.32788773      -0.05394303       0.11889308      -0.40446221      -0.55416661       0.19781676 
H      -1.30072873       0.82347429       0.27367380      -0.08527161       0.08254354      -0.11736893       1.26804941       0.27793232      -1.10723028 
5
Properties=species:S:1:pos:R:3:momenta:R:3:forces:R:3 energy=-1099.126230503918 pbc="F F F"
C      -0.22417768       0.60597874      -0.01591246       0.18854530      -0.70624618       0.26621404       1.04976805       1.22957872       3.01408319 
H      -0.40698110       0.17306605       0.96894384      -0.08237828       0.06406169      -0.25908301      -0.30649676      -0.12416404      -0.06812244 
H       0.40026453      -0.07002655      -0.51734674      -0.08613302       0.12724695       0.08976406       1.10958726      -0.38689861      -0.99894123 
H       0.15685083       1.61714501       0.22849989      -0.04919957       0.37059396       0.20365980       0.54518662      -0.72113266      -0.55481243 
H      -1.11182783       0.78522871      -0.49048927       0.02916557       0.14434357      -0.30055489      -2.39804517       0.00261659      -1.39220709 
5
Properties=species:S:1:pos:R:3:momenta:R:3:forces:R:3 energy=-1099.2428170224564 pbc="F F F"
C      -0.22666105       0.61100035      -0.00294350       0.07993464       0.25071246       0.07503296      -0.22431811      -1.20888323      -1.50076393 
H      -1.01266212      -0.17985655       0.08158310      -0.22929626      -0.11426027      -0.27405636       0.92017303       0.42728928      -0.35286151 
H       0.80100635       0.21668417       0.03298707       0.01823489       0.14637250       0.14096193      -0.56304157      -0.15469659      -0.25252665 
H      -0.34001402       1.19948188       0.84789563      -0.00021534      -0.11202429      -0.02720967      -0.24217811       1.38569360       1.39594823 
H      -0.38043278       1.20926786      -0.92739200       0.13134207      -0.17080040       0.08527113       0.10936476      -0.44940305       0.71020386 
5
Properties=species:S:1:pos:R:3:momenta:R:3:forces:R:3 energy=-1099.2455106773957 pbc="F F F"
C      -0.22777251       0.60369367      -0.01215960      -0.60994158      -0.08208241       0.52847268       0.61376141       1.58841018       2.40719951 
H      -0.90138621       0.17224607      -0.68499796       0.15682970       0.17605951      -0.17098666      -0.81555158      -0.97490702      -0.98551067 
H       0.37380934      -0.09626772       0.57788501       0.11105709      -0.24092707      -0.08445001      -0.12735614      -0.19418326      -0.59614947 
H      -0.82366742       1.14489168       0.77759127       0.06133413       0.07530654      -0.24694112       0.53728872      -0.25582424      -0.99083843 
H       0.43238556       1.31177143      -0.52558843       0.28072065       0.07164343      -0.02609489      -0.20814241      -0.16349566       0.16529906 
5
Properties=species:S:1:pos:R:3:momenta:R:3:forces:R:3 energy=-1099.1495781826836 pbc="F F F"
C      -0.22718010       0.60951751      -0.00241423       0.15341094      -0.28955612       0.50489759      -1.85071741       1.98362907      -1.28197832 
H      -0.42669617       0.77961468      -1.12995482       0.30071850       0.18441162      -0.01399203       0.35124609      -0.02632676       2.08895808 
H      -0.06368508      -0.40128146       0.15307654      -0.11738521       0.10429214      -0.33963746       0.09252957      -2.12365284       0.30317381 
H      -1.07197215       0.96871434       0.64672108      -0.12006877       0.14375305      -0.13587178       0.58793173      -0.46281271      -0.94936265 
H       0.63643562       1.11619882       0.35892435      -0.21667546      -0.14290069      -0.01539633       0.81901002       0.62916324      -0.16079091 
5
Properties=species:S:1:pos:R:3:momenta:R:3:forces:R:3 energy=-1099.2017270934916 pbc="F F F"
C      -0.23001682       0.61160552      -0.01032073      -0.31418746      -0.52507967       0.07399689      -0.84570362      -2.13248162       1.69744318 
H       0.43333267       1.35713377      -0.24251323       0.33221896       0.20180218       0.40109322       1.67956422       1.76327269      -1.28700475 
H      -0.34608172      -0.17919582      -0.75787201      -0.11262223       0.16066491      -0.13376132       0.21638735       0.39512644       0.07238903 
H      -1.18051228       1.07839767       0.19722829       0.05305199       0.24718349      -0.19748471      -0.35302921      -0.07463903       0.15025602 
H       0.20114507       0.18203071       0.92613536       0.04153874      -0.08457091      -0.14384408      -0.69721874       0.04872152      -0.63308348 
5
Properties=species:S:1:pos:R:3:momenta:R:3:forces:R:3 energy=-1099.247904739764 pbc="F F F"
C      -0.23801371       0.60086010      -0.00957085       0.13702441      -0.03893774       0.01169441       1.63827206       1.19856961       1.21534297 
H       0.79371088       0.63438850       0.45977119      -0.39915101      -0.13122752      -0.13580843      -0.97077190      -0.41996188      -0.88199307 
H      -0.18407038       0.60434047      -1.09257500       0.36282667       0.20252696      -0.13834172       0.03700120      -0.23337690       0.00377314 
H      -0.63803011       1.56701606       0.33274787       0.00420011       0.01329653       0.19511755      -0.43021901      -0.46748388      -0.21646482 
H      -0.76843837      -0.23933976       0.41409903      -0.10490019      -0.04565822       0.06733818      -0.27428235      -0.07774696      -0.12065822 
5
Properties=species:S:1:pos:R:3:momenta:R:3:forces:R:3 energy=-1099.17287760241 pbc="F F F"
C      -0.24252929       0.60034612      -0.00812339      -0.56871540       0.08952779      -0.42928479       1.47368007       0.31369333       1.79701660 
H       0.58865708       0.04581054       0.45648104       0.42749284      -0.33994159       0.30652014      -0.62927786      -0.15388632       0.03200371 
H       0.26584710       1.25765604      -0.65052308       0.05530226       0.23258789       0.25290284       0.33487864       0.56013381      -1.76144468 
H      -0.62245985       1.30523124       0.71982499       0.17183143      -0.08490183       0.17214791      -0.56029984      -0.32931105       0.46660948 
H      -0.97506608      -0.03616808      -0.42898723      -0.08591112       0.10272774      -0.30228610      -0.61898101      -0.39062976      -0.53418511 
5
Properties=species:S:1:pos:R:3:momenta:R:3:forces:R:3 energy=-1099.2724177038497 pbc="F F F"
C      -0.23376066       0.60888961      -0.01243972       0.15119921      -0.28996828      -0.07100104       0.53682158      -0.44771736       1.28585971 
H       0.57633427      -0.11684854      -0.02785812      -0.29695669       0.32385939       0.16102378      -0.01329791      -0.02046296      -0.41875503 
H       0.18511421       1.57662897       0.13395766      -0.28950947      -0.11164424       0.07166124       0.47182394       0.87507493      -0.26456921 
H      -0.75520178       0.42459167       0.92250124       0.24651518      -0.15840771      -0.00581994      -0.57011356      -0.21648297      -0.18449059 
H      -0.85375262       0.58635618      -0.88037316       0.18875177       0.23616085      -0.15586404      -0.42523405      -0.19041164      -0.41804488 
5
Properties=species:S:1:pos:R:3:momenta:R:3:forces:R:3 energy=-1099.1667034514944 pbc="F F F"
C      -0.23730346       0.60812777      -0.01630491      -0.29444801      -0.46066829      -0.42516637       1.83098357       0.54201924       1.51898964 
H       0.91532294       0.58627874       0.06633220       0.31074883       0.45146040       0.14947590      -1.79704699       0.26071890      -0.86296614 
H      -0.53235189       1.39935688       0.70546784      -0.13531715       0.01296359       0.18001195      -0.02622317      -0.49315274      -0.44340915 
H      -0.51531099      -0.35642200       0.41413579       0.01540659      -0.06401479       0.04348896      -0.48197516       0.11112140      -0.42029544 
H      -0.67295114       0.85059256      -0.99165187       0.10360974       0.06025908       0.05218955       0.47426176      -0.42070679       0.20768109 
5
Properties=species:S:1:pos:R:3:momenta:R:3:forces:R:3 energy=-1099.0719306822991 pbc="F F F"
C      -0.23346497       0.60705054      -0.01148075       0.60465490       0.11786315       0.17163210      -0.94116133      -0.70535413       0.74430509 
H       0.37105895       1.42012404       0.14168777      -0.35579383       0.07075896      -0.06002370       1.91395024       1.95460457       0.62798796 
H      -0.96484313       0.64710724       0.78004549      -0.02170214      -0.17875282       0.04443704      -1.02571370       0.30796840      -0.40025414 
H       0.27593426      -0.28404282       0.24432264      -0.13544999      -0.02661975      -0.08361138       0.90511829      -0.99095779      -0.47403799 
H      -0.53317930       0.70945354      -1.02925504      -0.09170894       0.01675046      -0.07243406      -0.85219351      -0.56626106      -0.49800091 
5
Properties=species:S:1:pos:R:3:momenta:R:3:forces:R:3 energy=-1099.220615358152 pbc="F F F"
C      -0.22632100       0.60828165      -0.01582594       0.19848199       0.23906611       0.19054626       0.42483853       0.83176958       2.24804382 
H      -0.20905845       1.64947086       0.46534770       0.03479109       0.01441798      -0.09490348       0.18161836      -1.33269973      -1.10311692 
H      -1.10802896       0.14492749       0.44585133      -0.16624197      -0.15814072      -0.31003423       0.14028172      -0.12042435      -0.45782950 
H       0.67120812       0.05296427       0.37419923       0.05976781       0.04304874       0.08604844      -0.82031835       0.55938322      -0.70298294 
H      -0.29027525       0.63060994      -1.09682154      -0.12679891      -0.13839211       0.12834300       0.07357974       0.06197128       0.01588554 
5
Properties=species:S:1:pos:R:3:momenta:R:3:forces:R:3 energy=-1099.2215884285542 pbc="F F F"
C      -0.22132376       0.61422681       0.00017358      -0.07856666      -0.03956095       0.11165082      -0.53149665      -0.83600415       0.63181558 
H      -0.51177680       1.60114735       0.22730468      -0.15062298       0.11262052      -0.14372402      -0.16644249       1.38547068      -0.19192526 
H      -1.12729042       0.03576227      -0.06480041       0.06983230      -0.04889172      -0.14237459      -0.34806153      -0.47102468       0.59606851 
H       0.44454201       0.29946493       0.78939703       0.02510356       0.02309491       0.18644916       0.06414696      -0.46941676       0.07380359 
H       0.19882519       0.47075744      -0.95396963       0.13425378      -0.04726277      -0.01200138       0.98185371       0.39097490      -1.10976242 
5
Properties=species:S:1:pos:R:3:momenta:R:3:forces:R:3 energy=-1099.3067316144493 pbc="F F F"
C      -0.23681528       0.61450865       0.00440927       0.19729094       0.07541242      -0.10230175       0.77742592      -0.23692739      -0.32003375 
H      -0.84053948       1.53091413      -0.01982811       0.09449250      -0.13440817       0.03199994       0.08117248      -0.47103683       0.29053203 
H      -0.74375560      -0.23048065      -0.47588228       0.14229957       0.02095353       0.05653343      -0.06836724       0.35240352       0.11318673 
H       0.08489195       0.29538902       1.00700188      -0.20943263      -0.19340803      -0.10967642      -0.41905015       0.39870529      -0.21851065 
H       0.68829509       0.80795115      -0.56383089      -0.22465038       0.23145024       0.12344480      -0.37118102      -0.04314459       0.13482564 
5
Properties=species:S:1:pos:R:3:momenta:R:3:forces:R:3 energy=-1099.2674184343769 pbc="F F F"
C      -0.22251653       0.60807312       0.01067681       0.16012827       0.04204546      -0.20822713      -0.30365759       0.35916905      -2.35821033 
H      -0.98645514       1.35681004       0.07682127      -0.27557054       0.04843319      -0.00057841      -0.54808029       0.33942563       0.44604326 
H      -0.61346903      -0.15995264      -0.67362518      -0.09215412      -0.00137478      -0.02455726       0.31581947       0.20717480       0.16517267 
H      -0.00560137       0.16113167       0.92989100       0.00513192       0.00236888       0.33545330       0.48144704      -0.42403932       1.44379222 
H       0.62403826       1.12246829      -0.46030844       0.20246448      -0.09147275      -0.10209050       0.05447136      -0.48173015       0.30320219 
5
Properties=species:S:1:pos:R:3:momenta:R:3:forces:R:3 energy=-1099.1294998792944 pbc="F F F"
C      -0.21764737       0.60554134       0.00051089      -0.15094946       0.08772933       0.07118366      -1.01807347      -0.13896729       1.91447704 
H      -0.78450358       1.49168989      -0.08934275       0.17159715      -0.05797270       0.07879218      -0.04544244       1.62105299      -0.07872661 
H      -0.82832458      -0.03839257      -0.57749271      -0.11510362       0.00810510       0.00761184      -0.40095559      -1.49831227      -0.05572231 
H      -0.15273911       0.40122086       1.09865941      -0.02364618       0.10947582      -0.19943712      -0.11598100      -0.35291204      -1.15696511 
H       0.72606060       0.65610697      -0.43791151       0.11810210      -0.14733755       0.04184944       1.58045250       0.36913861      -0.62306300 
5
Properties=species:S:1:pos:R:3:momenta:R:3:forces:R:3 energy=-1099.279212833125 pbc="F F F"
C      -0.22492117       0.59967673      -0.00611978       0.14219977       0.38191690      -0.48146185      -0.37799310       1.50543085       1.13349029 
H      -0.02278141       1.68998086      -0.14815347       0.43466092      -0.11413410       0.01044075      -0.14597005      -0.83696009       0.07786775 
H      -1.17679252       0.38286482      -0.49011061      -0.10171884      -0.17050841       0.08912770       0.30298265      -0.26742882      -0.25441715 
H      -0.38645728       0.45252948       1.09115272      -0.20480585      -0.22835864       0.20448373       0.39715025      -0.07004286      -0.92088799 
H       0.63319676       0.05513082      -0.37996739      -0.27033599       0.13108425       0.17740968      -0.17616974      -0.33099909      -0.03605289 
5
Properties=species:S:1:pos:R:3:momenta:R:3:forces:R:3 energy=-1099.253063499878 pbc="F F F"
C      -0.23572960       0.61981645      -0.00431845      -0.08569855       0.67831838      -0.01482422       0.89814550      -1.60216481      -0.56964820 
H       0.52386751       1.35038198       0.15647723       0.14184888      -0.26372154       0.23278106       0.16935865       1.04585413      -0.17850939 
H      -1.14602142       0.94197565      -0.47715329      -0.11362530      -0.13520770      -0.12769242      -0.04003986       0.42094534      -0.33578132 
H      -0.47384048       0.23779695       0.96430127       0.16628170      -0.16336836      -0.08533178      -0.26228442      -0.46986442       0.64151990 
H       0.27194975      -0.18962693      -0.59216798      -0.10880673      -0.11602078      -0.00493264      -0.76517986       0.60522976       0.44241901 
5
Properties=species:S:1:pos:R:3:momenta:R:3:forces:R:3 energy=-1099.1883715269412 pbc="F F F"
C      -0.22607063       0.61870847      -0.01425122       0.40154327       0.15961136       0.38740949       0.49680442       0.32885342       2.25202686 
H       0.76378072       1.08225834       0.18534515      -0.08791218       0.02220518      -0.13675256      -0.61637886      -0.30421658      -0.89442187 
H      -0.96836805       1.29404953      -0.40178692       0.05348447       0.11783383       0.02895636      -0.10958577       0.46544422       0.12273628 
H      -0.49454182       0.23131804       0.98519512      -0.20281942      -0.13552828      -0.24145335      -0.41927410       0.48459639      -0.30281302 
H      -0.24000868      -0.25389592      -0.59894046      -0.16429613      -0.16412209      -0.03815995       0.64843431      -0.97467745      -1.17752825 
5
Properties=species:S:1:pos:R:3:momenta:R:3:forces:R:3 energy=-1099.1899103504675 pbc="F F F"
C      -0.21932399       0.62700464      -0.01377762      -0.16838280      -0.28759138       0.32841537      -1.26774330      -2.00042592       2.14047195 
H       0.79230988       0.71851637       0.30565875       0.25024944      -0.02914129      -0.21976701       0.70404038       0.59330957       0.14708623 
H      -0.71410041       1.49515785      -0.35252999       0.08133797       0.01501186      -0.14826170      -0.07354286       0.96426308      -0.74920786 
H      -0.82337398       0.26794944       0.87037416      -0.18304712      -0.00162312      -0.00208869       0.71727999       0.52344607      -0.60380047 
H      -0.27436409      -0.22674816      -0.65933324       0.01984252       0.30334393       0.04170202      -0.08003421      -0.08059280      -0.93454986 
5
Properties=species:S:1:pos:R:3:momenta:R:3:forces:R:3 energy=-1099.1535670437872 pbc="F F F"
C      -0.22287960       0.62819528       0.00206146       0.24200771      -0.22031140       0.48388270      -0.37070865      -1.96643606      -2.15523951 
H       0.82861776       0.33652840      -0.00189618      -0.17873618       0.21650064      -0.16532156      -0.05656188       0.37928477       0.13814132 
H      -0.39657096       1.65040269      -0.33332764       0.26584460      -0.12942987      -0.01390309       0.00873315      -0.32166614      -0.13932338 
H      -0.65927049       0.44253173       0.93424370      -0.06721982       0.03329489      -0.07513717      -0.34693178       0.17465984       1.78787293 
H      -0.74993742      -0.18877463      -0.62358353      -0.26189632       0.09994575      -0.22952089       0.76546916       1.73415759       0.36854864 
5
Properties=species:S:1:pos:R:3:momenta:R:3:forces:R:3 energy=-1099.188939089949 pbc="F F F"
C      -0.23163037       0.60764488       0.01090232      -0.14098321      -0.54873887       0.25362196       1.79057328      -0.06349185       0.57176941 
H       0.77462672       0.23030912      -0.31104239       0.17328352      -0.01112413      -0.08745521      -0.95180902       0.21656983       0.44913171 
H      -0.14068980       1.68851034       0.15773285      -0.04741843       0.03784079      -0.08142591       0.05987326      -0.30407356       0.84129905 
H      -0.64259152      -0.00116842       0.83804228       0.04139723       0.07638583       0.11543659       0.34954098       0.74849381      -0.32359147 
H      -0.86423515       0.56790910      -0.81464120      -0.02627911       0.44563639      -0.20017744      -1.24817850      -0.59749823      -1.53860869 
5
Properties=species:S:1:pos:R:3:momenta:R:3:forces:R:3 energy=-1099.2264739276575 pbc="F F F"
C      -0.22467451       0.60712465       0.00505345      -0.05015685      -0.12691740      -0.09917338      -0.70198866       0.93725910       0.06531847 
H       0.49354740       0.62644940      -0.77920368      -0.21891804       0.24161661       0.00587351       1.29050165       0.00804221      -0.10415560 
H       0.00608578       1.20078527       0.89203962       0.08794472      -0.10938316       0.07235312       0.34456427       0.12063191      -0.41409847 
H      -0.38164691      -0.39472811       0.33674260       0.02495222      -0.09800962      -0.14589761      -0.43989023      -0.71009520      -0.06287746 
H      -1.07375986       1.05925244      -0.50979377       0.15617794       0.09269358       0.16684437      -0.49318704      -0.35583802       0.51581306 
5
Properties=species:S:1:pos:R:3:momenta:R:3:forces:R:3 energy=-1099.265960721679 pbc="F F F"
C      -0.22262459       0.60061421       0.00678166      -0.02810680      -0.39079413      -0.35300837       0.02989576       0.98441063      -0.33197868 
H      -0.14763905       1.44348967      -0.69361530       0.05723168       0.18801408       0.17528347       0.18710289      -0.36991708      -0.11707468 
H       0.56161393       0.78052438       0.76894938       0.10492147       0.12101027       0.00445088      -0.68630264      -0.56614860      -0.31217474 
H      -0.15449996      -0.34254502      -0.53403088      -0.10701049       0.31036359      -0.18202966       0.38953501       0.08879623       0.17750484 
H      -1.23967464       0.68786622       0.37788871      -0.02703587      -0.22859381       0.35530368       0.07976899      -0.13714117       0.58372326 
5
Properties=species:S:1:pos:R:3:momenta:R:3:forces:R:3 energy=-1099.2526207786277 pbc="F F F"
C      -0.22447749       0.59608910       0.00124763      -0.51084477      -0.14648079      -0.30288454      -0.89511824       1.16749176       0.82860341 
H      -0.69206071       1.60246282       0.04029076       0.11320677       0.09702714       0.40516011       0.01045780      -0.58750514       0.27434496 
H       0.82054106       0.82758043      -0.11523563      -0.11281087      -0.03200551      -0.08858840       0.51217408      -0.45000905       0.02104862 
H      -0.63464941       0.14634338      -0.89160104       0.10195009      -0.02483047       0.02801368       0.07776498      -0.53775376      -0.01110431 
H      -0.45195214       0.04686841       0.95167960       0.40849879       0.10628963      -0.04170085       0.29472137       0.40777619      -1.11289268 
5
Properties=species:S:1:pos:R:3:momenta:R:3:forces:R:3 energy=-1099.2509658467295 pbc="F F F"
C      -0.22630662       0.60229155       0.00242102      -0.31135237       0.21628670      -0.06173807       0.75337097       0.86920816      -1.21507200 
H      -0.78766740       1.18343237       0.67451823       0.08139104      -0.22279585       0.09475665      -1.02520261       0.81349930       0.78826833 
H       0.19617647       1.29411016      -0.75544823      -0.05206174       0.14658007      -0.06437670       0.14050295      -0.43316335       0.64775592 
H      -0.86823092      -0.04902004      -0.55121778       0.01998176      -0.20048335       0.13014594      -0.30763608      -0.76664694       0.01936165 
H       0.52339596       0.12082615       0.60329965       0.26204131       0.06041244      -0.09878782       0.43896477      -0.48289717      -0.24031390 
5
Properties=species:S:1:pos:R:3:momenta:R:3:forces:R:3 energy=-1099.2534850389147 pbc="F F F"
C      -0.23505395       0.61277194      -0.00984062       0.15523225      -0.42178645       0.04434399       1.55717188      -1.05681440       1.80223185 
H      -0.52569223       0.21559854       1.00439303       0.06132364      -0.04509019       0.08906644       0.14110589       0.62315992      -1.00976907 
H      -0.96844097       1.26860240      -0.39034622      -0.33452059       0.04231645       0.08128053      -1.05224310       0.36117426      -0.59222440 
H      -0.02479344      -0.27988527      -0.62103529       0.38314207       0.00677580      -0.03296172      -0.18653410       0.67388035      -0.07403544 
H       0.68683111       1.22015199       0.12424614      -0.26517736       0.41778439      -0.18172924      -0.45950057      -0.60140013      -0.12620295 
5
Properties=species:S:1:pos:R:3:momenta:R:3:forces:R:3 energy=-1099.1505369219917 pbc="F F F"
C      -0.22020010       0.61277743      -0.00605697      -0.55374658      -0.11455960      -0.40493064      -2.30643565      -0.89674350      -0.27670377 
H       0.36749849       0.02803639       0.61389104       0.15084492      -0.07512123       0.15501393       1.34729497      -0.91687690       1.42143194 
H      -1.19202086       0.07465234      -0.07609470       0.43727778       0.03678336       0.08908594       0.77241278       0.23410603      -0.70534034 
H       0.29814851       0.80119871      -0.90130600       0.03573671       0.35669432       0.03408438       0.23271792      -0.02607952      -1.38778357 
H      -0.48271529       1.52051482       0.43568249      -0.07011284      -0.20379685       0.12674639      -0.04599002       1.60559388       0.94839574 
5
Properties=species:S:1:pos:R:3:momenta:R:3:forces:R:3 energy=-1099.2541457873142 pbc="F F F"
C      -0.22967554       0.61538917      -0.01205886       0.12876258       0.48567843       0.32067780      -0.33100183      -0.52379811       0.65694714 
H       0.65275109       0.74262030       0.61947846      -0.42110009       0.06274812       0.00314469       0.17731328       0.24329387      -0.39080829 
H      -0.17237192      -0.42414432      -0.41929668       0.17608657      -0.32886173      -0.35027323      -0.21487032       1.04240038       0.03182727 
H      -0.31425612       1.41135372      -0.78479111      -0.05704891       0.06978508       0.08271918       0.08235639      -0.78012065       0.59177896 
H      -1.06230596       0.66345200       0.72829877       0.17329985      -0.28934990      -0.05626844       0.28620248       0.01822451      -0.88974507 
5
Properties=species:S:1:pos:R:3:momenta:R:3:forces:R:3 energy=-1099.1448549965319 pbc="F F F"
C      -0.22780215       0.61269201      -0.01158460       0.38428650       0.05168090      -0.28815576       0.67239927       0.17926726       2.99314575 
H       0.30325583       0.77458310       0.99301174       0.06244769      -0.02791597       0.14536410      -0.15304926       0.06616617      -1.84625598 
H       0.37971079       0.36996126      -0.83005775      -0.26315569       0.16819354       0.23487781       1.31095556      -0.46913961      -0.79473124 
H      -0.75284004       1.49626321      -0.26669965      -0.12978677       0.09788323       0.02648270      -0.87125876       0.73196978      -0.02962276 
H      -0.84863217      -0.21538749       0.24178401      -0.05379172      -0.28984170      -0.11856886      -0.95904681      -0.50826361      -0.32253577 
5
Properties=species:S:1:pos:R:3:momenta:R:3:forces:R:3 energy=-1099.1252754774675 pbc="F F F"
C      -0.22875315       0.62846557       0.00231030      -0.28063514       0.00293210      -0.27699158       0.05467018      -1.37933010      -2.99299247 
H       0.35269860       0.64565045       0.85190008       0.27902689       0.10544050       0.19627279       1.53755692       0.52276443       1.84889797 
H       0.40440952       0.76653906      -0.94981698       0.07908865      -0.03429225       0.08591548      -1.19189811       0.34643350       1.61415077 
H      -1.10599037       1.23426341       0.12040673      -0.07687757      -0.31730186      -0.00460554      -0.15099659       0.59548635      -0.33665072 
H      -0.55829150      -0.40898538      -0.05001861      -0.00060283       0.24322151      -0.00059115      -0.24933240      -0.08535418      -0.13340555 
5
Properties=species:S:1:pos:R:3:momenta:R:3:forces:R:3 energy=-1099.015935149255 pbc="F F F"
C      -0.23337250       0.63537103      -0.01054987       0.22095699      -0.17753455       0.30203679      -0.25813662      -3.92657541       3.72245707 
H       0.53510827       1.01167012       0.66793142      -0.25119969      -0.04006447      -0.07856379      -0.35601262       0.06855871       0.13237700 
H      -0.02065574       0.95767821      -0.94211381      -0.01843485       0.36571944      -0.29451877      -0.03604791       1.33570456      -3.15128965 
H      -1.24928172       0.69790048       0.40921531      -0.08038552      -0.11192766       0.04116279       0.41318413       0.90220726      -0.54421273 
H      -0.11730191      -0.51206456      -0.00932413       0.12906306      -0.03619277       0.02988299       0.23701301       1.62010488      -0.15933169 
5
Properties=species:S:1:pos:R:3:momenta:R:3:forces:R:3 energy=-1099.1751189118124 pbc="F F F"
C      -0.24238900       0.61107446       0.00348747      -0.06964049      -0.02867052      -0.24572528       0.90544912       2.09819548       0.61751382 
H       0.47817447       0.90402685       0.81620975       0.15484097       0.00409680      -0.02262317      -1.19391761       0.09784014      -0.49636091 
H      -0.87330654       1.45643529      -0.38789809      -0.07122323      -0.24821745       0.42078001       0.56561271      -0.93742763       0.82714719 
H      -0.77244035      -0.25141389       0.29435494      -0.07872372      -0.12636281      -0.01984264      -0.95612785      -0.78757944       0.40211903 
H       0.42287904       0.33564610      -0.76422210       0.06474647       0.39915399      -0.13258891       0.67898363      -0.47102855      -1.35041913 
5
Properties=species:S:1:pos:R:3:momenta:R:3:forces:R:3 energy=-1099.118533242283 pbc="F F F"
C      -0.23465856       0.61155391      -0.00076815       0.35592657      -0.61455924      -0.33495524      -0.92827248       2.58389369      -0.13953643 
H       0.64206742       0.63179923       0.56285609      -0.08448412       0.08008753       0.16375239       1.28052567       0.11344311       1.53533376 
H      -1.10137124       1.09254193       0.53630100      -0.11256858       0.12659057       0.37561021       1.15983895      -0.18370868      -0.80808714 
H      -0.46688033      -0.37261533      -0.15634418      -0.16902135       0.13932937      -0.12205965      -0.69151489      -2.57044989      -0.65028324 
H       0.08937735       1.08725551      -0.93365990       0.01014749       0.26855177      -0.08234770      -0.82057724       0.05682178       0.06257305 
5
Properties=species:S:1:pos:R:3:momenta:R:3:forces:R:3 energy=-1099.038458611111 pbc="F F F"
C      -0.23540785       0.62389744      -0.00213408      -0.10635369      -0.46450551      -0.28961253       0.84522468      -4.26804434       0.47792139 
H       0.82014264       0.40728112       0.31939984      -0.35009890       0.07768500       0.10820066      -0.90038667      -0.04505063      -0.66658942 
H      -0.60208421       1.20534759       0.78780146       0.41031195       0.11410026      -0.17747434      -1.17391332       0.81514893       0.88387184 
H      -0.80468426      -0.41760882      -0.15030112       0.09194628       0.04915081       0.15154470       1.21758978       2.45521929       0.68202165 
H      -0.24125267       1.09687996      -0.93147116      -0.04580564       0.22356944       0.20734151       0.01148553       1.04272676      -1.37722546 
5
Properties=species:S:1:pos:R:3:momenta:R:3:forces:R:3 energy=-1099.125055367042 pbc="F F F"
C      -0.23644744       0.60688265      -0.00334056       0.02610798       0.01401080      -0.37421636       3.24776856       2.52779219      -0.12193410 
H       0.56118171      -0.07510274       0.33250793       0.18193449      -0.08993216      -0.09076021       0.04803186       0.38244828      -0.64377887 
H      -0.13356276       1.53362907       0.64046054       0.11908855       0.10376587      -0.04888896      -0.55664949      -1.17926575      -0.62035130 
H      -1.09387740       0.08056266       0.12908694      -0.47012511      -0.01674541       0.23893853      -2.92794483      -1.08558771       0.50119394 
H      -0.14923272       0.95555363      -1.06225041       0.14299409      -0.01109911       0.27492700       0.18879391      -0.64538701       0.88487033 
5
Properties=species:S:1:pos:R:3:momenta:R:3:forces:R:3 energy=-1099.1435338202834 pbc="F F F"
C      -0.23457287       0.61514334      -0.00125947      -0.42640814      -0.12514355       0.24400957      -1.13226451       0.58327599      -1.39487885 
H      -0.07745967      -0.40816651       0.15411560      -0.06761044       0.00830617       0.05720483       0.14975900      -1.61776740       0.56077005 
H       0.50523775       1.14995344       0.50850938      -0.11953250      -0.16411102       0.13941977       1.31939983       0.82331498       0.74321434 
H      -1.20368792       0.91488320       0.45996463       0.41985924       0.36899196      -0.10235866       0.51772071      -0.18380762      -1.07419576 
H      -0.06191810       0.73954080      -1.10758213       0.19369184      -0.08804356      -0.33827551      -0.85461503       0.39498405       1.16509021 
5
Properties=species:S:1:pos:R:3:momenta:R:3:forces:R:3 energy=-1099.1212719567195 pbc="F F F"
C      -0.23092405       0.62193289      -0.01903671      -0.04324540      -0.72724212      -0.00228405      -0.17082112      -0.05566995       4.41518193 
H      -1.07879205       0.05304350       0.42129819       0.03129095       0.36560344       0.21974525      -0.00930690       0.88991788      -0.52737393 
H       0.56890427       0.29215505       0.69569810      -0.26063402      -0.27128989      -0.08559948      -0.20645980       0.49338690      -0.92832153 
H      -0.31948147       1.71628125       0.06053994       0.14504930       0.42385698      -0.08076950      -0.24898265      -0.61480991      -0.22966273 
H      -0.05193681       0.25382898      -0.95070099       0.12753917       0.20907158      -0.05109222       0.63557047      -0.71282492      -2.72982375 
5
Properties=species:S:1:pos:R:3:momenta:R:3:forces:R:3 energy=-1099.1144125471299 pbc="F F F"
C      -0.23797400       0.61998021      -0.00705230       0.20568443       0.14545984      -0.13408299       1.34055932      -1.49974182      -1.19094391 
H      -1.08828029       1.03377246       0.44406053       0.07792311       0.33086932       0.07120383      -1.69928850       0.85665365      -0.44397820 
H      -0.28852292      -0.45703259       0.15814693      -0.18778665      -0.16974344      -0.13138968       0.16683148       0.01431488       0.20515204 
H       0.54908328       1.03452986       0.57040455      -0.08076813      -0.42672093       0.06281892       1.16707616       0.10933471       0.46021095 
H       0.03041885       0.72730655      -1.08857906      -0.01505276       0.12013521       0.13144992      -0.97517846       0.51943858       0.96955912 
5
Properties=species:S:1:pos:R:3:momenta:R:3:forces:R:3 energy=-1099.1790184656097 pbc="F F F"
C      -0.23790483       0.61560166      -0.01522218       0.14641851      -0.31335447       0.06091624       1.54039193      -0.40237473       2.19618204 
H      -0.56669952       1.55655653       0.44578025       0.09015877      -0.05214725      -0.12926000      -0.44329244      -0.49683694      -0.18484355 
H      -1.00243160      -0.08284595      -0.29730553      -0.26250177       0.22229692       0.04124822      -0.63001854       0.31153860      -0.71022849 
H       0.28547299       0.01965977       0.81200349      -0.15859529      -0.03086488       0.02904113      -0.27882583       1.07103962      -1.11970491 
H       0.48553282       0.89737937      -0.77909565       0.18451979       0.17406968      -0.00194559      -0.18825512      -0.48336655      -0.18140509 
5
Properties=species:S:1:pos:R:3:momenta:R:3:forces:R:3 energy=-1099.1377927260867 pbc="F F F"
C      -0.21164866       0.61425456      -0.00243837       0.42507581      -0.60712580      -0.09755009      -3.67800326       0.83935424      -0.56123437 
H      -0.39130002       1.38469218       0.74089879      -0.26179830       0.04969946       0.03710847       0.61405575       0.47369246      -0.21262196 
H      -1.04445831       0.73437367      -0.78780515       0.10364942       0.47302054      -0.18822391       1.38775151      -0.28319073       1.10366744 
H      -0.39066667      -0.27500426       0.53304397      -0.15157060       0.03291003       0.10703598      -0.24085959      -1.40966425       0.40437991 
H       0.71543970       0.56273968      -0.45708274      -0.11535633       0.05149577       0.14162955       1.91705559       0.37980827      -0.73419102 
5
Properties=species:S:1:pos:R:3:momenta:R:3:forces:R:3 energy=-1099.160241229445 pbc="F F F"
C      -0.22296160       0.62065450      -0.00432148      -0.17581792      -0.97155670      -0.13537312       0.25285575      -3.00638609       0.85986499 
H      -0.76197817       1.10134844       0.77193950       0.06605206       0.21441168      -0.07816475       0.10642927       0.91297247       0.98830192 
H      -0.02862772       1.26347234      -0.80655079       0.28329272       0.19988953       0.31211819       0.00592371       0.88248145      -1.28201864 
H      -0.94960565      -0.20352945      -0.24811317      -0.12919036       0.25631310      -0.37931816       1.07339793       0.61557641      -0.39087162 
H       0.76402751       0.16925041       0.33421778      -0.04433649       0.30094240       0.28073783      -1.43860666       0.59535575      -0.17527666 
5
Properties=species:S:1:pos:R:3:momenta:R:3:forces:R:3 energy=-1099.1647313272179 pbc="F F F"
C      -0.22583807       0.60243871       0.00025768       0.04284680      -0.76841546       0.16006362      -1.18579213       0.82102023      -0.42861434 
H      -1.17286376       0.71589516       0.60482992      -0.09412251       0.37794391      -0.11888721       1.05991484       0.31218681      -0.76353029 
H       0.18232643       1.55661861      -0.38776602      -0.23986813       0.05432664       0.16955932      -0.76111581      -0.18772714       0.31015833 
H      -0.49423670       0.00078540      -0.90491297       0.21625968       0.24059826      -0.22316189       0.73517249      -0.00090836       1.11181273 
H       0.54286515       0.27429596       0.68477866       0.07488416       0.09554666       0.01242617       0.15182061      -0.94457154      -0.22982644 
5
Properties=species:S:1:pos:R:3:momenta:R:3:forces:R:3 energy=-1099.075198580288 pbc="F F F"
C      -0.22784266       0.59767994       0.00256424      -0.09828867      -0.61312576       0.20571723      -0.69250513       1.60222141       0.18574634 
H      -1.29822252       0.58313561       0.25818547       0.04451548       0.44119264      -0.15385922       0.46094161      -1.34177147       0.06089203 
H      -0.17699207       1.69268569      -0.08033357      -0.29484930       0.05542589       0.02525636       1.02794062      -0.23675697      -0.17710146 
H       0.06686418       0.12650262      -0.90613803       0.22265532       0.05025916      -0.03757473      -0.52638611      -0.15728646      -1.05646537 
H       0.49032747       0.20197510       0.69773150       0.12596717       0.06624807      -0.03953964      -0.26999099       0.13359350       0.98692846 
5
Properties=species:S:1:pos:R:3:momenta:R:3:forces:R:3 energy=-1099.1261299473158 pbc="F F F"
C      -0.23903221       0.60080616       0.01496988      -0.09102351      -0.33521171      -0.20707064       2.95394917       0.62655112      -2.32448219 
H      -1.27826311       0.51659807       0.02701486       0.02101729      -0.19689608      -0.08239047      -1.64035867      -0.25752274       0.59391907 
H       0.09724169       1.62418248       0.21738865       0.34542455      -0.12720019       0.15462521      -0.42213916      -0.08900213       0.23796344 
H       0.05309263       0.48250699      -1.10731510      -0.25931637       0.40659821       0.00770060      -0.24472813      -0.29416268       2.05227622 
H       0.34323695      -0.05623945       0.68453537      -0.01610195       0.25270977       0.12713529      -0.64672322       0.01413642      -0.55967654 
5
Properties=species:S:1:pos:R:3:momenta:R:3:forces:R:3 energy=-1099.0449403987727 pbc="F F F"
C      -0.23588143       0.60694039       0.00555474      -0.37111691      -0.11045844      -0.41716615      -0.57508435      -0.35292398       0.42237626 
H      -1.30669430       0.38272384       0.02578236       0.19779597      -0.13422771       0.41292024       0.41956079      -0.29514042       0.99039363 
H       0.26351153       1.06873921       0.82390826      -0.07343944      -0.19884524       0.40739075      -0.65975815       0.77013598       1.20046781 
H      -0.18321499       1.26712962      -0.79274807       0.31452822       0.11628950      -0.13891582       0.67331072       1.18289141      -1.78146091 
H       0.40416225      -0.22463811      -0.12313106      -0.06776784       0.32724189      -0.26422903       0.14197099      -1.30496299      -0.83177679 
5
Properties=species:S:1:pos:R:3:momenta:R:3:forces:R:3 energy=-1099.0922588274373 pbc="F F F"
C      -0.24663085       0.60632467      -0.00440414       0.18298754       0.52277290       0.26908428       3.20113119       0.37099923      -0.36679479 
H      -1.30623334       0.49881043      -0.09559439      -0.11653269       0.04349246      -0.09883145      -0.44581872      -0.03301431      -0.81722225 
H      -0.04881410       0.58663318       1.07456682      -0.07326100      -0.19681537      -0.17660712       0.23988782      -0.17647389      -0.25270286 
H       0.22363467       1.56608476      -0.38622994       0.02812291      -0.17418912       0.13643734      -1.31553359      -0.75721929       0.45249559 
H       0.43726385      -0.15023708      -0.54026418      -0.02131676      -0.19526087      -0.13008305      -1.67966670       0.59570825       0.98422430 
5
Properties=species:S:1:pos:R:3:momenta:R:3:forces:R:3 energy=-1099.0951102062913 pbc="F F F"
C      -0.23313857       0.60563934      -0.01389129       0.19967697      -0.26008423       0.06718302       0.89385888       1.18425210       4.06008433 
H      -1.16076270       1.04845883      -0.20885690       0.21207828       0.03860263      -0.09207811      -1.55337696       0.51378155       0.02997831 
H      -0.11976403       0.25364127       1.06741334      -0.08958512       0.01248993      -0.07116327      -0.70766050       0.26452396      -1.46552287 
H       0.50495206       1.38327647      -0.05143303       0.17703948       0.17404953       0.06125341       0.58233030       0.25516448      -0.64905216 
H      -0.07934393      -0.17591917      -0.64159934      -0.49920961       0.03494214       0.03480494       0.78484828      -2.21772209      -1.97548760 
5
Properties=species:S:1:pos:R:3:momenta:R:3:forces:R:3 energy=-1099.187411052853 pbc="F F F"
C      -0.23012139       0.61379680      -0.00567002       0.21281938       0.27961410      -0.20491920      -0.62190673      -2.03075308       0.32885781 
H      -0.95533798       1.39717050      -0.15584373      -0.01441694      -0.11736071       0.12334627      -0.64631774      -0.12697215       0.10620785 
H      -0.11501336       0.34969901       1.05730630      -0.12111052      -0.15834783       0.38580550      -0.26537355       0.37633612      -0.27473304 
H       0.69057867       1.04845901      -0.31496770      -0.14431229      -0.04230298      -0.34529508       0.95391514      -0.19500277      -0.59416101 
H      -0.51109759      -0.38307269      -0.51893274       0.06702037       0.03839741       0.04106250       0.57968288       1.97639188       0.43382838 
5
Properties=species:S:1:pos:R:3:momenta:R:3:forces:R:3 energy=-1099.1555913493523 pbc="F F F"
C      -0.23730890       0.60935377       0.00030671       0.57888047       0.28491709       0.33516434       0.99910639       2.87541127      -1.04008539 
H      -0.90331544       1.32631761       0.50711894      -0.09558720      -0.04560368       0.29979171       0.13849143      -0.24739826      -0.68994629 
H       0.25963080       0.10269902       0.74682360      -0.05428001      -0.10332081      -0.21654505       1.25750715      -1.24969434       1.69717228 
H       0.54959156       1.12230704      -0.64446699      -0.11407889      -0.05064576      -0.17440505      -1.15015753      -0.36390724       0.97317394 
H      -0.71113314      -0.08612613      -0.61313026      -0.31493436      -0.08534684      -0.24400594      -1.24494745      -1.01441143      -0.94031453 
5
Properties=species:S:1:pos:R:3:momenta:R:3:forces:R:3 energy=-1099.1743545120328 pbc="F F F"
C      -0.23461223       0.62224891       0.00101039       0.19430057      -0.19356403       0.14027827       1.38225906      -2.54110023      -1.68815828 
H      -0.09481346       0.54445104       1.03936586      -0.07687396      -0.21359240       0.11083098       0.40287693       0.22504166       1.45029376 
H       0.62193633       0.00485777      -0.50676451      -0.37142477       0.15087050      -0.37568661      -1.74657259       1.09704717       0.89161802 
H      -0.16722922       1.61748716      -0.35232759      -0.08876505       0.25923227       0.02848819      -0.17197304       0.98487572      -0.24817487 
H      -1.19725259       0.14474724      -0.19231320       0.34276322      -0.00294634       0.09608918       0.13340964       0.23413568      -0.40557863 
5
Properties=species:S:1:pos:R:3:momenta:R:3:forces:R:3 energy=-1099.245734133352 pbc="F F F"
C      -0.23229865       0.61312748      -0.00075921       0.52593734       0.24894390       0.70684064      -0.15778986      -1.30138376       0.86419250 
H       0.16004639      -0.01704971       0.86271811      -0.21016633      -0.13666185      -0.16213266      -0.47766982       0.63426942      -1.34737969 
H       0.52519515       0.76657604      -0.74451442       0.15321629       0.13328291      -0.35728193       0.65838536      -0.00162982      -0.19910730 
H      -0.48357491       1.57971549       0.42193017      -0.29889786      -0.19737423       0.02792154      -0.46691973       0.05009697      -0.14797773 
H      -1.06659337       0.09098939      -0.53108732      -0.17008943      -0.04819073      -0.21534758       0.44399405       0.61864718       0.83027221 
5
Properties=species:S:1:pos:R:3:momenta:R:3:forces:R:3 energy=-1099.2587212507967 pbc="F F F"
C      -0.23884939       0.60747763       0.00887327       0.35220898       0.27606521      -0.01438448       1.98251700       0.32105527       0.02189185 
H       0.29053238      -0.22406240       0.49019316       0.13894215      -0.17616197      -0.06526302      -0.61260013       0.19855977       0.17999943 
H       0.56401940       1.22015565      -0.42203552      -0.29351042       0.00307992       0.12270199      -0.22354535       0.13641349       0.21911727 
H      -0.84925775       1.21629211       0.64442269      -0.26553547      -0.15029426      -0.09735944      -0.19030285       0.05842260       0.57423651 
H      -0.79216424       0.27516763      -0.81831138       0.06789476       0.04731110       0.05430494      -0.95606867      -0.71445113      -0.99524506 
5
Properties=species:S:1:pos:R:3:momenta:R:3:forces:R:3 energy=-1099.1394571320914 pbc="F F F"
C      -0.22392591       0.60067906       0.00773827       0.25502642       0.05798269      -0.16704759      -1.57135758       3.04528607      -1.54721453 
H       0.58700574       0.05595813       0.34773449       0.00844491      -0.01226926       0.07143852       1.86767868      -0.61185235       0.91374464 
H      -0.14116053       1.75092156       0.05695775      -0.23734243       0.23210154       0.19557702       0.38947434      -1.90151239       0.36143910 
H      -1.10451827       0.33789665       0.58251159       0.05040690      -0.21364057      -0.07632083      -0.24615067      -0.22910205      -0.30317001 
H      -0.30602057       0.42378622      -1.07941051      -0.07653580      -0.06417441      -0.02364711      -0.43964478      -0.30281928       0.57520080 
5
Properties=species:S:1:pos:R:3:momenta:R:3:forces:R:3 energy=-1099.1681808466774 pbc="F F F"
C      -0.23104155       0.61617543      -0.00035922       0.09160154      -0.00664366       0.04901121       1.61727901      -1.84445069      -0.74327342 
H       0.70150116       0.19779859       0.41030072      -0.09895362       0.19702129      -0.10912778      -0.47401987      -0.30973912      -0.36829389 
H      -0.32227163       1.51753965       0.47545749       0.18954146      -0.14750188       0.28225643      -0.55621222       2.58393911       0.74135139 
H      -1.06892697       0.01225277       0.19323046      -0.02672732       0.09329317      -0.12748678      -0.96446150      -0.95217767       0.74601113 
H      -0.19020851       0.65632180      -1.07470830      -0.15546207      -0.13616892      -0.09465308       0.37741458       0.52242837      -0.37579522 
5
Properties=species:S:1:pos:R:3:momenta:R:3:forces:R:3 energy=-1099.228618870957 pbc="F F F"
C      -0.24021968       0.62152758      -0.00725073      -0.07831755      -0.08024992      -0.28048353       0.94469094      -1.83507705       2.01868364 
H       0.71734562       0.04911648      -0.04071487       0.05644880      -0.30757212      -0.10931961      -0.68858430       0.24561301      -0.19556751 
H      -0.05938017       1.33662264       0.81879099      -0.16834721      -0.02790910      -0.07950234      -0.59454791      -0.14021800      -0.64142425 
H      -1.03970513      -0.12682053       0.26389240       0.14574672       0.11939271       0.25600698       0.72413133       1.06825434      -0.34061952 
H      -0.38880270       1.06121974      -0.95557118       0.04446924       0.29633842       0.21329850      -0.38569007       0.66142770      -0.84107236 
5
Properties=species:S:1:pos:R:3:momenta:R:3:forces:R:3 energy=-1099.2384328974945 pbc="F F F"
C      -0.23496266       0.60806072      -0.01328767       0.39273702      -0.43721390      -0.52493120      -0.50425256       1.46878692       1.23542324 
H       0.24160974      -0.31151748      -0.12750407      -0.06852333       0.13806017       0.09453655       0.55510955      -1.70899514      -0.53564096 
H       0.31412169       1.08796237       0.79420910       0.16966513       0.00798963       0.15502131       0.12250844       0.31356667      -0.00561104 
H      -1.24838182       0.47833487       0.39510240      -0.39208984       0.38852530       0.07231089       0.21802188       0.06546445      -0.71930155 
H      -0.14053284       1.22582530      -0.90347585      -0.10178898      -0.09736120       0.20306245      -0.39138731      -0.13882290       0.02513030 
5
Properties=species:S:1:pos:R:3:momenta:R:3:forces:R:3 energy=-1099.2072333507876 pbc="F F F"
C      -0.23244414       0.61042076      -0.00885673      -0.02641174      -0.15836552       0.47166998       1.15368147      -0.39143657      -0.99402701 
H      -0.18302513      -0.46933796      -0.27989769       0.04765415       0.37555369       0.01788780      -0.39600325       1.00727719      -0.31845989 
H       0.50444962       0.70334613       0.76448508      -0.07484177      -0.17320153      -0.19235695       0.70958747       0.41148597       0.26625314 
H      -1.13612636       0.87422166       0.45693401       0.02532540      -0.04117817      -0.21377136      -1.50447269       0.03685400       0.41225243 
H      -0.04849127       1.34425372      -0.83598749       0.02827396      -0.00280846      -0.08342947       0.03720700      -1.06418058       0.63398133 
5
Properties=species:S:1:pos:R:3:momenta:R:3:forces:R:3 energy=-1099.263580519403 pbc="F F F"
C      -0.24327665       0.60708419      -0.00522261      -0.11539790      -0.11314706       0.57639239       2.27403038       0.41330417       1.14086544 
H       0.07048393      -0.24030117      -0.60311068       0.03981971      -0.01094340      -0.36210815      -0.35320527      -0.16016233      -0.16346658 
H       0.52629339       0.67947330       0.83169579      -0.03294759       0.17188608      -0.12413352      -1.16688852      -0.17133244      -0.80975722 
H      -1.23119741       0.52999067       0.40122052       0.02593231      -0.14830551      -0.03967754      -0.45329658      -0.14868969       0.07251882 
H      -0.09969636       1.52307833      -0.56757472       0.08259347       0.10050989      -0.05047317      -0.30064001       0.06688029      -0.24016046 
5
Properties=species:S:1:pos:R:3:momenta:R:3:forces:R:3 energy=-1099.3121471711072 pbc="F F F"
C      -0.23272435       0.60380693      -0.00210493      -0.02933731      -0.30536738      -0.21035282       0.57559465       0.16217254       0.00632973 
H       0.44486837       0.45647896      -0.85583858      -0.01734785       0.34966316      -0.04521915      -0.49664350      -0.15092396       0.17778277 
H       0.39289534       0.96600912       0.81224617       0.20042423       0.24389948       0.17667710      -0.03944328      -0.30930393       0.23536351 
H      -0.77911589      -0.30393137       0.27471249       0.02120307      -0.23830569      -0.12594210       0.28796762       0.23495818      -0.12198596 
H      -0.91850203       1.41273516      -0.20603841      -0.17494214      -0.04988957       0.20483697      -0.32747549       0.06309717      -0.29749004 
5
Properties=species:S:1:pos:R:3:momenta:R:3:forces:R:3 energy=-1099.2699707514994 pbc="F F F"
C      -0.22779910       0.60514605       0.00476617       0.33141517      -0.53980774       0.08938114      -1.14193596       1.26783083      -1.40999460 
H      -0.07325704       1.13657448      -0.95375769      -0.26103399       0.31848803       0.07172645      -0.23573436      -0.13911521       0.53270097 
H       0.48717008       0.95211933       0.68311158      -0.19632921       0.00750290      -0.16184765       1.27728856       0.33659662       1.07545674 
H      -0.12176126      -0.42344797      -0.20077685       0.07870866      -0.00332197      -0.07163194       0.04186376      -1.25831499       0.05672045 
H      -1.21069371       0.85008952       0.41463078       0.04723937       0.21713878       0.07237199       0.05851801      -0.20699725      -0.25488357 
5
Properties=species:S:1:pos:R:3:momenta:R:3:forces:R:3 energy=-1099.2356594389614 pbc="F F F"
C      -0.22613237       0.60029512      -0.00390438       0.27923611      -0.36565895      -0.44736545       1.47242932       1.33122459       0.37689853 
H      -0.18489412       1.65668681      -0.36984231      -0.04547658       0.31581943       0.29927959       0.31424805      -0.93462185       0.02693354 
H       0.65295308       0.42774939       0.69977329       0.03088554      -0.12924459       0.07544110      -1.17258865       0.04909948      -1.14196547 
H      -0.27651489      -0.09561347      -0.83732363      -0.09577555       0.07930392      -0.05478156       0.20581225      -0.00385899       0.11823400 
H      -1.12994619       0.58431468       0.55391597      -0.16886952       0.09978020       0.12742633      -0.81990097      -0.44184324       0.61989940 
5
Properties=species:S:1:pos:R:3:momenta:R:3:forces:R:3 energy=-1099.1555209076726 pbc="F F F"
C      -0.22373056       0.60991372      -0.00998359      -0.06080136       0.04315581      -0.55307483      -1.21597999      -2.01779870       2.20313166 
H      -0.05947496       1.60860399       0.06065236       0.03066234      -0.10123564       0.18992117       0.65611527       3.12071241       0.21661774 
H       0.69959078       0.09401450      -0.01051522       0.10744093      -0.04653084       0.25777450       0.85873979      -0.63725954      -0.32810260 
H      -0.83023664       0.44281725      -0.84810931      -0.31589182       0.10982849       0.16498202      -0.67255806      -0.59833573      -1.24269270 
H      -0.77690050       0.31308957       0.91693336       0.23858990      -0.00521782      -0.05960285       0.37368298       0.13268156      -0.84895409 
5
Properties=species:S:1:pos:R:3:momenta:R:3:forces:R:3 energy=-1099.2165978303976 pbc="F F F"
C      -0.22829366       0.61044379      -0.01229932       0.08337767       0.19427174      -0.67937393       0.81665549      -0.11476221       0.91749877 
H       0.42072742       1.53314153      -0.06230694       0.20616768      -0.15196615       0.10419164      -0.79879164      -1.05752057      -0.17975924 
H       0.38862934      -0.31433397      -0.25911614      -0.27947311       0.06010425       0.25002495      -1.03241675       1.30415920       0.00373488 
H      -1.16541332       0.72569552      -0.57494027       0.00970110      -0.17903028       0.07384745       0.66542106      -0.15936769      -0.26232899 
H      -0.55659236       0.50770608       1.04291807      -0.01977333       0.07662044       0.25130989       0.34913184       0.02749126      -0.47914542 
5
Properties=species:S:1:pos:R:3:momenta:R:3:forces:R:3 energy=-1099.2724300416282 pbc="F F F"
C      -0.22756604       0.61649569      -0.00176132      -0.37932678      -0.07445070       0.07408187      -0.10048550      -1.68959411      -0.98215529 
H       0.60087477       1.20520849      -0.32478375       0.26130680       0.13500025      -0.16006006       0.61102958       0.19368847      -0.54090776 
H       0.07143262      -0.41802521       0.22795908      -0.11749902      -0.19485041       0.34189136       0.16457729       0.45490718      -0.09483230 
H      -1.01468148       0.54108103      -0.76014578       0.18351047      -0.02172110      -0.02919320       0.22422068       0.34345196       0.17402099 
H      -0.57894490       1.05183235       0.87795771       0.05200852       0.15602196      -0.22671997      -0.89934205       0.69754650       1.44387435 
5
Properties=species:S:1:pos:R:3:momenta:R:3:forces:R:3 energy=-1099.2587943450696 pbc="F F F"
C      -0.22072827       0.60475808       0.00113559       0.33227610       0.05423260       0.08529601      -1.21069509       1.81911159      -1.27111773 
H       0.83196659       0.70964288      -0.03318890      -0.27428321      -0.11029902       0.07245659       1.00201994       0.19005650      -0.13124706 
H      -0.48851636      -0.12747670       0.68308473      -0.11798338       0.09385728       0.17630014      -0.50941286      -1.62488832       1.20999427 
H      -0.64192790       0.39962502      -0.98897354       0.08480561       0.05291428      -0.17984610       0.29951137      -0.21900736       0.20305640 
H      -0.70431801       1.53816712       0.32554639      -0.02481512      -0.09070514      -0.15420664       0.41857663      -0.16527242      -0.01068587 
5
Properties=species:S:1:pos:R:3:momenta:R:3:forces:R:3 energy=-1099.2422332489457 pbc="F F F"
C      -0.21812552       0.60652596       0.00302794       0.29564054      -0.26526393      -0.02068753      -0.06695707       0.29684061       0.22112974 
H       0.87038886       0.87297823       0.04263878      -0.06099833       0.17598048       0.11296708      -1.19590578      -0.26479086       0.28330412 
H      -0.56140667      -0.11743257       0.76403750       0.00128257       0.09923577      -0.26282733       0.68934420       0.04016660      -0.52996316 
H      -0.46270955       0.28438801      -1.00286790      -0.06487892      -0.08216875       0.11738401       0.10624511      -0.47775302      -0.07103581 
H      -0.88008180       1.45895907       0.16011169      -0.17104586       0.07221643       0.05316378       0.46727354       0.40553667       0.09656511 
5
Properties=species:S:1:pos:R:3:momenta:R:3:forces:R:3 energy=-1099.0741943117596 pbc="F F F"
C      -0.20539469       0.61059661       0.00312267       0.15207098       0.27815734      -0.25962938      -3.16035378      -0.11847972       0.06559379 
H       0.75148746       0.94573503      -0.34781135       0.18823891      -0.14939992      -0.25783768       0.68499543      -0.64922243       0.20517142 
H      -0.35233495       0.10093375       0.98790379      -0.05378830      -0.07225332       0.34885775       1.01658387       0.99549187      -0.46136417 
H      -0.73802789      -0.14005713      -0.64155833      -0.21715790      -0.02848892       0.08907804       0.94879594       0.88944682      -0.11665863 
H      -0.84663021       1.54377652      -0.03574288      -0.06936369      -0.02801518       0.07953126       0.50997853      -1.11723653       0.30725760 
5
Properties=species:S:1:pos:R:3:momenta:R:3:forces:R:3 energy=-1099.1291511557497 pbc="F F F"
C      -0.21877899       0.61238096       0.00138875       0.00389128      -0.22437439       0.17144268       0.49930692      -0.03654648      -0.95201808 
H       0.48959078       0.82264375      -0.78364358       0.05430257      -0.05976041      -0.00682403       0.27024575       0.45809426       0.05261108 
H       0.20474528       0.04775890       0.77193107       0.06327871       0.26644366      -0.35597891       0.71181031      -1.09894681       0.99622636 
H      -1.02980781       0.13112102      -0.44001726      -0.10326427       0.13581870       0.03514989      -1.23488464      -1.49974239      -0.79475673 
H      -0.69055086       1.42760276       0.43518192      -0.01820829      -0.11812756       0.15621036      -0.24647834       2.17714143       0.69793737 
5
Properties=species:S:1:pos:R:3:momenta:R:3:forces:R:3 energy=-1099.142027755674 pbc="F F F"
C      -0.21871301       0.61535585      -0.00673337      -0.44874705       0.00445660      -0.28790801       0.16133104      -1.23823384       2.41977723 
H       0.03001535       1.25066758      -0.81964930      -0.01689287       0.09763976       0.31349455       0.54463423       0.57945122      -0.56136126 
H       0.69031345       0.01551268       0.43790545      -0.07797017       0.08382898      -0.09293176      -1.88209390       1.36496154      -1.03332137 
H      -0.99985597      -0.06330968      -0.33855722       0.24458072      -0.27470629       0.13562234       0.22960194      -0.41830331      -0.20244301 
H      -0.74728164       1.19080810       0.80053369       0.29902937       0.08878094      -0.06827712       0.94652669      -0.28787561      -0.62265159 
5
Properties=species:S:1:pos:R:3:momenta:R:3:forces:R:3 energy=-1099.172789846969 pbc="F F F"
C      -0.21545027       0.61182837      -0.00348984      -0.70225233      -0.15804997      -0.37309609      -3.78474361      -0.34097431       0.01661997 
H      -0.53666980       1.23771918      -0.81862828       0.18064828       0.15655947      -0.02708990       0.23064150      -0.05010910      -0.63341433 
H       0.77636228       0.43227950       0.03682490       0.23594094       0.02527020       0.06409574       3.34979093      -0.24021770       0.00885775 
H      -0.73262001      -0.36385932      -0.04230781       0.03640723      -0.04912649       0.04817551       0.12091846       0.52658426      -0.12389234 
H      -0.57275900       1.12957167       0.86569496       0.24925588       0.02534679       0.28791475       0.08339272       0.10471685       0.73182895 
5
Properties=species:S:1:pos:R:3:momenta:R:3:forces:R:3 energy=-1099.2974853055891 pbc="F F F"
C      -0.23078335       0.61230950      -0.00173887      -0.17286984       0.28434942       0.10316151       1.18840820       0.41328727      -0.49299366 
H      -0.44946191       1.63877323      -0.36214159       0.16639267       0.03534609       0.26019679       0.13440960      -0.80065228       0.00084447 
H       0.86162163       0.52726653       0.23214742      -0.45187929       0.09306055       0.02099873      -1.01813126       0.12810216      -0.13324340 
H      -0.48452128      -0.16628336      -0.72322383       0.27128937      -0.08644227      -0.27685531       0.00595879       0.34279038      -0.16719611 
H      -0.81062104       0.43022156       0.87393776       0.18706709      -0.32631379      -0.10750171      -0.31064532      -0.08352754       0.79258871 
5
Properties=species:S:1:pos:R:3:momenta:R:3:forces:R:3 energy=-1099.3124515225684 pbc="F F F"
C      -0.22731240       0.61852091       0.00380602      -0.65251227       0.25601333      -0.36357636      -0.38381125      -1.47543104      -0.21644883 
H      -0.76193898       1.43726965       0.43317866      -0.15244276       0.10722367       0.14783839      -0.21832743       0.59181745       0.18915235 
H       0.55491714       0.26725498       0.66763426       0.27625291      -0.28124861       0.19937910      -0.02258860      -0.02323992       0.17406630 
H       0.21795541       0.85961497      -0.93938762       0.34950082       0.03223025       0.15240398       0.25501666       0.48699980      -0.49085317 
H      -0.93527487      -0.20817482      -0.20677666       0.17920130      -0.11421864      -0.13604511       0.36971062       0.41985371       0.34408335 
5
Properties=species:S:1:pos:R:3:momenta:R:3:forces:R:3 energy=-1099.2635456007729 pbc="F F F"
C      -0.24037123       0.61283523       0.00137175      -0.03087760       0.28864653       0.34425347       1.02350262       0.42546559      -1.27731406 
H      -0.95648808       1.30570746       0.38558204       0.11536471      -0.03268364      -0.03297833      -0.61389481       0.21387103       0.10767194 
H       0.24878338       0.09973502       0.77306120      -0.24213821       0.03764340      -0.43118948       0.50354932      -0.70311201       1.44959091 
H       0.56562930       1.16187670      -0.50917900       0.08986536      -0.15304164       0.28590884      -0.45533409      -0.05508594      -0.04149546 
H      -0.62666112      -0.14360559      -0.66580956       0.06778574      -0.14056465      -0.16599450      -0.45782304       0.11886133      -0.23845334 
5
Properties=species:S:1:pos:R:3:momenta:R:3:forces:R:3 energy=-1099.268750666448 pbc="F F F"
C      -0.23677193       0.61760218       0.00315062      -0.35130580       0.34703961      -0.35700659       1.04467232      -1.11487396      -0.41602988 
H      -1.18294054       1.07233138       0.30568774      -0.05456153      -0.22273281       0.10232712       0.16309302      -0.28069411      -0.14280451 
H       0.09800921      -0.19275456       0.70630912       0.13224984      -0.05043889      -0.06404135      -0.46907677       0.99666631      -0.37204286 
H       0.55448787       1.38592788      -0.05658592       0.23585233      -0.09120726       0.19481774      -0.41940226      -0.34065786       0.11173724 
H      -0.28118112       0.10140744      -0.99295265       0.03776517       0.01733934       0.12390307      -0.31928631       0.73955963       0.81914001 
5
Properties=species:S:1:pos:R:3:momenta:R:3:forces:R:3 energy=-1099.2470384648818 pbc="F F F"
C      -0.23796674       0.61475733      -0.00053197      -0.14033539       0.46472261      -0.29517626       0.23701673       0.74016905       0.18594420 
H      -1.15319386       0.95890532       0.46951542       0.00504430      -0.08143433       0.08974004      -0.01314648      -0.13401834      -0.06192869 
H       0.02209287      -0.36867127       0.24894307      -0.03152552      -0.11035945       0.19354889      -0.17433672      -1.68474360       0.62032281 
H       0.61023992       1.17450237       0.35449665       0.05184124      -0.20536101       0.20440848       0.16479672       0.68977828      -0.01056995 
H      -0.27652662       0.63607406      -1.06661639       0.11497537      -0.06756782      -0.19252115      -0.21433025       0.38881460      -0.73376837 
5
Properties=species:S:1:pos:R:3:momenta:R:3:forces:R:3 energy=-1099.2374203185543 pbc="F F F"
C      -0.22493959       0.61452156      -0.00868373       0.43593111       0.02478857      -0.52101699      -1.29437767      -0.03384575       3.07265609 
H      -1.10489142       1.29633581       0.14612604      -0.03357373      -0.08468738       0.09255609       0.88553912      -0.69410433      -0.34447583 
H      -0.50871768      -0.40984348       0.32229830      -0.23602055       0.15096042      -0.04400683       0.14441042       0.75252639      -0.09219593 
H       0.60164141       0.97090741       0.63212568      -0.18052906      -0.05797216       0.02448149      -0.35549229      -0.19073264      -0.43433494 
H       0.05935275       0.54622005      -0.99707746       0.01419222      -0.03308945       0.44798624       0.61992043       0.16615632      -2.20164938 
5
Properties=species:S:1:pos:R:3:momenta:R:3:forces:R:3 energy=-1099.1306278726072 pbc="F F F"
C      -0.22073846       0.60019490       0.00140519       0.27410187      -0.00173410      -0.06027355       0.60090024       1.51940352      -1.04525750 
H      -1.10982961       1.24601488      -0.03906044      -0.05340384       0.16079141      -0.16211830       0.38387698       0.17672443       0.09742677 
H      -0.65484490      -0.37577311       0.18844019      -0.09553524      -0.16850902       0.09286935       0.61758463      -0.42084907      -0.32641590 
H       0.42706423       0.93193906       0.85209862      -0.06535085      -0.03632375       0.27013980      -0.55950438      -0.39848377      -0.82281364 
H       0.33493611       0.77215077      -1.01822216      -0.05981194       0.04577547      -0.14061730      -1.04285747      -0.87679510       2.09706027 
5
Properties=species:S:1:pos:R:3:momenta:R:3:forces:R:3 energy=-1099.1795152572447 pbc="F F F"
C      -0.22572267       0.61111776       0.00492970       0.07509097       0.02185640       0.22480315      -1.32975427      -1.01758710      -0.14573278 
H      -0.95519382       1.31461925      -0.29588175      -0.08466643      -0.01887266       0.08291030      -1.18287840       0.69866954       0.22084100 
H      -0.65672579      -0.34533196       0.28316601      -0.07261289       0.10196021      -0.04653295      -0.22272516      -0.00279343      -0.18436130 
H       0.32295446       0.95640634       0.81166948      -0.08814769       0.15283794       0.02042700       1.20600890       0.86909918       1.46330430 
H       0.34568110       0.51848474      -0.85769449       0.17033605      -0.25778188      -0.28160751       1.52934892      -0.54738819      -1.35405122 
5
Properties=species:S:1:pos:R:3:momenta:R:3:forces:R:3 energy=-1099.2390682220507 pbc="F F F"
C      -0.22327482       0.61052895      -0.00019218       0.31090461       0.27771386      -0.38023079      -0.40677079       0.28072476       1.05562161 
H      -1.01870101       1.01309484      -0.63998986      -0.08613204      -0.31801265       0.11385166       0.29173373      -0.18875104      -0.01413684 
H      -0.69936125      -0.18162705       0.65550165      -0.05639700       0.06865582       0.05565736       0.69945505       1.14872873      -0.50025460 
H       0.19525181       1.49683402       0.58686622      -0.01384874      -0.08088183      -0.11016767      -0.48094041      -1.53240002      -0.62239129 
H       0.55035865       0.12289263      -0.60008803      -0.15452683       0.05252480       0.32088944      -0.10347758       0.29169757       0.08116113 
5
Properties=species:S:1:pos:R:3:momenta:R:3:forces:R:3 energy=-1099.1851657683837 pbc="F F F"
C      -0.22155544       0.61137325      -0.00840276      -0.01648890      -0.18688077      -0.84065559      -0.29594099      -1.08219632       0.47146265 
H      -0.86630771       0.44041328      -0.85915771      -0.04772717       0.00043470       0.00357803       0.23155756       0.52437274      -0.53272949 
H      -0.89969635       0.64870120       0.83003981      -0.12230077       0.27895772       0.18529133      -0.10247114      -0.78537280       0.60564245 
H       0.25117216       1.55413065       0.09802612       0.06385275       0.18453728       0.40948702       0.63299744       0.96244171      -0.87892678 
H       0.52189255      -0.20211104       0.03121638       0.12266409      -0.27704893       0.24229920      -0.46614288       0.38075466       0.33455118 
5
Properties=species:S:1:pos:R:3:momenta:R:3:forces:R:3 energy=-1099.273038939575 pbc="F F F"
C      -0.22228569       0.60113181      -0.00707213       0.05650640       0.01089881      -0.52919890      -1.33528696       0.91787309       1.46719332 
H      -0.59396435       0.45994247      -0.99221607       0.24582966       0.08875426      -0.04234798      -0.33891601      -0.37217085      -0.76194572 
H      -0.96322612       1.19300153       0.58088401       0.18530033      -0.23994923       0.09444570       0.30508467      -0.50416082      -0.52521051 
H       0.63389490       1.22518939      -0.04326069      -0.08984862      -0.04365238      -0.10963026       1.11330155       0.26432092      -0.04413932 
H      -0.06094232      -0.31496567       0.53886192      -0.39778776       0.18394854       0.58673144       0.25581675      -0.30586234      -0.13589777 
5
Properties=species:S:1:pos:R:3:momenta:R:3:forces:R:3 energy=-1099.1894018067517 pbc="F F F"
C      -0.23199989       0.59408166       0.00142836       0.29679651      -0.31881083       0.08914085       1.87120121       0.88133394      -0.16915333 
H      -0.29657204      -0.16798864      -0.77067113      -0.25620978      -0.04406897       0.16174089      -0.19834877      -0.30809591       0.50433875 
H      -0.85240986       1.40808318      -0.25140651      -0.09579024      -0.08928414      -0.09228700      -0.86315724       1.01284527      -0.74512637 
H       0.80976995       1.02224398      -0.00854127      -0.08025093       0.20960038       0.10899290      -0.94571566      -0.63318247       0.15730301 
H      -0.52927478       0.38483646       1.01359904       0.13545444       0.24256355      -0.26758764       0.13602047      -0.95290083       0.25263794 
5
Properties=species:S:1:pos:R:3:momenta:R:3:forces:R:3 energy=-1099.1245521402138 pbc="F F F"
C      -0.21805412       0.58915115       0.00323450       0.30939443      -0.04386701      -0.47700036      -1.53770889       1.60674943       0.71174587 
H      -0.31615854      -0.46001360      -0.25938790      -0.15838035      -0.07083075       0.12554674       0.54247974       0.12112536       0.14986721 
H      -0.89075490       1.18045861      -0.62632197       0.20081286      -0.25718705       0.08901601      -0.57612292      -0.41738674       0.10412842 
H       0.66907614       1.14321431      -0.21385755      -0.14920089       0.22723017       0.05457276       1.34643758      -0.63562630      -0.01597498 
H      -0.49682262       0.84226601       1.06102617      -0.20262604       0.14465464       0.20786485       0.22491449      -0.67486175      -0.94976652 
5
Properties=species:S:1:pos:R:3:momenta:R:3:forces:R:3 energy=-1099.1902091708064 pbc="F F F"
C      -0.21672238       0.59670401       0.00772418      -0.04897757       0.10306221       0.44913212       0.13308708       1.81930387      -1.28128942 
H       0.16863771      -0.39401015      -0.06983339       0.20276039       0.06873613       0.10353772       0.59912963      -0.40390834       0.08973524 
H      -0.78640702       0.85101672      -0.87636341      -0.22814284      -0.08690173      -0.05462441      -0.13965782      -0.32769380      -0.52018281 
H       0.48272338       1.44779563       0.07579491       0.14305354      -0.01609355       0.07201933       0.27573146      -0.91892384       0.20870601 
H      -0.91548255       0.71112575       0.77836313      -0.06869352      -0.06880306      -0.57006475      -0.86829035      -0.16877789       1.50303099 
5
Properties=species:S:1:pos:R:3:momenta:R:3:forces:R:3 energy=-1099.1189075786535 pbc="F F F"
C      -0.21708493       0.60098867       0.00489526      -0.12993446       0.07755150      -0.14090612      -1.66733313      -0.24641085       0.48968370 
H       0.59792048      -0.11084581      -0.13700888      -0.08529443       0.06242027      -0.10995243      -0.65673543      -0.39068618       0.38083043 
H      -0.75389717       0.76594298      -0.90916389       0.25415482      -0.06171162      -0.07217368       0.25310363       0.16102014      -0.94969628 
H       0.22089623       1.51872935       0.31202916      -0.11766103       0.00600241       0.17023651       0.28559628       0.92116518       0.29877915 
H      -1.11112800       0.39104680       0.67581323       0.07873510      -0.08426257       0.15279572       1.78536865      -0.44508829      -0.21959701 
5
Properties=species:S:1:pos:R:3:momenta:R:3:forces:R:3 energy=-1099.1639068698685 pbc="F F F"
C      -0.23020855       0.60484034       0.01520346      -0.17197883      -0.02488131      -0.35241440       0.35935173       0.42048566      -2.95607210 
H       0.49008068      -0.17765098      -0.00244160      -0.10945742       0.18366324       0.09160951       0.76739744      -0.44489081       0.57757738 
H      -0.64950169       0.56894261      -1.01284961       0.18405664      -0.00217968      -0.06903615      -0.46038600      -0.09222586       0.83040191 
H       0.19115865       1.58069711       0.05190426       0.13349388      -0.03980544      -0.17157922       0.90259857       0.67404746       0.26231913 
H      -0.92156930       0.54698935       0.78222751      -0.03611426      -0.11679680       0.50142026      -1.56896174      -0.55741645       1.28577367 
5
Properties=species:S:1:pos:R:3:momenta:R:3:forces:R:3 energy=-1099.2105665937631 pbc="F F F"
C      -0.24221670       0.61723141       0.00902007      -0.28389459       0.15329921       0.45647510       2.53471903      -0.90566612      -0.16004096 
H       0.65059398      -0.11035085       0.03995275      -0.01563332       0.05684470      -0.19449328      -1.39579371       1.02522997       0.12433021 
H      -0.92885269       0.21315347      -0.69896841      -0.14619990      -0.17415352       0.12950676      -0.89435680      -0.43637774      -0.11680630 
H       0.15523841       1.51654412      -0.47207629       0.15652013      -0.17454050       0.06041906      -0.16417755       0.15964885       0.58337409 
H      -0.62372618       0.75198339       1.02361173       0.28920768       0.13855011      -0.45190764      -0.08039097       0.15716504      -0.43085705 
5
Properties=species:S:1:pos:R:3:momenta:R:3:forces:R:3 energy=-1099.1627070636673 pbc="F F F"
C      -0.22672894       0.61601007       0.00466939      -0.11912595      -0.05843977      -0.19466096      -1.45123114       1.66298899       0.28039942 
H       0.31689525      -0.26593963      -0.00283214       0.21438599      -0.20680966       0.00558118       1.17925605      -1.86144712       0.75453998 
H      -1.29906439       0.36637543       0.20614176      -0.08784306       0.23860777       0.17882676       0.92976177       0.34852732      -0.28850598 
H      -0.08516576       0.93048690      -1.03577527      -0.18766023      -0.25288051      -0.00585888      -0.38324045       0.70268343       0.37775617 
H       0.13604133       1.35496045       0.77682670       0.18024326       0.27952217       0.01611190      -0.27454622      -0.85275262      -1.12418959 
5
Properties=species:S:1:pos:R:3:momenta:R:3:forces:R:3 energy=-1099.1689184323027 pbc="F F F"
C      -0.23501760       0.62906968      -0.00280418       0.12079308      -0.32411746       0.18507464       1.47991528      -3.00339466       0.57504184 
H       0.03615647      -0.10248646       0.79085028      -0.23829065       0.37948126       0.10417427      -0.64388633       0.55793357      -0.14319080 
H      -1.18654480       1.01550538       0.11047551       0.05405100      -0.01832937      -0.11273565      -1.75374499       1.05771121       0.57852625 
H      -0.24577005       0.00330375      -0.88322994      -0.00533261       0.03443550      -0.06192832       0.25276395       0.20090720      -0.58819434 
H       0.56362973       1.31394648       0.01531783       0.06877918      -0.07146992      -0.11458494       0.66495208       1.18684269      -0.42218295 
5
Properties=species:S:1:pos:R:3:momenta:R:3:forces:R:3 energy=-1099.2169270845222 pbc="F F F"
C      -0.21573786       0.62014608       0.00380421       0.18339262      -0.34550308      -0.42891720      -1.11732817      -0.13466121      -0.20093972 
H      -0.69052049       0.34908015       0.96445239      -0.41152592       0.15203638       0.20950283       0.57277950       0.10751241      -0.30903778 
H      -0.80092711       1.49964019      -0.37949296       0.27811229       0.10596376       0.07134886       1.26169533      -0.44655408       0.38651400 
H      -0.45788341      -0.18336677      -0.69561478      -0.05437042      -0.03671950       0.24131275       0.07607396      -0.08926010       0.06845555 
H       0.88707127       0.67124632       0.06532567       0.00439143       0.12422244      -0.09324724      -0.79322062       0.56296297       0.05500794 
5
Properties=species:S:1:pos:R:3:momenta:R:3:forces:R:3 energy=-1099.1665903818182 pbc="F F F"
C      -0.21689217       0.61421173       0.00360056      -0.30068562      -0.69803211      -0.07032581      -0.43325014      -0.79129237      -0.43477480 
H      -1.02844844       0.70439489       0.71303253       0.09468149       0.23269048      -0.08126464       0.43662088       0.60560271       0.93277451 
H      -0.19769250       1.49705852      -0.62211796       0.09804497       0.13294059      -0.21275686      -0.19325764       0.01105518      -0.31128999 
H      -0.62880098      -0.26831664      -0.52740097      -0.03138584       0.17302131       0.02418284       1.04263343       0.43157511      -0.34735257 
H       0.80643657       0.47417491       0.39358335       0.13934500       0.15937973       0.34016447      -0.85274653      -0.25694062       0.16064285 
5
Properties=species:S:1:pos:R:3:momenta:R:3:forces:R:3 energy=-1099.17876384448 pbc="F F F"
C      -0.21989803       0.61617931      -0.00151175       0.35489667      -0.38663775      -0.11710517      -2.09098792      -1.38096988       1.55616373 
H      -1.12377741       1.15830896       0.33736454      -0.08693872       0.32696821      -0.02595066       0.29666055      -0.34073061      -0.61463228 
H       0.09915296       0.91098364      -0.93653761      -0.06910949      -0.14808220       0.00037326       0.89796801       1.34268981      -1.80196306 
H      -0.46858139      -0.45518398      -0.17718151       0.03060800       0.07070474       0.17759419       0.12780495       0.62708869       0.77248040 
H       0.48051735       0.76975793       0.79436808      -0.22945647       0.13704700      -0.03491163       0.76855440      -0.24807800       0.08795121 
5
Properties=species:S:1:pos:R:3:momenta:R:3:forces:R:3 energy=-1099.2008334994935 pbc="F F F"
C      -0.23165344       0.60894702      -0.00441948      -0.30221253      -0.16865029      -0.15898251       2.38781817      -1.03413554       0.22994831 
H      -1.02870846       1.25171519      -0.10020443       0.16609123      -0.21140345      -0.05693408      -2.00503130       1.47701052       0.07066892 
H       0.26104510       0.60276941      -1.00531679      -0.06063782       0.30670745       0.13498075      -0.15563357      -0.48773255       0.98015824 
H      -0.55878474      -0.35979557       0.37616586      -0.05796594       0.00469744       0.10312829      -0.04771867      -0.07849380      -0.63194053 
H       0.45383326       0.97535522       0.78201641       0.25472506       0.06864886      -0.02219245      -0.17943463       0.12335137      -0.64883494 
5
Properties=species:S:1:pos:R:3:momenta:R:3:forces:R:3 energy=-1099.0496009729675 pbc="F F F"
C      -0.22300317       0.59073510       0.00037627       0.05939219       0.23047421       0.19183736      -1.97027397       3.66399616      -1.12722462 
H      -1.08547400       1.43169547      -0.06181655      -0.00328915       0.21449214      -0.08860460       1.99709717      -1.99874608       0.28914556 
H      -0.00640797       0.33724124      -1.03181554       0.03540086      -0.36856484       0.01023649      -0.10611308      -0.66141941       0.13063438 
H      -0.52389107      -0.14776709       0.67780582      -0.00752624      -0.08298353       0.10942103      -0.56529715      -1.47418792       0.44866403 
H       0.64008432       1.06588190       0.41134274      -0.08397765       0.00658202      -0.22289028       0.64458703       0.47035725       0.25878065 
5
Properties=species:S:1:pos:R:3:momenta:R:3:forces:R:3 energy=-1098.997305931003 pbc="F F F"
C      -0.23775851       0.60928172      -0.00330655      -0.30589829       0.51925670      -0.21889874       3.75321378      -3.10623908       1.99238370 
H      -0.78023839       1.35725354      -0.30105659       0.05895359      -0.11154796       0.11534294      -3.68383929       3.98498330      -1.99439199 
H      -0.41516266      -0.31854805      -0.50534354       0.04269307      -0.18392809       0.29569509      -0.32541765      -0.37234220      -0.36097198 
H      -0.38993106       0.49156704       1.06740814       0.13572168      -0.02454160      -0.07799774       0.23597040      -0.11839767       0.00753145 
H       0.78546330       0.93578345      -0.22160827       0.06852996      -0.19923905      -0.11414154       0.02007276      -0.38800436       0.35544882 
5
Properties=species:S:1:pos:R:3:momenta:R:3:forces:R:3 energy=-1099.1703301768875 pbc="F F F"
C      -0.22699405       0.60482404       0.00420509      -0.09532987       0.05856048      -0.46947671      -0.76884519       1.22838252      -1.67793259 
H      -0.85151177       1.10693553      -0.88004488      -0.21180164      -0.12104532      -0.06150664       1.37047166      -1.37450370       1.95740870 
H      -0.64004188      -0.36224022       0.30774758       0.04063488       0.10770646       0.21084246      -0.06882391       0.29404810      -0.21405139 
H      -0.25627548       1.30715194       0.84718975       0.19017404       0.06642688       0.11297767       0.05310519      -0.26993382      -0.19277606 
H       0.81969447       0.46732502      -0.32499899       0.07632259      -0.11164850       0.20716322      -0.58590776       0.12200690       0.12735135 
5
Properties=species:S:1:pos:R:3:momenta:R:3:forces:R:3 energy=-1099.2518389674792 pbc="F F F"
C      -0.22652827       0.60709865      -0.00825429       0.35541319       0.08872290      -0.44733694       0.02397618       0.52968190       1.37428696 
H      -1.08800292       0.86104407      -0.54943244      -0.55768028      -0.01549830      -0.07062710      -1.09687404       0.48957748      -0.92853049 
H      -0.54261426       0.00957526       0.82025945       0.05799953       0.01595968       0.25436859      -0.02274636      -0.80388966       0.35511061 
H       0.20693453       1.47918183       0.44385435       0.12198117      -0.01512441       0.28419729       0.20476495       0.63063792      -0.04167566 
H       0.48999789       0.14226763      -0.61632594       0.02228638      -0.07405988      -0.02060185       0.89087927      -0.84600763      -0.75919142 
5
Properties=species:S:1:pos:R:3:momenta:R:3:forces:R:3 energy=-1099.2534918118288 pbc="F F F"
C      -0.22492680       0.60906361      -0.01794595      -0.07247524       0.26614834      -0.57632528      -0.96904385      -0.13420988       2.30188869 
H      -1.27343780       0.74547873      -0.32356153       0.32209750      -0.01088031       0.35693871       0.59741338      -0.11858232      -0.36408957 
H      -0.25149651      -0.11181858       0.84361199       0.06603175      -0.05880925       0.12551419       0.15630642       0.30241204      -1.03130381 
H       0.10262857       1.53038597       0.46372775      -0.23405186      -0.16777795      -0.07583365       0.09230074       0.17834792      -0.33908204 
H       0.46953836       0.30460879      -0.76994006      -0.08160214      -0.02868083       0.16970602       0.12302331      -0.22796776      -0.56741328 
5
Properties=species:S:1:pos:R:3:momenta:R:3:forces:R:3 energy=-1099.1768940328925 pbc="F F F"
C      -0.21464392       0.61469104      -0.00981264       0.16935598       0.02833433       0.01684256      -2.57279468      -0.04966785      -0.19254937 
H      -1.27438228       0.44144472       0.39318794      -0.09797520      -0.00813510       0.22977079       1.36767875      -0.00885677      -0.80607551 
H       0.40896333       0.35299151       0.80297680       0.00830357       0.20548248      -0.05146052       0.96683689       0.05044509       0.81372766 
H      -0.20124594       1.70298429      -0.23743467      -0.05524181      -0.04260711      -0.15989658       0.49218463      -0.95303170      -0.18934489 
H      -0.00862983      -0.09582014      -0.84180589      -0.02444255      -0.18307459      -0.03525625      -0.25390560       0.96111123       0.37424211 
5
Properties=species:S:1:pos:R:3:momenta:R:3:forces:R:3 energy=-1099.1646675374705 pbc="F F F"
C      -0.23150516       0.60305315      -0.01361774       0.02677187       0.05807603       0.19191518       1.61649146       2.65524902       1.64142186 
H      -1.11026760       0.50900555       0.55019466      -0.06133804      -0.08779709       0.00257717      -1.61464632      -0.38015865       0.38357104 
H       0.47589700       1.04860944       0.78070952      -0.00553855       0.02292426      -0.02061511      -0.66923121      -0.60667893      -1.59307543 
H      -0.36861690       1.30363057      -0.83840293      -0.09560227       0.07367056      -0.18703899       0.08076825      -0.12893821       0.15037435 
H       0.12860575      -0.32097193      -0.33023662       0.13570699      -0.06687375       0.01316175       0.58661782      -1.53947323      -0.58229182 
5
Properties=species:S:1:pos:R:3:momenta:R:3:forces:R:3 energy=-1099.2134645719252 pbc="F F F"
C      -0.23554900       0.61430772      -0.00206947      -0.00349614       0.07957125      -0.32669509      -0.46655032      -2.16848405      -0.56879945 
H      -1.25866892       0.27100257       0.28954901       0.12905717      -0.03315108      -0.11580466       1.01858319       0.27591593      -0.25174394 
H       0.27984522       1.03813394       0.79524783       0.05261846      -0.05065740       0.22831088       0.52455672       0.97438252       1.76575607 
H      -0.27555972       1.33997985      -0.77997562      -0.07464737      -0.18521947       0.05916329      -0.14122857       0.36567705      -0.77441185 
H       0.42818674      -0.24294855      -0.28016214      -0.10353213       0.18945671       0.15502559      -0.93536101       0.55250856      -0.17080083 
5
Properties=species:S:1:pos:R:3:momenta:R:3:forces:R:3 energy=-1099.2422170759944 pbc="F F F"
C      -0.24145766       0.61084881      -0.00733460       0.20240453       0.47846884       0.04559768       1.27341777       1.45407607       1.20459207 
H      -1.20006075       0.14925749      -0.09795880      -0.07724200      -0.19013540      -0.02239845      -0.60391425      -0.03866020      -0.27216227 
H      -0.12845848       1.11169893       1.00199561      -0.22546072      -0.03257484      -0.03926145      -0.41361384      -0.35565032      -1.24342893 
H       0.04457862       1.31575663      -0.80796904       0.10034307       0.04057905       0.03111510      -0.67041434      -0.22941887       0.38520766 
H       0.52814960      -0.12932997      -0.00867107      -0.00004487      -0.29633765      -0.01505288       0.41452465      -0.83034668      -0.07420852 
5
Properties=species:S:1:pos:R:3:momenta:R:3:forces:R:3 energy=-1099.2840896033056 pbc="F F F"
C      -0.23284335       0.61710295      -0.00691005       0.22937587      -0.24170926      -0.25207880       1.66373584      -0.59104002       0.11747958 
H      -1.27074488       0.46256156      -0.07777006       0.12994788       0.29566097       0.06901070      -1.37330992       0.16592133      -0.34602436 
H       0.01393129       0.66504328       1.04290973       0.05966295      -0.35342097       0.20488124       0.11434160       0.05199519       0.37847760 
H       0.13438994       1.53279207      -0.47581827      -0.23152126       0.16850721      -0.13863292      -0.28597897      -0.28791417      -0.16144561 
H       0.26398742      -0.28753610      -0.40698352      -0.18746543       0.13096205       0.11681977      -0.11878855       0.66103768       0.01151279 
5
Properties=species:S:1:pos:R:3:momenta:R:3:forces:R:3 energy=-1099.10820028275 pbc="F F F"
C      -0.22669565       0.61486812      -0.00746283       0.41279390       0.44568659       0.03139657      -1.24215612      -2.57348456       0.07197741 
H      -1.30785188       0.34818841      -0.28630290      -0.05589164      -0.13484544      -0.04148701       1.88032881      -0.20420028       0.29748037 
H      -0.07843179       0.46757326       1.04663453      -0.37248118      -0.15001959      -0.18307921      -0.39359916       0.33932887       0.71054212 
H      -0.12988084       1.61116135      -0.26674521      -0.20539699      -0.17108076       0.07195091       0.66002897       2.03518591      -0.47778365 
H       0.58447418      -0.02743275      -0.40466181       0.22097592       0.01025921       0.12121874      -0.90460251       0.40317006      -0.60221624 
5
Properties=species:S:1:pos:R:3:momenta:R:3:forces:R:3 energy=-1099.2232779820702 pbc="F F F"
C      -0.21949764       0.60546763      -0.00417540      -0.37919387       0.37233611       0.32071975      -1.31678985       1.99524823       2.08778602 
H      -0.44731616       0.30802074      -0.97205092       0.30651939      -0.17723228      -0.07146721      -0.06486713      -0.50846639      -1.96147158 
H      -0.92304606       0.05903428       0.64968013      -0.07859085      -0.08725795      -0.21096312       0.50800312       0.31177555      -0.06592481 
H      -0.44347907       1.72313999       0.09546941       0.01670892       0.03120156       0.06037469       0.35650129      -1.59336062      -0.11598142 
H       0.79638186       0.42130852       0.27665412       0.13455641      -0.13904744      -0.09866410       0.51715257      -0.20519678       0.05559178 
5
Properties=species:S:1:pos:R:3:momenta:R:3:forces:R:3 energy=-1099.2000802861241 pbc="F F F"
C      -0.23549707       0.61806566       0.01344823       0.23059601      -0.01191641       0.11636713       1.21763844      -2.77370177      -0.95134912 
H      -0.04263624       0.31759758      -1.03048519      -0.05604265       0.02843452       0.06173253      -0.42973391       0.10101269       0.21431632 
H      -1.13200365       0.09595244       0.36289633      -0.07845052      -0.29383645       0.01680825       0.45213479       0.07307721       0.16220311 
H      -0.36988556       1.64029233       0.00839094       0.05647961       0.24705799      -0.17726436      -0.21903023       2.24875393       0.30510449 
H       0.71771007       0.30754712       0.49895314      -0.15258244       0.03026034      -0.01764355      -1.02100909       0.35085794       0.26972520 
5
Properties=species:S:1:pos:R:3:momenta:R:3:forces:R:3 energy=-1099.2701339498278 pbc="F F F"
C      -0.22598312       0.62083594       0.00907714      -0.18491906       0.36092726       0.01292452      -0.73027929      -1.60607072      -1.29797435 
H      -0.05461405       0.65701119      -1.07347249      -0.05320688       0.07022909      -0.09652482       0.07094263      -0.07951361       0.21310654 
H      -1.23810394       0.20696009       0.14361470      -0.00020038      -0.00691810      -0.02243934       0.19695296       0.69521043       0.12854785 
H      -0.06967553       1.59497200       0.38601061       0.28353640      -0.24467979       0.17957854      -0.04096779       0.85745614       0.76705711 
H       0.42221296      -0.13056359       0.43568694      -0.04521008      -0.17955845      -0.07353890       0.50335150       0.13291776       0.18926285 
5
Properties=species:S:1:pos:R:3:momenta:R:3:forces:R:3 energy=-1099.255990718307 pbc="F F F"
C      -0.23072976       0.61838778      -0.00525696      -0.16347766      -0.06820165      -0.31090164       0.37367680       0.01809619       1.35291278 
H      -0.34582432       1.19953283      -0.88530684      -0.12089857      -0.12281168       0.17354779      -0.23938401       0.95598910      -0.43296904 
H      -1.15866282       0.23301142       0.35946487       0.00713456       0.03395343       0.22183476      -0.75910596      -0.25132526      -0.10339986 
H       0.22623271       1.11838041       0.86173559       0.13838470      -0.15806536       0.05056974      -0.01490573       0.26437581      -0.67870744 
H       0.39463333      -0.19337346      -0.27325336       0.13885697       0.31512526      -0.13505065       0.63971889      -0.98713584      -0.13783643 
5
Properties=species:S:1:pos:R:3:momenta:R:3:forces:R:3 energy=-1099.2855202190954 pbc="F F F"
C      -0.23180092       0.61223908      -0.00800393      -0.09476787      -0.10151578       0.11900179       0.48374476       0.17977505       0.39238500 
H      -0.81926390       1.38055983      -0.55592290      -0.06142963       0.16618856       0.00286106       0.58910365      -0.76252685       0.07898250 
H      -0.86421700       0.19282830       0.77906061       0.18771282       0.01681781      -0.01972648       0.06858846       0.07267968      -0.09292535 
H       0.64763732       1.08599814       0.47889789       0.02448318      -0.17730789      -0.17603088      -0.64376647      -0.13896691      -0.30357215 
H       0.16498605      -0.22856923      -0.60666334      -0.05599850       0.09581730       0.07389451      -0.49767041       0.64903903      -0.07487000 
5
Properties=species:S:1:pos:R:3:momenta:R:3:forces:R:3 energy=-1099.1939805400361 pbc="F F F"
C      -0.22663113       0.61968055      -0.01156217      -0.18152242       0.12990737       0.14591084       0.00973862      -3.48171603       1.41388431 
H      -0.55933796       1.58742327      -0.04752812       0.12701912      -0.04263957      -0.03505980      -0.75107269       2.49086939      -0.27858906 
H      -0.72698684       0.12242647       0.88349949       0.10712083      -0.13813954      -0.02605480       0.40253929       0.52894878      -1.28244737 
H       0.83353347       0.57384910       0.23300531       0.16012322      -0.15281572       0.18371331       0.05563288       0.09274323      -0.42386388 
H      -0.47966778       0.05844811      -0.93120567      -0.21274075       0.20368746      -0.26850955       0.28316190       0.36915462       0.57101600 
5
Properties=species:S:1:pos:R:3:momenta:R:3:forces:R:3 energy=-1099.1848197136774 pbc="F F F"
C      -0.22141913       0.60947194      -0.00592899       0.35560276       0.38416018      -0.16696163      -0.80634085       2.33095632       0.55804455 
H      -0.38273148       1.70597772       0.10816990       0.08231327      -0.27772394       0.01185088       0.32062970      -0.82221772      -0.19354399 
H      -0.82106433       0.13436686       0.70195519      -0.22295178       0.03486357       0.18237100      -1.14556319      -0.78096483       1.33032288 
H       0.75835866       0.33427651       0.20101878      -0.18998069      -0.10181661      -0.11654137       1.92177340      -0.29018925       0.08103321 
H      -0.54912646       0.28916834      -0.94049591      -0.02498356      -0.03948320       0.08928111      -0.29049906      -0.43758452      -1.77585666 
5
Properties=species:S:1:pos:R:3:momenta:R:3:forces:R:3 energy=-1099.2601167938585 pbc="F F F"
C      -0.22136994       0.62005182      -0.00507261       0.53554171      -0.16417066       0.18497546       0.06159547      -1.37942436       1.04040686 
H      -0.51804567       1.65887468       0.09674644      -0.28363534       0.15780101       0.03000706       0.35024747       0.12770501      -0.08398256 
H      -0.67861032       0.05662504       0.86019992      -0.01862460       0.08397758      -0.25136529       0.64071592       0.62001947      -0.76639962 
H       0.89093031       0.43407819      -0.00654935      -0.00446544      -0.02357033      -0.05419068      -1.29342302       0.47864011      -0.05407728 
H      -0.68942399       0.18814514      -0.88995345      -0.22881633      -0.05403759       0.09057345       0.24086415       0.15305977      -0.13594740 
5
Properties=species:S:1:pos:R:3:momenta:R:3:forces:R:3 energy=-1099.2168783794066 pbc="F F F"
C      -0.21949839       0.62109306      -0.00706694      -0.23046610       0.19113301      -0.13595417      -1.19071284      -2.43539254       1.38490873 
H      -0.67012211       1.53503142       0.23381874       0.02087734       0.10025298       0.03239690      -0.42282909       1.43225856       0.56024478 
H      -0.37538788      -0.11630804       0.83454970       0.01728059      -0.24894055       0.15275793       0.17506346       0.97147953      -0.67917647 
H       0.81690304       0.70075671      -0.16402389       0.15657676      -0.12058539      -0.29337701       1.19427556       0.18251785      -0.56964976 
H      -0.78884356       0.20583582      -0.82013723       0.03573141       0.07813995       0.24417636       0.24420292      -0.15086340      -0.69632729 
5
Properties=species:S:1:pos:R:3:momenta:R:3:forces:R:3 energy=-1099.1783143011176 pbc="F F F"
C      -0.22599895       0.61065892      -0.00254418       0.39076033       0.15146042       0.06919487      -1.46263994       1.59780812      -1.20103640 
H      -0.32678136       1.70459064       0.30832712      -0.07545691      -0.10691235       0.05986304       0.08602122      -1.59841351      -0.40660207 
H      -0.07814116      -0.00168783       0.83220003       0.09970051       0.09997265      -0.05786182       0.18815224      -0.74787982       1.56786570 
H       0.66517855       0.49459391      -0.62378698      -0.33412891      -0.09988959       0.10462213      -0.43294521       0.06783613      -0.30333329 
H      -1.20024796       0.25214904      -0.48642456      -0.08087501      -0.04463113      -0.17581821       1.62141169       0.68064908       0.34310607 
5
Properties=species:S:1:pos:R:3:momenta:R:3:forces:R:3 energy=-1099.1719107433876 pbc="F F F"
C      -0.24203149       0.61026063       0.00060773      -0.00516867      -0.24355191       0.23839022       2.90676437       1.84080059       1.42661717 
H      -0.80642226       1.54045145       0.14276068      -0.23211748       0.09740685       0.09545777       0.21197071      -0.34768739      -0.26218078 
H       0.08004985       0.22754415       0.99379217      -0.13915099       0.03910691      -0.13522315      -0.46230033       0.08155362      -0.70796972 
H       0.70540805       0.77427882      -0.58120504       0.12585611       0.20689800      -0.38829727      -0.81790830       0.37379499       0.65616683 
H      -0.72798910      -0.08788276      -0.56258937       0.25058104      -0.09985985       0.18967244      -1.83852646      -1.94846180      -1.11263351 
5
Properties=species:S:1:pos:R:3:momenta:R:3:forces:R:3 energy=-1099.2387551852864 pbc="F F F"
C      -0.24026016       0.61371012       0.00194121       0.37699465       0.31719575      -0.52140387       1.87094480      -1.23927764       0.19421577 
H      -1.16808657       1.08150016       0.19205980      -0.17190435      -0.20808685      -0.00748584      -1.19184723       0.07040374      -0.06320370 
H       0.15393967       0.13614702       0.93028760      -0.04289240      -0.27092213       0.04539342      -0.24129759       0.64682568      -0.63657750 
H       0.44203309       1.36121909      -0.37604401      -0.09728112       0.12323948       0.50013988       0.35509275       0.35825831       0.30890834 
H      -0.19794616      -0.16557761      -0.76943423      -0.06491678       0.03857375      -0.01664359      -0.79289273       0.16378992       0.19665709 
5
Properties=species:S:1:pos:R:3:momenta:R:3:forces:R:3 energy=-1099.1398370985794 pbc="F F F"
C      -0.23120417       0.60328426       0.00199628       0.01029572       0.29292484      -0.12822311      -0.35527224       2.65620123      -1.15334491 
H      -1.26529683       0.31498985      -0.12299603       0.07934450      -0.27927044      -0.04208775      -0.25631668      -0.07690149       0.67991651 
H       0.34816754      -0.02400877       0.58305478       0.11423016      -0.13071045       0.00965478       0.95096885      -2.03302437       0.81671258 
H      -0.08984457       1.57651230       0.55831562      -0.11685044       0.06466370       0.19635961      -0.65930414      -0.69545300      -1.08454502 
H       0.12900561       0.67002644      -1.04216136      -0.08701994       0.05239234      -0.03570352       0.31992420       0.14917763       0.74126084 
5
Properties=species:S:1:pos:R:3:momenta:R:3:forces:R:3 energy=-1099.2128499078042 pbc="F F F"
C      -0.23429875       0.61054523      -0.00455050       0.15730047       0.04132182      -0.01953008       1.16061079      -1.85036224       0.74103853 
H      -0.94780656      -0.21215367       0.30046267       0.14023658       0.02005013       0.36602331       0.73088548       1.06700488      -0.66577550 
H       0.82909542       0.18023786      -0.01921670      -0.20695832      -0.08099128      -0.36531812      -1.60594803       0.66639433       0.00622304 
H      -0.27993668       1.40207817       0.71399521      -0.01973339       0.02943785       0.03212151       0.06231220       0.32304610       0.72862752 
H      -0.44244646       1.08083808      -0.94101890      -0.07084533      -0.00981853      -0.01329663      -0.34786044      -0.20608307      -0.81011360 
5
Properties=species:S:1:pos:R:3:momenta:R:3:forces:R:3 energy=-1099.220011181163 pbc="F F F"
C      -0.23223259       0.60339366      -0.00575936      -0.25090889       0.48901248       0.40584419      -0.18739229       1.63538163       0.01275496 
H      -0.70060887       0.10639323       0.79908047      -0.11375579      -0.03875737       0.03780139      -1.17657445      -0.81056036       0.44016885 
H       0.38078570      -0.05882404      -0.54293483       0.12003472      -0.21084944      -0.30764492       0.96163055      -0.81752306      -0.60588905 
H       0.33701816       1.35441763       0.51784164       0.29120842      -0.16270753      -0.12020410       0.67006132       0.34906058      -0.20350873 
H      -0.88290889       1.13422945      -0.70536065      -0.04657845      -0.07669815      -0.01579656      -0.26772513      -0.35635880       0.35647395 
5
Properties=species:S:1:pos:R:3:momenta:R:3:forces:R:3 energy=-1099.2630871598856 pbc="F F F"
C      -0.23169220       0.61362483      -0.00465891       0.33279762       0.25778357       0.08514748       0.70679889      -0.19513828       0.55414826 
H      -0.41711006       0.23092376       0.99891510      -0.07126632      -0.24685389      -0.34959371       0.07037471      -0.51100192      -0.19124625 
H      -0.46538634      -0.09023665      -0.78825888      -0.11301600       0.04455304       0.46186742      -0.57850806      -0.25442436       0.00470703 
H       0.85062764       0.76924624      -0.11001608      -0.12727421      -0.22145138      -0.24502442      -0.39833492       0.54793744       0.17727030 
H      -0.84028423       1.50437162      -0.04512611      -0.02124109       0.16596866       0.04760323       0.19966939       0.41262712      -0.54487934 
5
Properties=species:S:1:pos:R:3:momenta:R:3:forces:R:3 energy=-1099.2036521586422 pbc="F F F"
C      -0.22938887       0.62893293      -0.00305464       0.05088513       0.22641327       0.28440403      -0.61382492      -2.81127504       0.51373771 
H      -0.02844170       0.02338514       0.93314048       0.00153173      -0.31574366      -0.15882502      -0.02578089       1.09506512      -0.80268008 
H      -1.26444679       0.26759832      -0.29805126       0.04884506       0.06728915       0.08936698       1.21107419       1.00660755       0.08088367 
H       0.49930134       0.25860512      -0.73611639      -0.15154302      -0.01076846      -0.14344206      -0.29754485       0.22127871       0.02905672 
H      -0.10601159       1.68230997       0.13742522       0.05028111       0.03280970      -0.07150393      -0.27392354       0.48832367       0.17900198 
5
Properties=species:S:1:pos:R:3:momenta:R:3:forces:R:3 energy=-1099.2551307921133 pbc="F F F"
C      -0.22947260       0.62259861       0.00013757      -0.16274534       0.24652568       0.06579500       0.13971879      -1.34168489       0.04173380 
H       0.27378355      -0.17427581       0.52085715       0.20879814      -0.15140506      -0.05354315       0.14450250      -0.43566782       0.25128975 
H      -1.26305731       0.37332292      -0.06519565      -0.10804278       0.02564828      -0.18962212      -0.90466138       0.05006355       0.28361303 
H       0.12877977       0.60255951      -1.00024811      -0.03253998       0.00778499       0.21046135       0.57158412       0.49437956      -0.80241253 
H      -0.03810707       1.50576966       0.54294735       0.09452996      -0.12855388      -0.03309108       0.04885597       1.23290959       0.22577595 
5
Properties=species:S:1:pos:R:3:momenta:R:3:forces:R:3 energy=-1099.1898769730628 pbc="F F F"
C      -0.21954283       0.61463407      -0.00541661      -0.06862437      -0.16652628       0.37001513      -1.14872618       1.05404475       0.89003110 
H       0.24068696      -0.35284648      -0.00725421      -0.10548232       0.16537714      -0.21488973       0.25185641      -0.56008184       0.10926326 
H      -1.22755793       0.54234201       0.50014447       0.01980687      -0.07435727       0.15758005       1.10523194      -0.06451245      -0.46836639 
H      -0.43568080       0.88865808      -1.06353831      -0.03730238       0.21103663      -0.13194820       0.58991727       0.31744093       0.91259677 
H       0.40563085       1.32412562       0.63519066       0.19160220      -0.13553022      -0.18075724      -0.79827944      -0.74689139      -1.44352474 
5
Properties=species:S:1:pos:R:3:momenta:R:3:forces:R:3 energy=-1099.2407225473255 pbc="F F F"
C      -0.23125813       0.61696421       0.00278659      -0.36936062      -0.00975064       0.30751914       0.59425416      -1.15837110      -1.45933903 
H      -0.40886067      -0.21372935      -0.73604741      -0.10931853       0.03141193      -0.14959655      -0.01967851       1.25869762       0.32186882 
H      -0.75140470       0.31375177       0.87265702      -0.04573913      -0.21546881       0.12389256      -0.19072208      -0.13686039       1.20213432 
H      -0.56374003       1.59569733      -0.29221675       0.39653410       0.18158107       0.03254307      -0.41495246       0.15389410      -0.51539645 
H       0.84668010       0.67879426       0.12240308       0.12788418       0.01222646      -0.31435821       0.03109888      -0.11736023       0.45073234 
5
Properties=species:S:1:pos:R:3:momenta:R:3:forces:R:3 energy=-1099.2996754145377 pbc="F F F"
C      -0.23626251       0.61365092       0.00360672      -0.43155507      -0.18470827       0.21533720       1.35069421       0.36440977       0.11934909 
H      -0.74724628       0.73069431      -0.93063401       0.26828203       0.45158053      -0.06024718      -0.67264327       0.16905954      -0.29450652 
H      -0.88286532       0.45934883       0.85714241       0.24854394       0.05981286       0.04620231      -0.26688235       0.21269071      -0.02819254 
H       0.43087157       1.49828318       0.14187066       0.03681508      -0.23036323      -0.09521459      -0.59174501      -0.73948875       0.07492418 
H       0.38154528      -0.27433222      -0.11135557      -0.12208598      -0.09632189      -0.10607773       0.18057641      -0.00667127       0.12842580 
5
Properties=species:S:1:pos:R:3:momenta:R:3:forces:R:3 energy=-1099.2881343137108 pbc="F F F"
C      -0.23297389       0.60517938       0.00988557      -0.38072521       0.09411203      -0.15091229       0.17396130       1.22536850      -1.54407166 
H      -0.50202461       1.50600805      -0.60654634       0.01117596      -0.02043539       0.29636727       0.05639659      -0.69270596       0.88655044 
H      -0.69673377       0.61408369       0.97673044       0.00670586       0.26723100       0.01224625      -0.39737568      -0.04801696       0.27923414 
H       0.84154378       0.63762183       0.12054449       0.31386016      -0.36969061       0.00556489       0.29209329      -0.13054650       0.11900566 
H      -0.49966627      -0.24277541      -0.60852180       0.04898322       0.02878297      -0.16326611      -0.12507550      -0.35409907       0.25928143 
5
Properties=species:S:1:pos:R:3:momenta:R:3:forces:R:3 energy=-1099.1618126187961 pbc="F F F"
C      -0.22921799       0.60116521       0.00910616      -0.32558338      -0.30538280       0.13936728       0.25920655       1.67315394      -0.31420471 
H       0.56788080       1.32187818      -0.15792240       0.43974043       0.02718846       0.02638996       0.75369472      -0.54612384       0.34786677 
H      -0.90326724       1.16116401       0.63829050       0.02448243       0.03069422      -0.21501474      -0.68239086      -0.34584893       0.07888361 
H       0.01792259      -0.35268571       0.38330769      -0.27078206       0.05188704       0.11452416       0.75138339      -0.74434762       0.86951040 
H      -0.58417102       0.43241328      -0.97218178       0.13214259       0.19561308      -0.06526666      -1.08189379      -0.03683356      -0.98205607 
5
Properties=species:S:1:pos:R:3:momenta:R:3:forces:R:3 energy=-1099.191470601926 pbc="F F F"
C      -0.24552404       0.61413677       0.00265026      -0.12435106       0.05689727      -0.01087815       0.51887753      -0.21880425      -0.86161830 
H       0.44888840       0.28485687       0.73532465      -0.31852380      -0.04676841      -0.05047083       0.49365560      -0.04465200       1.15263624 
H      -0.23415164       1.69954752      -0.05036853       0.21397618      -0.07143094       0.00258837      -0.58797156       0.01203743       0.40373666 
H      -1.20519680       0.10771267       0.19483516       0.06039953       0.18912646      -0.11708924       0.37871750       0.57458296      -0.51207999 
H       0.28312270       0.31608774      -0.91137096       0.16849914      -0.12782439       0.17584986      -0.80327907      -0.32316413      -0.18267461 
5
Properties=species:S:1:pos:R:3:momenta:R:3:forces:R:3 energy=-1099.138840364503 pbc="F F F"
C      -0.24490200       0.60847101      -0.01040758       0.16853119      -0.00890926       0.13508070       0.79229232      -0.51939815       2.53262776 
H      -0.36780795       0.11503091       1.01300509       0.01933898      -0.00903058       0.01123034      -0.67803086       0.35164297      -1.70190040 
H       0.46574541       1.35964128       0.26119569       0.05960714      -0.22512717       0.17598035       0.40943223       0.97822387      -0.21608880 
H      -1.09117893       1.04299034      -0.48944682       0.02949709       0.17514226      -0.22063049      -0.80829396       0.08905090       0.08357408 
H       0.27849210      -0.04194634      -0.66074067      -0.27697441       0.06792474      -0.10166089       0.28460027      -0.89951959      -0.69821263 
5
Properties=species:S:1:pos:R:3:momenta:R:3:forces:R:3 energy=-1099.2037075223022 pbc="F F F"
C      -0.25112081       0.61584792      -0.00011651       0.06671923       0.19853199       0.45301080       3.08361710      -0.63910269      -0.31470347 
H      -0.83389277      -0.18279867       0.38054550      -0.26735995      -0.12533438      -0.31640718      -1.12888590      -0.37689991       0.11319519 
H       0.69319219       0.55563063       0.58835646       0.13492345      -0.09227156      -0.28517787      -0.59059236       0.33232078      -0.14655300 
H      -0.61498783       1.60824682       0.04713159       0.18151985       0.07790610       0.17542262      -0.80161080       0.71851570       0.22949040 
H       0.11504039       0.40673655      -1.01464520      -0.11580258      -0.05883215      -0.02684837      -0.56252804      -0.03483389       0.11857089 
5
Properties=species:S:1:pos:R:3:momenta:R:3:forces:R:3 energy=-1099.1987370587754 pbc="F F F"
C      -0.23642892       0.61104041       0.01496995      -0.09069803      -0.29570208       0.52405624       0.09487058      -0.38851129      -1.30004622 
H      -1.12009128       0.02229382       0.34883597       0.12349507       0.15899066      -0.12129827       1.05459111       0.40395499       0.19438218 
H       0.69187985       0.05301043      -0.13755790       0.05510226      -0.03175762      -0.22328723      -0.38311943      -0.63296597       0.44198564 
H       0.06859687       1.44896081       0.63033977       0.06400593      -0.02370223      -0.19615844      -0.62020114       0.20612524       0.16653296 
H      -0.45609725       0.92083503      -1.01999484      -0.15190523       0.19217126       0.01668770      -0.14614112       0.41139702       0.49714543 
5
Properties=species:S:1:pos:R:3:momenta:R:3:forces:R:3 energy=-1099.295092885428 pbc="F F F"
C      -0.22797018       0.60855808       0.00832899       0.23396345      -0.62709579      -0.20492220       0.12391413       0.77884454       0.21899542 
H      -1.01041803       0.39094072       0.73738111      -0.14786445       0.09693102       0.15482331       0.28897249       0.00988947      -0.02459441 
H       0.30924161      -0.26609353      -0.28784541      -0.16236261       0.01027990       0.28074429       0.47381746      -0.68833106       0.26786965 
H       0.46305123       1.39915683       0.35091130      -0.05225564       0.15049132      -0.25956141      -0.36698787      -0.53701078       0.03957858 
H      -0.67837826       0.95067471      -0.89969256       0.12851926       0.36939354       0.02891601      -0.51971621       0.43660782      -0.50184925 
5
Properties=species:S:1:pos:R:3:momenta:R:3:forces:R:3 energy=-1099.3030443602395 pbc="F F F"
C      -0.22810624       0.61482203      -0.00176454       0.01518951      -0.51179253      -0.12614863      -0.62865032      -1.36909985       0.94431231 
H      -0.65332778       0.69966222       1.01654487       0.12700032       0.37120824      -0.05601650       0.36698178      -0.03086276      -0.54034480 
H       0.01065217      -0.44329155      -0.20816654      -0.12743790       0.09047477      -0.15806144      -0.32396770       0.46197350       0.06650352 
H       0.67310103       1.15548153      -0.08624827       0.13611782       0.01295263       0.14217375       1.00330744       0.80927198       0.04005756 
H      -0.94530761       0.98818736      -0.70110441      -0.15086974       0.03715689       0.19805282      -0.41767121       0.12871713      -0.51052858 
5
Properties=species:S:1:pos:R:3:momenta:R:3:forces:R:3 energy=-1099.2568838002412 pbc="F F F"
C      -0.22239716       0.60839760      -0.00391649      -0.16466383      -0.29988187      -0.13534697      -0.20057100       0.00173435       1.35445852 
H       0.14285098       1.11259447       0.91853772       0.31969374       0.16344992      -0.15009162      -0.10467748      -0.86933407      -0.44441984 
H      -0.58095490      -0.41614278       0.13605451      -0.11241691      -0.15630651       0.21249741       0.43303043       0.14723698       0.41006234 
H       0.55318441       0.61794245      -0.74007252      -0.28303935       0.07423849       0.11075619       0.24927426       0.18059294      -0.58531212 
H      -1.09799024       1.16219681      -0.26785209       0.24042634       0.21849996      -0.03781500      -0.37705621       0.53976980      -0.73478890 
5
Properties=species:S:1:pos:R:3:momenta:R:3:forces:R:3 energy=-1099.24902989863 pbc="F F F"
C      -0.23350159       0.59854112      -0.00274818      -0.33144185       0.13457869       0.13919652      -0.47497456       1.01524768      -0.33462707 
H       0.77929638       0.91783565       0.11877470       0.22890600      -0.09787318      -0.24305391       0.85344191       0.18188916      -0.23341715 
H      -0.50185273       0.22909292       0.98185087       0.11235418       0.13698189       0.11119985      -0.44165688      -0.59161355      -0.28116160 
H      -0.30985637      -0.07512142      -0.87235434      -0.10535415      -0.20136457       0.03824244      -0.14190520       0.04661733       0.80694246 
H      -0.81818024       1.52223036      -0.19552479       0.09553581       0.02767716      -0.04558490       0.20509473      -0.65214062       0.04226336 
5
Properties=species:S:1:pos:R:3:momenta:R:3:forces:R:3 energy=-1099.2950526384545 pbc="F F F"
C      -0.24111361       0.61057281       0.00438248      -0.19985145       0.09175796       0.14054539       1.39325953      -0.29853151      -0.43472713 
H       0.76226836       0.30663937      -0.31546665      -0.16183463       0.02404139       0.07226540      -0.14949267      -0.19418946       0.09886010 
H      -0.20529952       0.71263970       1.07245400      -0.01384640      -0.14350569       0.03445119      -0.31171111      -0.00427385       0.46358769 
H      -0.94023939      -0.12987219      -0.34300908       0.15931553       0.04055307       0.03667387      -0.39472270      -0.10183244       0.05009820 
H      -0.37662003       1.56126491      -0.46619848       0.21621695      -0.01284673      -0.28393584      -0.53733305       0.59882726      -0.17781885 
5
Properties=species:S:1:pos:R:3:momenta:R:3:forces:R:3 energy=-1099.2400318708642 pbc="F F F"
C      -0.24648758       0.61148290       0.00740683      -0.16269758       0.45925554      -0.11781016       2.08444278      -0.54642956      -0.89449483 
H       0.78492559       0.21741539      -0.23039886       0.24236863      -0.21409094       0.22835652      -1.10268545       0.02775496       0.16513660 
H      -0.43122436       0.34832918       1.04213822       0.08460049      -0.24594987      -0.19774601      -0.44665799       0.17197912      -0.03165293 
H      -0.94186898       0.20523346      -0.72894914       0.00589445      -0.03662921      -0.04352436      -0.06517212      -0.04396689       0.41945006 
H      -0.10768831       1.66884951      -0.17104754      -0.17016600       0.03741447       0.13072401      -0.46992722       0.39066237       0.34156110 
5
Properties=species:S:1:pos:R:3:momenta:R:3:forces:R:3 energy=-1099.2548797259608 pbc="F F F"
C      -0.23844504       0.61680303       0.00441380       0.39063236       0.36138097      -0.35860681       0.90144351      -0.89357830      -1.55037426 
H       0.82062270       0.32280738       0.03251863      -0.30941513      -0.36999537       0.17734022      -0.11990638       0.43461022      -0.20965874 
H      -0.61248840       0.24704275       0.93357106      -0.00721509       0.05624821      -0.06528007      -0.87271423      -0.13914311       0.38742976 
H      -0.65919630       0.12059151      -0.91310234       0.03702218      -0.33614263       0.13673229       0.07953653       0.37757571       1.19695877 
H      -0.34062643       1.68599287      -0.10558070      -0.11102432       0.28850882       0.10981437       0.01164057       0.22053548       0.17564447 
5
Properties=species:S:1:pos:R:3:momenta:R:3:forces:R:3 energy=-1099.170618199531 pbc="F F F"
C      -0.24081902       0.62698863      -0.00871700       0.06388837       0.30684990      -1.11198581       1.82739484      -1.82909044       0.93256072 
H       0.85107224       0.36607435       0.22858511       0.14980496      -0.00526748       0.25558976      -1.33471728       0.99170005      -0.25284886 
H      -0.75855953       0.67773317       0.95791060       0.11520619      -0.06698968       0.21434549       0.04532166       0.23834336      -0.37856887 
H      -0.52899073      -0.32971275      -0.48879855      -0.15315401      -0.20319130       0.47227735      -0.45672797       0.96311921      -0.23779886 
H      -0.32692275       1.54097145      -0.59382822      -0.17574551      -0.03140143       0.16977322      -0.08127124      -0.36407218      -0.06334413 
5
Properties=species:S:1:pos:R:3:momenta:R:3:forces:R:3 energy=-1099.2040651099014 pbc="F F F"
C      -0.23592519       0.61954408      -0.01338448       0.52256566      -0.42798890      -0.63029647       1.56485679      -1.58342803      -0.03989276 
H       0.84024502       0.44512690       0.22704371      -0.18820978       0.27863835       0.33593357      -0.62355221       0.12633101      -0.72988718 
H      -0.52334780       1.30661170       0.72052416       0.37920191      -0.05802122       0.13047390      -0.80508326       1.57694810       0.63906478 
H      -0.72936505      -0.30742868       0.27175373      -0.42807500       0.24707337       0.30967188      -0.18802091      -0.12783911      -0.44737277 
H      -0.40924629       0.89946312      -1.05983652      -0.28548278      -0.03970161      -0.14578287       0.05179959       0.00798803       0.57808793 
5
Properties=species:S:1:pos:R:3:momenta:R:3:forces:R:3 energy=-1099.0948273535935 pbc="F F F"
C      -0.24009462       0.61272751      -0.02438334       0.20098553      -0.77459742      -0.09327079       0.96478732      -0.85814438       1.88799606 
H       0.57305249       0.01713354       0.41816834      -0.22189634       0.32553102       0.20652141      -0.26276707      -0.66170769      -0.78076044 
H       0.17653954       1.55656397       0.23293406       0.06227556      -0.22183478      -0.13645499      -0.10891427       1.44986091      -0.79577982 
H      -1.03857137       0.47190579       0.68823216       0.08807306       0.41910001      -0.02053629      -0.69975743      -0.14105294      -0.24935157 
H      -0.48305313       0.37939378      -1.04879066      -0.12943780       0.25180118       0.04374066       0.10665145       0.21104411      -0.06210423 
5
Properties=species:S:1:pos:R:3:momenta:R:3:forces:R:3 energy=-1099.125999740997 pbc="F F F"
C      -0.24312599       0.60438054      -0.01118916       0.08571588      -0.47759328       0.23730552       1.84838385       0.68387010       0.12969782 
H       0.38958465       0.07648711       0.70749771      -0.08643505       0.10569087       0.12757997      -0.42363603      -1.07944908      -0.39120253 
H       0.55771263       1.12696500      -0.60622365      -0.05146798       0.03140708      -0.29477294      -1.31154152      -0.13031294       0.25894550 
H      -0.74231830       1.27136584       0.67246587       0.17959862       0.37076829      -0.09985943      -0.50341408       0.70660235      -0.36168021 
H      -0.94089063       0.04963898      -0.64041353      -0.12741147      -0.03027296       0.02974688       0.39020777      -0.18071044       0.36423943 
5
Properties=species:S:1:pos:R:3:momenta:R:3:forces:R:3 energy=-1099.2444632228737 pbc="F F F"
C      -0.23369023       0.60783999       0.00041181       0.04484307      -0.16786803       0.31631339       0.91864513       0.09416094      -0.50110109 
H       0.51052772       0.06912605       0.53412170       0.06924776      -0.30296822      -0.04380317       0.55574022      -0.88438497       0.25594283 
H       0.04128264       0.71102116      -1.02926761      -0.13416341       0.24279695      -0.03500772       0.30983285       0.01521353      -0.57245763 
H      -0.22882976       1.55844102       0.44696887      -0.13466266       0.04171976      -0.29410055      -0.42344692       1.42284165       0.49201434 
H      -1.17132574       0.14464703       0.04327009       0.15473523       0.18631954       0.05659805      -1.36077127      -0.64783115       0.32560156 
5
Properties=species:S:1:pos:R:3:momenta:R:3:forces:R:3 energy=-1099.2827120794334 pbc="F F F"
C      -0.22876497       0.60081424      -0.00344655       0.18097887      -0.32976387      -0.03000258      -0.41642112       1.90139197       1.26560441 
H       0.38516841      -0.23584498       0.25125210      -0.14572542      -0.03580935      -0.20054552       0.25840628      -0.58389820       0.07660639 
H      -0.22422380       0.79964733      -1.05504968      -0.08031316       0.10063051      -0.06316665      -0.03535184      -0.14110585      -0.66460808 
H       0.20288140       1.52659270       0.48885291      -0.01666417      -0.03465553       0.01909277      -0.52187225      -1.12776198      -0.43899403 
H      -1.27085895       0.47655667       0.35601266       0.06172388       0.29959823       0.27462198       0.71523892      -0.04862595      -0.23860869 
5
Properties=species:S:1:pos:R:3:momenta:R:3:forces:R:3 energy=-1099.234834732138 pbc="F F F"
C      -0.23258637       0.60676801       0.01325002      -0.05845111      -0.57270567      -0.22089101       0.32623072      -0.41338396      -2.87065555 
H       0.11512522      -0.39198897      -0.30215184      -0.09437828       0.03011712       0.05691553      -0.33691613       0.28957040       0.64772065 
H      -0.66390139       1.04984579      -0.91159239      -0.14517135       0.25039638       0.22068533       0.03336594      -0.16541723       0.72988554 
H       0.60716379       1.19674447       0.25648092       0.23364879       0.10600982      -0.06154679       1.08586355       0.64193557       0.38231867 
H      -0.91988604       0.64140723       0.79938043       0.06435195       0.18618234       0.00483693      -1.10854408      -0.35270479       1.11073069 
5
Properties=species:S:1:pos:R:3:momenta:R:3:forces:R:3 energy=-1099.156508476655 pbc="F F F"
C      -0.23124133       0.59420014       0.01417891      -0.01358032       0.21490229      -0.28329578       0.07123682       1.44001687      -1.65097313 
H      -0.07418999      -0.36090054      -0.51963775       0.05200871      -0.25013857       0.03194403      -0.63390592       0.39526570       0.55104451 
H      -0.80497659       1.33183998      -0.60971909       0.07060127       0.09846790       0.01786955       0.07478789      -1.10745328       0.22194134 
H       0.74657470       1.09530364      -0.01547787      -0.35000521       0.00036231       0.23278259      -0.08100924      -0.30819243       0.89375484 
H      -0.74493360       0.57952014       0.97588340       0.24097554      -0.06359393       0.00069961       0.56889045      -0.41963685      -0.01576755 
5
Properties=species:S:1:pos:R:3:momenta:R:3:forces:R:3 energy=-1099.0974993231807 pbc="F F F"
C      -0.23288246       0.59244274       0.00172063      -0.08898896      -0.51873755      -0.22324992       0.38306099       3.04516654       1.72591552 
H       0.21513675      -0.31778281      -0.24249654      -0.01087658       0.26206226       0.32823075       0.75063437      -1.35224528      -0.40878875 
H      -0.75426981       1.02843109      -0.81501580      -0.11014992      -0.01857098      -0.07318017      -1.24221618      -0.33792306      -0.75411382 
H       0.52926056       1.43824684       0.09669853       0.17367121       0.09417289      -0.05087003      -0.48956590      -1.51561859       0.57335240 
H      -0.84809780       0.51780875       0.94031129       0.03634425       0.18107337       0.01906937       0.59808672       0.16062039      -1.13636535 
5
Properties=species:S:1:pos:R:3:momenta:R:3:forces:R:3 energy=-1099.2273439882968 pbc="F F F"
C      -0.22905700       0.60007893      -0.00629446       0.04599665      -0.11899812      -0.35661907       0.15525727       0.12743223       1.04644596 
H       0.31354913      -0.31695272       0.35427467       0.17618262       0.10917346       0.00471372      -1.10570408       0.68190095      -0.59177024 
H      -0.73443678       0.55512789      -0.96662582       0.01837309      -0.10845318       0.06926147       0.44171820      -0.47745942      -0.19395921 
H       0.52431491       1.38072479      -0.00333484       0.09277011       0.10020363       0.22378950       0.08633199       0.22380222      -0.33172138 
H      -1.00698043       0.95681357       0.69068869      -0.33332247       0.01807422       0.05885437       0.42239662      -0.55567599       0.07100486 
5
Properties=species:S:1:pos:R:3:momenta:R:3:forces:R:3 energy=-1099.0986686794058 pbc="F F F"
C      -0.23322534       0.59469658       0.00362445      -0.12457883       0.31714466       0.05987624       1.34540100       1.09851764      -2.07212136 
H       0.47476435       0.28479435       0.69987455       0.07392895      -0.14575453       0.09979039       1.09054465      -1.46378849       1.00913330 
H      -0.10475074       0.24655530      -1.02248758       0.19978420      -0.16504225      -0.02655131       0.22260456      -0.39118455       0.36438336 
H      -0.02255801       1.63439936      -0.02501333      -0.20202791       0.15996484      -0.15894596      -0.15552078       1.30952652      -0.25666657 
H      -1.20134019       0.47409884       0.30443862       0.05289359      -0.16631272       0.02583063      -2.50302943      -0.55307112       0.95527127 
5
Properties=species:S:1:pos:R:3:momenta:R:3:forces:R:3 energy=-1099.244913256096 pbc="F F F"
C      -0.23111660       0.60229463       0.00441623      -0.22753450       0.53122107       0.12312213       0.40011878       0.00276833      -0.20497291 
H       0.53153478       0.66329056       0.78371790      -0.15506290      -0.13865714      -0.06488780      -0.47536671       0.03896187       0.22510257 
H       0.30678164       0.22378270      -0.87170538      -0.02925075      -0.07912367       0.11167929      -0.61865986      -0.44549043       0.10948762 
H      -0.57017742       1.57976294      -0.26956463      -0.01900703      -0.29070319      -0.11951538       0.04956773       0.86392283       0.00401763 
H      -1.14715068       0.08247578       0.30492976       0.43085519      -0.02273707      -0.05039824       0.64434006      -0.46016261      -0.13363490 
5
Properties=species:S:1:pos:R:3:momenta:R:3:forces:R:3 energy=-1099.263829467666 pbc="F F F"
C      -0.23344207       0.61699331       0.00073671      -0.04103294       0.32608949      -0.27477373      -0.39703771      -0.59009904      -0.04232185 
H       0.41374065       1.12586222       0.72037710       0.08431470       0.07289447      -0.00850134      -0.19349402       0.10674406      -0.20028891 
H       0.40430321       0.10238104      -0.72740159      -0.04016784      -0.19435554       0.04957247      -0.07874123       0.18145093       0.10759276 
H      -0.88436053       1.34021446      -0.56043305      -0.12356983       0.00771953      -0.03793031       0.45710887      -0.82746744       0.85108753 
H      -0.78498551      -0.19429049       0.55867913       0.12045592      -0.21234794       0.27163291       0.21216409       1.12937149      -0.71606953 
5
Properties=species:S:1:pos:R:3:momenta:R:3:forces:R:3 energy=-1099.1834993831044 pbc="F F F"
C      -0.23215364       0.61906137       0.00667300       0.21243383      -0.09562778       0.01050125       0.28151476       0.35222711      -1.97231400 
H       0.03628821       1.66281072       0.03445469      -0.33942464      -0.16928299      -0.12127838       0.20886372       0.16247597       0.36649268 
H       0.37178767       0.10841045      -0.73654441      -0.01552219       0.19248834       0.08175984      -0.16828850       0.24891097      -0.66806642 
H      -1.27180982       0.52271977      -0.21317520      -0.07222593      -0.15500364       0.11649239      -0.67634353      -0.11867668      -0.28143520 
H      -0.00292073       0.05558393       0.83575159       0.21473893       0.22742606      -0.08747510       0.35425354      -0.64493737       2.55532293 
5
Properties=species:S:1:pos:R:3:momenta:R:3:forces:R:3 energy=-1099.1690563057016 pbc="F F F"
C      -0.23106278       0.62517975      -0.00324862       0.10229838      -0.07877953       0.11188043       0.06573732      -0.14151023       1.13432232 
H      -1.00163039       1.44834849       0.15262588      -0.02581131      -0.00399035      -0.08335590       1.29042353      -1.06824520      -0.57550315 
H       0.34963884       0.60443102      -0.92413540      -0.06883476      -0.03783344      -0.05957608      -0.06902175       0.94697254      -0.04732224 
H      -0.71205594      -0.34778899      -0.05596298       0.09413210      -0.08217631      -0.05994690      -0.49530947      -0.02249308       0.37414804 
H       0.48439446       0.57162973       0.86618196      -0.10178441       0.20277963       0.09099845      -0.79182963       0.28527596      -0.88564496 
5
Properties=species:S:1:pos:R:3:momenta:R:3:forces:R:3 energy=-1099.2894108040741 pbc="F F F"
C      -0.23838466       0.61670200      -0.00366212       0.22360491      -0.49118181       0.15187626       1.69484685      -0.62688345       0.48242149 
H      -1.06805815       1.14115888      -0.39650909      -0.25636656       0.15550321      -0.13215898      -0.92658225       0.43222072      -0.18341295 
H       0.49909637       0.44582196      -0.79211374      -0.07451225       0.04870829       0.05744723      -0.08854370       0.15883998       0.06546623 
H      -0.47245785      -0.35088495       0.41249832       0.04733267       0.13771431       0.03316475      -0.55812532      -0.31795618      -0.10896538 
H       0.24901182       1.14154253       0.81976113       0.05994123       0.14925600      -0.11032927      -0.12159558       0.35377893      -0.25550939 
5
Properties=species:S:1:pos:R:3:momenta:R:3:forces:R:3 energy=-1099.2257816226493 pbc="F F F"
C      -0.23768366       0.60527114      -0.01065159      -0.46763900      -0.23170316      -0.02441141       0.43466392       0.54187348       0.53112510 
H      -1.33934597       0.69779560      -0.17736150       0.32042979       0.18299891       0.12199111       1.18098187      -0.06904343      -0.29042321 
H       0.44862831       1.05230480      -0.76079027      -0.00809263       0.27613209       0.04896784      -0.99818157      -0.47342927      -0.10989977 
H       0.06914671      -0.43185275       0.18469108       0.33198313      -0.19254601      -0.05235814      -0.28748385       0.31267058      -0.18610240 
H       0.02081025       1.19559721       0.88038162      -0.17668129      -0.03488183      -0.09418939      -0.32998038      -0.31207136       0.05530028 
5
Properties=species:S:1:pos:R:3:momenta:R:3:forces:R:3 energy=-1099.142764526645 pbc="F F F"
C      -0.22745697       0.60160389      -0.01984369       0.44157322      -0.60032107      -0.67905354      -1.36370858       1.83432554       3.31507869 
H      -1.27363235       0.91368962      -0.04696093      -0.17008302       0.29734263      -0.09706586       0.04911018      -0.44984674      -0.70490176 
H       0.36030941       1.46103877      -0.19689934      -0.18629386       0.06637611       0.27313662       0.75924649       0.90517152      -0.49146113 
H       0.07741226      -0.19875978      -0.57181294      -0.20929950       0.35601051       0.12981775       0.36697606      -2.11849548      -1.74726054 
H      -0.08670801       0.38157395       1.05212422       0.12410316      -0.11940818       0.37316502       0.18837585      -0.17115484      -0.37145526 
5
Properties=species:S:1:pos:R:3:momenta:R:3:forces:R:3 energy=-1099.1201182197758 pbc="F F F"
C      -0.23044441       0.61016781      -0.01123424       0.00789749       0.13657022       0.48431254       1.41848541      -1.14760701       0.38644038 
H      -1.11503124       1.09583999      -0.33671646      -0.03411777      -0.12032837      -0.10155267      -1.18526213      -0.29620065      -0.53644632 
H       0.40080460       1.47149488       0.22683793      -0.01432835      -0.18282291      -0.09344607       0.71773787      -0.52577042      -0.46520203 
H       0.18562018      -0.20670697      -0.69830375       0.11731546       0.02273819       0.06748480      -0.47716271       1.83520123       0.60784752 
H      -0.35841482       0.09486973       0.94204589      -0.07676684       0.14384287      -0.35679859      -0.47379844       0.13437685       0.00736044 
5
Properties=species:S:1:pos:R:3:momenta:R:3:forces:R:3 energy=-1098.9525834974638 pbc="F F F"
C      -0.21978091       0.60596789      -0.00214971      -0.62715678       0.23462141       0.00562684      -2.71096753       2.25165250      -0.06121700 
H      -0.86826176       0.42815695      -0.86913180       0.21514774      -0.36025113       0.03722208       1.11523380       0.22470134      -0.52628008 
H       0.60800593       1.28651618      -0.04595678       0.28191181      -0.00043311      -0.08829851      -0.06147912       0.94049161      -0.91060926 
H       0.26233201      -0.25378470       0.27593253       0.12274991      -0.13987463       0.20056443       0.32824723      -2.57589269       1.26629895 
H      -1.01616027       1.04465407       0.66477130       0.00734731       0.26593746      -0.15511485       1.32896561      -0.84095276       0.23180739 
5
Properties=species:S:1:pos:R:3:momenta:R:3:forces:R:3 energy=-1099.2501065437034 pbc="F F F"
C      -0.23640199       0.61714756      -0.00570173       0.13929921      -0.23839523       0.06779483       0.05027039      -0.33823555       1.03351098 
H      -0.60663565      -0.36376526      -0.31254758       0.23192057      -0.14225793       0.12994003      -0.72499634       0.45549237      -0.11311553 
H       0.78010593       0.58029671      -0.34883826      -0.21214986      -0.32028406       0.05651863       0.65454749       0.49356657      -0.05599301 
H      -0.23981737       0.64351622       1.10408612      -0.33067538       0.44645139      -0.25732671       0.06078550       0.01115716      -0.68319648 
H      -0.74968558       1.51228154      -0.37476030       0.17160546       0.25448582       0.00307321      -0.04060704      -0.62198055      -0.18120596 
5
Properties=species:S:1:pos:R:3:momenta:R:3:forces:R:3 energy=-1099.145047954484 pbc="F F F"
C      -0.23651187       0.59883156       0.00803200       0.23272924      -0.31300711      -0.18725112       1.90291297       1.95430413       0.41798833 
H      -0.79067789      -0.30039533       0.05069249      -0.18321908       0.05199856       0.03002379      -0.81162457      -0.66395356       0.05064440 
H       0.84536380       0.38189785       0.28655040       0.09170636       0.21354404       0.19524577      -1.50520234       0.47891820       0.03333753 
H      -0.67880045       1.47849766       0.54465926      -0.13209095       0.19388617       0.05774370       0.44887512      -1.29310297       0.33484359 
H      -0.19060882       1.03057651      -0.97760885      -0.00912556      -0.14642167      -0.09576213      -0.03496118      -0.47616579      -0.83681384 
5
Properties=species:S:1:pos:R:3:momenta:R:3:forces:R:3 energy=-1099.125402455618 pbc="F F F"
C      -0.23426083       0.61586438       0.01130671       0.68670625      -0.47871378      -0.28672495       1.60809038      -2.23788298       0.41928645 
H      -0.91293201      -0.13619361       0.38358989      -0.07518102       0.26020638       0.04853786       0.12252890      -0.07844997       0.71267624 
H       0.34309660       1.18620001       0.69732592      -0.30163814       0.35525455       0.03604077      -0.04403888       0.32681202       1.06136404 
H      -0.77044831       1.21212890      -0.59938973      -0.19769422      -0.00992273      -0.06561625      -1.80733952       2.32777566      -1.98705758 
H       0.49873769       0.12548389      -0.61625314      -0.11219287      -0.12682441       0.26776257       0.12075912      -0.33825474      -0.20626916 
5
Properties=species:S:1:pos:R:3:momenta:R:3:forces:R:3 energy=-1099.1287643074477 pbc="F F F"
C      -0.22638845       0.60943899       0.00033689       0.14096995      -0.09616018      -0.32815401      -0.30919580       0.66839379      -1.04265907 
H      -0.90011829       0.11757327       0.71659838       0.01919452       0.19196424       0.08136006      -0.05219140      -0.22722158      -0.74969676 
H      -0.20047763       1.67169723       0.38703034      -0.32243858      -0.10060743      -0.19073182       0.57428335      -1.13929679      -0.72450086 
H      -0.57557087       0.60800676      -1.11107720       0.13869399       0.00080382       0.33995130       0.19708188      -0.04485812       2.24574862 
H       0.74081604       0.06690479       0.00343426       0.02358012       0.00399954       0.09757447      -0.40997803       0.74298270       0.27110807 
5
Properties=species:S:1:pos:R:3:momenta:R:3:forces:R:3 energy=-1099.2119873582967 pbc="F F F"
C      -0.22475416       0.60231689      -0.00074536      -0.00887361      -0.45207618       0.76024578      -1.66511849       0.44195871      -0.02512857 
H      -0.86857014       0.23647742       0.82808818      -0.12422877      -0.01797253      -0.04775068       0.17960612      -0.30480868      -1.04203375 
H      -0.39167263       1.67181136       0.00381658       0.21585688       0.22601131      -0.18082342       0.49770592       0.39848202       0.12958446 
H      -0.46546896       0.30847496      -1.03324937      -0.23596198      -0.05043637      -0.51973270      -0.30613356      -0.49395652       0.68146485 
H       0.77088731       0.33228296       0.21022604       0.15320748       0.29447376      -0.01193898       1.29394001      -0.04167553       0.25611302 
5
Properties=species:S:1:pos:R:3:momenta:R:3:forces:R:3 energy=-1099.193068771118 pbc="F F F"
C      -0.23097568       0.60045186       0.00216043       0.56316290      -0.00721467      -0.00355015       1.34359108       0.23858471       0.55986949 
H      -0.93310793       0.00871842       0.54096295      -0.21274473      -0.16555981      -0.12147806      -0.17294500      -0.43568760       0.76316661 
H      -0.48062328       1.61765912       0.05496584       0.00286486      -0.21061440      -0.03546254      -0.95077460       1.48694608       0.01743788 
H      -0.26855361       0.31167620      -1.01016930       0.09708012       0.18092966       0.33520987       0.25146014      -0.41516261      -1.25616895 
H       0.80159400       0.63321604       0.38849756      -0.45036315       0.20245923      -0.17471912      -0.47133162      -0.87468058      -0.08430503 
5
Properties=species:S:1:pos:R:3:momenta:R:3:forces:R:3 energy=-1099.0948624747582 pbc="F F F"
C      -0.23542981       0.59680820       0.00575813      -0.40463924      -0.34134564      -0.15155973       2.02638667       1.84343543      -0.53896130 
H      -1.12365146       0.02703890      -0.23416665       0.15874528       0.33736718      -0.10672339      -0.09490502      -0.15921944       0.40214866 
H      -0.47784883       1.64306633       0.37214340       0.03210862       0.00578626      -0.07303613      -0.09603836      -1.34472125      -0.35681183 
H       0.31395800       0.79545232      -1.00701010       0.12795511       0.23129572       0.11841467      -0.69360237      -0.65526119       1.98585820 
H       0.45992542       0.14912894       0.80042132       0.08583024      -0.23310352       0.21290458      -1.14184092       0.31576646      -1.49223372 
5
Properties=species:S:1:pos:R:3:momenta:R:3:forces:R:3 energy=-1099.1249366829495 pbc="F F F"
C      -0.23054007       0.60521696       0.00041713      -0.06470449      -0.43325780       0.13841047      -2.04931352       2.36024139      -0.99982052 
H      -1.11859610       0.76722133      -0.66774113      -0.06378247       0.14402983      -0.07368503       1.06883693      -0.23284142       0.54443653 
H      -0.30355080       1.27120183       0.83406858       0.03208491       0.08738488       0.16362908      -0.28918958       0.18145100       0.72104659 
H       0.67474889       0.84141122      -0.45339949       0.17460790       0.05197810       0.10748087       1.45192138       0.63869390      -1.35862800 
H      -0.13848336      -0.36534396       0.28210160      -0.07820585       0.14986499      -0.33583538      -0.18225520      -2.94754487       1.09296540 
5
Properties=species:S:1:pos:R:3:momenta:R:3:forces:R:3 energy=-1099.2642910274137 pbc="F F F"
C      -0.23350375       0.61003252      -0.00202930      -0.03650406      -0.13179141       0.27541649       1.36417604      -1.70476709      -0.01382351 
H      -0.85354230       1.39976291      -0.29010576       0.01540728       0.17226664       0.05200669      -1.15058649       1.12864387      -0.58509118 
H      -0.40151568       0.39936750       1.05405050       0.23881406      -0.13245891      -0.29683376      -0.10901754      -0.22732861      -0.13163487 
H       0.80521875       0.96179418      -0.09372702      -0.24284660      -0.04337969       0.14029781      -0.29625081      -0.30606698      -0.11831599 
H      -0.40072795      -0.30381480      -0.64603726       0.02512932       0.13536336      -0.17088723       0.19167880       1.10951881       0.84886554 
5
Properties=species:S:1:pos:R:3:momenta:R:3:forces:R:3 energy=-1099.3011748609297 pbc="F F F"
C      -0.23466363       0.60565795       0.00444649      -0.32820771      -0.07040514       0.08133475       1.43219833       0.07250182       0.08731450 
H      -1.03602329       1.12328323       0.47425695      -0.00888373      -0.14911374       0.21917435      -0.75411916       0.12526194       0.51924818 
H       0.28136455      -0.09836706       0.68050355       0.28916649      -0.03003792      -0.13217716      -0.43605882       0.36768618      -0.30379755 
H       0.47520122       1.36726612      -0.31910872       0.06343650       0.26621863      -0.03358588       0.15818931      -0.03789089       0.12817660 
H      -0.55728895       0.11705336      -0.88863468      -0.01551155      -0.01666183      -0.13474606      -0.40020966      -0.52755906      -0.43094172 
5
Properties=species:S:1:pos:R:3:momenta:R:3:forces:R:3 energy=-1099.1471679886438 pbc="F F F"
C      -0.21908249       0.59811703       0.00190560      -0.30714016       0.12661429       0.23385645      -2.27135686       1.21523195      -0.58563187 
H      -0.56106167       0.43712046       0.98793093       0.31064211      -0.20360013      -0.12597315       0.33114263      -0.45675939       1.31346825 
H       0.77828696       0.46450618      -0.21413155      -0.01433477       0.18756820      -0.21184871       2.21472427      -1.12384972      -0.06454484 
H      -0.34217284       1.65984424      -0.16370804       0.13428094      -0.04758868       0.02021135      -0.51040230       0.34075390      -0.27651876 
H      -0.89745867       0.03761992      -0.63279790      -0.12344812      -0.06299368       0.08375405       0.23589226       0.02462327      -0.38677278 
5
Properties=species:S:1:pos:R:3:momenta:R:3:forces:R:3 energy=-1099.1164233399018 pbc="F F F"
C      -0.22338074       0.58690785      -0.00648367       0.22135421      -0.07490287       0.31101940       1.05469984       2.28916493       0.48390502 
H       0.60387409       0.07675003       0.57502462       0.49614737       0.01237503      -0.30152156      -1.16286042       0.31177323      -1.14163331 
H       0.11451482       1.15798978      -0.92079286      -0.23095288      -0.00404314       0.04714334      -0.02386130      -1.28849176       0.74645820 
H      -0.55500775       1.44187896       0.61439594      -0.19345040      -0.10559084       0.06282576       0.18862568      -0.42706642       0.14583852 
H      -1.13457084       0.05603707      -0.19137035      -0.29309830       0.17216182      -0.11946694      -0.05660380      -0.88537998      -0.23456842 
5
Properties=species:S:1:pos:R:3:momenta:R:3:forces:R:3 energy=-1098.9768342972604 pbc="F F F"
C      -0.21755189       0.58580876      -0.00111052       0.32541819      -0.43120728       0.67825645      -3.19667576       2.83375113       1.67138944 
H       0.70839661       0.50689627      -0.36125469      -0.00406571      -0.06538890      -0.52119672       3.66722657      -1.50959630      -1.33808792 
H      -0.69571597       1.27051563      -0.67682402      -0.18656398       0.24893027      -0.20745682      -0.46880222       0.39927432      -0.49903559 
H      -0.15020985       1.17394226       0.91970068      -0.27398267       0.02715278       0.07386018      -0.03455804      -0.33131710       0.10967856 
H      -0.90311517      -0.20560202       0.13161057       0.13919418       0.22051313      -0.02346309       0.03280946      -1.39211205       0.05605552 
5
Properties=species:S:1:pos:R:3:momenta:R:3:forces:R:3 energy=-1099.1691754390001 pbc="F F F"
C      -0.22346228       0.59551743      -0.00144825       0.44912670       0.21358553       0.09150626       0.42241380       0.57806526      -0.75805446 
H       0.64583550       0.88542408      -0.67675321      -0.11499335      -0.15595354      -0.10379807      -0.94978926      -0.84852301       1.08097019 
H      -0.86894202       1.46027318      -0.03142726      -0.03484485      -0.31375108       0.19796246      -0.67338041       0.15637043      -0.49817409 
H       0.02120697       0.60338188       1.06050287      -0.08788070       0.00820046       0.02227744       0.55682214      -0.68582126      -0.16170530 
H      -0.76831848      -0.31901226      -0.33506556      -0.21140779       0.24791863      -0.20794809       0.64393373       0.79990858       0.33696366 
5
Properties=species:S:1:pos:R:3:momenta:R:3:forces:R:3 energy=-1099.0737729604539 pbc="F F F"
C      -0.21714315       0.59257184      -0.00786195       0.22423919       0.36570532       0.28556219      -1.63848624       3.77013074       0.42784721 
H       0.63215448       1.03400834      -0.48648588       0.16816639       0.22557616      -0.15333598       0.43151701       0.22839761      -0.27289091 
H      -1.00172799       1.41000009       0.20450778      -0.29836383      -0.10362672       0.03841015       1.12816526      -0.93710594      -0.89277974 
H      -0.00381474       0.34363978       0.97594321       0.03626148      -0.18419739       0.01892750       0.79024292      -1.34284385       1.64443225 
H      -0.67212650      -0.12248275      -0.60028467      -0.13030323      -0.30345738      -0.18956386      -0.71143894      -1.71857857      -0.90660881 
5
Properties=species:S:1:pos:R:3:momenta:R:3:forces:R:3 energy=-1099.272413643013 pbc="F F F"
C      -0.22557826       0.60686143      -0.00148966       0.20055232       0.46099897      -0.24103210       0.28977665      -0.75788519      -0.12441477 
H      -0.07489198       1.64323196      -0.16352917      -0.33765054      -0.13656487       0.23933467       0.02850993       1.06490925      -0.51436172 
H      -0.90764687       0.53452575       0.82448254       0.08257362      -0.40430791       0.00008243       0.00385027      -0.29020932       0.70690425 
H       0.77564933       0.18311156       0.20135243      -0.05709286      -0.05067890      -0.40292739      -0.80442225      -0.14859137      -0.03068895 
H      -0.73811517       0.13402617      -0.84455548       0.11161746       0.13055270       0.40454239       0.48228541       0.13177662      -0.03743882 
5
Properties=species:S:1:pos:R:3:momenta:R:3:forces:R:3 energy=-1099.2390078995238 pbc="F F F"
C      -0.22560841       0.61346743      -0.01208111       0.21797081       0.43946288       0.27562309      -0.10745258       0.21260787       1.51420159 
H      -0.56407186       1.45018061       0.68381672      -0.17378690      -0.14060307       0.21188406       0.53117001      -0.97672869      -1.04589557 
H       0.05312412      -0.24294220       0.65174298       0.33969612       0.00188136      -0.45901491      -0.06164337       0.69805615      -0.57689668 
H       0.66608981       0.92927478      -0.59949598      -0.05658834      -0.13395598      -0.13460833      -0.94627368      -0.26277191       0.25338743 
H      -1.09978752       0.27966729      -0.59210911      -0.32729169      -0.16678519       0.10611610       0.58419962       0.32883659      -0.14479678 
5
Properties=species:S:1:pos:R:3:momenta:R:3:forces:R:3 energy=-1099.2779123183188 pbc="F F F"
C      -0.23473290       0.60843847       0.00317970      -0.53820285       0.07192655       0.30376790       1.04772475      -0.12445714      -0.74741323 
H      -0.16887564       1.10629101       0.93089817       0.40637205       0.03155622       0.07509001       0.20533383       0.56345364       1.09767245 
H       0.60015628      -0.07386710      -0.12150253       0.20923552      -0.01266513      -0.07863165      -0.12778482      -0.39574988       0.30932626 
H      -0.09066481       1.31795298      -0.78955352      -0.25199890      -0.07474311      -0.18408159      -0.35739353       0.51485893      -0.38239176 
H      -1.17653689       0.12572707      -0.05773042       0.17459418      -0.01607452      -0.11614467      -0.76788022      -0.55810555      -0.27719371 
5
Properties=species:S:1:pos:R:3:momenta:R:3:forces:R:3 energy=-1099.2626483052643 pbc="F F F"
C      -0.22966572       0.61844712       0.00410865       0.14251976       0.04162242      -0.39045191      -1.19597249      -1.04941769       0.00813355 
H       0.29174815       1.34442235       0.57793740       0.00258779       0.15950498      -0.04691386      -0.11055051       0.81786840       0.72357704 
H       0.53591451      -0.01342988      -0.37424086      -0.26662212      -0.08993637       0.18065656       0.56158536      -0.78586321      -0.54894723 
H      -0.77757688       1.04161862      -0.82805458      -0.03596048       0.00900228       0.20894288       0.05403585       0.31969475      -0.08404899 
H      -0.94638574      -0.01576704       0.57540070       0.15747505      -0.12019330       0.04776633       0.69090179       0.69771776      -0.09871437 
5
Properties=species:S:1:pos:R:3:momenta:R:3:forces:R:3 energy=-1099.2796052886324 pbc="F F F"
C      -0.23255763       0.61973550      -0.00151108       0.45395654      -0.14591751       0.04472569       0.79622150      -1.42907417      -0.31968183 
H       0.50060233       1.24797362       0.49763420      -0.10491676      -0.04946125       0.07810722       0.08774860      -0.07527061      -0.00921317 
H       0.27106011      -0.28628662      -0.45471528      -0.11443668      -0.13790152      -0.03622822      -0.32678804       1.27438676       0.23085001 
H      -0.74140787       1.20207615      -0.76528914      -0.01655562       0.16138538      -0.02655972      -0.18564956      -0.18337874       0.08773192 
H      -0.89209544       0.17772910       0.74037572      -0.21804747       0.17189490      -0.06004497      -0.37153250       0.41333675       0.01031307 
5
Properties=species:S:1:pos:R:3:momenta:R:3:forces:R:3 energy=-1099.2446176010396 pbc="F F F"
C      -0.21924676       0.60977500       0.00038795       0.26653833      -0.18205957      -0.00305886      -0.45904551       1.04646096       1.02204675 
H       0.66790403       0.80522481       0.66845792      -0.03440551       0.00095185       0.17874606      -0.88474956      -0.14421018      -1.10647456 
H      -0.23776599      -0.38430837      -0.38509216      -0.03579481      -0.19794947      -0.17211426       0.14903582      -0.90916168       0.10556408 
H      -0.30686135       1.24570370      -0.88416334      -0.08551317       0.03880718       0.13137306       0.50875543       0.29397840       0.32763325 
H      -1.14372550       0.79355807       0.59617484      -0.11082484       0.34025001      -0.13494601       0.68600382      -0.28706751      -0.34876951 
5
Properties=species:S:1:pos:R:3:momenta:R:3:forces:R:3 energy=-1099.2454196367785 pbc="F F F"
C      -0.22218551       0.60340986       0.01262593      -0.15745138      -0.68458906      -0.16665770      -1.03209566       0.11963105      -1.88716993 
H       0.37641218       0.50247678       0.87443902      -0.07955736       0.39060024      -0.01258823       0.41335107      -0.16200648       1.05004224 
H      -0.35316811      -0.33996249      -0.54144954      -0.09003635       0.20051741       0.01053956       0.24501463       0.34132007       0.36916756 
H       0.19736280       1.34524091      -0.65276975       0.12224736       0.01373164       0.25754452       0.64669469      -0.04384103      -0.26535846 
H      -1.20603846       1.02826800       0.16933374       0.20479772       0.07973977      -0.08883815      -0.27296473      -0.25510361       0.73331859 
5
Properties=species:S:1:pos:R:3:momenta:R:3:forces:R:3 energy=-1099.2364030876645 pbc="F F F"
C      -0.22732534       0.59700028      -0.00112294      -0.16004042      -0.41019219       0.14069507       0.12315787       1.44988591       0.50974160 
H      -0.27648728       0.44621508       1.10882609      -0.07662088       0.23440587      -0.21673956      -0.18859988      -0.39991497      -1.16609434 
H      -0.51855364      -0.23886792      -0.64677125       0.06104613      -0.07055680      -0.16171163       0.39154171      -0.06164008       0.58265826 
H       0.80145667       0.98108183      -0.20296181       0.00875055      -0.02181328       0.20979056      -0.79459559      -0.54806444      -0.14558366 
H      -0.93060284       1.42396870      -0.24571251       0.16686463       0.26815639       0.02796556       0.46849590      -0.44026642       0.21927813 
5
Properties=species:S:1:pos:R:3:momenta:R:3:forces:R:3 energy=-1099.2475738489834 pbc="F F F"
C      -0.23311922       0.59936419      -0.00350860      -0.19661956       0.00677655      -0.31847060       0.60704856       0.53527724       1.50314156 
H      -1.04943021       0.57512275       0.71620798      -0.34918236       0.07833077       0.21073982       0.12920811      -0.53696464       0.02196650 
H      -0.07646133      -0.28589750      -0.56994489       0.16289167      -0.13035267       0.00601224      -0.22369051      -0.74745715      -0.37703831 
H       0.69996987       0.86237508       0.50347186       0.16357681       0.10149111       0.15331297      -0.15275962      -0.28287419       0.18737269 
H      -0.42922751       1.43262981      -0.60792758       0.21933344      -0.05624577      -0.05159443      -0.35980654       1.03201874      -1.33544244 
5
Properties=species:S:1:pos:R:3:momenta:R:3:forces:R:3 energy=-1099.1669837281718 pbc="F F F"
C      -0.23245529       0.59622051       0.00932046      -0.07364605       0.01036315      -0.17792210       1.62875414       1.00621200      -2.31742586 
H      -1.22997291       0.77216417       0.18721396       0.15189930      -0.10620177      -0.14534764      -2.45859564      -0.33737345       0.57883524 
H       0.05504359      -0.39154869      -0.30702664       0.08508915       0.12418921       0.27711662      -0.24277230      -0.37038608       0.12389511 
H       0.32346846       0.93908824       0.82813616      -0.18743975       0.02781700       0.10483041       0.91103274       0.20737187       1.30321872 
H      -0.01159947       1.30198539      -0.81938300       0.02409735      -0.05616759      -0.05867729       0.16158105      -0.50582434       0.31147678 
5
Properties=species:S:1:pos:R:3:momenta:R:3:forces:R:3 energy=-1099.3077772966935 pbc="F F F"
C      -0.22218424       0.60285123       0.00280686      -0.08043478       0.32284760      -0.09345795      -1.03266395       0.88621134      -0.54704626 
H      -1.23748494       0.40910733      -0.40856394       0.12530540      -0.16890456       0.09864770       0.77655828      -0.29553107       0.26490715 
H       0.24595096      -0.27020426       0.43082991      -0.19014289      -0.12268220       0.27905886      -0.05036539      -0.21662644       0.05201451 
H      -0.37637374       1.38467714       0.75300686      -0.10188810       0.01981994      -0.27317520       0.29788491      -0.20757776       0.02508949 
H       0.38246091       1.01909946      -0.80871851       0.24716038      -0.05108078      -0.01107341       0.00858616      -0.16647607       0.20503511 
5
Properties=species:S:1:pos:R:3:momenta:R:3:forces:R:3 energy=-1099.2552861976176 pbc="F F F"
C      -0.21747563       0.60806798       0.00354696       0.28382333       0.10680641       0.13556705      -1.85532934       1.29515159      -0.28873656 
H      -0.75404743      -0.22241543      -0.39167892       0.00160603      -0.26851238       0.10198757      -0.00054852      -0.92134337      -0.52635962 
H      -0.48871201       0.64068688       1.04934073      -0.11059317       0.25373875      -0.26971413       0.20651093       0.36256285       0.27649662 
H      -0.61712812       1.48976822      -0.54402655      -0.00818776       0.00764368      -0.20755162       0.26000491      -0.38573289       0.63606040 
H       0.81833456       0.57247894      -0.15589973      -0.16664843      -0.09967646       0.23971113       1.38936203      -0.35063817      -0.09746084 
5
Properties=species:S:1:pos:R:3:momenta:R:3:forces:R:3 energy=-1099.1538937593616 pbc="F F F"
C      -0.22672887       0.59932660       0.00261325      -0.21588290       0.16327415      -0.21684746      -1.22950361       3.56722885       1.06634701 
H      -0.32524189      -0.41488889       0.13397310       0.26776590      -0.22987838       0.15810092      -0.20070737      -2.35445607       0.32524412 
H      -1.24127739       1.07833771      -0.20538312      -0.06609475       0.04995744      -0.21779033       1.29143205      -0.67794162       0.66832821 
H       0.34983216       0.83620090      -0.84168057       0.23608425      -0.16105345       0.14563346       0.97053027       0.03469731      -1.25336317 
H       0.28539263       1.08502823       0.88195195      -0.22187249       0.17770024       0.13090341      -0.83175134      -0.56952847      -0.80655618 
5
Properties=species:S:1:pos:R:3:momenta:R:3:forces:R:3 energy=-1099.2714819695916 pbc="F F F"
C      -0.23828296       0.61086518       0.00323702      -0.05323620      -0.24166720       0.01214807       2.22663861      -0.64054648       0.02334457 
H       0.03744258      -0.44630601       0.17497680       0.12404947       0.38383608      -0.10447633      -0.58482182       0.47924455      -0.07266135 
H      -0.80116919       0.74558594      -0.87778528       0.09710908      -0.12397629      -0.34700572      -0.74632470      -0.13925652      -1.06597937 
H       0.73476315       1.11557450      -0.15897404       0.09520237      -0.06713415       0.18306808      -0.60711821       0.02496315       0.28423634 
H      -0.76465615       1.03233361       0.82321127      -0.26312471       0.04894157       0.25626589      -0.28837388       0.27559532       0.83105981 
5
Properties=species:S:1:pos:R:3:momenta:R:3:forces:R:3 energy=-1099.2441976596106 pbc="F F F"
C      -0.23960612       0.60359965       0.00955935      -0.35014528       0.12460630      -0.61066248       1.23031469       0.88455360      -1.20810161 
H       0.23477679      -0.11931960       0.61414967       0.00417997      -0.19701712       0.27428485       0.09022994      -0.93244294       0.84525096 
H      -0.16140527       0.30889141      -1.02186687       0.24843165      -0.00403629       0.34872414      -0.29475175      -0.46210070      -0.44632558 
H       0.38095231       1.48678444       0.03797523      -0.07880117       0.10090126      -0.04645113       0.06923497       0.48944183       0.32728232 
H      -1.23217719       0.85740551       0.25583585       0.17633483      -0.02445415       0.03410463      -1.09502785       0.02054821       0.48189391 
5
Properties=species:S:1:pos:R:3:momenta:R:3:forces:R:3 energy=-1099.2544498016807 pbc="F F F"
C      -0.23757449       0.60688669      -0.00891846       0.11360190       0.13574618      -0.26941054       0.05954186       0.42973401       0.85251558 
H      -0.17447355      -0.03730643       0.85458867      -0.10432056       0.12331834      -0.00569845      -0.03186082      -0.33995670       0.20420907 
H       0.27918818       0.15493966      -0.82636577      -0.05543124      -0.18189470      -0.04825085      -0.36764772      -0.55706261      -0.84800949 
H       0.37117325       1.46415166       0.21540803      -0.01084975      -0.03879895       0.25968686       0.03758920       0.67119674       0.27336440 
H      -1.27794948       0.91280954      -0.13736147       0.05699965      -0.03837087       0.06367298       0.30237747      -0.20391144      -0.48207956 
5
Properties=species:S:1:pos:R:3:momenta:R:3:forces:R:3 energy=-1099.2057602915759 pbc="F F F"
C      -0.24091615       0.61397567      -0.01288373       0.40574983      -0.03901006      -0.02254668       0.99106776       0.72613933       1.12495820 
H      -0.60470157      -0.23971557       0.52340117      -0.06074696      -0.11104902      -0.06398998      -0.93421129      -0.61044815      -0.29191584 
H       0.44464588       0.28770883      -0.77883672      -0.08819822       0.05136752      -0.02129303      -0.03386454      -0.06807161      -0.44480356 
H       0.39637384       1.03842012       0.79437615      -0.22807356       0.00173616       0.06692244      -0.40358827       0.49889345      -0.74416209 
H      -0.99856161       1.32371102      -0.38542221      -0.02873109       0.09695540       0.04090725       0.38059633      -0.54651302       0.35592328 
5
Properties=species:S:1:pos:R:3:momenta:R:3:forces:R:3 energy=-1099.203560258907 pbc="F F F"
C      -0.23415569       0.61276062      -0.00089522       0.35341107      -0.50618205      -0.04525322       2.43855366      -0.55380441      -1.77374793 
H      -0.67668439      -0.35384374      -0.07657598      -0.23209934       0.23600108      -0.10985071      -0.17201766      -0.79324209      -0.24526999 
H       0.23825651       0.92833444      -0.98665662      -0.00604541       0.15182107       0.00088551      -0.88403257      -0.36880580       1.27454516 
H       0.54920489       0.58748023       0.73832075       0.08799914       0.10098711      -0.13147607       0.34965848      -0.12617025       0.25621634 
H      -0.95357590       1.26263169       0.33557898      -0.20326546       0.01737279       0.28569450      -1.73216191       1.84202255       0.48825641 
5
Properties=species:S:1:pos:R:3:momenta:R:3:forces:R:3 energy=-1099.1509578925554 pbc="F F F"
C      -0.22862231       0.62221125      -0.01187873      -0.36645110      -0.24766220       0.16231297      -1.10838296      -0.96789862       2.07910388 
H      -0.57931817      -0.20983861      -0.61000800       0.14953746       0.10726570      -0.08629273       0.34723226      -0.20772583      -0.24480007 
H       0.44508569       1.25093744      -0.53929415      -0.05822561       0.22698506      -0.04372715      -0.21627482       1.08542846      -0.73531966 
H       0.39997631       0.25466964       0.81801068       0.04834315      -0.18433471       0.14959038      -0.44373909      -0.26718165      -0.25592803 
H      -1.17447662       1.01622349       0.47283457       0.22679610       0.09774615      -0.18188347       1.42116461       0.35737764      -0.84305612 
5
Properties=species:S:1:pos:R:3:momenta:R:3:forces:R:3 energy=-1099.2846853712415 pbc="F F F"
C      -0.22624201       0.61212391       0.00271813       0.29186747      -0.19420758       0.34527904      -1.05072643      -0.09022571      -0.80394641 
H      -0.40258208      -0.31559150      -0.56846622       0.25418179      -0.04376677      -0.05273626      -0.28168485       0.61503950       0.05061990 
H       0.32092296       1.31718938      -0.60976914      -0.13535015      -0.14404756      -0.10707819       0.44544226      -0.06403718       0.00048510 
H       0.30545651       0.29591672       0.86809452      -0.14329918       0.02854134      -0.10284088       0.55952557       0.19258484       0.80105515 
H      -1.16089308       1.13467488       0.27775245      -0.26739993       0.35348057      -0.08262370       0.32744344      -0.65336146      -0.04821375 
5
Properties=species:S:1:pos:R:3:momenta:R:3:forces:R:3 energy=-1099.2507283021596 pbc="F F F"
C      -0.23873368       0.61049179       0.00333732      -0.64566363       0.07316976       0.02907770       2.65943768      -0.89876337       0.59546821 
H      -0.23491522      -0.48884632       0.00657660       0.02927473      -0.01281227       0.00001737      -0.35326175       0.43429678       0.13151200 
H       0.47652934       0.90888929      -0.76374270       0.18572315      -0.12735406       0.15438203       0.14055961       0.06906412       0.11067701 
H       0.10948910       0.99576364       0.97740340       0.16774595       0.29991481      -0.10497542      -0.22749623      -0.23721072      -0.46460212 
H      -1.13935222       1.03583066      -0.26000367       0.26291980      -0.23291824      -0.07850168      -2.21923932       0.63261320      -0.37305511 
5
Properties=species:S:1:pos:R:3:momenta:R:3:forces:R:3 energy=-1099.1641894025604 pbc="F F F"
C      -0.23501846       0.62305762       0.00106965      -0.27908979      -0.11103691       0.14368818      -0.61630508      -0.96654713      -0.78016169 
H      -0.26683289       0.17802319       0.98461118       0.11141745       0.29322714       0.18518865      -0.32858332       0.72337040       0.70524286 
H       0.56672723       0.02130946      -0.41865265      -0.01052994       0.05511033       0.12142206      -0.22078975      -0.15372156      -0.85021588 
H       0.10996502       1.64802366      -0.08265456       0.07157000      -0.17471713      -0.38320132      -0.35504165       0.15160062       0.50230571 
H      -1.24237771       0.45455054      -0.49604952       0.10663227      -0.06258342      -0.06709756       1.52071980       0.24529767       0.42282900 
5
Properties=species:S:1:pos:R:3:momenta:R:3:forces:R:3 energy=-1099.2653907079866 pbc="F F F"
C      -0.24011918       0.61935233      -0.00508402      -0.22591985      -0.00989562       0.22831436       1.84106571      -0.29877841       0.42657654 
H      -0.09170672       1.14772542       0.92714774      -0.03497600       0.30377049      -0.08164116      -0.26249177       0.29274962       0.12560097 
H       0.64659631      -0.01721318      -0.10473053       0.11557650      -0.00754627      -0.22866314       0.05912137       0.28132665      -0.25249860 
H      -0.30122420       1.29230916      -0.84113274       0.07171591       0.04732147      -0.11800382      -0.25170303       0.15191375      -0.25848421 
H      -1.02540522      -0.07676346       0.07929509       0.07360344      -0.33365007       0.19999376      -1.38599228      -0.42721161      -0.04119471 
5
Properties=species:S:1:pos:R:3:momenta:R:3:forces:R:3 energy=-1099.2320698228239 pbc="F F F"
C      -0.24401342       0.61766628       0.00022582      -0.03120289       0.05250493       0.21386473       1.79535426       0.52968385       0.71580346 
H      -0.45006006       1.64189239       0.36090674      -0.00135979      -0.11824808      -0.27557363      -0.19290049      -0.68522699      -0.45847285 
H       0.76283578       0.57588691      -0.42207740      -0.28830126       0.25811065      -0.17349852       0.08630610       0.38975034       0.04845113 
H      -0.84763337       0.22356079      -0.76564717       0.15721751      -0.21859951       0.23469365      -1.32500533      -0.07910173      -0.73375783 
H      -0.19047977      -0.07519174       0.82412703       0.16364642       0.02623201       0.00051376      -0.36375454      -0.15510546       0.42797608 
5
Properties=species:S:1:pos:R:3:momenta:R:3:forces:R:3 energy=-1099.1195109549203 pbc="F F F"
C      -0.24706679       0.61056621       0.01240813       0.33645537      -0.25074748       0.60313864       1.92659356      -0.03964590      -2.03466255 
H      -1.09195500       1.27140992       0.24162020      -0.27591685      -0.05343805      -0.11196603       0.02847992      -0.85413716       0.11824914 
H       0.28850821       1.08815549      -0.89722515      -0.07475568       0.09884397      -0.32904971      -0.78673260      -0.66301031       1.49502128 
H      -0.38993981      -0.45781670      -0.30144383      -0.02319562      -0.07554937      -0.06315583      -0.78439791       1.15358453       0.39696366 
H       0.50443216       0.54900178       0.80919753       0.03741278       0.28089092      -0.09896707      -0.38394296       0.40320883       0.02442846 
5
Properties=species:S:1:pos:R:3:momenta:R:3:forces:R:3 energy=-1099.1927504863386 pbc="F F F"
C      -0.23259511       0.59924718       0.01071429       0.44315063       0.14158535       0.34524992       0.27965094       1.61391493       0.72701209 
H      -1.17801706       0.93107486       0.46608411       0.01431847      -0.12586164      -0.03749286       0.44453699      -0.39205119      -0.09154032 
H      -0.23088006       0.86131666      -1.00538203      -0.19681575      -0.16262880      -0.00042297      -0.52424057       0.23961210      -1.70516656 
H      -0.05217400      -0.44995070       0.05266484      -0.20519194      -0.07745266      -0.15454264       0.18075999      -0.64522954       0.55806576 
H       0.59967687       1.24318353       0.35896513      -0.05546140       0.22435775      -0.15279145      -0.38070735      -0.81624630       0.51162904 
5
Properties=species:S:1:pos:R:3:momenta:R:3:forces:R:3 energy=-1099.1518733385483 pbc="F F F"
C      -0.20910540       0.60105811       0.01735692       0.58654628       0.15018418      -0.00188363      -2.57827810       0.72882908      -2.19461296 
H      -0.80700139       0.70897054       0.91360976      -0.15973753      -0.09657352      -0.01280792       0.42311720      -0.51474206       0.48080659 
H      -0.97538670       0.92144103      -0.78197807      -0.36559929       0.00567286       0.19902725       1.17849691      -0.35544583       0.91339684 
H       0.07344789      -0.39738695      -0.30154858      -0.18394059      -0.04040514      -0.12367713       0.24213563      -0.05607634       0.63575366 
H       0.56765024       1.33102128      -0.03690250       0.12273113      -0.01887838      -0.06065857       0.73452837       0.19743514       0.16465587 
5
Properties=species:S:1:pos:R:3:momenta:R:3:forces:R:3 energy=-1099.2049418002955 pbc="F F F"
C      -0.21469482       0.60303580      -0.00347543       0.31178402       0.30424394      -0.09543129       0.09876528       1.29221753       0.81995841 
H      -0.21332401       0.48367630       1.07235459       0.07653613      -0.24638279      -0.02398706       0.48206439       0.01158158       0.20418870 
H      -1.08772286       1.16349117      -0.20397101      -0.01241913       0.01731130      -0.02626773      -1.18183323       0.71490279      -0.28803992 
H      -0.37328848      -0.33297580      -0.44627586      -0.18541182      -0.06629184       0.17700373       0.40350432      -1.32950353      -0.87374071 
H       0.59964704       1.22628869      -0.38069567      -0.19048920      -0.00888060      -0.03131765       0.19749924      -0.68919837       0.13763352 
5
Properties=species:S:1:pos:R:3:momenta:R:3:forces:R:3 energy=-1099.2909938212858 pbc="F F F"
C      -0.22159038       0.60674325      -0.00404322      -0.56846910       0.11416322       0.12175119      -0.42339784       1.54779303       0.42721025 
H      -0.48617038       0.51676953       1.05752490      -0.00288002       0.00968625      -0.18166547       0.14230002       0.11232683      -0.23771885 
H      -1.11230676       0.99920077      -0.53028226       0.12572237      -0.28352252      -0.02568189       0.49002547      -0.21733570       0.20384895 
H      -0.00217065      -0.37458614      -0.36653877       0.27501640       0.16222997       0.02753266       0.45859636      -0.43139654      -0.40046388 
H       0.60812472       1.35491947      -0.11252621       0.17061035      -0.00255693       0.05806350      -0.66752401      -1.01138763       0.00712354 
5
Properties=species:S:1:pos:R:3:momenta:R:3:forces:R:3 energy=-1099.2998309126426 pbc="F F F"
C      -0.22499141       0.61766765       0.00297860      -0.20987737      -0.05675343       0.25859959      -0.96147266      -1.16780286       0.08710953 
H      -0.69085728       0.31982906       0.97984513      -0.03734152      -0.14037963       0.03470726       0.62850660       0.54309719      -0.82671860 
H      -0.98465452       0.40984865      -0.78143605       0.07594896      -0.13754588      -0.21585058       0.54514289       0.25043478       0.42562591 
H       0.64463502      -0.01442945      -0.19359475       0.10594808       0.18239803       0.02415697      -0.13270484       0.05445911       0.10367459 
H       0.07887929       1.65088372      -0.04030632       0.06532185       0.15228091      -0.10161324      -0.07947200       0.31981178       0.21030857 
5
Properties=species:S:1:pos:R:3:momenta:R:3:forces:R:3 energy=-1099.2158722020267 pbc="F F F"
C      -0.22486877       0.61082440       0.01128215      -0.06161418      -0.04813141       0.00050903       0.07583325       0.54025693      -1.66541483 
H      -1.01199227       0.43988189       0.66125177      -0.09949073      -0.02850451       0.10270732      -1.33968318      -0.50391942       1.55156036 
H      -0.42042364       0.08391708      -0.89434216       0.28666415      -0.09474968      -0.12278696      -0.27517229      -0.51393916      -0.75491544 
H       0.70915158       0.27560612       0.34924084      -0.11087654       0.16402081       0.15591923       1.22661779      -0.22110364       0.84043284 
H      -0.23019442       1.64826881      -0.25058488      -0.01468269       0.00736479      -0.13634861       0.31240443       0.69870529       0.02833707 
5
Properties=species:S:1:pos:R:3:momenta:R:3:forces:R:3 energy=-1099.2846358312534 pbc="F F F"
C      -0.22612301       0.60964596      -0.00193203      -0.02091929      -0.00238306      -0.00038051      -0.19981269      -0.63849275       0.23474044 
H      -1.29946675       0.63290131       0.25735243       0.15035966       0.06999739      -0.19148908       0.57669015      -0.25827914       0.18873000 
H      -0.08309435      -0.14509713      -0.80940909       0.09563708      -0.06533352       0.13366564       0.03871571       0.84239714       0.49219647 
H       0.42213829       0.34991996       0.86017091      -0.36208412      -0.04390279      -0.20647275      -0.66855316       0.00806300      -0.42584360 
H       0.02190908       1.62399177      -0.28509282       0.13700667       0.04162198       0.26467669       0.25296000       0.04631174      -0.48982331 
5
Properties=species:S:1:pos:R:3:momenta:R:3:forces:R:3 energy=-1099.2807756898019 pbc="F F F"
C      -0.22634166       0.60899259      -0.00878427       0.49109004       0.02327159      -0.02745056      -1.17776671       0.69923378       1.46726449 
H      -0.93951597       1.10886585      -0.70177350      -0.11734907       0.11567638      -0.20755835       0.56058123      -0.54185911       0.45682435 
H       0.32854827      -0.17785272      -0.47104348       0.04446193      -0.07480378       0.05107312       0.28589492      -0.40843285      -0.49228601 
H      -0.78695145       0.17400521       0.87650920      -0.48002160       0.00925677       0.09450335       0.52906803       0.52596801      -1.16196750 
H       0.46201085       1.36448287       0.40097834       0.06181871      -0.07340096       0.08943243      -0.19777747      -0.27490983      -0.26983532 
5
Properties=species:S:1:pos:R:3:momenta:R:3:forces:R:3 energy=-1099.1983300193256 pbc="F F F"
C      -0.22772477       0.61537054      -0.00506845       0.02794961       0.21587394       0.22680538       1.79353179      -2.08129169       1.02355243 
H      -0.17366883       1.25177169      -0.81327579       0.23368235      -0.14238713      -0.03914615       0.31650182       1.39335327      -1.81497132 
H       0.02970183      -0.42421715      -0.29823578      -0.35271815      -0.17195551      -0.08961626      -0.05755983       0.75019954       0.16521411 
H      -1.18899743       0.62167216       0.36421906      -0.00584693       0.06700686      -0.22055753      -2.31971134      -0.06616140       0.76400977 
H       0.41353681       0.94427694       0.80768655       0.09693313       0.03146184       0.12251455       0.26723756       0.00390028      -0.13780498 
5
Properties=species:S:1:pos:R:3:momenta:R:3:forces:R:3 energy=-1099.2265848322602 pbc="F F F"
C      -0.22630231       0.61411225       0.00459899       0.22317423       0.03361446       0.13158515      -0.72294603       1.12347739      -1.66254662 
H       0.41000027       0.81085371      -0.89989011      -0.27588518      -0.00269317       0.10352683      -0.92524051       0.20085597       0.76724553 
H      -0.62341035      -0.36540195      -0.11221997      -0.16366652      -0.08752014      -0.05477839      -0.14006957      -1.01430686       0.10494290 
H      -1.12910537       1.28018901       0.11025814       0.24409258       0.09448820      -0.17713016       1.28462153      -0.33279281      -0.30409991 
H       0.40613831       0.68285629       0.84705188      -0.02771510      -0.03788936      -0.00320342       0.50363459       0.02276632       1.09445811 
5
Properties=species:S:1:pos:R:3:momenta:R:3:forces:R:3 energy=-1099.1973350246824 pbc="F F F"
C      -0.20986592       0.61504297       0.00830686       0.07654057      -0.28491444       0.18065285      -1.43134951      -1.28920303      -1.26766070 
H       0.51214120       0.13230017      -0.70958080       0.08721167      -0.09749016       0.02248177      -0.32983656       0.70281576       1.27494598 
H      -1.15400893       0.00909298      -0.10569257      -0.15578239      -0.02580927      -0.20344553       0.88908607       0.43021233       0.29491694 
H      -0.50734977       1.59067149      -0.35377141       0.00230992       0.24059669      -0.05064731       0.31609261       0.34296623      -0.07210534 
H       0.01698959       0.66534226       1.07006294      -0.01027977       0.16761717       0.05095823       0.55600739      -0.18679129      -0.23009688 
5
Properties=species:S:1:pos:R:3:momenta:R:3:forces:R:3 energy=-1099.1804642318284 pbc="F F F"
C      -0.21346926       0.60525639       0.00663510      -0.49662501       0.03076518      -0.01110682      -1.72052346       1.94633929      -0.55326042 
H       0.74736813       0.51947864      -0.40948326       0.04041739       0.15715376      -0.02964291       1.23797825       0.15851225      -0.43919534 
H      -0.81562066      -0.18006036      -0.33450909       0.21136200       0.08532977      -0.08096421      -0.66689846      -1.73051326      -0.05273681 
H      -0.79884467       1.46383756      -0.39979010       0.13950235      -0.27931237      -0.01700346       0.98979149      -0.15013597       0.21090972 
H      -0.22219449       0.71076468       1.06472082       0.10534327       0.00606366       0.13871739       0.15965218      -0.22420231       0.83428285 
5
Properties=species:S:1:pos:R:3:momenta:R:3:forces:R:3 energy=-1099.225045103928 pbc="F F F"
C      -0.21502231       0.61043774       0.00852574       0.49299313      -0.33678771      -0.16957508      -1.25740941      -0.94471125      -2.06648534 
H       0.43013272       1.06006549      -0.77773267      -0.33097791       0.07932414       0.02832934      -0.02998558      -0.49916965       0.86867020 
H      -0.30804517      -0.51685278      -0.12226031       0.11925083       0.00638518       0.18147295       0.37857366       1.53227918       0.22221811 
H      -1.21426863       1.03071369      -0.20840889      -0.38639976       0.16913761      -0.01175215       0.28645571      -0.26897921       0.19194047 
H       0.02139512       0.87835488       1.00681189       0.10513371       0.08194079      -0.02847506       0.62236562       0.18058093       0.78365656 
5
Properties=species:S:1:pos:R:3:momenta:R:3:forces:R:3 energy=-1099.2283134192303 pbc="F F F"
C      -0.22176344       0.60922140       0.00199369      -0.16134126      -0.49466267       0.54904238      -0.06293166       0.32274282      -0.80669180 
H      -0.50308527       1.12366714      -0.89967087      -0.17130290       0.39131364      -0.15489576       0.24460036      -0.12050002      -0.73575613 
H       0.07477323      -0.40011907      -0.13983369       0.08166498      -0.07130546      -0.24741692       0.43075137      -0.78300320      -0.53452493 
H      -1.11418957       0.57908715       0.54676084       0.33245555       0.02220705      -0.06449246      -1.16980934       0.12932662       1.38891877 
H       0.55204069       1.16413952       0.46898751      -0.08147637       0.15244744      -0.08223725       0.55738927       0.45143378       0.68805408 
5
Properties=species:S:1:pos:R:3:momenta:R:3:forces:R:3 energy=-1099.1243407608338 pbc="F F F"
C      -0.21505816       0.60478317      -0.01378454      -0.17183075      -0.10897329       0.44090460      -1.30492760      -0.21783363       3.02533795 
H      -0.90414619       1.29562206      -0.44395876       0.23643372      -0.30696677      -0.17082149      -0.65993788       0.49267924      -0.39631832 
H       0.02908076      -0.13221910      -0.75493905      -0.22429953       0.27590383      -0.23940168       0.63606077      -0.28575120       0.00996345 
H      -0.76177880       0.13569593       0.91508124       0.16768162       0.11593916      -0.01001935       0.97645877       0.57596176      -2.00950665 
H       0.56648545       1.22056038       0.44806866      -0.00798506       0.02409708      -0.02066207       0.35234593      -0.56505617      -0.62947643 
5
Properties=species:S:1:pos:R:3:momenta:R:3:forces:R:3 energy=-1099.1748247325113 pbc="F F F"
C      -0.21843813       0.60443160       0.01249895       0.04259246       0.04182681       0.16131027      -1.82491326       1.15488790      -2.68069955 
H      -1.24202774       0.92504804      -0.37184469      -0.01610799      -0.07403775       0.15527425       1.07592159      -0.18222245       1.08844069 
H       0.14515894       0.11084964      -0.89479768       0.18781167       0.27621742       0.03137162       0.57551332      -0.24118104       0.62937842 
H      -0.29081050       0.01283322       0.86946385      -0.11870169      -0.30217017       0.03740082      -0.19543820      -1.26503325       1.05734320 
H       0.35759513       1.47511756       0.24824506      -0.09559445       0.05816368      -0.38535696       0.36891655       0.53354885      -0.09446277 
5
Properties=species:S:1:pos:R:3:momenta:R:3:forces:R:3 energy=-1099.1578129571672 pbc="F F F"
C      -0.22186621       0.61559258       0.00585307       0.07473009       0.39591169       0.07691565       0.69262018      -0.82909366      -0.25635303 
H      -1.26912991       0.55877641      -0.16526841      -0.04754163      -0.16677096      -0.04674138      -0.96607383      -0.47914179      -0.67091922 
H       0.38025415       0.11678756      -0.78163870       0.14556469      -0.20374508       0.07503614      -0.68927928       0.26506970       0.30356998 
H      -0.06951875       0.03029663       0.93597355      -0.01775844       0.03309220      -0.12739639       0.36973698       1.14315468      -0.23526648 
H      -0.03084187       1.68499726      -0.05880976      -0.15499471      -0.05848785       0.02218598       0.59299595      -0.09998893       0.85896875 
5
Properties=species:S:1:pos:R:3:momenta:R:3:forces:R:3 energy=-1099.1923296592604 pbc="F F F"
C      -0.21935486       0.61028472      -0.00229002      -0.19976932       0.04218430       0.04323872      -1.55465920       0.92528094       0.72695431 
H      -1.23398410       0.72430111      -0.38751783       0.23657540      -0.21436414      -0.22031132      -0.19621027      -0.06994018       0.53518895 
H       0.21761016      -0.06537700      -0.66146375      -0.27919033       0.10649220      -0.25500492       1.49642553      -0.69386515      -1.22784153 
H      -0.17954292       0.18877420       0.98339045      -0.07593568      -0.07953789       0.15429188      -0.42790969      -0.34469283       0.48987386 
H       0.17675613       1.60640626       0.09287822       0.31831994       0.14522553       0.27778564       0.68235363       0.18321722      -0.52417559 
5
Properties=species:S:1:pos:R:3:momenta:R:3:forces:R:3 energy=-1099.1109232595904 pbc="F F F"
C      -0.21285737       0.62531187       0.01071612       0.13697925      -0.36472770       0.09329682      -1.69148025      -2.15977333      -2.74170295 
H      -1.05682071       1.19726396      -0.38007368      -0.11033131      -0.04456107       0.15184478       0.48959177       0.93800022       0.43059344 
H       0.41739116       0.38665976      -0.89305614       0.04263063       0.07660601       0.15898687      -0.43339190       0.11607709       1.23132427 
H      -0.78543404      -0.27465601       0.31484152      -0.06366416       0.30242565      -0.32409939       0.85321636      -0.00179269      -0.09347082 
H       0.32828086       0.96577830       0.83059850      -0.00561440       0.03025712      -0.08002908       0.78206402       1.10748871       1.17325606 
5
Properties=species:S:1:pos:R:3:momenta:R:3:forces:R:3 energy=-1099.1628282324589 pbc="F F F"
C      -0.21805183       0.61998544       0.00487801       0.02465421      -0.00659635      -0.10204159      -1.54980186      -1.28782842       0.86347457 
H      -1.16585070       1.15347272      -0.15085122      -0.01257349       0.12650958       0.14144796       0.52566231       0.20706609      -0.24536294 
H       0.48480098       0.74636311      -0.77718438       0.04751569      -0.05732393      -0.19575702       0.76777192       0.90934332      -0.59928986 
H      -0.50886733      -0.45823006      -0.15285619       0.11003427      -0.07757261      -0.01397226       0.37941193       0.86217861       1.01147486 
H       0.15522976       0.89690828       1.02276705      -0.16963068       0.01498331       0.17032291      -0.12304430      -0.69075960      -1.03029663 
5
Properties=species:S:1:pos:R:3:momenta:R:3:forces:R:3 energy=-1099.1761503141472 pbc="F F F"
C      -0.21846047       0.61146983       0.01054311      -0.21843446      -0.14778758      -0.47351608      -1.44419238       0.66881020      -1.92475229 
H      -1.08003109       1.26811532      -0.00462369       0.03090304       0.10064677       0.05555002      -0.33149435      -0.04134741       0.16274100 
H       0.33574074       0.87849798      -0.86754975      -0.02310702       0.30608140       0.06497495       0.98547831       0.41531230       0.01118699 
H      -0.52090023      -0.37752982      -0.18788919       0.01740591      -0.01133909       0.35594063      -0.65927053      -1.31050055       0.06729862 
H       0.23537258       0.67089975       0.93443441       0.19323253      -0.24760150      -0.00294951       1.44947895       0.26772546       1.68352568 
5
Properties=species:S:1:pos:R:3:momenta:R:3:forces:R:3 energy=-1099.1392483649229 pbc="F F F"
C      -0.22438994       0.61159605       0.01169792      -0.03346396      -0.03687228       0.00846715       1.18362874      -0.70468096      -2.12528625 
H      -0.86990485       0.93193188       0.78955002       0.08015436      -0.24472654       0.14404424       0.05621327       0.44501280       1.23829926 
H      -0.64642894       1.11590606      -0.89365835      -0.08764807       0.00778887       0.02911535       0.41253605      -0.71951468       0.44928766 
H      -0.32951966      -0.51313611      -0.07800400       0.07610444       0.08198340       0.14423305       0.23399965       1.39173578      -0.07678322 
H       0.88668910       0.90377742       0.04272368      -0.03514677       0.19182655      -0.32585979      -1.88637772      -0.41255294       0.51448255 
5
Properties=species:S:1:pos:R:3:momenta:R:3:forces:R:3 energy=-1099.1172113419395 pbc="F F F"
C      -0.21772514       0.61269889       0.00533916       0.09757886       0.00212702      -0.20219308      -0.86251054      -1.02044878       0.53704593 
H      -0.38119662       0.64240508       1.05968133       0.10114933       0.04023820       0.08524750       0.16045462       0.55982907       0.68929563 
H      -1.16302199       0.57897496      -0.45745008      -0.12226647      -0.28160813       0.08741167      -1.44856073      -0.78529198      -0.48568708 
H       0.35245741      -0.25316863      -0.21177350       0.17124657      -0.09008695      -0.07457755       0.53163043      -0.76536828      -0.45863328 
H       0.15318123       1.45712679      -0.45407747      -0.24770830       0.32932986       0.10411145       1.61898623       2.01127997      -0.28202120 
5
Properties=species:S:1:pos:R:3:momenta:R:3:forces:R:3 energy=-1099.2526248643082 pbc="F F F"
C      -0.21951732       0.60957135       0.00019118      -0.08954989      -0.30377839      -0.02083328      -1.49502065       0.59310206       0.02493009 
H      -0.22778369       0.78806676       1.07944960      -0.00437263       0.20506515      -0.24392020       0.58229472      -0.41520156      -0.14520620 
H      -0.76870851      -0.31065415      -0.22607446       0.20717711      -0.06608309       0.19230499      -0.22685094       0.34843354       0.14247218 
H       0.73820155       0.47843649      -0.46488951      -0.23032112       0.35171428      -0.04926966       0.65410180       0.37837845       0.16754490 
H      -0.75893432       1.50675578      -0.39076370       0.11706653      -0.18691795       0.12171815       0.48547507      -0.90471250      -0.18974098 
5
Properties=species:S:1:pos:R:3:momenta:R:3:forces:R:3 energy=-1099.2537918810344 pbc="F F F"
C      -0.22330384       0.60323220      -0.00749740       0.12972001       0.07017394      -0.11709553      -0.11909631       1.06643348       1.10773416 
H      -0.13916453       1.38163169       0.80653520       0.10234290       0.17948542       0.04688376      -0.28050809      -0.77281095      -0.86005178 
H       0.05421732      -0.35286940       0.46033857       0.26347589      -0.03752739       0.16362729       0.32309269       0.31862128      -0.66364002 
H       0.37586619       0.98005785      -0.84957089      -0.24038783       0.01099674       0.02547513       0.03739246      -0.71756984       0.34645876 
H      -1.26302501       0.52931996      -0.32796628      -0.25515097      -0.22312871      -0.11889065       0.03911924       0.10532603       0.06949889 
5
Properties=species:S:1:pos:R:3:momenta:R:3:forces:R:3 energy=-1099.2803612576445 pbc="F F F"
C      -0.22211214       0.60199344       0.00115760      -0.35034617      -0.24035828       0.28884507      -0.63380181       1.59900652      -1.01158044 
H      -0.40973850       1.62030378       0.33631578      -0.00592750       0.05704468      -0.00055991       0.03718817       0.08490430       0.06393816 
H       0.63562737       0.24788499       0.49295688       0.06271393       0.14940199      -0.09130348       1.15582108      -0.64444929       0.39814827 
H      -0.13115735       0.64745702      -1.08744421       0.04274372      -0.16844348      -0.21654781       0.27972429      -0.22007318       0.22614348 
H      -1.08103741       0.03725500       0.24437791       0.25081602       0.20235508       0.01956613      -0.83893172      -0.81938835       0.32335053 
5
Properties=species:S:1:pos:R:3:momenta:R:3:forces:R:3 energy=-1099.2246866251558 pbc="F F F"
C      -0.22061121       0.60684308       0.00415507       0.01350212      -0.28150963      -0.07646058      -0.84208632      -0.45788955       0.94851367 
H      -0.84033111       1.49781196       0.05635070      -0.03942783      -0.05589081       0.00970409       0.18820495       0.30471383       0.19675121 
H       0.79498964       0.80119086       0.39139191      -0.35347978       0.19225779       0.02723757      -0.72713529      -0.27641344       0.19597694 
H      -0.12866450       0.39334453      -1.04072343       0.24320546       0.22996304      -0.04471878       0.00224785      -0.50078002      -0.60611300 
H      -0.83018450      -0.19723329       0.54347031       0.13620004      -0.08482038       0.08423769       1.37876882       0.93036918      -0.73512881 
5
Properties=species:S:1:pos:R:3:momenta:R:3:forces:R:3 energy=-1099.2085547763195 pbc="F F F"
C      -0.22939289       0.60799600       0.01040125      -0.27386373      -0.00413751      -0.16914580       0.98053087       2.15121390      -0.34643585 
H      -1.14405296       0.93940598      -0.43184978      -0.00109701       0.03780846      -0.21488308      -0.94531089       0.28561940       0.30182862 
H       0.07956801       1.22310009       0.89567438      -0.10616100       0.14209656       0.35913210      -0.33724175      -0.55517555      -1.02439605 
H       0.45303505       0.71802382      -0.83641474       0.05073712      -0.03064299       0.20892617       0.47246036       0.03402977       0.45086641 
H      -0.28810101      -0.39915366       0.24865226       0.33038462      -0.14512451      -0.18402940      -0.17043859      -1.91568752       0.61813687 
5
Properties=species:S:1:pos:R:3:momenta:R:3:forces:R:3 energy=-1099.2791656194927 pbc="F F F"
C      -0.23906126       0.61589832       0.00523153       0.00615349       0.11379557      -0.12956596       1.66372655      -0.59515558      -1.19833792 
H      -0.82058774       0.75453019      -0.90501407      -0.03607965      -0.31312216      -0.15757224      -0.11666217      -0.15298234       0.15699646 
H      -0.71147317       1.05216418       0.84697294      -0.05522018      -0.12238714      -0.07529290      -0.31170525       0.53204108       0.74273561 
H       0.77583827       1.01972698      -0.19382869       0.22068443       0.01785700       0.24868511      -0.72714082       0.25775348       0.34091550 
H      -0.02812312      -0.43920654       0.18953265      -0.13553809       0.30385673       0.11374600      -0.50821830      -0.04165664      -0.04230965 
5
Properties=species:S:1:pos:R:3:momenta:R:3:forces:R:3 energy=-1099.3021199499183 pbc="F F F"
C      -0.22824542       0.61351818       0.00328590       0.42854075       0.09835624      -0.39417829      -0.45530184       0.18591417      -0.82512787 
H      -0.20083985       0.16999801      -1.01815998      -0.14756225      -0.18646423       0.18801069       0.11256274       0.55487278       0.64291043 
H      -0.79695180       1.57729888      -0.01255808       0.19966464      -0.02878825      -0.13464331       0.35823657      -1.01303334       0.06416975 
H       0.77911346       0.81175411       0.35713363      -0.23382620       0.02072821       0.24305349       0.08004446      -0.05485877      -0.05341100 
H      -0.69454553      -0.14347524       0.63443071      -0.24681694       0.09616803       0.09775742      -0.09554194       0.32710516       0.17145869 
5
Properties=species:S:1:pos:R:3:momenta:R:3:forces:R:3 energy=-1099.2454469147235 pbc="F F F"
C      -0.22028870       0.61613453      -0.00697554       0.34898628      -0.21647130       0.38591515       0.53035571      -1.30171561       0.65952656 
H      -0.41136307      -0.28225475      -0.59800281      -0.28736434      -0.09857562      -0.22996291       0.64351406       0.09938013      -0.10618132 
H       0.12843836       1.44008265      -0.58491304       0.14200226       0.07118477      -0.03935524       0.24870380       0.46719764      -0.46999724 
H       0.43864720       0.41652481       0.85549181      -0.21816210       0.03601900       0.07003646      -0.03907530      -0.05244395      -0.66801682 
H      -1.16375590       0.81004748       0.41054226       0.01453790       0.20784314      -0.18663345      -1.38349827       0.78758179       0.58466882 
5
Properties=species:S:1:pos:R:3:momenta:R:3:forces:R:3 energy=-1099.1766662853468 pbc="F F F"
C      -0.21384310       0.60825252      -0.01930579       0.42544797      -0.60517451       0.06296949      -2.41722340       0.42859345       1.89212129 
H      -0.30337781       0.07737609      -0.94813164       0.01030517       0.47122886       0.02198499       0.26000603      -0.15689899      -0.26140283 
H       0.65903330       1.18694935       0.15118925      -0.34162735       0.18931739       0.10245990       0.82410327       0.54858481      -0.44090530 
H      -0.31239507      -0.02957575       0.86473170      -0.19677753      -0.20779730       0.04012952       0.33576033      -0.59396129      -0.42836662 
H      -1.12809745       1.24356993       0.16225223       0.10265175       0.15242555      -0.22754390       0.99735377      -0.22631798      -0.76144654 
5
Properties=species:S:1:pos:R:3:momenta:R:3:forces:R:3 energy=-1099.1232197272955 pbc="F F F"
C      -0.20610975       0.59901294      -0.01197451       0.62209861      -0.44042287       0.89389320      -2.42714391       2.31366828       1.61687173 
H       0.08214849       1.21379305      -0.87460749      -0.24123279       0.24982919       0.00947592       0.51468784      -0.57362316       0.37013197 
H      -0.22207066       1.24876121       0.94097766      -0.42709661       0.13799000      -0.13853252       0.62967820      -0.89571730      -1.47117730 
H       0.26949362      -0.33228905       0.19755566       0.01236748       0.16005905      -0.36365405       0.57034810      -0.43403492      -0.31731254 
H      -1.30655662       0.45815029      -0.12124148       0.03386332      -0.10745537      -0.40118254       0.71242978      -0.41029291      -0.19851385 
5
Properties=species:S:1:pos:R:3:momenta:R:3:forces:R:3 energy=-1099.162645875791 pbc="F F F"
C      -0.22044743       0.61464039       0.00154610       0.00471467      -0.30103063       0.31738501       1.56718473      -1.58443220      -0.94150603 
H      -0.43373953       1.60795912      -0.25752057      -0.20089946       0.13021428      -0.05582227       0.36425019       1.53871226      -0.71566823 
H      -0.87835489       0.44630379       0.79108560      -0.22352348      -0.21161652      -0.26202673      -0.75279391      -0.70640785       1.80165140 
H       0.86323250       0.39661680       0.25548755       0.16177678       0.23781640      -0.06955216      -1.50851739       0.50363004      -0.24967075 
H      -0.55728009      -0.04867580      -0.80747543       0.25793150       0.14461646       0.07001615       0.32987638       0.24849775       0.10519361 
5
Properties=species:S:1:pos:R:3:momenta:R:3:forces:R:3 energy=-1099.251845518185 pbc="F F F"
C      -0.21178966       0.61713464       0.00308872      -0.31656423      -0.21462820       0.44330976      -2.66206908      -0.67395808      -0.37742496 
H      -1.03706153       1.33237841      -0.13188619       0.18392037      -0.14328651      -0.17567298       0.58563021       0.19675203       0.17599871 
H      -0.73310234      -0.25979498       0.40874848       0.26443596       0.03111821      -0.14520978       0.44673502       0.03818005       0.09827008 
H       0.53630907       0.94886924       0.65916812      -0.10075017       0.11847288       0.08648094       0.99195604       0.53692729       0.71003677 
H       0.12454965       0.35103048      -0.97283459      -0.03104194       0.20832362      -0.20890795       0.63774781      -0.09790129      -0.60688060 
5
Properties=species:S:1:pos:R:3:momenta:R:3:forces:R:3 energy=-1099.1853009839379 pbc="F F F"
C      -0.20819325       0.60769948      -0.00629438      -0.29397071      -0.40727608       0.04302982      -2.38890517       0.37158703       2.52093002 
H      -1.31027703       0.85528128       0.07937555       0.01766223       0.07039321       0.04438124       1.07570138      -0.29792286       0.13022159 
H      -0.13779963      -0.46061235       0.19886031       0.08951633       0.00994958      -0.01465373       0.34153592       0.15016868      -0.16917991 
H       0.29075990       1.21480097       0.78618842       0.02024470       0.24455187      -0.06141441      -0.08826212      -0.55844039      -0.92728273 
H       0.00515794       0.87543954      -0.98942246       0.16654744       0.08238142      -0.01134293       1.05993000       0.33460753      -1.55468897 
5
Properties=species:S:1:pos:R:3:momenta:R:3:forces:R:3 energy=-1099.232810671176 pbc="F F F"
C      -0.22152272       0.59797136       0.00520222      -0.16470776      -0.28209978       0.05525282      -0.25208221       1.09520673      -1.47387332 
H      -1.28101932       0.61021973       0.08091197      -0.23121903       0.09019508      -0.00314641      -1.05146533      -0.38353900       0.00036416 
H       0.17570350      -0.37766994       0.14975320       0.15987312       0.18679521      -0.13740979       0.44072833      -0.55738042       0.18677284 
H       0.09338907       1.34101420       0.68628121       0.13417943       0.06802553      -0.19038973       0.80085306       0.41305059       1.14701390 
H       0.01859747       1.02726257      -0.97893434       0.10187424      -0.06291603       0.27569311       0.06196615      -0.56733790       0.13972242 
5
Properties=species:S:1:pos:R:3:momenta:R:3:forces:R:3 energy=-1099.1003001424629 pbc="F F F"
C      -0.22956604       0.59063144       0.01185967      -0.29090173      -0.39992173       0.54532710       1.38562325       1.25778445      -1.77243631 
H      -1.26087447       0.42478529       0.20960231       0.18278281       0.10209873      -0.14749413      -0.63268874      -0.63177823       0.71392156 
H       0.47317250      -0.29048385       0.04976178       0.03578970       0.21302387      -0.03791989      -1.11450078       1.01483844      -0.19284208 
H       0.15907644       1.43086523       0.58477626       0.06160152      -0.13717636      -0.09000255      -0.04212488      -0.38022517       0.76384384 
H      -0.26886207       1.12312003      -0.98545636       0.01072770       0.22197549      -0.26991053       0.40369115      -1.26061950       0.48751299 
5
Properties=species:S:1:pos:R:3:momenta:R:3:forces:R:3 energy=-1099.059010516973 pbc="F F F"
C      -0.23549724       0.58830833       0.00805974      -0.07088323       0.56699255      -0.12979745       0.47740953       3.75241205       0.29095735 
H      -1.18938990       0.51663179      -0.41457820      -0.07298579      -0.22876207      -0.08457949      -1.57054279      -1.16247259      -0.16536691 
H       0.29152716      -0.19588000       0.42924944      -0.09036824      -0.03803345      -0.02806767       0.18501708      -1.93195022       0.98911283 
H      -0.28811445       1.47459206       0.70274409      -0.03414992      -0.00535251       0.03252562       0.20824922      -1.05861047      -0.45614708 
H       0.35916373       0.92062434      -0.81345259       0.26838719      -0.29484452       0.20991899       0.69986696       0.40062123      -0.65855619 
5
Properties=species:S:1:pos:R:3:momenta:R:3:forces:R:3 energy=-1099.1983106019063 pbc="F F F"
C      -0.24525991       0.60693718       0.00190466       0.49882660       0.16101409      -0.24939441       1.78664919      -0.47460592      -1.33922944 
H      -1.05631643       0.57414732      -0.76576597      -0.08143086      -0.19758690      -0.04378560       0.73250657      -0.03873327       0.86393898 
H      -0.15216995      -0.30068216       0.62085833      -0.33105195      -0.08790802       0.08220844      -0.41823677       0.38092918      -0.36660813 
H      -0.27460143       1.47416185       0.62003876       0.00046624       0.07149262       0.27183081      -0.67848276       0.60428304       0.62248902 
H       0.77260323       0.74636579      -0.49782642      -0.08681003       0.05298821      -0.06085924      -1.42243623      -0.47187304       0.21940957 
5
Properties=species:S:1:pos:R:3:momenta:R:3:forces:R:3 energy=-1099.1420216362144 pbc="F F F"
C      -0.23583350       0.61075965       0.00290544       0.50135166       0.24303088       0.27145826       2.99787201       0.32268341       0.72868411 
H      -1.06322433       0.56272260      -0.57137643      -0.07022482      -0.05957886       0.24967018      -3.25420154       0.09161889      -1.40274123 
H      -0.10238268      -0.31023934       0.52701159      -0.21196641       0.09763317      -0.01299428       0.32416736      -0.73012667       0.07318833 
H      -0.20965650       1.38860621       0.73933398      -0.23971202      -0.25322399      -0.02098114      -0.38991591       0.60086805       0.16843160 
H       0.55245684       0.80735606      -0.72958942       0.02055158      -0.02786120      -0.48715301       0.32207807      -0.28504368       0.43243720 
5
Properties=species:S:1:pos:R:3:momenta:R:3:forces:R:3 energy=-1098.996701813226 pbc="F F F"
C      -0.21450219       0.60621849       0.00243175       0.67436831       0.12364901      -0.33941639      -2.44775209       0.10257888       1.26272875 
H      -1.40851023       0.53881000       0.04751464       0.01024512      -0.12084793       0.20666757       2.71442182      -0.48922399      -0.21736356 
H       0.32343995      -0.36324257       0.20980769      -0.20864181      -0.09665130      -0.06209852      -0.88081386       1.18071552       0.39505308 
H      -0.03987481       1.47086695       0.71884641      -0.19049109       0.04377980      -0.02739928       0.49450586      -1.33831747      -0.90454008 
H       0.04796155       0.85612207      -1.00514467      -0.28548053       0.05007041       0.22224662       0.11963827       0.54424706      -0.53587818 
5
Properties=species:S:1:pos:R:3:momenta:R:3:forces:R:3 energy=-1099.052401386746 pbc="F F F"
C      -0.21590916       0.61123173      -0.00301692       0.01161551       0.49080173      -0.16057078      -1.78006117      -0.58495541      -2.45300820 
H      -0.88663038       0.23838689       0.70962697      -0.06101685      -0.30016216       0.16356615      -1.57704905      -0.32113174       0.95098010 
H       0.42742519      -0.23635861      -0.14245238       0.14450096      -0.24793782       0.00832549       0.84645181       0.18651688      -0.63309686 
H       0.17570791       1.46990413       0.39980891       0.21328526       0.22571295      -0.02565069       1.71655362       1.78311702       1.00287509 
H      -0.77672133       0.97088798      -0.93103481      -0.30838488      -0.16841470       0.01432982       0.79410480      -1.06354676       1.13224988 
5
Properties=species:S:1:pos:R:3:momenta:R:3:forces:R:3 energy=-1099.167197420683 pbc="F F F"
C      -0.22440119       0.61181100      -0.00126098      -0.31583822       0.19258004       0.24000291      -1.79791643       1.47577684       1.21812405 
H      -0.63073562       0.15206141       0.94346424       0.06590021       0.04902038      -0.37507278       0.71466205       0.88586119      -0.67402769 
H       0.77611088       0.34664936      -0.15587137       0.10224093       0.35246320      -0.02813964       1.48640944      -0.63604530      -0.12417161 
H      -0.25694660       1.76632561      -0.00674937       0.24582987      -0.03694762      -0.07299873      -0.35172499      -2.00656492       0.12752437 
H      -0.84745901       0.17088158      -0.76581808      -0.09813279      -0.55711600       0.23620824      -0.05143008       0.28097218      -0.54744913 
5
Properties=species:S:1:pos:R:3:momenta:R:3:forces:R:3 energy=-1099.05216981132 pbc="F F F"
C      -0.21336179       0.62672660       0.00047410       0.31514064       0.21299491      -0.14912575      -0.19668908      -1.87278264       0.85731132 
H      -0.49701646       0.10022875       0.93054005       0.02066949      -0.10977615       0.17659214       0.68022559       1.20583480       0.39174915 
H       0.41998388       1.49835670      -0.01873532      -0.07779480       0.04986460       0.20235170       0.52855946      -0.23806759       0.57770596 
H      -1.14270596       0.91085859      -0.38114500      -0.41200750      -0.44364061      -0.18619963      -1.53140183       0.47619419      -1.02140925 
H       0.12916636      -0.25125556      -0.53630900       0.15399216       0.29055726      -0.04361846       0.51930585       0.42882123      -0.80535717 
5
Properties=species:S:1:pos:R:3:momenta:R:3:forces:R:3 energy=-1099.1625369000674 pbc="F F F"
C      -0.22447159       0.62582078       0.00574005      -0.92559184      -0.38069479      -0.50849043       0.15096006      -1.31844313      -1.49044011 
H      -0.58967618       0.15437993       0.88821867       0.28638407      -0.01388693       0.09836759       0.26470110      -0.52217504       0.92370619 
H      -0.64434197       1.62308438       0.02414610       0.00094825       0.03262458       0.14476728       0.32740197       0.21235498      -0.59148425 
H      -0.58468828      -0.02794764      -0.82368624       0.64586114       0.12821867       0.07976873      -0.39853232       0.94746797       0.37460934 
H       0.86051492       0.51946530      -0.15707514      -0.00760162       0.23373847       0.18558682      -0.34453082       0.68079521       0.78360883 
5
Properties=species:S:1:pos:R:3:momenta:R:3:forces:R:3 energy=-1099.195180951555 pbc="F F F"
C      -0.24812498       0.61591649       0.00647434      -0.58502331      -0.66182381      -0.00627043       2.67539625      -0.53872520      -0.65624621 
H       0.02383649      -0.16984482       0.73968010       0.34934624       0.21749497       0.05130945      -0.90640609       0.62670940       0.02729549 
H      -1.24736061       1.01577582      -0.01004867       0.14764209       0.16962746      -0.07864175      -0.27435382      -0.20768862       0.27977448 
H       0.02887693       0.11618176      -0.95584891       0.18296731       0.02789956      -0.28613406      -0.57433583       0.66339269       0.47824644 
H       0.51830178       1.42488556       0.14907132      -0.09493234       0.24680182       0.31973680      -0.92030051      -0.54368827      -0.12907020 
5
Properties=species:S:1:pos:R:3:momenta:R:3:forces:R:3 energy=-1099.2262559674216 pbc="F F F"
C      -0.23865640       0.60398620      -0.00025770       0.17128340      -0.28319338      -0.34408532       0.73015671       0.21820766      -0.86691948 
H       0.05679176      -0.04831503       0.77103081      -0.16031773      -0.09292196       0.44413307      -0.23559718      -1.25917252       0.86758216 
H      -1.28115643       0.71374025      -0.17647728      -0.19493449       0.08423240       0.06352898      -0.83832336      -0.28887125       0.06889103 
H       0.28430541       0.33404197      -0.90768240       0.13016804       0.49065324       0.03216557      -0.03989741      -0.14661900      -0.25320919 
H       0.15088943       1.52968856       0.31619950       0.05380078      -0.19877031      -0.19574231       0.38366124       1.47645512       0.18365548 
5
Properties=species:S:1:pos:R:3:momenta:R:3:forces:R:3 energy=-1099.0816488657636 pbc="F F F"
C      -0.24246977       0.59613792       0.00656333       0.01800346      -0.47133168      -0.25055640       1.34582395       1.33592412      -0.30008700 
H      -0.53055696       0.05271412       0.93577812      -0.00724729       0.14935354      -0.16089892       0.58643928       0.29316655      -0.94469129 
H      -1.13064787       0.89925508      -0.57176494       0.15821233       0.15777400       0.26748452       0.45328206      -0.24007808       0.24541770 
H       0.53570413       0.15555686      -0.65647321      -0.07371070       0.02972470       0.16090672      -1.10391577      -0.87339202       0.45815897 
H       0.38176968       1.51514727       0.21425356      -0.09525779       0.13447943      -0.01693592      -1.28162951      -0.51562056       0.54120163 
5
Properties=species:S:1:pos:R:3:momenta:R:3:forces:R:3 energy=-1099.2480626741315 pbc="F F F"
C      -0.24129832       0.60738379       0.00576929       0.00908064       0.13249341      -0.48448905       1.08484581      -0.60286563      -1.15717763 
H      -0.20527536       0.00349235       0.89363251       0.12071059      -0.04527627       0.24224385      -0.16088039      -0.18744672       0.34088382 
H      -1.10650534       1.22693093      -0.06102021       0.01205556       0.03924902       0.18876214      -0.85404277      -0.01292795      -0.15690339 
H      -0.03897337      -0.01610741      -0.89160904      -0.33147834      -0.19384198      -0.17814430      -0.77959045       0.23290308       0.56526093 
H       0.59306446       1.27435523      -0.00974818       0.18963155       0.06737583       0.23162735       0.70966780       0.57033721       0.40793626 
5
Properties=species:S:1:pos:R:3:momenta:R:3:forces:R:3 energy=-1099.299005994822 pbc="F F F"
C      -0.23359851       0.60176750       0.00201314       0.49902604      -0.14075174      -0.69837571       0.97649669       1.71566453      -0.17428766 
H       0.36623153      -0.19615419       0.40558898      -0.11558201       0.17180189       0.09668409      -0.10697487      -0.40372969       0.24423633 
H      -0.80094458       1.13522048       0.76974643       0.16416499      -0.21371148       0.34966865       0.14334953      -0.30864766       0.02218447 
H      -0.90663346       0.27336226      -0.76531152      -0.30723266       0.16905687       0.11081381      -0.22850884      -0.32197834      -0.36977771 
H       0.49190845       1.34316450      -0.43401175      -0.24037636       0.01360447       0.14120916      -0.78436252      -0.68130884       0.27764457 
5
Properties=species:S:1:pos:R:3:momenta:R:3:forces:R:3 energy=-1099.2594804263713 pbc="F F F"
C      -0.23358985       0.60511277       0.00539370      -0.33170872      -0.04908224      -0.70009049      -0.30032924       1.02932470      -1.42971563 
H       0.19276201      -0.30684554      -0.36034230      -0.10920380      -0.10473032      -0.02453413      -0.28150741      -0.67456527      -0.42969902 
H      -0.23241397       0.56142178       1.05980782       0.05717893      -0.16272877       0.17482303      -0.10743475       0.20527703       1.18998449 
H      -1.23256819       0.86932576      -0.39981922       0.05763089       0.14612552       0.43781940       0.54623983      -0.70875885       0.32745082 
H       0.42267888       1.39182986      -0.36391585       0.32610271       0.17041581       0.11198219       0.14303156       0.14872239       0.34197933 
5
Properties=species:S:1:pos:R:3:momenta:R:3:forces:R:3 energy=-1099.2709134280894 pbc="F F F"
C      -0.24004347       0.60831099      -0.00113381       0.11523314      -0.13905143      -0.48620314       0.76571992       1.28278704      -0.25800158 
H      -0.54856913      -0.05870023      -0.78738642      -0.08069712       0.03280191       0.26600472      -0.22961137      -0.16530847      -0.22002229 
H       0.15214155       0.06104039       0.82355941      -0.05429028       0.15682908      -0.19600112      -0.24516335      -0.66845326       0.87042412 
H      -1.03666671       1.30950180       0.30263005       0.06444336       0.01000191       0.27374538       0.42973167      -0.47280092      -0.16887123 
H       0.66045233       1.16578093      -0.32529290      -0.04468910      -0.06058148       0.14245417      -0.72067687       0.02377562      -0.22352902 
5
Properties=species:S:1:pos:R:3:momenta:R:3:forces:R:3 energy=-1099.2409508838343 pbc="F F F"
C      -0.23855565       0.62186974      -0.00918928      -0.22314666      -0.07395493      -0.20460580       1.37259302      -1.46760565       1.68194389 
H      -0.96256216      -0.01080077      -0.44814580      -0.16779521       0.02050518       0.18496426      -1.07017954      -0.24106091      -0.54362276 
H       0.37909208      -0.06361320       0.61655559      -0.04727513       0.09984036      -0.02654785      -0.24716431       0.46343665      -0.40299068 
H      -0.61523407       1.35048485       0.67062021       0.36733372      -0.18415969       0.22758319      -0.61135144       0.61814951       0.16617470 
H       0.40833371       1.03999043      -0.72953352       0.07088328       0.13776908      -0.18139380       0.55610226       0.62708040      -0.90150515 
5
Properties=species:S:1:pos:R:3:momenta:R:3:forces:R:3 energy=-1099.1505507095928 pbc="F F F"
C      -0.23352429       0.61799451      -0.02105272      -0.18670236       0.26916092      -0.33300739      -1.06710891      -1.11508647       3.54832786 
H      -1.30985168       0.35925917       0.12950539       0.38094876      -0.07993448       0.29370171       0.87551021       0.44218521      -0.59018396 
H       0.32959516      -0.28032402      -0.06992026      -0.21277166      -0.07272502      -0.17902563       0.38675983      -1.00554304      -0.71199384 
H       0.12290529       0.99692995       0.95847320       0.00929006       0.01550183       0.09438022      -0.36224854       0.33547932      -0.52253241 
H       0.00702884       1.28637218      -0.76720096       0.00923519      -0.13200324       0.12395109       0.16708741       1.34296499      -1.72361765 
5
Properties=species:S:1:pos:R:3:momenta:R:3:forces:R:3 energy=-1099.1554055169192 pbc="F F F"
C      -0.22427369       0.62575261      -0.01068668       0.34847941       0.16130523      -0.21263450      -1.26475005      -1.67309351      -0.19467194 
H      -1.21501458       0.30918703       0.31931533      -0.14097353      -0.11569989       0.14377362      -0.40861351       0.80405524      -0.33314996 
H       0.07340067      -0.22485782      -0.61356318      -0.09855846      -0.04071149       0.17430194       0.51305370       0.31040480      -0.46682845 
H       0.31084119       0.59935808       0.87865740      -0.04396214      -0.23076649      -0.18554454       1.45592009       0.05002817       1.58308198 
H      -0.12977682       1.58610693      -0.45707058      -0.06498528       0.22587264       0.08010348      -0.29561023       0.50860531      -0.58843162 
5
Properties=species:S:1:pos:R:3:momenta:R:3:forces:R:3 energy=-1099.1350935515898 pbc="F F F"
C      -0.22762592       0.62881688      -0.01439495       0.05102335      -0.06476943       0.16066455       0.88921431      -2.33156240       2.39775939 
H      -1.21862107       0.46898113       0.39213197      -0.06416802       0.16972153       0.11477294      -0.25065815       0.19874146       0.21925990 
H      -0.08878674      -0.19940318      -0.70053895       0.07693706       0.18612403       0.04928448       0.08987420       0.52774926      -0.87367596 
H       0.51473908       0.32943673       0.82018189       0.14808913      -0.24481924      -0.22240918      -1.13791349       1.06071830      -1.14255021 
H      -0.12793673       1.63426680      -0.34024936      -0.21188152      -0.04625689      -0.10231279       0.40948313       0.54435338      -0.60079312 
5
Properties=species:S:1:pos:R:3:momenta:R:3:forces:R:3 energy=-1099.0834488003077 pbc="F F F"
C      -0.22251966       0.62743863      -0.00951263      -0.61559482       0.07288114       0.33157206      -3.20190695      -0.43369361       0.22941202 
H      -0.93472972       0.23804674       0.76275445       0.26563697      -0.03995657       0.05665815       0.15940637       0.53317975      -0.79148403 
H      -0.41228405       0.07260512      -0.93302731      -0.00793984       0.09051526      -0.06890153      -0.37694288       0.73356895      -0.12907731 
H       0.64900607       0.22120651       0.31660757       0.28500159      -0.20145897      -0.08596059       3.16849375      -0.42712358       1.02156437 
H      -0.28344236       1.71784586      -0.03298525       0.07289610       0.07801914      -0.23336808       0.25094970      -0.40593152      -0.33041505 
5
Properties=species:S:1:pos:R:3:momenta:R:3:forces:R:3 energy=-1099.1933235773122 pbc="F F F"
C      -0.23887901       0.62660339       0.00114541      -0.22385574      -0.20584527       0.46385960       1.55549806      -1.65206071      -1.51797203 
H      -0.11442503       0.14473417       0.92465266       0.12746583       0.10817572       0.01908001      -0.09715748      -0.16313876       1.76026344 
H      -1.23047245       0.43632356      -0.34782403      -0.23106369      -0.13655814       0.07309404      -0.56578669       0.17868917      -0.36906749 
H       0.50231165       0.02997017      -0.60667964      -0.12792639       0.44749342      -0.28394690      -0.88911189       0.88794729       0.05746887 
H       0.05606849       1.64862872       0.01620264       0.45538000      -0.21326574      -0.27208674      -0.00344200       0.74856301       0.06930721 
5
Properties=species:S:1:pos:R:3:momenta:R:3:forces:R:3 energy=-1099.0766764180096 pbc="F F F"
C      -0.23895900       0.62482630      -0.00382274       0.04698688      -0.09490192       0.37647095       3.05721024      -1.52411398       1.40094020 
H       0.24273634       0.04247185       0.87240064       0.29420503      -0.04009415      -0.02537148      -0.64243714       0.65624147      -1.64325450 
H      -1.22585481       0.76343696       0.29063606       0.01068266       0.38170855      -0.17125981      -1.64733978       1.28040085       0.41586237 
H      -0.25983251       0.03514231      -0.89176513      -0.09689860      -0.00685230      -0.17161746       0.10917760      -0.83906745      -0.51920186 
H       0.45738684       1.43978075      -0.22572106      -0.25497598      -0.23986019      -0.00822220      -0.87661093       0.42653910       0.34565378 
5
Properties=species:S:1:pos:R:3:momenta:R:3:forces:R:3 energy=-1099.1713904160806 pbc="F F F"
C      -0.22133247       0.61670267      -0.00269073      -0.40962544      -0.29255762       0.18731186      -1.59698980      -0.36872660       2.03459038 
H       0.12758314      -0.35968441       0.34328256      -0.02606421      -0.30133087      -0.10668268      -0.10761033       0.30512948       0.63954030 
H      -0.98065792       1.12343793       0.68554202       0.08027676       0.23656449       0.02630237       1.24101143      -0.99639166      -0.63995591 
H      -0.75377789       0.36199941      -0.87592145       0.16005233       0.32479433      -0.03931452      -0.37300625       0.28223219      -1.48588909 
H       0.61125648       1.25187752      -0.12084133       0.19536056       0.03252967      -0.06761703       0.83659494       0.77775659      -0.54828568 
5
Properties=species:S:1:pos:R:3:momenta:R:3:forces:R:3 energy=-1099.2036966761975 pbc="F F F"
C      -0.23325052       0.60872423       0.00185415      -0.06304464      -0.12212021      -0.01744473       2.11159140       0.86886546      -2.16240745 
H      -0.54796620      -0.39511969      -0.01784980      -0.06119540      -0.10856002       0.01392391      -0.60867736      -1.20853146      -0.15798610 
H      -0.62171047       1.09795492       0.82812654      -0.02636736      -0.01689533       0.16535742      -0.72407864       0.87629449       1.77346589 
H      -0.58045742       1.17488035      -0.90637142       0.30638789       0.11999448       0.04073870       0.54812877      -0.77974339       0.78440545 
H       0.89654949       0.59498337       0.07400123      -0.15578048       0.12758107      -0.20257530      -1.32696416       0.24311491      -0.23747779 
5
Properties=species:S:1:pos:R:3:momenta:R:3:forces:R:3 energy=-1099.2418372483114 pbc="F F F"
C      -0.23004099       0.61510435       0.00011400      -0.48304613      -0.16521822       0.37305799      -0.69100937      -0.17094205       0.59173984 
H      -0.69362462      -0.28331274      -0.37879102       0.09136646       0.08689884      -0.23300883      -0.15870332      -0.04310070      -0.62991061 
H      -0.78669612       0.83734329       0.92739738       0.08293272      -0.15036683      -0.08082750       0.70122493       0.23669698      -0.34203849 
H      -0.21458669       1.44212417      -0.68507622       0.04631320       0.26306936      -0.19142578      -0.67338825       0.29446415      -0.40042151 
H       0.80307912       0.40052075       0.13511151       0.26243375      -0.03438315       0.13220412       0.82187601      -0.31711838       0.78063077 
5
Properties=species:S:1:pos:R:3:momenta:R:3:forces:R:3 energy=-1099.2823833657812 pbc="F F F"
C      -0.23119857       0.60928751       0.00405890       0.28664437       0.23653621      -0.32997275       0.58000313      -0.24063727      -1.16582043 
H      -0.08432746       0.36220557      -1.07661348       0.12554237       0.28457206       0.11380425      -0.25452171      -0.30979415       1.01193671 
H      -0.93717257      -0.02035182       0.52059074      -0.11028222      -0.01620197       0.11105735      -0.40412417      -0.26318143      -0.24070330 
H      -0.57445446       1.62720441      -0.01176862      -0.06630911      -0.48954303       0.17601321      -0.05674363       0.51699057       0.43027932 
H       0.71791948       0.49692884       0.51942678      -0.23559542      -0.01536327      -0.07090206       0.13538637       0.29662227      -0.03569230 
5
Properties=species:S:1:pos:R:3:momenta:R:3:forces:R:3 energy=-1099.2170756383357 pbc="F F F"
C      -0.23255143       0.60582218      -0.01397070      -0.17952100      -0.43498139       0.04571241       0.57113795       1.23322327       2.46139528 
H      -0.15294277       1.30112025      -0.83679085      -0.10677126       0.29568540      -0.12995933      -0.50849288       0.03574008      -0.26142736 
H      -0.90067243      -0.21910014      -0.13457902       0.11652923       0.09444702      -0.17921793      -0.20554296      -0.53613048      -0.61456527 
H      -0.60840558       1.13808173       0.93594141       0.06922015       0.03464973       0.22954021       0.65385425      -0.51298759      -1.56291050 
H       0.80010603       0.28717691       0.20189877       0.10054287       0.01019924       0.03392464      -0.51095635      -0.21984528      -0.02249215 
5
Properties=species:S:1:pos:R:3:momenta:R:3:forces:R:3 energy=-1099.208989411489 pbc="F F F"
C      -0.23255070       0.60657243      -0.00733043       0.07145632      -0.04282136       0.07902430       1.37224316      -0.90820868      -0.60245441 
H      -0.16550872       1.55865308      -0.49964632      -0.08051003       0.07448406       0.11351043       0.26981906       0.31184058      -0.49939952 
H      -0.55992164      -0.19522492      -0.71781346       0.25327581      -0.03568571      -0.20544518       0.26634725       0.76989669       0.90776333 
H      -0.86500104       0.76694393       0.81026889      -0.13112702       0.03743539      -0.09334852      -1.58367974      -0.16613630       1.02650930 
H       0.72850805       0.36796698       0.49453786      -0.11309509      -0.03341238       0.10625896      -0.32472974      -0.00739228      -0.83241870 
5
Properties=species:S:1:pos:R:3:momenta:R:3:forces:R:3 energy=-1099.2861717458825 pbc="F F F"
C      -0.22267757       0.60639780      -0.00489609      -0.08924133       0.45022911      -0.07733479      -1.17557181       1.75679215       1.05532144 
H      -0.23250600       1.65927119      -0.38023387       0.04095025      -0.12546810       0.10229965       0.30418012      -0.94174479       0.21858107 
H      -0.03880137      -0.08317265      -0.77593879       0.04755131      -0.22682263       0.01910707       0.13179735      -0.80855535      -1.10429727 
H      -1.22451930       0.44756708       0.44000195       0.00054172      -0.13763890      -0.14603624       0.55182804      -0.15027971      -0.29101625 
H       0.51625820       0.47675426       0.77451092       0.00019806       0.03970052       0.10196431       0.18776630       0.14378771       0.12141101 
5
Properties=species:S:1:pos:R:3:momenta:R:3:forces:R:3 energy=-1099.2991859859771 pbc="F F F"
C      -0.22538927       0.61236952       0.00210645       0.36813323      -0.03229010      -0.20422969      -0.91201014       0.13637253      -0.34259724 
H       0.01874109       1.56086061      -0.47642434       0.09091612      -0.00116885      -0.03055890      -0.37755232      -0.03345737      -0.04623516 
H       0.08823250      -0.18995621      -0.64495136       0.01619214       0.20965870       0.16367185       0.51639772      -0.31062432      -0.01837535 
H      -1.31003343       0.45030898       0.13560337      -0.16347716      -0.06473305       0.01910352       0.46870794       0.53904933      -0.01408077 
H       0.25580313       0.60804943       0.96067252      -0.31176434      -0.11146670       0.05201322       0.30445679      -0.33134016       0.42128853 
5
Properties=species:S:1:pos:R:3:momenta:R:3:forces:R:3 energy=-1099.2033860891383 pbc="F F F"
C      -0.23048324       0.60846919       0.00390274      -0.22436455       0.25606397      -0.12313549       0.60413420      -2.12331142      -0.43814089 
H       0.10928900       1.58056521      -0.12190265      -0.02765171       0.04723025       0.04098717       0.88873172       1.97427195       0.20010238 
H       0.32953183       0.01013215      -0.78165549       0.16956142      -0.14352670       0.01646789      -1.05369635       0.39497543       1.05163558 
H      -1.29051634       0.66472191      -0.15956358       0.01333501       0.14341666       0.12442584      -0.49051836      -0.48021308      -0.27901148 
H      -0.03486314       0.22031864       1.01661795       0.06911983      -0.30318417      -0.05874541       0.05134879       0.23427712      -0.53458559 
5
Properties=species:S:1:pos:R:3:momenta:R:3:forces:R:3 energy=-1099.2104425814362 pbc="F F F"
C      -0.22236239       0.60163972       0.00476109      -0.15335191       0.45880745      -0.33412297      -1.31601229       2.71248546      -0.18161013 
H      -0.19697142       1.71485155      -0.16609573       0.16186665      -0.07642202       0.16931353       0.28541864      -1.04929424       0.56998208 
H       0.43811728       0.17303483      -0.66563256      -0.14840706      -0.19019300      -0.02037756       1.24387865      -1.04833383      -1.39859318 
H      -1.23908152       0.34803612      -0.21846956       0.11063654      -0.27577647      -0.08746840      -0.50158768      -0.55491577      -0.14695608 
H       0.01461161       0.32119314       0.99346620       0.02925578       0.08358405       0.27265541       0.28830269      -0.05994162       1.15717731 
5
Properties=species:S:1:pos:R:3:momenta:R:3:forces:R:3 energy=-1099.2634976774405 pbc="F F F"
C      -0.23130489       0.61521238       0.00606158       0.16666100      -0.01265445       0.28921121       0.18395051      -0.85725322      -0.91817348 
H      -0.02836249       1.63408948      -0.26230975       0.00929875       0.19197468      -0.18973544      -0.02499878       0.42050346      -0.50724004 
H       0.45033350      -0.07100276      -0.51446827      -0.08666961       0.00327710       0.12990684       0.29850689       0.42590018       0.38754765 
H      -1.19751156       0.26889817      -0.36496777       0.07569544      -0.12052905      -0.00995445      -0.23691459       0.46876044       0.53958592 
H      -0.10122751       0.56340332       1.06951802      -0.16498558      -0.06206828      -0.21942815      -0.22054403      -0.45791086       0.49827995 
5
Properties=species:S:1:pos:R:3:momenta:R:3:forces:R:3 energy=-1099.1693815069352 pbc="F F F"
C      -0.23591402       0.62481511      -0.00616654       0.25281583       0.14604405       0.20642522       1.60340553      -0.88176962       2.21768599 
H      -0.18975227       1.54537058      -0.55988975      -0.16155394      -0.02792969      -0.12635883      -0.33480746       0.51764542       0.27653242 
H       0.67929583       0.06168370      -0.25581522       0.11746255      -0.01624884      -0.04388089      -0.31952277       0.16187991       0.07003405 
H      -1.05460427       0.00728938      -0.25735985      -0.08277078       0.02470878       0.04957483      -1.05490511      -0.45091939      -0.65397079 
H      -0.25678653       0.66662157       1.14654334      -0.12595365      -0.12657430      -0.08576033       0.10582982       0.65316369      -1.91028167 
5
Properties=species:S:1:pos:R:3:momenta:R:3:forces:R:3 energy=-1099.2796201739409 pbc="F F F"
C      -0.22671629       0.61434197      -0.00110523       0.12656051      -0.01006804       0.19012905      -0.21364492       0.59085181      -0.98244468 
H      -0.07806333       1.68464187      -0.21618564      -0.12370248       0.02420141       0.09987878      -0.32551691      -0.52441955      -0.01564814 
H       0.54200089       0.04075748      -0.48326432      -0.28307982      -0.19156468      -0.26963728       0.45105815      -0.23485001      -0.13506668 
H      -1.18264364       0.22426329      -0.32278966       0.21797107       0.15779815      -0.28888109      -0.27857339       0.30966112      -0.42532738 
H      -0.21273826       0.45609710       1.03540915       0.06225071       0.01963316       0.26851055       0.36667707      -0.14124337       1.55848687 
5
Properties=species:S:1:pos:R:3:momenta:R:3:forces:R:3 energy=-1099.2680218952983 pbc="F F F"
C      -0.21996817       0.61648738       0.00215296       0.22168977      -0.19603756       0.46746771      -0.38080153      -1.36500123      -0.97701464 
H       0.19383548       1.45885307       0.48230081      -0.04986250       0.09252647       0.06152427       0.98330073       0.86082224       0.27025151 
H       0.25422013       0.27829127      -0.93619986      -0.25702345       0.02602994      -0.05900465       0.15732884       0.58229189       0.56130081 
H      -1.22954730       0.87564134      -0.24448687       0.17276400       0.12824940       0.04562683      -0.72480333       0.01615275      -0.10338798 
H      -0.23036105      -0.23258997       0.67273195      -0.08756781      -0.05076825      -0.51561416      -0.03502471      -0.09426565       0.24885030 
5
Properties=species:S:1:pos:R:3:momenta:R:3:forces:R:3 energy=-1099.1824026785862 pbc="F F F"
C      -0.22160100       0.59619081       0.00934805       0.42512528      -0.36154334       0.35706799      -1.54346622       0.71661665      -1.32381958 
H       0.19971625       0.48552626       0.98959008      -0.07259071       0.19063705      -0.34265216       0.36587896      -0.86105947       0.19575691 
H       0.31330515       1.38553776      -0.49549489      -0.10752369       0.20290375       0.50166993       0.23787133       0.49345923      -0.02358668 
H      -1.26757256       0.96974380       0.14525362      -0.06362408      -0.30125220      -0.05779681       0.78603904      -0.39701572      -0.17231290 
H      -0.23784528      -0.21876477      -0.75073719      -0.18138680       0.26925474      -0.45828895       0.15367690       0.04799932       1.32396225 
5
Properties=species:S:1:pos:R:3:momenta:R:3:forces:R:3 energy=-1099.1174817548704 pbc="F F F"
C      -0.22192628       0.61043487      -0.00849524       0.17117761       0.07640769       0.18137244      -0.59505166      -0.61297730       1.69404049 
H       0.12545536      -0.34489147       0.41019536       0.02790117      -0.23847975      -0.30035502      -0.31898565      -0.14384811      -1.06266606 
H       0.18367125       1.27135803       0.74404122      -0.26881507      -0.01106227      -0.06964236      -0.11656600       0.91531756      -0.28631388 
H      -1.30271184       0.66941089      -0.04803830      -0.16300028       0.07225479       0.14762617      -0.32014787      -0.19559836       0.75778810 
H       0.00506463       0.85643800      -1.00497177       0.23273658       0.10087954       0.04099876       1.35075118       0.03710620      -1.10284864 
5
Properties=species:S:1:pos:R:3:momenta:R:3:forces:R:3 energy=-1099.191411898014 pbc="F F F"
C      -0.21990439       0.60864591      -0.00376255      -0.01167054      -0.02856791      -0.00340063      -0.30137229       0.53591341      -0.82262512 
H       0.28149229      -0.29071741      -0.33681388      -0.09647292       0.03027778      -0.16029994      -0.04507289      -0.23001448       0.28076080 
H      -0.37825942       0.68354865       1.03748382      -0.12937533      -0.05547559      -0.11855023       0.77777318      -0.20012776       1.48439783 
H      -1.26853440       0.60147067      -0.29506186       0.32502753      -0.10850959       0.05201239       0.15474188       0.16554851      -1.00110226 
H       0.35268882       1.47933028      -0.36077477      -0.08750875       0.16227531       0.23023841      -0.58606988      -0.27131967       0.05856876 
5
Properties=species:S:1:pos:R:3:momenta:R:3:forces:R:3 energy=-1099.2022883073212 pbc="F F F"
C      -0.21983469       0.61475398      -0.00188205       0.29415765       0.13931642       0.17075846      -2.06987377      -0.87087501       0.21304954 
H       0.49592442       0.18408152      -0.67361223       0.07649667      -0.02373633      -0.05218166       0.84132025      -0.01717335       0.07944757 
H      -0.36882814      -0.00726766       0.91274789       0.14745674      -0.25760882      -0.09468926      -0.02315899       0.01239769      -1.02877899 
H      -1.16486373       0.65223182      -0.63030515      -0.13910494       0.12460527      -0.06395177       0.90358517       0.15182808       1.17680532 
H       0.02432417       1.57180473       0.41359537      -0.37900611       0.01742346       0.04006423       0.34812734       0.72382259      -0.44052344 
5
Properties=species:S:1:pos:R:3:momenta:R:3:forces:R:3 energy=-1099.150623512486 pbc="F F F"
C      -0.22156852       0.61834473      -0.00029890      -0.01419661      -0.23703798       0.14016044      -0.67496554       1.34684260       0.90585761 
H       0.72026547       0.78218012      -0.44908835       0.07860022       0.30346668       0.08525657       0.81333462       0.62261507      -0.67922732 
H      -0.11333521      -0.23778343       0.58719429      -0.13968444      -0.03606833      -0.12839998       0.20435629      -1.09600013       1.64361045 
H      -0.95645115       0.32241708      -0.67686517       0.04307531      -0.05528704      -0.00361315      -1.06605290      -0.22049245      -1.73037940 
H      -0.64326257       1.49125037       0.54232085       0.03220552       0.02492667      -0.09340388       0.72332753      -0.65296509      -0.13986134 
5
Properties=species:S:1:pos:R:3:momenta:R:3:forces:R:3 energy=-1099.2795251016576 pbc="F F F"
C      -0.22024815       0.62044732       0.00220649       0.11056752      -0.66471079       0.02207485      -0.82762323      -1.33238582       0.23378646 
H       0.83648682       0.85339079      -0.07731128      -0.27312321      -0.00903452      -0.08161048       0.00456990      -0.10467523       0.18779952 
H      -0.47109765      -0.09981054       0.82064176      -0.02978167       0.40819864       0.17905315       0.60169697       0.90365095      -0.28418751 
H      -0.55514030       0.06125975      -0.87873843       0.22863364       0.12746457      -0.09068186       0.21002860       0.44367461      -0.16579575 
H      -0.81876544       1.51817035       0.10911614      -0.03629628       0.13808209      -0.02883565       0.01132776       0.08973549       0.02839728 
5
Properties=species:S:1:pos:R:3:momenta:R:3:forces:R:3 energy=-1099.2131686897355 pbc="F F F"
C      -0.23428189       0.60870652       0.00068630      -0.27731571      -0.50894181      -0.02909953       1.00183112      -0.03675972       0.76835229 
H       0.89706741       0.60760132       0.08050562       0.22829961       0.16989413       0.19962343      -1.38109828       0.21771913       0.44877105 
H      -0.77547262       0.66531295       0.98831893      -0.07495956       0.37067110       0.04862696       0.92807465      -0.45602151      -0.94300581 
H      -0.44306331      -0.31626990      -0.55284938      -0.10255237      -0.06268977      -0.02703437      -0.48810596       0.46757874       0.15722776 
H      -0.51982655       1.51626558      -0.52415288       0.22652803       0.03106635      -0.19211648      -0.06070153      -0.19251664      -0.43134530 
5
Properties=species:S:1:pos:R:3:momenta:R:3:forces:R:3 energy=-1099.2112308769217 pbc="F F F"
C      -0.23067660       0.60821719       0.01451323      -0.11415749      -0.68031298      -0.20814569      -0.38764830       0.05313362      -2.13773099 
H       0.60998270       0.28326872       0.56125544       0.00782796       0.15975332       0.23852756       0.82039691      -0.82559007       0.59333540 
H      -0.91317069       1.11358087       0.66062455      -0.07215378       0.20956863       0.20302860      -0.52485394       0.39415953       0.20090974 
H      -0.72413089      -0.15803453      -0.60218792       0.01680969       0.25409328      -0.29984147       0.08172320      -0.26958172       0.93766436 
H       0.14306428       1.23992556      -0.79262699       0.16167362       0.05689775       0.06643099       0.01038213       0.64787864       0.40582149 
5
Properties=species:S:1:pos:R:3:momenta:R:3:forces:R:3 energy=-1099.2416992229641 pbc="F F F"
C      -0.23362985       0.59737206       0.00611162      -0.23660079      -0.03510726       0.10311539       1.11652612       0.95185474      -0.12840673 
H       0.12225573       0.36485707       1.02920241      -0.09009017       0.14187664      -0.32768037      -0.25111062       0.09640992      -0.74377811 
H      -1.23578366       0.98551314       0.00895989       0.09957011      -0.03541398      -0.20290204      -0.73370703      -0.55826010       0.11106757 
H      -0.04574811      -0.20758904      -0.70542607       0.25250428      -0.34559994       0.19143170      -0.42764168      -0.13304275       0.32155882 
H       0.31021141       1.46518644      -0.40556028      -0.02538343       0.27424454       0.23603533       0.29593322      -0.35696181       0.43955845 
5
Properties=species:S:1:pos:R:3:momenta:R:3:forces:R:3 energy=-1099.2523888704065 pbc="F F F"
C      -0.23541814       0.60978612       0.00014411       0.01001276       0.29246024      -0.73188995       0.83664715       0.02511079       0.27137206 
H      -0.29801305       0.30038737       1.06035173      -0.10581022       0.01346238       0.20857810      -0.70433780       0.09723585      -0.66349484 
H      -1.14993569       0.70043049      -0.58265293      -0.14231686      -0.17121280      -0.07139842      -0.30622731      -0.21406311       0.58881694 
H       0.39047594      -0.14790383      -0.49686173       0.11472511       0.02841298       0.23241448       0.02259857       0.56991433       0.07188684 
H       0.22971690       1.60713174       0.01744570       0.12338921      -0.16312279       0.36229579       0.15131940      -0.47819785      -0.26858100 
5
Properties=species:S:1:pos:R:3:momenta:R:3:forces:R:3 energy=-1099.2324917731607 pbc="F F F"
C      -0.23376868       0.61136500      -0.00109775       0.49126172       0.10684113      -0.22552404       0.99639168       1.28461924      -0.01721135 
H      -0.66171224      -0.18191848       0.54272782       0.02966294      -0.04490377      -0.32289008      -0.66723504      -0.61300598       1.23111157 
H      -0.53063749       0.41071120      -1.01580187      -0.05250062      -0.11498772       0.22141498       0.24233140       0.39922024      -0.58145704 
H       0.84999255       0.58316074       0.15010427      -0.19867380       0.18759066       0.41356751      -0.11572528      -0.30573926      -0.44076358 
H      -0.50505322       1.62927888       0.33605020      -0.26975024      -0.13454030      -0.08656837      -0.45576276      -0.76509425      -0.19167960 
5
Properties=species:S:1:pos:R:3:momenta:R:3:forces:R:3 energy=-1099.2182469587601 pbc="F F F"
C      -0.22653091       0.62425389       0.00560955       0.47093755      -0.03500247      -0.19722405      -0.88384797      -1.62252517      -0.19589389 
H      -0.30060101      -0.29298589       0.63695520      -0.29930699       0.18612915       0.07267446       0.03005565       0.60994657      -0.57348289 
H       0.49179357       0.44082352      -0.77623835      -0.08173467       0.25078204       0.09193446       0.83417990       0.09575733       0.11847734 
H       0.03040919       1.43773982       0.66877496      -0.03006804       0.10925771       0.20830981      -0.17528172       0.43845410      -0.32881626 
H      -1.15525504       0.70207506      -0.59633338      -0.05982784      -0.51116643      -0.17569467       0.19489414       0.47836717       0.97971570 
5
Properties=species:S:1:pos:R:3:momenta:R:3:forces:R:3 energy=-1099.1045689682926 pbc="F F F"
C      -0.23381358       0.62267731       0.00105818       0.00268629       0.53519381      -0.03864006       2.27343744      -1.52090513       0.22948304 
H      -0.53835157      -0.20941897       0.62328718      -0.07988415      -0.22125065      -0.02489775       0.63696723      -0.29455825       0.45784662 
H       0.84471556       0.59548980      -0.31463653       0.23902380      -0.27998810       0.09357600      -0.92770969      -0.29843272       0.73516451 
H      -0.39065359       1.50197048       0.55249904      -0.12566814      -0.08376034      -0.14899685      -0.67638269       1.39070752       0.14353383 
H      -0.76258579       0.41839721      -0.87375865      -0.03615781       0.04980528       0.11895867      -1.30631229       0.72318858      -1.56602800 
5
Properties=species:S:1:pos:R:3:momenta:R:3:forces:R:3 energy=-1099.0261099212187 pbc="F F F"
C      -0.22502907       0.62695527       0.00839864       0.33640296       0.29244553      -0.12749688      -1.32368259       0.25182138      -1.83399616 
H      -0.71341578      -0.29229347       0.30013347       0.16058987       0.06554444      -0.16506536      -1.23092278       0.15304751       0.25007115 
H       0.75489379       0.27997435       0.23755409      -0.46647068      -0.27607229       0.22940991       1.35646941       0.96632514       0.10798321 
H      -0.62224771       1.56674431       0.49290705      -0.13791267      -0.10043354      -0.03279442       0.77361167      -1.38105953      -0.29602875 
H      -0.37077895       0.70103859      -1.13067011       0.10739051       0.01851586       0.09594676       0.42452429       0.00986551       1.77197054 
5
Properties=species:S:1:pos:R:3:momenta:R:3:forces:R:3 energy=-1099.2585022008266 pbc="F F F"
C      -0.22950632       0.62754351       0.00378777       0.45800072       0.18075787      -0.03637355       0.16126476      -1.64564437       0.10066644 
H      -0.73443507      -0.22430901      -0.46337096      -0.13211643       0.19757215      -0.34848044      -0.22603535       0.05247575       0.26601056 
H       0.45801122       0.18883941       0.74389534      -0.16954959      -0.06491841       0.15869464      -0.24693970       0.37617178      -0.16856432 
H      -0.96965363       1.25571361       0.48723679      -0.28104795      -0.08081787       0.22241061       0.21917016       0.34850724      -0.24121380 
H       0.34787826       1.02821047      -0.81289498       0.12471325      -0.23259374       0.00374874       0.09254013       0.86848961       0.04310113 
5
Properties=species:S:1:pos:R:3:momenta:R:3:forces:R:3 energy=-1099.1650347550433 pbc="F F F"
C      -0.23545858       0.61711701       0.00497983      -0.27952340       0.30369724       0.01049464       1.06786722      -1.32089490       0.10941031 
H      -0.39629559       0.16244692      -0.93320144       0.04529479      -0.03813868       0.08057867      -0.55654615      -1.05380589      -0.91727384 
H      -0.29843681      -0.06300449       0.83287634       0.01113655      -0.27998822      -0.19453807      -0.41398432      -0.51059151       0.18938752 
H      -0.92061971       1.38654275       0.09142211       0.23596199      -0.13641263      -0.30843982      -1.00449824       1.84267120       0.42507775 
H       0.78807810       0.88670810      -0.05043511      -0.01286993       0.15084230       0.41190458       0.90716149       1.04262111       0.19339826 
5
Properties=species:S:1:pos:R:3:momenta:R:3:forces:R:3 energy=-1099.005708087484 pbc="F F F"
C      -0.24720699       0.60671260       0.01338148       0.20822946       0.13465316       0.18799986       1.52814286       2.30067191      -2.27245032 
H       0.53947660       0.39812754      -0.78365787       0.24925276      -0.02678283      -0.01301019      -0.83607686       0.98975613       0.63760288 
H      -0.31844005      -0.38318506       0.35066309      -0.21684638       0.05500455      -0.29255494      -1.32220330      -1.10426653       1.10807305 
H      -1.10638447       1.17334788      -0.47046763       0.01336675      -0.20884150      -0.02103007       0.78987861      -1.48332169       0.71731341 
H       0.19806414       1.30837841       0.74401306      -0.25400259       0.04596662       0.13859533      -0.15974132      -0.70283982      -0.19053902 
5
Properties=species:S:1:pos:R:3:momenta:R:3:forces:R:3 energy=-1099.1559425201258 pbc="F F F"
C      -0.24169600       0.61181979       0.00065842       0.59969733       0.23629154       0.26385888       0.06016151      -1.95844002      -0.14990493 
H       0.75084020       0.70980750      -0.32108327      -0.19176267       0.11905026       0.01884833       1.55095096      -0.17916026      -1.05190447 
H      -0.49863832      -0.47611635       0.02733316      -0.27011037      -0.08672369      -0.09021841       0.06861492       1.09637252       0.11432300 
H      -0.85186335       1.15750363      -0.66517964      -0.06218166      -0.06834625      -0.37709946      -0.90984909       0.55097361      -0.50704567 
H      -0.15328954       1.04461846       0.95108425      -0.07564262      -0.20027186       0.18461065      -0.76987830       0.49025415       1.59453206 
5
Properties=species:S:1:pos:R:3:momenta:R:3:forces:R:3 energy=-1099.18699906523 pbc="F F F"
C      -0.24053108       0.60198030      -0.00304474       0.35436356       0.85752340      -0.20791172       1.89032550       1.71661218       2.19959411 
H       0.85235312       0.88404930      -0.02120140       0.02460147      -0.37383137       0.05888783      -0.96173723      -0.71195293      -0.03876519 
H      -0.42208994      -0.25967099      -0.56341586       0.07167749      -0.03857666      -0.13286714      -0.21058779      -1.44326992      -0.74831981 
H      -0.69920754       1.45544324      -0.47579777      -0.15912392      -0.34225319       0.29573919      -0.68327141       0.19665206       0.18235115 
H      -0.49788747       0.47323588       1.09669518      -0.29151860      -0.10286219      -0.01384816      -0.03472907       0.24195861      -1.59486027 
5
Properties=species:S:1:pos:R:3:momenta:R:3:forces:R:3 energy=-1099.105613685893 pbc="F F F"
C      -0.22182216       0.60878903       0.00487813       0.63815349       0.29736083      -0.18790161      -1.38403048       1.94952906      -1.21724946 
H       0.83576744       0.56976069       0.13296184       0.13975271      -0.15354179      -0.19304045       0.70308129       0.58450474       0.75143603 
H      -0.34853550      -0.02280662      -0.87140651      -0.06039999      -0.12858001       0.27103862      -0.69661523       0.13169068      -0.10466222 
H      -0.68220133       1.67211384      -0.14793829      -0.16981436       0.03546914       0.10662104       1.40656802      -1.86857524      -0.17268495 
H      -0.79479182       0.25285880       0.82825675      -0.54769184      -0.05070817       0.00328239      -0.02900360      -0.79714923       0.74316059 
5
Properties=species:S:1:pos:R:3:momenta:R:3:forces:R:3 energy=-1099.1350325486692 pbc="F F F"
C      -0.22657852       0.62151029       0.00640379       0.06086674       0.04283261       0.07732222      -0.18729256      -4.03139190       0.30419959 
H       0.82999236       0.35860868       0.02856335      -0.05834967       0.07952511       0.24602776      -0.07026951      -0.07050784       0.69338381 
H      -0.66267388      -0.08054062      -0.73233730      -0.25705306       0.07729342       0.14713077       0.07731848       0.65583721       0.17029283 
H      -0.29444992       1.57752556      -0.29576038       0.03734261      -0.06150911      -0.16582808      -0.50278871       3.38904183      -1.20334212 
H      -0.80595448       0.46475074       0.92322883       0.21719338      -0.13814203      -0.30465267       0.68303230       0.05702070       0.03546588 
5
Properties=species:S:1:pos:R:3:momenta:R:3:forces:R:3 energy=-1099.1347457507286 pbc="F F F"
C      -0.23446676       0.59791419       0.00333114       0.27218347       0.23781460      -0.25019011       1.05985217       2.56994030       0.38667563 
H       0.79821348       0.31989206       0.28647876      -0.10843468      -0.15879358       0.00679146      -0.68274898      -0.54282982      -0.42580459 
H      -0.77300121      -0.03394091      -0.65751179      -0.08104881      -0.00830473       0.01158097      -0.15597888      -1.18422858      -0.21892497 
H      -0.07944089       1.54406587      -0.63249868      -0.04414342      -0.23066854       0.05089939      -0.51761829      -0.97956152       1.39988834 
H      -0.78486363       0.77149077       0.96383897      -0.03855656       0.15995226       0.18091828       0.29649398       0.13667962      -1.14183441 
5
Properties=species:S:1:pos:R:3:momenta:R:3:forces:R:3 energy=-1099.1464131810953 pbc="F F F"
C      -0.23191269       0.62020497      -0.00868435       0.03270667       0.22170496      -0.07076156       0.81091241      -2.18174845      -1.46247076 
H       0.36618445      -0.21144495       0.41279495      -0.11575413      -0.25767239       0.15800130       0.06173152       0.53350491      -0.35559277 
H      -0.99720813       0.09588136      -0.65720094      -0.00063823      -0.01205308       0.24299097       0.90741714       1.22537045       0.47283408 
H       0.41935010       1.37748582      -0.46368273       0.12382127       0.18330297      -0.03200268      -0.32555156      -0.58937376      -0.42692303 
H      -0.65785210       1.07397589       0.81156866      -0.04013558      -0.13528246      -0.29822804      -1.45450951       1.01224685       1.77215248 
5
Properties=species:S:1:pos:R:3:momenta:R:3:forces:R:3 energy=-1099.0771521709983 pbc="F F F"
C      -0.22165906       0.60445688      -0.01924558       0.29499222      -0.08657605       0.31624466      -2.44227768       1.63995676       3.35491025 
H      -0.29399445      -0.32231645       0.50340715      -0.15714018       0.04643913       0.10446897       0.35031680      -0.83137374       0.26016543 
H      -0.99310362       0.60413252      -0.75779456      -0.17496342       0.32171764      -0.21242552      -0.22452474       0.38158703      -0.64823459 
H       0.72639971       0.83616678      -0.32634499       0.14455199      -0.18214564      -0.07621289       2.34094078       0.15839624      -1.28961198 
H      -0.43100632       1.40556446       0.81005648      -0.10744060      -0.09943508      -0.13207522      -0.02445516      -1.34856628      -1.67722911 
5
Properties=species:S:1:pos:R:3:momenta:R:3:forces:R:3 energy=-1099.2223758352613 pbc="F F F"
C      -0.22807975       0.60206101      -0.01011527       0.35943912      -0.95369776      -0.28521895       1.46072104       0.05984674       1.10499368 
H      -0.98999102       0.16825711       0.59095984      -0.01772971       0.39935934       0.02934115      -0.77335000      -0.89262688       0.07932838 
H      -0.43599712       0.62522775      -1.05215590       0.14243840       0.10326105       0.22142891      -0.13982424      -0.49628132      -0.80915564 
H       0.75801785       0.13856159       0.26383638      -0.34637097       0.09288505       0.21715871      -0.99290621       0.48544231      -0.55713188 
H      -0.24722747       1.62004921       0.31788992      -0.13777685       0.35819232      -0.18270981       0.44535942       0.84361915       0.18196546 
5
Properties=species:S:1:pos:R:3:momenta:R:3:forces:R:3 energy=-1099.060661643386 pbc="F F F"
C      -0.22960298       0.58396677      -0.00082787       0.27787032      -0.24695882       0.19963964      -0.03117006       0.92930670      -0.04252949 
H      -1.26433475       0.81691950       0.25739999       0.05439150       0.11215766      -0.16569268      -0.12017256      -0.60939121      -0.31299382 
H      -0.08560565       0.03151933      -0.96127809      -0.16326828       0.15977162      -0.14378534      -0.17214339      -0.29608639       1.47831046 
H       0.29280332       0.36692167       0.94495873       0.02985248       0.11887464       0.30753661      -0.05756419      -0.97989541      -0.80717858 
H       0.16008963       1.55234029      -0.23121599      -0.19884602      -0.14384510      -0.19769822       0.38105019       0.95606631      -0.31560858 
5
Properties=species:S:1:pos:R:3:momenta:R:3:forces:R:3 energy=-1099.067317339642 pbc="F F F"
C      -0.22223170       0.59219357       0.01503675       0.05493031      -0.26479759       0.60371808      -1.32431075       3.63342955      -2.74994610 
H      -1.25649880       0.93616782       0.06432041       0.06735691       0.05147220      -0.31162709      -0.04715409      -0.26307393       0.87016002 
H      -0.24697484      -0.18322170      -0.68221528      -0.08735283       0.23857332      -0.02800093       0.48771736      -1.45717103      -0.95211296 
H       0.26606008       0.41434609       0.88870364       0.05336694       0.09397969      -0.21350130       0.93865568      -0.82495455       2.59807807 
H       0.25253224       1.50238062      -0.44998176      -0.08830132      -0.11922762      -0.05058876      -0.05490819      -1.08823004       0.23382097 
5
Properties=species:S:1:pos:R:3:momenta:R:3:forces:R:3 energy=-1099.1341662444802 pbc="F F F"
C      -0.22498539       0.59583770       0.01199219      -0.18449402      -0.04966558       0.33618929       0.27548491       0.95056403       0.55489402 
H      -1.17036155       1.11807322       0.15052147       0.08477145       0.06922393       0.14011689      -0.18882206      -0.35712644       0.86214921 
H      -0.42152781      -0.11041484      -0.76629337       0.19922396      -0.02030611      -0.06645568       0.17387273      -1.03500207      -0.05162486 
H       0.30772040       0.23467057       0.95017553      -0.00972835       0.00061479      -0.02762264      -1.04836200       0.36653082      -1.43796504 
H       0.33209974       1.38392160      -0.47729869      -0.08977303       0.00013296      -0.38222787       0.78782642       0.07503366       0.07254667 
5
Properties=species:S:1:pos:R:3:momenta:R:3:forces:R:3 energy=-1099.2390774835822 pbc="F F F"
C      -0.21954847       0.60589536       0.01074691      -0.36877842       0.37653143      -0.27193676      -1.96318640      -0.21999744      -1.23250235 
H      -1.17258006       1.09775040       0.23911063      -0.31434122      -0.06841132      -0.08599676       0.07454151      -0.39396498       0.14465089 
H      -0.39824291      -0.39867950      -0.39138527       0.08113020      -0.05757210       0.20938170       0.03282669       0.08663294       0.65577204 
H       0.40640096       0.65907441       0.84850765       0.50169537      -0.13276286       0.04239475       1.02500314      -0.17295436       1.02453240 
H       0.14756827       1.14826152      -0.82428971       0.10029407      -0.11778515       0.10615707       0.83081507       0.70028384      -0.59245298 
5
Properties=species:S:1:pos:R:3:momenta:R:3:forces:R:3 energy=-1099.2236135607195 pbc="F F F"
C      -0.22675954       0.60639370       0.01219753      -0.20371596       0.26015322       0.26226576       0.12521645       0.44312152      -1.87183335 
H      -1.22975279       0.95678521       0.12924515       0.06729499      -0.01891879       0.15929937      -0.48225811       0.60252048       0.66604469 
H      -0.29581958      -0.46605100       0.03726942       0.19914627       0.08668921       0.10494345       0.46325581      -0.43422183      -0.11519338 
H       0.51081238       1.00993826       0.66699183      -0.21209895      -0.27992855      -0.39889801       0.07674744       0.13451378       1.02238890 
H       0.08383102       0.99979630      -0.97884820       0.14937364      -0.04799510      -0.12761056      -0.18296159      -0.74593395       0.29859314 
5
Properties=species:S:1:pos:R:3:momenta:R:3:forces:R:3 energy=-1099.1865365936565 pbc="F F F"
C      -0.23754375       0.61714047      -0.00419833      -0.65691812       0.12644577      -0.07971986       1.82115644      -1.62939895       2.36663529 
H      -0.94453242       0.70538566       0.86845960       0.23579175      -0.04031013       0.20866817       0.66114193      -0.02579583      -1.13091866 
H      -0.09598923      -0.47427196      -0.27148337       0.14446072      -0.00710565      -0.11877068      -0.22076896       1.23720507       0.44024269 
H       0.78583513       1.02180516       0.31699568       0.29742138       0.00488973       0.03576907      -1.51946676      -0.56395123      -0.44679432 
H      -0.54774128       1.11949486      -0.86394599      -0.02075573      -0.08391971      -0.04594670      -0.74206266       0.98194094      -1.22916500 
5
Properties=species:S:1:pos:R:3:momenta:R:3:forces:R:3 energy=-1099.1612136702029 pbc="F F F"
C      -0.23403938       0.62208645       0.00276663       0.16718080       0.60795407       0.08867482      -1.24774796      -1.27107565      -1.11732053 
H      -0.26725035       0.57730456       1.03921609       0.26880907      -0.16183417       0.09936826      -0.54165805       0.46112624       1.98536517 
H      -0.33281326      -0.40639019      -0.31301427       0.03417694       0.01413516       0.03074847      -0.27573651      -0.28008259      -0.36812507 
H       0.71752932       0.90067718      -0.26141346      -0.32556877      -0.46954681      -0.22560725       2.34006995       0.93505924      -0.76769546 
H      -0.96165053       1.24188749      -0.49775461      -0.14459804       0.00929176       0.00681569      -0.27492743       0.15497276       0.26777589 
5
Properties=species:S:1:pos:R:3:momenta:R:3:forces:R:3 energy=-1099.1363529136372 pbc="F F F"
C      -0.22431673       0.61767954       0.01605229       0.30525826       0.25893547       0.22496721      -0.70376742      -0.20636604      -3.65946855 
H       0.44738426       0.26571192       0.74750629      -0.02836993      -0.23425696      -0.16205612       0.97058365       0.00472975       0.85209376 
H      -0.86375801      -0.26090997      -0.26862730       0.02489967       0.04149723      -0.04153740       0.31895864       0.91118024       0.36882541 
H       0.30642085       0.90446004      -1.00046856      -0.20438460      -0.11623304      -0.19770662      -0.80395476      -0.46164079       2.32978920 
H      -0.85008379       1.45672839       0.33031576      -0.09740339       0.05005730       0.17633293       0.21817989      -0.24790316       0.10876017 
5
Properties=species:S:1:pos:R:3:momenta:R:3:forces:R:3 energy=-1099.0705451855454 pbc="F F F"
C      -0.21143444       0.62357967       0.00102954       0.38788469       0.03898533       0.63104394      -1.98247450      -3.12541262       2.53093939 
H       0.72851820       0.13487482       0.14499664       0.02311456       0.10520640      -0.32249991       0.67471623       0.17722013       0.05475936 
H      -0.96618682      -0.20194705      -0.15927545      -0.02000832       0.00211588      -0.14088585       0.70189987       0.66197787       0.53620765 
H      -0.32148029       1.14823783      -0.84224913      -0.28979788      -0.03390602       0.03989128       0.32342752       2.33800513      -3.29495362 
H      -0.55438897       1.21452065       0.84426023      -0.10119305      -0.11240160      -0.20754945       0.28243088      -0.05179052       0.17304721 
5
Properties=species:S:1:pos:R:3:momenta:R:3:forces:R:3 energy=-1099.207262579 pbc="F F F"
C      -0.22292659       0.62911997       0.00690199       0.04390563      -0.08887968       0.26234921       0.08487967      -0.80511766      -1.45515915 
H       0.76180763       1.11760424      -0.14446028      -0.14734814       0.23637865      -0.17328451      -0.99732625       0.02027022       0.25413394 
H      -0.12014820      -0.40329431      -0.31711244       0.07690324      -0.08824333      -0.24662004       0.34067382      -0.26306466      -0.07149490 
H      -1.05213734       0.97256475      -0.62916429       0.02462263       0.04411765       0.16153775       0.56863520       0.57024886       0.25544646 
H      -0.56612324       0.54279527       1.00849516       0.00191664      -0.10337329      -0.00398240       0.00313756       0.47766324       1.01707364 
5
Properties=species:S:1:pos:R:3:momenta:R:3:forces:R:3 energy=-1099.281308077658 pbc="F F F"
C      -0.22740223       0.61906648       0.00795402       0.28141282      -0.75680298       0.06507389      -0.78852805      -0.91559253      -0.20452089 
H       0.06822560       1.62233190      -0.24278097      -0.18050797       0.28831797      -0.13516020       0.24392893       0.35528478       0.15172473 
H      -0.13383304       0.00314950      -0.88275504      -0.17340164       0.17893286      -0.20694900      -0.19629159       0.09333430      -0.31506204 
H      -1.29831195       0.60266283       0.31857436      -0.05362876       0.16498351       0.28593446       0.97725996      -0.02387544       0.00594981 
H       0.44064853       0.12131981       0.71218417       0.12612555       0.12456865      -0.00889916      -0.23636925       0.49084888       0.36190839 
5
Properties=species:S:1:pos:R:3:momenta:R:3:forces:R:3 energy=-1099.2559100192682 pbc="F F F"
C      -0.22544917       0.61297251       0.00131349      -0.15567387       0.00612061      -0.61878372       0.50756033      -0.81087989      -1.94091039 
H      -0.37242605       1.66009713      -0.15406164      -0.11029369      -0.27170003       0.20588459       0.02228803       0.67694482      -0.17579383 
H      -0.44801585       0.05465151      -0.96368187      -0.03288333       0.16599009       0.15748015       0.52296600       0.71052907       1.25073984 
H      -0.90263411       0.28826264       0.72830067       0.18097864       0.07550317       0.08262793      -1.15859607      -0.54933616       1.14708510 
H       0.77653308       0.41906644       0.37379167       0.11787226       0.02408616       0.17279105       0.10578172      -0.02725784      -0.28112071 
5
Properties=species:S:1:pos:R:3:momenta:R:3:forces:R:3 energy=-1099.2190807374243 pbc="F F F"
C      -0.22142961       0.60355246      -0.00881085       0.39619134      -0.25056858       0.06684285      -1.38838228       1.36579636       0.77696404 
H      -0.47647545       1.65754555       0.37761950      -0.10270408       0.12590118       0.08450076       0.54014366      -1.38594578      -1.01350851 
H      -0.58684470       0.45283321      -1.05251777      -0.19654961       0.09894600      -0.19251074       0.29655148       0.18062258       0.95868017 
H      -0.78172119      -0.02986225       0.71268449      -0.09653975      -0.04426588      -0.05969476       0.55961344      -0.03423536      -0.71575862 
H       0.85060260       0.45380754       0.06720095      -0.00039790       0.06998728       0.10086188      -0.00792631      -0.12623781      -0.00637709 
5
Properties=species:S:1:pos:R:3:momenta:R:3:forces:R:3 energy=-1099.1625478337385 pbc="F F F"
C      -0.22749817       0.60887066      -0.01037435       0.00341837       0.39950599       0.16539818       1.63068033      -1.33750673       2.08835111 
H      -0.83155147       1.09168757       0.70253348      -0.07199373      -0.37742606      -0.01061308      -0.90949630       0.26409248       1.32340293 
H      -0.42163414       1.14249685      -0.86171407       0.11924784       0.09962419       0.03717449       0.11092450       1.01881306      -2.58218108 
H      -0.48439812      -0.43946358      -0.08792762       0.03863979      -0.04234773      -0.29243051      -0.19902281      -0.06649913      -0.14974422 
H       0.81545605       0.67623323       0.37072564      -0.08931225      -0.07935639       0.10047092      -0.63308571       0.12110032      -0.67982874 
5
Properties=species:S:1:pos:R:3:momenta:R:3:forces:R:3 energy=-1099.2515508466029 pbc="F F F"
C      -0.22227577       0.61342577      -0.00803336      -0.22906149       0.02903476       0.10541737      -1.07609455       0.64951060       0.58177534 
H      -1.15486733       0.45423309       0.58885605       0.18795210      -0.22013445      -0.10862067       0.45938842       0.57882436      -0.72260571 
H      -0.10231998       1.67424721      -0.36142355       0.10733813      -0.04937311       0.00035546      -0.29156969      -1.15658306       0.43834911 
H      -0.27255961      -0.07801136      -0.84483205       0.14251914       0.20950985      -0.00444119       0.33573225       0.02749683      -0.01359147 
H       0.54539078       0.36620793       0.71312246      -0.20874788       0.03096294       0.00728903       0.57254357      -0.09924874      -0.28392727 
5
Properties=species:S:1:pos:R:3:momenta:R:3:forces:R:3 energy=-1099.3156083735576 pbc="F F F"
C      -0.22779181       0.61438770      -0.00448766      -0.20338395      -0.03616002       0.24960626       0.04885993      -0.84349896      -0.12942756 
H      -1.29414692       0.53621832      -0.15385151      -0.02820891       0.28496651      -0.23452131      -0.28236438       0.05689313      -0.04451582 
H       0.01423069       1.53411849       0.46961626       0.01410003      -0.11068750       0.19860663       0.16990356       1.00343341       0.06537309 
H       0.28278248       0.48786685      -0.96142505       0.14566105       0.02128864      -0.05354335       0.01264874       0.10704190       0.24440926 
H       0.07850493      -0.15298888       0.69913375       0.07183178      -0.15940763      -0.16014823       0.05095215      -0.32386948      -0.13583897 
5
Properties=species:S:1:pos:R:3:momenta:R:3:forces:R:3 energy=-1099.276256955991 pbc="F F F"
C      -0.23353312       0.60080019      -0.00495422       0.02153991       0.27585652       0.04224416       0.43517039       0.79108961       0.90656969 
H      -1.21494480       1.01595712      -0.15530140       0.03431416       0.01061226       0.04745632      -0.47008799      -0.27200633      -0.47892572 
H       0.11201380       1.11300725       0.90050029      -0.00560522      -0.09026354       0.00501953       0.11146860      -0.54529138       0.09400127 
H       0.44972864       0.91325059      -0.76762905      -0.07922590      -0.02895074      -0.01044722       0.17042106       0.15680684      -0.71615441 
H      -0.19701488      -0.47509584       0.08146309       0.02897705      -0.16725449      -0.08427279      -0.24697206      -0.13059874       0.19450917 
5
Properties=species:S:1:pos:R:3:momenta:R:3:forces:R:3 energy=-1099.2172719590164 pbc="F F F"
C      -0.23768211       0.59092695      -0.00534108       0.32372883       0.06716579       0.16234268       0.99614196       2.65826880       0.26941012 
H      -1.15504607       1.17167933       0.14727029      -0.06067445       0.06465858      -0.07831611      -0.16007407      -0.69443149      -0.28876265 
H       0.43198272       1.04785457       0.75022601       0.20036378       0.03001458       0.03315743      -0.14616048      -0.69826724      -0.08997661 
H       0.22841261       0.92918715      -0.94749622      -0.22646311      -0.11739528      -0.15577679      -0.46219578      -0.62099671       0.14281296 
H      -0.30612846      -0.46395553       0.11364253      -0.23695505      -0.04444366       0.03859279      -0.22771163      -0.64457336      -0.03348382 
5
Properties=species:S:1:pos:R:3:momenta:R:3:forces:R:3 energy=-1099.1611261307114 pbc="F F F"
C      -0.23598026       0.59685335       0.00109482       0.06189848       0.11022158       0.24099798       0.65143621       0.42704060      -0.68043186 
H      -0.97568205       1.36197364      -0.05274670      -0.27719772      -0.06457754       0.02197090      -1.30283188       0.05130506       0.51792776 
H       0.48416264       0.95954638       0.69438607       0.24986079      -0.09521577      -0.07639460       0.86610149       0.34430271       0.52658765 
H       0.18179652       0.68473617      -1.00550947      -0.05982906      -0.26778316      -0.06203301       0.28052052      -0.87256698       0.17123177 
H      -0.51133499      -0.39210772       0.35082456       0.02526750       0.31735489      -0.12454127      -0.49522634       0.04991861      -0.53531532 
5
Properties=species:S:1:pos:R:3:momenta:R:3:forces:R:3 energy=-1099.2104237841372 pbc="F F F"
C      -0.23503666       0.60808801      -0.00804494       0.26302722       0.71738763       0.10857445       0.48722789      -0.43482326       1.63320460 
H      -0.88744175       1.47856978       0.13591279      -0.14718523      -0.09144347       0.36986990       0.08751583      -0.27694288      -0.48965325 
H       0.71053390       0.85467714       0.55465090       0.04938981      -0.19829944      -0.19060052      -1.03655580      -0.55362500      -0.21761200 
H       0.10862109       0.45445076      -1.02696846      -0.02942444      -0.49384541      -0.07688454      -0.55862936      -0.01791949      -0.17835168 
H      -0.76401473      -0.30741783       0.43226566      -0.13580736       0.06620068      -0.21095929       1.02044145       1.28331063      -0.74758767 
5
Properties=species:S:1:pos:R:3:momenta:R:3:forces:R:3 energy=-1099.186989195579 pbc="F F F"
C      -0.23071553       0.62456570      -0.00486315       0.25142256       0.44001166      -0.44044575      -1.18813000      -2.49218680      -0.32336522 
H      -0.27108535       1.63143882       0.27365409      -0.05675659       0.07582545       0.05747856      -0.52386283       1.65833319      -0.23690694 
H       0.74964954       0.30856888       0.22359920       0.05698660      -0.33811751       0.14366952       1.20054632      -0.61484042       0.35425347 
H      -0.42195717       0.31546224      -1.05081012      -0.13559250       0.04299515       0.27481855      -0.00475437       0.93502213       0.46457884 
H      -0.94039775       0.02846714       0.61150459      -0.11606007      -0.22071476      -0.03552087       0.51620089       0.51367190      -0.25856015 
5
Properties=species:S:1:pos:R:3:momenta:R:3:forces:R:3 energy=-1099.2495697397662 pbc="F F F"
C      -0.22944965       0.62542374      -0.00092600       0.71850921       0.17455280       0.49226264       0.88711113      -0.70688443      -0.79372888 
H      -0.13255174       1.50205850       0.61931560       0.02182265      -0.02568246      -0.05272793      -0.08654121       0.30390806      -0.09847831 
H       0.72022151       0.06915553      -0.03255719      -0.44180244      -0.24190548       0.00693112      -0.05757378       0.59602611      -0.27231602 
H      -0.61534492       0.78953673      -1.01561033      -0.17093657       0.15074103      -0.18872218       0.37258499       0.36253586       0.36666362 
H      -0.87119937      -0.08703784       0.43988587      -0.12759286      -0.05770588      -0.25774365      -1.11558114      -0.55558561       0.79785959 
5
Properties=species:S:1:pos:R:3:momenta:R:3:forces:R:3 energy=-1099.0959185806232 pbc="F F F"
C      -0.21507550       0.61267328      -0.00237920       0.27195398       0.07023446       0.02287915      -1.29390373      -0.91639708       2.07584679 
H       0.54111852       1.25310769       0.47795757       0.01649574      -0.03605997       0.01342382       0.05323712      -1.07526309       0.10894083 
H      -0.04370726      -0.45101805      -0.22496670      -0.26507777      -0.14729568      -0.08704438       1.02648073       0.57304513       0.12768995 
H      -0.43822722       1.10998821      -0.89464380      -0.11363079      -0.16833398       0.22443230      -0.82038634       0.64184591      -1.43789426 
H      -1.12933622       0.51356545       0.67000275       0.09025884       0.28145517      -0.17369089       1.03457222       0.77676913      -0.87458331 
5
Properties=species:S:1:pos:R:3:momenta:R:3:forces:R:3 energy=-1099.173332709195 pbc="F F F"
C      -0.21333446       0.60374393      -0.00238240       0.33076688       0.26721389       0.01811206      -1.51018390       1.73071300      -0.93737920 
H       0.78507133       0.65525445       0.31537945      -0.02522881      -0.22481629      -0.14078938       1.41608663       0.22378551      -0.05264001 
H      -0.56459422      -0.37595101      -0.00310876      -0.28699911      -0.06881317       0.00235197      -0.48668926      -1.78850268      -0.07728156 
H      -0.48713327       1.08966067      -0.95513533      -0.11602657       0.00908730       0.08377256       0.91218842      -0.43143300       0.10513227 
H      -0.82424170       1.16307841       0.67125249       0.09748761       0.01732828       0.03655280      -0.33140190       0.26543718       0.96216851 
5
Properties=species:S:1:pos:R:3:momenta:R:3:forces:R:3 energy=-1099.2936393775426 pbc="F F F"
C      -0.21931606       0.60882062      -0.00348344       0.32482328      -0.02752745       0.07407203      -0.77971807      -0.21894315       1.03477849 
H       0.80953230       0.25913593      -0.05951942      -0.14494940       0.05775966      -0.00411659      -0.22179441      -0.20915317       0.02909973 
H      -0.97738365      -0.13474085      -0.26237780       0.02759825       0.13888151       0.21355909       0.49690675      -0.24876448      -0.18393125 
H      -0.36203440       1.43659837      -0.66390726      -0.03773425       0.11567973      -0.01252333       0.02542251       0.65271038      -0.36333001 
H      -0.48973733       0.91055692       1.02731200      -0.16973788      -0.28479345      -0.27099119       0.47918321       0.02415042      -0.51661696 
5
Properties=species:S:1:pos:R:3:momenta:R:3:forces:R:3 energy=-1099.2665887440055 pbc="F F F"
C      -0.22629147       0.61284031      -0.00028431      -0.04395912      -0.14017950      -0.21477261       0.73216880      -0.66124298       0.52114635 
H       0.87247064       0.39484117      -0.03544420       0.22153753      -0.06057607       0.29031935      -1.14970538      -0.18473873       0.15168952 
H      -0.84211353      -0.14576118      -0.46778336       0.07800609       0.10313876      -0.13616409       0.31977889      -0.27906009      -0.45254365 
H      -0.36076986       1.53692370      -0.52080974      -0.25260107       0.01085519      -0.12298513      -0.33355247       0.68863077      -0.08647084 
H      -0.60609367       0.63764929       1.02742509      -0.00298345       0.08676162       0.18360248       0.43131016       0.43641103      -0.13382138 
5
Properties=species:S:1:pos:R:3:momenta:R:3:forces:R:3 energy=-1099.2026362999952 pbc="F F F"
C      -0.21009469       0.61086077       0.00191544      -0.14185129      -0.14457868      -0.21103162      -1.86813994       0.40544628       0.66599575 
H       0.79691854       0.32126841       0.20255658       0.01665077      -0.03966940       0.02060581       0.63283875       0.06887319      -0.20244492 
H      -0.83911932      -0.23814307      -0.20779181      -0.06457540      -0.09891574       0.08981544      -0.04333100      -0.76132362       0.43603728 
H      -0.42547007       1.19926304      -0.86533207      -0.02756272       0.01092698       0.25071193       0.83962670       0.72843358      -0.63046464 
H      -0.66183103       1.16485217       0.84774357       0.21733864       0.27223685      -0.15010156       0.43900550      -0.44142944      -0.26912347 
5
Properties=species:S:1:pos:R:3:momenta:R:3:forces:R:3 energy=-1099.270771003015 pbc="F F F"
C      -0.21454007       0.60584515       0.00190426      -0.25319183      -0.35993773      -0.17962565      -1.47683981       0.74303801       0.14012802 
H       0.33480219      -0.29481797      -0.14639802      -0.14083960      -0.12714782       0.01488502       0.80996015      -0.31269017      -0.03360179 
H      -1.22340589       0.31071522       0.30024975      -0.03297876       0.37528658       0.22383477       0.06949215       0.04863927       0.17289243 
H      -0.35133782       1.17421073      -0.90502058       0.36738762       0.03502058      -0.14230236       0.21392112      -0.08958450      -0.55116214 
H       0.16340933       1.31689708       0.72847830       0.05962258       0.07677839       0.08320822       0.38346639      -0.38940261       0.27174348 
5
Properties=species:S:1:pos:R:3:momenta:R:3:forces:R:3 energy=-1099.187257542839 pbc="F F F"
C      -0.22633257       0.59668193      -0.00213828      -0.48681196       0.15956778       0.02843256      -0.77832434       0.81983232      -0.21388085 
H      -0.41353531      -0.45203752       0.18466262       0.05529395      -0.08902982       0.20417062       0.34785370      -0.03807817       0.28708264 
H      -1.06481785       1.20199728       0.34043004       0.07131629      -0.05841470      -0.05429992      -0.57459818      -0.28662316      -0.57270211 
H       0.00558635       0.77559461      -1.04401611       0.13590346       0.08411965      -0.06068223      -0.33530407      -0.03739051      -0.26815526 
H       0.53675016       1.09063660       0.54440244       0.22429826      -0.09624292      -0.11762103       1.34037289      -0.45774047       0.76765559 
5
Properties=species:S:1:pos:R:3:momenta:R:3:forces:R:3 energy=-1099.179742893904 pbc="F F F"
C      -0.23416216       0.59871317       0.01363849      -0.17851722       0.38779914      -0.07358865       0.23060781       2.36917868      -0.15610199 
H      -0.55119081      -0.21152811       0.63558377       0.21884794      -0.04868088       0.08000268      -0.12924605      -0.30418744       0.26072975 
H      -0.93665424       1.47300669      -0.01425356      -0.03060758      -0.03483047      -0.15674859       0.53648147      -0.88021392       0.58691975 
H      -0.13327105       0.35889135      -1.00577342      -0.00521355      -0.16565853       0.10653557      -0.23140448      -1.05583967      -1.37231139 
H       0.77839426       0.97161746       0.22193143      -0.00450958      -0.13862927       0.04379898      -0.40643874      -0.12893765       0.68076387 
5
Properties=species:S:1:pos:R:3:momenta:R:3:forces:R:3 energy=-1099.2164207610379 pbc="F F F"
C      -0.23659572       0.61096558       0.01780047      -0.08554715      -0.06106321      -0.06215474       0.58543554      -0.48551739      -2.81415291 
H      -0.06358303      -0.15927135       0.72931755       0.24503142       0.15690592      -0.17850107      -0.42253654      -0.53272165       0.71760072 
H      -1.11114965       1.21673303       0.09665599      -0.19652896       0.08070719       0.17546343      -0.59913971       0.20719257       0.66169384 
H      -0.27940838       0.16328100      -1.02357949      -0.04653766      -0.10807077      -0.04980939      -0.00794440       0.21634809       1.25873846 
H       0.64041678       1.22524904      -0.01449868       0.08358235      -0.06847912       0.11500178       0.44418511       0.59469838       0.17611989 
5
Properties=species:S:1:pos:R:3:momenta:R:3:forces:R:3 energy=-1099.1532106331617 pbc="F F F"
C      -0.24137068       0.59730999       0.00926788      -0.29101696       0.39553469      -0.30573885       2.96648374       1.56029762       0.47629110 
H       0.48313280       0.03765501       0.66971670       0.11591746      -0.13161005       0.18648640      -1.39888190       0.42778705      -0.48850397 
H      -1.15769452       0.94884432       0.40935843       0.22359212      -0.13066336       0.07860009      -0.73654014      -0.11227121       0.90151108 
H      -0.41341388       0.10263815      -0.89624827       0.02497197      -0.19494586      -0.07121090      -0.30504360      -1.14276685      -1.21674079 
H       0.33114814       1.51956985      -0.29325991      -0.07346459       0.06168458       0.11186327      -0.52601810      -0.73304662       0.32744258 
5
Properties=species:S:1:pos:R:3:momenta:R:3:forces:R:3 energy=-1099.2573701087715 pbc="F F F"
C      -0.23294967       0.60522612       0.00407117       0.16041803       0.07832765      -0.38243758      -1.16241184       0.90304279      -0.81682217 
H       0.40816971      -0.03889126       0.51674165      -0.22481640       0.02028282       0.08886625       0.78501323      -1.09624714       1.18311686 
H      -1.18901235       0.79929440       0.52301569      -0.00279514      -0.18282533       0.11835341       0.46779820      -0.52298170      -0.38257512 
H      -0.33823002       0.20399243      -1.00393439       0.07922363      -0.07215843       0.07608973      -0.45582361       0.06382799       0.09991743 
H       0.26190330       1.54998569      -0.08433367      -0.01203012       0.15637328       0.09912819       0.36542402       0.65235805      -0.08363700 
5
Properties=species:S:1:pos:R:3:momenta:R:3:forces:R:3 energy=-1099.2201984464114 pbc="F F F"
C      -0.22716425       0.61098990      -0.01398695       0.25530390       0.26053178       0.18962887       0.67691279      -1.37804262       0.81201055 
H      -0.02038659      -0.28940919       0.63969634      -0.24709449       0.04378378      -0.11155053       0.07327332       0.80591700      -1.12782071 
H      -1.16006420       0.95655821       0.35471221       0.02026728       0.03915666      -0.14911900      -1.23711428       0.32574196      -0.23714137 
H      -0.20992049       0.39097405      -1.09696470      -0.12640207      -0.17477063      -0.04596097      -0.08253360       0.09818944       0.78305786 
H       0.46426466       1.38757890       0.26922007       0.09792539      -0.16870159       0.11700162       0.56946178       0.14819421      -0.23010633 
5
Properties=species:S:1:pos:R:3:momenta:R:3:forces:R:3 energy=-1099.2501403870215 pbc="F F F"
C      -0.22075033       0.60615812      -0.01263690       0.00470470       0.55161822      -0.09298352      -1.17469494       1.30464939       1.65799075 
H      -0.57325035      -0.24050222       0.57712883      -0.17667775      -0.26814267       0.21081956      -0.07162523      -0.25778401      -0.45354927 
H      -0.98605539       1.42887203       0.17907621       0.04084423       0.06878042      -0.10504263       1.10174764      -0.92286583      -0.35045040 
H      -0.16710536       0.42041320      -1.06906709       0.01295267      -0.14263312      -0.05339365       0.23899917      -0.24179133      -0.28077200 
H       0.72387827       0.89449285       0.46343919       0.11817615      -0.20962285       0.04060023      -0.09442665       0.11779178      -0.57321908 
5
Properties=species:S:1:pos:R:3:momenta:R:3:forces:R:3 energy=-1099.242148953133 pbc="F F F"
C      -0.22366748       0.61195181      -0.01681735       0.15656906       0.11427396       0.24639022       0.14827003      -0.24113968       1.62158636 
H      -0.98119049       0.24054200       0.64397786       0.04157841       0.06471488      -0.28032079      -0.72122369      -0.39905862       0.22253128 
H      -0.44522045       1.64277996      -0.13870671      -0.08932272       0.21026905      -0.09575975      -0.07350378       0.88984920      -0.66299142 
H      -0.21298243       0.01736768      -0.89893962      -0.07494717      -0.23480090       0.26499390       0.23749406      -0.15508539      -0.73686672 
H       0.67162036       0.53355050       0.59405852      -0.03387758      -0.15445699      -0.13530359       0.40896338      -0.09456550      -0.44425949 
5
Properties=species:S:1:pos:R:3:momenta:R:3:forces:R:3 energy=-1099.1890139305124 pbc="F F F"
C      -0.22627271       0.60998673      -0.02010717       0.33118017       0.45836055       0.10664186      -0.26070746       0.69906987       3.18387822 
H      -0.69243206       0.56773070       1.04820051       0.05498172      -0.12498429      -0.08781337       0.88836447       0.11271931      -1.77049484 
H      -0.38274369       1.63953193      -0.36293412      -0.19224347      -0.32882024       0.01588043      -0.11403707      -0.54156572      -0.35832141 
H      -0.70825957      -0.17759286      -0.55240261      -0.15703919       0.28224015       0.12089504      -0.23769230      -0.21879908      -0.85553046 
H       0.84670542       0.42798565       0.10672666      -0.03687923      -0.28679616      -0.15560397      -0.27592765      -0.05142438      -0.19953152 
5
Properties=species:S:1:pos:R:3:momenta:R:3:forces:R:3 energy=-1099.1302891529747 pbc="F F F"
C      -0.22019363       0.61653761      -0.01271154       0.21164839       0.27210327       0.35406262      -1.84920356       1.32702502       0.46305257 
H      -0.40979817       0.38107926       1.02913349      -0.17756710      -0.07639264       0.01159196      -0.34117272       0.42940730       0.39842904 
H      -0.36389374       1.75301590      -0.19497391      -0.26135632       0.01706497      -0.20028682       0.59943383      -2.16110823       0.23425858 
H      -0.98475185       0.03604051      -0.55146794       0.11098707       0.04310571      -0.02929648       0.48680940       0.34137413      -0.18089571 
H       0.74927758       0.20946155      -0.13122510       0.11628796      -0.25588130      -0.13607128       1.10413305       0.06330177      -0.91484447 
5
Properties=species:S:1:pos:R:3:momenta:R:3:forces:R:3 energy=-1099.1555156110035 pbc="F F F"
C      -0.22422117       0.62593189      -0.00941040       0.54226778      -0.20581472       0.21644386       0.38334656      -3.15566442       1.44246962 
H      -0.68689481       0.56413896       0.95432248      -0.24301505       0.01405761      -0.11237213      -0.19041838       0.01174379       0.75908909 
H      -0.42936388       1.54537117      -0.38401064      -0.00832309      -0.03449309      -0.16312101      -0.19292652       2.67074115      -1.49386913 
H      -0.65596581      -0.18481005      -0.56622422      -0.11315723       0.03185852       0.03235111      -0.43050009      -0.08523503      -0.65195680 
H       0.81104907       0.34295797       0.10804367      -0.17777241       0.19439168       0.02669817       0.43049843       0.55841451      -0.05573278 
5
Properties=species:S:1:pos:R:3:momenta:R:3:forces:R:3 energy=-1099.250303898444 pbc="F F F"
C      -0.22615667       0.62178595      -0.00457259       0.45979599      -0.13029882       0.13440087      -0.44949635      -1.24727134       0.84120483 
H      -0.90587071       1.04116471       0.76405210      -0.22953434       0.26637853      -0.25912787       0.78655662       0.36257672      -0.49153844 
H      -0.24102993       1.14990077      -0.94938724      -0.32267510      -0.32816148       0.06175940      -0.38037021       0.00875086      -0.07709746 
H      -0.61050885      -0.42173891      -0.07693675       0.04763834       0.21939970      -0.02341917       0.41194962       0.65937488      -0.53530961 
H       0.81929694       0.54773318       0.31675742       0.04477511      -0.02731792       0.08638677      -0.36863969       0.21656887       0.26274068 
5
Properties=species:S:1:pos:R:3:momenta:R:3:forces:R:3 energy=-1099.1591100021408 pbc="F F F"
C      -0.22379686       0.62404270      -0.00022099       0.18161004       0.31521071       0.05930913      -0.55131249      -1.85528638       0.57670494 
H      -1.23141564       0.99485983      -0.01232729       0.02099093      -0.31468278      -0.31508105      -0.47908334       0.22976347       0.73380576 
H      -0.21899242      -0.03789394      -0.84862191      -0.14990009      -0.20826177       0.30092096       0.77475513       0.27129105      -0.90260269 
H       0.01555011      -0.08548309       0.81005923      -0.00360001      -0.18710727       0.25257955      -0.60673402       0.62287786       0.15581508 
H       0.46862663       1.41868615       0.05352326      -0.04910088       0.39484111      -0.29772858       0.86237471       0.73135401      -0.56372309 
5
Properties=species:S:1:pos:R:3:momenta:R:3:forces:R:3 energy=-1099.2733021316653 pbc="F F F"
C      -0.21860525       0.61142895       0.00349529       0.56411255       0.66187734       0.25891390      -1.20866936      -0.12511654      -1.50631209 
H      -1.31411447       0.54590821      -0.24907052       0.00502593      -0.18999452       0.13733109       1.02348362       0.15089247       0.37093517 
H       0.23450539      -0.31098722      -0.41826331       0.04732002       0.04728690      -0.28226750       0.04386880       0.86257362       0.28396593 
H      -0.10894568       0.65067920       1.06406136      -0.51788871      -0.08445008       0.01824145       0.12610593      -0.08530015       0.72390298 
H       0.16046187       1.55487012      -0.43837632      -0.09856979      -0.43471964      -0.13221894       0.01521101      -0.80304939       0.12750800 
5
Properties=species:S:1:pos:R:3:momenta:R:3:forces:R:3 energy=-1099.105196682831 pbc="F F F"
C      -0.22847323       0.61192225       0.00017476       0.06233421       0.28924437       0.50640806       0.07385026       1.57144281       1.76937894 
H      -0.84677425       0.43068157      -0.82645273       0.12257735      -0.14152150      -0.10802150      -0.58615607       0.34755067      -1.67475387 
H       0.58814471      -0.06252516      -0.05909166      -0.07760568      -0.36400683      -0.00975323       0.49190026      -1.10883382       0.42619962 
H      -0.94574624       0.44448530       0.85166680      -0.11128083      -0.05494072      -0.41916140       1.37338467       0.22461783      -0.37955749 
H       0.29386659       1.62195065       0.03179523       0.00397494       0.27122468       0.03052807      -1.35297912      -1.03477748      -0.14126720 
5
Properties=species:S:1:pos:R:3:momenta:R:3:forces:R:3 energy=-1099.1492217544799 pbc="F F F"
C      -0.23501850       0.61834758       0.01850853       0.63798174      -0.06757883       0.09570381       0.52519741      -1.93166722      -2.74034741 
H      -0.01962518       1.09149300      -0.97178302      -0.02074895       0.22704140       0.23015186      -0.69945601      -0.33587459       0.57079265 
H       0.54623161      -0.18428247       0.03375823      -0.44865409       0.09512333      -0.09862505      -0.38492085       0.93648148       0.78847140 
H      -1.19075858       0.04993248      -0.00151967       0.03532368      -0.20295177      -0.22117920       0.44632359       0.91488829       0.07245656 
H      -0.16836578       1.40088713       0.71900288      -0.20390238      -0.05163413      -0.00605142       0.11285586       0.41617203       1.30862681 
5
Properties=species:S:1:pos:R:3:momenta:R:3:forces:R:3 energy=-1099.180263630035 pbc="F F F"
C      -0.24041405       0.61398920       0.01022573      -0.05539634       0.40940424       0.12046047       1.36220250      -0.41921936      -0.08317263 
H      -0.21007670       1.52337202      -0.57340574      -0.01459245      -0.17499733      -0.17355353       0.24080515       0.44150354       0.15434872 
H       0.79085382       0.21074285       0.14503976       0.24970182       0.12421628       0.24501699      -0.54019157       0.76947775       0.23086465 
H      -0.63461225      -0.11781703      -0.68590016       0.02448659       0.02430491      -0.03296717      -1.00368554      -0.26954634       0.51807217 
H      -0.71439112       0.79366535       0.99241966      -0.20419961      -0.38292811      -0.15895676      -0.05913055      -0.52221559      -0.82011291 
5
Properties=species:S:1:pos:R:3:momenta:R:3:forces:R:3 energy=-1099.1973332426087 pbc="F F F"
C      -0.23348073       0.61535703       0.01120265       0.04836590       0.23751323       0.02750111      -0.14480177      -1.17128328      -2.13108026 
H      -0.19007192       1.40650314      -0.73072160      -0.04484727       0.16371585       0.05640567      -0.79304933       0.15939362      -0.10703500 
H       0.25111872       1.00162104       0.84830698      -0.10838007       0.03069327      -0.04217456       0.87772760       0.13935463       1.62210395 
H       0.29969497      -0.21080713      -0.48706413       0.00304702      -0.14054637       0.26985994       0.24899932       0.24087244       0.64694149 
H      -1.21158329       0.19634761       0.23599162       0.10181442      -0.29137598      -0.31159216      -0.18887581       0.63166258      -0.03093019 
5
Properties=species:S:1:pos:R:3:momenta:R:3:forces:R:3 energy=-1099.1712364786301 pbc="F F F"
C      -0.24283935       0.61753508      -0.00416056      -0.19090042       0.33407976       0.25897522       2.61179479       0.00906394       1.12673271 
H      -0.26994845       1.63819971      -0.38389706       0.08307610       0.06353233      -0.06839034       0.14554219      -0.28621881      -0.29774160 
H      -0.17245437       0.68311011       1.10092319      -0.08194998      -0.29813364      -0.13103698      -0.74010640      -0.24173400      -0.61317239 
H       0.68840184       0.05028331      -0.26150644       0.14528918       0.03286604       0.02043437      -0.40673832       1.03126917      -0.14730619 
H      -0.98532628      -0.00388150      -0.40594382       0.04448512      -0.13234449      -0.07998227      -1.61049226      -0.51238030      -0.06851253 
5
Properties=species:S:1:pos:R:3:momenta:R:3:forces:R:3 energy=-1098.9703078552786 pbc="F F F"
C      -0.24973116       0.62557961      -0.00953295      -0.21542940      -0.11985763      -0.06783392       1.38035136      -2.14065610       0.92131476 
H      -0.57609574       1.59913509      -0.24721624       0.05022714      -0.10662418      -0.09200043      -1.32152814       0.73323841       0.16184699 
H      -0.25138938       0.22513762       1.00303767      -0.04949030      -0.22944275      -0.03135080      -0.83226099       1.07689723       0.62005634 
H       0.81358637       0.69800965      -0.11921089       0.04222291       0.14209889      -0.10266730       0.84586336      -0.31397557      -0.82414233 
H      -0.64330785      -0.25042672      -0.52301899       0.17246966       0.31382568       0.29385245      -0.07242559       0.64449602      -0.87907577 
5
Properties=species:S:1:pos:R:3:momenta:R:3:forces:R:3 energy=-1099.1619093921722 pbc="F F F"
C      -0.24556225       0.62294217      -0.00669799       0.14419469       0.08185100       0.49234134       2.07510971      -2.19716212      -0.35215158 
H      -0.57457217       1.53635473      -0.45326204      -0.05097423      -0.02121994      -0.15483561      -0.30690812       0.16939669      -0.60405655 
H      -0.67851282       0.47068616       0.95426960      -0.24156738       0.29853324       0.02044683      -0.61492383      -0.07113136       0.66065545 
H       0.84785447       0.64555547       0.17143545      -0.09823009      -0.29997488      -0.06227524      -0.44821582       0.54920169      -0.01455973 
H      -0.30165151      -0.34931383      -0.59263194       0.24657701      -0.05918942      -0.29567732      -0.70506193       1.54969510       0.31011241 
5
Properties=species:S:1:pos:R:3:momenta:R:3:forces:R:3 energy=-1099.1692635852783 pbc="F F F"
C      -0.23465991       0.62194073       0.00038495      -0.02088297       0.15740265       0.27500807       2.75544853       0.39136822       0.32962520 
H       0.07949402       1.20757936      -0.87710642       0.26017438      -0.33604423      -0.16744062      -0.03361265       0.14513750       0.72376561 
H      -1.00899816       1.04575259       0.56836053      -0.22904457      -0.05431387      -0.10850363      -0.98491830       0.81701311       0.56915725 
H       0.62422054       0.35248110       0.68048667       0.17094959      -0.01748605       0.14517689      -0.71737537       0.75437026      -0.78048826 
H      -0.53150712      -0.29059764      -0.37632767      -0.18119643       0.25044150      -0.14424071      -1.01954222      -2.10788909      -0.84205980 
5
Properties=species:S:1:pos:R:3:momenta:R:3:forces:R:3 energy=-1099.1788961941309 pbc="F F F"
C      -0.21953151       0.61428336       0.00431769      -0.28403787      -0.01292393       0.30114405      -2.67659017      -1.25033626      -1.54144318 
H       0.62242564       0.74411833      -0.59514842       0.03423049       0.07752322      -0.11160722       1.39999634       0.57873903      -0.99421432 
H      -0.85945213       1.47396329       0.05280223       0.31368298      -0.08152912      -0.18743669      -0.07825038       0.66129856      -0.25041057 
H       0.06088415       0.39317928       0.97768066      -0.14719523      -0.07201483      -0.06874653       0.50066074      -0.83559825       1.81065084 
H      -0.84091346      -0.20480278      -0.48678260       0.08331963       0.08894466       0.06664638       0.85418347       0.84589691       0.97541723 
5
Properties=species:S:1:pos:R:3:momenta:R:3:forces:R:3 energy=-1099.2316392526545 pbc="F F F"
C      -0.23382285       0.60787275       0.00335695       0.11362413      -0.05801934      -0.02168518       0.65857507       1.13481558      -0.25264058 
H       0.81398142       0.45138740      -0.33779493      -0.23270255       0.11315680       0.23014514      -0.73236162      -0.35174488       0.36001862 
H      -0.42072804       1.69306936      -0.29777979       0.11452751       0.00086987      -0.14918085      -0.24830432      -1.52195475       0.73544450 
H      -0.32082210       0.41737979       1.09234578       0.09490020       0.00123366      -0.00945063       0.16203957       0.49276956      -0.66244426 
H      -0.91919620      -0.07899172      -0.49677137      -0.09034929      -0.05724100      -0.04982847       0.16005130       0.24611450      -0.18037828 
5
Properties=species:S:1:pos:R:3:momenta:R:3:forces:R:3 energy=-1099.3020977465972 pbc="F F F"
C      -0.23456326       0.61789739      -0.00607786      -0.32022934       0.15540161       0.25496567       0.33564164      -0.97232584       0.91855541 
H       0.53475725      -0.06374933      -0.37386618       0.07833731      -0.12840320      -0.02932124      -0.05393684       0.22915554      -0.39043180 
H      -0.26432037       1.54301723      -0.55291213      -0.03360626      -0.07613524      -0.25626865      -0.06706364       0.19734303      -0.33185796 
H       0.07844469       0.81660399       1.03089116       0.25349366      -0.05884723      -0.02881357      -0.47694411       0.06712742      -0.26965611 
H      -1.18682394       0.06752267      -0.03169100       0.02200463       0.10798407       0.05943779       0.26230295       0.47869985       0.07339046 
5
Properties=species:S:1:pos:R:3:momenta:R:3:forces:R:3 energy=-1099.3015054136633 pbc="F F F"
C      -0.22614630       0.61468784      -0.00054629       0.01985431       0.17651307       0.14480259      -0.65082539      -0.61410795       0.38771827 
H       0.08652874      -0.16998383      -0.66680045      -0.13736713       0.11495783      -0.15033011      -0.10407125      -0.51656825      -0.17679085 
H      -0.55362812       1.43527470      -0.60213720       0.04166843      -0.14280365      -0.23116351       0.09577707       0.76666253      -0.18376112 
H       0.59950764       0.82661862       0.64711449       0.10135981      -0.04307059      -0.07491559       0.44996584       0.54595667       0.24359162 
H      -1.07064439       0.30972898       0.62833253      -0.02551542      -0.10559666       0.31160662       0.20915373      -0.18194300      -0.27075793 
5
Properties=species:S:1:pos:R:3:momenta:R:3:forces:R:3 energy=-1099.204471664771 pbc="F F F"
C      -0.23931581       0.61756392       0.01032691      -0.18916163       0.02522029       0.11494464       2.73886931      -0.41383880      -2.04978717 
H      -0.23014950      -0.17382827      -0.75642368      -0.05034155      -0.06587135       0.02624108       0.05274510       0.04475522       0.42102238 
H      -0.81926879       1.39129036      -0.42637978      -0.05298095       0.04960190       0.05738347      -0.55928352       0.94297258       0.17949139 
H       0.83692825       0.92464669       0.14883892       0.03875709      -0.02480281      -0.22045473      -1.20344391      -0.05905398      -0.22174043 
H      -0.56882252       0.22525926       0.91091245       0.25372704       0.01585197       0.02188555      -1.02888696      -0.51483503       1.67101384 
5
Properties=species:S:1:pos:R:3:momenta:R:3:forces:R:3 energy=-1099.2663792828923 pbc="F F F"
C      -0.23260635       0.62081229       0.00344022      -0.18131447      -0.08978227      -0.01127995      -0.03033123      -0.58716307       0.96821425 
H      -0.50635596      -0.28726681      -0.49924832      -0.05598578       0.08852454       0.23775634      -0.59600786      -0.50543994      -0.16539044 
H      -1.01393214       1.37561317      -0.11489671       0.03910038       0.07186322      -0.07119152       0.26381503      -0.15563491       0.20014246 
H       0.67249690       0.89160426      -0.49344186      -0.02136687       0.07692346      -0.06750429       0.68039547       0.69622510      -0.11188225 
H      -0.01346912       0.34871086       1.06659436       0.21956675      -0.14752894      -0.08778058      -0.31787141       0.55201281      -0.89108401 
5
Properties=species:S:1:pos:R:3:momenta:R:3:forces:R:3 energy=-1099.1926565529332 pbc="F F F"
C      -0.22726352       0.61554577       0.01413658       0.33583987       0.00948833       0.16331435      -0.11876773      -0.58431891      -2.48495083 
H      -0.92511815      -0.23588180      -0.05473438      -0.30894901      -0.01596316      -0.13585037      -0.21054838       0.74160541       0.07618957 
H      -0.62761387       1.49945786       0.46831067       0.12470350       0.08660316       0.25491459      -0.21776068       0.05062450       0.85915342 
H      -0.01473162       0.95851061      -1.05264197      -0.19158986      -0.07483331       0.00052315       0.05266956      -0.76508344       1.31697893 
H       0.64253995       0.16932904       0.47061879       0.03999551      -0.00529503      -0.28290173       0.49440724       0.55717245       0.23262891 
5
Properties=species:S:1:pos:R:3:momenta:R:3:forces:R:3 energy=-1099.1673127948372 pbc="F F F"
C      -0.22296979       0.60141755       0.01266837      -0.14784465      -0.37513151       0.42459812       0.50398010       0.45376771      -2.14019951 
H      -1.19362577       0.33543112       0.31776537       0.13005771       0.25333377       0.18426086      -1.10547906      -1.13278156       0.33958111 
H       0.37842990       0.78751721       0.87011998       0.14585759      -0.27900497      -0.12978063       0.66623694       0.24039783       0.40760611 
H      -0.41694153       1.48509011      -0.58933144      -0.05701984       0.23444933      -0.12753359       0.35750094       0.66266235       0.35989330 
H       0.25605093      -0.04827547      -0.74950611      -0.07105080       0.16635338      -0.35154477      -0.42223892      -0.22404633       1.03311898 
5
Properties=species:S:1:pos:R:3:momenta:R:3:forces:R:3 energy=-1099.1961629275634 pbc="F F F"
C      -0.22001535       0.60234809       0.00198486      -0.34858780      -0.00662756       0.28344091      -0.19997352       1.37854912       1.91041228 
H      -0.67992125       0.08784659       0.90428436       0.12974411      -0.05498558      -0.10517884       1.07735225       0.66503082      -1.00388900 
H       0.88231645       0.75393069       0.00367050       0.04033196       0.30395006      -0.34203355      -0.86035573      -0.50698819       0.32174659 
H      -0.67674162       1.60980103      -0.07769671       0.21600612      -0.06232931       0.12119917       0.24109415      -0.47439082       0.23816915 
H      -0.53694410       0.09709655      -0.85390910      -0.03749439      -0.18000761       0.04257231      -0.25811715      -1.06220093      -1.46643903 
5
Properties=species:S:1:pos:R:3:momenta:R:3:forces:R:3 energy=-1099.1515476951026 pbc="F F F"
C      -0.21555163       0.61240580      -0.00027242       0.03182860      -0.31445814      -0.11470795      -3.22241613      -0.93309262      -0.09647956 
H       0.19933403       0.09250012       0.80794219       0.41677871       0.03909394       0.14997970       1.30889164      -0.52517607       0.99929564 
H       0.38745502       1.18695081      -0.60167344      -0.32697824      -0.11316052      -0.24182643       2.02487681       1.03968176      -1.10996518 
H      -0.94319568       1.30896448       0.43620667      -0.10153110       0.06124255       0.19940927      -0.18769735      -0.38413117      -0.28130044 
H      -0.70807221      -0.15958494      -0.63922931      -0.02009796       0.32728217       0.00714541       0.07634503       0.80271810       0.48844954 
5
Properties=species:S:1:pos:R:3:momenta:R:3:forces:R:3 energy=-1099.0590189061345 pbc="F F F"
C      -0.22148763       0.60337995       0.00329402       0.49074457       0.10845618       0.57812665       0.53331040       1.88288735      -3.11045418 
H       0.89149454       0.71089719      -0.03571868      -0.23140511       0.19514185      -0.47457311      -1.05530513      -0.66924755      -0.10557891 
H      -0.66903964       1.35006686      -0.77858987      -0.16073907       0.12179187       0.16166258       0.78541298      -1.31921940       1.63691735 
H      -0.54951844       0.82286411       0.95383580      -0.05741698      -0.24193388      -0.21632511      -0.67866896       1.11500001       2.21461987 
H      -0.66668377      -0.34744851      -0.17877766      -0.04118341      -0.18345602      -0.04889101       0.41525071      -1.00942041      -0.63550413 
5
Properties=species:S:1:pos:R:3:momenta:R:3:forces:R:3 energy=-1099.16226634561 pbc="F F F"
C      -0.21700206       0.60533702       0.00214406      -0.17162197      -0.26179944      -0.37224907       0.23225563      -0.40562538       1.06862353 
H       0.59414354       1.34603620      -0.02052996       0.24332884       0.10525694       0.27663989      -0.01875873      -0.58288825       0.63189993 
H      -1.11126427       1.15921783      -0.02479194      -0.28572116      -0.12682703       0.09251734      -1.28606557       0.89076394      -0.31692397 
H      -0.36924222      -0.03138241       0.92885132       0.13436075      -0.01840295      -0.02179933       1.03946569       0.68571545      -1.19910936 
H      -0.16083299       0.03918819      -0.90907733       0.07965355       0.30177247       0.02489116       0.03310298      -0.58796576      -0.18449014 
5
Properties=species:S:1:pos:R:3:momenta:R:3:forces:R:3 energy=-1099.244316383677 pbc="F F F"
C      -0.22927126       0.60425736       0.00713835      -0.57966764       0.45493768      -0.22134089       0.34888690       0.34606677      -2.31068632 
H      -0.13921019       1.44962774       0.62439887      -0.21082463      -0.26391872       0.04277141       0.13281948       1.29965060       0.72142043 
H      -1.27014780       0.47024899      -0.23885757       0.25556493      -0.17583648       0.12146871      -0.35295990      -0.46253239       0.26861691 
H       0.23975089      -0.20516382       0.51258537       0.26020799      -0.19403018       0.22135228       0.09518248      -0.92843302       0.14577986 
H       0.26860697       0.81121174      -0.98318495       0.27471935       0.17884771      -0.16425151      -0.22392897      -0.25475195       1.17486912 
5
Properties=species:S:1:pos:R:3:momenta:R:3:forces:R:3 energy=-1099.2396831617143 pbc="F F F"
C      -0.21955519       0.61180798       0.00295343       0.43507058       0.32839526      -0.04799028      -1.69637331      -2.04917890       0.40049982 
H      -0.98424587       0.82140658       0.76885166      -0.05347485      -0.23017769      -0.04989027       0.53957628      -0.35830301      -0.01674423 
H      -0.67293788      -0.10721112      -0.72185617       0.01495710      -0.42809947      -0.14403291       0.48263018       0.50849519       0.58307883 
H       0.70266511       0.21358978       0.39819141      -0.21697083       0.09602283      -0.14789653       0.06394231      -0.07132901       0.25807971 
H      -0.06225503       1.50816872      -0.48037898      -0.17958200       0.23385907       0.38980998       0.61022453       1.97031573      -1.22491413 
5
Properties=species:S:1:pos:R:3:momenta:R:3:forces:R:3 energy=-1099.1996172054235 pbc="F F F"
C      -0.22407791       0.61498954       0.01296685       0.00818167       0.29250426      -0.48334632       0.16896802       1.35811560      -0.87037741 
H      -0.96935028       0.13566249       0.61871145       0.12798035      -0.23161298       0.11536060      -0.14508960       0.19823613       0.89218799 
H      -0.27875295       0.03558906      -0.88621008      -0.11874136       0.09594869       0.17704178       0.29807861      -0.27406170      -0.82214133 
H       0.81234443       0.55067822       0.39867118       0.05540268      -0.06177052       0.24901149      -0.84305937       0.18527842       0.01926259 
H      -0.52712364       1.67611374      -0.28568129      -0.07282333      -0.09506946      -0.05806754       0.52110235      -1.46756845       0.78106816 
5
Properties=species:S:1:pos:R:3:momenta:R:3:forces:R:3 energy=-1099.2568685726137 pbc="F F F"
C      -0.22101051       0.62417545      -0.00153889       0.04702901      -0.15199151      -0.03469298      -1.20139651      -1.57375411      -0.62876122 
H      -1.13946966       0.20076407       0.41410326      -0.01808745       0.17665276       0.04620366      -0.05952381       0.06486618      -0.17022214 
H      -0.06371580       0.15666071      -0.98305388       0.21349384      -0.13866661      -0.05510567      -0.15486310       0.50582701       0.12425720 
H       0.54726471       0.25154710       0.62237862      -0.08344471      -0.32551900      -0.11992680       1.06265674       0.19894881       0.76920507 
H      -0.34351185       1.67961530      -0.03509114      -0.15899069       0.43952437       0.16352179       0.35312668       0.80411211      -0.09447891 
5
Properties=species:S:1:pos:R:3:momenta:R:3:forces:R:3 energy=-1099.1858653095528 pbc="F F F"
C      -0.21767072       0.62660554      -0.00944251       0.08102413       0.29645021       0.33471485      -0.25197617      -2.11207813       2.08929923 
H      -1.10339724       0.03707628       0.27724917       0.04791712      -0.11101655      -0.07251165       0.08568749       0.02924571      -0.45753603 
H      -0.25844812       0.83066752      -1.03861305      -0.19439247       0.16981196      -0.10057041      -0.02005559       0.62579461      -1.22744574 
H       0.62867707      -0.08199304       0.20809742      -0.17708725      -0.05091516      -0.03056135      -0.53441685       1.19283041      -0.08068103 
H      -0.30606018       1.47388021       0.66578033       0.24253846      -0.30433046      -0.13107143       0.72076111       0.26420741      -0.32363643 
5
Properties=species:S:1:pos:R:3:momenta:R:3:forces:R:3 energy=-1099.257047555723 pbc="F F F"
C      -0.22603556       0.62138010      -0.00077929      -0.31699130       0.07621652      -0.34120406       0.53592379      -0.41997706       0.91477264 
H      -1.24959391       0.33942028      -0.10897842       0.01346058       0.20666175      -0.09944164      -0.98391487       0.23310838       0.30716057 
H       0.01470643       1.29440835      -0.81134215       0.01381989      -0.09749784       0.17773104       0.36918546       0.11718568       0.00774539 
H       0.27810826      -0.33906510      -0.08059873       0.06056297      -0.22977423       0.10847534       0.51974824       0.15806857      -0.26215352 
H       0.01722355       1.02713213       1.01020504       0.22914787       0.04439380       0.15443932      -0.44094262      -0.08838556      -0.96752509 
5
Properties=species:S:1:pos:R:3:momenta:R:3:forces:R:3 energy=-1099.2562392983455 pbc="F F F"
C      -0.22269064       0.61615046       0.00498003      -0.28976574      -0.54750632       0.17720686      -0.81118619       0.11520973      -1.95002515 
H      -1.26494844       0.89545112       0.02369366       0.17258961       0.25087897      -0.24111587      -0.24703845       0.38587412       0.29075396 
H       0.31505684       1.28912083      -0.66905216       0.07994537      -0.02412474       0.07569692      -0.02893465      -0.26695823       0.16898424 
H      -0.23017569      -0.39192105      -0.36247326      -0.06093062       0.30013282      -0.05725601       0.31909570      -0.50093654      -0.47249650 
H       0.20065466       0.59155945       0.94849132       0.09816138       0.02061927       0.04546810       0.76806359       0.26681093       1.96278345 
5
Properties=species:S:1:pos:R:3:momenta:R:3:forces:R:3 energy=-1099.1429390218348 pbc="F F F"
C      -0.22471572       0.62608396       0.00373271      -0.34234021      -0.14931053       0.72666879      -0.94907011      -2.98857964       0.39913357 
H      -0.94377569       1.43480517      -0.05600891       0.20569096       0.06938704      -0.01739744      -0.11668924       0.00491288       0.48232053 
H       0.62053097       0.88674564      -0.60110000       0.05707488      -0.09959561      -0.28114863       0.58307323      -0.01905559      -0.19301272 
H      -0.71784727      -0.34533563      -0.43146117       0.09771590      -0.13016123      -0.33915215       0.88685919       1.96687526       0.53304533 
H       0.08580955       0.28963078       1.04409231      -0.01814153       0.30968033      -0.08897056      -0.40417307       1.03584710      -1.22148671 
5
Properties=species:S:1:pos:R:3:momenta:R:3:forces:R:3 energy=-1099.131208147033 pbc="F F F"
C      -0.23272568       0.60637043       0.00128370      -0.36099038      -0.10721938       0.15443967       1.45883885       0.66296385       0.67835777 
H      -0.55331365       1.61510232      -0.01231318       0.08731294       0.05539918       0.05717566      -0.58520897       1.01882553      -0.74377188 
H       0.44589345       0.37409352      -0.78943621      -0.20670663      -0.20697617       0.02665703       0.94775591       0.38857018      -0.38775495 
H      -1.00411329      -0.06194531      -0.19061127       0.13915294       0.18302494      -0.33800309      -1.75297898      -1.13806296       0.53084576 
H       0.25169511       0.57349554       0.97706456       0.34123114       0.07577144       0.09973073      -0.06840681      -0.93229660      -0.07767669 
5
Properties=species:S:1:pos:R:3:momenta:R:3:forces:R:3 energy=-1099.2782634078662 pbc="F F F"
C      -0.22100277       0.61008572       0.00360943      -0.47406742       0.27148158       0.47475979      -1.05279605       0.58540487      -1.04365551 
H      -0.25073764       1.71542264      -0.19415304       0.09842433      -0.12335615      -0.41029277       0.44683982      -1.11924721       0.03716181 
H       0.02423822       0.02302501      -0.90733490       0.19120272       0.09270096      -0.19004737      -0.12217755       0.64404754       0.48252154 
H      -1.26057065       0.36213720       0.28628658       0.19507084       0.11044221       0.34618817       0.62425958      -0.15519570       0.11970657 
H       0.48754531       0.35589098       0.77219263      -0.01063048      -0.35126860      -0.22060781       0.10387420       0.04499050       0.40426559 
5
Properties=species:S:1:pos:R:3:momenta:R:3:forces:R:3 energy=-1099.1604132915559 pbc="F F F"
C      -0.22761920       0.62127361       0.00280269      -0.32307490       0.09716859       0.18786714       0.24917221      -1.52909395       0.97891905 
H      -0.11040954       1.56270164      -0.48440719       0.37524666      -0.05046282      -0.24470241       0.77962365       0.88637669       0.28018477 
H      -0.64678715       0.02285786      -0.79342871      -0.18694417      -0.05516157       0.35153723      -0.73044906      -0.50978573       0.21489996 
H      -0.84398221       0.68883699       0.92487417      -0.02310159      -0.00651644      -0.03553069       0.00743231       0.01149648      -0.98890587 
H       0.68049338       0.04876811       0.31956584       0.15787401       0.01497223      -0.25917126      -0.30577910       1.14100652      -0.48509791 
5
Properties=species:S:1:pos:R:3:momenta:R:3:forces:R:3 energy=-1099.1679304071215 pbc="F F F"
C      -0.22899971       0.61641937       0.00813498      -0.20449486       0.14738685      -0.17605030      -0.67615337       0.53235256      -1.82414843 
H       0.13852157       1.40426273      -0.68064929       0.16024175      -0.16449868       0.04808508      -0.95718784      -0.07766104       0.50471124 
H      -1.06655554       0.04310775      -0.39010439      -0.05062244       0.02294846      -0.05388829       0.09527766       0.23049093      -0.49940343 
H      -0.57358990       0.95460985       0.94931619      -0.07586505       0.01890017       0.19382355       0.27521515       0.62577284       1.02973067 
H       0.59738798      -0.02097420       0.02450374       0.17074059      -0.02473680      -0.01197004       1.26284841      -1.31095529       0.78910996 
5
Properties=species:S:1:pos:R:3:momenta:R:3:forces:R:3 energy=-1099.221454559093 pbc="F F F"
C      -0.23948719       0.60691498       0.01396035      -0.17813271      -0.10974908      -0.21437167       0.87534380       0.59828337      -1.05422048 
H      -0.18479206       1.46236164      -0.66957962      -0.26610090       0.06095443      -0.09523052      -0.13310382       0.34616343       0.60710559 
H      -0.60867980      -0.14814072      -0.66661099       0.25878255       0.04366922       0.00677532      -0.56695943      -0.60915151       0.57371013 
H      -0.77961441       0.81919214       0.93326817       0.23051916      -0.12499189      -0.01255325      -0.27166756      -0.21321016      -0.35461660 
H       0.79381584       0.36084432       0.23657552      -0.04506809       0.13011732       0.31538014       0.09638700      -0.12208513       0.22802136 
5
Properties=species:S:1:pos:R:3:momenta:R:3:forces:R:3 energy=-1099.2241323230999 pbc="F F F"
C      -0.23329091       0.60221260      -0.00153902      -0.13724285      -0.37924517      -0.41413384       0.45675017       2.35098755       1.33669060 
H      -0.66808817       1.31623795      -0.71094225       0.03826575       0.24755234       0.21115897       0.32429599      -0.07016532       0.14104600 
H      -0.43199706      -0.36218519      -0.35254677       0.03634576      -0.13917440       0.29158805      -0.63926904      -1.59291278      -0.00637121 
H      -0.61033687       0.88378230       1.02673278       0.02263395       0.10899840       0.03854597       0.12340734      -0.85633059      -1.20666216 
H       0.85731879       0.71245431       0.05509468       0.03999739       0.16186883      -0.12715914      -0.26518446       0.16842114      -0.26470323 
5
Properties=species:S:1:pos:R:3:momenta:R:3:forces:R:3 energy=-1099.2616693148618 pbc="F F F"
C      -0.23547758       0.60354790       0.00200767       0.06986645      -0.33823399      -0.46274434       0.70485853      -0.37232616      -0.61335786 
H      -1.00755810       1.08790550      -0.54277774      -0.14737144      -0.00669340      -0.02561311      -1.03370636       0.00038285      -0.41087564 
H      -0.26687760      -0.48487908      -0.01620262      -0.07867920       0.01665511       0.31207039      -0.19996467       0.19357742      -0.09587114 
H      -0.22208967       0.97279597       0.98627084       0.20926687       0.07366172       0.24914320      -0.17851733       0.28364558       1.41703229 
H       0.66947771       0.95855598      -0.45121317      -0.05308267       0.25461056      -0.07285615       0.70732983      -0.10527969      -0.29692764 
5
Properties=species:S:1:pos:R:3:momenta:R:3:forces:R:3 energy=-1099.2422030552189 pbc="F F F"
C      -0.22968801       0.60108039      -0.01474100      -0.07688469       0.47636848      -0.48857855       0.88884110       1.45343385       2.21920660 
H      -1.20957247       0.43316255      -0.35433057       0.11998222      -0.15268808       0.29912803      -1.16354065      -0.17647404      -0.72657274 
H       0.16139429      -0.29226346       0.45352456       0.00153183       0.15655545       0.12394551       0.28553605      -0.23627861      -0.28990037 
H      -0.27535751       1.36381354       0.80980325      -0.11955572      -0.33065188      -0.04217803      -0.18467163      -0.68643236      -0.63097422 
H       0.42750144       1.05906783      -0.73334828       0.07492635      -0.14958396       0.10768304       0.17383513      -0.35424885      -0.57175927 
5
Properties=species:S:1:pos:R:3:momenta:R:3:forces:R:3 energy=-1099.2567412972057 pbc="F F F"
C      -0.22840729       0.60857667      -0.01492193      -0.28533725       0.00693187       0.00610521       0.43619057       0.06455715       1.56483621 
H      -1.02446418      -0.07493274       0.31041994       0.21123831      -0.09248454       0.19592075       0.30210936      -0.14852245      -0.68553373 
H       0.77469992       0.15155011       0.16462545       0.14457311       0.01477021      -0.06908505      -0.88430199       0.22702918      -0.36497605 
H      -0.33020926       1.41697166       0.73601668       0.14864384       0.04325937      -0.00561125       0.24921148      -0.00185658      -0.70866246 
H      -0.33132146       0.98086818      -1.03325717      -0.21911800       0.02752308      -0.12732967      -0.10320942      -0.14120730       0.19433603 
5
Properties=species:S:1:pos:R:3:momenta:R:3:forces:R:3 energy=-1099.2701603885466 pbc="F F F"
C      -0.23374328       0.60610700      -0.00854910      -0.24095754       0.31055270       0.12677668      -0.57916144       0.38532307       1.48802126 
H      -0.40376662       0.06074603       0.92817007       0.20115891      -0.19069191       0.06444254      -0.18666469      -0.16156318      -0.47054535 
H       0.71997330       0.36594777      -0.36574699      -0.05745220      -0.08881766      -0.18543172       1.38499716      -0.62474586      -0.71720211 
H      -0.17331531       1.64176352       0.29200354      -0.02729568       0.06978044      -0.13871546      -0.30724940       0.46014037      -0.18732805 
H      -0.99060437       0.43542762      -0.75255834       0.12454651      -0.10082357       0.13292796      -0.31192163      -0.05915440      -0.11294575 
5
Properties=species:S:1:pos:R:3:momenta:R:3:forces:R:3 energy=-1099.2710515002132 pbc="F F F"
C      -0.23070109       0.60416308      -0.00439136      -0.02554172       0.25760461      -0.10883471      -0.34368890       1.01583076      -0.47296103 
H       0.11484509       0.31621195       0.97013722       0.15238947       0.00595935       0.13463645       0.14225141      -0.15453897       0.54100097 
H       0.61405650       0.48258733      -0.70649205      -0.20855684      -0.17508770      -0.00835394      -0.73815659      -0.28642028       0.11289583 
H      -0.45759127       1.70199638       0.02401375       0.09764431       0.11057440      -0.04713592       0.01007571      -1.02265581      -0.01015861 
H      -1.15527310       0.02625240      -0.23533291      -0.01593523      -0.19905066       0.02968811       0.92951838       0.44778430      -0.17077717 
5
Properties=species:S:1:pos:R:3:momenta:R:3:forces:R:3 energy=-1099.2077828504964 pbc="F F F"
C      -0.23907983       0.61177898      -0.01207809       0.36795743      -0.05074616       0.73598386       1.56401497      -1.39492762       1.32180662 
H       0.45966492       0.91542692       0.78126861      -0.05156761       0.34239608      -0.16894192       0.25865859      -0.38503823      -0.32568877 
H       0.29862583       0.13280271      -0.83647891      -0.16261685      -0.20195967      -0.27338244      -0.08953131       0.34881549       0.15395029 
H      -0.67084331       1.52849503      -0.26766584      -0.15068345       0.08200826      -0.27474961      -1.32611695       0.98929404      -0.79496704 
H      -0.87157191      -0.14042515       0.46679476      -0.00308952      -0.17169851      -0.01890988      -0.40702531       0.44185633      -0.35510110 
5
Properties=species:S:1:pos:R:3:momenta:R:3:forces:R:3 energy=-1099.2749810720331 pbc="F F F"
C      -0.22274227       0.60201537       0.00876034       0.39362484       0.47312502      -0.13682040      -1.47506031       1.38698684      -0.47157738 
H       0.07937625       1.58664751      -0.34519558      -0.23733457      -0.23781341      -0.44576544       0.16138968       0.07219423       0.10658219 
H      -0.09317811      -0.05873113      -0.81190833      -0.25284691       0.09439102       0.16756564       0.32119292      -0.86014937      -0.53948777 
H      -1.31860478       0.68272873       0.18572922       0.24988840      -0.35988561       0.39531542       0.83577475      -0.24415682       0.31212092 
H       0.35360918       0.34199439       0.86698929      -0.15333176       0.03018298       0.01970479       0.15670296      -0.35487487       0.59236205 
5
Properties=species:S:1:pos:R:3:momenta:R:3:forces:R:3 energy=-1099.1692699435996 pbc="F F F"
C      -0.22268975       0.62235842       0.01277504       0.02889100       0.44925832      -0.41956893      -0.58273326      -1.30975342      -2.52456331 
H      -0.90699663       1.11562009      -0.73951300      -0.16260058      -0.08428021       0.06339574       0.79690708       0.24060609       1.30621802 
H      -0.64244534      -0.41706118      -0.03131749      -0.03742490      -0.10294934       0.33798574       0.87677071       0.61511944       0.28267773 
H      -0.24057109       0.95475763       1.02445996       0.05612515      -0.04143041       0.13236289      -0.27341678       0.65040811       0.50119482 
H       0.81058971       0.65692183      -0.40585269       0.11500932      -0.22059836      -0.11417545      -0.81752775      -0.19638021       0.43447274 
5
Properties=species:S:1:pos:R:3:momenta:R:3:forces:R:3 energy=-1099.2298203636656 pbc="F F F"
C      -0.22333004       0.61255462      -0.00749477      -0.01599233      -0.12145639      -0.45179434      -0.21605895      -0.38625135       1.37473562 
H      -0.96788704       1.19661762      -0.47199728      -0.11498682       0.29495872       0.17275905      -1.07031818       0.26290532      -0.88646250 
H      -0.66957629      -0.05919538       0.72296774       0.21074176       0.14817746       0.09769453      -0.24814699       0.28330694       0.24543100 
H       0.38405060       1.34072562       0.50167188      -0.07826171       0.00821210      -0.17746061       0.76126120      -0.14006083       0.15968893 
H       0.28161895      -0.05109058      -0.66333712      -0.00150091      -0.32989189       0.35880137       0.77326292      -0.01990008      -0.89339305 
5
Properties=species:S:1:pos:R:3:momenta:R:3:forces:R:3 energy=-1099.2161069312522 pbc="F F F"
C      -0.22846942       0.60755575      -0.02139495      -0.35470999      -0.21870086      -0.53563428      -0.72442419       0.01500245       2.82315356 
H      -1.14194447       1.17373197      -0.24455799       0.03978559       0.03169672       0.18397438       0.36283452      -0.34907729      -0.39323262 
H      -0.16644639       0.63779344       1.12033438       0.26861713       0.29787259       0.04642439      -0.15302220      -0.24885955      -1.37819692 
H       0.65781799       1.11985837      -0.31470729       0.03475722      -0.16863259       0.07157837       0.55220064       0.25951353      -0.77773814 
H      -0.25998170      -0.44476162      -0.30613383       0.01155005       0.05776414       0.23365714      -0.03758877       0.32342087      -0.27398587 
5
Properties=species:S:1:pos:R:3:momenta:R:3:forces:R:3 energy=-1099.1823720777772 pbc="F F F"
C      -0.23573669       0.59777719      -0.01625219      -0.16388630      -0.24722333       0.13781324       1.02467303       1.14246863       1.16642098 
H      -1.09506605       1.05197095      -0.44925279      -0.18984616       0.11607452      -0.31070856      -0.47962389      -0.05666853      -1.03344483 
H       0.08102740       1.33710768       0.71299686       0.22357633       0.02702075      -0.13837310      -0.04356893       0.08827700       0.53566422 
H       0.66978395       0.49884385      -0.59564009       0.12148421      -0.02918611       0.07091690      -0.31206411      -0.36112448      -0.84106456 
H      -0.47970551      -0.28478219       0.52555177       0.00867192       0.13331418       0.24035152      -0.18941609      -0.81295261       0.17242419 
5
Properties=species:S:1:pos:R:3:momenta:R:3:forces:R:3 energy=-1099.1904822479498 pbc="F F F"
C      -0.23464959       0.58881549      -0.00448075      -0.65098261       0.11910533       0.07176697       0.18948835       2.53420148       0.69159495 
H      -0.82676426       0.27113404      -0.83094231       0.28050529      -0.39884552      -0.07022091      -0.36674743      -0.90781346      -0.22969844 
H       0.10808343       1.59507828      -0.29246522       0.11403415      -0.03651013      -0.10385579      -0.00955526      -0.16189090       0.02090918 
H       0.65494183       0.07217382       0.25074508       0.05723866      -0.00157482       0.12256147       0.60747100      -1.08851388      -0.23367248 
H      -0.77317467       0.77153888       0.92605361       0.19920450       0.31782514      -0.02025175      -0.42065666      -0.37598324      -0.24913321 
5
Properties=species:S:1:pos:R:3:momenta:R:3:forces:R:3 energy=-1099.248166119821 pbc="F F F"
C      -0.22946803       0.59926211       0.00004240      -0.50576111       0.29357668       0.22066222       0.78333805       0.23578798      -0.91062287 
H      -0.21913980      -0.49253068      -0.22012569       0.47287359       0.13756353       0.08896505       0.13548349       0.98289455       0.36115527 
H      -0.12744239       1.19847602      -0.92396486       0.12575809      -0.35683050      -0.05631620      -0.17706738      -0.54308562       0.26761945 
H       0.56244154       0.96384169       0.65001267       0.08311191      -0.00224052      -0.29982068       0.38516146      -0.60993268       0.02765115 
H      -1.11451489       0.91565944       0.49357269      -0.17598248      -0.07206918       0.04650962      -1.12691562      -0.06566423       0.25419701 
5
Properties=species:S:1:pos:R:3:momenta:R:3:forces:R:3 energy=-1099.2538865152962 pbc="F F F"
C      -0.23490732       0.59544731       0.00148102      -0.68219163       0.19648823       0.59008337      -0.11330982       1.98419223      -0.46747489 
H       0.33299550      -0.30649290       0.06854942       0.34445681      -0.02615705      -0.20700153      -0.23276297      -0.87432920       0.07342196 
H      -0.59706438       0.81299524      -1.02660648       0.01311585      -0.00388470      -0.11411198       0.20900257      -0.48715708       0.66685151 
H       0.49136620       1.38861118       0.22724325       0.33465883      -0.02577557      -0.32835763      -0.19343680      -0.02964339      -0.04156139 
H      -1.06114006       0.73578883       0.71316645      -0.01003987      -0.14067091       0.05938776       0.33050702      -0.59306257      -0.23123719 
5
Properties=species:S:1:pos:R:3:momenta:R:3:forces:R:3 energy=-1099.275850355869 pbc="F F F"
C      -0.23590619       0.59888361       0.00585766       0.05819170       0.61389819       0.27067945       0.81741299       1.25237094       0.02576932 
H       0.49647101      -0.16561477      -0.22250851      -0.00597459       0.08059709      -0.19571203      -0.26623696      -0.46509984       0.10542329 
H      -1.08129230       0.59214298      -0.65889732       0.05286642      -0.12319274      -0.15349447      -0.47109326      -0.50559333      -0.05639455 
H       0.28093200       1.53611426      -0.25515724      -0.29225442      -0.32696762      -0.15224679      -0.13441190      -0.10511416       0.40138096 
H      -0.51805116       0.62731408       1.06676507       0.18717089      -0.24433492       0.23077385       0.05432913      -0.17656361      -0.47617903 
5
Properties=species:S:1:pos:R:3:momenta:R:3:forces:R:3 energy=-1099.1480221924462 pbc="F F F"
C      -0.22611790       0.59587937       0.01684954       0.01204413       0.27918597       0.08550275      -1.55254749       2.87543680      -3.22226719 
H       0.58729007       0.58030739      -0.71041745      -0.17082567       0.04641357      -0.03427597       0.09727960      -0.32837882       0.13589937 
H      -1.14288284       0.22711328      -0.52795993       0.18008281      -0.29380525      -0.06759201       0.98876458      -0.00371570       0.95155006 
H      -0.41371395       1.71462512       0.15029557      -0.04473744       0.14724253       0.16737683       0.22563562      -1.54059388       0.35143153 
H       0.03073214       0.10370833       0.88730817       0.02343616      -0.17903681      -0.15101161       0.24086769      -1.00274840       1.78338624 
5
Properties=species:S:1:pos:R:3:momenta:R:3:forces:R:3 energy=-1099.0811620550744 pbc="F F F"
C      -0.23457069       0.61166240       0.02073280      -0.15910582       0.45303665       0.28282247       1.73939277      -2.07953312      -3.40366454 
H       0.18194094       0.86766998      -1.00398588       0.22817681      -0.13596023      -0.06608141       0.14056057       0.00061467       1.35414884 
H      -0.84869605      -0.24731144      -0.29024551       0.13081508      -0.07633873       0.03991915      -0.13927034       0.30450817       1.02274943 
H      -0.72609435       1.44527181       0.33147727      -0.11981180      -0.30650896      -0.00264451      -1.91742145       2.10710199       1.03063498 
H       0.55499558       0.37205825       0.71570887      -0.08007427       0.06577127      -0.25401570       0.17673845      -0.33269171      -0.00386870 
5
Properties=species:S:1:pos:R:3:momenta:R:3:forces:R:3 energy=-1099.1925165457808 pbc="F F F"
C      -0.23363164       0.60742866       0.01449721       0.01544319       0.38350683      -0.11812781      -0.72783241       1.24237907      -0.53836665 
H       0.33120212       0.91797139      -0.83941756       0.16969342      -0.05193713       0.20672655       0.17101313       0.65219578      -0.78904442 
H      -0.78803173      -0.23709706      -0.35071454      -0.07465512      -0.16094775      -0.08065335      -0.29144158      -0.58181850       0.39113660 
H      -0.94076134       1.43554165       0.31150177      -0.02203710      -0.08710876       0.03578181       1.01612330      -1.01801256      -0.05124977 
H       0.54854765       0.37172051       0.70588630      -0.08844439      -0.08351318      -0.04372720      -0.16786244      -0.29474379       0.98752423 
5
Properties=species:S:1:pos:R:3:momenta:R:3:forces:R:3 energy=-1099.1764204083784 pbc="F F F"
C      -0.24819740       0.61563550       0.00896731       0.12170578       0.01673306      -0.64578254       3.05867208      -0.45377489       0.27043777 
H       0.60998698       1.25962552      -0.29129485      -0.11045621       0.07039079       0.10827245      -0.58340036      -0.18487561       0.41514489 
H      -0.16399341      -0.20181390      -0.67757348       0.26749635       0.05419785       0.44161597      -0.41905680      -0.55747617      -0.57532674 
H      -1.13434093       1.16342823      -0.13541316      -0.12630912       0.22758308      -0.07236595      -1.23270728       0.38995599       0.39416030 
H       0.01286497       0.16910666       0.99742998      -0.15243680      -0.36890478       0.16826008      -0.82350763       0.80617068      -0.50441622 
5
Properties=species:S:1:pos:R:3:momenta:R:3:forces:R:3 energy=-1098.9666449033946 pbc="F F F"
C      -0.24437568       0.61301277       0.01609744      -0.15933702       0.10459630      -0.27055239       0.52241312       0.53392310      -3.94191279 
H       0.59441750       1.24760250      -0.08700117       0.08934398       0.01747519       0.15601987       1.04674494       1.00853209       0.88115027 
H       0.04762689      -0.08190862      -0.81181667      -0.07000159      -0.00263558       0.03297865      -1.32688497       0.45522293       0.14571617 
H      -1.12235128       1.24034926      -0.12208085       0.17345137      -0.11147608       0.22281032      -0.17628503      -0.61658142      -0.19168192 
H      -0.24071395       0.01555495       0.82908682      -0.03345675      -0.00795983      -0.14125644      -0.06598807      -1.38109669       3.10672826 
5
Properties=species:S:1:pos:R:3:momenta:R:3:forces:R:3 energy=-1099.0826897398374 pbc="F F F"
C      -0.23875961       0.61829366       0.01452717       0.76270784       0.12760103      -0.21713414       0.81015133      -1.57287374      -1.42961935 
H       0.74049421       1.09946530       0.14089224      -0.10656510      -0.03043277       0.18898502      -0.51523450       0.41524205      -0.17617025 
H      -0.38572736       0.39438194      -1.08968437      -0.33046729       0.00014724      -0.14850674       0.41852769       0.23655926       1.23423383 
H      -1.09521465       1.26345215       0.26600426      -0.10073531      -0.09976288       0.21335540       0.51151408      -0.65477192       0.68941094 
H      -0.04749229      -0.39862667       0.50968682      -0.22494014       0.00244737      -0.03669954      -1.22495860       1.57584435      -0.31785516 
5
Properties=species:S:1:pos:R:3:momenta:R:3:forces:R:3 energy=-1099.2088357952418 pbc="F F F"
C      -0.22795006       0.61792516       0.00718111       0.03517533       0.69169997      -0.33747785       0.95458239       0.35694920       0.51568887 
H       0.53850326       1.43718186       0.08037227      -0.01581175       0.32507452       0.08785741      -0.70635925      -1.10552600       0.25870632 
H      -0.82095688       0.82058731      -0.84149851      -0.13468011      -0.20314254       0.16971843      -1.14632181       0.57198083      -0.73317467 
H      -0.81632864       0.44886386       0.90891660       0.28379408      -0.49263267       0.08208838      -0.01024644       0.56946050      -0.07739942 
H       0.18203910      -0.34356943      -0.23335812      -0.16847755      -0.32099928      -0.00218636       0.90834511      -0.39286453       0.03617889 
5
Properties=species:S:1:pos:R:3:momenta:R:3:forces:R:3 energy=-1099.1304647070956 pbc="F F F"
C      -0.22200482       0.62230707       0.02152839       0.08116271       0.04481483      -0.34734655      -1.31364501      -0.97198291      -3.30301077 
H       0.12220727       1.63272696       0.10293864      -0.07866230       0.08838312      -0.06684329       0.31371031       0.35668871       0.04350735 
H      -1.32318801       0.58852584      -0.10502182       0.03043383      -0.29277021       0.31566349       0.50494126       0.13487638       0.95571603 
H       0.17296399      -0.05514859       0.72170357       0.07409824      -0.00366797       0.03036661       0.16353567      -0.52427115       1.34534678 
H       0.04043211       0.14474602      -0.97614570      -0.10703248       0.16324022       0.06815974       0.33145778       1.00468896       0.95844060 
5
Properties=species:S:1:pos:R:3:momenta:R:3:forces:R:3 energy=-1099.2189178989663 pbc="F F F"
C      -0.22092312       0.62026691       0.01291203      -0.17334490       0.08633764      -0.15738966      -1.36902711      -0.04418994      -1.69487013 
H      -0.60578134       1.54983372       0.44419272       0.03591028      -0.14022480       0.24783197       0.34281451      -0.47562009       0.31220661 
H      -0.78147735      -0.26406346       0.27201734       0.16793501      -0.14404741       0.31463215      -0.59205902      -0.00478533       0.58549442 
H       0.78548519       0.35670215       0.21294429       0.01497773       0.07964905      -0.11002810       1.11516987       0.41571846       0.21638080 
H      -0.39870043       0.69268766      -1.08300991      -0.04547813       0.11828552      -0.29504636       0.50310175       0.10887690       0.58078830 
5
Properties=species:S:1:pos:R:3:momenta:R:3:forces:R:3 energy=-1099.1741678989597 pbc="F F F"
C      -0.22922594       0.62695992       0.00060298       0.08234839      -0.13217517      -0.43474919       1.45025258      -1.20669870       1.19068028 
H      -0.60533838       1.13919424       0.89168806       0.07553907      -0.04335546       0.13648324       0.59389446       0.50322819      -0.46147806 
H      -0.35020555      -0.42143236       0.25421760      -0.04314563       0.09145053       0.16937152      -0.09621798      -0.33421661      -0.17083867 
H       0.83835018       0.72012728      -0.29572034      -0.13352653       0.16677993       0.11579880      -0.65589480       0.50696775       0.80329749 
H      -0.78434640       0.81751917      -0.85737026       0.01878471      -0.08269984       0.01309563      -1.29203426       0.53071938      -1.36166104 
5
Properties=species:S:1:pos:R:3:momenta:R:3:forces:R:3 energy=-1099.2518228028005 pbc="F F F"
C      -0.22519302       0.61573060       0.00790939      -0.33690728      -0.08235763      -0.03354620       0.37468045       0.10989558      -1.86112997 
H      -0.37558138       1.51411405       0.59615223       0.20095657       0.15705353      -0.21112025      -0.07420873       0.15770650      -0.21429270 
H      -0.72721703      -0.20050274       0.46725099      -0.16047653       0.22099882      -0.12544201      -0.03593256      -0.82523016       0.76995932 
H       0.85950009       0.42674734      -0.14749731       0.29540269      -0.13305510       0.18868796      -0.80975329       0.00731253       0.31485693 
H      -0.70629680       0.64885458      -1.01015161       0.00102456      -0.16263961       0.18142050       0.54521414       0.55031555       0.99060642 
5
Properties=species:S:1:pos:R:3:momenta:R:3:forces:R:3 energy=-1099.2010667322559 pbc="F F F"
C      -0.21098501       0.61009818       0.00443244       0.28081509       0.05269622       0.30205842      -3.18858508       0.54797263      -0.77143213 
H      -0.55385869       1.57267794      -0.46906259      -0.04673296      -0.22022591      -0.25823868       0.30492718      -0.90115291       0.63677749 
H      -0.95391802       0.30303804       0.77424021      -0.08646108       0.26509848       0.02409814       0.69690234       0.61225491      -0.13375067 
H       0.75326701       0.74122504       0.39130380      -0.18618693       0.04836573      -0.02343188       1.37695874      -0.23074596       0.42461587 
H      -0.36438341      -0.16061372      -0.74929698       0.03856588      -0.14593452      -0.04448599       0.80979683      -0.02832867      -0.15621056 
5
Properties=species:S:1:pos:R:3:momenta:R:3:forces:R:3 energy=-1099.21225013925 pbc="F F F"
C      -0.23382088       0.60524976       0.00782657       0.10207146      -0.07991312       0.33823926       1.81121721       2.30789551      -0.05886273 
H      -0.13069297       0.71949110      -1.05905000       0.25551352      -0.20999639      -0.31836185       0.07948886       0.26760925      -0.45503421 
H      -1.15148440       1.07751668       0.29841288      -0.12658443       0.27992348      -0.06175094      -0.43619329       0.07386139       0.35318564 
H       0.65835780       1.14094283       0.49608351      -0.04366256      -0.05398346      -0.06575610      -1.43389962      -0.99271571      -0.61923085 
H      -0.22296883      -0.42385106       0.17129471      -0.18733799       0.06396949       0.10762963      -0.02061316      -1.65665045       0.77994215 
5
Properties=species:S:1:pos:R:3:momenta:R:3:forces:R:3 energy=-1099.242185800234 pbc="F F F"
C      -0.22482181       0.61129427       0.00512813      -0.15807973      -0.16039005      -0.22107232      -1.14135361      -1.11913634       0.00154845 
H       0.10188347       0.12866951      -0.93319429      -0.04653384       0.06131589       0.12874462      -0.33437398      -0.08553924       0.52460051 
H      -1.02433287       1.31964432      -0.25380017      -0.06070945      -0.01107137      -0.04418304       0.30568744      -0.13190070       0.14627047 
H       0.63524693       1.14238643       0.37550608       0.24446446      -0.05458840       0.20283596       0.14187955       0.14223285       0.53893854 
H      -0.66681586      -0.14862513       0.75038331       0.02085856       0.16473394      -0.06632522       1.02816060       1.19434342      -1.21135798 
5
Properties=species:S:1:pos:R:3:momenta:R:3:forces:R:3 energy=-1099.1812694043324 pbc="F F F"
C      -0.23309994       0.60532773       0.00523445       0.30386466       0.07575956       0.07531393       2.44697008       1.41056557      -1.54881625 
H      -0.04140556       0.46306795      -1.05567500      -0.16067115      -0.05841494      -0.19873149      -0.23017904      -0.38006776      -0.03854791 
H      -0.82159667       1.46912849       0.09125103       0.16226314       0.04249299       0.08960406      -0.60949770       1.44168154       0.28162006 
H       0.75073502       0.73610429       0.45995854      -0.30078622      -0.05838895       0.07727531      -0.26765310       0.10070567       0.21682163 
H      -0.74311160      -0.15513025       0.44209342      -0.00467043      -0.00144866      -0.04346180      -1.33964024      -2.57288502       1.08892247 
5
Properties=species:S:1:pos:R:3:momenta:R:3:forces:R:3 energy=-1099.204253231982 pbc="F F F"
C      -0.23032209       0.60694553      -0.00273998      -0.14320884       0.11440645      -0.00373789       0.32449226       0.07305629       1.77562491 
H      -0.41081601       0.43084022      -1.04047634      -0.37909217      -0.29554256       0.15666163       0.26014931      -0.25289998      -0.73719664 
H      -0.64711743       1.61512209       0.21885589       0.04106139      -0.00329660       0.01463812      -0.14051019      -0.94756291       0.20091003 
H       0.85801772       0.70170789       0.25911381       0.29857007       0.08295603      -0.06581768      -0.97106542      -0.42481333      -0.55449598 
H      -0.68856313      -0.25377687       0.59515536       0.18266955       0.10147668      -0.10174418       0.52693406       1.55221993      -0.68484232 
5
Properties=species:S:1:pos:R:3:momenta:R:3:forces:R:3 energy=-1099.288171758129 pbc="F F F"
C      -0.22373500       0.61441216      -0.00243424       0.44168812       0.21782432      -0.50844527      -0.77966532      -0.56173628       1.25822463 
H      -0.85151455       0.13115654      -0.71008839      -0.00316522       0.01656967      -0.01077700      -0.71655229      -0.36958748      -0.60161984 
H      -0.46020538       1.65025080       0.04286836      -0.26512075       0.12139074       0.23137973      -0.01217969       0.89638028      -0.13164608 
H       0.77204048       0.43365525      -0.29636368      -0.24457696      -0.47574919       0.00956882       1.28094436      -0.00615531      -0.13285911 
H      -0.42728902       0.18986077       0.99258929       0.07117481       0.11996446       0.27827372       0.22745294       0.04109879      -0.39209960 
5
Properties=species:S:1:pos:R:3:momenta:R:3:forces:R:3 energy=-1099.1622148951105 pbc="F F F"
C      -0.22411272       0.61776162       0.00176803       0.21160178      -0.20502109      -0.32787653      -0.42389434      -1.55919417      -1.78146545 
H      -1.24865879       0.48594305      -0.33747919      -0.00759573       0.18413321       0.40501936      -0.24258154      -0.04084533       0.51555840 
H      -0.03246881       1.64712188       0.06766323       0.03763332      -0.15800340      -0.03638607       0.72901420       1.38853104      -0.62755101 
H       0.35391938      -0.01127115      -0.71165920      -0.15961909       0.16529691      -0.01336036       0.12424195       1.09543541       0.39450493 
H      -0.03525943       0.24321857       0.96040791      -0.08202028       0.01359437      -0.02739640      -0.18678027      -0.88392696       1.49895313 
5
Properties=species:S:1:pos:R:3:momenta:R:3:forces:R:3 energy=-1099.1866319650746 pbc="F F F"
C      -0.22844141       0.60850336      -0.00399743      -0.42775488      -0.39875304       0.22309840      -1.20699022      -0.13780708       0.55169848 
H      -1.26779674       1.04078770       0.19199003      -0.03096124       0.11344313       0.05240925       1.41908117      -0.51986042      -0.92795411 
H       0.50386561       1.39325854      -0.08201625       0.19294253       0.00002248      -0.17091589       0.18702175       0.52446191       0.48825350 
H      -0.08885633       0.06243607      -0.95570479       0.05500797       0.14700520      -0.20265543      -0.74462375      -0.07142650       0.67300771 
H      -0.05810096      -0.02115159       0.89336308       0.21076562       0.13828223       0.09806368       0.34551104       0.20463210      -0.78500559 
5
Properties=species:S:1:pos:R:3:momenta:R:3:forces:R:3 energy=-1099.2324630311616 pbc="F F F"
C      -0.23549310       0.60852738       0.01115485       0.08147504      -0.25066849       0.06778094       1.63402313       0.66637889      -1.56535156 
H      -1.01577743       1.24565000       0.29819201      -0.10374498       0.22187782      -0.18501325      -0.92290688       1.01468840       0.66894753 
H       0.57234159       1.16609104      -0.49678600      -0.04955548      -0.04222854       0.11060207      -0.45829317       0.11533416       0.35801703 
H      -0.60738413      -0.03436713      -0.74456574      -0.16441830       0.04976064       0.06345053      -0.41220610      -1.03927183      -0.47169643 
H       0.22395729       0.09767064       0.81024215       0.23624372       0.02125857      -0.05682029       0.15938303      -0.75712962       1.01008343 
5
Properties=species:S:1:pos:R:3:momenta:R:3:forces:R:3 energy=-1099.205430005051 pbc="F F F"
C      -0.21963365       0.61615470       0.01754965      -0.41013927      -0.24791523       0.18004125       0.04485814      -0.93510198      -2.17059861 
H      -1.07094430       1.20784445       0.23127755       0.17791127       0.01142303       0.10437898      -0.80536402       0.50954763       0.94454989 
H       0.35937336       1.22958864      -0.69482768       0.06091615       0.12480454      -0.14932319       0.36913635      -0.40946455       0.73294768 
H      -0.60720403      -0.22127942      -0.59787815       0.23251536       0.06596833       0.01428358       0.21578042       0.30211598       0.32880920 
H       0.30293614       0.16800617       0.85231234      -0.06120350       0.04571934      -0.14938062       0.17558911       0.53290292       0.16429184 
5
Properties=species:S:1:pos:R:3:momenta:R:3:forces:R:3 energy=-1099.1932068826982 pbc="F F F"
C      -0.22248863       0.60450282       0.00424037       0.14372280       0.03662219      -0.03743161      -2.29482289      -0.37793820       0.49264821 
H      -1.34458856       0.81293722       0.15701504      -0.14343821      -0.19096731      -0.02978562       1.68627626      -0.89968046      -0.09313820 
H       0.10832316       1.49528457      -0.42876395      -0.16833875       0.14073038       0.08466169       0.99244029       1.53033686      -0.48164378 
H      -0.02710595      -0.17603957      -0.71924661       0.28824677      -0.07387249      -0.20782945      -0.30822853      -0.33661768       0.02116763 
H       0.28155159       0.39081760       0.94046860      -0.12019261       0.08748723       0.19038500      -0.07566513       0.08389948       0.06096614 
5
Properties=species:S:1:pos:R:3:momenta:R:3:forces:R:3 energy=-1099.2255497260749 pbc="F F F"
C      -0.22689824       0.61049235      -0.00565167       0.32890186       0.28330375      -0.12365204      -0.00751380       1.18238170       0.63007542 
H      -0.97692557      -0.11024785      -0.11902621       0.07154562      -0.41909593       0.04445179      -1.52975239      -0.71930989      -0.51723787 
H      -0.54927079       1.64093787      -0.13451888      -0.01599442      -0.04506626       0.09138258      -0.38053418      -0.16071706      -0.25814177 
H       0.54003828       0.39641798      -0.69972886      -0.29453978       0.10339784      -0.02059987       1.10102948      -0.20901770      -0.44684475 
H       0.05688180       0.52452255       1.02061744      -0.08991328       0.07746060       0.00841754       0.81677088      -0.09333706       0.59214898 
5
Properties=species:S:1:pos:R:3:momenta:R:3:forces:R:3 energy=-1099.2841326867665 pbc="F F F"
C      -0.22914487       0.61946899      -0.00311001      -0.08548263       0.04278806       0.18187189       0.18224496      -1.44477100      -0.43871877 
H      -0.87970424      -0.28091788       0.10307095      -0.00421857       0.25227151       0.00666138       0.19023620       0.88122460      -0.15227056 
H      -0.79890921       1.53426943      -0.10311820      -0.21001054      -0.03860354      -0.01223451      -0.16266844      -0.01428779      -0.28092748 
H       0.43751116       0.41379757      -0.88142377       0.11604249      -0.04847530       0.05845912      -0.55456550       0.51622035       0.88100418 
H       0.33859616       0.67751868       0.91852888       0.18366925      -0.20798073      -0.23475788       0.34475278       0.06161385      -0.00908737 
5
Properties=species:S:1:pos:R:3:momenta:R:3:forces:R:3 energy=-1099.1580639225285 pbc="F F F"
C      -0.23867258       0.63111128      -0.00196867      -0.24510299       0.18147825       0.08440189       1.75090475      -2.91483080       1.43745544 
H      -0.45646993      -0.43765740       0.27713563       0.15618600      -0.17289500      -0.08815129       0.00308963       0.95773657      -0.30784566 
H      -1.09951189       1.19504738       0.18958830       0.13597036      -0.05055323       0.04911346      -0.83292080       1.18542788       0.30435821 
H       0.07740471       0.60415609      -1.00397345      -0.19902518       0.10238471      -0.02812083      -0.05969138       0.23257446      -1.53957160 
H       0.68960006       0.84439607       0.56070754       0.15197181      -0.06041474      -0.01724322      -0.86138219       0.53909188       0.10560361 
5
Properties=species:S:1:pos:R:3:momenta:R:3:forces:R:3 energy=-1099.2092566782121 pbc="F F F"
C      -0.22948607       0.62548751      -0.00205971      -0.10013166       0.07116756      -0.02435898      -1.14947976      -0.18239237       0.92577211 
H      -0.45840812      -0.41312195      -0.12085766      -0.07214794      -0.12636840      -0.23122409      -0.54242742      -0.76369744       0.00335275 
H      -0.83065189       1.01701322       0.87218583       0.14382166      -0.02838898       0.06790103       0.66172137      -0.16504754      -1.34464601 
H      -0.40986126       1.07313137      -0.97168320       0.00200848      -0.03588273       0.23659453      -0.07511365       0.54722804       0.20392271 
H       0.80048072       0.59593044       0.24489792       0.02644945       0.11947256      -0.04891249       1.10529946       0.56390931       0.21159843 
5
Properties=species:S:1:pos:R:3:momenta:R:3:forces:R:3 energy=-1099.187643037565 pbc="F F F"
C      -0.23262685       0.61832113       0.00475373       0.07606714      -0.49750204       0.13549188      -0.11177005       0.40426923      -2.24252637 
H      -0.60757307      -0.39008065      -0.04060857       0.06615840       0.20541714       0.01970851      -0.19674538      -0.42985596      -0.14827899 
H      -0.14414637       0.86382162       1.02990663       0.08971601       0.26489794       0.30329228      -0.38682936       0.80888730       0.98334624 
H      -0.90977390       1.27980856      -0.66027261       0.05461950       0.08015562      -0.28681455       1.25111166      -0.88584805       1.51985946 
H       0.80047734       0.60479587      -0.38566940      -0.28656104      -0.05296866      -0.17167813      -0.55576686       0.10254747      -0.11240034 
5
Properties=species:S:1:pos:R:3:momenta:R:3:forces:R:3 energy=-1099.0717576357076 pbc="F F F"
C      -0.25000398       0.62490087      -0.00454538       0.06236820       0.07706384       0.36882918       3.01716429      -2.44372781       2.90932376 
H      -0.59533567      -0.24745985       0.65596053      -0.09803837      -0.01625586       0.24541308      -0.05554383       1.52630063      -1.07339959 
H      -0.30151583       1.57504350       0.50241245      -0.31846769      -0.07387729      -0.47999751      -0.28099146       0.18384516       0.00680009 
H      -0.60774248       0.59723669      -0.96440727       0.01064918      -0.03886854      -0.10246010      -1.53216863       0.09406246      -2.12890147 
H       0.85063821       0.35512297      -0.13980449       0.34348868       0.05193785      -0.03178464      -1.14846036       0.63951957       0.28617721 
5
Properties=species:S:1:pos:R:3:momenta:R:3:forces:R:3 energy=-1099.1388741363364 pbc="F F F"
C      -0.24350617       0.61802647       0.01058133       0.55311449      -0.27056889      -0.01368721       0.48248422      -0.73782559      -2.36867705 
H      -0.78148516       0.65536087       0.89709809      -0.23517156       0.22385096      -0.03795050      -1.37580074       0.38737459       1.25830664 
H      -0.39366586       1.35714895      -0.76341378      -0.06966182      -0.35797738      -0.15075994      -0.73255631       0.46927115       0.27114150 
H      -0.32556705      -0.33994697      -0.48889644      -0.10669870       0.19979563       0.13944225      -0.41367274      -0.31787120       0.12117675 
H       0.76933641       0.68929358       0.22912847      -0.14158242       0.20489968       0.06295541       2.03954557       0.19905104       0.71805216 
5
Properties=species:S:1:pos:R:3:momenta:R:3:forces:R:3 energy=-1099.2217825441874 pbc="F F F"
C      -0.24120272       0.61710061       0.00896051       0.91293370      -0.12654575       0.82100834       1.72534946      -0.99922198      -0.17597864 
H      -1.27057381       0.70235123       0.35099930      -0.01956895       0.04713949      -0.46184419       0.19138042       0.01694096      -0.09716178 
H      -0.12504932       0.67626702      -1.07064622      -0.28532510       0.03345333      -0.28267972      -0.59075993       0.29430142      -0.20023761 
H       0.20236096      -0.40950929       0.20594565      -0.22995680      -0.04346070       0.10764219      -0.68745869       1.27874185       0.35704419 
H       0.43443335       1.40377975       0.40693070      -0.37808284       0.08941362      -0.18412662      -0.63851126      -0.59076224       0.11633384 
5
Properties=species:S:1:pos:R:3:momenta:R:3:forces:R:3 energy=-1099.325737006167 pbc="F F F"
C      -0.23087943       0.60864456       0.00422449       0.82183015      -0.38197269       0.40779276       0.60534363       0.59839420      -0.95205330 
H      -1.29745344       0.58670343      -0.01955266       0.02294160       0.03019836      -0.35610217      -0.72774310      -0.06570674       0.01296307 
H       0.15927430       0.48591672      -1.01340634      -0.36416637       0.01797427      -0.08992540      -0.15596093      -0.02603057       0.22906080 
H       0.15268530      -0.17326691       0.61591883      -0.27445693       0.03256448       0.06357329       0.25284512      -0.57896814       0.54769541 
H       0.10365616       1.57429499       0.36670257      -0.20614845       0.30123559      -0.02533847       0.02551528       0.07231125       0.16233402 
5
Properties=species:S:1:pos:R:3:momenta:R:3:forces:R:3 energy=-1099.3137412011206 pbc="F F F"
C      -0.22723757       0.61584746       0.00766880       0.52501637       0.15059709       0.51723278      -0.41216774      -0.41400343      -0.86424143 
H      -1.01462503       0.47788026      -0.74592646       0.16200651       0.10832173      -0.14114299      -0.08032946       0.27736621       0.45074494 
H       0.64055384       0.18597235      -0.47339198      -0.08481576      -0.03035957      -0.07065336       0.49649326       0.02744041       0.22394045 
H      -0.47317006       0.06112927       0.90174668      -0.36782675      -0.10098132      -0.04211036      -0.03651769      -0.07653097       0.18109969 
H      -0.07799170       1.66283893       0.22619285      -0.23438036      -0.12757793      -0.26332607       0.03252163       0.18572779       0.00845635 
5
Properties=species:S:1:pos:R:3:momenta:R:3:forces:R:3 energy=-1099.264217471799 pbc="F F F"
C      -0.22665771       0.60984766       0.00957692       0.35435733      -0.14194655       0.38057716       0.02269461       1.38363187      -0.54209143 
H      -0.40184092       0.35096123      -1.02979276      -0.08387911      -0.02303378       0.01470182      -0.03663810      -0.10778952      -0.19271082 
H       0.86065357       0.52252643       0.17688477       0.08240435       0.06926985       0.16076767      -0.59643688       0.24214915       0.18721696 
H      -0.77950509      -0.09241170       0.61472227      -0.19148342      -0.01251020      -0.23847376      -0.08535586       0.00870498       0.35893573 
H      -0.61144992       1.67823649       0.12407027      -0.16139915       0.10822067      -0.31757289       0.69573623      -1.52669649       0.18864956 
5
Properties=species:S:1:pos:R:3:momenta:R:3:forces:R:3 energy=-1099.1639053335953 pbc="F F F"
C      -0.23267033       0.61681080       0.01017837       0.21696940      -0.44364028       0.65487941       1.09672155      -3.28390947      -0.75871327 
H       0.11610004       0.31729084      -0.97788869       0.12156680       0.12800981      -0.02072242       0.26752984      -0.00416106       0.00081965 
H       0.58118353       0.51587861       0.71114732      -0.09508797      -0.04613917      -0.07391728       0.05066926      -0.27598153       0.29621720 
H      -1.06814276      -0.04189405       0.20497214      -0.03597356       0.26009714      -0.39968631      -0.15879816       0.09505286       0.50982684 
H      -0.48963874       1.58506656      -0.05951291      -0.20747467       0.10167249      -0.16055340      -1.25612248       3.46899920      -0.04815042 
5
Properties=species:S:1:pos:R:3:momenta:R:3:forces:R:3 energy=-1099.1496256035307 pbc="F F F"
C      -0.22463874       0.60554934       0.01344517       0.56870156       0.54631656       0.45448562      -1.25499949       1.52836363      -1.39944540 
H       0.34408331       0.36028798      -0.90050157      -0.09371263      -0.04131012      -0.17072148      -0.19058599       0.05299314       0.39167663 
H       0.40229060       0.37369556       0.87803211      -0.21375736       0.00671519      -0.12017258      -0.46875727       0.19296917      -0.01766059 
H      -1.19512819       0.03206755      -0.04543237      -0.22726239      -0.02246166       0.04798764       1.18219563       0.49672506       0.43598394 
H      -0.50744551       1.74447878      -0.09230642      -0.03396918      -0.48925996      -0.21157920       0.73214713      -2.27105100       0.58944541 
5
Properties=species:S:1:pos:R:3:momenta:R:3:forces:R:3 energy=-1099.2338199438782 pbc="F F F"
C      -0.23026791       0.61011922       0.00672649       0.20315278       0.07428093       0.34641570       1.15213622       1.10475105       0.04847069 
H       0.40644617       0.03313872      -0.63559438      -0.04136847      -0.15334758      -0.02686996       0.11349909      -0.44678715      -0.50082807 
H       0.19777052       0.50103428       1.01965854      -0.09776405      -0.16408818       0.28045417      -0.49088905       0.56891778      -0.45400969 
H      -1.22884581       0.28758893      -0.04902447      -0.03971290       0.04981023      -0.13090853      -1.22616811      -0.87607229       0.15346693 
H      -0.26449531       1.63431469      -0.41519032      -0.02430735       0.19334460      -0.46909138       0.45142185      -0.35080939       0.75290014 
5
Properties=species:S:1:pos:R:3:momenta:R:3:forces:R:3 energy=-1099.2760379570148 pbc="F F F"
C      -0.22392579       0.60968171       0.00415811       0.33045307       0.39296953       0.26327411      -1.75720435      -0.15322268      -1.18105836 
H       0.03124335      -0.42580825      -0.04823241      -0.40114041       0.09203543      -0.00862326       0.04828561      -0.71022449      -0.03311057 
H      -0.01048181       0.98461288       0.95356535      -0.01658122       0.11577587      -0.05055142       0.37876984       0.64522407       1.56817824 
H      -1.30397103       0.76120777      -0.21662106       0.01354031      -0.26096442      -0.16579707       0.71717208      -0.27838647       0.24073309 
H       0.31851450       1.14127744      -0.73825855       0.07372826      -0.33981641      -0.03830236       0.61297683       0.49660957      -0.59474240 
5
Properties=species:S:1:pos:R:3:momenta:R:3:forces:R:3 energy=-1099.2373344566176 pbc="F F F"
C      -0.21886558       0.61864167       0.01108601       0.11583638       0.31972687      -0.08062417       0.10086930      -0.61354554      -1.03097430 
H      -0.32819974      -0.44010231       0.27445318      -0.01409161      -0.05476834      -0.08139659       0.56667161       0.27609123       0.43450516 
H       0.08846742       1.28258714       0.83144339      -0.08039058      -0.05785780      -0.08037477      -0.04493042      -0.46936848      -0.41310274 
H      -1.21340599       0.84151549      -0.34026345       0.17212220       0.01655765       0.14614356      -0.41155996       0.65794417       0.01824251 
H       0.42814745       0.67052560      -0.89773041      -0.19347638      -0.22365838       0.09625197      -0.21105053       0.14887863       0.99132937 
5
Properties=species:S:1:pos:R:3:momenta:R:3:forces:R:3 energy=-1099.0886087925262 pbc="F F F"
C      -0.21938493       0.62019831       0.01280504      -0.21571798       0.22349517      -0.16057458      -2.10265752       1.31603671      -2.01244947 
H      -0.35076845      -0.29705954       0.47240493       0.04980586      -0.15054533       0.10393665      -0.65168541      -1.79002761       1.32631509 
H      -0.12569245       1.42370335       0.74605770      -0.07732069       0.06370173       0.11921534       0.33284145      -0.10698668      -0.47888388 
H      -1.11026002       0.78948783      -0.69949583      -0.08368524      -0.04345356       0.00224249       1.11717427      -0.06581029       1.45512886 
H       0.56791846       0.41984585      -0.67154747       0.32691805      -0.09319802      -0.06481989       1.30432721       0.64678787      -0.29011060 
5
Properties=species:S:1:pos:R:3:momenta:R:3:forces:R:3 energy=-1099.1888748916226 pbc="F F F"
C      -0.23136613       0.62271222       0.01299369       0.52763755      -0.14884879      -0.31975715      -0.38885594      -0.71322255      -0.77359661 
H      -0.23469084      -0.39075830       0.40520164      -0.12798272       0.15496382       0.06160979      -0.19380181       0.26714101       1.08693504 
H      -0.71818809       1.43421386       0.56889970      -0.04272216      -0.09187468       0.00113854       0.08066459      -0.72103085       0.00185855 
H      -0.71763155       0.41684214      -0.94062327      -0.22957793      -0.13842758      -0.07360194      -0.14063940       0.73622908      -0.19935228 
H       0.79447209       0.84572481      -0.18830666      -0.12735474       0.22418723       0.33061075       0.64263256       0.43088331      -0.11584470 
5
Properties=species:S:1:pos:R:3:momenta:R:3:forces:R:3 energy=-1099.294292497121 pbc="F F F"
C      -0.22564869       0.62052250       0.00247247       0.58336114      -0.14674444      -0.04577765       0.53390465      -0.84108330       0.21183454 
H      -0.57708912      -0.20021061       0.62560782      -0.27156255       0.05735278       0.26134723       0.27853358       0.08785340       0.36947782 
H      -1.04082324       1.30497045      -0.07502196      -0.18471695      -0.02999932      -0.26708857      -0.28392161       0.75911696      -0.11295512 
H      -0.03610141       0.16027055      -0.95536004       0.02720560       0.09608359      -0.02909869       0.09842758       0.12467833      -0.46042736 
H       0.70984821       1.06708415       0.37531301      -0.15428725       0.02330740       0.08061768      -0.62694420      -0.13056539      -0.00792989 
5
Properties=species:S:1:pos:R:3:momenta:R:3:forces:R:3 energy=-1099.2636756465174 pbc="F F F"
C      -0.22213680       0.61305041      -0.00379236      -0.13396742      -0.32089922      -0.09679819      -0.25522900       0.39275798       1.03829355 
H      -0.83226918       0.35620897       0.84640168      -0.10770092       0.25062494      -0.17776120      -0.35277556      -0.27636915       0.23671436 
H      -0.70805792       1.42048267      -0.50753955       0.23026293       0.08133001       0.11995806       0.09837019       0.89136244      -0.15850756 
H      -0.20477430      -0.18074491      -0.68833517      -0.12396370      -0.07907322       0.09099086       0.23684061      -1.34173391      -0.78852382 
H       0.75908933       0.82520277       0.39466158       0.13536911       0.06801749       0.06361047       0.27279376       0.33398264      -0.32797653 
5
Properties=species:S:1:pos:R:3:momenta:R:3:forces:R:3 energy=-1099.243580785789 pbc="F F F"
C      -0.21972351       0.60265315       0.00393420       0.01588830      -0.42451668      -0.18825742      -1.45915647       0.93440087      -0.92179150 
H      -1.06326387       1.04644057       0.59410949       0.05613793       0.11904631       0.09402285       0.88612459      -0.66451288      -0.07776282 
H       0.23103550       1.48922657      -0.50156156       0.19260845       0.13666499       0.25422699      -0.15439347      -0.91874589       0.11131132 
H      -0.70990080      -0.08807191      -0.74203946      -0.14368123       0.09750234      -0.17356105       0.84947023       0.72731674       0.71536921 
H       0.52736113       0.09744475       0.60261288      -0.12095345       0.07130304       0.01356862      -0.12204489      -0.07845884       0.17287378 
5
Properties=species:S:1:pos:R:3:momenta:R:3:forces:R:3 energy=-1099.2237090263436 pbc="F F F"
C      -0.22807401       0.60770139      -0.00578673      -0.12004256      -0.33294597      -0.26010636      -0.02158357      -1.32002695       1.37424894 
H      -1.09245597       1.07801505       0.40873909       0.16213951       0.15779197       0.09848141      -0.97664626      -0.23170323       0.32490309 
H       0.54667317       1.23995828       0.33535314      -0.17792801      -0.09665149       0.16823697       1.30198688       0.50049677       0.00550833 
H      -0.31564921       0.59749712      -1.05101393       0.24336569       0.25163003      -0.16067432       0.08191718       0.02958616      -1.45175709 
H      -0.05383418      -0.43058374       0.37587447      -0.10753464       0.02017546       0.15406230      -0.38567424       1.02164724      -0.25290326 
5
Properties=species:S:1:pos:R:3:momenta:R:3:forces:R:3 energy=-1099.2514147176714 pbc="F F F"
C      -0.23114243       0.60025497      -0.00394190      -0.21168199       0.08840719      -0.66343015       1.66044406       1.62178327      -0.32754738 
H      -0.90846813       1.21743456       0.53799301       0.29057262      -0.25883808       0.26112468      -0.53848253       0.66834046       0.46528757 
H       0.74424745       0.63883230       0.52431990      -0.13354224      -0.09162321      -0.01765794      -0.65193606      -0.36272041      -0.23373916 
H      -0.05580218       1.08127794      -0.99174191       0.15704539       0.07192132       0.25897613      -0.36037506      -0.73428194       0.50772651 
H      -0.65868104      -0.36392899      -0.02360065      -0.10239377       0.19013277       0.16098729      -0.10965042      -1.19312137      -0.41172753 
5
Properties=species:S:1:pos:R:3:momenta:R:3:forces:R:3 energy=-1099.1377188411868 pbc="F F F"
C      -0.23268974       0.60066011      -0.02292997      -0.47223075       0.03373278      -0.07486879       0.75042593       2.21725038       2.28619589 
H      -0.54740262       1.53014610       0.57910094       0.33299236      -0.10708853      -0.01073939       0.29449839      -1.26282988      -1.02174467 
H       0.39713351       0.06670516       0.69546733      -0.14855768      -0.11351799       0.21567189       0.14352666      -0.06066838      -0.27638919 
H       0.39695376       0.97146481      -0.84823193       0.27451269       0.19196823      -0.13560666      -0.78844340      -0.66212333      -0.01870039 
H      -1.10695128       0.00047226      -0.15311025       0.01328338      -0.00509449       0.00554295      -0.40000757      -0.23162879      -0.96936164 
5
Properties=species:S:1:pos:R:3:momenta:R:3:forces:R:3 energy=-1099.0986784019797 pbc="F F F"
C      -0.21844159       0.60384730      -0.01782666      -0.04328491       0.09484494       0.41506604      -3.13902197       0.00431046       2.19534490 
H      -0.66940597       1.28912126       0.73069599      -0.15081942      -0.20231984       0.09274000      -0.36928050      -0.27406919      -0.62377442 
H      -0.25712945      -0.34629816       0.48648429       0.06874579      -0.00745692      -0.22630321       0.45067403      -0.52567977      -0.11265752 
H       0.70258421       1.01494646      -0.09564383       0.01976891      -0.14505882       0.07501507       3.19888456       0.63742742      -0.87171635 
H      -0.80609173       0.57304128      -0.90911979       0.10558962       0.25999064      -0.35651790      -0.14125612       0.15801109      -0.58719661 
5
Properties=species:S:1:pos:R:3:momenta:R:3:forces:R:3 energy=-1099.213922718086 pbc="F F F"
C      -0.23536845       0.61731694      -0.01073621      -0.23005217       0.12381952       0.23286242       1.99180016      -0.80241345       2.18536296 
H      -1.23027197       0.40421444       0.31836518      -0.24230538      -0.20150200      -0.19438300      -0.70477627       0.08427921       0.04433850 
H       0.09948722      -0.18879938      -0.66150251       0.29423985       0.20679540      -0.12227909       0.00250820       0.15136652      -0.11970000 
H       0.44062207       0.57613408       0.94938148      -0.13315351      -0.05604465      -0.25249446      -1.23512535       0.21563760      -1.90867517 
H      -0.13818531       1.57876186      -0.47831497       0.31127121      -0.07306828       0.33629413      -0.05440675       0.35113013      -0.20132630 
5
Properties=species:S:1:pos:R:3:momenta:R:3:forces:R:3 energy=-1099.1798278871718 pbc="F F F"
C      -0.24227141       0.61772663      -0.00880794      -0.30897200      -0.21769124      -0.14671422       0.86101305       0.32412231       1.18217737 
H      -1.16718421       0.55033729      -0.52529036       0.13944855       0.21869090      -0.14704275      -0.85316107       0.25137369      -0.08200454 
H       0.53858966       0.30706813      -0.64051153      -0.01471166       0.20344887       0.07332422       1.04987850      -0.09648201      -1.16838104 
H      -0.14828034      -0.05365258       0.81322273       0.08108431      -0.19095040       0.10927649      -0.61172649      -0.89170783       0.64527037 
H       0.03078032       1.56167644       0.45753168       0.10315081      -0.01349813       0.11115626      -0.44600399       0.41269384      -0.57706217 
5
Properties=species:S:1:pos:R:3:momenta:R:3:forces:R:3 energy=-1099.229005955889 pbc="F F F"
C      -0.23491249       0.61556946       0.00660832       0.11649554      -0.63151849       0.23229103      -0.57551966      -0.17980320      -2.15645205 
H      -1.23628668       1.04780107      -0.27937841       0.03431197       0.08838974       0.09257575       1.10072551      -0.56511329       0.71302335 
H       0.43435919       0.73878995      -0.86842123      -0.17154237       0.33178727      -0.03936116      -0.33540787       0.00812254       0.48704355 
H      -0.26077035      -0.44116299       0.22531264      -0.10622440       0.14082414      -0.22825116      -0.50302727      -0.38322904      -0.15383471 
H       0.22891676       1.04570535       0.84374445       0.12695925       0.07051734      -0.05725445       0.31322929       1.12002300       1.11021986 
5
Properties=species:S:1:pos:R:3:momenta:R:3:forces:R:3 energy=-1099.1860343682886 pbc="F F F"
C      -0.23101778       0.61527019       0.00773235       0.31929867      -0.66672000      -0.01706759       2.06722788      -2.29542835      -1.56745905 
H      -1.15117123       0.90399453       0.37440347      -0.00525349       0.32294379       0.14726699      -1.92928035       0.55753271       1.06406370 
H       0.06759316       1.33596700      -0.74778534      -0.15312785       0.08846932       0.16922590       0.11748840      -0.00515463      -0.11629845 
H      -0.34904799      -0.42116463      -0.50647735      -0.07683147       0.08557765      -0.16102293       0.33462068       1.82696737       0.99851515 
H       0.55243690       0.57590249       0.78772309      -0.08408586       0.16972924      -0.13840237      -0.59005660      -0.08391710      -0.37882136 
5
Properties=species:S:1:pos:R:3:momenta:R:3:forces:R:3 energy=-1099.219009630018 pbc="F F F"
C      -0.21856285       0.59584448      -0.00196190      -0.04933613       0.02077455       0.11746773      -0.61352521       1.96938974       0.95151747 
H      -0.88249385       1.02711881       0.79338369       0.33677055       0.03745415      -0.13442548       0.39905805      -0.63157405      -0.64896078 
H      -0.18880237       1.38548384      -0.76406070      -0.14627282      -0.02736208       0.12682535       0.52626177      -0.09541686       0.22721806 
H      -0.71285854      -0.21657665      -0.49127364      -0.20761102      -0.13667194      -0.13063937       0.09554779      -0.93385959       0.17057981 
H       0.75555668       0.43014379       0.48532802       0.06644942       0.10580533       0.02077178      -0.40734241      -0.30853925      -0.70035456 
5
Properties=species:S:1:pos:R:3:momenta:R:3:forces:R:3 energy=-1099.2697747305795 pbc="F F F"
C      -0.23056345       0.59494165       0.00178093      -0.60419975      -0.41032251      -0.45329715       0.01895698       2.61452933      -0.02485274 
H      -0.41059836       1.20185407       0.91332345       0.08835881       0.06070740       0.22790254       0.01595667      -0.77382594      -0.28441848 
H       0.14783750       1.36173433      -0.70967063       0.46231714       0.21133543       0.04778374      -0.22628052      -0.68245529       0.14590057 
H      -1.15485016       0.19946627      -0.37390579       0.07296141       0.10938315       0.11670568      -0.30595397      -0.35613140      -0.07867257 
H       0.53200822      -0.12612703       0.14903199      -0.01943761       0.02889654       0.06090518       0.49732084      -0.80211670       0.24204322 
5
Properties=species:S:1:pos:R:3:momenta:R:3:forces:R:3 energy=-1099.2399013942274 pbc="F F F"
C      -0.22317038       0.60772379       0.00427453       0.43664102       0.32035488      -0.28311926      -0.90231344       0.01482747      -2.42644393 
H      -0.48447430       0.80561517       0.98704605       0.08079215      -0.30713629      -0.03832463      -0.27736493       0.55377195       2.02138637 
H       0.50936225       1.30863631      -0.37340187      -0.06508007      -0.32569413       0.09474370       0.26185382       0.10495727       0.15220832 
H      -1.15861929       0.77591066      -0.60789611      -0.27577462       0.02393698       0.07457573       1.07011776      -0.59824559       0.52893437 
H       0.16003512      -0.40554226      -0.05668203      -0.17657848       0.28853857       0.15212446      -0.15229321      -0.07531109      -0.27608513 
5
Properties=species:S:1:pos:R:3:momenta:R:3:forces:R:3 energy=-1099.2491811054176 pbc="F F F"
[truncated: 475,775 more chars]
