# Supplementary material for: Pure non-local machine-learned density functional theory for electron correlation
Source: Nat Commun. 2021 Jan 12;12:344. doi: 10.1038/s41467-020-20471-y (PMC7804195; doi:10.1038/s41467-020-20471-y)
Supplement: Supplementary file 4 — Supplementary Data 1 [file 41467_2020_20471_MOESM4_ESM.zip › SI/ch3ch3_mp2.xyz]

8
Properties=species:S:1:pos:R:3:momenta:R:3:forces:R:3 pbc="F F F" energy=-2166.36060270096
C      -0.44097000       0.61110000       0.00000000       0.06866082      -0.04178041       0.22555138      -0.28673458      -0.00032959      -0.00021042 
C       1.07109000       0.61110000      -0.00000000       0.17091601       0.58590507       0.35244890       0.28679646      -0.00004595       0.00002951 
H      -0.82534000      -0.05053000       0.78200000       0.17985029      -0.20774215      -0.16359860      -0.06271418       0.09809039      -0.11589503 
H      -0.82534000       0.26467000      -0.96399000      -0.01287449       0.01377790      -0.38929939      -0.06265494       0.05143317       0.14303858 
H      -0.82534000       1.61914000       0.18198000      -0.03729776       0.14041623       0.06539121      -0.06280992      -0.14919869      -0.02693711 
H       1.45546000      -0.39695000      -0.18198000      -0.25178203      -0.02293292       0.24616671       0.06269512       0.14946149       0.02698063 
H       1.45546000       0.95752000       0.96399000       0.15162754      -0.21752322      -0.00559162       0.06270401      -0.05134023      -0.14298454 
H       1.45546000       1.27272000      -0.78201000      -0.26910039      -0.25012050      -0.33106859       0.06271803      -0.09807058       0.11597837 
8
Properties=species:S:1:pos:R:3:momenta:R:3:forces:R:3 pbc="F F F" energy=-2166.109530409783
C      -0.47462330       0.68705863       0.03864261      -0.19957810       0.27089028      -0.47183850       2.19303794      -1.29503832      -1.41862355 
C       1.09891621       0.54508635      -0.02536297       0.05988992       0.03532387      -0.16067522      -1.00690872       0.15352028      -0.94545218 
H      -0.84065212      -0.11615203       0.65038226       0.16731705      -0.18224133       0.06341403      -0.64121665      -0.35189980       0.03610480 
H      -0.81769934       0.64105969      -1.00919302      -0.00759987       0.10868413       0.45241521      -0.26147689      -0.25877058       0.57971785 
H      -0.77631551       1.61460594       0.42348928       0.21285109      -0.01428074      -0.08641668      -0.31088386       1.32190859       0.75603807 
H       1.39131196      -0.37210770      -0.56681110      -0.04243290       0.04557893      -0.05852675      -0.38101006       0.44040240      -0.22840560 
H       1.53613361       0.34571049       0.94952114      -0.10601540      -0.30663603       0.12278375       0.15242217       0.90067352       0.21968060 
H       1.46701511       1.43495238      -0.60563439      -0.08443178       0.04268089       0.13884415       0.25603608      -0.91079608       1.00094001 
8
Properties=species:S:1:pos:R:3:momenta:R:3:forces:R:3 pbc="F F F" energy=-2166.1799534989914
C      -0.42865167       0.69580601      -0.01254428      -0.25831652      -0.23335326       0.31475129      -1.00684932       1.75530818       0.62775080 
C       1.06655083       0.53758748       0.01550985       0.60149270      -0.33788355      -0.03776785      -0.17376307      -0.84322129       0.38320072 
H      -0.85176384      -0.26203055       0.20062639       0.04583447       0.16538400      -0.23991934      -0.61616244      -0.60141890       0.28699326 
H      -0.76365689       0.95520631      -1.03319854      -0.13446569       0.01378629      -0.28928278      -0.03332923       0.24052825       0.57555901 
H      -0.83857686       1.46219451       0.76963988      -0.09770821      -0.00575503       0.26923567       0.73800892      -1.36390870      -1.55844572 
H       1.31690945      -0.12634574      -0.80765861      -0.11714141      -0.11137083       0.00943456       0.38923521      -0.10120994      -0.02863618 
H       1.35208432       0.03947221       0.95655306      -0.04758609       0.31233372      -0.04876784       0.24577269       0.38592529      -0.35793700 
H       1.58266992       1.46469521      -0.12130893       0.00789075       0.19685865       0.02231629       0.45708724       0.52799712       0.07151510 
8
Properties=species:S:1:pos:R:3:momenta:R:3:forces:R:3 pbc="F F F" energy=-2166.0669398432206
C      -0.41939528       0.73053846       0.09068972       0.69293066       0.35380344       0.36006325      -1.40521804      -1.35300016      -1.63621268 
C       1.05964702       0.48370937      -0.08287761      -0.73552493      -0.14703097      -0.71001936      -0.36266104       0.23490729      -0.93511522 
H      -1.11395062      -0.17340569       0.08465687      -0.01103280      -0.04493674       0.08232786       1.18374965       0.93585440      -0.07499308 
H      -0.82921846       1.44736947      -0.64385933       0.15723577      -0.12188658       0.30381100       0.28940389      -0.48360097       0.08186207 
H      -0.55077501       1.18073859       1.00222673       0.00831258       0.08373783      -0.09511899      -0.63323489       1.21597815       2.43714275 
H       1.21611307      -0.31645482      -0.76896373      -0.10818347       0.05358116       0.03769347       0.30387675      -0.83446941      -0.47905651 
H       1.59290570       0.26962837       0.82990186       0.10613665      -0.06895422       0.17969077       0.09176884       0.06562994       0.27781045 
H       1.45455878       1.35344952      -0.59705893      -0.10987446      -0.10831391      -0.15844800       0.53231483       0.21870075       0.32856221 
8
Properties=species:S:1:pos:R:3:momenta:R:3:forces:R:3 pbc="F F F" energy=-2166.102460171245
C      -0.30606333       0.96729761       0.28010749       0.13624419       0.63594074      -0.25313738       1.81280511       2.33593180       0.28447102 
C       0.94306033       0.25152334      -0.29116084      -0.20943338      -0.96605624       0.38900205      -2.16578327      -0.89951680       0.41226069 
H      -0.70344221       0.40972362       1.07941377       0.34283968       0.32698581       0.12552833      -0.86015043      -0.83266127       0.89210860 
H      -1.06035816       1.15936920      -0.48727602      -0.28304651       0.06598462       0.09211334       0.10290012       0.05265306       0.20287088 
H       0.02647620       1.98136141       0.78222085       0.16902397       0.17739592       0.09013151      -0.75836342      -1.79369422      -1.19797310 
H       0.59383178      -0.68782817      -0.77890084      -0.38488175      -0.16883503      -0.01316445       0.40398681       0.70664942      -0.03711641 
H       1.57049360      -0.08118631       0.52596894       0.06428652      -0.06291727      -0.28980010       0.54695445       0.35040447      -0.02660654 
H       1.38141478       0.92539395      -0.98972852       0.16496728      -0.00849854      -0.14067329       0.91765064       0.08023354      -0.53001512 
8
Properties=species:S:1:pos:R:3:momenta:R:3:forces:R:3 pbc="F F F" energy=-2166.111991472516
C      -0.05609966       1.19052831       0.29124873       0.49720027       0.58537325      -0.87366512      -2.71866346      -1.13699395       0.83555157 
C       0.68957196       0.01909137      -0.31175280      -0.31458518      -0.72214951       0.38258489       1.27966870       0.86076376       1.35056204 
H      -0.50371006       0.97538388       1.31765664      -0.14144470       0.19318786      -0.10731028       0.54428243      -0.22453194      -1.27628658 
H      -0.91597182       1.49103016      -0.32118161       0.08375881       0.02059156       0.17780230       0.25282611       0.16574745       0.03394001 
H       0.54886870       2.01124252       0.48508032      -0.02809187      -0.22050513       0.05370010       1.31149436       1.68360790      -0.05542084 
H       0.02504512      -0.81854399      -0.46683028      -0.09066525       0.24045283       0.14790439       0.20229487      -0.40157720       0.03177192 
H       1.48709857      -0.14335316       0.46448148       0.06794556       0.10742699       0.13415814      -0.57961079      -0.80798580      -0.99053873 
H       1.20908459       0.30071360      -1.23489669      -0.07411764      -0.20437787       0.08482556      -0.29229223      -0.13903023       0.07042061 
8
Properties=species:S:1:pos:R:3:momenta:R:3:forces:R:3 pbc="F F F" energy=-2166.0908625827647
C       0.03643182       1.32159158       0.09174562       0.45901429       0.14920073      -0.09000759       0.80107200       0.47466758      -1.79832421 
C       0.59495750      -0.12377699      -0.09136156      -0.07900005      -0.13473874       0.09030676      -1.02664026       2.00585692       0.58389689 
H      -0.13277654       1.66234187       1.07999303       0.08308914       0.13447068      -0.10452990      -0.11458210      -0.38770182       1.43651670 
H      -0.91138662       1.42381895      -0.40868890      -0.07935264      -0.18327154       0.11003623      -0.39156324       0.23280749      -0.40748801 
H       0.73483174       2.13272914      -0.29071074       0.07872033       0.16908085      -0.41148448      -0.70512810      -1.21411124      -0.04837876 
H      -0.07908689      -0.84723496       0.34900446      -0.18818798      -0.07553040       0.16502560       0.16117420      -0.18761350       0.35550768 
H       1.53409084      -0.02941950       0.38478867      -0.16002991       0.02024484       0.07248358       1.16805391      -0.96585765       0.60136035 
H       0.72956270      -0.38509686      -1.11897293      -0.11425318      -0.07945643       0.16816981       0.10761360       0.04195223      -0.72309064 
8
Properties=species:S:1:pos:R:3:momenta:R:3:forces:R:3 pbc="F F F" energy=-2166.0658275997494
C       0.05481016       1.29192776      -0.06545519      -0.20168359       0.76094289      -0.18403883       0.10132138       2.22588250       2.21865308 
C       0.58994413      -0.07431188       0.06335996       0.12054880      -0.33558963       0.14879659      -0.79189421      -2.13160965       0.11911494 
H       0.44591393       1.96855571       0.75841349       0.06786014      -0.04135234       0.20814624      -0.26298697      -0.54951883      -1.13980255 
H      -1.00822108       1.37444003       0.04640660      -0.07767722      -0.26379986      -0.13923654      -0.78192841      -0.34654303       0.02849478 
H       0.25712245       1.70514723      -1.02135799      -0.29354400      -0.21784910       0.12663665       0.56828194       0.66846204      -0.78114823 
H      -0.03697694      -0.71441799       0.74805902       0.16199498       0.24026523       0.15236373       0.73396361       0.68527460      -0.44933629 
H       1.62755481      -0.09939088       0.43505107       0.13593027      -0.01884267      -0.15346965      -0.37017793      -0.17646268      -0.59640650 
H       0.43058934      -0.51314125      -0.94161608       0.08657063      -0.12377451      -0.15919820       0.80342058      -0.37548495       0.60043077 
8
Properties=species:S:1:pos:R:3:momenta:R:3:forces:R:3 pbc="F F F" energy=-2166.0104000215297
C      -0.10538920       1.26863011       0.02622762      -0.46304690      -0.13884273       0.73523545       0.29850792      -0.18025224      -2.02605535 
C       0.74343896      -0.06110874      -0.01777006       0.23376348       0.25556058      -0.73114270      -1.11962979       2.98868876      -0.37898188 
H       0.07756003       1.74492351       0.95048246       0.23609657      -0.42975239       0.02696807       0.37163184       0.98977159       0.88888569 
H      -1.20491625       1.15299654      -0.02834872      -0.02155306      -0.02218216       0.01133728       0.57610394      -0.44814314      -0.03536319 
H       0.16965365       1.94706307      -0.85095372       0.10482146       0.02549349       0.06342246      -0.29434590      -0.77064373       1.33272785 
H       0.85703422      -0.40373740       0.96519551      -0.04328093       0.19201466       0.05398571       0.33994457      -0.86382096       1.24152494 
H       1.67165986       0.11364388      -0.51232471       0.05388064      -0.05804796      -0.23384838       0.90005875       0.21837756       0.03360840 
H       0.22488012      -0.71341391      -0.62483834      -0.10068126       0.17575652       0.07404211      -1.07227133      -1.93397785      -1.05634646 
8
Properties=species:S:1:pos:R:3:momenta:R:3:forces:R:3 pbc="F F F" energy=-2166.058489376352
C      -0.00538323       1.27033921       0.21389634      -1.03476417       0.34561379       0.71350707       0.73840206      -1.44583892       2.15358891 
C       0.63542051      -0.05472774      -0.22075148       1.04347967       0.15905054      -0.32980432      -0.48802633       1.23444179      -1.52352328 
H       0.64033452       1.73332514       0.99575976       0.24268741       0.14798161      -0.24402012      -0.47655775       0.00154555      -0.69665184 
H      -0.91755901       0.96515166       0.71177059      -0.03346084      -0.08141087       0.16408066      -0.47908525       0.48916458       0.13709832 
H      -0.20651281       1.93360907      -0.56741067       0.08553304      -0.04763319      -0.01779988      -0.30091564       1.08508486      -1.20916681 
H       0.93122135      -0.53046084       0.70955603      -0.13335480      -0.36745488      -0.27843683      -0.18403669      -0.92340911      -0.44465018 
H       1.51696064       0.19892181      -0.81250650       0.00893601      -0.05711529       0.09477662       0.26143387      -0.35496698       0.13966496 
H      -0.07309903      -0.55547008      -0.95549552      -0.17905632      -0.09903172      -0.10230320       0.92878574      -0.08602176       1.44363993 
8
Properties=species:S:1:pos:R:3:momenta:R:3:forces:R:3 pbc="F F F" energy=-2165.95951137284
C       0.00891602       1.20304095       0.37324522      -0.07392229      -0.92723395      -0.12210218      -1.57704418      -0.27170899      -0.96054918 
C       0.62780176       0.00723246      -0.36091373      -0.21656089       1.22900919       0.30118356       1.03214880       0.90956813       1.12673713 
H       0.70382363       2.00111042       0.61703195      -0.01821412      -0.23742090      -0.13632491       0.32142089      -0.41202597       0.65397663 
H      -0.57294858       0.79858620       1.21616020       0.18750875      -0.05502127      -0.14948708       0.09360316       0.91168921      -0.11698423 
H      -0.64669032       1.70983877      -0.36490415       0.07391023       0.00648351      -0.00339139      -0.16897345      -0.26015645       0.67275871 
H       0.78646670      -0.83063529       0.35281602       0.09993063      -0.13294867      -0.28996958       0.64202584       0.62021028      -0.69749324 
H       1.50156139       0.49369321      -0.80744154       0.00001550       0.22763804       0.03722526       0.50485372      -1.22378594       0.00010637 
H       0.03953012      -0.36390995      -1.16061049      -0.05266781      -0.11050595       0.36286631      -0.84803479      -0.27379027      -0.67855219 
8
Properties=species:S:1:pos:R:3:momenta:R:3:forces:R:3 pbc="F F F" energy=-2166.1039948182865
C      -0.01868246       1.17531701       0.45438935       0.55156528       0.27096235       0.03753943       0.46506268      -0.62061466      -1.98932010 
C       0.63871085       0.04838971      -0.46473651      -0.86781154       0.37653624      -0.36220680       1.60817058       0.77132394       2.98494309 
H       0.70723003       1.82168828       0.96974092      -0.10746372       0.11733892       0.39530817      -0.16302599      -0.44757967      -0.22118589 
H      -0.67046074       0.68917683       1.13545646      -0.05683186      -0.23866910       0.11279151      -0.48735904      -0.29037399       1.01232935 
H      -0.65517298       1.79929169      -0.18053004      -0.11084595      -0.04438417      -0.03473130       0.10699863       0.11552752       0.12811047 
H       1.43647078      -0.44728957       0.18340277       0.28919718       0.09439493      -0.09480002      -1.04473674       0.31889630      -0.72546187 
H       1.23949640       0.52556175      -1.22666081       0.21822857      -0.35038287      -0.07909851      -0.36736991      -0.16494846      -0.74380953 
H      -0.04695507      -0.73981265      -0.75812595       0.08396204      -0.22579629       0.02519751      -0.11774022       0.31776903      -0.44560550 
8
Properties=species:S:1:pos:R:3:momenta:R:3:forces:R:3 pbc="F F F" energy=-2166.1235442926336
C      -0.11242528       1.05204877       0.41479944       0.07132975       0.15065737       0.51424381      -0.07068861       0.08233748       2.18768498 
C       0.73728202       0.18722052      -0.42850215      -0.16717131      -0.03783359       0.08562869      -0.50887687      -1.01834557      -1.30907112 
H       0.55862191       1.69957158       0.97964901      -0.31174786       0.08727025       0.28616907      -0.35285333       0.48125140       0.10509735 
H      -0.62494282       0.41390088       1.19973891       0.11441954       0.00844414      -0.09303197       0.42693368       0.70550182      -0.95075266 
H      -0.87095405       1.62823690      -0.08903007       0.04034974      -0.20903913      -0.29369954      -0.12157957       0.23266538      -0.30523534 
H       1.40789126      -0.36350319       0.16759944       0.07768112       0.16658802       0.00121852       0.67371246      -0.98431036       1.03482394 
H       1.40561791       0.59944737      -1.16805446      -0.06058494      -0.14475116      -0.01702737      -0.25011941       0.89704457      -0.39385167 
H       0.07684109      -0.51447556      -0.92663581       0.23572397      -0.02133589      -0.48350121       0.20347165      -0.39614471      -0.36869548 
8
Properties=species:S:1:pos:R:3:momenta:R:3:forces:R:3 pbc="F F F" energy=-2166.0400003523314
C      -0.22886930       0.95241287       0.47089976      -0.16897541      -0.35395338       0.09672533       2.93253263       1.54186192      -1.73644398 
C       0.84369407       0.26974651      -0.45272731       0.43841117       0.44240790       0.18759535      -0.94581756      -0.65547636      -0.43041233 
H       0.32434268       1.60592741       1.14700154      -0.02738848      -0.03228747      -0.15103352      -0.22480560       0.27617292       0.07188838 
H      -0.69135863       0.24334561       1.07439454      -0.18470451      -0.19939654       0.08325808      -1.26309491      -1.26370617       0.73897616 
H      -0.88291100       1.58089943      -0.15199715       0.05689840       0.22902834      -0.15081402      -0.11273209      -0.48648188       0.47088416 
H       1.71249404      -0.19167758       0.04627385      -0.07633604      -0.13977584      -0.10454803      -0.81806472      -0.22314463       0.17649637 
H       1.31910440       0.85596790      -1.22214424      -0.34591369       0.08755679      -0.03076924      -0.03359525       1.24460030       0.05676968 
H       0.29094144      -0.42740873      -1.11007556       0.30800857      -0.03357980       0.06958604       0.46557751      -0.43382610       0.65184156 
8
Properties=species:S:1:pos:R:3:momenta:R:3:forces:R:3 pbc="F F F" energy=-2166.136016610166
C      -0.25312357       0.80490240       0.46605419      -0.72079252      -0.46231352       0.05068938      -0.27075631       0.63492712       0.12175538 
C       0.87859565       0.40343875      -0.45632907       0.85545680       0.44241439      -0.14372613      -0.40411897      -0.79818397      -1.20356352 
H       0.13070502       1.61023945       1.10258938       0.08818486       0.30223632      -0.10976554      -0.02186675      -0.17220046       0.16524022 
H      -0.61963855       0.01238222       1.13842545       0.06957358      -0.02029451      -0.03171225      -0.16346677       0.29725749      -0.53168654 
H      -1.04215853       1.32720962      -0.13098203      -0.11277701      -0.20875802       0.26010175       0.20905297      -0.94282794       0.58897543 
H       1.75312541       0.00058586       0.03810055      -0.25851061      -0.06994918      -0.04602707       0.40141592       0.61905910       0.36941134 
H       1.04304000       1.28664507      -1.07131694       0.02109011       0.24735989       0.04727547       0.86821659      -0.05039588       0.03703595 
H       0.68066982      -0.40535466      -1.19270768       0.05777479      -0.23069537      -0.02683562      -0.61847668       0.41236455       0.45283174 
8
Properties=species:S:1:pos:R:3:momenta:R:3:forces:R:3 pbc="F F F" energy=-2166.146008745946
C      -0.31928316       0.73643385       0.38449583       0.32487170      -0.19346604      -0.31816428      -0.31816836       0.11580441       0.73728194 
C       0.95022147       0.47873041      -0.40673311       0.07890793       0.66442313       0.09333139      -0.50545717       0.01506590       1.64700388 
H      -0.19808117       1.64814016       1.02391843      -0.27556467      -0.20178023       0.08335191       0.01672865      -1.00661686      -0.21161864 
H      -0.55869016      -0.15516763       0.96770120      -0.04395425      -0.22195535      -0.29666954       0.03000465       0.28961032       0.45839839 
H      -1.21964163       0.93037377      -0.17441510      -0.35650167      -0.02102107      -0.06155456      -0.19061272       0.06683997      -0.75672650 
H       1.71483995       0.37265768       0.34261894       0.10025668       0.24988574       0.17310346       0.63929867      -0.20665078       0.24825773 
H       1.17683408       1.37278806      -0.90352181       0.41119400      -0.27916280       0.02416563       0.56375753       0.94645337      -1.46222671 
H       0.96534822      -0.41838651      -0.99133948      -0.23920973       0.00307661       0.30243599      -0.23555124      -0.22050633      -0.66037009 
8
Properties=species:S:1:pos:R:3:momenta:R:3:forces:R:3 pbc="F F F" energy=-2165.970350434629
C      -0.38863375       0.67937812       0.27291982      -0.29381232      -0.23821872      -0.01895410      -1.16759529      -1.20804651      -1.14840943 
C       1.03237655       0.56047548      -0.28215563       0.35031822      -0.11604992       0.54519091       0.12288026       0.46204144      -0.01638360 
H      -0.77705158       1.59445404       0.66270114      -0.38370172       0.09212003       0.01479641       0.24869220       1.00161562       0.07311132 
H      -0.46900656      -0.02568558       1.07595702      -0.07175771       0.17937038       0.08998083      -0.02821517      -0.47527183       0.68914663 
H      -1.16832003       0.28635373      -0.45464002       0.28521928      -0.04400797      -0.02206668       1.00141628       0.72183011       0.52499137 
H       1.76405640       0.57494532       0.55511194      -0.05549975      -0.01396417      -0.20329673      -0.43696678      -0.76370119      -0.45794925 
H       1.41639193       1.43317398      -0.86926116      -0.00398282       0.06791768      -0.19219726      -0.84666104      -0.89670699      -0.18268095 
H       0.96196492      -0.40702611      -0.85982800       0.17321682       0.07283269      -0.21345339       1.10644954       1.15823935       0.51817390 
8
Properties=species:S:1:pos:R:3:momenta:R:3:forces:R:3 pbc="F F F" energy=-2166.1585047298736
C      -0.38692490       0.52143794       0.24829148       0.41777158      -0.00671227       0.33990576       0.52513066       1.49372242       1.79315533 
C       1.01940885       0.69822671      -0.25400893      -1.05152848       0.11429541      -0.11647343      -0.37641993      -1.77923796       0.33291759 
H      -0.71908864       1.43324089       0.75867495       0.21453205      -0.05099873      -0.00151562      -0.03197868       0.13432768      -0.26482561 
H      -0.49739629      -0.21627371       1.03249566       0.13411679       0.05773533      -0.10946881      -0.00202752      -0.64586627      -0.28261392 
H      -1.00660011       0.39700934      -0.57932553      -0.07219587       0.01496262      -0.20955939      -1.45484178      -0.72974811      -1.12605297 
H       1.67096289       1.03422117       0.50337567       0.10196425      -0.16960449       0.12474788       0.85236242       0.69606108       0.82179983 
H       1.02456417       1.32759433      -1.09796274      -0.31870753      -0.22835027      -0.06094705       0.25420320       0.93996214      -0.96384451 
H       1.38974993      -0.27901165      -0.54914070       0.57404721       0.26867240       0.03331065       0.23357163      -0.10922098      -0.31053573 
8
Properties=species:S:1:pos:R:3:momenta:R:3:forces:R:3 pbc="F F F" energy=-2166.038191019981
C      -0.31843177       0.34968347       0.35594751      -0.49086895      -0.26096872       0.00209443      -1.16531206       0.72170533      -0.99498733 
C       0.95007364       0.85495701      -0.36578606       0.23550007       0.48102971       0.16260378       0.87490862      -0.24972609       0.83745528 
H      -0.92194652       1.30302776       0.42566087      -0.05835334      -0.08978441      -0.18058797       0.16307172      -1.21561981       0.23586876 
H      -0.14373170      -0.00151203       1.38454600       0.12725328      -0.22052953       0.31983396       0.03082555      -0.08823956      -0.52371376 
H      -0.94352331      -0.39632265      -0.23850320       0.00956832      -0.08552452       0.29162686       0.93888950       0.88231349       0.83966557 
H       1.52036998       1.39322120       0.44505148      -0.09759468       0.13498343      -0.30312602      -0.56125145       0.23067601      -1.20308485 
H       0.66089914       1.49715390      -1.24297935       0.28545800       0.11383215      -0.14304168       0.64651822      -0.56364236       0.97663762 
H       1.70015826       0.08023535      -0.65655287      -0.01096269      -0.07303812      -0.14940336      -0.92765010       0.28253298      -0.16784130 
8
Properties=species:S:1:pos:R:3:momenta:R:3:forces:R:3 pbc="F F F" energy=-2166.0643323234744
C      -0.23504639       0.31691334       0.45286166       0.85705996      -0.08946914       0.38545968       2.07376116       0.59872092       0.18655242 
C       0.85434878       0.90799270      -0.42697531      -1.02826210       0.27021090       0.01308126       0.23494466       0.65312844      -1.25781861 
H      -0.98897380       1.04269790       0.66278080       0.15078422      -0.15773793      -0.08146511      -0.44862438       0.30564494       0.69369640 
H       0.23600186      -0.20671905       1.29333662      -0.18789677      -0.17549181      -0.32858977      -0.42739820       0.73003105       0.36699606 
H      -0.64114240      -0.44887466      -0.09584709       0.08526118      -0.09028112       0.16006549      -1.49667847      -1.93823040      -1.33921174 
H       1.18487806       1.90110094      -0.12156802       0.12290669       0.32704683      -0.14483175       0.45762470      -0.27051496       0.56719296 
H       0.54389144       1.13473627      -1.46356634       0.29464110       0.09408772      -0.03679734      -0.49539749      -0.36427853       0.34098588 
H       1.68460402       0.21138424      -0.58359934      -0.29449428      -0.17836546       0.03307753       0.10176801       0.28549854       0.44160663 
8
Properties=species:S:1:pos:R:3:momenta:R:3:forces:R:3 pbc="F F F" energy=-2166.1233550827233
C      -0.22063388       0.36580506       0.47290864      -0.13169827       0.04817097      -0.10877072      -0.60238993      -1.38640552      -0.50981525 
C       0.85334209       0.86652769      -0.45381600       0.18012997      -0.22760411      -0.29878213      -1.50734961       1.35875577      -2.45290062 
H      -0.99239433       1.06497608       0.84596109      -0.01762684       0.13016636      -0.03009725       0.74596776      -0.13751365      -0.26760892 
H       0.26519413      -0.15520591       1.27153531      -0.07322147      -0.03216984       0.37303836       0.15517314       0.02392699       1.07057381 
H      -0.73274207      -0.47912194      -0.02584238      -0.30291816       0.30237041       0.00045352      -0.21452271       0.58436961       0.03446008 
H       1.54986487       1.51986282      -0.00384133       0.18044968      -0.25741127       0.02576189       0.98688399       0.51845723       0.75252466 
H       0.41002572       1.49875671      -1.28653431       0.02251632      -0.11023720      -0.02152439       0.24208088      -0.58127646       0.90373332 
H       1.35957137       0.09656366      -1.02878999       0.14236876       0.14671468       0.05992071       0.19415647      -0.38031397       0.46903292 
8
Properties=species:S:1:pos:R:3:momenta:R:3:forces:R:3 pbc="F F F" energy=-2166.2501597208275
C      -0.33842193       0.60774691       0.39826172       0.19523980       1.04280643      -0.64001425       0.12314362      -1.37226554       0.92188891 
C       0.96127974       0.61174567      -0.40591498      -0.54341580      -0.76352805       0.98521774       0.83471664      -0.81586394       0.54985104 
H      -0.53273408       1.57779760       0.83183947       0.15054209      -0.30657355       0.02454607      -0.05384146       0.46511446      -0.07425695 
H      -0.24825938      -0.07700540       1.30468217       0.16456813       0.33670261      -0.31444063      -0.31498229       0.56963457      -1.29967650 
H      -1.21464668       0.32683875      -0.22297365      -0.07681136       0.03143901      -0.26664473       0.54478523       0.01489347       0.47612959 
H       1.83467321       0.90563610       0.21482945      -0.00755161      -0.28600625       0.08887564      -0.58986054      -0.08957036      -0.19556000 
H       0.88255143       1.34140951      -1.18306252      -0.02389817       0.03756725       0.11967011       0.07663690       0.39008488      -0.74847991 
H       1.25530931      -0.37584577      -0.85413113       0.14132691      -0.09240745       0.00279004      -0.62059810       0.83797247       0.37010383 
8
Properties=species:S:1:pos:R:3:momenta:R:3:forces:R:3 pbc="F F F" energy=-2166.0592671467457
C      -0.33827673       0.74113387       0.38153452      -0.90735893       0.64635376       0.16675116       0.30717726       2.40392316       0.04349416 
C       0.96835168       0.48914552      -0.39640580       0.62174724      -0.53852462      -0.36401832      -0.53480260       1.14587594       0.05214370 
H      -0.39707852       1.77726282       0.84506598       0.07115583       0.44324592       0.10953043       0.32856951      -1.05467789      -0.61123179 
H      -0.38369206       0.08015770       1.22571246      -0.21236890      -0.37481345       0.15375243      -0.21569163      -0.61352132       0.25389198 
H      -1.23826519       0.67640060      -0.22269183       0.17360853       0.00278536      -0.04728563      -0.03790406      -0.32987029      -0.12997994 
H       1.72950464       0.30188468       0.32711399       0.06286344      -0.05714059      -0.15221183       1.02839658       0.68072396       0.51969735 
H       1.29221042       1.21095396      -1.20813947       0.14665457      -0.12043135       0.15777296      -0.58079669      -0.73949623       1.22487325 
H       0.88821746      -0.47636112      -0.78986984       0.04369823      -0.00147501      -0.02429121      -0.29494837      -1.49295733      -1.35288871 
8
Properties=species:S:1:pos:R:3:momenta:R:3:forces:R:3 pbc="F F F" energy=-2166.1309744849364
C      -0.33798913       0.80830079       0.27821669       0.11416358      -0.50664125       0.09984607      -1.26128086       0.44808601       0.41756804 
C       0.98164541       0.42260243      -0.26815692      -0.71689869      -0.41686385       0.71304703      -0.86908657      -2.38643147      -1.54409639 
H      -0.19118716       1.51270841       1.09372860       0.23933421      -0.24629433      -0.31110924      -0.55628758       0.27139375       0.01733842 
H      -0.95118786      -0.03382388       0.62986041      -0.08227640       0.36278276      -0.21975317       0.50495031       0.06207175       0.19744284 
H      -0.94502700       1.21798429      -0.53879917       0.20119001       0.08090082      -0.38763859       0.08992630       0.43814397       0.37612178 
H       1.65459733       0.04026056       0.46473963       0.18580250       0.13339426       0.02218365       0.47171005      -0.47878944       0.57514876 
H       1.46340387       1.22686214      -0.76521493       0.13632010       0.27796670       0.01613999       0.39980200       0.71389226      -0.63976660 
H       0.69846698      -0.40112623      -1.00419352      -0.07763531       0.31475489       0.06728426       1.22026635       0.93163317       0.60024316 
8
Properties=species:S:1:pos:R:3:momenta:R:3:forces:R:3 pbc="F F F" energy=-2166.0098325504146
C      -0.46132747       0.80159410       0.03368092      -0.31612753      -0.28766132      -1.15974391       1.66069779       0.90490336      -1.57738636 
C       1.08700347       0.39497306      -0.02391672       0.51837655       0.36449626       1.06180100      -1.92875684       0.10738358       2.71371636 
H      -0.62204910       1.40819786       0.92810369       0.04198373       0.08709952      -0.04722862      -0.38759263      -0.34090110      -0.10291207 
H      -1.25443784       0.08969425      -0.20273850      -0.20880133      -0.17207646      -0.16195120       0.45320112      -0.58645376       0.80097416 
H      -0.56231459       1.46944219      -0.85281774       0.17670871       0.19355828       0.27507493       0.00312740       0.08527427       0.69721938 
H       1.41886867      -0.22531788       0.85204942      -0.27154852       0.05719748       0.03832403      -0.50419781       0.33234186      -0.85067115 
H       1.63413086       1.32072510       0.07442298       0.09641198      -0.27408477       0.12251795       0.26209062       0.28147805      -0.22924886 
H       1.32911527      -0.09073902      -0.91537690      -0.03700358       0.03147100      -0.12879417       0.44143034      -0.78402625      -1.45169145 
8
Properties=species:S:1:pos:R:3:momenta:R:3:forces:R:3 pbc="F F F" energy=-2166.081371190393
C      -0.36883182       0.85293883      -0.14348726      -0.35182682      -0.62361086       0.38625578      -1.02534043      -0.85124371      -1.91824683 
C       1.00343855       0.37454072       0.13287373       0.34945150       0.32757128      -0.64430309       2.05273631       1.42793500      -0.00595292 
H      -0.80615453       1.23324400       0.74154173      -0.01213152       0.03562140      -0.19810958      -0.70299416       0.22708906       0.98911455 
H      -0.88727271      -0.07714865      -0.47565567       0.13390674       0.16392501       0.15410107      -0.42182750       1.02280692       0.12322359 
H      -0.48631274       1.63825367      -0.91039312       0.15912904       0.18508432      -0.10538455       0.28675411      -0.45305544       0.15178750 
H       0.90135917      -0.35754980       0.89838327      -0.39723096      -0.11372316       0.05318271       0.28455109      -1.07792552       0.42019576 
H       1.57668122       1.19859006       0.64671766       0.23396779       0.04872875       0.23106929      -0.01866253      -0.79172482      -0.91115632 
H       1.53859710      -0.03172867      -0.77413652      -0.11526577      -0.02359674       0.12318836      -0.45521691       0.49611852       1.15103467 
8
Properties=species:S:1:pos:R:3:momenta:R:3:forces:R:3 pbc="F F F" energy=-2165.9815671209576
C      -0.44274674       0.77518271      -0.07548968       0.40884428      -0.18198595       0.75604219       0.30322075      -0.14274347      -0.56781329 
C       1.08197694       0.43825516       0.07174739      -0.59007899       0.56521039      -0.16609915      -3.54350909       0.81888919       3.52851250 
H      -0.85593214       1.18164130       0.86568280      -0.06524278      -0.01111312       0.01007976       0.12542239      -0.35801548      -0.44033857 
H      -0.94555251      -0.16530446      -0.35815280      -0.33925568      -0.07949875      -0.22340594      -0.25206086       0.54859113       0.22900950 
H      -0.64650782       1.54132252      -0.88700185       0.27637975      -0.11869254       0.25373275       0.41281530      -0.93343545       0.88928363 
H       1.26118766      -0.23098108       0.93030136       0.13314612      -0.09003291      -0.15603356      -0.09432805       0.10229848      -0.57760896 
H       1.52751549       1.34882120       0.28129586      -0.21063749       0.08658418      -0.27705744       1.39663954       1.77522243       0.52006361 
H       1.44109520       0.09547728      -0.78754346       0.38684479      -0.17047130      -0.19725861       1.65180001      -1.81080681      -3.58110841 
8
Properties=species:S:1:pos:R:3:momenta:R:3:forces:R:3 pbc="F F F" energy=-2165.8794843901383
C      -0.44892439       0.73098343      -0.06900124      -0.28162195       0.08399514      -0.38742831       1.12104576      -2.45299608       1.23434097 
C       1.06712231       0.49513595       0.09132402       0.45448891      -0.10696927       0.33696482       1.14790634      -0.44284927      -3.64516061 
H      -0.73873164       1.32568157       0.75893133      -0.12104453       0.25372825      -0.00288197      -0.81594654       0.49861186       0.78317954 
H      -1.00221409      -0.21800444      -0.11941266       0.12032637      -0.00581650       0.23992055      -0.00132444       0.31354182       0.41475596 
H      -0.66822395       1.22944872      -0.95436964      -0.26171389      -0.24217839      -0.27277670      -0.17704061       1.07283176      -1.63458055 
H       1.46145042       0.05785453       1.01159596      -0.04650573       0.13343801      -0.05411187      -0.42136222       0.67297812       0.21303968 
H       1.49631330       1.50188073      -0.23052493      -0.04173321      -0.13977673      -0.03719908       0.22235773      -1.42072192       1.03901897 
H       1.48382561      -0.27699320      -0.73222097       0.17780403       0.02357949       0.17751255      -1.07563600       1.75860370       1.59540602 
8
Properties=species:S:1:pos:R:3:momenta:R:3:forces:R:3 pbc="F F F" energy=-2166.049277509624
C      -0.42488652       0.62755236      -0.12572042       0.35354843      -0.19312804      -0.32444072      -1.01205879       0.73562647      -0.42031224 
C       1.05719362       0.59706722       0.11613144      -0.56676431      -0.03469947      -0.14468034      -1.15902415      -0.47514911       2.31959325 
H      -0.67700091       1.70880818      -0.00707716      -0.07255298      -0.21615622      -0.18838880      -0.70298547      -0.91660015      -0.19942028 
H      -0.96517695      -0.00636094       0.64086263       0.36536798       0.21368620       0.21974288       0.45775001       0.85663250      -0.98395970 
H      -0.68661786       0.29047096      -1.17449845      -0.17565595      -0.12683820       0.04913429       0.13526002       0.35590682       1.26616615 
H       1.25029657       0.98839258       1.13641274      -0.00501271       0.38414351       0.34466678       0.20051696      -0.06371482      -0.70027605 
H       1.62971150       1.07124156      -0.60359732       0.10728293       0.03215547      -0.01852904       1.05062418       1.25247085      -1.37665311 
H       1.31308690      -0.41481325       0.12214674      -0.00621339      -0.05916325       0.06249494       1.02991724      -1.74517255       0.09486199 
8
Properties=species:S:1:pos:R:3:momenta:R:3:forces:R:3 pbc="F F F" energy=-2165.9604049134764
C      -0.47396259       0.52114385      -0.05377264       0.08969645      -0.99661113      -0.09778381       2.78012538       2.09440471      -1.12369930 
C       1.08296592       0.69438774       0.04317625       0.17360255       0.94561382       0.12957349       0.84431057      -0.59445449       1.43876300 
H      -0.79134965       1.37756518      -0.64117051      -0.04725190       0.28444853      -0.07150562      -0.67743139       0.14121495       0.20018774 
H      -0.83644380       0.54670418       0.94223038      -0.20388025       0.19313652       0.09044369      -0.72831549      -0.16448821       0.69414427 
H      -0.69592315      -0.33240128      -0.60738750      -0.06246999      -0.20276061       0.03830372      -0.69865251      -1.66380577      -0.58461394 
H       1.25366267       1.58448991       0.73734053       0.20047349      -0.23178264      -0.21847418       0.15507541      -1.15714263      -1.00441116 
H       1.73924830       0.81013813      -0.88528047      -0.19411718      -0.18894916       0.00812745      -1.44867332      -0.05220841       0.99960047 
H       1.47278501      -0.24046753       0.58052068       0.04394683       0.19690468       0.12131526      -0.22643864       1.39647987      -0.61997108 
8
Properties=species:S:1:pos:R:3:momenta:R:3:forces:R:3 pbc="F F F" energy=-2166.018191451023
C      -0.40108698       0.37396501      -0.02460472       0.28584702      -0.16315956       0.57374307       0.46145606      -1.82138459       0.02253177 
C       1.02464751       0.84419755       0.01714656      -0.63632231       0.27783169      -0.44049369      -0.46639386       1.75448909       0.97000823 
H      -1.04692185       1.00235894      -0.64915787       0.15789587      -0.26381567       0.02277278       0.30134136      -0.58545478      -0.32296040 
H      -0.79477488       0.46352384       0.97439992      -0.21351430      -0.17494854      -0.12735668      -0.47205829      -0.43153465       0.38748303 
H      -0.27332285      -0.71792217      -0.34444142      -0.04662310      -0.01226842       0.05337741      -1.34247971       1.41975317       0.40408700 
H       0.96781167       1.93602415       0.03814901       0.21539629       0.24455541       0.24610944       0.68819880       0.02716993      -0.17709758 
H       1.52799337       0.48877069      -0.82841753       0.12863195      -0.17343669      -0.22530079       1.03247384      -0.11986461      -1.37257824 
H       1.58773503       0.54192336       0.89832683       0.10868858       0.26524178      -0.10285154      -0.20253821      -0.24317356       0.08852619 
8
Properties=species:S:1:pos:R:3:momenta:R:3:forces:R:3 pbc="F F F" energy=-2165.8334552023853
C      -0.39802640       0.24895659       0.15660742       0.12986583       0.01617066      -0.30340395       1.11673389       2.64738718      -1.73398261 
C       1.01064031       0.97902141      -0.14523734       0.18203627       0.48812830       0.38711535      -0.86209813      -1.15025721      -1.66999117 
H      -0.92817473      -0.01387392      -0.82415594      -0.21586379      -0.40842319       0.15339220       0.49536024       0.90766936       1.55474075 
H      -0.94824351       0.85026399       0.88009850      -0.05606860      -0.08203575       0.18509878      -0.52730442      -0.16462667      -0.38717243 
H      -0.15299972      -0.64982246       0.59574773       0.05179440       0.12829616       0.13741796       0.43098053      -2.16708727       1.12514317 
H       0.99552174       2.05703307      -0.37365583      -0.00609880      -0.31545906      -0.36010580      -0.71994318      -0.46333069      -0.49105114 
H       1.36485188       0.37218530      -1.04475174      -0.03996640       0.03948578      -0.15474029       0.21129761       1.24932777       1.13394691 
H       1.76800117       0.98193520       0.63122511      -0.04569890       0.13383709      -0.04477424      -0.14502654      -0.85908246       0.46836651 
8
Properties=species:S:1:pos:R:3:momenta:R:3:forces:R:3 pbc="F F F" energy=-2166.100056814039
C      -0.23028502       0.20084915       0.28453837       0.32179288      -0.64940605       0.01166634      -0.48802962      -0.45983597       2.36793363 
C       0.86044652       1.01572583      -0.28491041       0.33699144       0.13096300       0.17007002       0.31538841       0.04419777      -1.48223596 
H      -0.69079354      -0.40440340      -0.44861206      -0.32996518       0.03435138       0.41474615      -0.98342541      -0.42705166      -0.86019457 
H      -0.92071733       0.92419100       0.76502461      -0.04189049       0.07914296      -0.13296923      -0.16350411      -0.77902478      -0.39692675 
H       0.05185028      -0.53755278       1.10387698      -0.01485701       0.04786925      -0.03792611       0.13269461       1.08620584      -0.92877210 
H       0.53102238       1.67759366      -1.08287897      -0.30124927      -0.25391666      -0.42238752      -0.53261296       0.30288531       0.18053085 
H       1.62466758       0.47766092      -0.80018143      -0.16665678       0.43311549       0.03898820       0.76517768      -0.85108471       0.02661802 
H       1.29383609       1.59610644       0.46719396       0.19583442       0.17788061      -0.04218784       0.95431139       1.08370821       1.09304687 
8
Properties=species:S:1:pos:R:3:momenta:R:3:forces:R:3 pbc="F F F" energy=-2165.9123345729363
C      -0.10722655       0.15781644       0.46423592       0.23727225       0.13654478       0.23555859      -0.11794980      -1.85004732      -4.60837757 
C       0.74479219       1.07577037      -0.42445531      -0.80768000       0.45723101      -0.45402146       1.53465085      -0.40230670      -0.66088500 
H      -0.38925750      -0.68203851      -0.30598167       0.08611967      -0.14458023      -0.11315677       0.48346593       0.91325590       1.80162062 
H      -1.05415987       0.58077526       0.64183961       0.01754103      -0.07668768       0.11482744      -1.04308586       0.85359331       0.77780772 
H       0.33559450      -0.28121774       1.30811734       0.30476589       0.01959438       0.00013117       0.70393259      -0.34788106       1.13997278 
H       0.17088295       1.37821323      -1.30986853      -0.00537225      -0.03928960       0.21311308      -0.15889916       0.23188937       0.42704541 
H       1.66840773       0.57212215      -0.94305153       0.06192827      -0.21848614       0.18851203      -1.51666455       0.71373020       1.52670380 
H       1.07017230       1.96303405       0.13492202       0.10542515      -0.13432652      -0.18496406       0.11455001      -0.11223369      -0.40388777 
8
Properties=species:S:1:pos:R:3:momenta:R:3:forces:R:3 pbc="F F F" energy=-2166.1724121585166
C       0.01404745       0.17319480       0.54361549      -0.30677026      -0.22973082       0.24475338      -0.16768766       1.85546777       0.88230713 
C       0.59319832       1.04205610      -0.54298867      -0.08408603      -0.53782022      -0.76944507       1.16382699       1.56213709       0.81131782 
H      -0.08346975      -0.77277119       0.12851123       0.27074724       0.13363181       0.02408367      -0.60831756      -2.04454369      -0.45557901 
H      -0.96082972       0.53806647       0.96057400       0.20930279       0.15613717       0.10848276       0.95748230      -0.36488075      -0.33852876 
H       0.78144063       0.11206499       1.31980126       0.13425532       0.15642153      -0.08082430      -0.41443567      -0.07238002       0.27631179 
H      -0.03065798       1.23025260      -1.38740623      -0.15979986       0.04807282       0.05288655      -0.57418729      -0.09400323      -0.62048774 
H       1.52830833       0.60461936      -0.86438367      -0.10301690       0.10516266       0.18280674       0.16955240      -0.32044663      -0.44705465 
H       0.92813038       2.03714100      -0.16457566       0.03936771       0.16812504       0.23725626      -0.52623351      -0.52135054      -0.10828657 
8
Properties=species:S:1:pos:R:3:momenta:R:3:forces:R:3 pbc="F F F" energy=-2166.0467260680007
C       0.07817340       0.18430467       0.62426308       0.54471261       0.32307082       0.30517659       1.31926817       0.24919300      -1.32411231 
C       0.53323449       1.02609860      -0.62641766      -0.14092831      -0.40909179      -0.45146765      -0.09899603      -2.16554974      -0.86332082 
H      -0.28135122      -0.86331153       0.39279177      -0.10958173      -0.11344865      -0.06214998       0.23578041       1.48803314       0.40196099 
H      -0.53967375       0.81284634       1.21736574       0.19945834       0.19325382       0.00972758      -1.56976074       0.02157723       0.28330452 
H       0.94789243       0.17754180       1.27021640      -0.12674314       0.23551110       0.03251730       0.46659980      -0.78230350       0.08309004 
H      -0.26384595       1.11975813      -1.40200585      -0.05746325      -0.05631003       0.35526628       0.56728084      -0.23543199       0.54551904 
H       1.44712280       0.54226963      -1.10092237      -0.13260086      -0.14746541      -0.22447424      -1.19726331       0.60704066       0.43263903 
H       0.80318313       2.01803157      -0.35178241      -0.17685366      -0.02551986       0.03540412       0.27709085       0.81744119       0.44091951 
8
Properties=species:S:1:pos:R:3:momenta:R:3:forces:R:3 pbc="F F F" energy=-2166.0894860676726
C       0.27460569       0.34912617       0.72524241       0.31251970       0.02692500       0.72281460      -0.27798004       2.59418199      -0.50116976 
C       0.36412899       0.84425502      -0.72319098       0.11146761       0.36906047      -0.58676105      -0.51557544       2.34105267       1.05134105 
H      -0.17317406      -0.61166335       0.70595660       0.08697152       0.31365505       0.11306192       0.00123821      -1.05359800       0.68970729 
H      -0.34836293       1.07873192       1.29649247      -0.09573477      -0.14451231       0.03214062       0.12573044      -0.78380184      -0.33045051 
H       1.26046834       0.49264325       1.14630797       0.13474467      -0.01295455      -0.14033464       0.25512669      -0.98589042       0.39761714 
H      -0.62980896       1.03248671      -1.11610392      -0.21268480      -0.17217098       0.16783894      -0.26340980      -0.23566269      -0.20926730 
H       0.84815650       0.13326728      -1.34265802      -0.21484529      -0.19611795      -0.00122362       0.78016845      -0.34721815      -0.72781858 
H       0.83043141       1.88449976      -0.71444924      -0.12243864      -0.18388473      -0.30753676      -0.10529851      -1.52906355      -0.36995933 
8
Properties=species:S:1:pos:R:3:momenta:R:3:forces:R:3 pbc="F F F" energy=-2166.114149651161
C       0.54094308       0.55455144       0.71274457       0.71273971       1.08918250      -0.42330154      -1.61395508      -2.00015171       0.49598766 
C       0.09961284       0.68437622      -0.70858813      -0.88243858      -0.56249978       0.25657584      -1.36383403      -1.36395732      -0.18326365 
H       0.36500516      -0.51593197       0.99166272       0.04786340      -0.31522501       0.19510699       0.44084781       0.78051733       0.08993432 
H      -0.10523045       1.10525432       1.39273735       0.07094848       0.05137748      -0.02559239       0.53519104       0.49883668       0.14390138 
H       1.58013973       0.75846067       0.74692787       0.21941975      -0.14820926      -0.17713939       0.94310095       0.37708320       0.71011983 
H      -0.99755690       0.73353153      -0.82056461      -0.09141325      -0.23690706       0.13469102       0.37271927      -0.32506620       0.11085318 
H       0.47504988      -0.19411785      -1.25278252      -0.10563124       0.11644266       0.18830516      -0.14259187       0.55241598      -0.28468458 
H       0.44860156       1.58005192      -1.10751763       0.02851174       0.00583848      -0.14864569       0.82852191       1.48032203      -1.08284815 
8
Properties=species:S:1:pos:R:3:momenta:R:3:forces:R:3 pbc="F F F" energy=-2166.129114894163
C       0.81597259       0.71919149       0.58399888       0.11098423       0.05197806      -0.62625284      -0.58381773      -0.91172033      -1.53823953 
C      -0.18047422       0.50847415      -0.56210298      -0.34012128      -0.19789575       0.56443247      -0.03980521       0.47851622      -1.50333921 
H       0.59048217       0.14074492       1.45790765       0.24715423       0.27249863      -0.27854694      -0.31577169      -0.27134170       0.47349107 
H       0.78384038       1.75516327       0.79659813       0.22016488       0.11936098      -0.07551466       0.56848696       1.00720629       0.59594164 
H       1.75717131       0.35748091       0.20123608      -0.04521857       0.04095637       0.06465050       0.71222770       0.46121019       0.23052661 
H      -1.20110903       0.39764554      -0.21224267      -0.20338019      -0.06177002       0.25362085      -0.26601736       0.37833624      -0.00134525 
H       0.00943237      -0.39613483      -1.15148035      -0.01694275      -0.09244471      -0.04666434       0.16163380      -0.04631970       0.29661327 
H      -0.11354403       1.34654340      -1.35293334       0.02735943      -0.13268356       0.14427497      -0.23693647      -1.09588722       1.44635140 
8
Properties=species:S:1:pos:R:3:momenta:R:3:forces:R:3 pbc="F F F" energy=-2166.2393569268907
C       1.02502110       0.79335522       0.27267754      -0.10945197      -0.01309830      -0.88623829       0.02484094       0.05424829      -1.34679918 
C      -0.39019924       0.42381518      -0.26497374      -0.40026745      -0.19858673       0.95788282       0.17140522      -0.37806251       1.69378495 
H       1.29682679       0.29011121       1.22789205       0.42315654      -0.04066250       0.32695297      -0.25301536       0.44772595      -0.72486666 
H       1.03338485       1.90043082       0.36889568       0.07800870      -0.17058928      -0.03776114       0.30726900      -0.69934565       0.28244967 
H       1.78103691       0.53530320      -0.53852458       0.11146629       0.34505022      -0.38718806      -0.72463278       0.22839063       1.22186626 
H      -1.17256644       0.77556068       0.44094095       0.05316624       0.17875245      -0.02300684       0.41849383      -0.18806946      -0.41337047 
H      -0.53162864      -0.65590410      -0.38005012       0.07509271       0.00945483       0.23668583       0.13118576       0.12362041       0.01664216 
H      -0.57271929       0.88099926      -1.21095997      -0.23117105      -0.11032069      -0.18732730      -0.07554661       0.41149234      -0.72970672 
8
Properties=species:S:1:pos:R:3:momenta:R:3:forces:R:3 pbc="F F F" energy=-2166.088879807843
C       1.03136087       0.82833295      -0.04688439       0.53843474      -0.40537005      -0.91274246      -0.13576197       0.90258025       2.34040462 
C      -0.39956551       0.37550914       0.05385525      -0.54705326       0.06948844       0.34332844      -1.03500863       2.50176688      -0.68681462 
H       1.60730352       0.39539598       0.77300020      -0.15321825       0.40540146      -0.28024893       0.28405779       0.12106894      -0.16318744 
H       1.15050035       1.93044526       0.00004824       0.22472538       0.17263666       0.04892130      -0.28053315      -0.60637081       0.06779808 
H       1.40082026       0.53615200      -0.95487971      -0.18841639      -0.10834607       0.21812930       1.45331239      -0.93141955      -2.25123969 
H      -0.89788028       1.07977087       0.76376751       0.07354983       0.02033930       0.23598139      -0.06082422      -1.13831429      -0.22627326 
H      -0.54234414      -0.66269460       0.27057847       0.24846138      -0.12114755      -0.01394152      -0.05715657      -0.47973364       0.33977292 
H      -0.84800283       0.60624737      -0.93558723      -0.19648343      -0.03300219       0.36057248      -0.16808564      -0.36957778       0.57953940 
8
Properties=species:S:1:pos:R:3:momenta:R:3:forces:R:3 pbc="F F F" energy=-2166.005915683781
C       1.00667088       0.88021498      -0.20520977      -0.80943879       0.23472669      -0.00251386       1.27309713      -2.81251652       0.38155184 
C      -0.39676321       0.35162384       0.21150564       0.71153321      -0.57922548       0.16230853       1.40880125      -0.10426138      -3.06814817 
H       1.58426119       1.07685465       0.69733758       0.04867294       0.14931779       0.09036956       0.19306992      -0.17983550       0.14460068 
H       1.09471315       1.79258764      -0.75620456       0.12919257      -0.13890801      -0.07821508      -0.52492949       0.41557110      -0.70321452 
H       1.58041399       0.00569966      -0.74906673      -0.01373069      -0.05885223      -0.06855978      -1.03953030       1.99528764       0.77963559 
H      -0.72923459       0.84501441       1.05929769      -0.02141141       0.18413906      -0.06801732      -0.84815162       0.68199616       1.74482898 
H      -0.33692705      -0.73240005       0.30491670       0.02042574       0.14019053       0.13955131      -0.18492080       0.14764006       0.43070721 
H      -1.06202317       0.56396068      -0.63131026      -0.06524357       0.06861165      -0.17492337      -0.27743609      -0.14388155       0.29003839 
8
Properties=species:S:1:pos:R:3:momenta:R:3:forces:R:3 pbc="F F F" energy=-2165.9996537722814
C       1.00028537       0.82240311      -0.24904248       0.35753099       0.26061075      -0.39743797      -2.06627258       4.00646710       0.60337804 
C      -0.36148889       0.38482149       0.26091752      -0.61907691      -0.03522496       0.24636510       0.15069997       0.32608471       1.63133927 
H       1.62378038       1.25044783       0.54180281      -0.06484842       0.03206996      -0.12151774      -0.01430679      -0.02507642      -0.28408644 
H       0.77344191       1.62220303      -1.01978386       0.21562249      -0.18637912      -0.12014546       0.50922219      -0.41572192       0.99500370 
H       1.51365665       0.16421699      -0.81331857       0.05347957       0.00883957       0.01397688       1.77799591      -2.88238242      -1.35768801 
H      -1.05025305       1.26252612       0.36490837       0.06083574      -0.07224811      -0.17825006       0.61438651      -0.85042961       0.13424072 
H      -0.30179382      -0.17773592       1.23498159      -0.08775717      -0.10187781       0.34368753      -0.12196919       0.66143051      -0.89036939 
H      -0.77185821      -0.27664603      -0.45009949       0.08421370       0.09420971       0.21332171      -0.84975602      -0.82037194      -0.83181790 
8
Properties=species:S:1:pos:R:3:momenta:R:3:forces:R:3 pbc="F F F" energy=-2166.095354495428
C       0.95745669       0.80093445      -0.30010579      -0.33352510      -0.74730293       0.04926989       2.32992812      -0.17561678      -1.61233232 
C      -0.33067520       0.43044743       0.29641410       0.40511539       0.52890701      -0.09243006      -1.67320747      -1.64464382       1.96060757 
H       1.37575748       1.75481115       0.07561103       0.06632691       0.00125330      -0.24177929      -0.07867921      -0.68051505       0.11778845 
H       0.83438266       0.95473658      -1.37504692      -0.26438232       0.05258535      -0.08499947       0.06768841       0.15206849      -0.09580974 
H       1.74646351      -0.04113777      -0.24506313       0.11038249       0.05392054       0.25162887      -1.20856578       1.39893278       0.24091291 
H      -1.01458400       1.25456120       0.54934740      -0.03510999       0.01741147       0.33207664       0.19397860      -0.04699445      -0.69784226 
H      -0.12166177       0.01303815       1.30592637       0.04156623       0.14282793      -0.28996851      -0.27203254      -0.06597353      -0.46756649 
H      -0.89021725      -0.37884762      -0.26679579       0.00962639      -0.04960266       0.07620193       0.64088987       1.06274234       0.55424189 
8
Properties=species:S:1:pos:R:3:momenta:R:3:forces:R:3 pbc="F F F" energy=-2166.0468180829484
C       0.99231138       0.67099148      -0.36916028       0.33901757      -0.38892962       0.32319029      -0.72293024      -0.16030246       1.12803715 
C      -0.37256363       0.54562175       0.36513761      -0.27135420       0.79582000      -0.48268339       2.81569070       2.21178105       0.37179183 
H       1.62602573       1.42485359       0.02504110       0.07379864      -0.13311970       0.20588564       0.28569052       1.17521336       0.69396172 
H       0.91698873       0.91149059      -1.41634708      -0.21002112      -0.02213629       0.05616909      -0.27522361      -0.40654549      -0.45352978 
H       1.57203121      -0.19964304      -0.15899707       0.09232681      -0.12657837       0.02300082       0.33440308      -1.03753506      -0.54822887 
H      -0.85559481       1.49470227       0.34259476       0.09649442      -0.24563484      -0.09095299      -0.60682104       0.74281290       0.07133393 
H      -0.30996462       0.22324855       1.38689030       0.01852959       0.17183161       0.19110806       0.40360615      -0.08924442       0.52992464 
H      -0.93553390      -0.12151185      -0.13125925      -0.13879171      -0.05125280      -0.22571752      -2.23441556      -2.43617989      -1.79329063 
8
Properties=species:S:1:pos:R:3:momenta:R:3:forces:R:3 pbc="F F F" energy=-2166.090715493686
C       0.99170963       0.47239408      -0.29118327       0.60775078      -0.73072371       0.14676878       0.58296440      -0.37735657       0.53019822 
C      -0.34904592       0.74403624       0.30520415      -0.43477895       0.23020274       0.29879366      -2.50123792       0.04170832      -1.87639275 
H       1.78648302       0.92534651       0.31201111       0.00191879       0.04684933       0.18695354       0.01851089      -0.13379255      -0.25417848 
H       1.01556721       0.88779567      -1.29261047      -0.03815543      -0.23522177      -0.18683334       0.22788696      -0.09999613      -0.18377896 
H       1.12510341      -0.60175570      -0.33263249      -0.09675343      -0.02087841      -0.19029879       0.54158260      -0.18766363      -0.14921723 
H      -0.58023696       1.78469864       0.02411348       0.06486091       0.32721031      -0.06881126      -0.41321390      -0.27498141       0.33621384 
H      -0.46530338       0.67431288       1.37931498      -0.12333613       0.21366972      -0.03735624       0.16087908      -0.40420051       0.14662621 
H      -1.14072006       0.06492161      -0.25727485       0.01849347       0.16889180      -0.14921637       1.38262789       1.43628247       1.45052915 
8
Properties=species:S:1:pos:R:3:momenta:R:3:forces:R:3 pbc="F F F" energy=-2166.1187371356004
C       0.97745542       0.21992860      -0.12392405      -0.42733529       0.24477472       0.85541150      -0.75490525      -0.01558995       0.55021655 
C      -0.35852025       1.01373185       0.10669965       0.85714621       0.13815389      -0.82180130       2.30195762      -1.28947494       3.07342288 
H       1.78567489       0.51249482       0.56187492      -0.45250492      -0.03947987       0.06078237      -0.30408730       0.23327172      -0.32098451 
H       1.31309357       0.25590901      -1.14276966       0.00321161      -0.17615319       0.06118470       0.33565696       0.39098422      -0.50142483 
H       0.82533575      -0.83165461       0.07433856      -0.26038798       0.02922278       0.11732243      -0.19219020      -0.40820555       0.04744881 
H      -0.07871098       1.98655266       0.48329191       0.11382086      -0.29068081      -0.06883976      -0.19610632       0.53342498      -0.15510166 
H      -0.87860850       0.51210168       0.97169362      -0.01637787      -0.03773863      -0.26914966       0.09551259       0.54517976      -1.11632064 
H      -0.94314993       1.09460756      -0.74319910       0.18242738       0.13190111       0.06508974      -1.28583811       0.01040976      -1.57725659 
8
Properties=species:S:1:pos:R:3:momenta:R:3:forces:R:3 pbc="F F F" energy=-2166.149218710268
C       0.87328659       0.10116937       0.17385008       0.53105296      -0.92775100       0.79388324      -0.89872235       0.47188060       0.31846376 
C      -0.24258507       1.12530037      -0.17630370       0.08530172       0.22165523      -0.61665043       1.27662735      -0.41531303      -2.23084805 
H       1.27073683       0.36917359       1.16886978       0.12645657       0.12094073       0.18480104       0.02306043      -0.29212999      -0.47963814 
H       1.65041850       0.12712741      -0.55623584       0.05874855      -0.04831158       0.01856563       0.77213232       0.02588092      -0.42662137 
H       0.48888720      -0.92431936       0.19863106      -0.21905740       0.12769139      -0.11359235      -0.01650837       0.20345096       0.13900625 
H       0.21522186       2.15322129      -0.27972716      -0.04390557       0.14537418      -0.29112934      -0.82353550      -1.08181750       0.10755054 
H      -0.91267711       1.05502979       0.61828268      -0.28813415       0.28963572       0.11737738      -1.41715924       0.52538287       1.34000007 
H      -0.82915646       0.83546034      -1.12059398      -0.25046269       0.07076533      -0.09325516       1.08410537       0.56266518       1.23208694 
8
Properties=species:S:1:pos:R:3:momenta:R:3:forces:R:3 pbc="F F F" energy=-2166.0550274261877
C       0.73963163       0.08959299       0.33026937      -0.19626993      -0.12272413       0.63334586       2.33366564       0.43543964      -1.46303772 
C      -0.10959109       1.12620706      -0.30570802       0.82289005       0.03301179      -0.19030878      -2.98035414       1.03623226       1.23219469 
H       1.25208395       0.38860265       1.23576397      -0.06456230      -0.04680880      -0.24964274      -0.10803632       0.08084191       0.30428861 
H       1.54965340      -0.00506024      -0.46848437      -0.04624623       0.11607016       0.07936859      -0.65612170      -0.66025544       1.28207276 
H       0.23254602      -0.84212060       0.45972198      -0.19879136      -0.03714299       0.13590009      -0.23348509      -0.60427246       0.13771768 
H       0.39903518       1.99740120      -0.64746606      -0.32188222       0.18037522      -0.00982955       0.74519181       0.69781815       0.00500785 
H      -1.00868787       1.50978182       0.31318982      -0.02673339      -0.03694686      -0.27831189       1.42839970      -0.71086874      -0.75086068 
H      -0.53332391       0.69422496      -1.18540041       0.03159537      -0.08583438      -0.12052158      -0.52925989      -0.27493530      -0.74738319 
8
Properties=species:S:1:pos:R:3:momenta:R:3:forces:R:3 pbc="F F F" energy=-2166.198369833645
C       0.72282195       0.17408944       0.49625433      -0.08302369       0.41877649       0.39545175      -0.13611858       1.65791021       0.01905695 
C      -0.08370010       1.03878437      -0.48232284       0.44550413      -0.79269025      -0.32797824       0.92032201       0.83929654      -1.29594211 
H       0.77396857       0.61658771       1.51866390      -0.32930695       0.39754447      -0.04264585      -0.14482487      -0.32411085      -0.75001358 
H       1.75168321       0.06234422       0.13256521       0.18477723       0.14110029       0.00019536      -0.35570796      -0.40201464       0.10734766 
H       0.14452134      -0.71716014       0.50856447      -0.03459452      -0.10869850      -0.19657338       0.22026980      -1.31788333       0.48799577 
H       0.40183435       2.01878309      -0.71683654       0.01575136       0.05168533      -0.01026899      -0.24209005      -0.74100947       0.21427793 
H      -1.07516716       1.28243097      -0.14510993      -0.12593756      -0.17389358       0.03445418      -0.47815757      -0.05682214       0.42541821 
H      -0.21374344       0.51471201      -1.46386021      -0.07316999       0.06617575       0.14736517       0.21630723       0.34463368       0.79185916 
8
Properties=species:S:1:pos:R:3:momenta:R:3:forces:R:3 pbc="F F F" energy=-2166.1859026236084
C       0.74218302       0.34191322       0.61038662       0.21874551       0.18164395       0.83548415       0.36713455       0.59008557      -2.41200138 
C      -0.09750837       0.86948966      -0.59857650      -0.40838998      -0.11253490      -0.00517576      -0.95755941       0.05937719       0.65490940 
H       0.33376198       0.83053436       1.45849689       0.01373127      -0.09923118      -0.42278448      -0.19486884       0.00973737       1.16599528 
H       1.76731044       0.70873557       0.46160330      -0.23257075      -0.03649831      -0.06662353      -0.08538634      -0.43125173       0.31617476 
H       0.72316021      -0.75811091       0.65708510       0.08965073       0.21369204      -0.01475624      -0.04606311       0.54435560       0.21840308 
H       0.03142797       1.94066057      -0.85306033       0.03271484       0.18016122       0.00986679       0.14776086      -0.49913266       0.56662024 
H      -1.16206620       0.72607545      -0.33251706       0.07165771      -0.13159827      -0.18880800       0.33195080       0.21915539      -0.23574733 
H       0.02333711       0.34733000      -1.53234344       0.21446066      -0.19563454      -0.14720293       0.43703150      -0.49232673      -0.27435406 
8
Properties=species:S:1:pos:R:3:momenta:R:3:forces:R:3 pbc="F F F" energy=-2166.097398164262
C       0.67958023       0.45911255       0.64386748      -0.27066008      -0.36118124       0.73320594       0.72006999       0.74487139      -0.05701029 
C      -0.04915965       0.76175123      -0.62829237      -0.31638351       0.03987361      -1.12637440      -0.71396241      -1.29087892      -0.71763451 
H       0.01289767       0.69049756       1.52394057      -0.07830815       0.08959307       0.21420124       1.29870422      -0.15515762      -0.70845241 
H       1.62727911       1.03240177       0.53438324       0.16935208       0.35581005      -0.06223619      -0.56808524      -0.07137954       1.12900314 
H       1.00860574      -0.56882733       0.62124491       0.18149568      -0.18997902       0.02811414      -0.22820442      -0.49813377       0.46754443 
H      -0.18382726       1.79230145      -0.78177520      -0.08019326       0.14258221       0.12465811      -0.14573022       1.58279053      -0.05412585 
H      -1.05212255       0.34083789      -0.55323365       0.02271998      -0.14744588       0.04383331      -0.04587596      -0.20609379      -0.51914131 
H       0.47394574       0.39528059      -1.53015783       0.37197726       0.07074719       0.04459785      -0.31691595      -0.10601827       0.45981680 
8
Properties=species:S:1:pos:R:3:momenta:R:3:forces:R:3 pbc="F F F" energy=-2166.0839873911696
C       0.61710249       0.57997470       0.72345298      -0.42673984       0.65855037      -0.16753617       0.71156200      -1.50009332      -2.17190772 
C       0.01605158       0.64112109      -0.71960404       0.22616545      -0.50579513      -0.37875531      -1.23034759      -0.82862285       1.19542126 
H      -0.16719640       0.47124141       1.40633574       0.47187595      -0.06031820       0.06736935      -0.91206731      -0.45147281       1.37509961 
H       1.15700664       1.46540946       0.94082473      -0.50896081      -0.10585773       0.08312194       0.41313754       0.98750880       0.24929578 
H       1.35396798      -0.25769739       0.77419705       0.00984892       0.29784727      -0.06569383      -0.71553750       0.54683038       0.25267866 
H      -1.05703800       0.94437939      -0.70592457       0.04078998      -0.16447488       0.15874339       0.77313764       0.01029563       0.12798222 
H       0.00729788      -0.33685803      -1.24308466       0.37766480      -0.17895545       0.01187716       0.41249413       0.65588232       0.25603160 
H       0.56016895       1.39325249      -1.21822099      -0.19064445       0.05900376       0.29087348       0.54762107       0.57967186      -1.28460142 
8
Properties=species:S:1:pos:R:3:momenta:R:3:forces:R:3 pbc="F F F" energy=-2166.01444321207
C       0.54020489       0.75218435       0.68759439      -0.61969593       0.76302693      -0.38288505      -0.29183163      -2.21929871       3.22485768 
C       0.08125883       0.47133697      -0.70295365       0.00061687      -0.64603756      -0.13818608      -0.76465974       0.91631249      -0.19975389 
H       0.56604180      -0.23996605       1.37662981       0.33978042      -0.11969161       0.12698715      -0.04679224       2.19833158      -1.58358916 
H      -0.12094452       1.46276302       1.24979055      -0.15972779      -0.08697623       0.24066127       0.74017095      -0.43052854      -0.60099684 
H       1.57236347       1.10259927       0.64234914       0.15824777       0.19680967       0.16145801      -0.11418295       0.24713961       0.31365964 
H      -0.94906213       0.06616596      -0.77747759      -0.12236193      -0.15327168       0.27116968       0.61959824       0.35314852       0.03517859 
H       0.77497119      -0.22069909      -1.14685296       0.28770729       0.12788526      -0.26366227       0.15727900      -0.18326908      -0.59758959 
H       0.15013562       1.47996240      -1.16143300       0.11543331      -0.08174479      -0.01554271      -0.29958164      -0.88183587      -0.59176643 
8
Properties=species:S:1:pos:R:3:momenta:R:3:forces:R:3 pbc="F F F" energy=-2166.0485317504326
C       0.54062635       0.81764745       0.69960378       0.20221714       0.04561661      -0.77957753       1.63707111       0.63000279      -1.35342749 
C       0.06744479       0.40225413      -0.70605199       0.02941507      -0.73138149       0.52438936       3.75313277      -0.00710950       0.28722045 
H       0.81561246       0.02196738       1.34040348      -0.13269995       0.36345836      -0.43256163       0.06106814      -1.30201833       0.45969965 
H      -0.24391429       1.33472769       1.17554215       0.13761145       0.05103712       0.04237196      -0.82949247       0.94385404       0.70362685 
H       1.46952239       1.43089621       0.66922819      -0.09791225      -0.05657496       0.22726413      -0.81838691       0.01399320      -0.08621455 
H      -0.67442174      -0.30895074      -0.53510201      -0.09657847       0.13561164       0.17155980      -1.73623109      -0.90101251      -0.58165912 
H       0.91664165      -0.07102019      -1.30105110      -0.17026713       0.28738185       0.18718886      -1.02358661       0.23218098       0.91759146 
H      -0.13035344       1.28633693      -1.27219599       0.12821414      -0.09514913       0.05936505      -1.04357494       0.39010933      -0.34683724 
8
Properties=species:S:1:pos:R:3:momenta:R:3:forces:R:3 pbc="F F F" energy=-2166.093492928918
C       0.62854766       0.88548007       0.65612104      -0.16777600       0.59482634      -0.13803375      -1.34482319       0.35808221      -0.19625274 
C      -0.00073765       0.32943195      -0.66966074       0.04744783      -0.51732410      -0.37415051       0.40213348       0.54559319       2.30935350 
H       1.00095048       0.08662417       1.33525416       0.16571551      -0.32657485       0.39449198      -0.19416026       0.55293734      -0.63202630 
H      -0.15126373       1.48584091       1.19462289       0.33958262       0.25844055       0.08570123       0.67363627      -0.62339445      -0.26034602 
H       1.39681685       1.57651819       0.38735926       0.13571681       0.10483317      -0.05884485       0.88662092       0.41255292       0.19788277 
H      -0.70961515      -0.37106325      -0.23696391      -0.33814304      -0.13914352      -0.10756672      -0.55187807      -0.22236280      -1.12759723 
H       0.77632290      -0.14592701      -1.21198512       0.05894958      -0.03289276       0.05822866       0.53445907      -0.86717261      -0.61657743 
H      -0.39532635       1.12141817      -1.30696261      -0.24149332       0.05783517       0.14017396      -0.40598823      -0.15623579       0.32556344 
8
Properties=species:S:1:pos:R:3:momenta:R:3:forces:R:3 pbc="F F F" energy=-2166.1094482093285
C       0.70176916       0.92815519       0.55967950       0.73905269      -0.22067846      -0.09310207      -0.09885607       1.48833832      -0.09915246 
C      -0.06735895       0.26780132      -0.55468549      -0.15373495       0.45498730       0.60480787      -0.67836154       0.87110288      -1.12162050 
H       1.32861858       0.30867647       1.18149063      -0.05327647       0.33715083      -0.21431959       0.19886685      -0.39622239      -0.04551406 
H       0.06022087       1.50695246       1.21673482      -0.14623687      -0.00605729       0.12163327      -0.35259449      -0.13605698       0.26565728 
H       1.28929416       1.71865704       0.07725953      -0.01496197      -0.27827768      -0.07393248       0.49212137      -0.32454243       0.28917218 
H      -0.94386666      -0.29239322      -0.22982320       0.00994827       0.13427955      -0.24785328       0.23304108      -0.35806920       0.16155716 
H       0.63992123      -0.38726403      -1.11408623      -0.21020830      -0.24466237       0.05721344      -0.89780339       0.54483671      -0.07705613 
H      -0.53494888       1.12465017      -1.19109248      -0.17058240      -0.17674190      -0.15444717       1.10358620      -1.68938690       0.62695653 
8
Properties=species:S:1:pos:R:3:momenta:R:3:forces:R:3 pbc="F F F" energy=-2166.093968090004
C       0.81151631       0.94528432       0.45941514       0.22907625       0.04796706      -0.50428065       1.59322849      -1.23526897       1.15181713 
C      -0.17809408       0.29592732      -0.47614585      -0.16501155       0.58931842       0.57271019      -0.32028893      -2.64372372       1.73579829 
H       1.32254012       0.20614528       1.16477437       0.16292997      -0.00470252       0.22305371      -0.61595294       0.44113080      -1.21266494 
H       0.35304551       1.59163589       1.20423367      -0.02588750      -0.21437993      -0.02854685      -0.19645342       0.56232620      -0.46495294 
H       1.64978369       1.41752424      -0.07084718       0.14224639      -0.11081391      -0.20681837      -0.43678374       0.31094448       0.20559477 
H      -0.85430586      -0.39499035       0.11274884       0.15979037      -0.11140321       0.12059665       0.67384733       0.66513523      -0.53132193 
H       0.20832504      -0.33020959      -1.27563757      -0.37257380       0.00405806      -0.03915209       0.61866378       0.00968200       0.09339091 
H      -0.82837681       0.94992802      -0.93592446      -0.13057014      -0.20004397      -0.13756259      -1.31626056       1.88977398      -0.97766130 
8
Properties=species:S:1:pos:R:3:momenta:R:3:forces:R:3 pbc="F F F" energy=-2166.1689376418885
C       0.85105649       1.07449019       0.30596772       0.07600408       0.86386783       0.09827229      -1.08917240      -0.06801055       0.23474658 
C      -0.22055684       0.15436221      -0.30053953       0.00884164      -0.64410611       0.22774421      -0.45845575       1.15328741      -1.79048447 
H       1.70312108       0.54917638       0.64940730       0.03466511      -0.01929745      -0.43541377       0.94602433      -1.04703065       0.14212148 
H       0.47145940       1.51373724       1.23069696       0.03133124       0.11273275      -0.08933547      -0.15486556       0.46954232      -0.27544387 
H       1.24636855       1.82676553      -0.36706112      -0.37762969      -0.05546912      -0.06340834      -0.36688650       0.27319867      -0.14840813 
H      -0.56314461      -0.60587057       0.36450770       0.08700872      -0.13947928       0.10645981      -0.45501748      -0.24435930       0.80279214 
H       0.12622440      -0.40314562      -1.16458158       0.09288026      -0.03815590      -0.01953194       0.62275834      -0.09770143      -0.16729738 
H      -1.09819256       0.70663924      -0.77765986       0.04689863      -0.08009272       0.17521320       0.95561501      -0.43892646       1.20197364 
8
Properties=species:S:1:pos:R:3:momenta:R:3:forces:R:3 pbc="F F F" energy=-2166.167191318428
C       0.78709481       1.21680793       0.05315790       0.01470545       0.39701880      -0.49319701      -1.29303482      -0.02596433      -0.21039540 
C      -0.14006842       0.01601063      -0.04075124       0.50671096      -0.25091565       0.42024339       0.35601892      -1.21389783      -1.35231878 
H       1.79607003       0.83705098       0.26957862       0.01152312      -0.22625938      -0.15343440      -0.20130420       0.88920688      -0.15602151 
H       0.34528610       1.88690895       0.79617363      -0.07192440       0.04459078      -0.13755169       0.77798320      -0.03282083       0.40338192 
H       0.64356120       1.78462413      -0.88667968      -0.03296690      -0.07629987      -0.12553360       0.89739692      -0.34927504       0.29194112 
H      -0.11283795      -0.65717458       0.81420215      -0.10747379       0.02972806       0.21310264       0.00193590       0.21513632       0.26158384 
H       0.18720535      -0.61967246      -0.91128434      -0.06872921       0.04168105       0.10995525      -0.44049123       0.51132053       0.70877680 
H      -1.17037580       0.30830565      -0.22983404      -0.25184523       0.04045620       0.16641542      -0.09850468       0.00629430       0.05305201 
8
Properties=species:S:1:pos:R:3:momenta:R:3:forces:R:3 pbc="F F F" energy=-2166.0935497791634
C       0.76735446       1.24635725      -0.08964037      -0.21355351       0.22721026      -0.61476805      -2.05661811      -1.80945876      -0.32081406 
C      -0.12849916      -0.00142959       0.09172904      -0.27165476      -0.33316185       0.48650402       1.27967621      -0.87505357      -0.78531891 
H       1.77552234       0.92474091      -0.01990608       0.13722961       0.17563488       0.01465818       0.99788864       0.15443665       0.40845708 
H       0.40366393       1.86966707       0.67416023       0.07891360      -0.06321335       0.23758407       0.39741292       1.58711392       0.84827324 
H       0.58126206       1.63873121      -1.06340243       0.15115845       0.01322379      -0.01499730       0.01744349       0.66779426      -0.63704634 
H      -0.05497432      -0.35021488       1.11582569       0.03464894       0.10646803      -0.05897874       0.13331112      -0.32046508       0.10981568 
H       0.25866623      -0.76861036      -0.60597577       0.06120303      -0.06732287       0.06869299      -0.30377150      -0.04510342       0.57088537 
H      -1.17786724       0.08144068      -0.12559946       0.02205464      -0.05883889      -0.11869517      -0.46534277       0.64073601      -0.19425204 
8
Properties=species:S:1:pos:R:3:momenta:R:3:forces:R:3 pbc="F F F" energy=-2166.1207038398315
C       0.72597563       1.25690756      -0.11262646      -0.22427092      -0.94244200       0.25752881       0.04066242      -1.09542700       0.64168498 
C      -0.09810623      -0.01394297       0.10038031       0.07243488       0.71222721      -0.27756539       0.47615014      -0.86691821       0.74351601 
H       1.56908306       1.19302251       0.59676863      -0.06998291       0.20894169       0.14023787      -0.10362815       0.30227753      -0.52185561 
H       0.09350930       2.09683656       0.20071027      -0.08475747       0.07568442      -0.20656280       0.52757097       0.21460222      -0.75243105 
H       1.10960862       1.18574046      -1.13868157       0.10891296       0.13451861       0.07296363      -0.20088200       1.08671220       0.26631474 
H      -0.02974660      -0.28795021       1.18154992      -0.01384241      -0.17149078      -0.00450887      -0.48702906      -0.01194129      -0.85305910 
H       0.30727240      -0.85678589      -0.48611707       0.13269023       0.04110807       0.03721741      -0.04213175       0.26122212       0.36061846 
H      -1.13254938       0.08828247      -0.20831911       0.07881564      -0.05854722      -0.01931067      -0.21071257       0.10947245       0.11521156 
8
Properties=species:S:1:pos:R:3:momenta:R:3:forces:R:3 pbc="F F F" energy=-2166.10427876148
C       0.70868517       1.30563460      -0.00346127       0.26331947      -0.13951558       0.49196824      -0.12481658      -2.21595938      -0.82899105 
C      -0.06696309      -0.07696172       0.01910569      -0.11959977      -0.42415074       0.13623183      -0.52524093       1.47870846      -1.81751693 
H       1.45402581       1.23077259       0.74737798       0.07157369       0.06036701      -0.14223207       0.72659743       0.58085659       0.90965994 
H       0.04205691       2.14279610       0.12933973       0.16416047       0.16406683      -0.04997692      -0.14241282       0.19076945       0.19806034 
H       1.24636375       1.41444495      -0.97038866       0.01425499       0.47916684      -0.10311840      -0.46356815      -0.06286622       0.54190434 
H      -0.78765173      -0.20456013       0.79783538      -0.31996217      -0.07291037      -0.25487580      -0.13804667       0.28423268       1.06924500 
H       0.52276333      -0.99465442      -0.02224393      -0.08769573      -0.02727833      -0.01821628       0.28240235       0.39417437      -0.18975466 
H      -0.72544460       0.00064213      -0.86834439       0.01394904      -0.03974566      -0.05978059       0.38508538      -0.64991595       0.11739300 
8
Properties=species:S:1:pos:R:3:momenta:R:3:forces:R:3 pbc="F F F" energy=-2166.2298168755815
C       0.63532215       1.26852246       0.03380004      -0.67963522      -0.17046962      -0.39241118       1.49504069       1.60331706      -0.39542348 
C      -0.00325597      -0.04872283      -0.01909799       0.15411219      -0.30418626      -0.22331473      -1.40847285      -1.15897210      -1.12656641 
H       1.20455824       1.42907917       0.96111200      -0.13045787      -0.01569185       0.24081216      -0.31805015       0.12175048      -0.19150916 
H      -0.10394096       2.06314045      -0.09864031       0.16863843       0.31386325      -0.09569286       0.10603035       0.01213459       0.23864330 
H       1.34686821       1.40041272      -0.80111181       0.15340732       0.21447164       0.37150082      -0.10647441      -0.05248743       0.38186116 
H      -0.89978505      -0.03401014       0.60108589       0.25216328      -0.02742298       0.25652362       0.03160883      -0.46356997       0.05285831 
H       0.62742408      -0.88369096       0.22063542       0.07008060      -0.00140903      -0.13340063       0.42845190      -0.28757835       0.59671001 
H      -0.30795458      -0.27975921      -1.05827601       0.01169128      -0.00915516      -0.02401720      -0.22813437       0.22540573       0.44342627 
8
Properties=species:S:1:pos:R:3:momenta:R:3:forces:R:3 pbc="F F F" energy=-2166.043056467123
C       0.57295939       1.33397507       0.13056092      -0.31210257      -0.17028325      -0.22977443       0.10516407      -0.38379702      -0.58839697 
C       0.04157842      -0.11673643      -0.15698669       0.25757918       0.28084277      -0.12022953       2.42712125       0.91202728       3.09089104 
H       0.39073709       1.56764062       1.17277245      -0.09356692      -0.11189635      -0.09262963       0.18699195       0.09372600       0.22765697 
H       0.15072837       2.15708717      -0.45405521       0.09239526       0.01135225       0.32635386      -0.52195995      -0.40758128      -0.06956728 
H       1.64217197       1.42682416      -0.08233505       0.15976012      -0.10791885       0.06697367      -0.00992303      -0.25229969       0.24316373 
H      -0.76991975      -0.29533435       0.51317162      -0.06001986      -0.04301061      -0.15903524      -1.29935199      -0.02160576      -0.22070413 
H       0.79623895      -0.81343652       0.33139269      -0.10859160       0.04004108       0.40748828      -0.54280252       0.59907770      -1.23924122 
H      -0.13392426      -0.31709322      -1.16607575       0.06454639       0.10087297      -0.19914698      -0.34523978      -0.53954723      -1.44380215 
8
Properties=species:S:1:pos:R:3:momenta:R:3:forces:R:3 pbc="F F F" energy=-2166.1017195818363
C       0.48153022       1.30697914       0.22227972       0.15753307       0.58541499       0.27740603      -0.15018694       1.13250606      -0.51522928 
C       0.15499683      -0.09783570      -0.22010976       0.13395968      -0.33675819      -0.20968858      -0.92037490       0.33010026      -1.12437435 
H       0.51415601       1.44494495       1.30069867       0.01043974       0.27317227       0.24380990       0.34970194      -0.15582590       0.03456106 
H      -0.26112647       2.01756380      -0.11347825      -0.21454173      -0.17846720      -0.01026593      -0.42252776       0.20123793      -0.19780881 
H       1.38981598       1.66255455      -0.27661097      -0.15964805      -0.10091617       0.12836615       0.16542266      -0.13303312       0.60685183 
H      -0.94179649      -0.27855409      -0.32192261       0.07660402      -0.08683397      -0.26000280       0.77736996       0.29354462      -0.22955667 
H       0.43465514      -0.73081281       0.57613482       0.12801018      -0.09422514      -0.13009520       0.80950872      -1.31949807       0.43592376 
H       0.67831156      -0.29354878      -1.19068821      -0.13235691      -0.06138658      -0.03952957      -0.60891367      -0.34903177       0.98963245 
8
Properties=species:S:1:pos:R:3:momenta:R:3:forces:R:3 pbc="F F F" energy=-2166.0691249300357
C       0.32191237       1.31517490       0.25153837      -0.29735688      -0.56940114       0.66399701       0.37745638       0.76242687      -0.03277795 
C       0.31596442      -0.10251990      -0.24247140       0.12535937       0.93173302      -0.13690746       1.63203146      -0.04963457      -0.12256471 
H       0.08114113       1.46416719       1.28614205      -0.22729186       0.05995992      -0.46858005      -0.23203512      -0.53061928       0.82180168 
H      -0.46940472       1.87614107      -0.25661222      -0.17483429      -0.21157503      -0.09251929       0.55769403       0.23981268      -0.31310491 
H       1.31613718       1.76209037       0.16481520       0.12775694      -0.08586231      -0.03614640      -0.25095511       0.28967871      -0.43219205 
H      -0.67824757      -0.36896716      -0.36282648       0.18639696      -0.03201739       0.20980647      -2.07946329      -1.32144274       0.61806770 
H       0.94467583      -0.80978634       0.35204070       0.22173913       0.22141978      -0.01291205      -0.79130874       0.49566469      -0.51185849 
H       0.60363077      -0.14334003      -1.29160830       0.03823063      -0.31425687      -0.12673823       0.78658039       0.11411364      -0.02737128 
8
Properties=species:S:1:pos:R:3:momenta:R:3:forces:R:3 pbc="F F F" energy=-2166.0015774419508
C       0.20718382       1.36849816       0.15458250      -0.50784569       0.23748986       0.25356589       1.41490117      -1.86548485       3.57536399 
C       0.42360807      -0.13218806      -0.18293649       0.37302963       0.15275591      -0.58292805      -2.64935900       0.17737738      -1.04682911 
H      -0.14158425       1.29322999       1.25682935       0.05750677      -0.16177312       0.34541009       0.68398070       0.66353921      -1.53032446 
H      -0.54009651       1.92582703      -0.31891890       0.04996899       0.17475981      -0.18984724      -0.99209500       0.54532022      -1.26571037 
H       1.19183970       1.88069367       0.17089874       0.00355707      -0.17007165      -0.31054168      -0.78545998      -0.01890404      -0.21521803 
H      -0.37932551      -0.77749609       0.28316693      -0.09458928      -0.19434622       0.27561069       0.75101820       0.75243798      -0.57140666 
H       1.33313092      -0.46419369       0.20968149      -0.00180161      -0.02771154       0.17870672       1.52282568      -0.45137499       0.66664747 
H       0.41838958      -0.35962223      -1.26381065       0.12017412      -0.01110306       0.03002359       0.05418824       0.19708910       0.38747716 
8
Properties=species:S:1:pos:R:3:momenta:R:3:forces:R:3 pbc="F F F" energy=-2166.110137255556
C       0.10066896       1.26469895       0.27017425      -0.37250668      -0.13011721       1.09354454      -2.30622505       0.41715939       1.06418724 
C       0.52390134      -0.04037852      -0.27581000       0.10216234      -0.39081475      -0.03058021       2.00959345      -0.67916092      -0.93373826 
H       0.37638486       1.21039725       1.31106532      -0.15925780       0.24018454      -0.05836875      -0.29919760       0.73024709       0.63225715 
H      -1.02826422       1.41956086       0.18582033       0.02262263      -0.21610821      -0.17900795       1.46027588      -0.21533940       0.20567800 
H       0.54996008       2.12665720      -0.18317260      -0.06921461       0.09987607      -0.14643505       0.50175192       0.30162895      -0.25125680 
H      -0.13935209      -0.85733047      -0.04978203       0.37629737       0.19725215      -0.05861498      -0.46812414      -0.20312464      -0.12464997 
H       1.51561702      -0.34772678       0.14991177       0.06559115      -0.14155205      -0.28693372      -0.71697532       0.33296672      -0.41984025 
H       0.68214280       0.08974555      -1.34669895       0.03430560       0.34127946      -0.33360389      -0.18109915      -0.68437719      -0.17263711 
8
Properties=species:S:1:pos:R:3:momenta:R:3:forces:R:3 pbc="F F F" energy=-2166.046144791107
C      -0.09495951       1.13269476       0.40537280       0.01017441       0.05725089      -0.69462802       3.74854711       0.04612602       1.47774950 
C       0.73434416       0.09273578      -0.38614639      -0.32549638       0.59622311       0.11787001      -3.16828815      -0.01269529      -1.44445239 
H      -0.02715969       0.98951286       1.52134705       0.00858482      -0.16720434       0.02247782      -0.03245562       0.23708192      -1.11512224 
H      -1.07078048       1.02507055       0.10351914      -0.03910180      -0.21928551       0.11301865      -2.42086365       0.10121629      -0.56390586 
H       0.32876132       2.12353925       0.13806323       0.08306350      -0.09861178       0.16575612      -0.67954152      -0.36445539       0.35636602 
H       0.43898884      -0.92654291      -0.13014159       0.02420437      -0.40286225      -0.09954529       0.21730242      -0.00086333       0.16411156 
H       1.77695256       0.17893296      -0.42738047       0.13083909       0.18456269       0.05065588       1.51146630       0.35400625       0.34348249 
H       0.33320292       0.23756320      -1.43451305       0.10773198       0.04992719       0.32439484       0.82383311      -0.36041647       0.78177093 
8
Properties=species:S:1:pos:R:3:momenta:R:3:forces:R:3 pbc="F F F" energy=-2166.0829821178613
C      -0.05557286       1.12171288       0.45627230      -0.47824735       0.04272742      -0.01461724      -0.69312763      -0.97996905      -1.86845845 
C       0.68683411       0.11858313      -0.45686820       0.21288247      -0.75330930       0.13608239      -0.58544136      -1.20222097       1.21352475 
H       0.24976005       0.99739226       1.45629517       0.19174275      -0.01505945      -0.10261754       0.17075524      -0.27646889       1.36959970 
H      -1.15987934       0.88200658       0.36090776      -0.10612435       0.27503326       0.31436201       1.22690926       1.10805687       0.16719532 
H       0.29114248       2.10266083       0.14357140      -0.04207838       0.19934182       0.15761220      -0.77806620       0.39105989       0.07684025 
H       0.15687930      -0.85654508      -0.43804370       0.00501061       0.22359259      -0.10633468       0.24748731       0.42310511       0.01315258 
H       1.67728794      -0.10758499      -0.02395498       0.01059470      -0.19727397      -0.11623744      -0.11727120       0.38351626      -0.81743575 
H       0.66157082       0.43301432      -1.49168514       0.20621955       0.22494762      -0.26824971       0.52875458       0.15292079      -0.15441840 
8
Properties=species:S:1:pos:R:3:momenta:R:3:forces:R:3 pbc="F F F" energy=-2166.1383786715087
C       0.03765622       1.18362512       0.39984595       0.85310486      -0.91151506      -0.51260277      -1.39609860       0.96872601       0.61183932 
C       0.58343680       0.03821085      -0.41252841      -0.63659360       0.17739512       0.04967513       2.30449358       0.15482648       1.66025659 
H      -0.19754564       0.85961016       1.47688568      -0.24205337       0.15693704       0.05293826       0.42938440       0.55091630      -1.59719232 
H      -0.92470416       1.51421349      -0.07150076      -0.07376138       0.59059548      -0.24668870       0.62488592      -0.09873089       0.64116539 
H       0.69661169       2.08930809       0.41818907      -0.08374411       0.02556306       0.27376068      -0.41315701      -0.89783416       0.06592374 
H      -0.00686945      -0.83607163      -0.29321218      -0.08303689      -0.13810525       0.18148559      -0.71083245      -0.74884815      -0.37339391 
H       1.56433014      -0.21467994       0.03866864       0.19102973       0.11592439      -0.11943001      -0.33623048      -0.18063194      -0.10542572 
H       0.86609987       0.25852747      -1.41792041       0.07505477      -0.01679479       0.32086182      -0.50244535       0.25157636      -0.90317309 
8
Properties=species:S:1:pos:R:3:momenta:R:3:forces:R:3 pbc="F F F" energy=-2165.8768490421244
C       0.17134676       1.26659468       0.38114367       0.45927905       0.20171138       0.35223184       1.03302955       1.15542388      -1.06692332 
C       0.44734610      -0.05039392      -0.38397942      -0.39134176      -0.41886529      -0.17492634       1.27080029       0.17142321      -0.85694176 
H      -0.54192105       1.13964616       1.13693418       0.10166074       0.49290563      -0.18915612      -1.63317422      -0.41634127       0.78487020 
H      -0.14331434       2.10526459      -0.27531631       0.05727711      -0.26261641       0.17729313      -0.20552289      -0.74861393       0.19114405 
H       0.94766676       1.76193148       0.98316012      -0.09532853       0.03689094       0.08727688       0.72034613      -0.73904690      -0.55215245 
H      -0.31308166      -0.80530738      -0.15120996       0.11361554      -0.06517669      -0.23459009       0.03915654       0.29538911      -0.56342088 
H       1.40458371      -0.52759333      -0.16761328      -0.16512838       0.13532276       0.23533549       0.06904411       0.08814796       0.96251841 
H       0.67258870       0.06411342      -1.49217485      -0.08003378      -0.12017232      -0.25346481      -1.29367952       0.19361793       1.10090575 
8
Properties=species:S:1:pos:R:3:momenta:R:3:forces:R:3 pbc="F F F" energy=-2166.063106984367
C       0.20095567       1.24154281       0.32866882       0.46487059       0.31475048       0.09291488      -0.49049636       2.77163274       3.08036949 
C       0.41733613      -0.03873524      -0.33804545       0.08814704      -0.07749357      -0.28109409       0.63734213      -1.26813581      -0.82181430 
H      -0.25404998       1.22841322       1.38293197       0.06060234      -0.26908066       0.11778365       0.34495875      -0.60352479      -1.44464027 
H      -0.38608536       2.03911447      -0.17141153      -0.27284269       0.12517140       0.05787820       0.30574155      -0.75835484      -0.22975786 
H       1.17756103       1.67808302       0.56471278      -0.01211288      -0.04043789      -0.29851366      -0.01019446       0.26056651      -0.31605542 
H      -0.49455943      -0.60284529      -0.49262864      -0.01822103       0.04423538      -0.28669387      -0.07608091      -0.49598312       0.43543495 
H       1.23801041      -0.60250037       0.18200571      -0.07692785      -0.09590450       0.37040506      -1.09591844       0.13691092      -0.52669203 
H       0.75042435       0.15737877      -1.35389139      -0.23351550      -0.00124065       0.22731982       0.38464774      -0.04311162      -0.17684456 
8
Properties=species:S:1:pos:R:3:momenta:R:3:forces:R:3 pbc="F F F" energy=-2165.942584732235
C       0.38351756       1.26259945       0.39547882       0.30197433      -0.13843881       0.02172188       0.29359312       1.38950958      -2.88904029 
C       0.26132065      -0.04819368      -0.40126879      -0.00418286      -0.10573284       0.26780796      -0.12563344       1.29075064      -0.82472633 
H       0.53852991       1.07136976       1.39316589      -0.08782231      -0.12537312       0.00401345       0.60297964      -0.51767922       2.39818271 
H      -0.52261301       1.83264262       0.35877613      -0.08482165      -0.26983366      -0.22291588      -0.68955761       0.39977894      -0.18611129 
H       1.17468285       1.98851277       0.03798482       0.14352513       0.06893772      -0.32748982      -0.61625977      -1.12180885       0.32103457 
H      -0.75249453      -0.37731669      -0.47198749       0.01307716       0.20974126       0.53728203      -1.00767654       0.01880667       0.15017146 
H       0.70945161      -0.76776065       0.23177428      -0.18638678       0.12797095      -0.21391170       1.13697581      -1.24426583      -0.27958680 
H       0.56742566       0.01199572      -1.48073218      -0.09536302       0.23272851      -0.06650793       0.40557879      -0.21509194       1.31007596 
8
Properties=species:S:1:pos:R:3:momenta:R:3:forces:R:3 pbc="F F F" energy=-2165.91124622762
C       0.45728988       1.27889009       0.35709422       0.02528447       0.38330081       0.16711651      -1.88336224      -1.05512408       2.48564147 
C       0.18579262      -0.05514304      -0.38058292      -0.54770515      -0.19862152       0.27904940       0.98599133      -0.26289203       2.63280958 
H       0.33610485       1.03702777       1.48239146       0.20320346       0.18508586      -0.07478719       0.66227781       0.76150014      -1.59996928 
H      -0.38247625       1.99600195       0.16179140       0.01233780       0.02694060      -0.02873114       1.13247615      -0.32171898      -0.04910149 
H       1.44211828       1.65032598       0.16160807      -0.02220090      -0.23094186       0.00418299       0.31787306       0.60787611      -0.09217437 
H      -0.33752965      -0.76649555       0.31744105       0.12730413      -0.20399664       0.03343902       0.51272735       0.58044428      -0.91303887 
H       1.13377102      -0.49674209      -0.70894714       0.16471866       0.05916750      -0.26086685      -0.49375241      -0.05667770      -0.20408408 
H      -0.45608511       0.22801776      -1.13441119       0.03705753      -0.02093475      -0.11940274      -1.23423104      -0.25340775      -2.26008297 
8
Properties=species:S:1:pos:R:3:momenta:R:3:forces:R:3 pbc="F F F" energy=-2166.168599263895
C       0.35923623       1.27576986       0.35702451      -0.99593047      -0.18546191      -0.15985423       0.43939834       1.06507008      -2.43364966 
C       0.26312047      -0.05953443      -0.34382805       0.99370900       0.41876705       0.49586513      -1.76002389       0.59928439      -0.83034570 
H       0.83786513       1.11472692       1.25948318       0.25233484      -0.15609488       0.01810674       0.71126510       0.09001662       2.21928086 
H      -0.58611172       1.80584645       0.44996351      -0.15003527       0.09971536      -0.04603359      -0.01948128      -0.13767951       0.27865975 
H       1.05539428       1.93976367      -0.24178119      -0.24551824       0.06119852       0.02367041      -0.87083687      -0.56185992       0.61559112 
H      -0.16881073      -0.84046674       0.27231848       0.01786919      -0.19322788      -0.09480426      -0.01477913      -0.10239294       0.16398239 
H       1.23355734      -0.33436463      -0.65902172      -0.09309499      -0.15519632      -0.13436489       1.00406330      -0.64965663      -0.41214754 
H      -0.38902936       0.05213617      -1.23821691       0.22066595       0.11030006      -0.10258531       0.51039443      -0.30278209       0.39862877 
8
Properties=species:S:1:pos:R:3:momenta:R:3:forces:R:3 pbc="F F F" energy=-2166.0991345747507
C       0.17084905       1.24550593       0.41633560      -0.51803890      -0.11210440       0.07678392       1.49473785      -1.62081132       1.34913948 
C       0.46245137      -0.00985482      -0.41352181       0.48704220       0.55833397       0.19501827       1.06867551       0.29714432      -0.12661657 
H       0.75212118       1.26709159       1.41679156      -0.30968049      -0.21255586       0.05364993      -1.09720243      -0.02807484      -1.68910081 
H      -0.87018520       1.22292417       0.57898745      -0.00040217      -0.08322784       0.12152458      -1.30398489       0.26128758       0.72559286 
H       0.35940907       2.11140854      -0.13842368       0.12537399       0.01324885      -0.05919739       0.64175783       1.48947291      -0.67471828 
H      -0.13609410      -0.81126912      -0.07586691       0.21522494       0.20494100      -0.09071341      -0.79748939      -1.00490863       0.44274256 
H       1.48636825      -0.38034234      -0.33825142       0.04022254      -0.31937525      -0.15451339       0.12944443       0.29679345       0.03198121 
H       0.26084398       0.09647816      -1.47677514      -0.03974211      -0.04926047      -0.14255251      -0.13593891       0.30909653      -0.05902045 
8
Properties=species:S:1:pos:R:3:momenta:R:3:forces:R:3 pbc="F F F" energy=-2165.8774046996064
C       0.10296600       1.25262131       0.39374661      -0.45361449       0.03207434      -0.31972966      -1.41641850      -0.33120025      -2.06076050 
C       0.53126008      -0.00570271      -0.36727445       0.18640421       0.29537666       0.49851338       0.61108118      -0.75511928      -1.40379602 
H      -0.06039516       0.95836485       1.39192303      -0.02996737      -0.05680680       0.09130910       0.70717124       0.40590426       1.69997619 
H      -0.96271294       1.48659908       0.09880388       0.10047984      -0.06058159      -0.14311373       1.16657835       0.12894727      -0.08816871 
H       0.76553095       2.12411050       0.14820358       0.00692714      -0.10689852      -0.15862692      -0.69625024      -0.87479824       0.78259664 
H       0.32109808      -1.02110605      -0.02684471       0.08159012      -0.23498947       0.00213494      -0.76540649       0.37509055       0.92811312 
H       1.59096936      -0.11518869      -0.52944072      -0.03565145       0.23358380      -0.05525362       0.81722531       0.57345433       0.31836027 
H       0.18694304      -0.06074854      -1.39808870       0.14383200      -0.10175841       0.08476651      -0.42398082       0.47772136      -0.17632099 
8
Properties=species:S:1:pos:R:3:momenta:R:3:forces:R:3 pbc="F F F" energy=-2166.078181125404
C      -0.10845727       1.21035309       0.27717917      -0.65682469       0.20502623      -0.16180145       1.82906815      -1.23490749       0.22116514 
C       0.71805516       0.01531398      -0.27224250       0.43504388      -0.88808614       0.54132570       0.29408045       0.42079106       0.86901401 
H       0.23384894       1.35495423       1.31586588       0.18915692       0.19492988       0.11886937      -0.38216227       0.45929071      -0.49409511 
H      -1.15261971       1.05030161       0.26863336      -0.17849527      -0.20937458      -0.18019582      -1.16078308      -0.36139693      -0.01906372 
H       0.10035010       2.03002544      -0.37043709       0.11993112       0.12993951      -0.06041692       0.17670241       1.09626370       0.01771557 
H       0.23472185      -0.93945323      -0.10547586       0.05920136       0.07679434      -0.27256344       0.21219635      -0.23820470       0.28038544 
H       1.74022783       0.05883379       0.12948867      -0.01838345       0.36331282       0.13018839      -0.41944485      -0.39139580       0.61046138 
H       0.97836572       0.07059563      -1.29690871       0.05037014       0.12745794      -0.11540582      -0.54965716       0.24955944      -1.48558271 
8
Properties=species:S:1:pos:R:3:momenta:R:3:forces:R:3 pbc="F F F" energy=-2166.2144668159885
C      -0.16443486       1.15363114       0.23729510       0.13567180       0.47141616       0.18258083       0.42719532       0.64799826       0.77465021 
C       0.79196687       0.05575988      -0.23159516       0.19841413      -0.05384905      -0.85406149      -1.10277667       0.40847056      -1.21871288 
H      -0.17164752       1.27283754       1.35874269       0.08768222      -0.02671585      -0.21612059      -0.25860654      -0.40078238      -1.07449239 
H      -1.19688537       1.02425410      -0.15994727       0.17213178      -0.09964739       0.03048047       0.78530131       0.23378587       0.36079839 
H       0.30316012       2.08687246      -0.11882877      -0.08862125      -0.15548711       0.39014671      -0.74189728      -0.01601899      -0.03409843 
H       0.42790234      -0.91228053       0.08081699      -0.10455791       0.09182047      -0.03344070       0.24208126      -0.41245135       0.11921397 
H       1.78970398       0.26098951       0.12812361      -0.06159515      -0.10678953       0.36685429       0.29947858      -0.21971728       0.02595512 
H       0.76896414       0.08652460      -1.35683588      -0.33912562      -0.12074769       0.13356049       0.34922402      -0.24128468       1.04668601 
8
Properties=species:S:1:pos:R:3:momenta:R:3:forces:R:3 pbc="F F F" energy=-2165.965535542977
C      -0.03387932       1.21749816       0.29441186       0.27180523      -0.03599666       0.47882582       1.43598807      -0.57766310       0.63091527 
C       0.67149847       0.02663819      -0.32032464      -0.35024991      -0.04449524      -0.61513713       0.13998934      -0.70793471       1.61173847 
H       0.14052503       0.99152648       1.31407091       0.26344545      -0.16279862       0.13965157      -0.24095881       0.43702851       1.58196984 
H      -1.07629337       1.13260022       0.15175995       0.00117370       0.02919784       0.06527247      -1.17789924       0.40596484      -0.47629356 
H       0.38305329       2.19669273       0.12830990       0.19612015       0.32302480      -0.21046221      -0.03031857       0.30876085      -0.50885885 
H       0.02035217      -0.81007981      -0.01902873       0.00740251       0.03951077       0.13634173       0.61169493      -0.15884709      -0.11033295 
H       1.71161013      -0.15636496       0.09355498      -0.23459006      -0.10573582       0.00557207      -1.23714217       0.33949047      -0.76035401 
H       0.62175532       0.05080890      -1.35990876      -0.15510708      -0.04270706      -0.00006432       0.49864644      -0.04679978      -1.96878420 
8
Properties=species:S:1:pos:R:3:momenta:R:3:forces:R:3 pbc="F F F" energy=-2166.2255085077168
C       0.18050426       1.24353997       0.40027934       0.53642031      -0.26200658       0.67645075      -0.23166038       0.01208147      -0.10523055 
C       0.43249721      -0.02774574      -0.39806798      -0.83959718      -0.04966246       0.37452347       0.65804460       0.25442402       0.51969165 
H       0.60724711       1.06476702       1.38029189      -0.12616671       0.09317569      -0.08958572      -0.04988249       0.56997631       0.37312273 
H      -0.87889891       1.55066602       0.48808219       0.18396429       0.21973962      -0.06217806       0.48340755      -0.36464011       0.00245232 
H       0.71092336       2.05083381      -0.12448544      -0.17405663      -0.12134175      -0.17386815      -0.09497024      -0.03593843       0.47944036 
H       0.02519083      -0.94549405       0.04007455       0.14565158      -0.10312074      -0.15118061      -0.23384237       0.30831776      -0.24644931 
H       1.52432981      -0.14561263      -0.41347623       0.24993371      -0.05965932      -0.45056957      -0.21411681      -0.20298957      -0.21897809 
H       0.10554661       0.16773881      -1.39684680       0.02385065       0.28287554      -0.12359210      -0.31697984      -0.54123145      -0.80404910 
8
Properties=species:S:1:pos:R:3:momenta:R:3:forces:R:3 pbc="F F F" energy=-2166.1259528864807
C       0.28963084       1.14786197       0.52965766       0.15863721      -0.60993254      -0.63298976      -1.62524898       0.20016031       0.28367975 
C       0.34392592       0.06682918      -0.51756906       0.51462629       0.76050092      -0.01107880       1.34684924      -0.08493027       0.28567102 
H       0.73904645       0.81917173       1.48540396       0.04357863      -0.21154643       0.03696014       0.06643352       0.63763302      -0.58621230 
H      -0.78449440       1.42452269       0.72402612      -0.14637141      -0.25429821       0.18332373       0.91512100      -0.44011571       0.10904878 
H       0.68584356       2.03731316       0.06406969      -0.01408161       0.22325333       0.35257719       0.66212832       0.47979268       0.56155280 
H       0.09234503      -0.88720633      -0.07896772      -0.18844449       0.09688962      -0.25708881      -0.28703995      -0.39752321      -0.39007231 
H       1.33705266       0.01599424      -0.97292517      -0.24947646       0.09327526       0.07162197       0.27164146      -0.32208256       0.50003811 
H      -0.22038464       0.34624746      -1.36566072      -0.11846815      -0.09814195       0.25667434      -1.34988460      -0.07293426      -0.76370586 
8
Properties=species:S:1:pos:R:3:momenta:R:3:forces:R:3 pbc="F F F" energy=-2165.8596126674556
C       0.32556822       1.01237072       0.68459777       0.27328981       0.29031043      -0.14361560       0.11775491      -0.32207940      -3.30741971 
C       0.32129077       0.24181921      -0.67458181      -0.31372369       0.17657065       0.02353543      -2.74740411      -2.61013662       0.76782605 
H       1.04175323       0.68354275       1.37561990      -0.24051261       0.11327843      -0.11171438       1.36310289      -0.58469501       0.62470857 
H      -0.60011517       0.86159864       1.12771373      -0.02069653      -0.18984658       0.15573083      -1.91252004       0.12675790       0.86210051 
H       0.48599194       2.02027528       0.40920084       0.21023651      -0.04942659       0.28361007       0.08854910       1.38501714       0.41827121 
H       0.02713707      -0.82542574      -0.41262575      -0.04655121      -0.16803399      -0.16461203       0.53408578       0.87927447      -0.21843171 
H       1.24748764       0.12071786      -1.16595652       0.20046915      -0.12500467      -0.01349885       1.17879983       0.40455036      -0.55316688 
H      -0.51135108       0.42467968      -1.45330922      -0.06251145      -0.04784768      -0.02943546       1.37763164       0.72131115       1.40611196 
8
Properties=species:S:1:pos:R:3:momenta:R:3:forces:R:3 pbc="F F F" energy=-2165.9494158543102
C       0.25498095       0.95210561       0.65805910      -0.01350398      -0.77678878       0.38261669       0.68790606       1.97544834       1.46150937 
C       0.36512811       0.28212052      -0.65524850      -0.37778783       0.08274503      -0.70629874       2.15285419      -2.49871853       0.56334816 
H       0.85936868       0.45959938       1.49905534      -0.04596877       0.09406308       0.22826683      -0.81213038       0.57719877      -1.37364112 
H      -0.82036230       1.00049921       1.00219064      -0.00727526       0.29510481      -0.06409638       1.23931528       0.24468347      -0.33920288 
H       0.71335158       1.98489865       0.48208016      -0.10185723       0.18573756      -0.03535220      -1.01649336      -0.98032147       0.94830243 
H       0.16514017      -0.75701390      -0.48064678       0.18926264       0.02972236      -0.01730957      -0.28178638      -0.90528891      -0.22702955 
H       1.35983162       0.26503217      -1.12852322       0.02357220       0.00617482       0.18114695      -0.03659645       0.36843257       0.54237127 
H      -0.26768258       0.57025506      -1.40765637       0.33355823       0.08324113       0.03102642      -1.93306895       1.21856576      -1.57565767 
8
Properties=species:S:1:pos:R:3:momenta:R:3:forces:R:3 pbc="F F F" energy=-2166.011511249036
C       0.20228212       0.87169059       0.72328553       0.30541389      -1.32427532      -0.36802637       1.35785238      -0.04581706      -2.04532443 
C       0.41574184       0.34443548      -0.71058132      -0.08571126       1.05468016      -0.08675938      -1.17412369      -0.32869079      -1.09536647 
H       0.51041578       0.17906137       1.42753152      -0.30016685       0.13007681       0.17422523       0.71000291      -1.48413321       1.51920353 
H      -0.73650479       1.23317261       1.02748464       0.09486201       0.22223591       0.01941099      -1.63646459       0.15326576      -0.30857950 
H       0.85353408       1.70171867       0.78218137       0.02247547      -0.16110879      -0.05958433       0.82039983       1.09910249       0.47710937 
H       0.01469408      -0.68683914      -0.90148044      -0.06198225       0.06591400       0.19769425      -0.20801961       1.04827850       0.26048628 
H       1.45299125       0.22954790      -1.07689320       0.13637668       0.03915616       0.23978809      -0.15288837       0.48539082       0.83944861 
H      -0.06063796       1.08228357      -1.41021313      -0.11126768      -0.02667892      -0.11674847       0.28324114      -0.92739651       0.35302260 
8
Properties=species:S:1:pos:R:3:momenta:R:3:forces:R:3 pbc="F F F" energy=-2165.8964041704803
C       0.15305061       0.77404458       0.71101326      -0.67256425      -0.59086150       0.23395251      -0.87254558      -0.86989892       2.05130305 
C       0.49233227       0.43802511      -0.71638852       0.78501087       0.64366873      -0.43657610      -1.58512402       3.61485671      -0.44575075 
H       0.62659570      -0.02108029       1.31124892       0.02058444       0.17355500       0.00724238       0.34886413       0.78485776       0.43492319 
H      -0.92639098       0.55874512       1.00142919       0.06565113      -0.28149045      -0.06142973       1.00676398       0.78616691      -0.81434003 
H       0.42959066       1.83388731       1.05160171      -0.07973003      -0.00664883      -0.03318982      -0.23057517      -1.77864853      -0.50140932 
H      -0.12228570      -0.28126468      -1.17659943      -0.31759269      -0.01536362       0.13701875      -0.38898471      -1.51440335      -0.20018129 
H       1.52827700       0.33149699      -0.87404144       0.19635638       0.03170113       0.05197372       1.17203604      -0.47472971      -0.26189276 
H       0.17270580       1.36549503      -1.24959907       0.00228417       0.04543955       0.10100829       0.54956533      -0.54820088      -0.26265209 
8
Properties=species:S:1:pos:R:3:momenta:R:3:forces:R:3 pbc="F F F" energy=-2166.0851005518557
C       0.08266481       0.62549823       0.72864621      -0.18415613       0.26698791      -0.42931037       0.13019720      -3.12153795      -1.42841187 
C       0.53887608       0.60919660      -0.72938549       0.01972198      -0.35754356      -0.17442687       0.05448648       0.30779800       0.00804985 
H       0.58157111      -0.24953702       1.17169416       0.18020946      -0.07884745      -0.28568332      -0.10166976       0.39271678       0.35811137 
H      -0.96273909       0.38962380       0.75953414      -0.11755645      -0.00084038       0.08217088      -0.70495670       0.25473468       0.38680641 
H       0.35328186       1.46693610       1.25886807       0.12250804      -0.29196142       0.27511341       0.28656376       1.97834230       1.07245296 
H       0.58923118      -0.46228510      -1.07363597       0.23168745       0.08165658       0.32835174      -0.05908645       1.39784623      -0.11387515 
H       1.50992469       1.09948435      -0.74878799      -0.22529317       0.17299471      -0.03073615       0.43396927      -0.48400191      -0.31644629 
H      -0.07868391       1.27346361      -1.35887340      -0.02712117       0.20755361       0.23452068      -0.03950380      -0.72589814       0.03331273 
8
Properties=species:S:1:pos:R:3:momenta:R:3:forces:R:3 pbc="F F F" energy=-2165.9932529682897
C       0.06371885       0.45617574       0.73450342      -0.08439037       0.30157031      -0.26157157       0.56953551       2.59463187      -0.78578907 
C       0.55235572       0.75561813      -0.73654701       0.40212456      -0.53512244      -0.16465945       2.13654889       0.79433029       2.75435311 
H       0.80345459      -0.12172273       1.33196675      -0.04548190       0.26064431      -0.01221845      -0.61011261       0.41374435      -0.52989006 
H      -0.85695422      -0.06841635       0.58338356      -0.05092719      -0.00023707      -0.00625755      -0.68120167      -0.36150681       0.68981840 
H      -0.11381364       1.49732842       1.19344871      -0.16857693       0.00168319       0.08637331       0.07397648      -1.87138440      -0.15646616 
H       0.64321870      -0.19297535      -1.17254262      -0.00925175      -0.08057869      -0.13645915      -0.07579946      -1.06707173      -1.46559447 
H       1.59342915       1.16950353      -0.65066319       0.03995879       0.14972384       0.20715676      -0.79659856      -0.32314154      -0.26662271 
H      -0.01161380       1.50684855      -1.26125244      -0.08345521      -0.09768345       0.28763609      -0.61634859      -0.17960202      -0.23980905 
8
Properties=species:S:1:pos:R:3:momenta:R:3:forces:R:3 pbc="F F F" energy=-2166.1040824883926
C      -0.05068686       0.42906874       0.66681771       0.25826274      -0.32848681      -0.09378046       0.22924789       0.85896788      -2.54540197 
C       0.67401084       0.78940954      -0.66614934      -0.11582564       0.45377610      -0.72797007      -0.71479191      -1.82171262       0.62895885 
H       0.62612642      -0.07878184       1.28628638      -0.13804582      -0.30509510       0.31706449       0.51115762      -1.41726785       0.82262690 
H      -0.97627912      -0.04679068       0.39835031      -0.04021995       0.10214834       0.07713555      -0.34089975      -0.57224603       0.58692668 
H      -0.22676853       1.34156008       1.15605274      -0.02486347      -0.06949040       0.14666707      -0.70418816       1.28410534       0.79829042 
H       0.89907955      -0.16103236      -1.20405129       0.09539829       0.16082864       0.06131735      -0.12860035       0.80217074       0.12599201 
H       1.59493916       1.22212083      -0.35963542      -0.05725984      -0.08707505       0.48024615       0.90207094       0.75554512      -0.35934783 
H       0.05424169       1.43384070      -1.28497680       0.02255369       0.07339429      -0.26068007       0.24600372       0.11043742      -0.05804507 
8
Properties=species:S:1:pos:R:3:momenta:R:3:forces:R:3 pbc="F F F" energy=-2166.0134801559207
C      -0.00178140       0.31392289       0.63267568       0.93262716      -0.12964359      -0.06400927       2.39266444      -0.26382750       0.84671446 
C       0.62491087       0.91575471      -0.63960168      -0.32529582       0.91695966      -0.27703151      -1.36575966      -0.22265994       1.38377473 
H       0.83863351      -0.36379591       1.03796070      -0.22592543      -0.27704831       0.05340726      -1.76132456       0.63731317      -0.11581312 
H      -0.92872213      -0.23167086       0.42019232      -0.00340193      -0.18690415       0.10860210       0.33322762       0.09187535       0.32242870 
H      -0.12656530       1.13833154       1.37420388      -0.27264139      -0.10340092       0.13096185      -0.36173354      -0.82196364      -0.43121724 
H       1.00697563       0.14118265      -1.23633352      -0.12051923      -0.19145542      -0.01448499       0.81434001      -1.03734531      -0.86491620 
H       1.40964432       1.60137161      -0.34437346       0.01948686      -0.00464180       0.08206733      -0.10764329       0.40550374      -0.45350494 
H      -0.22630912       1.29205026      -1.16913194      -0.00433022      -0.02386547      -0.01951276       0.05622898       1.21110413      -0.68746639 
8
Properties=species:S:1:pos:R:3:momenta:R:3:forces:R:3 pbc="F F F" energy=-2166.042207789599
C       0.06807095       0.28500480       0.63020165      -0.13376465       0.39377293      -0.43153138       0.55596315      -0.44837240       0.22124299 
C       0.56290009       0.95626855      -0.62645694       0.46661149      -0.86744778      -0.08178578       0.24649322      -0.39806518      -0.96992568 
H       0.95619600      -0.04697695       1.11947019      -0.04441653      -0.03172518      -0.04929227       0.49319767       0.09357379       1.32408356 
H      -0.45569543      -0.65028980       0.51900034       0.21625732       0.03257083       0.20489292      -0.41327029      -0.33839922      -0.92747650 
H      -0.60889700       0.86506891       1.23074045      -0.00476831       0.01261151       0.16689904       0.25883241       0.64384813       0.54167104 
H       0.85184244       0.14695723      -1.33569038      -0.11314146       0.09697363       0.23073286       0.17126268       0.74760991       0.31719417 
H       1.42424822       1.68498338      -0.50611104      -0.13999402       0.31073884      -0.17331631      -1.18214528      -0.94109480       0.06864826 
H      -0.28747501       1.43955548      -1.07204039      -0.24678385       0.05250522       0.13340093      -0.13033357       0.64089977      -0.57543786 
8
Properties=species:S:1:pos:R:3:momenta:R:3:forces:R:3 pbc="F F F" energy=-2166.0841181162737
C       0.22361860       0.37384350       0.74183249      -0.29417993      -0.14382126      -0.73440887      -2.05923118      -0.02310864      -1.16364521 
C       0.42354760       0.85990789      -0.73315665      -0.17559777      -0.00719269       0.33860697      -0.94137289      -1.63310339       0.41745261 
H       1.13024722       0.16871589       1.30655728       0.22906873       0.42437853       0.22938825       0.08542394       0.47073861      -0.05939584 
H      -0.31861828      -0.62037031       0.64452690       0.04105111       0.00422381       0.26715193       0.46667864       1.22116319       0.47966375 
H      -0.45530980       1.13697308       1.21484456       0.30078566       0.08036751       0.24625879       0.76557248      -1.07524598       0.15346589 
H       1.18029016       0.17852850      -1.13632860       0.20563143      -0.18276816      -0.38026506      -0.18137349       0.45716655      -0.60713946 
H       0.70145676       1.88213600      -0.82234275      -0.38401397      -0.05713008      -0.25397946       0.67335309       0.82165655       0.09243487 
H      -0.55082309       0.78294422      -1.31064581       0.07725474      -0.11805767       0.28724746       1.19094940      -0.23926689       0.68716340 
8
Properties=species:S:1:pos:R:3:momenta:R:3:forces:R:3 pbc="F F F" energy=-2166.0316990330834
C       0.38361527       0.59131861       0.75910296       0.67362814       0.38086476       0.01904484      -0.54652427       2.04241412       0.26021622 
C       0.24313892       0.59591085      -0.76564970      -0.14783243      -0.27510778      -0.36074808       1.85153215       2.95130126       1.13888108 
H       1.22869259       1.21088058       1.19870458      -0.57396910      -0.12543458      -0.17674486      -0.47653651      -1.10019217      -1.08230521 
H       0.40144935      -0.40192917       1.11452750       0.02073036       0.17692860       0.37082934       0.10800087      -1.04277326       0.83804260 
H      -0.46995383       1.14618206       1.18602347       0.11455204      -0.15573382       0.34298929      -0.06434992      -0.65137351      -0.00499569 
H       1.15780288       0.24365768      -1.18575491      -0.21876684       0.13811855       0.02303775       0.38111929      -0.79952125      -0.70495862 
H       0.24426975       1.66616010      -1.03653267       0.23359928       0.04323246      -0.18246505      -0.08253495      -0.23944229      -0.19740953 
H      -0.63179476       0.21831631      -1.19896909      -0.10194144      -0.18286820      -0.03594322      -1.17070665      -1.16041289      -0.24747085 
8
Properties=species:S:1:pos:R:3:momenta:R:3:forces:R:3 pbc="F F F" energy=-2166.1902282789756
C       0.51218592       0.58502592       0.71600615       0.54683676      -0.19863486      -0.63309943      -0.47552492      -1.03386740       1.48806201 
C       0.11075856       0.63155271      -0.72665239      -1.04329061       0.52616759       0.29898058      -1.00610664       1.12919566      -0.06093294 
H       1.52566634       0.90318050       0.86826964       0.52056899      -0.11300613       0.08373839       0.70311705      -0.02523670      -0.06777161 
H       0.38962039      -0.42351677       1.13740498      -0.00873110       0.08483283      -0.03339042       0.37527151       0.04894088      -0.21276180 
H      -0.06005225       1.18501715       1.43431933      -0.06408184      -0.15970775       0.12365393      -0.31043840       0.27842559      -0.64997020 
H       0.80711202       0.13441930      -1.36279599      -0.16718097      -0.05448810       0.03326675       0.41349029      -0.96343912      -0.31711750 
H       0.24529070       1.67062679      -1.03840095       0.03298838      -0.05350225       0.08437121      -0.68789856       0.09112781      -0.24390286 
H      -0.93177607       0.26382543      -0.91194982       0.18289039      -0.03166132       0.04247899       0.98808966       0.47485327       0.06439491 
8
Properties=species:S:1:pos:R:3:momenta:R:3:forces:R:3 pbc="F F F" energy=-2166.1402323095463
C       0.70611454       0.44118179       0.63686680       0.51429018       0.09806386      -0.53310728       1.58037140      -1.01810949      -0.73601948 
C      -0.07408359       0.80139082      -0.63862170       0.03829699       0.29683075       0.37759829       0.01489380      -0.10342058       0.21907203 
H       1.82022004       0.64809063       0.51144011      -0.07497658      -0.15287248       0.05082512      -1.45526511      -0.01894064       0.52923846 
H       0.61688426      -0.64962283       0.73116642       0.02000558      -0.14381101      -0.16596084       0.28104680       0.06334404       0.07745731 
H       0.29890458       0.80595532       1.59315376      -0.05462003       0.08885913      -0.15491003       0.19870740       0.48454454      -0.63724687 
H       0.28619358       0.32293978      -1.58958223       0.01347645      -0.25427980      -0.10664179      -0.05471860       0.28318290       1.14482477 
H      -0.08228637       1.88196714      -0.79835989      -0.21722590       0.05906234       0.34960834      -0.27493096      -0.10017674      -0.04827677 
H      -1.07232636       0.41448660      -0.42691729      -0.23924670       0.00814721       0.18258821      -0.29010473       0.40957598      -0.54904946 
8
Properties=species:S:1:pos:R:3:momenta:R:3:forces:R:3 pbc="F F F" energy=-2166.0922173667077
C       0.85763623       0.32992454       0.46166340       0.49783051      -0.94149657       0.27240231      -1.24393447       0.04820305      -0.74435891 
C      -0.21605493       0.88860092      -0.45675959      -0.96668868      -0.16179919      -0.13973335      -1.14176953      -0.63821148       0.82704229 
H       1.75997050       0.49526720      -0.05636640       0.01922896       0.09974472      -0.39974891       1.63106938       0.81031959       0.12688832 
H       0.83172352      -0.74129830       0.48434753       0.10600394       0.07003074      -0.22967627      -0.48508532      -0.68566275       0.63720633 
H       0.71639723       0.81353813       1.42293218       0.24759669       0.14336819       0.11482451       0.74397872      -0.28361281       0.22014742 
H      -0.22426405       0.40115345      -1.43054363      -0.14532051       0.52821473       0.21363287      -0.00751767       0.35998232      -0.09378628 
H      -0.11968848       1.95085006      -0.48304908       0.02600021      -0.08218776       0.19082216       0.39818868       0.84737914      -0.72888150 
H      -1.21034789       0.79084405       0.00423719       0.21534888       0.34412513      -0.02252333       0.10507020      -0.45839705      -0.24425768 
8
Properties=species:S:1:pos:R:3:momenta:R:3:forces:R:3 pbc="F F F" energy=-2166.096992468184
C       0.95440934       0.24984539       0.22551086      -0.20903437       0.28496238      -0.80142120       0.18310128      -0.01409756      -1.47556485 
C      -0.31802602       0.96455656      -0.21307747       0.60122134       0.25576308       0.63941021      -1.17051792      -1.03854576      -1.54228043 
H       1.78150158       0.44114030      -0.52327967      -0.11228654       0.09216036       0.19260323      -0.74202190       0.01647764       1.09899487 
H       0.83416144      -0.85594967       0.24860536      -0.10922182      -0.17056288       0.17528920      -0.01761518       0.81632239       0.36011233 
H       1.14455750       0.70558958       1.17550822       0.14397128      -0.26929683      -0.06792173       0.94695877      -0.43478972       0.77407505 
H      -0.46796212       0.79521356      -1.33082378      -0.12347110       0.05269623      -0.40196182      -0.38442204      -0.01812573       1.47904069 
H      -0.26773416       2.03642685      -0.11994605      -0.16063979       0.01921580      -0.12248802       0.31895795       0.47092593       0.24995983 
H      -1.20879587       0.63706836       0.40177376      -0.03053900      -0.26493813       0.38649012       0.86555903       0.20183281      -0.94433748 
8
Properties=species:S:1:pos:R:3:momenta:R:3:forces:R:3 pbc="F F F" energy=-2166.233571489999
C       0.99959503       0.29350554       0.17621449       0.17659524      -0.08824908      -0.82183146      -0.54630350       0.17410878       0.57242785 
C      -0.36075160       0.92981179      -0.18879618      -0.57574820       0.04304386       0.31819851      -0.02652645       0.13065661       0.86966122 
H       1.83561800       0.76685781      -0.32268368       0.09147237       0.01789686      -0.02088500       0.12958349      -0.35753933      -0.67510341 
H       0.94043477      -0.80505055       0.05698090       0.21614966       0.16788992       0.24067593       0.33286731       0.62206958      -0.32397367 
H       1.25322280       0.44671221       1.22995703       0.10364943      -0.13200320       0.16854001      -0.37139567       0.06584986       0.07546936 
H      -0.74324418       0.58879827      -1.13102915       0.08008311      -0.04058660       0.44635335      -0.02709639      -0.40317198      -0.61053400 
H      -0.40644681       2.02945280      -0.25448003      -0.11021643       0.03230005      -0.12911071       0.47179617      -0.35842943       0.28912683 
H      -1.09317022       0.62648583       0.57116425       0.01801482      -0.00029180      -0.20194063       0.03707505       0.12645593      -0.19707418 
8
Properties=species:S:1:pos:R:3:momenta:R:3:forces:R:3 pbc="F F F" energy=-2166.143901530417
C       1.00144072       0.37373387       0.11466646      -0.03106828      -0.01574496       0.27795612       0.93097525      -0.35807819       0.62628645 
C      -0.37168715       0.85100069      -0.12490649       0.60460479       0.23050976       0.11480449      -1.33058378       1.22099779      -0.86967899 
H       1.69013467       0.50795269      -0.70260896      -0.17204470      -0.11527372      -0.00796598       0.25890292       0.42243098      -0.22762752 
H       1.00707263      -0.65323433       0.33623347       0.18190267      -0.13167081      -0.02306341       0.00756191      -1.74748276      -0.03032329 
H       1.39492240       0.78525143       1.03656080      -0.24850161       0.13725723      -0.14072542       0.32445683       0.50279028      -0.00982981 
H      -0.71080306       0.74811450      -1.18294153       0.02071464       0.04276439      -0.23803559       0.33507420       0.14167251       0.72835703 
H      -0.37241392       1.91759646       0.15485812      -0.08848886       0.00669947      -0.06450008      -0.58496373      -0.26992328      -0.37029681 
H      -1.11418640       0.33068828       0.47990495      -0.26711865      -0.15454136       0.08152988       0.05857641       0.08759265       0.15311294 
8
Properties=species:S:1:pos:R:3:momenta:R:3:forces:R:3 pbc="F F F" energy=-2166.0745801975754
C       1.09239708       0.43821569       0.16632257       0.19524713       0.02987403      -0.00281942      -2.56420839      -1.35639295      -0.56842022 
C      -0.45602621       0.77112346      -0.15766660      -0.34155722      -0.78391459      -0.18282906       2.41074748       1.72009952       1.37128854 
H       1.68351509       0.78012988      -0.66159321       0.11564501       0.23953952       0.17502218       0.45701824       0.64622742      -0.15056543 
H       1.23568415      -0.66902022       0.13894710      -0.13888415       0.34415319      -0.12119159      -0.05505883       0.77946486       0.57686146 
H       1.35090041       0.88844050       1.12973031      -0.01054685       0.13659860      -0.05724933       0.21724462      -0.23606874      -0.34990270 
H      -0.82898639       0.44309550      -1.07702485       0.11873525      -0.01633246       0.35175100      -0.22686388      -1.08870960      -1.48593164 
H      -0.47405317       1.86819889      -0.25720765      -0.20118459      -0.17926653      -0.16203325      -0.23638038      -0.18488562       0.23424290 
H      -1.15118343       0.50897115       0.62399660       0.26254542       0.22934825      -0.00065054      -0.00249886      -0.27973491       0.37242709 
8
Properties=species:S:1:pos:R:3:momenta:R:3:forces:R:3 pbc="F F F" energy=-2165.990342213294
C       1.01896588       0.54572412       0.18647840       0.63699213      -0.02013100       0.54478077       2.45256755       2.07154922       0.19410296 
C      -0.38271320       0.67421384      -0.19411116      -0.67574296      -0.01707663      -0.82047413      -3.24561929      -1.78407103      -0.49529879 
H       1.64711395       1.32592388      -0.32286355       0.03608314       0.33627692       0.17988452      -0.31907119      -0.82365669       0.29849471 
H       1.42742871      -0.41120836      -0.06493222      -0.07460964      -0.22221749       0.02901554       0.32940303      -0.59154410       0.17917427 
H       1.12034528       0.77190645       1.26209851       0.27699566       0.14938317       0.15871364       0.29307301      -0.39054801      -0.41203101 
H      -0.70143106      -0.07687585      -1.02125858       0.01110379      -0.19521431      -0.17423786       0.46450837       1.30644255       1.41386848 
H      -0.72977391       1.65454671      -0.50636940      -0.05409467       0.11695798       0.03298707       0.23434439       0.19377971      -0.02975697 
H      -0.94639801       0.42923094       0.74426471      -0.15672746      -0.14797865       0.04933045      -0.20920589       0.01804836      -1.14855365 
8
Properties=species:S:1:pos:R:3:momenta:R:3:forces:R:3 pbc="F F F" energy=-2166.1068340718552
C       1.00089586       0.60775163       0.33306236      -0.93253034      -0.19338220       0.34221737       0.00268025      -2.00289231      -0.22092951 
C      -0.37101489       0.61324324      -0.32859495       0.71312143       0.52582007      -0.17249801      -0.07317392       1.99382179       0.55609230 
H       1.73981165       0.96503324      -0.37089004      -0.21687370      -0.29611720      -0.11370584       0.30473014      -0.16445857      -0.32044863 
H       1.24326834      -0.46460518       0.62922434       0.05459644       0.15600082       0.18002526       0.11003476       1.53047756      -0.12112558 
H       1.07783826       1.29439751       1.15178319       0.08263113      -0.10647501      -0.20365038      -0.18514438       0.00625639       0.84364669 
H      -0.31470350       0.20455522      -1.31567929       0.10463310       0.20113283       0.01587785       0.10849987       0.34995730      -0.94700051 
H      -0.73661118       1.68834473      -0.26902440      -0.02178983      -0.03802983       0.12579023       0.09681595      -1.40416260      -0.74438979 
H      -1.11639534      -0.00679564       0.12134399       0.21621178      -0.24894949      -0.17405647      -0.36444269      -0.30899956       0.95415503 
8
Properties=species:S:1:pos:R:3:momenta:R:3:forces:R:3 pbc="F F F" energy=-2166.156449438703
C       0.88474798       0.56530220       0.53563861       0.08535716      -0.10797863       0.89954422      -1.77443836       1.22268544      -0.25183121 
C      -0.25278442       0.65241208      -0.53264457       0.24581964       0.21471711      -1.41864119       1.70651977      -0.22233670      -1.35451033 
H       1.82116830       0.22737380       0.17858596      -0.19891753      -0.27524049       0.04618982       0.92048122      -0.23120349      -0.64428702 
H       0.59369786      -0.08677728       1.31635749      -0.23543172       0.09136994       0.34033917      -0.38841426      -0.94238238       0.81778055 
H       0.99323182       1.52256563       1.04730489       0.11393788       0.02988101       0.14228455       0.30888516       0.14590461      -0.30522365 
H       0.16561448       0.91437430      -1.55062745      -0.01877150       0.22311817      -0.12173739      -0.20842542      -0.36833467       1.03513674 
H      -0.94841570       1.45474242      -0.36134194      -0.08114235      -0.04422605       0.03757955      -0.49806617       0.06601890       0.53951594 
H      -0.75690405      -0.31225854      -0.66596485       0.08914842      -0.13164107       0.07444127      -0.06654195       0.32964828       0.16341898 
8
Properties=species:S:1:pos:R:3:momenta:R:3:forces:R:3 pbc="F F F" energy=-2166.10917581296
C       0.67972581       0.51991996       0.65500953      -0.64326039       0.17678989      -0.06433027      -1.64426115      -0.21870927       1.65934039 
C      -0.03802541       0.70030434      -0.66613320       0.70935978       0.24123913      -0.32192926      -0.65135576       0.28368403       0.25225637 
H       1.27290242      -0.40905821       0.68113616      -0.19043603      -0.09512083       0.26466160      -0.25843243       0.49609125       0.17949786 
H      -0.12831719       0.51855296       1.45112081      -0.19154805      -0.03888906      -0.23624154       1.09189871      -0.63944315      -0.57625476 
H       1.27571176       1.35806665       0.96240919       0.02729493      -0.22436074       0.01662799       0.61687182       0.41801374      -0.19028387 
H       0.50807987       1.38170094      -1.28638071       0.21305834      -0.17724648       0.30921457       0.32474988       0.11612445      -0.76524784 
H      -1.06474672       1.12260202      -0.57142028       0.00212854      -0.02006263      -0.09266802       0.73099433      -0.34631915       0.10004119 
H      -0.11125837      -0.28175260      -1.10432914       0.07340287       0.13765073       0.12466494      -0.21046540      -0.10944191      -0.65934935 
8
Properties=species:S:1:pos:R:3:momenta:R:3:forces:R:3 pbc="F F F" energy=-2166.135994526221
C       0.41252594       0.48620375       0.74780706      -0.19880352      -0.06481577      -0.14214088       1.12772286       0.07704576       0.10276876 
C       0.21493895       0.73878618      -0.76791859      -0.29546845       0.33783372       0.27586387      -0.13804620      -0.80126091       1.10412844 
H       0.96212484      -0.42628812       0.98147536       0.00409075       0.01468682       0.28371435       0.60936556       0.05092291      -0.39874700 
H      -0.47865134       0.27814964       1.33142022      -0.04406792      -0.33832344      -0.00858049      -0.58590673       0.74762728      -0.21061040 
H       0.98901659       1.35543322       1.15597771       0.00556977       0.11652325      -0.02610153      -0.64964253      -0.82055642       0.04373485 
H       1.21387388       0.88960993      -1.24646058       0.30679692      -0.24155197       0.08641981      -1.06638378      -0.16231351       0.14205900 
H      -0.39145513       1.63951556      -0.77892703       0.24964448       0.29829501      -0.28458606       0.04461848       0.19728031      -0.73530798 
H      -0.37291140      -0.10309419      -1.20385331      -0.02776204      -0.12264761      -0.18458907       0.65827234       0.71125460      -0.04802567 
8
Properties=species:S:1:pos:R:3:momenta:R:3:forces:R:3 pbc="F F F" energy=-2166.047425844602
C       0.27624892       0.47512956       0.72675580      -0.11028934      -0.18049659       0.14484878       2.01202033      -2.00626792       0.52582347 
C       0.34042896       0.75567552      -0.74897854       0.48527072      -0.18552293      -0.22226608      -0.74477975       1.79511477       1.96333247 
H       0.91911993      -0.40240520       0.93823485      -0.12018219       0.08988587      -0.03674337      -0.16685221       0.22445199       0.03906797 
H      -0.65215603       0.18457953       1.15319760       0.01948064       0.18706303      -0.03140493      -1.18999572       0.21749847       0.05368109 
H       0.72944619       1.25913916       1.30154193      -0.05390912      -0.07214711       0.24613441      -0.02675056       0.63574617       0.32991371 
H       1.35704436       0.78222339      -1.03794117      -0.20051853       0.01206056       0.09681305       1.02712258       0.50411221      -0.51991895 
H      -0.17043877       1.72328569      -0.79067635      -0.14115782      -0.05813988      -0.23032120       0.26913815      -0.08274162      -1.16817271 
H      -0.13248368       0.01721203      -1.29956798       0.12130564       0.20729704       0.03293934      -1.17990282      -1.28791406      -1.22372705 
8
Properties=species:S:1:pos:R:3:momenta:R:3:forces:R:3 pbc="F F F" energy=-2166.0879250124444
C       0.15537194       0.56655020       0.73683060      -0.50686632       0.52338996      -0.08738191       0.46024608      -1.53172323       1.36424984 
C       0.47843290       0.66720078      -0.75395355       0.84464967      -0.45675065       0.40173360      -0.75771090      -0.73500452       0.21471170 
H       0.75003642      -0.35154816       1.08505111      -0.00009832      -0.15865425      -0.17701141      -1.06279903       1.31011659       0.08032561 
H      -0.91033894       0.43921531       1.03025506      -0.12899703       0.06787299      -0.00084715       0.49934246      -0.38361206      -0.78252813 
H       0.41916637       1.41387362       1.38947208      -0.15915313       0.05634067      -0.04450996       0.56975983      -0.06246305      -0.63958307 
H       1.57456806       0.79109503      -0.86663915       0.02104177       0.08874973      -0.02914507      -0.74927008      -0.18141689      -0.30481325 
H      -0.06104184       1.50678437      -1.16774926      -0.07444268      -0.12616761       0.01855730       0.12466512       0.34476046      -0.46715480 
H       0.07406255      -0.27048793      -1.26636828       0.00386604       0.00521916      -0.08139541       0.91576652       1.23934271       0.53479210 
8
Properties=species:S:1:pos:R:3:momenta:R:3:forces:R:3 pbc="F F F" energy=-2166.244665301382
C       0.02442120       0.61715958       0.70464720      -1.11014783       0.20170160       0.43716075      -1.23826661       0.65175487      -1.06023733 
C       0.62023688       0.60122859      -0.70084558       0.67508497      -0.08287321       0.46339578      -0.46921921       0.92269273       0.35726368 
H       0.26547799      -0.19130710       1.34269941       0.06644696       0.01681148      -0.14267609       0.82499680      -0.95430868       0.48186852 
H      -1.05496043       0.53571047       0.59068703      -0.11323774      -0.33471270      -0.15810263      -0.26036698       0.21875282       0.17297245 
H       0.23233294       1.54597376       1.22167402       0.01004824       0.12989403      -0.20565733       0.08466459       0.18248472       0.08054071 
H       1.67524617       0.76282672      -0.63257805       0.09963355       0.04338576      -0.19054688       0.74870229       0.21338920      -0.30615152 
H       0.14824091       1.36774036      -1.34790339       0.14865469       0.00422229       0.06403707       0.43083476      -0.12498416       0.53876718 
H       0.45079146      -0.30895377      -1.21988792       0.22351716       0.02157075      -0.26761067      -0.12134563      -1.10978152      -0.26502369 
8
Properties=species:S:1:pos:R:3:momenta:R:3:forces:R:3 pbc="F F F" energy=-2166.1502376553117
C      -0.10322677       0.52406976       0.62702484      -0.39292131      -0.59715348       0.07638121      -0.25116568       0.50196522       0.36370735 
C       0.72390178       0.70038348      -0.60851188      -0.05771201       0.14718328       0.25787089       0.36941339      -0.78115027      -1.83816268 
H       0.52411423       0.19076216       1.46601782       0.13292955       0.17820430      -0.04560600      -0.33873592       0.20212817      -0.12096037 
H      -0.85206995      -0.25792406       0.44152603       0.07302933       0.15599156      -0.28245509      -0.13876524       0.55627021       0.32808896 
H      -0.54814057       1.52282761       0.84181226      -0.18191578      -0.08709230       0.02833828      -0.05378831      -1.02979633       0.39057212 
H       1.76599055       0.86546332      -0.43998132      -0.05253251       0.08205850      -0.12865024       0.76504835       0.20961523       0.44914696 
H       0.42031775       1.50685880      -1.27006777       0.11155545       0.03554254      -0.08580649      -0.36728754       0.23260793       0.14302287 
H       0.69269134      -0.18826669      -1.25991151       0.36756727       0.08526560       0.17992744       0.01528095       0.10835984       0.28458480 
8
Properties=species:S:1:pos:R:3:momenta:R:3:forces:R:3 pbc="F F F" energy=-2166.0707002939635
C      -0.14319960       0.45718498       0.63211129       0.13848771      -0.13592400       0.23087583       1.61389738       1.49955444      -1.30599864 
C       0.75471960       0.75599062      -0.61285891       0.02867102       0.10567007       0.02978063      -0.48476771       0.35498462      -0.56391675 
H       0.59560693       0.40411137       1.41915541       0.07126494       0.17957066       0.07568871      -0.42778016      -0.66351748       0.75376354 
H      -0.76278725      -0.40678018       0.44868018       0.07981053      -0.11166852      -0.19330627       0.18348225      -0.44333503       0.29586389 
H      -0.78035031       1.29889527       0.84506012      -0.10376113      -0.11863091      -0.01911023      -0.36802059       0.31992466       0.08327104 
H       1.31247589       1.69943121      -0.72918865      -0.29878745       0.20974964      -0.14118477      -0.59764334       0.18644833       1.00715864 
H       0.18822730       0.72825051      -1.54109767      -0.03173926      -0.14282442       0.08906532      -0.14243410      -0.36576300      -0.12130969 
H       1.55881900       0.05019361      -0.67202456       0.11605363       0.01405748      -0.07180923       0.22326627      -0.88829654      -0.14883202 
8
Properties=species:S:1:pos:R:3:momenta:R:3:forces:R:3 pbc="F F F" energy=-2166.1680915040583
C      -0.01557330       0.50210666       0.65761314       0.42796062      -0.10909473       0.19765468      -1.37491618       0.59353390      -0.34300967 
C       0.64503172       0.72763180      -0.64153054      -0.16884334       0.26961961      -0.18909494       2.02600985      -1.33887796      -1.48449935 
H       0.25973102       1.28157306       1.34255196      -0.05381755       0.02966375      -0.06064473       0.20438419      -0.05112010       0.80594080 
H       0.19148709      -0.49753507       0.97183757       0.13718579       0.28552280       0.29792981       0.11611301      -0.47824788       0.76759763 
H      -1.08661068       0.58639826       0.46982185       0.01180661      -0.11533264       0.07939966      -0.18910794      -0.03847740       0.47254175 
H       0.64624341       1.74730456      -0.99457640      -0.33366424       0.07660894      -0.14801885      -0.04529470       0.35207725      -0.01711271 
H       0.17216581       0.09545147      -1.41287696       0.12240691      -0.34075458       0.08929646       0.24402534       0.30823238       0.11765122 
H       1.71522643       0.36355189      -0.56840315      -0.14303481      -0.09623315      -0.26652209      -0.98121357       0.65287981      -0.31910968 
8
Properties=species:S:1:pos:R:3:momenta:R:3:forces:R:3 pbc="F F F" energy=-2166.08653450787
C       0.07183618       0.51542145       0.74291153       0.27653576       0.06564736      -0.57240788       0.17910002      -0.17743986      -0.90659823 
C       0.55982660       0.70927768      -0.74137085      -0.54934440      -0.58588713       0.44674328      -1.17589950      -0.79322838       1.12524360 
H       0.03013609       1.46098749       1.26844855       0.04220062       0.12709357      -0.09919910      -0.10448969       0.42730821      -0.08012435 
H       0.72328254      -0.11123390       1.39031488       0.10155585       0.03356746       0.19631646      -0.53726896      -0.03239244      -0.76698868 
H      -0.96674200       0.13993281       0.65970024      -0.04877533      -0.01879613      -0.03592606       0.63449240      -0.11295648       0.51555916 
H      -0.16444617       1.37292741      -1.24987999       0.06788735       0.03560999      -0.03423494       0.68635816      -0.41328623      -0.02298647 
H       0.68979526      -0.24124700      -1.25262149       0.24335253       0.11872063       0.11067912      -0.98702642      -0.37993985      -0.12503948 
H       1.55995094       1.01542434      -0.83433048      -0.13341239       0.22404425      -0.01197088       1.30473399       1.48193502       0.26093445 
8
Properties=species:S:1:pos:R:3:momenta:R:3:forces:R:3 pbc="F F F" energy=-2166.1481142319467
C       0.02934263       0.48620553       0.70481649       0.34712131      -0.26594897       1.14756515       1.29782881       2.70014555      -1.01106332 
C       0.58343061       0.70555069      -0.70011781       0.06846732       0.40938509      -0.35039926       1.28529836       0.68619396       0.23070494 
H      -0.24502663       1.51040463       0.98718296      -0.23883558       0.04372374      -0.11322178      -0.57266917      -0.41198022       0.46970044 
H       0.83360281       0.24288868       1.35431118      -0.03770780      -0.01576632      -0.19583322       0.60052982      -0.62848716       0.71458805 
H      -0.76706086      -0.17803872       0.78247072      -0.11384195      -0.05808088       0.04652691      -1.38179512      -1.14714237       0.10672402 
H      -0.14005421       1.09088323      -1.38734485       0.30894993      -0.06175765      -0.37431118      -0.75505541      -0.07852340      -0.45770827 
H       1.06570541      -0.16707933      -1.12369655      -0.19905250      -0.14576607      -0.17204836       0.01180304      -0.21152170      -0.15719962 
H       1.34989183       1.53026969      -0.66892135      -0.13510073       0.09421106       0.01172174      -0.48594034      -0.90868468       0.10425375 
8
Properties=species:S:1:pos:R:3:momenta:R:3:forces:R:3 pbc="F F F" energy=-2166.1739279866533
C       0.05830580       0.49110274       0.70021480       0.70627151      -0.18046662       0.01319833       1.01805344       0.02408142       1.21550064 
C       0.56874319       0.73333516      -0.69294487      -0.43912687       0.64808850       0.16384887      -0.27781201      -1.73633393      -1.32825550 
H      -0.41603609       1.39487958       1.12608471      -0.14231800      -0.32627204      -0.19710334       0.42615248      -0.30580999      -0.13276088 
H       0.97773374       0.21460620       1.32280731       0.15162316      -0.11608466       0.21332546      -1.54472877       0.31524567      -0.43445565 
H      -0.69484707      -0.29165023       0.77626510      -0.03007284       0.02122389       0.03803042       0.18302141      -0.21885680      -0.09606932 
H      -0.18964681       0.96931143      -1.41736924      -0.10373801      -0.06191153      -0.12887062      -0.81056644       0.46179494      -0.08984844 
H       0.99536712      -0.19258901      -1.18479923      -0.27166684      -0.01913769       0.13898584       0.10352998       0.96700720       0.94980524 
H       1.25438218       1.54534590      -0.70962478       0.12902789       0.03456015      -0.24141496       0.90234991       0.49287149      -0.08391609 
8
Properties=species:S:1:pos:R:3:momenta:R:3:forces:R:3 pbc="F F F" energy=-2166.147780706233
C       0.12859442       0.44063785       0.73697154      -0.27313550      -0.22825038      -0.00536678      -0.29588518      -1.75508279      -2.08150290 
C       0.51829500       0.79726131      -0.72062224       0.23677928      -0.23668579       0.04952096      -1.65917717       1.80833307       0.60247818 
H      -0.31534226       1.17906857       1.34229733      -0.04342446       0.29071698       0.20885226       0.06488835       1.42511032       0.59681923 
H       0.95021567      -0.07316869       1.20126088      -0.24963073      -0.04282129      -0.24557641       0.33972366       0.04102178       0.61430456 
H      -0.68682513      -0.29617831       0.64602918       0.20564764       0.13567369      -0.12063853       0.33365693      -0.07229180       0.08761149 
H      -0.38917706       1.09576706      -1.29093672       0.11632748      -0.01066817       0.15347129       0.49937460       0.04829465       0.39698231 
H       0.88601535      -0.02571899      -1.24984183       0.12817499      -0.05304754       0.00453116       0.71515798      -1.56496535      -0.53497598 
H       1.24565456       1.59973436      -0.84363178      -0.12073871       0.14508250      -0.04479394       0.00226083       0.06958013       0.31828312 
8
Properties=species:S:1:pos:R:3:momenta:R:3:forces:R:3 pbc="F F F" energy=-2166.2175577874773
C      -0.00043714       0.40007594       0.65322305      -0.52811104       0.33106091       0.27104642       0.35287565      -1.02742540       0.81139131 
C       0.62287960       0.82523106      -0.64775348       0.30154700      -0.31953946      -0.73857147       0.82108627      -0.92332818      -1.54922981 
H      -0.47682675       1.26560820       1.11713912       0.22505217      -0.21615144       0.05879168      -0.06715757      -0.23859151       0.24647996 
H       0.78934434      -0.02018727       1.36394176       0.09984334      -0.10179049       0.11843115      -1.15040982       0.54489228      -0.88230832 
H      -0.75510014      -0.39871602       0.46183738      -0.12164051      -0.30490311      -0.06206625       0.41986879       0.64750431       0.38264905 
H      -0.05956633       1.43538390      -1.26626877       0.01784884       0.32782929       0.14100448       0.17682141      -0.48775508       0.16907039 
H       0.97393844      -0.09119715      -1.25133661       0.14974207       0.27496464      -0.00101780      -0.60658181       1.44677467       0.75644585 
H       1.51005353       1.43865638      -0.49049648      -0.14428188       0.00852966       0.21238179       0.05349708       0.03792891       0.06550157 
8
Properties=species:S:1:pos:R:3:momenta:R:3:forces:R:3 pbc="F F F" energy=-2166.040868993189
C      -0.15256866       0.25652791       0.49399303      -0.10499874      -0.28132796      -0.06262336      -1.47730689       3.51827245      -0.17043838 
C       0.77869620       0.94957389      -0.51830209       0.32581963       0.38909014       0.27964782       0.90481991      -1.00812799       1.68400952 
H      -0.87046714       1.07606584       0.87604723      -0.22918688       0.00712752       0.15961247       0.63980825      -1.51103514      -0.59394796 
H       0.37999823       0.00396387       1.35171425      -0.26168459      -0.01705533      -0.11643868       1.12432096      -0.76692967       1.46504286 
H      -0.69191274      -0.59630539       0.16027552      -0.00365041       0.02562959      -0.38495625      -0.52963406      -0.53376780      -0.58169096 
H       0.30276735       1.66925956      -1.13570460       0.15192385      -0.14276554       0.12627795      -0.65052366       0.09886303      -1.05942478 
H       1.32161313       0.14420302      -1.02603881       0.20136546      -0.20049983      -0.04009678       0.06889574       0.67167947      -0.45430772 
H       1.49593395       1.56120401       0.06335522      -0.07958831       0.21980141       0.03857684      -0.08038025      -0.46895435      -0.28924257 
8
Properties=species:S:1:pos:R:3:momenta:R:3:forces:R:3 pbc="F F F" energy=-2165.963807874472
C      -0.22875303       0.24552877       0.41170176      -0.00910070      -0.05844710      -0.12135184       0.63167488      -0.17177697      -0.89391696 
C       0.85570721       0.97733445      -0.40777401      -0.10209470       0.48294968       0.45591841      -0.56705687      -1.24579595      -0.77038024 
H      -0.65162024       0.88443703       1.12183760       0.22411674      -0.09431972      -0.24645011      -1.03744209       1.29272063       1.00908430 
H       0.20229824      -0.56286962       1.05634248      -0.11774404      -0.13479270       0.08450683      -0.58475505       0.16614502      -1.18204126 
H      -1.00957317       0.00758243      -0.34894090       0.09924010       0.12351455      -0.01959894       0.45969806      -0.75579231       1.14564570 
H       0.41018660       1.41037068      -1.33621467      -0.06621825      -0.14731135      -0.30294464       0.57913778      -0.42843309       0.66937336 
H       1.57004152       0.18213181      -0.62479300      -0.12352433       0.01965996      -0.05443816       0.20536109       0.33617430      -0.75950321 
H       1.40674995       1.73701490       0.08495665       0.09532516      -0.19125332       0.20435845       0.31338220       0.80675836       0.78173832 
8
Properties=species:S:1:pos:R:3:momenta:R:3:forces:R:3 pbc="F F F" energy=-2166.0640068833522
C      -0.14980762       0.14442499       0.39676426       0.74911435      -0.95580606       0.23629350      -1.29938703       1.91123370      -0.04536348 
C       0.77814282       1.05997433      -0.39145052      -0.62081337       1.09750974       0.07649731       0.86753437       0.28152117      -0.15228527 
H      -0.99463960       0.80260855       0.88212982      -0.01551935       0.15590776      -0.19291851       1.51670879      -1.52605458      -0.93300380 
H       0.43250892      -0.27620924       1.17989501       0.05749640      -0.12318479      -0.00994750       0.10833435      -0.87453096       0.73878407 
H      -0.56324227      -0.60101251      -0.27799177      -0.04393152      -0.29562717       0.08283409      -0.30408567      -0.17178377       0.37284073 
H       0.20384759       1.81128536      -0.89174862       0.12036793      -0.07437379      -0.15710101      -0.35027487       0.88234364      -0.06591464 
H       1.31312145       0.60904637      -1.24968856      -0.19389636       0.22930893      -0.12508650      -0.01788871      -0.35415142       0.79660189 
H       1.52003098       1.53295856       0.29407730      -0.05281808      -0.03373462       0.08942861      -0.52094123      -0.14857779      -0.71165950 
8
Properties=species:S:1:pos:R:3:momenta:R:3:forces:R:3 pbc="F F F" energy=-2166.0354128034555
C      -0.00098415      -0.04277975       0.26225542       1.00785789      -0.65856334      -0.69651010       2.71499532       0.41427081      -1.83865687 
C       0.63390526       1.25984959      -0.24405939      -0.40283076       0.20927445       0.52195897      -2.30714154       0.01627712      -0.16698768 
H      -0.83440751       0.10925682       0.84916937      -0.12398620      -0.23137537      -0.02418163      -1.62050658       0.43229002       1.51214829 
H       0.78020806      -0.58858581       0.73377719      -0.07940277      -0.12480431      -0.10094820       0.30607656      -0.67920271       1.05430757 
H      -0.28067044      -0.64608470      -0.56342574       0.01243837       0.31180122      -0.11474025      -0.45929217      -0.62831707      -0.92563770 
H      -0.02505492       1.66568187      -1.00165113      -0.08364290       0.12959993       0.19195363      -0.56457322       0.53318030       0.06272366 
H       1.52613906       1.23394720      -0.80114973      -0.11599648       0.11064108       0.36643428       1.60213300      -0.74993912      -0.08785658 
H       0.69076867       1.95348403       0.56645217      -0.21443715       0.25342635      -0.14396671       0.32830863       0.66144066       0.38995931 
8
Properties=species:S:1:pos:R:3:momenta:R:3:forces:R:3 pbc="F F F" energy=-2166.0625324581288
C       0.28160191      -0.16592097       0.01429463       0.40849156      -0.03583017      -0.46714939      -0.98959755      -0.06460546      -1.17421883 
C       0.35845130       1.36805834      -0.01003909      -0.34954047      -0.59987538       0.21035685      -0.43441683       1.84232628      -0.58146885 
H      -0.78249454      -0.58473913       0.16003317       0.11232870      -0.19153449      -0.21193437       1.55402768       0.95684651      -0.02796241 
H       0.90517675      -0.52475077       0.83569447       0.02928153       0.24869431       0.10297744       0.09353513      -0.40056630      -0.43077649 
H       0.58519194      -0.53010060      -1.01748353       0.20965518       0.16874467      -0.14366299       0.01251740       0.04864825       1.48436991 
H      -0.43584532       1.84360603      -0.65948026      -0.28289125      -0.05114523       0.36378610       0.88334320      -0.72142807       0.31266579 
H       1.34606226       1.85409497      -0.32227894      -0.14016813       0.28306387       0.37053992      -1.14158070      -1.22445100       0.18568000 
H       0.15390808       1.84751932       0.95279743       0.01284288       0.17788243      -0.22491356       0.02217167      -0.43677020       0.23171088 
8
Properties=species:S:1:pos:R:3:momenta:R:3:forces:R:3 pbc="F F F" energy=-2165.86576577635
C       0.54937767      -0.09714884      -0.12692624       0.12284437       0.34061444       0.24133699      -0.58817851       0.38914255       2.43513316 
C       0.08346742       1.30139929       0.11024418       0.01436708      -0.35214557      -0.40482366      -0.92736010       1.58386688       2.07423449 
H      -0.21264469      -0.65713690      -0.53731616      -0.02786298      -0.18053938       0.07953549      -1.79151481      -1.58091618      -0.67677456 
H       0.88698355      -0.55953590       0.80274609       0.27482658       0.06851733      -0.10696769      -0.14369699      -0.07830218      -0.02047758 
H       1.33815499      -0.17649764      -0.78725649       0.03383176       0.13430097       0.08070996       1.83746436       0.30509786      -1.52950663 
H      -0.53133688       1.75311960      -0.63760345       0.14744144       0.00863977      -0.01462788       0.15502594       0.15223177      -1.21293227 
H       0.92360366       1.90855174       0.34738967      -0.38098909       0.11943667       0.17630180       0.95345958       0.90246540      -0.47852518 
H      -0.54687193       1.61195010       1.01080844      -0.18445914      -0.13882422      -0.05146501       0.50480053      -1.67358609      -0.59115143 
8
Properties=species:S:1:pos:R:3:momenta:R:3:forces:R:3 pbc="F F F" energy=-2166.0088626020565
C       0.71067496      -0.05130591      -0.05198661       0.42376084       0.09458597       0.14365539      -1.16408395      -1.31005832      -0.55899113 
C      -0.08756300       1.26931824       0.05399878      -0.94176498       0.07207994       0.30991880       3.65367332       1.59449029      -1.89291342 
H      -0.03260622      -0.91928486      -0.04388658       0.08704454       0.28131829      -0.06353409       1.06338745       1.00992622      -0.04428630 
H       1.36963574      -0.19750536       0.78788252      -0.03340814       0.12748724      -0.00540935       0.13604239      -0.04528426       0.48240670 
H       1.35792086      -0.21764992      -0.95937677      -0.09119547      -0.19760491       0.15348905      -0.85759937       0.69056820       0.71562659 
H      -0.20680891       1.73435362      -0.94839505       0.20677286      -0.05182779      -0.21696777      -0.35255729      -0.49277318       0.49836602 
H       0.47017475       2.07402563       0.59493998       0.30729447      -0.03070043      -0.18048840      -0.01168078      -0.76999846      -0.26654959 
H      -0.98445073       1.24252971       0.54484955       0.04149587      -0.29533831      -0.14066363      -2.46718177      -0.67687049       1.06634113 
8
Properties=species:S:1:pos:R:3:momenta:R:3:forces:R:3 pbc="F F F" energy=-2166.125236854069
C       0.77084646       0.01418266      -0.01537635       0.83581202       0.16438784      -0.25912836       1.23502764       1.06520519       1.40034795 
C      -0.13481544       1.20641971       0.02058381      -0.76511982       0.64567541       0.39225421      -2.17309212       0.20102298       0.17592155 
H       0.23165226      -0.88450360      -0.16079311      -0.04823548      -0.34012426      -0.14388400      -0.48385028      -1.01586989       0.07382804 
H       1.37532920       0.00880921       0.91933568      -0.04442312      -0.07894388       0.15467499      -0.39461132      -0.53030425      -0.60063187 
H       1.44113135       0.13466442      -0.82990548       0.23199433       0.17084844      -0.21662479       0.89799648      -0.10880807      -0.73716266 
H      -0.52245965       1.35784887      -1.00597852       0.05345606      -0.26997681       0.07143616       0.05943933       0.27923100       0.51910201 
H       0.35305832       2.15165518       0.36874086       0.05873308      -0.18134093      -0.04298054      -0.54166687      -0.89916246      -0.17093144 
H      -1.05878530       0.91713275       0.64654016      -0.32221707      -0.11052581       0.04425233       1.40075715       1.00868551      -0.66047357 
8
Properties=species:S:1:pos:R:3:momenta:R:3:forces:R:3 pbc="F F F" energy=-2165.900067791302
C       0.89989887       0.11867071      -0.12648110      -0.31626269       0.25024050      -0.93970700      -0.77142079       1.48369304      -3.55225954 
C      -0.27662826       1.10139110       0.14352382       0.40883868      -0.61564342       0.52508820       1.82372828      -0.73214783      -1.57480122 
H       0.57475273      -0.80759457      -0.68183640       0.15308042       0.17740116       0.16065075       0.31106470       1.00967959       0.59305141 
H       1.47854010      -0.16592531       0.69824760      -0.05766843       0.20409728       0.01324038       0.75504926      -0.15999653       1.36525625 
H       1.49946813       0.78013553      -0.82764714       0.00202685       0.09062804       0.39341526       0.08966048      -1.56246673       0.59504615 
H      -1.00414864       1.00567610      -0.65153274      -0.03714477      -0.16032977       0.00621745      -0.09274366       0.37021021      -0.20121863 
H       0.11578889       2.10931996       0.25244450      -0.02242418       0.00913320       0.12675558      -0.29513303       0.05243097      -0.02291661 
H      -0.69242616       0.77043637       1.00723868      -0.13044588       0.04447302      -0.28566062      -1.82020524      -0.46140272       2.79784219 
8
Properties=species:S:1:pos:R:3:momenta:R:3:forces:R:3 pbc="F F F" energy=-2166.1168024828175
C       0.91671552       0.19830016      -0.25436523      -0.29076158      -0.11527547      -0.31431862      -0.33948819       1.12612296      -0.11535896 
C      -0.29087641       1.02668788       0.24593645       0.42938313       0.46383181       0.07040499       0.44212096      -1.99281452       2.06388361 
H       0.54864738      -0.61178263      -0.84606134      -0.12732138      -0.21219195      -0.11705310       0.11734857      -1.03974515      -0.04610312 
H       1.57399078      -0.07118370       0.59231282       0.14085028       0.01662830       0.01074981      -0.50849636      -0.32510155      -0.54941869 
H       1.50950042       0.78803346      -0.94662411       0.02237674       0.02415698      -0.05091263       0.26566378       0.25300940      -0.00167455 
H      -0.82417180       1.59815662      -0.48476047      -0.00258563       0.03345122       0.33799246      -0.07029141       0.36159119      -0.48906692 
H       0.15565236       1.63787805       1.04360934      -0.21705051      -0.09734877       0.16792502      -0.80799332       0.36264615      -0.24048980 
H      -1.02224956       0.29224686       0.74194834       0.04510896      -0.11325212      -0.10478793       0.90113598       1.25429152      -0.62177156 
8
Properties=species:S:1:pos:R:3:momenta:R:3:forces:R:3 pbc="F F F" energy=-2166.15918766358
C       0.85127238       0.23532187      -0.35638521       0.40243639      -0.17384782       0.43377758      -0.39418796      -0.59792570      -1.13169584 
C      -0.22199193       0.98136600       0.35029798       0.16124923      -0.19304781      -0.19825933       1.05041870       2.78082775       0.39650698 
H       0.34653864      -0.19008910      -1.22830554      -0.07347099       0.10022128       0.07232024       0.73330109      -0.39927415      -0.18023495 
H       1.25928932      -0.53545836       0.26686112      -0.09463711      -0.31175054      -0.30169158      -0.05437592      -0.75772004       0.31417006 
H       1.72863659       0.79110624      -0.65923079       0.05423923      -0.00564625      -0.07086382      -0.13729091       0.61033649      -0.26378848 
H      -0.70441818       1.78878171      -0.23174694      -0.10114424       0.18940537       0.13074327       0.25862241      -0.55333388      -0.07898854 
H       0.24067544       1.50766481       1.18290361      -0.18277407       0.14772402       0.09625394      -0.20137398       0.11289792       0.40366095 
H      -0.97035791       0.37024545       0.74204199      -0.16589845       0.24694176      -0.16228030      -1.25511342      -1.19580839       0.54036983 
8
Properties=species:S:1:pos:R:3:momenta:R:3:forces:R:3 pbc="F F F" energy=-2166.0555060890256
C       0.83132280       0.21965321      -0.38017068       0.26547286       0.42619714       0.72656893       0.12111419      -1.65450370      -0.35518815 
C      -0.17385388       1.00610277       0.39107461       0.24706898      -0.72954178      -0.24263283      -3.14662245      -0.19125009       0.54523269 
H       0.35683322      -0.08058661      -1.31421446      -0.07346668       0.26618966      -0.02487958       0.24983633       0.54987628      -0.51337310 
H       1.03012503      -0.80425048       0.01048859      -0.20055965       0.10772342      -0.18953965       0.26316512       0.89417347       0.42072479 
H       1.76462018       0.76982042      -0.56950777      -0.20650213      -0.11736447      -0.24667737      -0.30454065      -0.35351179       0.08230546 
H      -0.30073121       1.98062996      -0.05175556       0.02509826      -0.28536943       0.13957449       0.05283686       0.51471524      -0.24691272 
H      -0.01430933       1.19095408       1.45224270       0.09054987      -0.08224177      -0.16779401       0.48122639      -0.25630016       0.04443133 
H      -1.27205881       0.56763069       0.34280880      -0.14766151       0.41440722       0.00538002       2.28298421       0.49680074       0.02277971 
8
Properties=species:S:1:pos:R:3:momenta:R:3:forces:R:3 pbc="F F F" energy=-2166.0438827306007
C       0.72523446       0.20328759      -0.51191423       0.25602264      -0.18007285      -0.56502170       1.42302693       2.17172209       0.10642780 
C      -0.09002008       1.00446003       0.52050876      -0.50274857       0.21995661       0.38170249      -0.05454005      -0.18189473      -1.14181206 
H       0.49913924       0.44790316      -1.56597331       0.01978496       0.10611357       0.02370074      -0.32950174      -0.01920478       0.59944992 
H       0.72885529      -0.85406713      -0.41362095       0.00258491      -0.16008003       0.04400680      -0.28412790      -0.93026727       0.39385393 
H       1.76895199       0.54861035      -0.37914587       0.07449907      -0.16156672      -0.14612479      -0.20926028      -0.44198797      -0.24027474 
H      -0.26261344       2.02705655       0.23839377       0.05726292       0.15982007       0.14859137       0.89862157       0.81761596      -0.19178268 
H       0.17980240       0.96103544       1.56023909       0.10652325      -0.04975934       0.03300286       0.61992235      -0.21561471       0.24941925 
H      -1.08447851       0.70824141       0.45768767      -0.01392919       0.06558869       0.08014223      -2.06414088      -1.20036859       0.22471857 
8
Properties=species:S:1:pos:R:3:momenta:R:3:forces:R:3 pbc="F F F" energy=-2166.1725189123213
C       0.54899483       0.23994054      -0.57590251      -1.39307524      -0.17073927       0.02294563       2.20249860      -2.20446535      -1.22418442 
C       0.07425828       0.98069344       0.57991408       1.34744032       0.32571639       0.16830981      -2.53923558       2.21185398       0.61769106 
H       0.24577905       0.54851026      -1.56862574      -0.16072061       0.08020399      -0.21688590      -0.74101701       0.23579156       0.02971564 
H       0.37090046      -0.85542909      -0.47181104       0.08112918       0.06082119      -0.15041840      -0.03047216       0.69933678      -0.20245291 
H       1.64483332       0.33671004      -0.64542341      -0.03544930       0.03787495       0.19515693      -0.11379356      -0.15262903       0.10621362 
H       0.21014223       2.07301242       0.43449078       0.32496216      -0.05559422       0.14256678       0.08389950      -0.51118047       0.18619537 
H       0.53726157       0.71747469       1.51340330      -0.10240617       0.03861835      -0.15928207       0.26206326      -0.29388080       0.33786299 
H      -1.03673296       0.86495185       0.69015551      -0.06188032      -0.31690139      -0.00239278       0.87605695       0.01517333       0.14895865 
8
Properties=species:S:1:pos:R:3:momenta:R:3:forces:R:3 pbc="F F F" energy=-2166.007378811599
C       0.36399587       0.25088198      -0.69921128      -0.82578670       0.44550848      -0.55510150      -0.32771808      -0.85552862       1.00111693 
C       0.25899897       0.98930412       0.70398699       0.72083204       0.04640826       0.26081723       3.64294768      -1.98611720      -2.09760311 
H      -0.31634173       0.69913462      -1.41708762      -0.11864806      -0.03729368       0.08507878       0.20391294       0.40088394      -0.17924512 
H       0.00349040      -0.78296161      -0.63365839      -0.01849873      -0.13021606      -0.01825222      -0.07753116       0.06302660       0.29345129 
H       1.37403083       0.11309421      -1.14148840       0.00836095      -0.09276940       0.10290846      -0.48071421       0.74196137       0.51591594 
H       0.76453932       1.91107253       0.56161441       0.06071086      -0.07039237       0.00451790      -0.16392357       1.33039856       0.19185475 
H       0.83324216       0.49148419       1.49206379       0.13799368      -0.05400636       0.29973449       0.17419008      -0.30606229      -0.32302580 
H      -0.68369986       1.02042949       1.08164042       0.03503595      -0.10723888      -0.17970314      -2.97116369       0.61143765       0.59753512 
8
Properties=species:S:1:pos:R:3:momenta:R:3:forces:R:3 pbc="F F F" energy=-2166.041996705898
C       0.12946172       0.24334346      -0.60629388      -0.61268477      -0.06703496      -0.17998530      -2.00114855      -1.93566303      -1.52153833 
C       0.51955459       0.97769319       0.61801259       0.34131474      -0.33553796       0.50928157       0.43142213       0.79049262       1.14134049 
H      -0.75100710       0.80580551      -0.96213027       0.15855275      -0.16810128       0.06553064       0.47913372      -0.20897640      -0.70473267 
H      -0.31935584      -0.79776278      -0.47075745       0.01338998       0.11909631       0.13651348       0.80620265       1.16948725       0.30259073 
H       0.88553178       0.12003725      -1.41492439      -0.06022015      -0.01787928      -0.25837360      -0.39908954       0.45520461       0.69930857 
H       0.97509216       1.92958698       0.24188731      -0.01653338       0.04663928      -0.06957610      -0.46094476      -0.48806484       0.87461550 
H       1.28318707       0.44354601       1.21037561       0.15151165       0.30250801      -0.19303486      -0.36115393       0.33916884      -0.04586540 
H      -0.40825024       1.17921913       1.25590281       0.02466918       0.12030988      -0.01035584       1.50557828      -0.12164905      -0.74571890 
8
Properties=species:S:1:pos:R:3:momenta:R:3:forces:R:3 pbc="F F F" energy=-2166.0813416293313
C      -0.01016961       0.11135497      -0.48396172      -0.03941461      -0.42834914       0.30368177      -1.22273263       2.13894818      -0.57047034 
C       0.64635425       1.10654832       0.49822961      -0.00577098       0.79111336      -0.55799597       0.16232195      -2.00992169      -1.02810836 
H      -0.89933696       0.56043901      -0.99379644      -0.12116615      -0.13146260      -0.09284202       0.42048695      -0.26383877       0.63710521 
H      -0.34844650      -0.80167687      -0.03156675       0.07035742      -0.20338889       0.28395815       0.23485853      -0.49205366       0.23975236 
H       0.66017536      -0.03247091      -1.29246864      -0.21698359       0.29396466       0.02921899       0.72496378      -0.76412638      -0.75885464 
H       0.63566050       2.11010883       0.19782459       0.04812047      -0.06364099       0.21248027      -0.06807369       1.42538287      -0.97429742 
H       1.69189033       0.79902208       0.56700801       0.09016367      -0.38970817      -0.26602468      -0.14566952       0.12738436       0.81248835 
H       0.07815294       1.08234612       1.38297772       0.17469377       0.13147177       0.08752349      -0.10615537      -0.16177492       1.64238483 
8
Properties=species:S:1:pos:R:3:momenta:R:3:forces:R:3 pbc="F F F" energy=-2166.1159553039606
C      -0.04917216       0.08950421      -0.41026338       0.21833563      -0.79942795       0.51716541      -0.74665255      -0.21940915      -0.63294985 
C       0.68168131       1.14011550       0.42876673      -0.44674622       0.65210649      -0.81840586       0.34854842       0.18947332      -0.98664230 
H      -1.12619181      -0.02844595      -0.26201952       0.13983987       0.01892214       0.15482743       0.02473812       0.33122989       0.50027702 
H       0.36394258      -0.91732981      -0.26704764      -0.05554445       0.07600385      -0.20836531       0.03517807       0.30890938      -0.15554355 
H      -0.00498131       0.36831681      -1.46583745      -0.08113491       0.05440341      -0.04117416       0.40179643      -0.33021172      -0.05791370 
H       0.75878400       2.11797476      -0.12937590       0.07370688      -0.03852578       0.04687057      -0.00511890      -1.03282692       0.63888555 
H       1.69369362       0.69355725       0.53185490      -0.14423589       0.19836208       0.18015545      -0.44274542       0.93197307       0.52544487 
H       0.17664456       1.34408611       1.37193577       0.29577908      -0.16184423       0.16892648       0.38425583      -0.17913787       0.16844196 
8
Properties=species:S:1:pos:R:3:momenta:R:3:forces:R:3 pbc="F F F" energy=-2166.117126524057
C       0.03139440      -0.04209373      -0.25283904       0.03420486      -0.47312368       0.28919272      -0.40216293      -1.02580283       1.24355220 
C       0.59955567       1.27288337       0.24400119      -0.46035841       0.47206133      -0.50709673       0.29244528      -1.14676939       1.63703202 
H      -0.92228580      -0.25719068       0.25373541      -0.11521716       0.08047984       0.27935372       0.16140280       0.07701149      -0.26569012 
H       0.67671782      -0.88900550      -0.00505314       0.04828058      -0.27567295       0.18851539      -0.00047349       0.04089264      -0.06611147 
H      -0.16537926      -0.08264632      -1.31211592       0.25843453      -0.00186435       0.01002227       0.11725318       0.21474348      -0.39865688 
H       0.31952996       1.98167903      -0.45361572       0.10960701       0.07618926       0.02369626      -0.45705377       2.07241181      -1.00681021 
H       1.66640855       1.26288760       0.34885847      -0.05734620       0.17896803      -0.09635395       0.77711600      -0.09916208      -0.51388084 
H       0.30547783       1.54849450       1.27348989       0.18239480      -0.05703748      -0.18732968      -0.48852707      -0.13332512      -0.62943470 
8
Properties=species:S:1:pos:R:3:momenta:R:3:forces:R:3 pbc="F F F" energy=-2165.9972503151007
C       0.06684507      -0.13234009      -0.05195607       0.07767985      -0.23345996       0.08207601       1.94137706       0.69378572       0.00384398 
C       0.53865801       1.33928949       0.04848575      -0.38053568      -0.19605199      -0.11650917      -0.90738399       1.35018502      -1.95085961 
H      -0.95778609      -0.24455517       0.25252092       0.23712467       0.11795728       0.04651261      -0.55891308      -0.18459645      -0.53932060 
H       0.64218155      -0.63802643       0.71813097      -0.01564627       0.15566761       0.10024979       0.10756141      -0.52442690      -0.01938365 
H       0.40032178      -0.56324157      -1.03700177       0.11418799       0.01652146       0.10588040      -1.06698957       0.28788052       0.96189684 
H      -0.26679609       2.10892130      -0.26770087      -0.00932579       0.10204437       0.09295393       1.25611507      -1.29441341       0.61511235 
H       1.40258440       1.54581677      -0.60488736      -0.17289873      -0.04293056      -0.18700108      -0.41273086      -0.31547793      -0.25000353 
H       0.96318165       1.63937623       0.98027933       0.14941395       0.08025180      -0.12416248      -0.35903604      -0.01293657       1.17871422 
8
Properties=species:S:1:pos:R:3:momenta:R:3:forces:R:3 pbc="F F F" energy=-2166.0328605635314
C       0.09490828      -0.12116554       0.12627105       0.48714427      -0.83293489       0.04911891       2.11519223       0.69812015       0.20662549 
C       0.53651330       1.32287565      -0.13093184       0.46300578       0.82561972       0.10174740       0.51882609      -0.48225730       1.73208391 
H      -0.48695991      -0.16262658       1.02661120      -0.10599729       0.09929546       0.17478435      -0.40693850      -0.12829754       0.35061067 
H       0.95571588      -0.81836688       0.22702349      -0.21998655       0.01440828      -0.30895419      -0.57380147       0.48031160      -0.04913525 
H      -0.47242866      -0.38650046      -0.70461337      -0.31479270      -0.03511245       0.14665469      -1.16210052      -1.08731020      -1.28769878 
H      -0.20610662       1.91992646      -0.53081754       0.00399485      -0.01393762       0.01169724      -2.18497312       0.91747960      -0.89058475 
H       1.34937655       1.55172001      -0.77071545      -0.08015151      -0.10416479       0.05356414       1.20994983      -0.63401470      -0.63402630 
H       0.73525354       1.80656831       0.80803815      -0.23321685       0.04682629      -0.22861254       0.48384545       0.23596839       0.57212499 
8
Properties=species:S:1:pos:R:3:momenta:R:3:forces:R:3 pbc="F F F" energy=-2166.086872989675
C       0.10717131      -0.09856241       0.09453090      -0.09580220       0.93951148      -0.04345428      -2.05429816      -0.83618387       0.01807739 
C       0.51893042       1.31050405      -0.09634694      -0.46278521      -0.33273860       0.10236119       1.95144927       2.74722711       1.34059885 
H      -0.36373962      -0.28647030       1.10886026      -0.15004382      -0.27452353      -0.17308176       0.65226995       0.13779223      -1.19741384 
H       0.93222320      -0.78325043      -0.08311351       0.41624832       0.01146164      -0.23025292       0.04955031      -0.08952878       0.19859238 
H      -0.66280318      -0.29900093      -0.68424360      -0.04556502       0.02589035       0.02891864       0.31606276      -0.36657833       0.61208853 
H      -0.27734010       2.11137428       0.02353360      -0.09334684      -0.11183193       0.30910651       0.64227477      -1.25509999      -0.23683241 
H       1.01874551       1.47698151      -1.08937833       0.03231689       0.01062988      -0.09593129      -0.43296102      -0.12636125       0.95596606 
H       1.29115462       1.56917106       0.74597096       0.39897788      -0.26839929       0.10233391      -1.12434789      -0.21126712      -1.69107696 
8
Properties=species:S:1:pos:R:3:momenta:R:3:forces:R:3 pbc="F F F" energy=-2166.0255314973647
C       0.15259009      -0.16855359      -0.00444642       0.33455135      -0.65514158       0.06309743      -0.61998778       2.33186783       0.74568227 
C       0.48728785       1.38277807       0.01116463      -0.03771641       0.59870450      -0.32934604      -2.16293846      -2.15003653      -1.08442001 
H       0.06199763      -0.50328883       1.01531188       0.17511868      -0.07957910       0.02283764       0.70750639      -0.45791295       0.47348929 
H       0.91068898      -0.65440931      -0.57489276      -0.37912990       0.28501795      -0.04769118       0.23414818      -0.84212241      -0.28426772 
H      -0.87256196      -0.34337923      -0.35145605       0.07992396       0.14304072       0.18478818       0.40579689       0.12911945      -0.66840090 
H      -0.23995922       1.90602641       0.60297424      -0.18063076      -0.28955459       0.07542104      -0.04662854       0.44722701       0.37375160 
H       0.44509711       1.73686311      -0.99324022       0.20739450       0.21723573       0.15419676      -0.66559671       0.38079958      -1.00230231 
H       1.46882499       1.61979156       0.22124085      -0.19951142      -0.21972364      -0.12330384       2.14770003       0.16105803       1.44646778 
8
Properties=species:S:1:pos:R:3:momenta:R:3:forces:R:3 pbc="F F F" energy=-2165.9999466955596
C       0.14821288      -0.12135100      -0.05856600      -0.37379420      -0.08393240      -0.03111746      -0.53709087      -0.03458902       2.45161968 
C       0.48740536       1.33574157       0.04684703       0.19313192       0.02286586       0.13394834       0.55130925       1.09171800      -2.16996638 
H       0.39508174      -0.38730845       0.98558721       0.23453706       0.27567032      -0.13822779       0.07805959      -1.23335378      -0.58171370 
H       0.67344305      -0.72096096      -0.79815402       0.12656705      -0.24111308       0.02081574      -0.08420073       0.13959252       0.06925497 
H      -0.94229873      -0.21368238      -0.07597536      -0.15831168       0.01388718      -0.26916021       0.16939549      -0.34398560      -0.59034382 
H      -0.15440166       1.82075361       0.80345632      -0.05498694      -0.08936439      -0.01816457       0.75626291      -0.08973701      -0.19976520 
H       0.26218773       1.79138946      -0.93909872      -0.19982026       0.09610980       0.05798516       0.04063375       0.30566754       0.55345839 
H       1.59083263       1.46943336       0.16381403       0.23267707       0.00587671       0.24392079      -0.97436938       0.16468735       0.46745608 
8
Properties=species:S:1:pos:R:3:momenta:R:3:forces:R:3 pbc="F F F" energy=-2166.0019479534617
C       0.05986898      -0.08613409      -0.18823235       0.26326121       1.30731092      -1.01039855       1.15386694       0.40995518       0.30127850 
C       0.56960141       1.29837108       0.19590328      -0.39229565      -1.11347414       1.27049314      -1.62879708       0.27568948      -0.82128911 
H       0.27903659      -0.73514749       0.68315980       0.07591907      -0.11123090      -0.08714429      -1.10846898       0.02070492      -0.58431359 
H       0.60607807      -0.50752120      -1.02878360      -0.07323882      -0.02102534       0.13316984       0.28847463       0.06156940      -0.06671195 
H      -0.93070709       0.07187914      -0.54259318       0.07131321      -0.06901316      -0.29030209      -1.21727100      -0.82485696       0.27149500 
H      -0.16435870       1.84756284       0.80263573       0.26180082       0.21384149      -0.01208564       0.45257525      -0.58311707       0.63702291 
H       0.60447107       1.97270810      -0.64792957      -0.15216926      -0.31872290      -0.08146437       0.65267280      -0.04218643      -0.58928897 
H       1.50358059       1.13580461       0.64209658      -0.05459058       0.11231403       0.07773195       1.40694745       0.68224148       0.85180721 
8
Properties=species:S:1:pos:R:3:momenta:R:3:forces:R:3 pbc="F F F" energy=-2165.965023542381
C       0.17689472      -0.04711690      -0.40513997       0.78260051      -0.08113814      -0.22859250       1.28245400       1.85102237      -1.53532159 
C       0.42651822       1.26620375       0.42104980      -0.88421982      -0.05982827       0.76295140       1.56536213      -1.95477893       1.54111009 
H      -0.18609799      -0.96180849       0.05023232      -0.16315422       0.07158734      -0.24457962      -0.40970881       0.35418437       0.31368829 
H       1.11688729      -0.31161064      -0.94647750       0.25881306       0.08293969      -0.02746373      -0.34514283       0.06104370       0.69380351 
H      -0.40374841       0.34706873      -1.24997086      -0.20172746       0.01175169      -0.27335960      -0.70603823      -0.92646443       0.22896773 
H      -0.41216088       1.50536343       1.10923961       0.02907460       0.01148560      -0.01102749       0.37834689       0.29168358      -0.90542390 
H       0.77930570       2.04764737      -0.26757091       0.21710742      -0.13220112      -0.11697943      -0.69097448      -0.00208056       0.38375705 
H       1.31440692       1.07700484       1.11496098      -0.03849409       0.09540321       0.13905097      -1.07429868       0.32538989      -0.72058117 
8
Properties=species:S:1:pos:R:3:momenta:R:3:forces:R:3 pbc="F F F" energy=-2166.111456817625
C       0.30012752      -0.00175128      -0.44787365       0.70976081      -0.15997873       0.44749375      -2.12597104       0.50222016      -0.26728267 
C       0.32845846       1.22525545       0.45060574       0.45497504       0.20139301      -0.35950038       1.34136032      -2.54429919       1.26188190 
H      -0.21027107      -0.88498470      -0.00327828      -0.38044078       0.28529409      -0.19356484       0.61982754       0.59909391      -0.16808002 
H       1.28176077      -0.18745589      -0.75505592      -0.21232846      -0.38936054      -0.09265830       1.48797682      -0.94895149      -0.42893302 
H      -0.27215817       0.25669160      -1.34981622       0.03812426      -0.05583566       0.26533792       0.16742179      -0.23613820       0.02192895 
H      -0.58570311       1.69833108       0.47578495      -0.06466204       0.18475809      -0.18401852      -2.08500031       1.11042997       0.33418751 
H       1.07284507       1.90363280       0.14477027      -0.35984395       0.17490708       0.05688617       0.89030090       0.95359678      -0.52765633 
H       0.62216540       0.86481502       1.45503059      -0.18558488      -0.24117733       0.06002419      -0.29591601       0.56404805      -0.22604631 
8
Properties=species:S:1:pos:R:3:momenta:R:3:forces:R:3 pbc="F F F" energy=-2165.9818431346994
C       0.21486301       0.03915073      -0.51340085      -0.75947315       0.20417044       0.19530497       1.03504704      -1.51301218       2.18193675 
C       0.44396059       1.18045773       0.52160582       0.39969683      -0.05803948      -0.49824133      -2.90703404       0.59003916      -2.02656854 
H      -0.78739258      -0.37109039      -0.29719015       0.05807436      -0.10388201      -0.13398302       0.64543946      -0.38760325      -0.04496055 
H       1.03088658      -0.76704691      -0.42465045       0.12241895      -0.21705758       0.15499993      -1.40135812       1.02557014      -0.15610024 
H       0.17582467       0.33539548      -1.52332195       0.07264788       0.09659055      -0.08144908       0.17070002       0.79300970      -1.21225756 
H      -0.57813890       1.68840892       0.50521173       0.21456736       0.16734833       0.23941302       1.14344249      -0.49059389       0.71879276 
H       1.04305071       1.98632157       0.13048266       0.04527417       0.14183446       0.05718775       1.00456712      -0.07396346       0.26062145 
H       0.66410682       0.82546129       1.51169031      -0.15320640      -0.23096471       0.06676776       0.30919604       0.05655378       0.27853592 
8
Properties=species:S:1:pos:R:3:momenta:R:3:forces:R:3 pbc="F F F" energy=-2166.03995517226
C       0.17066784       0.12003650      -0.52255720      -0.52998777       0.22420265      -0.55895381      -2.45404347       0.05452957      -1.39809969 
C       0.45546045       1.11026254       0.52273497      -0.03069794      -0.33810821       0.11740054       0.45443025       0.87200813       0.58694635 
H      -0.81524033      -0.30625655      -0.39894706      -0.00175025      -0.07045366      -0.05122915      -0.44330803      -0.29187599       0.09720377 
H       0.83659443      -0.66543538      -0.35940608      -0.24275517       0.34221009       0.17373064       1.28061100      -1.43446255      -0.40855077 
H       0.16817769       0.47840922      -1.56420623       0.17053851      -0.07797477      -0.02966102       0.43479056      -0.00477897       0.42593337 
H      -0.23549212       1.92328202       0.71504737       0.15819047      -0.03369524       0.19549740      -0.54271951      -0.18957967      -0.12472251 
H       1.34038436       1.58869684       0.17143054       0.26751868      -0.29787136       0.14184607       1.13834611       0.58980864       0.45262559 
H       0.64349996       0.55136833       1.43395315       0.20894346       0.25169050       0.01136932       0.13189310       0.40435085       0.36866388 
8
Properties=species:S:1:pos:R:3:momenta:R:3:forces:R:3 pbc="F F F" energy=-2166.0182251696856
C       0.06997516       0.13834234      -0.58777742       0.84043698       0.43936065       0.47365397       0.60934390      -1.57452939       2.25074188 
C       0.54557932       1.10273781       0.57373017      -0.23967955      -0.48115560      -0.69573112       0.98210822      -1.79882313       0.87295810 
H      -0.98881348      -0.16378623      -0.49040083       0.02821576       0.36539151       0.25161153       0.42078284       0.38531476      -0.08546979 
H       0.66464898      -0.85527429      -0.59159901      -0.03500951      -0.25975282      -0.13994382      -0.82378459       1.67161020       0.19238518 
H       0.24345436       0.59004610      -1.52459867      -0.16299453      -0.05457067       0.01992465       0.05197046       0.60036829      -1.17173784 
H       0.07735165       2.09856264       0.54988967      -0.12644715      -0.07879497       0.04813599       0.51924292      -0.32563166      -0.22234961 
H       1.67896971       1.08423135       0.60665880      -0.20037352      -0.10866712      -0.04958090      -1.19708277       0.83251441      -0.59977453 
H       0.38830670       0.68782070       1.61742252      -0.10414848       0.17818901       0.09192970      -0.56258098       0.20917653      -1.23675339 
8
Properties=species:S:1:pos:R:3:momenta:R:3:forces:R:3 pbc="F F F" energy=-2165.9619269134
C       0.05812302       0.08000849      -0.47252053      -0.11681792      -1.29267940      -0.20843715      -0.74670842       1.36322702      -1.93354293 
C       0.59958550       1.13401192       0.47397318       0.14040120       0.48281616       0.77981396      -4.26994666      -0.20363594       0.75014469 
H      -1.07631254      -0.04152077      -0.39005129      -0.03813175      -0.12038344       0.09050520       1.64690418       0.30632059      -0.18247234 
H       0.50686777      -0.85523811      -0.34159960      -0.28490968       0.29510502      -0.08557987       0.59971033      -1.64062894       0.45812138 
H       0.34740127       0.37334448      -1.53391413       0.00167969       0.05681943      -0.21058188      -0.74966935      -0.35541065       1.09671690 
H       0.01626035       2.02573960       0.27497907       0.24775084      -0.03144974      -0.01191886       0.49913551       0.73226527      -0.50268983 
H       1.61043216       1.32232582       0.51810994       0.11115982       0.45685769      -0.21291971       2.23477476       0.19865354      -0.08106049 
H       0.15697522       0.93938433       1.45515673      -0.06113220       0.15291428      -0.14088168       0.78579965      -0.40079090       0.39478261 
8
Properties=species:S:1:pos:R:3:momenta:R:3:forces:R:3 pbc="F F F" energy=-2166.0404555522605
C       0.11435454      -0.00090802      -0.35489695      -0.40703963       0.28108937      -0.07809285       2.33138406      -1.84426070      -1.23012284 
C       0.50791236       1.21878919       0.37636652       0.10197155      -0.45878690      -0.33826792       1.53368864       1.90288447      -0.22353374 
H      -0.87283122      -0.31430200      -0.21729382       0.12302075      -0.15070536      -0.07719207      -1.68466508      -0.36834114       0.51495536 
H       0.78383907      -0.90880935      -0.14055289       0.06048428      -0.04597791       0.19073856      -0.87911359       1.34442292      -0.15876211 
H       0.22047453       0.19898795      -1.41892552       0.11645794       0.31063704       0.53978600       0.01129058      -0.20969157      -0.26013218 
H      -0.07860052       2.07997931       0.02346082      -0.09710260       0.11008345      -0.37978132      -0.29112637      -0.26728566       0.38897119 
H       1.56860712       1.57401806       0.03902812      -0.18615309      -0.02382390       0.09316877      -1.55994932      -0.97888707       1.24864705 
H       0.36244591       1.08815778       1.45844891       0.28836082      -0.02251580       0.04964083       0.53849108       0.42115875      -0.28002273 
8
Properties=species:S:1:pos:R:3:momenta:R:3:forces:R:3 pbc="F F F" energy=-2166.0330543407367
C       0.03877002      -0.04726142      -0.35091814      -0.82948935      -0.25810899       0.28175913      -0.44765456       2.61161709      -0.40850975 
C       0.58364005       1.26025582       0.37094100       0.03168107       0.63507098      -0.46632846      -1.02018425      -1.34694625      -1.23063955 
H      -0.96919654      -0.25099364       0.01426125       0.10211562      -0.06527066       0.06892180       0.07100091      -0.23281546      -0.28854523 
H       0.66067295      -0.87256828      -0.20902738       0.09450729       0.12704653       0.07467070       1.00825889      -1.45298715       0.49436555 
H       0.04521311       0.14167556      -1.47065549      -0.03928849      -0.00734180      -0.25325290      -0.36009645      -0.11777117       1.37139387 
H      -0.18072961       2.02562366       0.24338276      -0.01088992      -0.28267569       0.39370724       0.18394445       0.15808622       0.45947196 
H       1.42903406       1.54314950      -0.17966056       0.49221781       0.07345859       0.09016111       1.24969482       0.80259533      -1.08761602 
H       0.99723504       1.18937407       1.36310354       0.15914597      -0.22217896      -0.18963863      -0.68496380      -0.42177861       0.69007917 
8
Properties=species:S:1:pos:R:3:momenta:R:3:forces:R:3 pbc="F F F" energy=-2166.030410622337
C      -0.02017202       0.06189165      -0.37081393       0.01398749      -0.03970523      -0.30613891       1.65470693      -2.73218693       3.20982723 
C       0.63282245       1.18762315       0.35820139       0.36535421      -0.13606848      -0.10543377       0.94601251      -0.01526207      -0.65127167 
H      -0.59019194      -0.50286818       0.40355916       0.08646722      -0.09940053       0.03470417       0.05625136       0.13704233      -0.74485574 
H       0.77244498      -0.64223371      -0.69275681       0.01756525       0.01362864      -0.10644547      -0.49224303       0.29190745      -0.14105668 
H      -0.63627856       0.26296979      -1.14539815      -0.13442537       0.15762283       0.18789870      -1.94657178       1.00167685      -2.56135080 
H      -0.09019893       1.84159147       0.82784160      -0.03682854       0.11237913       0.10220859       0.22664979       0.41123619       0.04575993 
H       1.34877984       1.66243870      -0.31470144      -0.30432185       0.14025556       0.14729536      -0.39146569       0.77938855       0.03870964 
H       1.29396635       0.71919763       1.07173261      -0.00779841      -0.14871192       0.04591133      -0.05334010       0.12619764       0.80423811 
8
Properties=species:S:1:pos:R:3:momenta:R:3:forces:R:3 pbc="F F F" energy=-2166.110425811216
C       0.02301060       0.04829279      -0.44573891      -0.01802960       0.71323663       0.04855584      -2.49010035       1.70266794       0.66036530 
C       0.62890589       1.17454115       0.43168983       0.50182059      -0.95575968      -0.16313822      -0.46881979      -0.38709502      -0.01993385 
H      -0.25178627      -0.77439457       0.21615229      -0.05596253      -0.03568200       0.14769815      -0.10270573      -0.07428450      -0.12239646 
H       0.65543043      -0.34519514      -1.20545593      -0.18531691       0.13678843      -0.04508333       0.63701448      -0.00895439      -0.68119825 
H      -0.95532932       0.46381038      -0.90873105      -0.03120985       0.01311674       0.16269643       1.59190756      -0.96459706       0.50246292 
H      -0.06571841       1.45059051       1.23787626       0.08072064       0.02260457      -0.13685838      -0.02729632      -0.35895512      -0.14419476 
H       0.74708378       2.13852682      -0.10935099      -0.31265443       0.04680133      -0.02867672       0.72733693      -0.86032050       0.18811733 
H       1.50095989       0.72567821       0.93690379       0.02063209       0.05889400       0.01480623       0.13266322       0.95153865      -0.38322223 
8
Properties=species:S:1:pos:R:3:momenta:R:3:forces:R:3 pbc="F F F" energy=-2166.210040752947
C      -0.02179221       0.04892257      -0.37052143      -0.02923453      -0.73395292       0.52810692      -0.46037566       0.78003544      -1.81251235 
C       0.66861066       1.16771519       0.37728585      -0.39808893       0.11081690       0.03419437      -0.06290839      -0.62266325       1.19675902 
H      -0.16279055      -0.92760194       0.07206581      -0.04375566       0.14358042      -0.38558937       0.67740638      -0.12600081       0.43864851 
H       0.41742608      -0.02554248      -1.38191987      -0.06494917      -0.04770916       0.05300661       0.02890241      -0.46722477       0.46809895 
H      -1.02988954       0.37191883      -0.58956203      -0.27113009       0.02436153      -0.17177945      -0.54743731       0.15591656      -0.01588886 
H       0.19007930       1.27176300       1.35439742       0.25934478       0.04147749       0.14809748       0.06242917       0.17344839       0.06468841 
H       0.56790837       2.13337014      -0.12228488       0.29708374       0.17924138      -0.11550436       0.23797556      -0.23674914      -0.14004937 
H       1.70865298       0.90894039       0.58669089       0.25072986       0.28218435      -0.09053220       0.06400784       0.34323758      -0.19974430 
8
Properties=species:S:1:pos:R:3:momenta:R:3:forces:R:3 pbc="F F F" energy=-2166.185064208587
C      -0.08122154       0.12927858      -0.39603566       0.04351076       0.31409072      -0.03032524      -1.68934622      -1.22282756      -1.19173439 
C       0.72199112       1.10130020       0.40972956      -0.45873589      -0.25309351      -0.30100219      -1.00888144       0.34809838       1.10348856 
H      -0.33643143      -0.83294228       0.06076460       0.04273969      -0.21617493       0.10690937       0.22570085       0.25717196       0.66396741 
H       0.43368123      -0.21454171      -1.28497775      -0.02557557      -0.07403012      -0.03001737       0.34985158       0.30000826      -0.41812592 
H      -1.09135587       0.48403101      -0.77088191       0.26657147       0.26520101       0.08543809       1.23409440       0.13904941       0.58691682 
H       0.20746138       1.31789589       1.38304830      -0.09217078      -0.04194315      -0.08660303       0.63287735      -0.06204302      -0.80349777 
H       0.81275609       2.01308331      -0.14552808       0.32719515      -0.09936799       0.16318947      -0.08834055       0.76955135      -0.19156774 
H       1.73735170       0.79920494       0.59439282      -0.10353483       0.10531797       0.09241090       0.34404402      -0.52900879       0.25055302 
8
Properties=species:S:1:pos:R:3:momenta:R:3:forces:R:3 pbc="F F F" energy=-2166.2158355152624
C      -0.00424036       0.07104963      -0.44172139       0.09843533      -0.88957364      -0.59250466       0.34254134      -1.11837300       0.72752333 
C       0.62451975       1.16477912       0.44028046      -0.06736919       0.15119924       0.25112833       1.67324700      -0.38894466      -1.30049486 
H      -0.23657932      -0.80243571       0.22432674      -0.00291933       0.23358006       0.15707622      -0.45683214       0.80880067      -0.62016332 
H       0.67320135      -0.39411239      -1.17321865       0.33841948       0.15666207       0.18505366       0.09711952       0.58576376       0.09404851 
H      -0.88073712       0.43501637      -0.99499885      -0.17022350       0.26741421      -0.19056316       0.11892241      -0.23795113       0.37945398 
H      -0.10577827       1.52496308       1.13008647      -0.06691091       0.05882171       0.08846612      -0.45228008       0.66366820       0.34129591 
H       1.07767254       1.95778552      -0.21052453      -0.20438293       0.07143211      -0.03604611      -0.73138171      -0.31747856       0.76268833 
H       1.47983835       0.78295739       1.04148854       0.07495105      -0.04953577       0.13738960      -0.59133634       0.00451471      -0.38435189 
8
Properties=species:S:1:pos:R:3:momenta:R:3:forces:R:3 pbc="F F F" energy=-2166.2022839601736
C       0.18345569       0.13784766      -0.56362166       0.65622559       0.17419661      -0.86584361      -0.00104719       0.13063781      -0.89672690 
C       0.44961453       1.08053745       0.56940262      -0.12037530      -0.80820101       0.59969888      -1.45894209      -0.83477359       0.74702925 
H      -0.39583274      -0.71762785      -0.21990870      -0.18544882       0.05770192       0.11776467       0.19647911      -0.23342610      -0.32042635 
H       1.15832220      -0.14461566      -0.99843571       0.17052571       0.23384894      -0.03876307      -0.60626919      -0.29595789       0.00677082 
H      -0.38117094       0.68441570      -1.33878377       0.08004871       0.02149807       0.10606033       0.07529044      -0.53052183       0.15129339 
H      -0.48255888       1.26587100       1.13886492      -0.02745012       0.26194526       0.07189401       0.58838591       0.01328566      -0.13770575 
H       0.76590136       1.97992726       0.13958406      -0.27771239      -0.04334813       0.04613358       0.78762118       1.60835139      -0.15825451 
H       1.19054508       0.64405656       1.20978523      -0.29581338       0.10235833      -0.03694480       0.41848184       0.14240455       0.60802005 
8
Properties=species:S:1:pos:R:3:momenta:R:3:forces:R:3 pbc="F F F" energy=-2166.1246212120523
C       0.32411707       0.17965122      -0.65889714       0.40804301       0.32644075       0.05827335      -0.02447276       1.57356115       0.87271644 
C       0.30917506       1.02511374       0.66478936      -0.52169772      -0.34750600      -0.53221412      -1.01296242       0.19803899      -0.86837770 
H       0.02867996      -0.85884545      -0.56055104       0.14603557       0.41873405       0.13702247       0.03790695      -0.06528127       0.21250060 
H       1.34236520       0.27675440      -1.00968470       0.02340796      -0.17540964      -0.03364108       0.25900497      -0.45053871      -0.38823937 
H      -0.30936975       0.67483931      -1.38696361      -0.18156465      -0.01173992       0.21654076      -0.18728400      -0.12791956      -0.24375324 
H      -0.70354008       1.16742727       1.08530875       0.00591273      -0.08997039      -0.00330620       0.30516876      -0.77400188       0.01842906 
H       0.52673282       2.10294646       0.42327832      -0.09832124      -0.02194836       0.09147476       0.74520197      -1.18916845       0.33629026 
H       0.96769378       0.51119826       1.37839258       0.21818434      -0.09860049       0.06585006      -0.12256347       0.83530974       0.06043395 
8
Properties=species:S:1:pos:R:3:momenta:R:3:forces:R:3 pbc="F F F" energy=-2166.147933407987
C       0.43339144       0.29141827      -0.67538778       0.44307193       0.23235533      -0.76196721       1.12169798       0.15596418      -0.85908990 
C       0.19114694       0.94485766       0.67167044      -0.78383645      -0.12712542       0.20223462       1.24367364      -0.33499088      -0.39212999 
H       0.58218054      -0.79435095      -0.49587862       0.36181547      -0.26496733       0.13825408      -0.17875042       0.57529097      -0.29339255 
H       1.39410790       0.66791360      -1.11593905       0.02432130       0.08867967       0.03298738      -0.95089487      -0.31562007       0.00937596 
H      -0.40543870       0.43032681      -1.39618035      -0.07552256      -0.06794843      -0.05435164       0.66896677      -0.06302983       0.51609265 
H      -0.62212474       0.40434890       1.02831952       0.10331417      -0.22969277       0.06737282      -1.51032287      -0.72881599       1.48246953 
H      -0.05662444       1.98125338       0.70665945       0.10470651       0.29206134       0.40082211      -0.15416907       0.84586170      -0.48595480 
H       1.06476819       0.80935407       1.31730361      -0.17787038       0.07663761      -0.02535216      -0.24020116      -0.13466010       0.02262910 
8
Properties=species:S:1:pos:R:3:momenta:R:3:forces:R:3 pbc="F F F" energy=-2166.139906233249
C       0.47015334       0.40566588      -0.71669509      -0.06918182       0.09030745       0.24540010       1.61651402       0.21893718       1.06550580 
C       0.13780935       0.81545537       0.70196301       0.14298936      -0.28548158      -0.25644587      -0.37025331       0.33495241       1.30571183 
H       1.00822052      -0.53921805      -0.66935965      -0.21549023       0.15413213      -0.21680897      -0.48798959      -0.37842520      -0.33027577 
H       1.21079463       1.07711647      -1.10285846      -0.05240689       0.26575332       0.25376642       0.44448499       0.59223364      -0.40680412 
H      -0.33393663       0.40946904      -1.39508566       0.13406014      -0.11620246      -0.08834337      -1.12951507      -0.26753433      -0.70675140 
H      -0.77954706       0.27670375       1.05436195       0.08782916       0.08217063       0.01915501       0.72277012       0.74469010      -0.08421190 
H       0.08637780       1.91828165       0.91351275      -0.06590613      -0.10534168      -0.09213540      -0.57518955      -0.93135071      -0.66351273 
H       0.96247006       0.53707115       1.37496178       0.03810641      -0.08533782       0.13541209      -0.22082162      -0.31350310      -0.17966171 
8
Properties=species:S:1:pos:R:3:momenta:R:3:forces:R:3 pbc="F F F" energy=-2166.1926081348506
C       0.55819830       0.54152269      -0.74413025       0.32625287       0.16878102       0.21229956      -1.44956615      -0.19341756       0.56551016 
C       0.07253891       0.68642621       0.73373976       0.63469444      -0.08111752       0.07015874       1.44694100       0.32288036      -0.83244770 
H       0.61019827      -0.53264298      -0.95785440      -0.07706763       0.04112891      -0.28764398       0.26393283       0.24354311      -0.22326767 
H       1.55083946       1.00130354      -0.87595396      -0.13888004       0.11893868      -0.07515129      -0.60869987      -0.04880709      -0.20116395 
H      -0.24761116       0.96816412      -1.41335942      -0.08331877       0.09095916       0.01870212       1.25050054      -0.30050048       0.47475883 
H      -0.65107104      -0.02306206       1.04629520      -0.13312693      -0.15615171       0.06939336      -1.10805710      -0.58023611      -0.19608489 
H      -0.27051921       1.68879005       0.91233576      -0.29825090       0.15077480      -0.02695871      -0.29540450       0.42442730       0.21851319 
H       0.89116913       0.49551533       1.41233655      -0.23030304      -0.33331334       0.01920020       0.50035326       0.13211046       0.19418203 
8
Properties=species:S:1:pos:R:3:momenta:R:3:forces:R:3 pbc="F F F" energy=-2166.1247888541093
C       0.50810312       0.69521303      -0.71975288       0.03870406       0.28677487       0.19542198       1.93638828      -1.36652915       0.56480425 
C       0.13512212       0.53522787       0.72096925      -0.36692747       0.05185692      -0.08448387       0.01229613      -1.04033218       0.47515136 
H       0.60340998      -0.28143648      -1.17845495      -0.02892791       0.02590894      -0.13502693       0.59804805      -0.22620110      -0.21004440 
H       1.41330661       1.30248266      -0.86624487       0.00152142       0.10800164      -0.09830438      -0.21881838      -0.36826126       0.03587138 
H      -0.25929893       1.12253080      -1.24369746       0.14738731      -0.08336501      -0.04995408      -2.07006280       1.49607020      -1.32608909 
H      -0.74225662      -0.08462606       0.85914266      -0.04842027       0.17536121       0.17711327      -0.36323398      -0.28246724      -0.33333728 
H      -0.17264419       1.48569521       1.07127401       0.11851881      -0.34202489       0.20066428       0.15898170       1.01709586       1.04610027 
H       0.89168534       0.02372804       1.34347673       0.13814406      -0.22251368      -0.20543026      -0.05359900       0.77062488      -0.25245649 
8
Properties=species:S:1:pos:R:3:momenta:R:3:forces:R:3 pbc="F F F" energy=-2166.18815744224
C       0.36538354       0.79175766      -0.72028992      -0.46400720       0.48535071       0.35645173      -1.63915523       1.53985148      -0.95797428 
C       0.27317938       0.43052465       0.71677130      -0.02711985      -0.48324446      -0.61291671      -0.39836395       1.10748061       2.23439321 
H       0.05937600      -0.02775375      -1.33232571       0.07098621       0.07484553       0.18843590      -0.30912823      -0.74437183      -0.46247753 
H       1.33384557       1.04849595      -1.05983825      -0.13112710      -0.27496733       0.03518594       1.23499491       0.34201442      -0.09129321 
H      -0.31205669       1.65792752      -1.03947563       0.23630520       0.13165907       0.00641242       0.84472389      -1.08578730       0.72796943 
H      -0.74745156       0.16569695       1.01616364      -0.02771305       0.09456838       0.09226321       0.03854450       0.10071563      -0.19253678 
H       0.58800909       1.23261474       1.45358557       0.13118286      -0.08579043       0.00241422      -0.32941204      -0.56579980      -1.08723971 
H       0.86803452      -0.41139226       1.00380705       0.21149293       0.05757853      -0.06824671       0.55779616      -0.69410321      -0.17084113 
8
Properties=species:S:1:pos:R:3:momenta:R:3:forces:R:3 pbc="F F F" energy=-2166.1795277929386
C       0.21263432       0.90182928      -0.70972900      -0.13799275       1.01390990      -0.43118579       2.80341769      -1.21611997      -0.06791806 
C       0.39348455       0.32851010       0.70340286       0.15751284      -1.17401271       0.24600997       0.30763076      -0.53144824      -0.22839444 
H      -0.08169232       0.10693392      -1.42215172      -0.06530495      -0.01355742      -0.05041485      -0.22050564       0.60136754       0.36668623 
H       1.28074942       1.19477694      -1.02716305       0.15095787       0.20721211      -0.00548613      -1.67954825      -0.14713376       0.19357645 
H      -0.40500005       1.76037570      -0.74344974      -0.08456959      -0.02324865       0.19950280      -0.76237259       0.75801339      -0.19323276 
H      -0.49496217       0.01385435       1.22376120      -0.01093126      -0.11642776       0.11157275      -0.74685170      -0.31122091      -0.25553112 
H       0.81227473       1.04134012       1.39533905       0.04952937       0.14041215       0.04071525       0.53554128       0.43164737       0.01452500 
H       1.06498009      -0.54769717       0.64903449      -0.05920154      -0.03428763      -0.11071399      -0.23731155       0.41489457       0.17028870 
8
Properties=species:S:1:pos:R:3:momenta:R:3:forces:R:3 pbc="F F F" energy=-2166.0519621770236
C       0.23407148       1.04176113      -0.60774195       0.34079736      -0.34547888       0.45094899      -2.80130426       0.75729164       1.43606966 
C       0.40441058       0.18435220       0.60260929      -0.24897879       0.00017581      -0.73829919      -1.61115900      -1.52096234      -0.31864112 
H      -0.06773821       0.49185922      -1.45469636      -0.10556869       0.10894440       0.14105352      -0.25884445      -0.64879837      -1.13310212 
H       1.17265035       1.44345632      -0.73441538       0.00677626       0.18874936       0.25168748       1.86564780       1.66779793      -0.95279210 
H      -0.57981302       1.80639221      -0.38369427       0.00297628      -0.21005154       0.08630873       1.29426099      -0.61679387      -0.56657406 
H      -0.51707194      -0.40464009       0.80719681       0.11882015       0.14568268      -0.00961643       0.51950367       0.41113156       0.11849116 
H       0.60682561       0.82334561       1.42590943      -0.27249981       0.04401124      -0.10341761       0.45130967       0.15994063       1.01706823 
H       1.17586766      -0.54047322       0.40084878       0.15767724       0.06796692      -0.07866550       0.54058558      -0.20960718       0.39948035 
8
Properties=species:S:1:pos:R:3:momenta:R:3:forces:R:3 pbc="F F F" energy=-2166.0375273472014
C       0.25258663       1.10816396      -0.62176151       0.40815850      -0.01817009      -0.07628093       1.35793680       0.35365813       2.66861463 
C       0.38836334       0.10959070       0.61654165      -0.00925969      -0.27439392       0.22607564       0.18747144       1.62730881      -0.78506676 
H       0.48443695       0.58956299      -1.53025053       0.29512702       0.13788203       0.03648428       0.56613703      -0.06111981      -0.49214524 
H       0.89516725       2.02430930      -0.40987636      -0.27422097       0.05780183      -0.13921229      -0.66777412      -1.23169165      -0.73580495 
H      -0.74873770       1.43770761      -0.70045625      -0.12224211       0.01721096      -0.21628114      -1.19725820       0.45333366      -0.06469179 
H      -0.29235012      -0.68962460       0.41815927      -0.21098625       0.06352557      -0.08532752       0.25703463      -1.27935391      -0.33355023 
H      -0.05265747       0.49115072       1.55726338       0.06625886      -0.16859905       0.08524874       0.72513804       0.45684079      -0.40702131 
H       1.47545466      -0.13356691       0.72734866      -0.15283537       0.18474266       0.16929323      -1.22868562      -0.31897601       0.14966566 
8
Properties=species:S:1:pos:R:3:momenta:R:3:forces:R:3 pbc="F F F" energy=-2166.002284973743
C       0.27309660       1.05487460      -0.55131961      -0.19504577      -0.44895570       0.15631853      -0.98595236       1.52406526      -3.61211477 
C       0.36383852       0.15417992       0.55419949      -0.83338127       0.08331247      -0.15307959      -1.44929866      -1.73706980       2.07949332 
H       0.88007670       0.77165314      -1.43546494       0.16787130       0.02844722      -0.12104070      -0.40212615      -0.19572180       0.42277098 
H       0.61853258       2.01388895      -0.31285219       0.21393534       0.25914012      -0.12700412       0.66245526       1.67105381       0.47115873 
H      -0.77396383       1.23903761      -0.93050614       0.24188704       0.19404689       0.02749818       0.93649032      -0.46943319       0.44141381 
H      -0.22991954      -0.74079632       0.28501734       0.39639460      -0.05173662      -0.06046437       0.73507687      -0.01800327       0.70822796 
H      -0.04107084       0.58169821       1.47783758       0.04996211       0.07739165      -0.07386201      -0.57811966      -0.02251294      -0.22268802 
H       1.35549809      -0.04227432       0.88164269      -0.04162335      -0.14164604       0.35163406       1.08147439      -0.75237808      -0.28826201 
8
Properties=species:S:1:pos:R:3:momenta:R:3:forces:R:3 pbc="F F F" energy=-2166.0351112420594
C       0.30780053       1.06538628      -0.63473588      -0.08844067      -0.52639076      -0.02541212       0.10598527       1.73896787       1.20002584 
C       0.29777304       0.13063945       0.63712689      -0.29438151       1.15721381      -0.09203101       1.93564508       1.99437181      -0.58560239 
H       0.95574453       0.68818886      -1.38703663       0.16185940      -0.07586855       0.34914214       0.32707690      -0.70748056      -0.86404361 
H       0.75735474       2.12299770      -0.47577188       0.05732327      -0.14457442       0.16535136      -0.73667801      -1.71276767       0.43974382 
H      -0.68085364       1.29219581      -1.04908479      -0.01727151      -0.03153954      -0.04604565       0.10431141      -0.51306631       0.00117872 
H       0.40666965      -0.92285896       0.39466997       0.10202359      -0.14264064       0.08268959      -0.69206367      -0.03751206      -0.04037506 
H      -0.49916184       0.41669786       1.30878949      -0.00711315      -0.01806532      -0.22163761      -0.39071454      -0.48582820       0.05720579 
H       1.24309376       0.38123289       1.17993340       0.08600059      -0.21813456      -0.21205670      -0.65356245      -0.27668490      -0.20813312 
8
Properties=species:S:1:pos:R:3:momenta:R:3:forces:R:3 pbc="F F F" energy=-2166.1124777762298
C       0.35780409       0.97307962      -0.66229869       0.14835906       0.47386997      -0.93352959       0.48191447      -2.43130147      -1.68812203 
C       0.27301818       0.25578924       0.65705940       0.50011832      -0.59185492       0.50088346      -1.59778290      -0.10955442       0.75735441 
H       1.26316239       0.64317976      -1.28005744      -0.07280204      -0.23690709      -0.02935590      -1.29612492       0.39427001       0.80215451 
H       0.43744258       2.00110249      -0.49563075      -0.06365891       0.05228782       0.03274654       0.13844857       1.71804207       0.10744594 
H      -0.55080227       0.76093271      -1.24770428       0.12998830      -0.25412351       0.04552646       0.36915418       0.30552864      -0.02601695 
H      -0.06451549      -0.78680156       0.67643980      -0.26294012       0.23722352       0.12091859      -0.31522085       0.18280891      -0.70489826 
H      -0.43078236       0.81119941       1.32891711      -0.26618764       0.10994036       0.20145118       0.80343287      -0.48911586      -0.30121247 
H       1.22748707       0.15749324       1.08045526      -0.11287698       0.20956384       0.06135926       1.41617858       0.42932211       1.05329486 
8
Properties=species:S:1:pos:R:3:momenta:R:3:forces:R:3 pbc="F F F" energy=-2166.054265549883
C       0.23437068       0.91300551      -0.71461104      -0.19940443       0.06476046       0.21318966      -0.74716345       0.29165995       1.69962175 
C       0.40759577       0.31995796       0.69936434       0.07016589      -0.06165136      -0.71261879       0.66350020      -0.17619421       0.54257289 
H       0.82747314       0.40219377      -1.43655949      -0.00150680      -0.03469612       0.23655740       0.81642786      -0.25018921      -0.45862184 
H       0.51084658       1.97870368      -0.64292311      -0.20011553      -0.07014240       0.15917887      -0.49974430      -0.37757279      -0.60852825 
H      -0.80552528       0.71311522      -1.00529931      -0.16286632      -0.11369124       0.24112286       0.16355057       0.67969123      -0.11052232 
H       0.22012112      -0.76135511       0.65647005       0.14374626      -0.12267168      -0.19853223       1.07292905      -0.06679864      -0.02457501 
H      -0.38950250       0.55077853       1.40680983       0.26470680       0.02859586       0.10856080      -0.12280620       0.94360713      -0.18116438 
H       1.38578845       0.65487990       1.20316670       0.08527414       0.30949649      -0.04745857      -1.34669373      -1.04420347      -0.85878284 
8
Properties=species:S:1:pos:R:3:momenta:R:3:forces:R:3 pbc="F F F" energy=-2166.1528233202876
C       0.10478415       0.87187590      -0.67835828      -0.14855441      -0.55243702      -0.54456776       1.16460007       0.48219963      -0.38739917 
C       0.51918237       0.34801909       0.66951334       0.28022571       0.47473737       0.63995204      -1.73140456      -0.94696996       0.47152795 
H       0.92453898       0.59977884      -1.38467167      -0.02489760      -0.04934945      -0.05051570      -0.86123036       0.51527047       0.12301843 
H      -0.00191124       1.94930903      -0.57428863      -0.20648212       0.12128744       0.21373795       0.30026657       0.21891498      -0.53710328 
H      -0.83722806       0.52792929      -1.06905729      -0.16652239       0.12911853       0.00405196      -0.34458664      -0.47604641       0.05633562 
H       0.20136553      -0.68593087       0.81214136       0.20347486      -0.15227615       0.10073853       0.13510884      -0.06243779       0.05074914 
H       0.12825762       0.90924697       1.50014155       0.12682527       0.22978604      -0.11302029      -0.61591459       0.29681913       0.28045595 
H       1.54866001       0.39370253       0.82111804      -0.06406932      -0.20086676      -0.25037674       1.95316068      -0.02775006      -0.05758464 
8
Properties=species:S:1:pos:R:3:momenta:R:3:forces:R:3 pbc="F F F" energy=-2166.045164633744
C       0.07127470       0.88982554      -0.66870110       0.06221344       0.27993826       0.31811294       0.86449353       1.50930220       1.21793475 
C       0.55699389       0.32482321       0.65257887       0.37498405       0.01054020      -0.11640697       0.00167305      -1.47480910       1.43666863 
H       0.38959050       0.28374393      -1.47395154      -0.20655191      -0.17043560       0.07266024       0.19611233      -0.29788332      -1.16518359 
H       0.49746633       1.90811236      -0.69198512       0.12043539      -0.37075444      -0.07781764       0.15050230      -0.39967221      -0.66845153 
H      -0.98367405       1.10617191      -0.68314453      -0.12779788       0.18512596       0.03872551      -0.57256939      -0.59804126      -0.03248427 
H       0.34435775      -0.79636270       0.77414957      -0.02555281       0.14317102      -0.20520456      -0.04315241       1.57296976      -0.17252850 
H      -0.02365586       0.87931497       1.44255002      -0.32014660      -0.03304552      -0.06828347       1.04292192      -0.72435627      -0.29600433 
H       1.68833613       0.37556777       0.82447891       0.12241633      -0.04453989       0.03821395      -1.63998134       0.41249020      -0.31995116 
8
Properties=species:S:1:pos:R:3:momenta:R:3:forces:R:3 pbc="F F F" energy=-2166.0384495127196
C       0.13538281       0.86956137      -0.70688947      -0.55867529       0.12527795       0.20196406      -1.65353378      -1.06350515       0.77364947 
C       0.50195833       0.36231183       0.70013227       0.37590070       0.27755902       0.02866144       1.01611896       0.79640210      -1.33915176 
H      -0.22085504      -0.01053330      -1.30309657      -0.01946352      -0.05685736      -0.10554271       0.93994509       0.92147054      -0.04353738 
H       0.91567093       1.47987931      -1.14166426       0.60163733      -0.23037555      -0.09490715      -0.06538633      -0.09375011      -0.39758619 
H      -0.78973648       1.44059943      -0.57003228      -0.19285301      -0.08199806      -0.22862377       0.26988549       0.35462627      -0.39925123 
H       0.21065570      -0.62772502       0.82762615      -0.28486070      -0.09368080       0.07787953      -1.10676780      -1.70562421       0.42887597 
H       0.12538711       0.98432310       1.47252241       0.01409388       0.15491420      -0.07006279      -0.32515650       0.49524938       0.76094630 
H       1.56319295       0.28476378       0.79515111       0.06422062      -0.09483941       0.19063139       0.92489488       0.29513119       0.21605481 
8
Properties=species:S:1:pos:R:3:momenta:R:3:forces:R:3 pbc="F F F" energy=-2166.1070547237055
C       0.17111612       0.73569146      -0.74720051      -0.16894124      -0.13314199       0.14327229      -0.60740660       0.53426939       1.12124464 
C       0.46270778       0.50009478       0.73479921      -0.01518530      -0.09257163       0.06270748      -0.18958303      -1.30306210       1.00494320 
H       0.07061420      -0.17172884      -1.28144173       0.30179387      -0.02859820       0.24550582       0.23557395      -1.17621407      -0.54244284 
H       0.92792715       1.35825814      -1.24173732      -0.47552910       0.00527924      -0.08111604      -0.47515187       0.00344326       0.20232999 
H      -0.83873382       1.12654580      -0.75832073       0.08567457      -0.03712693      -0.05062656      -0.01644805       0.87669231      -0.61524994 
H      -0.41872858       0.11514629       1.37710471      -0.04244268       0.28042950      -0.07494359       1.14174947       0.88058589      -1.30568504 
H       0.90035283       1.37242210       1.21768137       0.33126925      -0.19042629      -0.34116959      -0.25377925       0.12589588       0.05041518 
H       1.20479371      -0.29596278       0.83447363      -0.01663938       0.19615631       0.09637020       0.16504538       0.05838944       0.08444481 
8
Properties=species:S:1:pos:R:3:momenta:R:3:forces:R:3 pbc="F F F" energy=-2166.209807745576
C       0.03877900       0.58266087      -0.72280058       0.17744557      -0.71359868       0.27935060      -0.66199981       1.03697267       0.26462670 
C       0.59726695       0.64272928       0.71701866       0.00402051       0.30875542      -0.31048344       0.35388478      -2.12528829      -0.47236829 
H       0.58544354      -0.15245612      -1.33813643       0.04764326      -0.01676189      -0.16021332      -0.50087531       0.36167291       0.15548437 
H       0.09687445       1.60615666      -1.17312872      -0.46314336       0.10945403      -0.00675893       0.31086152      -0.90149436       0.07121967 
H      -1.07424252       0.39479292      -0.69940109       0.04910534      -0.04453142       0.11081631       1.22501411      -0.27551642      -0.07487467 
H       0.12877277       1.41934708       1.27142415       0.25737328       0.55862017       0.22734078      -0.12604969       0.78409319       0.54433500 
H       1.69906445       0.67724449       0.76811377       0.18127220      -0.23712296      -0.11173845      -0.44543432       0.56849489      -0.23053168 
H       0.38383560      -0.31652783       1.24001377      -0.25371680       0.03518534      -0.02831354      -0.15540130       0.55106540      -0.25789110 
8
Properties=species:S:1:pos:R:3:momenta:R:3:forces:R:3 pbc="F F F" energy=-2166.185069778703
C      -0.08719337       0.54604604      -0.63000851      -0.07680749      -0.23699155      -0.13716236       0.78041627      -0.13969147       0.08265653 
C       0.70637250       0.67074408       0.64096302       0.01818488       0.41993555       0.36431142       1.16161058       0.12996690      -1.25170116 
H       0.58802240       0.20987757      -1.39094241      -0.09850245       0.30048245      -0.37826265       0.11008877      -0.33077157      -0.72945819 
H      -0.48859143       1.46796848      -0.95039049       0.04076637       0.00849331       0.24964264      -0.34776296       1.31561004      -0.29301367 
H      -0.91972794      -0.09479782      -0.56020471      -0.22420768      -0.46539824      -0.25887498      -0.87175559      -1.20022748       0.12623648 
H       1.36170562       1.52474224       0.51130138       0.09645240      -0.46885665       0.10850054       0.12975915       0.31580607       0.37059872 
H       1.37623799      -0.16906984       0.77671447       0.13735859       0.14579721      -0.06258523      -0.07633567      -0.37856347       0.17723576 
H       0.10308119       0.79231181       1.48298135       0.10675537       0.29653792       0.11443063      -0.88602055       0.28787098       1.51744553 
8
Properties=species:S:1:pos:R:3:momenta:R:3:forces:R:3 pbc="F F F" energy=-2166.002406431574
C      -0.19268180       0.56998152      -0.55607322       0.35952158      -0.07172202       0.64040499      -0.55936006      -1.56520821      -1.18975137 
C       0.82943056       0.65279837       0.55444327      -0.40609428       0.04891485      -0.68525743      -0.13225596       1.34490084       0.42597391 
H       0.08500502       0.88464810      -1.57753785      -0.16862514      -0.15288933      -0.01603502       0.49461776      -0.24584197       0.49686831 
H      -1.11851748       1.14563940      -0.37472517       0.00222964       0.05671918       0.07560068       0.48173946      -0.33519572       0.39458153 
H      -0.44801927      -0.52396545      -0.60853015       0.18742203       0.30391490       0.10135818      -0.30887792       1.04759369      -0.29662483 
H       1.47220425       1.51685166       0.47752617      -0.04903534       0.32194302       0.01805874      -0.31237967       0.98123184       0.15141164 
H       1.61671635      -0.08019332       0.64893888       0.05702605      -0.11020715      -0.14303592      -0.49601164      -1.12348923      -0.23975253 
H       0.20398497       0.71667978       1.45374004       0.01755547      -0.39667346       0.00890578       0.83252804      -0.10399125       0.25729334 
8
Properties=species:S:1:pos:R:3:momenta:R:3:forces:R:3 pbc="F F F" energy=-2166.2410303142588
C      -0.29189589       0.54965220      -0.48783556      -0.45847074       0.14999800       0.01549727       0.83233491       0.13310755      -0.51798393 
C       0.91730341       0.66651293       0.49635832       0.31594789       0.44720986       0.33217143      -0.47281948       0.59336204      -0.78610776 
H       0.00491351       0.76236683      -1.53995991       0.30151385       0.03048389       0.04655206       0.12927195       0.02480770       0.69444092 
H      -1.04629259       1.32387056      -0.26010639      -0.10313123      -0.02916805       0.01133868      -0.00581440      -0.82517139       0.12902932 
H      -0.66893829      -0.48698807      -0.53986884       0.02483643      -0.23278178      -0.11593447      -0.25978206       0.61338766       0.37276104 
H       1.09873164       1.73173848       0.72032755      -0.29447163      -0.07232115      -0.32308634       0.10276857      -0.43567508      -0.12973830 
H       1.83047578       0.23446385       0.07936719      -0.11846826      -0.33901242      -0.01391138      -0.11437698       0.06336613      -0.01541163 
H       0.72762226       0.17302792       1.43867591       0.33224369       0.04559163       0.04737276      -0.21158251      -0.16718459       0.25301035 
8
Properties=species:S:1:pos:R:3:momenta:R:3:forces:R:3 pbc="F F F" energy=-2165.951747853303
C      -0.24029740       0.38129142      -0.43353510       0.31484600      -0.05873165      -0.45575502      -2.32005125       1.04352474       1.93639179 
C       0.86528077       0.84489818       0.44198423      -0.15093160       0.33397347      -0.15379128       1.98080602      -1.53815389      -0.13398312 
H      -0.10732035       0.90683265      -1.33285581      -0.08522056      -0.06840053      -0.10526559      -0.38843440       0.57947880      -1.44785354 
H      -1.21193926       0.62033594       0.04935355       0.04868335      -0.32533023       0.26955879       0.27628680       0.28362532      -0.68388548 
H      -0.33224547      -0.63774743      -0.63424146       0.00024550      -0.02776753       0.30592178       0.45333670      -1.88537293      -0.24221435 
H       0.96797001       1.90969727       0.28938344      -0.09521441       0.10212919       0.22260623       0.44585632       0.20672548       0.40562965 
H       1.72613988       0.27464866       0.03583458       0.03431637       0.07744379       0.02245361       0.29383422       0.99970461       0.16077066 
H       0.90896161       0.54526417       1.49183859      -0.06672466      -0.03331651      -0.10572852      -0.74163442       0.31046787       0.00514440 
8
Properties=species:S:1:pos:R:3:momenta:R:3:forces:R:3 pbc="F F F" energy=-2165.9854358549483
C      -0.20481041       0.27968069      -0.49427195       0.76895184      -0.47028494      -0.22799108       0.86583408      -0.95445642       0.66536866 
C       0.83965280       0.95878517       0.46082471      -0.98322190      -0.11801881       0.06982784      -0.42167483      -0.18025398       0.38883265 
H      -0.11299098       0.38496710      -1.61510720      -0.16926599      -0.02907744      -0.02124465      -0.07786441       0.23685987       1.44116991 
H      -1.14596840       0.61316682      -0.08470016       0.21179484       0.23496380       0.03480762      -0.68598782       0.13838971      -0.60396816 
H      -0.17878905      -0.82083743      -0.22001217       0.22523503       0.02037593       0.04684806       0.03500081       1.12473773      -0.80130109 
H       0.55251277       1.94014260       0.89504920       0.19151923       0.15710831       0.10448787      -0.12171202      -0.44113934      -0.72983832 
H       1.85399042       1.06638261       0.09164776       0.00997860       0.15940498       0.02437327       0.08436829      -0.17620057      -0.26931139 
H       0.86533482       0.28892962       1.33165900      -0.25499165       0.04552817      -0.03110895       0.32203591       0.25206300      -0.09095225 
8
Properties=species:S:1:pos:R:3:momenta:R:3:forces:R:3 pbc="F F F" energy=-2166.101399637979
C      -0.11743528       0.27025067      -0.52661281      -0.23336967      -0.30325704      -0.50485359       0.82881131       2.11379302      -1.39003770 
C       0.75014939       0.92606566       0.52868366      -0.22059832      -0.05013257       0.95455786      -0.19525548       0.22436799       0.62602297 
H      -0.03019154       0.91655569      -1.46478735       0.15295931       0.24963921       0.35292734       0.09229155      -1.18325693       0.90215715 
H      -1.16149674       0.35088800      -0.28864860      -0.02148572      -0.11288211      -0.18500475      -0.49239237      -0.55480500       0.33443299 
H       0.26112378      -0.70217777      -0.71901694      -0.07156282      -0.01950633      -0.26773833      -0.34133210      -1.10068585      -0.39869766 
H       0.54657636       1.97569627       0.45837396       0.02259032      -0.04104410      -0.13466087       0.51438296       0.91090819      -0.09775262 
H       1.83008849       0.70990224       0.44454353       0.24381826       0.07614396      -0.18274284      -0.59220810       0.20040168      -0.06876038 
H       0.41334902       0.72412696       1.54484977       0.12764863       0.20103897      -0.03248482       0.18570223      -0.61072311       0.09263526 
8
Properties=species:S:1:pos:R:3:momenta:R:3:forces:R:3 pbc="F F F" energy=-2166.117549615612
C      -0.01916433       0.32239486      -0.63573026      -0.05625949       1.11170314       0.40075903      -0.73302795      -0.08661784       0.89586655 
C       0.65236623       0.87855555       0.64837807      -0.41105153      -0.55052466      -0.48968794      -2.60880551       1.09664173      -0.28269901 
H       0.37620249       0.98498543      -1.38875399       0.17614730      -0.12352208      -0.11229889      -0.03344085      -0.24554529      -0.83427418 
H      -1.13805048       0.39338938      -0.66463741       0.16907625      -0.14747862       0.08376964       0.97528549       0.13975147       0.29140820 
H       0.21646385      -0.72520754      -0.82919545       0.15135693      -0.13854087       0.00025193       0.22790759       0.13091388      -0.13547324 
H       0.38147456       1.96976770       0.60827678       0.11652971      -0.05720914       0.10226029       0.28955862      -0.88956973       0.60969191 
H       1.69020023       0.84472721       0.50297132      -0.09857120       0.10024935       0.17443216       1.58917034      -0.29675396       0.18835544 
H       0.32734645       0.45211101       1.62062154      -0.04722796      -0.19467713      -0.15948621       0.29335226       0.15117974      -0.73287566 
8
Properties=species:S:1:pos:R:3:momenta:R:3:forces:R:3 pbc="F F F" energy=-2166.1364826133417
C       0.16756907       0.36232228      -0.70400971       0.78030606      -0.16064630      -0.51167728       1.21381700      -0.47405949       0.29260820 
C       0.45263626       0.88300112       0.69790253      -0.29161805       0.21875076       0.46660780       1.76252354      -0.72716628      -0.49754143 
H       0.76562570       0.84288143      -1.48032694       0.01154618      -0.32362473      -0.21107752      -0.53539059       0.18658852      -0.12259408 
H      -0.88555193       0.36316857      -0.84294658      -0.15475459      -0.08057221      -0.12399197      -0.92807671       0.39780520      -0.75384609 
H       0.43812002      -0.70390014      -0.72443341       0.05442049       0.30482220       0.14063433       0.11170968       0.25178608      -0.05050912 
H       0.12203465       1.87441759       0.92836730      -0.18902869      -0.10481266       0.18652242      -0.70888486       0.43625667       0.03073807 
H       1.54868994       0.90731464       0.89482502      -0.14812661      -0.04563853       0.32421865      -0.64358035      -0.23336628      -0.07733618 
H       0.01958156       0.10715705       1.29727582      -0.06274479       0.19172148      -0.27123641      -0.27211771       0.16215558       1.17848063 
8
Properties=species:S:1:pos:R:3:momenta:R:3:forces:R:3 pbc="F F F" energy=-2166.219587933422
C       0.52619107       0.39914141      -0.69085323       0.34341295       0.11741941       0.53183473      -0.71871673      -0.26606913      -0.91237299 
C       0.11659203       0.82397733       0.69304384      -0.37925995      -0.23865927      -0.64941710      -1.01461874      -0.53100544       1.05172963 
H       1.25088316       1.03887928      -1.18669969       0.03780816       0.25916125       0.04720999       0.05017477       0.34039134       0.17854224 
H      -0.38882619       0.40886855      -1.29560975       0.39092566       0.14008006      -0.14744827       0.32418082      -0.12025818      -0.28749632 
H       0.94842973      -0.61256341      -0.75163172       0.20812279      -0.17960822      -0.02164560      -0.23448890       0.15279376       0.32218734 
H      -0.28758518       1.83367963       0.77694383      -0.07508024      -0.13494632      -0.03876683       0.18938119       0.18475785      -0.48459061 
H       0.97587310       0.79430311       1.35661675      -0.17142249      -0.13527210       0.21155472      -0.14309166      -0.25579322       0.45112085 
H      -0.75930404       0.19245534       1.07426792      -0.35450689       0.17182519       0.06667836       1.54717926       0.49518303      -0.31912014 
8
Properties=species:S:1:pos:R:3:momenta:R:3:forces:R:3 pbc="F F F" energy=-2166.205192959491
C       0.81716731       0.39011904      -0.54766888       1.08073536      -0.21603327       0.88366852      -0.41072223       0.76345258       0.04345309 
C      -0.19418618       0.81347790       0.54181683      -1.12185373       0.07945791      -1.01702117       0.69421280      -0.02522571       0.12454679 
H       1.67565836       1.04892891      -0.46529343      -0.11125720      -0.19550032       0.36399366       0.35502989      -0.03809838       0.24549047 
H       0.47377991       0.58830417      -1.55642721       0.13426106      -0.00779519      -0.15813105      -0.42825594      -0.17527602      -0.20748642 
H       1.18135127      -0.63429141      -0.50335891      -0.20101807       0.09487292       0.03750478      -0.26724111      -0.06803519       0.22270981 
H      -0.34460802       1.88291130       0.58175592       0.03272327       0.24296683      -0.16933176       0.46435231       0.52378890      -0.17038401 
H       0.20207914       0.52336433       1.51031898      -0.18975611      -0.08460646       0.05980443      -0.02246062      -0.02661998       0.22626426 
H      -1.21283625       0.47902077       0.50272577       0.37616540       0.08663759      -0.00048741      -0.38491509      -0.95398619      -0.48459399 
8
Properties=species:S:1:pos:R:3:momenta:R:3:forces:R:3 pbc="F F F" energy=-2166.2189147273507
C       1.03113577       0.44687866      -0.22586046       0.90370630       0.04360169       0.63901529      -1.14278598      -1.67024808      -0.34597336 
C      -0.38495929       0.78329544       0.21957292      -0.89747856       0.07450053       0.00370059      -0.39913765       1.37023873       1.05259159 
H       1.67781145       0.32748741       0.63351092       0.10848806      -0.15315946       0.31830500       0.33882291       0.24973187       0.02981758 
H       1.43832266       1.11515194      -0.97809995      -0.18061153       0.15294528       0.04989792       0.02047244       0.16596860       0.12407304 
H       0.91283091      -0.55241320      -0.68253291      -0.00919327      -0.06035842      -0.15261839       0.67624314       0.27735528       0.00328406 
H      -0.42889289       1.85953415       0.49690640       0.13575211       0.06770152      -0.08031064      -0.24178278      -0.58685492      -0.10820373 
H      -0.72897470       0.22552347       1.10942307      -0.05270403      -0.05913448      -0.29423562       0.54820939       0.10028541      -0.25005890 
H      -1.17206122       0.59626944      -0.50429726      -0.00795908      -0.06609665      -0.48375415       0.19995854       0.09352311      -0.50553027 
8
Properties=species:S:1:pos:R:3:momenta:R:3:forces:R:3 pbc="F F F" energy=-2166.160190731052
C       1.08961163       0.56823390       0.08708735       0.04080570       0.95629070       1.14651155      -2.09735171      -2.12691501      -0.91953512 
C      -0.44805752       0.65271031      -0.07540122       0.12553130      -0.90579427      -1.19432379       0.36905980       0.24239070      -0.90683750 
H       1.29874014       0.23747047       1.07372053      -0.20321569       0.13206590       0.01224805       0.66079597      -0.02975938       0.92844960 
H       1.52299592       1.49185299      -0.17839198      -0.02192641       0.05833595       0.28772984       0.69142546       0.99742439      -0.07794689 
H       1.38723791      -0.22094845      -0.60989575      -0.34815255       0.03426041       0.02718770       0.57670834       0.22185462       0.11600620 
H      -0.79210191       1.39789845       0.60830350       0.42394551      -0.30782694      -0.22985831      -0.65074963       0.46421388       0.51802703 
H      -1.04671023      -0.27719633       0.05893400      -0.06474872      -0.21163410      -0.19185302       0.79377484       0.54218817      -0.04331577 
H      -0.61604697       1.05245645      -1.09192845       0.04776087       0.24430235       0.14235798      -0.34366306      -0.31139736       0.38515244 
8
Properties=species:S:1:pos:R:3:momenta:R:3:forces:R:3 pbc="F F F" energy=-2166.1329733460057
C       0.99907200       0.74390351       0.36029010      -0.39155889       1.02531109       0.22606647      -1.67298015       1.06733343      -0.78302968 
C      -0.36121415       0.47946156      -0.35797106       0.49887087      -1.03630008      -0.84228132       0.61336056       1.16433852      -0.12702028 
H       0.99372998       0.14887287       1.24608123       0.07339069      -0.29534219       0.01462179       0.47073004      -0.41323062       0.66401930 
H       1.01101274       1.81736212       0.63637196       0.16833526       0.00347571       0.28115201       0.60797203      -0.66448732      -0.09218191 
H       1.78035607       0.43897546      -0.33031936      -0.24540072       0.27254686       0.20605299       0.38834868       0.38087871       0.31380243 
H      -1.14670094       0.30101983       0.37199817      -0.02156648      -0.15611113       0.24258077      -0.15024958      -0.02575148      -0.09341200 
H      -0.17401191      -0.40734836      -0.94094490      -0.10190332       0.03838805      -0.22963280      -0.63546663      -0.31608594      -0.47743686 
H      -0.66622760       1.35380556      -1.01083002       0.01983260       0.14803168       0.10144010       0.37828507      -1.19299531       0.59525899 
8
Properties=species:S:1:pos:R:3:momenta:R:3:forces:R:3 pbc="F F F" energy=-2166.1052146772654
C       0.90978508       0.87209699       0.44395238      -0.14910808       0.16494049      -0.14831657      -0.75369150       0.33946659       0.09092687 
C      -0.27371159       0.34952860      -0.44703921       0.15501352      -0.26813268      -0.18593732       1.65159775      -0.32594051       0.48507809 
H       1.79915706       0.19764439       0.49103881      -0.04365219       0.21115813      -0.10299503      -0.94603391       0.38292920       0.00136145 
H       0.44349085       0.98383134       1.43577678      -0.17945957      -0.04243331       0.28030635       0.80879049       0.09952759      -0.02242801 
H       1.27175064       1.88043549       0.12555207      -0.06762357       0.37659599       0.31757801      -0.32652004      -0.83847024       0.14402015 
H      -1.06360549      -0.13310484       0.09728215       0.12259433      -0.15634527      -0.11090618      -0.11758313      -0.35559826       0.65763282 
H       0.12634933      -0.37780565      -1.12979758       0.07519390      -0.05746018      -0.22387703      -0.06716434      -0.26948413      -0.63528845 
H      -0.75772216       1.12241376      -0.98308051       0.08704165      -0.22832315       0.17414777      -0.24939531       0.96756975      -0.72130293 
8
Properties=species:S:1:pos:R:3:momenta:R:3:forces:R:3 pbc="F F F" energy=-2166.1332144642197
C       0.69568899       1.04601438       0.49155876      -0.33945086       0.87299397      -0.14022382       0.98692873      -2.27928826       0.68756551 
C      -0.06269863       0.17606430      -0.49168487       0.54536836      -0.65796574       0.41213370      -1.35630366       0.32390399      -0.85286887 
H       1.76853192       0.77902819       0.48308906       0.22476423       0.03989534       0.37736467      -0.41147672       0.32134338       0.06592109 
H       0.34722903       0.85902883       1.49963145      -0.10676291       0.05366171      -0.30215785      -0.11642840       0.15484664       0.30145377 
H       0.57029160       2.05511005       0.27445485      -0.14824154      -0.05380990      -0.10915140      -0.00226125       1.85949288      -0.38989263 
H      -0.44464615      -0.78199824      -0.04907841       0.13702891      -0.28745800      -0.07793356       0.49001950       0.85708746      -0.47616681 
H       0.58167494      -0.03724518      -1.37308824      -0.24177070       0.14693291      -0.00841621      -0.69783864      -0.00093326       0.44474559 
H      -0.96692356       0.79409191      -0.83351604      -0.07093548      -0.11425029      -0.15161553       1.10736044      -1.23645283       0.21924235 
8
Properties=species:S:1:pos:R:3:momenta:R:3:forces:R:3 pbc="F F F" energy=-2166.114284956894
C       0.56690202       1.21396873       0.40046498      -0.15851024       0.41819642      -0.11869633      -0.43517878       0.95332241      -1.61566990 
C       0.08860701      -0.00509362      -0.38985443       0.09926568      -0.22089803       0.71986247      -0.48744578       1.70882410      -0.96313903 
H       1.40793355       1.05767714       1.04771336      -0.13153444       0.18349293      -0.34509975       0.47364833      -0.20614619       0.25680169 
H      -0.29021019       1.58149515       0.99305066      -0.25578114       0.08926020       0.08132228       0.55595706      -0.01365790      -0.15045480 
H       0.83365498       1.99394402      -0.36860467       0.25491361       0.06361508       0.03781540      -0.18385620      -0.42950826       1.08462626 
H      -0.09677036      -0.79236527       0.25632040      -0.05784341      -0.09940175      -0.06957267      -0.03987885      -1.98732030       1.08188806 
H       0.62488279      -0.29474392      -1.29877530       0.02550708      -0.29648864      -0.01914173       0.46957464       0.01310014       0.55909505 
H      -0.89165817       0.27933787      -0.75614638       0.22398287      -0.13777621      -0.28648967      -0.35282043      -0.03861400      -0.25314734 
8
Properties=species:S:1:pos:R:3:momenta:R:3:forces:R:3 pbc="F F F" energy=-2166.062173300514
C       0.46327217       1.28696898       0.28877201      -0.64402842       0.07571670      -0.10437288       1.31386971       0.34458088       0.38013388 
C       0.15005389      -0.04193023      -0.28256876       0.30559597       0.28521846      -0.03683712      -0.03423438      -3.43648031       0.58008696 
H       1.20049568       1.27731463       1.13884631       0.13966320      -0.25834531       0.03878385      -1.29387294      -0.38589040      -0.25892312 
H      -0.46810042       1.78690178       0.51341722       0.09731981       0.25688787      -0.23186436       0.17258828       0.65786603       0.25117086 
H       1.07727915       1.79513599      -0.43568186       0.12573011       0.03086917       0.08044901      -0.29651632       0.87302587      -0.58557351 
H      -0.41596788      -0.71428255       0.43873486      -0.00095751      -0.08855758      -0.10160904       0.32945322       0.93745488      -0.83602062 
H       1.04975962      -0.64837370      -0.47449207       0.01706909       0.04376833       0.31959351       0.09569485       0.34273399       0.14722133 
H      -0.35299499      -0.10226525      -1.25475034      -0.04039225      -0.34555764       0.03585703      -0.28698242       0.66670906       0.32190423 
8
Properties=species:S:1:pos:R:3:momenta:R:3:forces:R:3 pbc="F F F" energy=-2166.0860008491336
C       0.45246235       1.30502615       0.27911936       0.20010623      -0.14678636       0.92405070       0.18142501      -0.05215086      -0.52517202 
C       0.17690425      -0.06954196      -0.27739122       0.19341108       0.46690398      -0.48784478       0.27939575      -0.47480835      -1.60550701 
H       0.56283230       1.17178919       1.35174323      -0.32605194       0.00167666      -0.03946896      -0.23192455       0.53348337       0.15925330 
H      -0.29064690       2.01839645      -0.01356310      -0.08966315      -0.04173483      -0.18999972      -0.81348675       0.40550431       0.39490256 
H       1.36602786       1.75726192      -0.09750650      -0.15156495      -0.13942377      -0.10083715       0.37969364      -0.33591076      -0.05994102 
H      -0.70275583      -0.52647741       0.09047747      -0.06093413       0.05353800      -0.18091474      -0.97675014      -0.29732864       1.28665797 
H       1.01665106      -0.67915325       0.01188369       0.10265249      -0.08289004       0.04723491       0.22176046      -0.65726559      -0.19606191 
H      -0.05277117      -0.23353707      -1.36363679       0.13204437      -0.11128365       0.02777973       0.95988657       0.87847651       0.54586813 
8
Properties=species:S:1:pos:R:3:momenta:R:3:forces:R:3 pbc="F F F" energy=-2166.2356899020338
C       0.42964270       1.30700638       0.31239999       0.66951047       0.44625468       0.28362670      -1.20140271      -0.11258975       0.25702818 
C       0.20519029      -0.07867827      -0.30291690      -0.59844517      -0.45609505      -0.48985322      -1.50163449       0.15247630      -1.15929904 
H      -0.08471583       1.34446053       1.29887196      -0.27002564       0.26430812      -0.11617356       0.66460394       0.15410771      -0.47433293 
H      -0.00050649       2.13262333      -0.29070274      -0.17289779      -0.34944549      -0.01532027       0.10198112      -0.62883509       0.15289378 
H       1.48606924       1.51816320       0.39673571       0.03857305      -0.00194135       0.10078389       0.27968121       0.01542063       0.32785233 
H      -0.88726643      -0.39703217      -0.38856516      -0.07109176       0.00503743       0.12761769       1.33504679       0.67753181       0.21460778 
H       0.70870115      -0.88220229       0.18253892       0.01746331      -0.01640068       0.17220212       0.42450135      -0.43861048       0.94370588 
H       0.61191995      -0.12246319      -1.31188611       0.38691353       0.10828233      -0.06288335      -0.10277722       0.18049887      -0.26245599 
8
Properties=species:S:1:pos:R:3:momenta:R:3:forces:R:3 pbc="F F F" energy=-2165.9588623700997
C       0.42930360       1.32151278       0.27929811      -0.00374633      -0.23788344      -0.41454021      -0.42151888      -0.64017210      -0.13734229 
C       0.21272628      -0.09541660      -0.26329827      -0.10424752      -0.36432489      -0.23216389       0.82380678      -0.42658254      -0.50836493 
H      -0.29589425       1.58717181       1.03921653       0.15792615      -0.01748747      -0.09845329       0.06116405      -0.14882129       0.53367785 
H       0.17234386       2.02588741      -0.55034667      -0.10402567      -0.03005974      -0.03284384       1.00605927      -0.43936081       0.57501127 
H       1.43985285       1.32628035       0.66851401      -0.10655288       0.00592258       0.31315091       0.16786873       1.01844888       0.01213007 
H      -0.77842664      -0.04944357      -0.63335701       0.10144418       0.14453866      -0.05131350      -0.95812345      -0.49843031      -1.16006353 
H       0.22558483      -1.02999675       0.35019776      -0.07482259       0.24991910       0.24325578       0.37505116       1.23643799       0.29087942 
H       0.98498507      -0.23975487      -1.06488345       0.13402466       0.24937520       0.27290805      -1.05430765      -0.10151981       0.39407214 
8
Properties=species:S:1:pos:R:3:momenta:R:3:forces:R:3 pbc="F F F" energy=-2166.065195974254
C       0.39645308       1.35678291       0.21452526      -0.32742789       0.18105473      -0.22608420       1.18423148      -1.85041999       2.34233479 
C       0.23200347      -0.14189888      -0.23543132       0.20588264      -0.69015340       0.16498007      -1.73040944       2.17417177      -0.49527378 
H      -0.16426312       1.62057514       1.14265006       0.05215630      -0.16381141       0.12917264      -0.27897535      -0.36529425      -0.95145230 
H       0.20127945       2.05267250      -0.55390560       0.22031725       0.38224456       0.04994062      -0.04932819       0.80932571      -0.83760710 
H       1.42579815       1.41963676       0.61913888       0.09692637      -0.07097485      -0.26187174      -0.16857642       0.49343143      -0.71295384 
H      -0.84085754      -0.19636416      -0.60248844      -0.16400743       0.08994002      -0.07859799       1.44952092      -0.49332215      -0.10539255 
H       0.28330952      -0.76120941       0.63326439      -0.08932800       0.17624453       0.31454573       0.32911246      -0.64401203       0.42818709 
H       1.00491468      -0.38156609      -0.98955953       0.00548075       0.09545582      -0.09208514      -0.73557546      -0.12388050       0.33215768 
8
Properties=species:S:1:pos:R:3:momenta:R:3:forces:R:3 pbc="F F F" energy=-2165.964707123568
C       0.38040435       1.37375383       0.14537934      -0.29152325      -0.16954787       0.04412025       1.66075144      -1.03527236      -2.60003254 
C       0.24605205      -0.16301620      -0.14795693      -0.02514064      -0.37077310       0.65694298      -0.74850762       2.16625537       0.07152009 
H      -0.32534549       1.63127284       0.87536400       0.03012899       0.05775624      -0.44273257      -1.11522341       0.94205257       0.70861620 
H       0.41258819       1.95751778      -0.80178685       0.16847555      -0.00063580      -0.03513169      -0.98540694      -0.10967008       0.69107739 
H       1.37867742       1.58591835       0.50532169      -0.09349048       0.00040461      -0.12021825       0.27699753      -0.18908746       0.61561657 
H      -0.78766380      -0.38668354      -0.40975460       0.25825296       0.29431134       0.16197951      -0.03711216       0.01313813      -0.21394231 
H       0.37178957      -0.53718557       0.85147861       0.01870937       0.14018747      -0.03015931       0.74702606      -1.32977327      -0.02872864 
H       0.88396829      -0.44768801      -0.98991910      -0.06541250       0.04829711      -0.23480093       0.20147511      -0.45764290       0.75587325 
8
Properties=species:S:1:pos:R:3:momenta:R:3:forces:R:3 pbc="F F F" energy=-2165.9973249653476
C       0.40191262       1.35340007       0.09699521       0.17615478      -0.12418848       0.43861090      -0.82280965      -0.06324008       0.53024405 
C       0.22934310      -0.15340296      -0.08947785       0.12012096      -0.30932946      -0.55755096       0.32058668       1.49950757       0.99336418 
H      -0.52063879       1.73664758       0.59150698      -0.21235362       0.55944758      -0.05266897       1.07180272       0.11464351       0.11383221 
H       0.40604154       1.77965271      -0.86023443      -0.17396320      -0.09879056      -0.06866524       0.04662103       0.98339372      -1.52299740 
H       1.36106726       1.63100983       0.54668855      -0.07248351      -0.13075343       0.02138828      -0.49938708      -0.01690721       0.46143654 
H      -0.63945797      -0.25851494      -0.73903043      -0.01586766       0.22295447      -0.01607802      -0.05762524      -0.71930946       0.41666153 
H       0.14178752      -0.48384823       0.96322692      -0.05504064      -0.07729408      -0.02403343      -0.19249970      -0.95834298      -0.99914415 
H       1.12802750      -0.47381452      -0.59174201       0.23343290      -0.04204604       0.25899745       0.13331124      -0.83974507       0.00660305 
8
Properties=species:S:1:pos:R:3:momenta:R:3:forces:R:3 pbc="F F F" energy=-2166.063023052561
C       0.36303740       1.39070303       0.08959527      -0.10178722      -0.36984611      -0.13100580      -0.51728038      -0.43772095      -1.33987140 
C       0.25361438      -0.18910176      -0.08413250      -0.04785292       0.35461845      -0.03472712       1.11675943       2.97826371      -0.29400817 
H      -0.56691903       1.80406219       0.44200336       0.06370580      -0.05578572      -0.00465962      -0.33052616       0.24207959       0.46175424 
H       0.54311984       1.92510881      -0.89811795       0.15486061       0.08606556       0.16546346      -0.09163701      -0.95607036       1.01975216 
H       1.17441515       1.67819489       0.74974891      -0.14592001       0.24577992      -0.00138081       0.04898670      -0.09273770       0.19460308 
H      -0.59025289      -0.44794338      -0.70502766      -0.13823624      -0.38745299       0.10781920       0.07616777      -0.28312163      -0.25494340 
H       0.25856920      -0.69523107       0.84585859       0.00665118       0.00729595      -0.11774147      -0.42531917      -0.39683681       1.04213341 
H       1.23191072      -0.35217365      -0.49956784       0.20857879       0.11932495       0.01623215       0.12284882      -1.05385585      -0.82941993 
8
Properties=species:S:1:pos:R:3:momenta:R:3:forces:R:3 pbc="F F F" energy=-2166.1847048875134
C       0.14065599       1.34793917       0.03190001       0.22203151      -0.24943917       0.31550698       0.45356055       0.59307881       2.06572230 
C       0.48880269      -0.13580781      -0.05103811       0.24920816       0.31303967       0.21301813      -0.34120685      -0.28923836       0.48595165 
H      -0.88419154       1.53002305       0.38078861      -0.13518074      -0.34623868       0.00283622       0.03482840      -0.11760586      -0.60114857 
H       0.40279865       1.94263437      -0.82777640      -0.34505504       0.20831932      -0.26545057      -0.36485517      -0.14399991      -0.70519930 
H       0.72927198       1.84724197       0.83250215      -0.20575519       0.14011258      -0.10505043      -0.04213223      -0.44209608      -0.27641136 
H      -0.30738818      -0.64615318      -0.62149968       0.43519298      -0.15162663      -0.04789957       0.74651247       0.02220327      -0.21691223 
H       0.45601259      -0.64656198       0.95491055      -0.05676974      -0.01326122      -0.16723160       0.25978497       0.73846335      -0.90969864 
H       1.50173660      -0.24063948      -0.49089184      -0.16367193       0.09909413       0.05427086      -0.74649214      -0.36080521       0.15769615 
8
Properties=species:S:1:pos:R:3:momenta:R:3:forces:R:3 pbc="F F F" energy=-2166.0734300669833
C      -0.07258802       1.25708720      -0.04055940      -0.27072555      -0.19204641      -0.22757594       2.28759520       1.32848540      -0.79428886 
C       0.70832532      -0.03048523       0.05088751       0.03071242       0.93210670       0.42926304      -1.93824297      -2.35696868      -1.03845782 
H      -1.10070902       1.25585782       0.13055448      -0.10087547       0.08603664      -0.34851167      -1.77151094      -0.80316882       0.48949028 
H       0.03127841       1.79700443      -0.99944952      -0.11723626       0.06373407       0.00144779       0.24774039      -0.51092475       0.16688929 
H       0.35070423       1.92940524       0.67804875       0.13218476      -0.24053447       0.21033281       0.10852490       0.68848206       0.59457779 
H       0.35662080      -0.71178227      -0.76006792       0.18293792      -0.21031520      -0.10474695       0.20995791       0.38760850       0.22026609 
H       0.40684976      -0.63688373       0.93039823      -0.09470159      -0.23576066       0.09829877       0.62884951       0.67376578      -0.06332290 
H       1.77868179      -0.01948395      -0.10256047       0.23770377      -0.20322067      -0.05850785       0.22708599       0.59272051       0.42484613 
8
Properties=species:S:1:pos:R:3:momenta:R:3:forces:R:3 pbc="F F F" energy=-2166.2350794053636
C      -0.08789482       1.24246069      -0.11271436      -0.96230937       0.21563486      -0.92562472      -0.59611510       0.89333945       0.51353941 
C       0.70831521      -0.02547650       0.11151346       0.42398632       0.17860158       0.66761505       0.85927913       0.02232541       0.80638180 
H      -1.18254970       1.11967107      -0.20752426      -0.00535590      -0.16635208       0.20998715       0.45370458      -0.33133240       0.41009647 
H       0.16418432       1.74491646      -1.02957788       0.26019941      -0.19377430       0.21762162       0.47280807       0.09768778      -0.57874071 
H       0.09727160       2.01241699       0.68359468       0.20718627      -0.12550158      -0.11113114      -0.18669762      -0.86783902      -0.51306552 
H       0.62922704      -0.80327240      -0.61565694      -0.09086016       0.23069698      -0.06351024      -0.72108412      -0.38139663      -0.81942088 
H       0.50892370      -0.49642839       1.07579884       0.32534438       0.13496918      -0.08160310      -0.20986706       0.13138166       0.03114328 
H       1.78888043       0.15141618       0.10766513      -0.15819096      -0.27427465       0.08664539      -0.07202787       0.43583375       0.15006615 
8
Properties=species:S:1:pos:R:3:momenta:R:3:forces:R:3 pbc="F F F" energy=-2166.0509969698137
C      -0.06119176       1.24376742      -0.16261709       0.01445517       0.21789253      -0.11888043      -0.40571735       0.11760144      -1.10044499 
C       0.67629374      -0.01844129       0.15673907      -0.11672711       0.15887338      -0.23493886       2.79105068       0.30796600       0.88861429 
H      -1.11159740       0.94922827       0.00749434       0.02028913      -0.09003797       0.15235428       0.09380244       0.84404429      -0.64326739 
H       0.18589957       1.54857026      -1.22726326       0.24279413      -0.16805497      -0.13689565      -0.83513855      -0.32604736       1.15638179 
H       0.16609646       2.10236233       0.46320008       0.08786846      -0.03170699       0.16224565       0.13415816      -0.09419696       0.24644090 
H       0.41445787      -0.79849106      -0.54959378      -0.29482542      -0.04883173       0.14647311      -0.00065726      -0.34066560       0.31369307 
H       0.62189415      -0.28928848       1.20944611      -0.03232589      -0.07820397      -0.03530741      -1.04040775      -0.51555023       0.01262881 
H       1.79255911       0.11693876       0.16674708       0.07847152       0.04006973       0.06494931      -0.73709036       0.00684842      -0.87404648 
8
Properties=species:S:1:pos:R:3:momenta:R:3:forces:R:3 pbc="F F F" energy=-2166.0932810425625
C      -0.08955178       1.22375402      -0.25017146      -0.31404780      -0.24436015       0.00528811       0.43863531      -0.01705989       2.16395601 
C       0.72513805       0.01052314       0.23737331      -0.01935574       0.49812008      -0.10646330      -3.05566486      -1.14315194       0.29256470 
H      -0.98009630       1.29090924       0.37912301       0.28886625       0.00532691      -0.03823305      -0.37960280      -0.10819866      -0.55496169 
H      -0.31233946       1.09346690      -1.28500797      -0.05037075      -0.25398528       0.12120704      -0.30801597       0.34598514      -0.68283736 
H       0.42247872       2.17794492      -0.02398538       0.13695013      -0.11573453       0.10183660       0.03153338      -0.47834105      -0.54059265 
H       0.33600891      -0.92673542      -0.22381108       0.26496760      -0.01187798       0.29664517       0.36755746       0.67094607      -0.04421080 
H       0.64924292      -0.23530467       1.29899813      -0.12680523      -0.01214960       0.04336633      -0.02997651       0.63139710       0.12486641 
H       1.70993095       0.12238158       0.00717197      -0.18020445       0.13466056      -0.42364691       2.93553399       0.09842323      -0.75878462 
8
Properties=species:S:1:pos:R:3:momenta:R:3:forces:R:3 pbc="F F F" energy=-2165.979843928726
C      -0.21782571       1.17216044      -0.12944089      -0.29781856       0.28142466      -0.36395495      -0.26541302      -2.27488649      -1.60478250 
C       0.83977258       0.05533377       0.13965108       0.34145350      -0.02883281       0.30117366       0.28793380       0.81712984      -1.39058183 
H      -1.08440130       1.18729623       0.54766107      -0.11600985      -0.22918373       0.29747502       0.45509164      -0.06971485      -0.08747532 
H      -0.59571469       0.96419486      -1.19372811      -0.10151502       0.18393787       0.09904771       0.36184405       0.89719027       1.51012868 
H       0.36272226       2.06284221      -0.05162691      -0.07734241       0.02331758       0.10803433      -0.14836770       1.07441999      -0.27440352 
H       0.46080086      -0.94558583       0.22826544       0.09897489      -0.14133068      -0.07774972      -0.53211269      -0.50243705      -0.32525761 
H       1.25995857       0.25556541       1.11537891       0.09532114       0.00121532      -0.15997317       0.88834419       0.11756047      -0.01033455 
H       1.58438269       0.07917296      -0.76762165       0.05693631      -0.09054821      -0.20405288      -1.04732027      -0.05926218       2.18270665 
8
Properties=species:S:1:pos:R:3:momenta:R:3:forces:R:3 pbc="F F F" energy=-2166.006836296917
C      -0.24771671       1.11111913      -0.03264644       0.13153932      -0.15131921       0.55984035       1.98426253       1.72688600       0.10549247 
C       0.87912935       0.10906495       0.01891612       0.02126399      -0.16432904      -0.49703158      -1.40029090      -0.09321419       5.33509265 
H      -0.85026721       1.15776370       0.84477334       0.09831279       0.05718253      -0.07087453      -0.28260484      -0.10388110       0.81979204 
H      -0.85354934       0.88873376      -0.83196443      -0.29717277       0.04876185      -0.09439569      -1.75910834      -0.44336849      -1.94165374 
H       0.15612708       2.14391063      -0.22399389      -0.14802098      -0.02786590      -0.03467368      -0.38107870      -0.89303780       0.23479845 
H       0.50437546      -0.86828850       0.39787428      -0.01794828       0.23228916       0.05902303       0.10936448       0.49037714      -0.31649691 
H       1.57829090       0.44666786       0.82833263       0.21702950      -0.03829942      -0.04409537      -0.11941730      -0.40764261      -0.98423066 
H       1.33998045      -0.07819630      -0.85142588      -0.00500357       0.04358005       0.12220746       1.84887306      -0.27611895      -3.25279430 
8
Properties=species:S:1:pos:R:3:momenta:R:3:forces:R:3 pbc="F F F" energy=-2166.120468887527
C      -0.22168920       1.15363475       0.06762882      -0.53713287       0.01445629       0.50868203      -1.13141239      -0.42248597      -0.31953679 
C       0.85479675       0.06543317      -0.05858318       0.38576635      -0.42536065      -0.30695250      -0.61777333       0.52916510      -1.95751165 
H      -0.50927143       1.37250360       1.13445303      -0.21672116       0.09033613      -0.09006326       0.32134241      -0.22314526      -1.11117232 
H      -1.16335464       0.84214604      -0.51298039       0.12061161       0.16651824       0.15219219       1.28534720       0.38099937       1.00839585 
H       0.12765502       2.05569992      -0.42061299       0.13173434      -0.05160991      -0.19907238      -0.02540115       0.41138721       0.15137583 
H       0.46621259      -0.81764516       0.40592080      -0.04016803       0.06918073       0.04775017      -0.01944448      -0.95955765      -0.28503912 
H       1.75221486       0.29773019       0.44399653      -0.08194481       0.12788850      -0.06909785       1.04556762       0.58877587       0.84113178 
H       1.18130499      -0.04654379      -1.15857192       0.23785456       0.00859067      -0.04343839      -0.85822587      -0.30513868       1.67235642 
8
Properties=species:S:1:pos:R:3:momenta:R:3:forces:R:3 pbc="F F F" energy=-2166.118306149369
C      -0.29395008       1.04099875      -0.08323077       0.43432331      -0.91820366      -0.67057429       1.19707482       1.01344287       0.88846501 
C       0.91862167       0.16635365       0.08000190       0.31932858       0.88043079       0.25352017      -0.88301230       0.12180963       2.45172670 
H      -0.78338562       1.25250072       0.85529870      -0.07246535       0.09390656       0.10416602       0.05349263       0.30232374       0.41395914 
H      -1.04023277       0.67637999      -0.69539770      -0.24484168       0.00995603      -0.12358404      -1.45694726      -1.07509719      -1.61066190 
H       0.09429598       1.95145390      -0.53411411      -0.03356842      -0.03655182       0.15251171      -0.44654481       0.42147129       0.13297874 
H       0.70291019      -0.83963639       0.44341340      -0.19171067       0.11460250      -0.00814886       0.04631788       0.09239347       0.08230552 
H       1.57174474       0.69556413       0.78615321      -0.21150344       0.00272362       0.25588866       0.09135114      -0.49836733      -0.05926875 
H       1.40994901       0.10722684      -0.81688932       0.00043766      -0.14686401       0.03622063       1.39826790      -0.37797649      -2.29950447 
8
Properties=species:S:1:pos:R:3:momenta:R:3:forces:R:3 pbc="F F F" energy=-2166.0695076926295
C      -0.25970646       1.07709222      -0.22502291      -0.54783517      -0.12470891       0.05009110      -1.83820163      -1.00184468       0.52372465 
C       0.90615461       0.13851194       0.21580591       0.42024162      -0.13782125       0.01080521      -0.21177728       1.18581184      -1.59557023 
H      -0.82826219       1.35104141       0.70427352       0.26006328       0.04886861      -0.27487402       0.10302173      -0.60438595      -0.72859783 
H      -0.97841120       0.50969747      -0.93124712       0.17381665      -0.03081036       0.11769013       1.07818177       1.20636468       1.04579665 
H      -0.05012341       2.09631819      -0.60040090       0.03614846       0.10626907       0.08064782       0.64640219      -0.86851641      -0.38858507 
H       0.57299054      -0.78179711       0.67314591      -0.20809403       0.08986441      -0.01071526      -0.39830075      -0.06971513       0.20186158 
H       1.46131204       0.72453254       0.93006980      -0.11884030      -0.09197851      -0.03949358       0.74112814      -0.20661173       0.22954269 
H       1.51829330      -0.15462866      -0.66602441      -0.01550051       0.14031694       0.06584860      -0.12045417       0.35889740       0.71182755 
8
Properties=species:S:1:pos:R:3:momenta:R:3:forces:R:3 pbc="F F F" energy=-2166.098924453598
C      -0.18974101       1.09786284      -0.25621412      -0.29855955       0.62032692       0.30095456      -0.03243047      -0.54408563       0.21354971 
C       0.82447653       0.11874234       0.25174077       0.12172491      -0.17257287       0.23915351      -0.76927619      -0.06459467       1.60630876 
H      -0.86510388       1.32922866       0.52919513      -0.46982142      -0.13075523       0.09923995      -1.13152679      -0.02809538       0.55187509 
H      -0.65996636       0.62836443      -1.08819652       0.01850568      -0.22573121      -0.39407398      -0.91137484       0.09005485      -0.70241981 
H       0.19646430       2.04295217      -0.52868443       0.36755374       0.09576374      -0.25148501       0.81859975       0.92178737      -0.64990369 
H       0.26090352      -0.80683640       0.60680124      -0.03411696      -0.06478154       0.10545186       1.23438891       1.09150036      -0.33295150 
H       1.38511567       0.62484097       1.04901992       0.03017674      -0.14037388      -0.06206146      -0.08301992      -0.69019842       0.20287776 
H       1.51794981      -0.08531375      -0.51484236       0.26453687       0.01812407      -0.03717944       0.87463955      -0.77636848      -0.88933631 
8
Properties=species:S:1:pos:R:3:momenta:R:3:forces:R:3 pbc="F F F" energy=-2166.110485797873
C      -0.17327870       1.11918036      -0.28752673       0.63257155       0.27577864       0.61116621      -0.53740892      -0.32271896      -0.69731526 
C       0.79145123       0.09286030       0.30592563      -0.90410560      -0.46212785      -0.48232119       2.32461496       2.14874855      -3.33750175 
H      -0.96586997       1.32513303       0.44540243       0.14410189      -0.12031503      -0.24029462       0.18046665       0.39666138      -0.35390559 
H      -0.66432809       0.75896576      -1.23506798       0.10691809       0.09053244       0.30227248       0.40992419       0.16391475       0.98946036 
H       0.39122135       2.02232842      -0.58065396      -0.11524161       0.07177189      -0.18869521      -0.46898756      -0.20157058       0.39770968 
H       0.34617017      -0.77705643       0.62637765       0.11827365       0.05082354      -0.02231937      -0.97055836      -2.00169562       0.77311914 
H       1.37188770       0.57752726       1.06763149       0.09147480       0.14415535      -0.08659975       0.19015884      -0.03788396       0.71288258 
H       1.55364096      -0.11927264      -0.54293499      -0.07399277      -0.05061897       0.10679146      -1.12820979      -0.14545556       1.51555084 
8
Properties=species:S:1:pos:R:3:momenta:R:3:forces:R:3 pbc="F F F" energy=-2166.204434700532
C      -0.04973666       1.18250829      -0.37297462       0.62343454       0.05560599      -0.50568238      -0.29454829      -0.48370738       1.52324637 
C       0.67831441       0.05274648       0.37896247      -0.16955489      -0.02413750       0.32405747      -1.47641664      -0.88436248      -0.39169769 
H      -0.26612968       1.97082416       0.37226507       0.24708664       0.23218984       0.17092625      -0.25995229      -0.09953599      -0.80082816 
H      -0.95470546       0.81182744      -0.88595217      -0.46533797      -0.09094177      -0.13737386       0.29870925       0.29795436       0.44047165 
H       0.62970081       1.52703713      -1.11522876      -0.01235010       0.13572806      -0.28073122       0.42236666       0.73581923      -0.65817460 
H      -0.01162073      -0.55420066       1.02289765       0.06680714       0.00027186       0.26089001       0.64363606       0.83715864      -0.20263190 
H       1.54383250       0.40025318       0.93018950       0.02073520      -0.05688998       0.03843828       0.05651883      -0.01344436       0.10748556 
H       0.96765958      -0.64472757      -0.39553052      -0.31082055      -0.25182650       0.12947546       0.60968643      -0.38988201      -0.01787122 
8
Properties=species:S:1:pos:R:3:momenta:R:3:forces:R:3 pbc="F F F" energy=-2166.1285824114757
C       0.07001305       1.17923305      -0.44086591      -0.18641341      -0.34612954      -0.32984278       0.91854610      -0.77568008      -1.49916100 
C       0.54520723       0.04754535       0.43150071      -0.11660790       0.43956771       0.06386017       2.14963283       0.25619069       0.24998584 
H       0.62920795       2.05831889      -0.13220146      -0.01591645      -0.45639823      -0.16401348      -0.55600523       0.43823708      -0.20171579 
H      -0.98604666       1.23641736      -0.33350618       0.31120293       0.18127727       0.00671562      -0.93071872       0.73499974       0.10696321 
H       0.24651419       0.99411487      -1.54439123      -0.01882145       0.14155217       0.24129794       0.08328614       0.22656843       1.26177032 
H       0.11782079       0.10074968       1.39863542       0.14195439      -0.13896403       0.23164778      -0.92193461      -0.07628471       0.96840487 
H       1.62184030       0.16168054       0.68290637       0.04738077      -0.08393095      -0.03797142      -0.36528289      -0.13096588      -0.51684744 
H       0.43856368      -0.93926607       0.04013971      -0.16277888       0.26302560      -0.01169383      -0.37752362      -0.67306527      -0.36940001 
8
Properties=species:S:1:pos:R:3:momenta:R:3:forces:R:3 pbc="F F F" energy=-2166.099986560254
C       0.20164639       1.21971751      -0.46873968       0.31422940      -0.12822982       0.50393541      -1.58343354      -0.67061398       1.02208916 
C       0.42877752       0.01729994       0.46987500       0.17212332       0.29748642      -0.13446735      -2.00234326       1.05826995       0.95725955 
H       1.06049902       1.86439832      -0.51424903       0.10190863      -0.02840654       0.03257220       0.14861657       0.55811534       0.19997595 
H      -0.77226128       1.74040131      -0.21182110       0.08119694       0.34035012       0.28712325       1.42046963      -0.22004659      -0.23791263 
H       0.06738106       0.79719211      -1.44557371       0.00535501      -0.18528258      -0.26714102      -0.13390489      -0.03449796      -0.74508038 
H       0.74676447       0.25610446       1.48648421      -0.24333305      -0.13175720      -0.16828074      -0.61776119       0.49480248       0.16254609 
H       1.24740959      -0.51200123       0.16017589      -0.28374220      -0.07124783      -0.24611080       1.99899994      -1.75780098      -1.34451881 
H      -0.46305419      -0.65608480       0.51144571      -0.14773804      -0.09291257      -0.00763095       0.76935674       0.57177174      -0.01435895 
8
Properties=species:S:1:pos:R:3:momenta:R:3:forces:R:3 pbc="F F F" energy=-2166.0741686740425
C       0.30714879       1.19589720      -0.52083720       0.04071283      -0.27075424      -0.85729118       0.66732696      -0.75499971       0.20736298 
C       0.32034152       0.03453342       0.51670127      -0.02372049      -0.29519885       0.65644655       3.25083324       0.43458723       0.01382222 
H       1.31048598       1.69322515      -0.67858162      -0.11408837       0.05308315      -0.08897273      -1.02892381      -0.84679381       0.15392123 
H      -0.37168309       1.98608097      -0.20844815       0.23887707       0.00212767      -0.08689741      -0.24481401      -0.05393492      -0.13832002 
H      -0.04638249       0.70567581      -1.44206260       0.05522183       0.19876224       0.12092657       0.22727838       0.78870699      -0.03118331 
H       0.40175749       0.39670509       1.55237996      -0.27536788       0.17523425       0.16674036       0.49229704      -0.00440366      -0.28913979 
H       1.20054522      -0.71155972       0.29038494      -0.12884869       0.02644085       0.05924216      -1.73958169       1.44413931       0.55481077 
H      -0.57302859      -0.50163068       0.53559988       0.20721370       0.11030492       0.02980568      -1.62441611      -1.00730142      -0.47127408 
8
Properties=species:S:1:pos:R:3:momenta:R:3:forces:R:3 pbc="F F F" energy=-2165.9870539308204
C       0.15964446       1.03728561      -0.60428262      -0.69238465      -0.33538235       0.69462736       1.63514399      -0.82960015      -0.61472237 
C       0.48255165       0.18502461       0.58990833       0.82966606       0.50701079      -0.14893372      -3.97895780       1.05610083       1.72874172 
H       0.94540481       1.79719149      -0.63509885       0.10141544       0.20944084      -0.08498480      -0.20833194       0.04307732      -0.61549556 
H      -0.75897809       1.49873161      -0.42022734      -0.23968232      -0.19192285      -0.30740503      -1.51876977       0.94456008      -0.17672744 
H       0.14299160       0.43637476      -1.53619109       0.02251455      -0.04863861      -0.17571787      -0.10010480       0.59722554       0.43501345 
H       0.72002229       0.86259771       1.41280710       0.10556348       0.13167935      -0.35173631       0.57653924      -0.48267110       0.09390191 
H       1.13663512      -0.55969676       0.38696861       0.06221705      -0.02289756       0.12540012       2.70570570      -1.96876753      -0.30808603 
H      -0.43961075      -0.36994210       0.96301098      -0.18930962      -0.24928961       0.24875024       0.88877537       0.64007500      -0.54262568 
8
Properties=species:S:1:pos:R:3:momenta:R:3:forces:R:3 pbc="F F F" energy=-2165.959315499759
C      -0.01508821       0.90305156      -0.63814989      -0.26373965      -0.17917837       0.59240958      -3.01805668      -1.05481249       2.05610433 
C       0.65238158       0.33280780       0.64502428      -0.28435400       0.23308643      -0.15393684       0.46084291      -1.67962993      -1.08844419 
H       0.10233372       1.95104160      -0.66053710      -0.28536362      -0.24487078       0.01127857       0.02361697       1.24608912      -0.27701100 
H      -1.15292524       0.65885571      -0.68393816      -0.08380880      -0.11229335      -0.31689725       1.85193365       0.64084881       0.31670726 
H       0.34517965       0.47391383      -1.51261649       0.05960165       0.01829964       0.07851201       1.01897441      -0.69447365      -1.58026641 
H       1.03361778       1.13635571       1.28291584       0.33844331       0.03878469       0.11761496       0.03094914      -0.41556047      -0.04516176 
H       1.48397824      -0.35743344       0.27237616       0.24913145       0.09136838       0.13434358      -0.68295153       1.15211030       0.91764816 
H      -0.00729959      -0.35892385       1.21987674       0.27008967       0.15480335      -0.46332461       0.31469113       0.80542832      -0.29957639 
8
Properties=species:S:1:pos:R:3:momenta:R:3:forces:R:3 pbc="F F F" energy=-2166.0643855982257
C      -0.15031585       0.71940346      -0.59945484      -0.15714670      -0.63290155      -0.46745707       0.90600316       1.59062220      -1.00771197 
C       0.77952024       0.47419925       0.60857384       0.68906044       1.27579708       0.04758723      -0.96881129       1.67315638      -0.73717800 
H      -0.38530252       1.81680066      -0.69386546      -0.09775265      -0.02376113      -0.00608199       0.32005064      -0.94252293       0.20887821 
H      -1.09238166       0.25378466      -0.53346860      -0.15133127       0.11465830       0.36391510      -1.19463387      -0.78014560       0.34928040 
H       0.24340270       0.46041286      -1.61685306      -0.16564305      -0.10285716      -0.14989041       0.06375395      -0.11674182       1.07395374 
H       0.67701733       1.31126622       1.29650799      -0.05319198      -0.29580449      -0.10357327      -0.50268538      -0.21906461       0.43339423 
H       1.77633883       0.61144085       0.31647576      -0.15445260       0.05655421       0.07725506       1.67037262      -0.26333212      -0.66227244 
H       0.68219546      -0.44637918       1.12253437       0.09045781      -0.39168525       0.23824535      -0.29404983      -0.94197149       0.34165583 
8
Properties=species:S:1:pos:R:3:momenta:R:3:forces:R:3 pbc="F F F" energy=-2166.0409541414256
C      -0.20965158       0.54257257      -0.52610630       0.12128737      -0.43938468      -0.15603027      -1.79616380      -0.46099159       1.08273824 
C       0.84818665       0.68979333       0.50669435      -0.24423254       0.56785850      -0.14329856       1.74683135      -0.28437031       1.67203975 
H      -0.38250598       1.41593151      -1.09172419      -0.09192610      -0.28096517       0.05342487       0.08357760       0.98217685      -1.03802071 
H      -1.17802478       0.43117763       0.04738442       0.16164201      -0.02630764       0.16212160       0.84160838      -0.42194121      -0.85715099 
H      -0.02469342      -0.32996092      -1.13755451       0.14038802      -0.06085904       0.23302241      -0.23589614       0.01247125      -0.41097978 
H       0.41391238       1.18099189       1.42614213      -0.16414793      -0.04316352       0.09086983       0.84884868      -0.38076303      -0.90145636 
H       1.81822116       1.20702145       0.20566009       0.31128831      -0.00925951      -0.12860243      -1.41146781      -0.49695546       0.22846156 
H       1.14317942      -0.35972511       0.78138849      -0.23429913       0.29208105      -0.11150745      -0.07733825       1.05037351       0.22436828 
8
Properties=species:S:1:pos:R:3:momenta:R:3:forces:R:3 pbc="F F F" energy=-2165.97469829797
C      -0.14937959       0.27561697      -0.57082000      -0.03383553      -0.98028046       0.01674539       0.54971058       2.83993759       1.66946652 
C       0.78132089       0.95809871       0.56292997       0.26996259       0.74314621      -0.00399542      -0.23964876      -2.25278526      -2.41390375 
H      -0.89978835       1.01825387      -0.91424632       0.20294544       0.03359675      -0.06560948       0.86030290      -0.39413974      -0.54430424 
H      -0.73228889      -0.41796643      -0.05054189      -0.14941009      -0.14554105       0.01345235      -0.83661173      -1.59691064       0.50046924 
H       0.49029539      -0.17256606      -1.30442214       0.08906056       0.36253618      -0.31381046      -0.14493809      -0.16117598      -0.64504962 
H       0.26796566       1.72398693       1.07874010       0.00924001       0.09358131      -0.07177810      -0.27427934       0.88248749       0.55506813 
H       1.71124839       1.25069764       0.07756595      -0.60434179       0.02279636       0.20401527      -0.09273204       0.59608865       0.26782191 
H       1.03122573       0.12694701       1.20690931       0.21637881      -0.12983530       0.22098046       0.17819647       0.08649788       0.61043180 
8
Properties=species:S:1:pos:R:3:momenta:R:3:forces:R:3 pbc="F F F" energy=-2166.199170944251
C      -0.05471410       0.19454212      -0.53557692       0.35474925       0.41955761      -0.02552537      -0.48661397       0.49202425       1.34942255 
C       0.69264698       1.01919674       0.53851904       0.11375316      -0.52820886       0.22529692      -0.79771872      -0.15976195      -0.67537373 
H      -0.85571147       0.79858363      -0.93377627      -0.03823086      -0.08534052      -0.05220287      -0.48168943       0.13372217      -0.12066950 
H      -0.52540110      -0.67149389      -0.03057700       0.15187818       0.08112291      -0.18862344       0.55481911       0.01104988      -0.87600672 
H       0.60633327       0.01258461      -1.36847804      -0.32702723      -0.11959111      -0.06935084       0.13609063      -0.73617873      -0.12644504 
H       0.11479170       1.06943977       1.47610988       0.06724180      -0.12018156       0.05849468       0.33438360       0.06109380      -0.36762794 
H       0.81232195       2.02228642       0.11967299      -0.09608276       0.15037006       0.06425025       0.36785919      -0.01148129       0.44373559 
H       1.64492994       0.53598959       0.70198115      -0.22628153       0.20227148      -0.01233933       0.37286959       0.20953187       0.37296479 
8
Properties=species:S:1:pos:R:3:momenta:R:3:forces:R:3 pbc="F F F" energy=-2166.2122765306826
C      -0.04958754       0.23553582      -0.54032354       0.33346185       0.12219875      -0.13702195       0.39053005      -1.16233636      -1.63002389 
C       0.67653108       1.00389742       0.54074960      -0.32400832       0.29158233      -0.04554363       0.80607332      -0.21981914      -0.05913217 
H      -1.11661495       0.43944135      -0.59287183      -0.28366800      -0.17044416      -0.08512053      -0.05364287       0.17633816       0.12074963 
H       0.06265932      -0.83992344      -0.34809284       0.14005788       0.02100962       0.01431704      -0.28974666       0.12259324       0.16190369 
H       0.32934720       0.30077030      -1.61588503      -0.10564593      -0.22323118      -0.17140846      -0.15107271       0.50146875       1.51466713 
H       0.10697688       1.01356665       1.45361406       0.12530061       0.03214816       0.18053213      -0.46306927       0.14698668       0.33952196 
H       0.92178491       2.01861135       0.26744507      -0.00595272      -0.03577812       0.15027393      -0.10994592       0.41391665      -0.09628079 
H       1.62405632       0.52875801       0.83070377       0.12045462      -0.03748541       0.09397149      -0.12912594       0.02085202      -0.35140556 
8
Properties=species:S:1:pos:R:3:momenta:R:3:forces:R:3 pbc="F F F" energy=-2166.1678647763138
C      -0.01046945       0.15081619      -0.49244918       0.23143578      -0.14225054      -0.09053773      -1.63026809       0.04189711       0.24589558 
C       0.64071624       1.07483964       0.50161323      -0.07162158      -0.17980619       0.21228997      -0.88038503       1.36353705       0.13892099 
H      -1.02559619       0.39721207      -0.86407356       0.32278244       0.00271535       0.18205251       0.43917877       0.23212282       0.64966417 
H      -0.05843402      -0.86634928      -0.17231080      -0.02924195      -0.11908534       0.03648939      -0.12332240      -0.75537724       0.73457762 
H       0.55834528       0.07151312      -1.35401435      -0.10614597       0.00297274       0.15142248       1.34014955       0.18937011      -1.93460691 
H       0.27572046       0.94262676       1.51933337      -0.00615817       0.07287070      -0.10966375       0.02566446      -0.20860804       0.03968739 
H       0.43379781       2.15195410       0.27521245      -0.24162768       0.18321410      -0.19080810       0.29557831      -0.85296501      -0.03597298 
H       1.70501591       0.92843469       0.48664698      -0.09942286       0.17936919      -0.19124476       0.53340443      -0.00997680       0.16183414 
8
Properties=species:S:1:pos:R:3:momenta:R:3:forces:R:3 pbc="F F F" energy=-2166.192053102795
C       0.18738986       0.03718514      -0.48525317       0.41106608      -0.23415388      -0.07602706       0.82876731       0.79570797      -1.97413534 
C       0.44830361       1.17337507       0.50452628      -0.23216309       0.42755515       0.05748654      -0.07679763      -0.64410895       0.28121711 
H      -0.86318564      -0.28173539      -0.47353665      -0.15539519      -0.28578181       0.08553551       0.33702388       0.02859277       0.04489055 
H       0.85590611      -0.83462232      -0.40870630       0.09456766       0.11448610      -0.13100842      -0.33438363       0.27695801       0.29986973 
H       0.40119927       0.48632851      -1.52273818      -0.01040838       0.12327668       0.04573166      -0.44479959      -0.91746052       1.26179699 
H       0.00846786       0.91193172       1.47897543       0.03933559      -0.21110126      -0.21993469       0.55628875       0.29013477      -0.08282738 
H      -0.07903470       2.02446398       0.12701278      -0.10454168      -0.11871865       0.14433198      -0.49269360       0.69876388      -0.01746230 
H       1.50059546       1.49889940       0.56933075      -0.04246100       0.18443766       0.09388447      -0.37340550      -0.52858793       0.18665064 
8
Properties=species:S:1:pos:R:3:momenta:R:3:forces:R:3 pbc="F F F" energy=-2166.001633614714
C       0.29293267       0.13004905      -0.57039111      -0.31912091       0.14641797      -0.22668899       0.15877344      -2.08315576       3.28081676 
C       0.34786173       1.10422513       0.57071944      -0.05282911       0.02310487      -0.04135197      -0.44733142       0.43622386      -0.20221703 
H      -0.42369872      -0.61200735      -0.28853376       0.28625881      -0.00818824      -0.33626186      -0.95462440      -0.55681016      -0.12699062 
H       1.15102496      -0.48299294      -0.67992658       0.19594664       0.03453869       0.12123520       1.38398704      -0.13297142      -0.16905778 
H       0.03456724       0.50787681      -1.46241984      -0.16258737      -0.03522684       0.14590536      -0.95004258       1.65646062      -3.23300832 
H       0.68567727       0.61435080       1.50602009       0.10207347       0.03076788      -0.07340739      -0.27127759       0.61486515      -0.50374737 
H      -0.65038550       1.56763254       0.65626711      -0.03343673      -0.19379685       0.23148782       0.29899127      -0.37260102       0.52096088 
H       0.96598212       1.92783806       0.26467074      -0.01630480       0.00238251       0.17908183       0.78152424       0.43798874       0.43324349 
8
Properties=species:S:1:pos:R:3:momenta:R:3:forces:R:3 pbc="F F F" energy=-2165.9736880862297
C       0.28571954       0.18790352      -0.63435928       0.08618461      -0.24080235      -0.12871534       0.07993922      -2.54691433       0.02019966 
C       0.32702743       1.05438722       0.63437902      -0.11432726       0.06361224      -0.09433543       0.17907339       1.19670179      -1.01419361 
H       0.11310381      -0.87291893      -0.31242839      -0.01862974      -0.14082949       0.01083863      -0.26206746       0.64813807      -0.21761454 
H       1.32352027       0.04960511      -1.05446684      -0.20500655       0.21879989      -0.10184253      -1.12644661       0.81684070      -0.06736110 
H      -0.51924818       0.36314286      -1.43375757      -0.02445598      -0.05521927      -0.02298557       1.42120269       0.34678021       1.27713555 
H       1.13247224       0.77909864       1.31514522       0.17596625       0.03212399       0.24788380       0.03802541      -0.44968442      -0.14639685 
H      -0.60689334       1.05376060       1.24147050       0.06861304      -0.05386957       0.12766995       0.54264560       0.33218277      -0.77502187 
H       0.65441647       2.05448698       0.24379186       0.03165564       0.17618457      -0.03851352      -0.87237224      -0.34404480       0.92325276 
8
Properties=species:S:1:pos:R:3:momenta:R:3:forces:R:3 pbc="F F F" energy=-2166.206729393667
C       0.31936083       0.18291676      -0.60060421      -0.05398382       0.73910491      -0.30927559      -0.92536370      -0.81130711      -0.06991766 
C       0.31091019       1.03422253       0.60295575       0.56228558      -0.81470471       0.77152026      -0.92428557       1.86581695       0.68786689 
H       0.24818869      -0.84753911      -0.35702949      -0.04406483       0.05381812       0.29005602      -0.08270696      -1.15826695       0.37020277 
H       1.19228541       0.26927855      -1.17824672       0.14730417      -0.00796900      -0.24364243       1.34895764       0.41466721      -0.71154202 
H      -0.50612484       0.36926240      -1.25194411       0.31476355      -0.25225747       0.12079908      -0.67449327       0.34381396      -0.47741232 
H       1.15801683       0.86717210       1.22277245      -0.15024993      -0.08829542      -0.14498313       0.76954853      -0.32633050       0.66355703 
H      -0.59698479       0.98565807       1.25099520      -0.19771165       0.34043458      -0.15719725       0.57847003      -0.26455873      -0.66534360 
H       0.39317917       2.08303974       0.28542247      -0.57834306       0.02986899      -0.32727698      -0.09012670      -0.06383482       0.20258892 
8
Properties=species:S:1:pos:R:3:momenta:R:3:forces:R:3 pbc="F F F" energy=-2166.117575955499
C       0.43749813       0.20298730      -0.65233777       0.31834623       0.90477347      -0.33127352      -1.02864054       0.74943444      -0.73195440 
C       0.20828886       1.02903250       0.65841068      -0.05476766      -0.71038025       0.73723714       0.16198960      -0.92789577      -0.60863550 
H       0.52068978      -0.88568481      -0.46233025       0.06693979       0.03723818       0.31711496       0.48288084       0.71195160       0.12995058 
H       1.26980464       0.61188641      -1.26758364      -0.09890282      -0.11030537      -0.06840640      -0.23716683      -0.56979952       0.66550643 
H      -0.43703023       0.25688744      -1.34065254      -0.19226170       0.15233870      -0.19431673       0.32591676       0.19434831       0.51644705 
H       1.09863385       0.81677884       1.27737632      -0.00430408      -0.15967652      -0.10125337      -0.54813800       0.77228758       0.06166546 
H      -0.67075227       0.65901667       1.16552098       0.06553109       0.02914856      -0.08338717      -0.14493044      -0.63026869       0.35853077 
H      -0.07766862       2.09067589       0.55529636      -0.10058085      -0.14313678      -0.27571492       0.98808861      -0.30005794      -0.39151039 
8
Properties=species:S:1:pos:R:3:momenta:R:3:forces:R:3 pbc="F F F" energy=-2166.1001883811446
C       0.43733346       0.18618594      -0.59054727       0.12003666      -0.34274171       0.00926294       0.92835015      -0.01662224      -1.08262632 
C       0.18208856       1.04876561       0.60002733      -0.66974700       0.44645252      -0.11274486      -0.54065142      -2.38753424       1.30337480 
H       0.51913422      -0.88632000      -0.37443059       0.06255388      -0.22769489      -0.07621951      -0.43982222       0.29348801      -0.04236066 
H       1.37366628       0.45982803      -1.07068270       0.24741664      -0.15757596      -0.12833989       0.37037919       0.01046617       0.03302248 
H      -0.28764943       0.42793191      -1.33876702      -0.05491861      -0.06712418       0.32476366      -0.76336429      -0.52344260      -0.62086883 
H       0.98622095       0.79106329       1.29142424       0.02729092       0.19061833       0.13008541      -0.15823343       0.55706285       0.46037932 
H      -0.78139937       0.64067009       1.04066510      -0.03806252      -0.17385836       0.01941400       0.96693410       1.29129843      -0.18892621 
H       0.20786096       2.08145335       0.33881970       0.30543003       0.33192425      -0.16622174      -0.36359208       0.77528362       0.13800541 
8
Properties=species:S:1:pos:R:3:momenta:R:3:forces:R:3 pbc="F F F" energy=-2166.0717485732075
C       0.47507260       0.09163696      -0.56526329       0.62495373       0.07823284       0.99017496       0.09959772       0.17473639       1.02153566 
C       0.15523590       1.14071183       0.57269662      -0.39484132       0.09158239      -0.90667500       2.08817885      -1.20258898      -1.71090802 
H       0.39956508      -0.96642052      -0.24873616      -0.14346320      -0.08073609      -0.40468252      -0.37412602       0.58083434       0.11723364 
H       1.50619363       0.17799655      -0.87067870      -0.17730293      -0.10055400       0.10532039       0.25533546       0.27700157      -0.61849506 
H      -0.24308767       0.27557233      -1.38060479      -0.02303651       0.02108135       0.12565128       0.57386776      -0.17870666       0.10937951 
H       0.75010686       1.05501936       1.47454438       0.01483369       0.00695618      -0.35268707       0.29264006      -0.19153508      -0.01861266 
H      -0.81337606       0.87451545       0.78917696       0.27125815       0.12903558       0.01060419      -2.57003301       0.32840083       0.94785384 
H       0.28871198       2.12895718       0.14771518      -0.17240162      -0.14559825       0.43229378      -0.36546082       0.21185758       0.15201309 
8
Properties=species:S:1:pos:R:3:momenta:R:3:forces:R:3 pbc="F F F" energy=-2165.935755078677
C       0.47817031       0.18379020      -0.60834266      -0.53227875      -0.57748582      -0.53160598       2.66002823      -2.00298575       3.04264272 
C       0.14450500       1.03584127       0.60195032       0.11003866      -0.05331729       0.52182106      -1.32438455       2.35391121      -0.86969102 
H       0.21994910      -0.86630239      -0.33058608       0.20799487      -0.00099218      -0.11752713       0.12610360       0.57297691      -0.53372327 
H       1.59535103       0.20179404      -0.60599352       0.19046796       0.10152286       0.05345048      -0.72530482      -0.17996446      -0.98119697 
H       0.03900656       0.42062183      -1.52424525       0.08248541       0.17228853      -0.31707455      -0.65040319       0.72895757      -1.33933293 
H       0.79747575       0.90207400       1.49904823       0.08921499      -0.19510674       0.21795636      -0.92066149      -0.44120835      -0.71607837 
H      -0.96556786       0.90265687       0.73013577      -0.18690342       0.10398099       0.05102563       1.12015384       0.34746591       0.88104547 
H       0.29285390       2.13633145       0.30779998       0.03898028       0.44910967       0.12195411      -0.28553161      -1.37915304       0.51633436 
8
Properties=species:S:1:pos:R:3:momenta:R:3:forces:R:3 pbc="F F F" energy=-2166.0646999302517
C       0.51839880       0.29676653      -0.66556650      -0.62895507       0.86183184       0.00585313      -1.32390652       0.78155875      -0.95018830 
C       0.10701654       0.93787664       0.65995591       1.14169468      -1.16982226       0.15986647       1.82931242      -0.99957383      -0.00650139 
H       0.27364302      -0.73131001      -0.50632040       0.14562522       0.08467530      -0.01071891      -0.18096917      -0.89087139      -0.84858234 
H       1.56724434       0.36362273      -0.87266234      -0.29909133       0.18537604       0.02562987       0.70584676       0.05110299       0.17146440 
H       0.01131190       0.72060596      -1.59978395       0.40154986       0.12625495      -0.04064580       0.41949186      -0.65811381       1.44661661 
H       0.18736487       0.17212118       1.43876167      -0.40698782       0.22546649      -0.05292767       0.18117356       0.22622323       0.04092782 
H      -0.87898443       1.26497735       0.70293079       0.11190272      -0.13250204      -0.03214874      -1.78727209       0.77217195      -0.21406091 
H       0.78583949       1.72828407       0.90391824      -0.46573826      -0.18128032      -0.05490835       0.15632318       0.71750212       0.36032411 
8
Properties=species:S:1:pos:R:3:momenta:R:3:forces:R:3 pbc="F F F" energy=-2165.878696106272
C       0.59720429       0.49695177      -0.68735990       0.68575479       1.44415539       0.34283881       0.27984127      -0.53287704      -1.20000660 
C       0.04773206       0.71900778       0.68414410      -0.56707954      -1.51186308       0.29989836      -0.24212662       0.83470608       3.48713707 
H       0.00801004      -0.27218382      -1.14703030      -0.07506355       0.07165323      -0.38337871      -0.30869360      -0.52758649      -0.55992516 
H       1.65889246       0.23036688      -0.94902116       0.03175237      -0.12618659      -0.20057050      -0.74551617       0.09962858       1.45398960 
H       0.46013915       1.37517552      -1.27684978       0.01995320       0.08891824      -0.13311293      -0.41118655       0.80333252      -0.53297325 
H       0.21428542      -0.12672217       1.42440939      -0.08928053      -0.16778346       0.25383803       0.39661636       0.94110546      -0.92605895 
H      -1.08017571       0.84613434       0.83745235      -0.13031808       0.15293356      -0.18193055       1.33228575      -0.10366454      -1.25843078 
H       0.45266176       1.68815845       1.14934793       0.12428134       0.04817271       0.00241748      -0.30122044      -1.51464459      -0.46373193 
8
Properties=species:S:1:pos:R:3:momenta:R:3:forces:R:3 pbc="F F F" energy=-2166.218678661366
C       0.70579979       0.74633179      -0.64018812       0.55763605       0.37230112       0.18707372      -1.56087481       1.30422142      -0.51778035 
C      -0.07476788       0.47551788       0.64869335      -0.73058301      -0.66358149      -0.05896773       1.22622616      -0.90508605      -0.40950531 
H       0.35016765       0.19632219      -1.51283101       0.00221215       0.24543890       0.31235898      -0.49591372      -0.08421877       0.16840954 
H       1.74178487       0.54005003      -0.64912358      -0.10514223       0.12975552      -0.06466889       1.26549971      -0.12238489       0.64223867 
H       0.54704381       1.81933364      -0.87486273      -0.21513009      -0.25088960       0.08982492       0.43800912      -0.51229296      -0.09789390 
H      -0.13224276      -0.58370174       0.82984841       0.32743484       0.16987777      -0.09792229      -0.22837878      -0.63271167       0.00596888 
H      -1.07088745       0.85372468       0.58176399      -0.15950532       0.21869526       0.07932666      -0.62128745       0.38767876       0.08395241 
H       0.44362776       0.84501567       1.52384934       0.32307760      -0.22159749      -0.44702536      -0.02328022       0.56479416       0.12461005 
8
Properties=species:S:1:pos:R:3:momenta:R:3:forces:R:3 pbc="F F F" energy=-2166.179961894466
C       0.70991808       0.87948641      -0.59728682       0.72001553      -0.11082148      -0.32979179       0.69081890      -0.97924098       0.33636938 
C      -0.09310595       0.34613277       0.59697994      -0.70391499      -0.25001159       0.16257889       0.20935767       0.62407774       0.05559732 
H       0.43351855       0.47302871      -1.58141459      -0.17015427      -0.01628083      -0.30588962      -0.30752265      -0.02620784       0.46161886 
H       1.73948885       0.54183232      -0.41655656       0.06554711       0.17680478       0.08494030       0.02086298       0.52298959      -0.37572132 
H       0.64090133       1.94516510      -0.66503124      -0.00750460       0.18430346       0.35239297       0.29923718       0.70408827       0.00698593 
H      -0.15786525      -0.73093816       0.46222570       0.09835608      -0.00633188      -0.32108867      -0.70920486      -0.05888355       0.22139848 
H      -1.05191017       0.90050668       0.63491857       0.06548022      -0.06207966       0.08774911       0.22682614      -0.92292925       0.20299282 
H       0.44479898       0.49623349       1.56950477      -0.06782508       0.08441720       0.26910880      -0.43037534       0.13610601      -0.90924147 
8
Properties=species:S:1:pos:R:3:momenta:R:3:forces:R:3 pbc="F F F" energy=-2166.0829326119688
C       0.74528443       1.01593754      -0.47154766      -0.63042552      -0.35348324       0.45185777      -0.58219721       0.61257083      -0.68356141 
C      -0.09514025       0.19292986       0.47369596       0.64864849       0.62637544      -0.62457304      -1.68524066       0.27752834      -1.28512218 
H       0.26924190       0.89837175      -1.49349639       0.01277211      -0.04260787       0.48765367       1.40390375       0.23401141       0.88015418 
H       1.79045247       0.76518801      -0.36867201      -0.05337509       0.15685399       0.08743691       0.36307961      -0.36568904      -0.69167966 
H       0.72716024       2.08775525      -0.19074715       0.11506820      -0.05771001       0.06824389      -0.38883754      -0.46004622      -0.26755949 
H       0.10126939      -0.87318293       0.47023314       0.00161905      -0.06868972      -0.13230609       0.27159765      -0.04648440       0.12349995 
H      -1.14020736       0.32345097       0.12479024       0.11177454      -0.08816147      -0.26011775       0.32864761      -0.32253307       0.32731308 
H      -0.09615826       0.62385383       1.43228370      -0.20608179      -0.17257712      -0.07819536       0.28904679       0.07064214       1.59695554 
8
Properties=species:S:1:pos:R:3:momenta:R:3:forces:R:3 pbc="F F F" energy=-2166.0333754099756
C       0.73549659       1.16152339      -0.39998836      -0.67924542       1.00572160       0.21980521      -1.30912524      -1.57034940       1.39220549 
C      -0.10407949       0.08101715       0.40226993       0.30815207      -0.64710636       0.29769471       1.44047896       0.86840343       0.94127142 
H       0.64578957       0.73445784      -1.36085433       0.31272005      -0.14349379      -0.37598704       0.66541904       0.22321689      -1.60956518 
H       1.75594902       1.25753521      -0.04283900       0.16676377      -0.16391978      -0.03132015       0.09310120      -0.30168785      -0.11873612 
H       0.28386263       2.13283457      -0.37867379      -0.22460425       0.21385885      -0.13891875      -0.39530950       0.49377957       0.02557119 
H       0.28885617      -0.90773130       0.21324940       0.03271013      -0.01884505       0.12642520       0.68748812      -0.27743297       0.00591947 
H      -1.11700782      -0.05205433       0.03648935      -0.01490793      -0.15831977      -0.12578251      -0.38530525       0.78504318       0.35220398 
H       0.01745457       0.25915670       1.50543191       0.09841158      -0.08789569       0.02808333      -0.79674733      -0.22097286      -0.98887024 
8
Properties=species:S:1:pos:R:3:momenta:R:3:forces:R:3 pbc="F F F" energy=-2166.029882444382
C       0.50148117       1.25611697      -0.31638716      -0.35468207       0.06459010       0.11567566      -1.28517806       0.22045984      -2.54522480 
C       0.12916830      -0.01356069       0.31619997       0.53577740      -0.39163367      -0.34815543       2.27006727      -2.42864697       0.81274905 
H       0.57764910       1.05650218      -1.42877560      -0.01166932       0.04582178       0.11578378       0.04591206       0.68880774       1.06843768 
H       1.46020964       1.60628998       0.03379886      -0.25468657       0.07200491      -0.09237593      -0.04901952       0.58580815       0.22280746 
H      -0.39270021       1.89713471      -0.13909555      -0.04336794      -0.29311730       0.12574817       1.19991023       0.42441466      -0.30997513 
H       0.98725669      -0.75188115       0.30525205       0.25758250       0.13534905       0.12249925      -0.76141022       0.72712106       0.04280996 
H      -0.67620811      -0.56034475      -0.10687793       0.04616700       0.24793226       0.01978809      -1.01195470      -0.08535089      -0.55567723 
H      -0.07215603       0.17631024       1.33791871      -0.17512099       0.11905287      -0.05896358      -0.40832706      -0.13261360       1.26407300 
8
Properties=species:S:1:pos:R:3:momenta:R:3:forces:R:3 pbc="F F F" energy=-2166.146939271863
C       0.36903448       1.37456012      -0.23333580      -0.09713254      -0.11587360       0.87832179       0.18202977      -1.98633181       1.25820252 
C       0.27990208      -0.14219779       0.21626664       0.31797867      -0.45488863      -0.63586412      -0.07137773       1.26743537       1.29641132 
H       0.88250971       1.44720060      -1.16531188       0.03941961       0.06406065      -0.03999591       0.24384058       0.30158245      -0.70354783 
H       0.81369053       2.04651118       0.50670027      -0.06034042       0.09213667       0.24015762       0.31464713      -0.44825956      -0.02467940 
H      -0.64142620       1.68859207      -0.29554439      -0.09714569       0.17448406      -0.18720546      -1.00494339       0.53110631      -0.58407079 
H       1.20926045      -0.66870953       0.40368419      -0.12430844       0.33000417       0.11344790       0.39324537       0.24359090      -0.21793169 
H      -0.32358729      -0.76193207      -0.40757291       0.04305843      -0.19855887      -0.26993922      -0.27217036      -0.16750373      -1.11846984 
H      -0.27429922      -0.20618325       1.16142517      -0.02152963       0.10863556      -0.09892259       0.21472862       0.25838007       0.09408571 
8
Properties=species:S:1:pos:R:3:momenta:R:3:forces:R:3 pbc="F F F" energy=-2166.1423057482352
C       0.24310653       1.33304373       0.08705165      -0.19992095       0.51525956       1.28691703       0.21015836       2.01865211       0.22865365 
C       0.37934720      -0.10817953      -0.08768737      -0.28198116      -0.47624627      -1.41630970       0.88344865      -2.36928729      -0.72521749 
H       1.19523889       1.82700228      -0.08223104      -0.03741243      -0.22447265       0.16676037       0.19148286       0.17809552       0.10550614 
H      -0.06765648       1.54635777       1.09310887      -0.17077525      -0.13457325       0.05036479      -0.10165307       0.47574455       0.51448470 
H      -0.43933857       1.84477396      -0.59527488       0.10886552       0.18012103      -0.08134705      -0.24932572      -0.37908672       0.07488303 
H       1.38907388      -0.50003309       0.16908871       0.17858414       0.08299518       0.14722829      -0.44309043       0.47678648      -0.37383356 
H       0.15689190      -0.37417607      -1.12126694       0.24718132       0.07929247      -0.00663738       0.20842122      -0.35633532      -0.00514550 
H      -0.25250080      -0.70910060       0.54414033       0.15545881      -0.02237608      -0.14697634      -0.69944187      -0.04456933       0.18066903 
8
Properties=species:S:1:pos:R:3:momenta:R:3:forces:R:3 pbc="F F F" energy=-2166.1176926160715
C       0.09447574       1.23779887       0.42310918      -0.22165016      -0.27598854       0.19690009       1.47766618      -0.80236834       0.24420851 
C       0.51857630      -0.01804234      -0.43691313       0.24933827       0.20332594       0.15594045      -1.82823120       1.91066972      -0.78851628 
H       1.06362400       1.68991725       0.69112319       0.05931103      -0.02375860       0.10544278      -0.35194044      -0.04947159       0.39265098 
H      -0.39213900       0.88996178       1.34294878       0.10639322      -0.19775720       0.17306616       0.01968206       0.27764536      -0.20879013 
H      -0.45783426       2.08019632       0.00583342      -0.06580773      -0.21955627      -0.01942986      -0.31642558      -0.58444705      -0.56914856 
H       0.97069950      -0.71800909       0.19606540      -0.22936104      -0.07078913      -0.38293710       0.77402595      -1.01254454       1.10863199 
H       1.26387276       0.28472188      -1.17883474       0.11574039       0.21028081       0.13545995      -0.37132568      -0.18390917      -0.15544648 
H      -0.35448674      -0.53110257      -0.89266266      -0.01396398       0.37424298      -0.36444247       0.59654871       0.44442562      -0.02359004 
8
Properties=species:S:1:pos:R:3:momenta:R:3:forces:R:3 pbc="F F F" energy=-2166.0935783592276
C       0.00424809       1.00297469       0.58568188      -0.78828661       0.06158561       0.29843466       0.25028701      -1.53391229      -0.38396868 
C       0.61891181       0.21522268      -0.58454431       0.73907709       0.04185940      -0.21020174       1.15310699      -1.43129866       1.39854407 
H       0.63567354       1.10029590       1.44658628      -0.19076501      -0.34687673       0.11765736       0.53840199      -0.04988753       0.37647035 
H      -0.94499410       0.59441858       0.92895330      -0.08561958      -0.00799262      -0.19492556      -0.07772650       0.00839625      -0.21777767 
H      -0.12879616       1.93532881       0.14939469       0.15960994       0.11249352       0.20041272      -0.67206354       2.18816243      -0.15771762 
H       0.76043529      -0.88753310      -0.28291332       0.17683650      -0.10788805      -0.08348514      -0.52406181       1.50536931      -0.95416901 
H       1.65320473       0.57655216      -0.79481863      -0.13993468      -0.01329152      -0.16543872      -0.78054031      -0.07738208       0.04774737 
H      -0.00222901       0.39520167      -1.46076732       0.12908235       0.26011040       0.03754643       0.11259617      -0.60944743      -0.10912880 
8
Properties=species:S:1:pos:R:3:momenta:R:3:forces:R:3 pbc="F F F" energy=-2166.0474802602175
C      -0.12058502       0.90338970       0.53925213      -0.08318348      -0.77299671      -0.62452494      -0.36477338       1.07020445      -0.70092640 
C       0.74972106       0.31214169      -0.53776030      -0.21613200       0.85593176       0.63340166       1.69210918       1.79673241       1.85268537 
H       0.10214038       0.55939090       1.54946430       0.32303265       0.04134359       0.01818656       0.02652463       0.08309912      -0.14826808 
H      -1.12067500       0.62010498       0.23593170       0.08938478      -0.00230209      -0.07871281      -0.55500615       0.09414349       0.60956356 
H      -0.03844290       1.99576249       0.45828199      -0.13765375       0.01677701      -0.04620076      -0.30499771      -0.17893326       0.49618678 
H       0.85337017      -0.67243080      -0.26158385      -0.17445968      -0.04175292       0.05698052       0.39198500      -2.68086168      -0.25409045 
H       1.74764443       0.76567072      -0.51638306       0.16067476       0.03399419       0.25459134      -0.04868222      -0.15405563      -0.03371161 
H       0.35804747       0.47753270      -1.48349724       0.03833671      -0.13099483      -0.21372157      -0.83715936      -0.03032889      -1.82143918 
8
Properties=species:S:1:pos:R:3:momenta:R:3:forces:R:3 pbc="F F F" energy=-2166.070595825398
C      -0.31865499       0.82063276       0.45153617      -0.72456036      -0.73629310      -0.20834145       2.19691273      -3.91616393      -0.08267805 
C       0.94027585       0.41908494      -0.45957919       0.63238697       0.70507359       0.03438177      -0.89713434       0.54628786       0.41658503 
H       0.02173287       0.63826816       1.50459579      -0.30618163      -0.02895012      -0.14866831      -0.66336489       0.08486500      -0.82303262 
H      -1.11000494       0.10125033       0.17611562       0.13472661      -0.02483816      -0.03896450       0.03154050       0.56017651       0.45607165 
H      -0.64691391       1.79041098       0.37316135       0.12305141       0.09243287       0.05389946      -0.63417193       2.35494497      -0.45662909 
H       1.04609101      -0.68594479      -0.47713172       0.06549527       0.27076062       0.06492078      -0.08525171       0.68356385       0.05184580 
H       1.82706658       0.83844537       0.03873648      -0.14301492      -0.04104604       0.16181294      -0.06373428      -0.10256076      -0.59491554 
H       0.85366139       0.77540478      -1.51964950       0.21809665      -0.23713966       0.08095930       0.11520393      -0.21111350       1.03275282 
8
Properties=species:S:1:pos:R:3:momenta:R:3:forces:R:3 pbc="F F F" energy=-2166.00991671583
C      -0.39730582       0.76786572       0.20211160      -0.63948606       0.10685783       0.07318273       0.29390555       1.77333552       1.87525082 
C       1.01777484       0.45412441      -0.19833207       0.48059020      -0.36504721       0.20902816       0.21743640      -1.58651592      -1.33172785 
H      -0.65747963       0.31953190       1.16613048      -0.34220199      -0.15102173       0.20091096       0.10441505      -0.18421710      -0.05309027 
H      -1.10163720       0.36335530      -0.52068069       0.06793669       0.23648428      -0.27130165      -0.23774611       0.70433138      -0.09479223 
H      -0.41519883       1.90618678       0.47211032      -0.10141384      -0.06680062      -0.22598437      -0.71298395      -1.93143219      -1.21499213 
H       1.28622298      -0.62486750      -0.10453934       0.19014101      -0.10612447       0.00755515      -0.10834025       0.79183070       0.39645723 
H       1.76991582       1.09123577       0.20589529       0.12778770       0.15266205       0.02744666       0.50287156       0.24712754       0.90806510 
H       1.12353487       0.61362847      -1.26396169       0.21664629       0.19298988      -0.02083765      -0.05955825       0.18554007      -0.48517066 
8
Properties=species:S:1:pos:R:3:momenta:R:3:forces:R:3 pbc="F F F" energy=-2166.1275282984097
C      -0.44143446       0.73263935       0.05907785       0.10886573      -0.10576147      -0.38594546       0.79662368      -1.27545338       0.36276519 
C       1.06573041       0.48387348      -0.04682665      -0.17363275       0.06424771       0.64779454       0.20992495       0.01515962      -0.62240348 
H      -0.82822954       0.37636823       1.00114182       0.27365453      -0.06279088      -0.38643621      -0.24444345       0.17660586       0.36949176 
H      -1.07247455       0.31244502      -0.71775376      -0.18247585       0.23486492       0.03586876       0.41918110      -0.52893774      -0.31722593 
H      -0.54815702       1.75195897      -0.07054438       0.01226066       0.16614994      -0.23091689      -0.73509349       2.35271715       0.37669412 
H       1.25143376      -0.54452236      -0.30768836       0.08212332       0.19235622       0.06072983       0.32612749      -0.49647224       0.06655019 
H       1.70112013       0.75310702       0.81998657      -0.08432316      -0.31891985       0.15022045      -0.83310283      -0.15189936      -0.15115113 
H       1.45606470       1.08497957      -0.87113313      -0.03647249      -0.17014659       0.10868498       0.06078255      -0.09171992      -0.08472072 
8
Properties=species:S:1:pos:R:3:momenta:R:3:forces:R:3 pbc="F F F" energy=-2166.137384675496
C      -0.41162409       0.75369240      -0.06664779       0.20459161       0.26030328      -0.51679295      -1.80263020       1.45533114       0.73508613 
C       1.05215762       0.45911157       0.06153943       0.26298034       0.17356371      -0.00460436       0.79020980      -0.30612090      -1.25831598 
H      -1.02901481       0.08560977       0.58866553      -0.17630996      -0.13664344       0.07036572       0.44660537       0.53662708      -0.65465791 
H      -0.82443167       0.75453483      -1.08413331      -0.12206398       0.04966453      -0.06892831       0.23755023      -0.41290663       0.17152360 
H      -0.61384320       1.82825362       0.29318000      -0.11802095      -0.12543470       0.38273047       0.27768811      -1.52803823      -0.37864300 
H       1.30279235      -0.60934181      -0.08447430      -0.07767928      -0.14591049       0.16181946      -0.27686479       0.43397190      -0.00495920 
H       1.30054895       0.69749118       1.09051219       0.06458730      -0.07702883       0.01876465       0.76017771       0.28159257      -0.09624809 
H       1.63022406       1.02198243      -0.74289051      -0.03808507       0.00148594      -0.04335468      -0.43273624      -0.46045694       1.48621445 
8
Properties=species:S:1:pos:R:3:momenta:R:3:forces:R:3 pbc="F F F" energy=-2166.117305676856
C      -0.42742992       0.81129342       0.01688720       0.66145150       0.46393172       0.52002650       1.51644011       0.26822577       0.12398995 
C       1.06832312       0.41743942      -0.02941075      -0.63163996      -0.45635385      -0.38643213      -2.18389981      -0.26573926       2.01846990 
H      -0.95356042       0.24463431       0.73600959      -0.07689215       0.05589520      -0.15738885      -0.55782733      -0.88952146       0.81214122 
H      -0.87086886       0.63520554      -0.92965090       0.09882566      -0.38610797       0.00778019      -0.52602061       0.00273066      -0.97920018 
H      -0.56381510       1.82811890       0.29799128      -0.01122967      -0.09459519      -0.02357023      -0.12383171       1.01279756       0.07590343 
H       1.03645270      -0.55634683      -0.43171522      -0.14199529       0.19541803      -0.03549553       0.84163346      -1.05220405      -1.00120100 
H       1.45752371       0.29958477       0.97811242       0.18096173      -0.09050591      -0.00232840       0.04492724       0.12174402       0.23042326 
H       1.65625804       1.13753014      -0.50153061      -0.07948182       0.31231797       0.07740845       0.98857864       0.80196676      -1.28052658 
8
Properties=species:S:1:pos:R:3:momenta:R:3:forces:R:3 pbc="F F F" energy=-2166.085686156502
C      -0.43307190       0.76204796       0.02027201      -0.30105257      -0.72722226       0.05615940      -0.41442520      -0.03618276       2.01180531 
C       1.06350092       0.45681743      -0.00880779       0.18937386       0.41248759       0.05829239      -0.17143561      -1.38713153      -1.53606768 
H      -1.15973095      -0.03784293       0.37238707      -0.03156945      -0.00462872      -0.05353495       1.31219264       0.62888790      -0.28383806 
H      -0.70887564       0.98098467      -0.99572686      -0.03743380       0.32478886       0.16917849      -0.40493414       0.57999720      -0.27277762 
H      -0.54905785       1.61776823       0.72938955       0.06611748      -0.10009415       0.02506234      -0.48567081      -0.34972404      -0.91257925 
H       1.15119670      -0.43010988      -0.71639959       0.18484494       0.08793215      -0.21174758       0.58384596       1.06432311       0.88527707 
H       1.59078491       0.24458490       0.91865105      -0.03560805       0.10430205       0.01984583      -0.42969129      -0.18534066       0.22185719 
H       1.56236063       1.33091923      -0.44491521      -0.03467241      -0.09756553      -0.06325592       0.01011844      -0.31482922      -0.11367696 
8
Properties=species:S:1:pos:R:3:momenta:R:3:forces:R:3 pbc="F F F" energy=-2166.0811908307414
C      -0.43106255       0.56548998       0.17205476      -0.10469715      -0.75207342      -0.26499973      -0.09194673       1.36893945      -3.14017806 
C       1.05650727       0.63756143      -0.17579079      -0.42323280       0.36213678       0.25896576      -0.40692080       1.18905180       2.78596613 
H      -0.77013709      -0.42917914       0.25111629       0.31346994      -0.10952488       0.06075387      -0.56997036      -1.17533493       0.18234982 
H      -1.06388375       1.10788161      -0.62800686      -0.26278714       0.14198468       0.10692812       0.94649966      -0.98372385       1.09329355 
H      -0.60762547       1.10907462       1.05364054       0.17851005       0.13414319      -0.10601795      -0.24163132       0.46422189       1.40577739 
H       1.40153749       0.34808617      -1.09802466      -0.05813081       0.31578731      -0.01534188       0.14950460      -1.09360390      -2.48818013 
H       1.63606969       0.07496291       0.56378603       0.10224292      -0.23461907       0.06152382      -0.01866153       0.14969581      -0.01120166 
H       1.35010823       1.68391219      -0.09800407       0.25462498       0.14216542      -0.10181201       0.23312648       0.08075373       0.17217295 
8
Properties=species:S:1:pos:R:3:momenta:R:3:forces:R:3 pbc="F F F" energy=-2166.0375633111025
C      -0.41626333       0.44307232       0.12191625       0.32981896      -0.51397326       0.08809079      -0.10213898      -1.16545406       0.24822535 
C       1.03881081       0.77565724      -0.11241937      -0.34925829       0.40148851       0.44068325       0.52149648      -0.90570343      -0.88071050 
H      -0.51020997      -0.55120962      -0.39955832       0.10420952       0.06562614      -0.11128621      -0.82512958       0.73435497       1.19149238 
H      -1.09501571       1.14169388      -0.33037369       0.09114479       0.11778118      -0.08537822      -0.14918350       0.35591978      -0.79006779 
H      -0.74952993       0.50598670       1.20128513      -0.12240382      -0.35725292      -0.01211109       0.72815300      -0.80278651      -1.05804185 
H       1.38508283       0.58232839      -1.15704797       0.00983442       0.13656220      -0.02155529      -0.52640472      -0.14208224       0.70896560 
H       1.71782731       0.24488086       0.54846063      -0.05176854       0.36956663      -0.29370007      -0.05523340      -0.28278387       0.08697059 
H       1.23243717       1.78424232       0.02406247      -0.01157704      -0.21979848      -0.00474316       0.40844069       2.20853536       0.49316623 
8
Properties=species:S:1:pos:R:3:momenta:R:3:forces:R:3 pbc="F F F" energy=-2166.1475805266514
C      -0.36437525       0.22908735       0.04457474       0.38273984      -0.08581002      -0.20826359       1.61568703      -1.01077672       0.07839175 
C       0.98874159       0.99258490      -0.03929034      -0.38745090       0.71702812      -0.45978065       0.64602817      -0.21505633       1.65543870 
H      -0.39037149      -0.65284413      -0.61673231      -0.11501219      -0.11698670       0.12736781       0.12033811       0.62501194      -0.29466858 
H      -1.10116748       0.93000842      -0.23175358       0.00624754      -0.24514727      -0.13258743      -1.24288796       0.54884345      -0.35973961 
H      -0.63222588      -0.23752525       0.98956349       0.13604746      -0.37725888       0.24965380       0.26515023       0.53561510       0.50467743 
H       1.10184569       1.35489135      -1.04058363      -0.07172631       0.21793417       0.07696318       0.06020619       0.40164150      -0.61929517 
H       1.92044338       0.39789893       0.16758021       0.13134757      -0.12191594       0.06323963      -1.07190204       0.18397546      -0.08946885 
H       1.06039447       1.88042923       0.66894859      -0.08219301       0.01215652       0.28340724      -0.39261974      -1.06925439      -0.87533568 
8
Properties=species:S:1:pos:R:3:momenta:R:3:forces:R:3 pbc="F F F" energy=-2166.1557233634126
C      -0.15217984       0.05028843      -0.08889712       0.76854497      -0.40621991      -0.15806353      -0.70074946      -1.22032775       1.15463828 
C       0.78372857       1.18392492       0.07430819      -0.14042998       0.35010722      -0.24948796       0.60393586       0.33755765      -1.68124235 
H      -0.13033951      -0.56838539      -0.95499826       0.15616165       0.20486168      -0.04290591       0.52428833      -0.05228135      -1.15951091 
H      -1.16801689       0.37840311      -0.01022862      -0.17134307      -0.12359992       0.25258525      -0.76820868       0.19295183       0.23087541 
H       0.02836952      -0.66372460       0.72917450       0.03271296       0.10622369      -0.29425507      -0.23040469       0.17052143      -0.06628266 
H       0.59859873       2.03558027      -0.59534368      -0.30750656       0.07214598       0.20896336       0.01359021      -0.25900709       0.22769581 
H       1.79197002       0.85298253      -0.06635262      -0.19588385      -0.13717054       0.23118946       0.79207682      -0.10444201      -0.34845207 
H       0.75275391       1.48856691       1.07157567      -0.14225612      -0.06634819       0.05197440      -0.23452840       0.93502729       1.64227849 
8
Properties=species:S:1:pos:R:3:momenta:R:3:forces:R:3 pbc="F F F" energy=-2165.943492888162
C      -0.06829599      -0.04058136      -0.16556580      -0.07473913      -0.16206710       0.19853743      -1.66897803      -0.33290984       0.60651403 
C       0.71722599       1.27751100       0.15869151       0.28712384       0.34710370       0.19425582       1.19417767      -2.15439042       0.71091478 
H      -0.43291004      -0.11385617      -1.24242754      -0.06612422       0.23103262      -0.08247823       0.93365483       0.20852232       1.25786918 
H      -1.01854569      -0.09951347       0.42576574       0.25763667       0.02833315       0.00636239       0.50468539       0.44993353      -0.42359923 
H       0.38235331      -1.00401032       0.14370182       0.09694089      -0.35248839      -0.10770629       0.45721032       0.67949001      -0.46835797 
H       0.13938122       2.06055803      -0.27233797      -0.18755413      -0.02132983       0.10567521       0.25571286       0.92514561      -0.81707172 
H       1.77462254       1.08142513      -0.21985249      -0.27068926      -0.05522620      -0.22190305      -1.39874325       1.10673949       0.13324010 
H       0.82132480       1.56645315       1.24705224      -0.04259465      -0.01535795      -0.09274329      -0.27771979      -0.88253070      -0.99950917 
8
Properties=species:S:1:pos:R:3:momenta:R:3:forces:R:3 pbc="F F F" energy=-2165.989304743772
C      -0.05775108      -0.02112535      -0.05776417       0.68930451      -0.27397554      -0.54356201      -0.06311934      -0.94857714       1.33703909 
C       0.70781703       1.24994067       0.06402818      -0.51880189       0.24003859       0.62537124      -2.86166928       0.90541962       0.41005076 
H      -0.13530161      -0.28213036      -1.06386929       0.01267158      -0.31643948       0.17982569      -0.54427644      -0.32116825      -1.88296497 
H      -1.05371929       0.02146771       0.37349468      -0.12197839       0.25569911       0.27882610      -0.01672507      -0.10884616       0.15465580 
H       0.48864383      -0.84962177       0.36106348       0.06613952       0.32180634      -0.19334585       0.09085476      -0.45884881       0.51715070 
H      -0.08555105       2.01504834      -0.04092050       0.04530242       0.09320268      -0.31226611       0.81113494       0.24123318      -0.40488721 
H       1.36211124       1.26204750      -0.75096948      -0.23443743      -0.05795432      -0.27122739       1.58534777       0.70672263      -0.71391773 
H       1.07650742       1.42093261       1.04655127       0.06179968      -0.26237738       0.23637832       0.99845267      -0.01593507       0.58287356 
8
Properties=species:S:1:pos:R:3:momenta:R:3:forces:R:3 pbc="F F F" energy=-2165.812934166943
C      -0.03579427      -0.10841559      -0.08237162      -0.22149789       0.61453299       0.05686224       0.79412313       1.17274447      -2.78605525 
C       0.67284274       1.33732114       0.09306803      -0.20042582      -0.13263415       0.06087026      -1.74947415      -2.02222092      -0.39462044 
H      -0.90847645      -0.07715762      -0.82888492      -0.07369363      -0.10015003       0.10902024       1.29065218       0.00182186       1.08297392 
H      -0.41163762      -0.48283642       0.86668354       0.40654213      -0.05551618      -0.37900356       0.28553233      -0.09639645      -0.04476016 
H       0.77769160      -0.71643074      -0.56318705       0.20753611       0.10955828      -0.07676648      -1.08337264      -0.19593239       0.83037239 
H      -0.14530146       2.03414396       0.00482917      -0.01597377      -0.25055718      -0.08352754      -0.03772873       0.69157978       0.90001670 
H       1.38364672       1.66072477      -0.67010921      -0.29505215      -0.00633935       0.40529094       0.13264252      -0.71784059       0.07147179 
H       1.11187981       1.16822489       1.06320348       0.19256503      -0.17889439      -0.09274611       0.36762536       1.16624424       0.34060104 
8
Properties=species:S:1:pos:R:3:momenta:R:3:forces:R:3 pbc="F F F" energy=-2166.032219079977
C       0.13482421      -0.09349728      -0.19601723      -0.38740934      -0.08844245       0.30599797       0.88196846      -0.83999424       1.30592977 
C       0.49732473       1.31736195       0.22144389       0.08116010      -0.08832172      -0.11167157      -2.11733375       0.82096610      -1.42896960 
H      -0.81484125      -0.07171160      -0.62273735       0.02749989       0.14645574      -0.02581985      -1.69748029      -0.24768770      -0.96053624 
H       0.12977445      -0.91610763       0.56765373      -0.06804572      -0.61403466      -0.07514653       0.02060993       1.13459764      -0.17862251 
H       0.84650704      -0.41877895      -0.92452704       0.18623470       0.19059320      -0.17463837       0.38383313      -0.30940833      -0.70384298 
H      -0.36087397       1.84053568       0.75278639       0.07508447      -0.27118176       0.40949375       1.52829805      -0.70691206      -0.02777287 
H       0.61181651       1.90186441      -0.72570818       0.07197754       0.47986322      -0.37358163      -0.09580583      -0.33801238       0.63387952 
H       1.45380112       1.31093233       0.64954664       0.01349837       0.24506843       0.04536623       1.09591029       0.48645096       1.35993492 
8
Properties=species:S:1:pos:R:3:momenta:R:3:forces:R:3 pbc="F F F" energy=-2166.02331740675
C       0.04888044      -0.02632774      -0.32590380       0.13848692       0.14733521       0.47487057      -1.20005367      -0.44579209       0.95532097 
C       0.58568305       1.23939201       0.34305339      -0.90932378      -0.24397922      -0.95221025       1.68451315       1.29739328      -2.81617494 
H      -1.01609905       0.16866919      -0.63056449       0.05997956      -0.05074692       0.12375660       1.02397422      -0.38807189       0.08067632 
H       0.00592243      -0.83527195       0.40572864      -0.02330075       0.44829619      -0.35383862       0.04100640      -0.25834769      -0.17259333 
H       0.62902323      -0.38330629      -1.18461612      -0.22674504       0.12110366       0.06960623      -0.12342124       0.38264068       0.16707742 
H       0.31595173       1.47000277       1.36689424       0.51026078      -0.52058331      -0.04323918      -0.24576488      -0.30074481       0.02389140 
H       0.17485098       2.01162764      -0.36574115       0.39955634       0.04487636       0.37063901       0.53669380       0.04129216       1.20237706 
H       1.72776343       1.34370704       0.20393996       0.05108598       0.05369803       0.31041564      -1.71694778      -0.32836964       0.55942509 
8
Properties=species:S:1:pos:R:3:momenta:R:3:forces:R:3 pbc="F F F" energy=-2165.8329272815777
C      -0.06666827       0.02740133      -0.34297360      -0.40912453       0.45687333      -0.65722381       2.21737266      -2.16252317       2.07389858 
C       0.68087267       1.21820725       0.32669597       0.23964918      -0.15319081       0.51485082      -1.14632020      -0.73036272      -0.34380557 
H      -1.05276705      -0.10331331       0.09623839      -0.04474561      -0.13438353       0.26463285      -0.13825212       0.17698589      -0.16707127 
H       0.53996172      -0.88612995       0.00804905       0.43919196      -0.19599424       0.14095280      -1.12472461       0.87743531      -0.50959628 
H      -0.10908892      -0.11413840      -1.41796413      -0.32871272      -0.08773047      -0.42616006       0.09691278       0.83274968      -0.18065466 
H       0.60247280       1.17087772       1.43020550       0.07862818       0.06838662       0.17115049      -1.10751669       0.55675778      -0.59265396 
H       0.36529490       2.08922042      -0.21829949       0.07085499       0.18851722       0.01248554      -0.33593805       1.02117284       0.77124430 
H       1.73413167       1.23112444       0.29571954      -0.04574146      -0.14247812      -0.02068861       1.53846623      -0.57221561      -1.05136115 
8
Properties=species:S:1:pos:R:3:momenta:R:3:forces:R:3 pbc="F F F" energy=-2166.057546962461
C      -0.11039659       0.13365010      -0.34369010      -1.07412050      -0.18323364      -0.62316125      -0.20113504      -0.66039657      -3.44505306 
C       0.74005200       1.10497070       0.36245331       1.19296143      -0.40464734       0.07588616       1.69251366      -0.95187814       1.05761242 
H      -1.06626959      -0.15874543       0.03670458      -0.04249025      -0.08380332      -0.21020836      -0.65086067       0.40194410       0.76623186 
H       0.40624109      -0.80749709      -0.48907859      -0.03242546       0.25728764       0.28784771       0.26997945      -0.28512432      -0.05903914 
H      -0.29124395       0.52817217      -1.39252196       0.20186835       0.31872554       0.37775694      -0.01822080      -0.59333335       1.00939300 
H       0.85287074       0.70178578       1.39673706      -0.15598538       0.26099700       0.15113887       0.43466819       0.77154537      -0.53248816 
H       0.23833242       2.03883376       0.39157721      -0.12076833      -0.38893913       0.32057866      -0.04634707       1.16514646       0.19678284 
H       1.75596517       1.16835595      -0.16700470       0.03096014       0.22361324      -0.37983873      -1.48059772       0.15209645       1.00656025 
8
Properties=species:S:1:pos:R:3:momenta:R:3:forces:R:3 pbc="F F F" energy=-2165.900924555016
C      -0.17713160       0.19754212      -0.39530889      -0.23077137       0.29819980       0.92838027      -2.32958214       0.87850331       0.25698025 
C       0.84413609       1.01208225       0.39376224       0.34546933      -0.48774143      -1.06895981      -2.67363017      -1.01966151       1.74974686 
H      -1.18965762       0.30835981       0.04811652       0.04278194       0.07636633       0.07604191       0.47533655      -0.25507044       0.24292000 
H      -0.06392361      -0.89089611      -0.49617154       0.12712215      -0.09734400      -0.07442829       0.59767035       0.54370316      -0.36426607 
H      -0.35925549       0.76695315      -1.32632519      -0.11941776       0.24976252       0.04376791       0.42020090      -0.97429725      -0.14889584 
H       1.18729327       0.48971444       1.27645950      -0.27242406      -0.17956426      -0.08408227       0.72139344      -0.34370653      -0.13900346 
H       0.34592402       1.88160745       0.83674026      -0.03993695       0.02088124      -0.01013780       0.18668512       0.19480656      -0.56660987 
H       1.53047588       1.26067839      -0.32040019       0.14717673       0.11943979       0.18941808       2.60192596       0.97572270      -1.03087186 
8
Properties=species:S:1:pos:R:3:momenta:R:3:forces:R:3 pbc="F F F" energy=-2166.074695615948
C      -0.17732650       0.22670917      -0.44491633       0.21591491      -0.81326477       0.13132815      -0.29939587      -0.35488585       2.03069505 
C       0.82120063       1.01310409       0.42623816      -0.84098072       0.98465830       0.14574153       0.70452050       0.05067606      -1.06380398 
H      -0.86327077      -0.16384140       0.30515864       0.27772975       0.01915689       0.09006124      -0.43766132      -0.27222291      -0.10980474 
H       0.24635536      -0.64997843      -0.88983387      -0.02502376       0.31413642      -0.24856640       0.50966245      -0.34643252      -0.46733168 
H      -0.81601406       0.72100869      -1.13224006       0.04555833      -0.02979151       0.04206724      -0.05900508       0.93670404      -0.87932545 
H       0.97720622       0.35920772       1.30500513       0.06207284      -0.40743331      -0.29498239       0.55634995       0.58343783      -0.40637825 
H       0.39920953       1.96560996       0.78662242       0.16757625      -0.04621321      -0.02432683       0.17371383      -0.34966452      -0.20723150 
H       1.78298403       1.22468955      -0.15215921       0.09715241      -0.02124881       0.15867746      -1.14818445      -0.24761214       1.10318056 
8
Properties=species:S:1:pos:R:3:momenta:R:3:forces:R:3 pbc="F F F" energy=-2165.982395507087
C      -0.15555858       0.14048794      -0.35834289       0.18000843      -0.16706438       0.56288330       1.99253252      -2.00066571      -1.32592373 
C       0.78701866       1.09660444       0.37464198      -0.05746302      -0.38486390       0.07252535      -1.46253384       0.63988730      -1.40214942 
H      -0.63904350      -0.45243916       0.38820160       0.07099436       0.01514349      -0.07819430      -0.61360990      -0.53210972       0.35159779 
H       0.47938006      -0.61358906      -0.96464585      -0.02128890      -0.14106100      -0.12514884      -1.05564894       1.12286206       0.76847435 
H      -0.89658472       0.51694390      -1.05708664       0.21669720       0.23647020       0.08518307       0.00617918       0.55815838       0.19730312 
H       1.71166372       0.58671394       0.60162814       0.02164527       0.33199748      -0.19951257      -0.09888746      -0.06265706       1.08754073 
H       0.13284252       1.55586544       1.12740069      -0.19145038       0.21431526       0.00303613       1.15418043      -0.11144391       0.57817305 
H       1.08613391       1.89562226      -0.28972252      -0.21914295      -0.10493715      -0.32077215       0.07778801       0.38596866      -0.25501588 
8
Properties=species:S:1:pos:R:3:momenta:R:3:forces:R:3 pbc="F F F" energy=-2166.0081064486058
C      -0.11811028      -0.00324592      -0.16480676      -0.08188792      -0.45628190       0.11711209      -0.44687184       1.74226711      -0.04995327 
C       0.76092664       1.20937220       0.19138631       0.19376862       0.62360135      -0.97410887      -0.73599702      -0.41476322      -0.86211814 
H      -0.52042591      -0.55415530       0.67647634      -0.03303609       0.01378673       0.12380374      -0.40024670       0.26327677       0.19761707 
H       0.35926822      -0.71597794      -0.78696319      -0.03096110       0.18285406       0.37503910       0.64295884      -0.57586803      -0.76962005 
H      -0.85884060       0.57156303      -0.76379682      -0.09498271      -0.07286309       0.15821854      -0.38632333      -1.41892797       0.38098315 
H       1.68116051       0.98418893       0.70370698       0.01312663       0.14141486       0.27520318       0.12314252       0.19925708       0.57125941 
H       0.08086891       1.94485522       0.63744451       0.13278799      -0.35075930      -0.15152896       0.72130976      -0.07433561       0.56116207 
H       0.99704321       1.62762530      -0.78359113      -0.09881543      -0.08175271       0.07626118       0.48202776       0.27909388      -0.02933025 
8
Properties=species:S:1:pos:R:3:momenta:R:3:forces:R:3 pbc="F F F" energy=-2166.094425020932
C      -0.05397495      -0.07402695      -0.02766844      -0.14458168       0.24540932      -0.22194792       0.57287147       0.35449071       2.10597568 
C       0.69392041       1.30839187      -0.00225909      -0.18046293      -0.28168507      -0.15750600      -0.93190777      -1.58529978       1.55348897 
H      -0.70600626      -0.12021833       0.87627153      -0.07469461       0.27581851      -0.02460561       0.19003351       0.09472813      -0.67483267 
H       0.62765272      -0.95445290       0.12643358       0.32828231      -0.04233483       0.24281356      -0.38253924       0.96561336      -0.59501489 
H      -0.67109302      -0.19087676      -0.87618013      -0.03432465      -0.49690633       0.02777569      -0.57736558      -0.35307604      -1.07696239 
H       1.13933271       1.27303220       1.01536214      -0.18497726      -0.14374766      -0.02903815       0.61958544       0.46334046      -0.93506842 
H       0.00346543       2.16324515       0.05075946       0.04408882       0.39161436       0.09621328       0.12138477      -0.36197460      -0.52130930 
H       1.37993150       1.35088740      -0.83604990       0.24667000       0.05183171       0.06629514       0.38793739       0.42217775       0.14372301 
8
Properties=species:S:1:pos:R:3:momenta:R:3:forces:R:3 pbc="F F F" energy=-2166.0797928155803
C      -0.03310726      -0.03940244       0.09148007       0.08491231      -0.08101815       0.58498609       0.04061188      -1.44544662      -1.71687296 
C       0.64988002       1.27280671      -0.10052952      -0.67376540       0.09169440      -0.26143201       0.14524531      -0.16032391      -0.38804462 
H      -0.93013057       0.05913781       0.68643557      -0.15166177       0.13029759      -0.19915934      -0.06068328      -0.15945952       0.32955212 
H       0.73266431      -0.63867222       0.55533601      -0.02542117      -0.13506915      -0.14814125      -0.23359821      -0.76033634       0.64154887 
H      -0.28689143      -0.60466851      -0.84069219       0.13332420       0.13276237       0.04646427      -0.01650514       0.69901430       0.55228529 
H       1.02674901       1.42881574       0.87441597       0.31269410       0.11710116       0.06190481       0.45739729       1.24115545       1.06844571 
H      -0.01344849       2.04216873      -0.42289367       0.25077843      -0.26816757      -0.26366320      -0.34994067       0.78183818      -0.13045882 
H       1.52045856       1.24628202      -0.74478139       0.06913930       0.01239934       0.17904064       0.01747282      -0.19644153      -0.35645558 
8
Properties=species:S:1:pos:R:3:momenta:R:3:forces:R:3 pbc="F F F" energy=-2165.969620161846
C      -0.05651675      -0.05480418       0.09185186       0.26850153      -0.09245859       0.14917477       1.87317621      -0.13022635       0.96568145 
C       0.68012048       1.26784522      -0.07557430       0.56803730      -0.31793090       0.48050545      -0.21873441       2.17317279      -0.22533770 
H      -0.99451051      -0.02384554       0.61422735       0.03901533       0.09936279      -0.01551216      -0.32457473       0.40395972       0.43090566 
H       0.61451290      -0.77134716       0.58878936      -0.11204521       0.01856431      -0.00202689      -0.49848372      -0.12164727      -0.16784604 
H      -0.26832059      -0.36404436      -0.89658316      -0.18742930       0.11923484      -0.20069115      -0.18782740      -0.89948515      -1.00310637 
H       0.81805854       1.94756403       0.84537722      -0.26462503       0.02456567      -0.15435137      -0.88918658      -1.06592726      -1.28668466 
H       0.06447370       1.75750685      -0.90321500      -0.23476165       0.08530894      -0.16173642       1.10723155       0.31097799       1.32611864 
H       1.73379176       1.22987135      -0.44256379      -0.07669297       0.06335295      -0.09536223      -0.86160091      -0.67082448      -0.03973097 
8
Properties=species:S:1:pos:R:3:momenta:R:3:forces:R:3 pbc="F F F" energy=-2166.066769009377
C      -0.07408537      -0.04964440       0.06457359      -0.43964176       0.06510864      -0.46256014      -0.46051323      -0.43637959      -1.08845692 
C       0.71927562       1.26269928      -0.06692119       0.37064707      -0.09093138       0.04775699      -1.31598538       0.13148836       0.86359287 
H      -1.04585950       0.13995610       0.60103984       0.08623825      -0.14544200       0.07059184       0.90578698      -0.28817497      -0.67241140 
H       0.49782056      -0.78157352       0.65043298      -0.02129783       0.34693120       0.11825190      -0.16632735       0.17330680      -0.06921432 
H      -0.27292054      -0.55010142      -0.95169858       0.05328139      -0.19972644       0.17638576       0.09378677       0.84659133       1.49618963 
H       0.77810840       1.68929468       0.95016741      -0.08334721       0.01507270      -0.06656564       1.11858676      -0.33677580      -0.36186429 
H       0.15684955       2.04567755      -0.53034227      -0.00447684      -0.02106752       0.35912468      -0.95987448       0.29067722      -0.70969864 
H       1.59678938       1.23228684      -0.69163618       0.03859692       0.03005480      -0.24298539       0.78453992      -0.38073336       0.54186307 
8
Properties=species:S:1:pos:R:3:momenta:R:3:forces:R:3 pbc="F F F" energy=-2166.1454475782125
C      -0.05367827      -0.03201490      -0.02158615      -0.30338939      -0.32749763      -0.06708889      -1.00541011      -0.97459157      -0.45150711 
C       0.67764585       1.25559860       0.00868308       0.07815289       0.33805855       0.19807445       0.29847915       1.17545988       0.65503874 
H      -0.93550199       0.02442233       0.60418950      -0.08802396      -0.02735732      -0.08337628      -0.42914380      -0.11877608      -0.02778493 
H       0.53282033      -0.87168450       0.38000138       0.09599146      -0.27433444      -0.08084868       0.11861564       0.41711841      -0.13577772 
H      -0.33714443      -0.31768878      -1.03910382      -0.15958883       0.15138272      -0.05361373      -0.22566754       0.00234745       0.15823565 
H       1.02248933       1.36763089       1.01457126       0.45623196       0.04431801       0.05970648       0.86960617       0.15221512       0.69481176 
H       0.18174970       2.23043020      -0.14007350      -0.26062699       0.06394343      -0.18027223      -0.57190996      -0.81374884      -0.48383713 
H       1.49925727       1.21697212      -0.66584605       0.18125285       0.03148669       0.20741888       0.94543044       0.15997564      -0.40917925 
8
Properties=species:S:1:pos:R:3:momenta:R:3:forces:R:3 pbc="F F F" energy=-2166.19502866519
C      -0.03388606      -0.07691756      -0.11051306       0.68436365      -0.08900346      -0.04532884      -0.48816665       1.28460553       0.01325263 
C       0.66461887       1.29190389       0.11481929      -0.37816252       0.12612575       0.29263756       2.34095288      -1.31549809       0.43980840 
H      -0.78199310      -0.25006404       0.67274793      -0.11997630       0.14061973       0.05416894       0.39009723      -0.09629162       0.07557057 
H       0.60195086      -0.94032390      -0.22262100      -0.08194681       0.10220993      -0.07314403       0.41781051      -0.11234263       0.17683880 
H      -0.62556681       0.01046314      -1.01189935      -0.00380280       0.18229416       0.09998659      -0.10429395      -0.13029205      -0.45276612 
H       1.29346200       1.29040950       1.05627587       0.00903771      -0.23041735      -0.19017861      -1.15103428       0.14248444      -0.67361861 
H      -0.04742143       2.07796725       0.09138346      -0.15150347      -0.33712861      -0.05349331      -0.66610949       0.76440348       0.38004055 
H       1.44262636       1.56407383      -0.63720856       0.04199055       0.10529985      -0.08464829      -0.73925626      -0.53706906       0.04087378 
8
Properties=species:S:1:pos:R:3:momenta:R:3:forces:R:3 pbc="F F F" energy=-2166.2278249190754
C      -0.02734601      -0.03665886      -0.14337270      -0.28617513      -0.87954040       0.34702152      -0.26324358      -0.76734703      -0.39535331 
C       0.67440560       1.26491097       0.15610903       0.19514994       0.98778735      -0.24843324      -1.48816949      -0.16038109      -0.34088246 
H      -0.67780215      -0.39475346       0.65954871      -0.00647595      -0.07813614      -0.20308576       0.22936512       0.17812394       0.14748778 
H       0.67527289      -0.83224374      -0.38257013       0.08560729      -0.22383493      -0.02298308      -0.00951040      -0.16930560      -0.00298133 
H      -0.69232100       0.09658141      -0.99683518       0.18486763       0.17703504      -0.01873430       0.09577235      -0.12991969      -0.19386011 
H       1.16556517       1.21060373       1.10557584      -0.30098436      -0.09373334       0.08525060       0.27335964       0.44148304       0.54055580 
H      -0.13511168       1.99528678       0.08981042       0.30566331       0.16225898       0.08204161       0.42841351       0.50362215       0.69191652 
H       1.35291022       1.51898031      -0.62730154      -0.17765273      -0.05183656      -0.02107734       0.73401285       0.10372427      -0.44688289 
8
Properties=species:S:1:pos:R:3:momenta:R:3:forces:R:3 pbc="F F F" energy=-2166.1088878315963
C      -0.01457044      -0.03500905      -0.17114429       0.22606424       0.51382058       0.16088190      -0.34998250      -1.53841106       0.37134535 
C       0.65454149       1.26188643       0.17329226      -0.60124038      -0.54193985      -0.83658873      -0.74883416       1.72517220      -1.17983209 
H      -1.01448140      -0.18323425       0.26785898       0.09553268      -0.01779398       0.05214730       0.32289017       0.31329124      -0.03584039 
H       0.60746727      -0.80794799       0.26118748      -0.08687186      -0.04471876       0.30183077       0.05098892      -0.61299054       0.02616889 
H      -0.10547990      -0.30799178      -1.23521485       0.45889657      -0.02288790       0.00430427       0.13957994       0.64899123       0.25693570 
H       0.93016233       1.37246727       1.23465871      -0.28660593       0.03164120       0.07095111       0.52935738      -0.44558993      -0.61326388 
H      -0.08444276       2.07326093       0.05158659       0.02022412       0.14027348       0.19948443       0.29118729      -0.04038899      -0.19717474 
H       1.43975254       1.46428166      -0.60568147       0.17400054      -0.05839476       0.04698895      -0.23518705      -0.05007416       1.37166115 
8
Properties=species:S:1:pos:R:3:momenta:R:3:forces:R:3 pbc="F F F" energy=-2166.1238531943013
C       0.06362749      -0.10909125      -0.14966623      -0.53213087      -0.68259699       0.13354746       0.00998097       0.23006981       3.22787840 
C       0.55063572       1.32968524       0.14270764       0.16236624       0.17631959      -0.28576593      -0.86993517      -0.23231697      -1.59317181 
H      -0.95481050      -0.33140036       0.24753629       0.24852363      -0.07228899       0.20565909       0.48966266       0.38565967      -0.87963635 
H       0.68517323      -0.81474660       0.44367594       0.04833252       0.12251194      -0.10931842      -0.08370189       0.40927282      -0.35903592 
H       0.23668083      -0.35628790      -1.15288797      -0.03895833       0.20975192       0.05201388      -0.34564950      -0.34863543      -1.54876427 
H       0.65446672       1.62325123       1.14412691       0.12119451       0.23382936      -0.01147521       0.03127290      -0.17094979       1.72051344 
H      -0.05397824       2.13348545      -0.29588552      -0.02826251      -0.18797601      -0.25031251      -0.19667186      -0.44204210      -0.21379616 
H       1.51177226       1.43140484      -0.30365937       0.01893482       0.20044918       0.26565164       0.96504187       0.16894199      -0.35398733 
8
Properties=species:S:1:pos:R:3:momenta:R:3:forces:R:3 pbc="F F F" energy=-2166.1167876307068
C       0.04403990      -0.09115692      -0.01631956      -0.21011563      -0.34592806      -0.17313399      -0.46863067      -0.41230894      -1.49315906 
C       0.57916974       1.30167505       0.01687089       0.58678414       0.43580551      -0.27242618       2.17330599       1.41231755       1.04484930 
H      -0.53621247      -0.29144600       0.85626992      -0.08010575       0.27106568       0.07082868      -1.01442818      -0.03910433       0.36195774 
H       0.78891343      -0.87413017       0.01697256       0.15309060      -0.08785512       0.02489234       0.51241929      -0.01642947      -0.27980379 
H      -0.54484890      -0.20057339      -0.96777671      -0.30393411      -0.16789847       0.32767101       0.33680626      -0.35626603       1.11179661 
H       0.67085329       1.70993803       1.05824950       0.04096685      -0.32862255       0.10421402      -0.02878386      -0.42003454      -0.83692246 
H       0.00528060       2.01787630      -0.52728315      -0.21638106       0.18398929       0.03673087      -0.93482161       0.35893736      -0.29912586 
H       1.58871567       1.44410253      -0.44301157       0.02969496       0.03944373      -0.11877676      -0.57586722      -0.52711161       0.39040752 
8
Properties=species:S:1:pos:R:3:momenta:R:3:forces:R:3 pbc="F F F" energy=-2166.197989691997
C      -0.01217497      -0.07561267      -0.02305404       0.33465605       0.51227335       0.14865209      -0.17970749       0.37061725       1.68008495 
C       0.64039169       1.29665677      -0.00021516      -0.44062657      -0.17890805       0.36685850       0.26712443      -0.63525473       1.17216258 
H      -0.50715955      -0.13578461       0.96581486      -0.01457360      -0.07097079      -0.11879959       0.11826120      -0.56498650      -0.48805898 
H       0.72211387      -0.85714782      -0.07892122      -0.03805369       0.11758120      -0.36199772       0.31323944      -0.46541364      -0.09962605 
H      -0.76550610      -0.25624308      -0.76564637      -0.10566667       0.02051173       0.22849727      -0.31426408       0.24922203      -0.53227263 
H       1.55881953       1.27592081       0.60042631       0.33691905      -0.15834564      -0.07942317      -0.13952460      -0.14040776      -0.12394079 
H       0.00229298       1.99943736       0.50229987       0.12587703      -0.04449377      -0.06607256      -0.41892311       0.52711402      -0.04057269 
H       0.90247815       1.65416058      -0.94671517      -0.19853159      -0.19764802      -0.11771484       0.35379422       0.65910932      -1.56777638 
8
Properties=species:S:1:pos:R:3:momenta:R:3:forces:R:3 pbc="F F F" energy=-2165.9627018736196
C      -0.03352874      -0.09618028       0.04868374       0.42283722       0.06167495       0.07146700      -1.03598808       1.99204598      -2.43811217 
C       0.68414494       1.31602605      -0.02923502       0.08140819      -0.23735165       0.45671716      -3.19478644      -0.12415101       0.12166766 
H       0.36143879      -0.77362001       0.73132347       0.21247143       0.01585912      -0.21541129       1.07109153      -1.25237260       1.04185294 
H       0.04876524      -0.42510502      -1.02578751      -0.31613639      -0.10693536      -0.00233924      -0.10338829      -0.54117876       1.31909298 
H      -1.13515557      -0.04931685       0.27242745       0.11936705       0.18915937      -0.02926012       1.03878663       0.40032061      -0.25281787 
H       1.74333809       1.24931607       0.00474544      -0.17902433      -0.04533770      -0.32391416       0.91223943      -0.14837916      -0.26577684 
H       0.34418694       1.98868171       0.80203728      -0.08888926       0.10804524      -0.12449761       0.34631400      -0.48898585      -0.79510460 
H       0.28356051       1.70466633      -1.01650077      -0.25203391       0.01488603       0.16723826       0.96573122       0.16270079       1.26919790 
8
Properties=species:S:1:pos:R:3:momenta:R:3:forces:R:3 pbc="F F F" energy=-2166.092730704117
C       0.02760166      -0.06770897       0.12194667      -0.73007283       0.27261663       0.40336053       0.28463414      -0.97202849      -2.08379099 
C       0.60914347       1.29333563      -0.12441858       0.36729361      -0.24272794      -0.49422230       0.99056614      -0.30757937       0.89915560 
H       0.82709208      -0.76949836       0.42542658       0.17759270       0.07271713       0.02718639      -0.71728135       0.14880339      -0.06983007 
H      -0.43903135      -0.39435874      -0.81691090      -0.14676603      -0.30025028       0.04223903       0.43177209      -0.51250254      -0.01817665 
H      -0.81563460      -0.08301611       0.76384637      -0.01663417      -0.10730545       0.10437152      -0.43598942       0.17492612       1.29706205 
H       1.43045358       1.28212091      -0.88252118      -0.03261137       0.04280339      -0.28267006      -0.75229658       0.18893873       0.73998620 
H       0.95058577       1.57649814       0.86208624       0.21963921      -0.07392687       0.02310710       0.92320645       0.57798888       0.05899541 
H      -0.14204835       2.01399321      -0.32248258       0.16155888       0.33607339       0.17662779      -0.72461146       0.70145328      -0.82340156 
8
Properties=species:S:1:pos:R:3:momenta:R:3:forces:R:3 pbc="F F F" energy=-2166.1759464553215
C      -0.08551699      -0.01963126       0.13817475       0.22635165       1.44473013       0.70412173       0.63402672      -0.26920386       1.21278892 
C       0.70130640       1.24714526      -0.14889056      -0.35121441      -1.35079380       0.07943046      -0.36917640       0.90518194       1.14702833 
H       0.65804610      -0.85045137       0.10031270      -0.36329408      -0.14405812      -0.25651511      -0.89476178       0.30523346       0.05068851 
H      -0.91258582      -0.23248171      -0.50189323       0.20008386       0.05127781      -0.05388359      -0.40772850      -0.02321070      -0.83489127 
H      -0.53121534       0.02384568       1.14378862       0.15046006      -0.07812006       0.04902475       0.38075439      -0.18464988      -0.12012042 
H       0.96001314       1.28916972      -1.17547004       0.04552625       0.16182004       0.00708972       0.18410051       0.28828195      -1.14867241 
H       1.63922094       1.13635561       0.38683373      -0.05567113       0.03921377      -0.27010611       0.20652145       0.32902233       0.15933850 
H       0.24763957       2.23681211       0.17410435       0.14775781      -0.12406976      -0.25916185       0.26626361      -1.35065524      -0.46616016 
8
Properties=species:S:1:pos:R:3:momenta:R:3:forces:R:3 pbc="F F F" energy=-2166.081819720567
C      -0.18816887       0.11845784       0.30746622      -0.42664951      -0.04664264       0.35236523      -0.78683330      -0.06977982      -0.75203887 
C       0.83547989       1.09685634      -0.27928041      -0.01842178      -0.39250805      -0.78272446      -0.51753879      -0.77646258      -2.38561449 
H      -0.11938663      -0.93284462      -0.01259406      -0.19522091      -0.01706101       0.14872423       0.81806327       0.29037492       0.13693651 
H      -1.20296427       0.34303839      -0.11464384       0.06615226      -0.02082199      -0.02982804       0.70835385       0.35557588       0.79727976 
H      -0.18591484       0.14383608       1.39508519       0.07680732      -0.02793521       0.20318117      -0.26988668       0.00825012       0.02123444 
H       0.71515373       1.13637280      -1.39613754       0.05097227       0.29398479       0.19586199       0.36709889      -0.69955057       0.67232944 
H       1.89224828       0.94560162      -0.08318785       0.22017071       0.17709805      -0.07719199      -0.04503230      -0.26617601       0.32526662 
H       0.58638121       2.11261489      -0.12438486       0.22618964       0.03388605      -0.01038812      -0.27422493       1.15776806       1.18460657 
8
Properties=species:S:1:pos:R:3:momenta:R:3:forces:R:3 pbc="F F F" energy=-2166.098778779783
C      -0.24345666       0.28768241       0.36853306       0.35666988       0.67484880      -0.37479481      -0.19016608       0.47046410       1.64587672 
C       0.88228659       0.90494939      -0.37387555      -0.52158059      -0.72579287       0.69999408       0.12667890       2.71436052      -1.40985273 
H      -0.39835761      -0.75710305       0.31899754       0.07965121       0.00417755       0.08256188       0.57623220      -1.41072451      -0.20654472 
H      -1.19774820       0.65400357       0.03976762       0.05747914       0.12334820       0.21470346      -0.44220182       0.70820920      -0.09564463 
H      -0.10265607       0.54467883       1.43625558      -0.00386571       0.05377277      -0.30421989      -0.44897770      -0.20412293      -0.38374132 
H       0.79567353       0.81375786      -1.47708084       0.02759259      -0.32843306      -0.30265051       0.33558391      -0.37970081       0.62153290 
H       1.89396988       0.73179902      -0.02421026      -0.23789868       0.22167551      -0.04271862       0.04720615      -0.74074518      -0.03780429 
H       0.79569378       2.03175884      -0.23008017       0.24195216      -0.02359690       0.02712442      -0.00435555      -1.15774039      -0.13382192 
8
Properties=species:S:1:pos:R:3:momenta:R:3:forces:R:3 pbc="F F F" energy=-2166.05077759132
C      -0.27316084       0.44203150       0.48009550      -0.51004662       0.06108496      -0.58564274       0.03210504      -0.99495799      -0.05988032 
C       0.90234358       0.78795523      -0.49674325      -0.09288204      -0.05632905      -0.05655536      -0.30644199      -1.21852507       1.11591010 
H      -0.30131291      -0.62281011       0.77639082       0.47361885      -0.09446426       0.03287875       0.38463703       0.26048721      -0.39750854 
H      -1.30258171       0.61746121       0.16411390      -0.14962714      -0.06385963       0.22609246       0.22561485       0.23718002      -0.94772500 
H      -0.29367800       0.94492571       1.43183547       0.16155387       0.36592699       0.09443668       0.80639639       0.60436577       0.39176827 
H       0.81497814       0.32609004      -1.47947972       0.01889435      -0.05481193       0.22856537      -0.31796717       0.18200064       0.01687309 
H       1.88829259       0.48848095      -0.12874614       0.05076549      -0.27614426      -0.03676753      -0.29185091      -0.70022486       0.40606503 
H       1.09582997       1.81963815      -0.56575517       0.04772323       0.11859718       0.09699237      -0.53249325       1.62967428      -0.52550264 
8
Properties=species:S:1:pos:R:3:momenta:R:3:forces:R:3 pbc="F F F" energy=-2165.8117742865115
C      -0.18020621       0.51143479       0.51554111      -0.13233101      -0.27315296       1.06229554      -3.61326840      -0.58714594       0.79135211 
C       0.79130202       0.71659875      -0.53118015       0.26661885       0.03515892       0.15008435       5.43478950       0.41917958      -0.32923117 
H      -0.25064484      -0.55798379       0.77058632      -0.04196779      -0.06199452      -0.20595760       0.02265492       0.43618472       0.23297442 
H      -1.19952496       0.81502856       0.23628333       0.12801618       0.23604874      -0.33371756      -0.04299545      -0.30972718      -0.39828008 
H      -0.09370309       1.12019443       1.41130323       0.39954225       0.04393014      -0.05481245       0.94778102      -0.14076050       0.18686123 
H       0.82855225       0.12210692      -1.46893430      -0.13232081       0.01291700      -0.28357966      -1.00842404       0.44202470       0.56546120 
H       1.75930377       0.30624489      -0.01759630      -0.13424027      -0.05217977      -0.03913308      -1.06487455       0.87514004      -1.08199046 
H       1.07306284       1.79146843      -0.74530261      -0.35331740       0.05927244      -0.29517954      -0.67566300      -1.13489542       0.03285276 
8
Properties=species:S:1:pos:R:3:momenta:R:3:forces:R:3 pbc="F F F" energy=-2165.988736666496
C      -0.12391871       0.58092655       0.64958643       0.60722538      -0.16457166       0.72931760      -1.46720011      -0.26978720      -2.27942441 
C       0.77617508       0.63533900      -0.64172760      -0.77093291      -0.01756114      -0.88395921      -1.33287376       0.77406241       0.55598245 
H      -0.27246947      -0.44277395       0.93035450       0.09093896      -0.17237875      -0.16127521      -0.37143149      -0.64590559       0.23890579 
H      -1.14496347       1.06451889       0.45255271       0.17338415      -0.05963214      -0.51708502       1.39736762      -0.84676468       0.13580599 
H       0.25369834       1.06665352       1.50650961       0.22437553       0.15509288       0.26783961       0.94471962       0.81198127       0.73339481 
H       0.38399189       0.11518301      -1.52137745      -0.13225441       0.11535438       0.19110058      -0.26053102      -0.71418410       0.57837141 
H       1.79949120       0.27492088      -0.46274773      -0.10451085       0.04299322       0.42039498      -0.26402300       0.71430990      -0.12212111 
H       0.60684170       1.65878066      -0.99894483      -0.08822586       0.10070321      -0.04633334       1.35397215       0.17628798       0.15908507 
8
Properties=species:S:1:pos:R:3:momenta:R:3:forces:R:3 pbc="F F F" energy=-2165.9724912681927
C      -0.07474411       0.56174762       0.62840114       0.34671531       0.23558214       0.82193593       1.95328051      -0.56705951       2.14795210 
C       0.70761136       0.66594801      -0.63348841      -0.44248804      -0.38761500      -0.28404280      -1.04890198       0.75293326      -1.44088742 
H       0.09311537      -0.47188259       1.04468617       0.07430395       0.10233211      -0.38605102      -0.57398366       0.97574513      -0.26803186 
H      -1.11503477       0.79138980       0.53905694      -0.04586720      -0.17832028      -0.16324181      -0.58908236       0.07527384      -0.12893746 
H       0.41464439       1.24241603       1.31853841      -0.00329825      -0.00503825      -0.28088852      -0.48718434       0.14533170       0.73269244 
H       0.09403330      -0.02128402      -1.20443601      -0.10763986      -0.25298253       0.03510437       0.86518753      -0.23982957      -1.39451796 
H       1.75861549       0.36767680      -0.53745783      -0.05846500       0.25542807       0.17449742      -0.42410449       0.01686885      -0.12534786 
H       0.61225090       1.69276976      -1.09977941       0.23673909       0.23061374       0.08268643       0.30478879      -1.15926370       0.47707802 
8
Properties=species:S:1:pos:R:3:momenta:R:3:forces:R:3 pbc="F F F" energy=-2166.0619070480684
C      -0.07491041       0.59270503       0.69131718      -0.89794973      -0.18335097      -0.77677123      -0.52422960       0.23951154      -2.42813238 
C       0.70392634       0.62752681      -0.68803921       0.47618347       0.21745738       0.86261723      -0.75746867      -1.76190699       1.96425274 
H       0.19301504      -0.30915328       1.20067202       0.38892532      -0.09524479       0.01967707       0.28242302      -0.26557294       0.66144523 
H      -1.19422398       0.62086126       0.61013198      -0.00466292       0.14297423       0.01641710       1.06210113       0.01158485      -0.24161866 
H       0.25511029       1.49135541       1.13424787       0.01697513       0.08952758      -0.15560805       0.15817870       0.76005144       1.47168698 
H       0.35266862      -0.22974446      -1.25307794      -0.01920056       0.04440887       0.15022229       0.60688575      -0.21827728      -0.35282940 
H       1.77772324       0.63838870      -0.47642125       0.12652284      -0.10551746      -0.12147924      -0.16931675      -0.50362497      -0.16050427 
H       0.51922247       1.47831436      -1.25462192      -0.08679353      -0.11025484       0.00492482      -0.65857358       1.73823435      -0.91430024 
8
Properties=species:S:1:pos:R:3:momenta:R:3:forces:R:3 pbc="F F F" energy=-2166.0612268650248
C      -0.11939411       0.67881837       0.60845034      -0.94849596      -0.31307731      -0.42431193       0.84408768      -0.35930982       1.73217507 
C       0.74133698       0.53374500      -0.61238321       0.51559900       0.49430011       0.00673455       0.37769380       0.78551151      -1.04261202 
H       0.30264468      -0.03418373       1.43778898      -0.02877770       0.41446911       0.21063938      -1.34027137       1.37198341      -1.38838348 
H      -1.13543448       0.52066981       0.33545819       0.03622036       0.01412004       0.17204474      -1.00788061      -0.92221573       0.20573187 
H      -0.17035888       1.71708250       0.99398487       0.02263609      -0.10996158       0.18274715       0.63884931      -0.48991932      -0.06328652 
H       0.79776518      -0.51104165      -0.98764861       0.23430579      -0.22491775       0.04549624      -0.35350965       0.78550233       0.00876221 
H       1.74586093       0.80091384      -0.32410554       0.25988037      -0.22200267      -0.24726408       0.60565973       0.06764816      -0.11995424 
H       0.44731855       1.28795618      -1.40862498      -0.09136795      -0.05292995       0.05391396       0.23537111      -1.23920055       0.66756712 
8
Properties=species:S:1:pos:R:3:momenta:R:3:forces:R:3 pbc="F F F" energy=-2165.96052601824
C      -0.13376089       0.74437416       0.59282026       0.47833685       0.69425970      -0.45418131      -2.29384650       1.54874443      -2.87036746 
C       0.75502295       0.46845409      -0.58973227      -0.07794647      -0.35816455       0.04923870       2.19300243       1.86685473       1.22353872 
H       0.16928521       0.36134096       1.47998659      -0.09098306       0.10935049       0.28193796       0.89505600      -2.07454524       2.57187136 
H      -1.14293795       0.35332350       0.25242410      -0.04743465      -0.17259732      -0.13231919       0.81311659       0.74955337       1.15785766 
H      -0.16335134       1.82391561       0.85250948      -0.01774033      -0.11877946       0.18676899      -0.38592748      -0.40795199      -0.72366753 
H       0.81265382      -0.52855886      -0.86553138      -0.02041892      -0.03111036       0.03034362      -0.53892059      -2.09206890      -0.69346847 
H       1.82046045       0.66912610      -0.33408577      -0.12508145      -0.14617046      -0.00447127      -0.53838298       0.32354453      -0.18370342 
H       0.49979821       1.09909346      -1.42210852      -0.09873199       0.02321195       0.04268250      -0.14409747       0.08586907      -0.48206087 
8
Properties=species:S:1:pos:R:3:momenta:R:3:forces:R:3 pbc="F F F" energy=-2165.9345013846796
C      -0.14295362       0.77746722       0.57190766       0.07453084       0.03739989       0.45479806       0.79186187      -2.26614995       2.37247074 
C       0.77762843       0.47339063      -0.57400374       0.12652252       0.22619455      -0.36367012       0.14402835      -2.99725377      -1.34680036 
H      -0.13958892      -0.05145495       1.42542425      -0.21128043      -0.27235715      -0.19277113       0.34171604       1.61769074      -1.79961022 
H      -1.14399803       0.76217939       0.23832109       0.15238722       0.06732825      -0.09336792      -1.27602894       0.51638084      -0.27754018 
H       0.15569808       1.69195077       1.05964045      -0.13173014       0.12309491      -0.07140968      -0.34853674       0.48990888       0.09977261 
H       0.62695573      -0.64800931      -0.94504347      -0.24716150      -0.05900502       0.01151772       0.27817597       2.18989483       0.86601598 
H       1.84696716       0.52089035      -0.27573744       0.12494937      -0.11738294       0.33173540      -0.65247710       0.36454334      -0.55098054 
H       0.49005229       1.04953623      -1.47763869       0.11178212      -0.00527250      -0.07683233       0.72126055       0.08498509       0.63667198 
8
Properties=species:S:1:pos:R:3:momenta:R:3:forces:R:3 pbc="F F F" energy=-2166.1145043941365
C      -0.19998914       0.76173892       0.54721203       0.20243209      -0.77762987       0.24665142      -0.22057270       1.85356055      -0.55968476 
C       0.84163959       0.45833066      -0.54623807      -0.33737492       0.08866061       0.08185825      -1.78319069       2.00469555       0.17128978 
H      -0.32791857      -0.16308896       1.02427795       0.00697293       0.18016714      -0.12300032      -0.40304295      -1.06065425       1.44129511 
H      -1.23011024       1.07948042       0.18508576      -0.11786012       0.22692019      -0.27034432       1.41669683      -0.38090133       0.01514501 
H       0.14377072       1.57306876       1.24018288       0.05243996       0.18390787      -0.27152459      -0.26626053      -0.92526670      -0.40194868 
H       0.45102805      -0.33446083      -1.11184330      -0.03645601      -0.13172641       0.07165964      -0.20279393      -1.26299556      -0.98938316 
H       1.78607700       0.21885584      -0.15107345      -0.19510420       0.15968334      -0.10743229       1.17149359      -0.37792496       0.60143528 
H       0.93011996       1.31810018      -1.19824525       0.42495026       0.07001713       0.37213221       0.28767038       0.14948669      -0.27814858 
8
Properties=species:S:1:pos:R:3:momenta:R:3:forces:R:3 pbc="F F F" energy=-2165.933483859689
C      -0.24814981       0.87538054       0.46334195      -0.11194393       0.97168788      -0.15431814       1.91008266      -3.07814183       0.73370291 
C       0.86169557       0.34105449      -0.46549679      -0.24515542      -0.40749964       0.14547965       0.06000702       0.35843282       0.11352005 
H      -0.56981472      -0.03127747       1.02070853      -0.10212726      -0.00343748       0.14810423      -0.31309929       1.12088785       0.25152785 
H      -1.03659561       1.32473953      -0.04281672       0.07910608      -0.15866547       0.05483484      -1.46873201       0.55401030      -1.12606764 
H       0.22787472       1.61397015       1.05480601      -0.00567458      -0.16616392       0.03196792       0.08795318       0.59588952       1.21229144 
H       0.44559512      -0.43748644      -1.14917056       0.30693341      -0.01418894      -0.10471817       0.78696780       0.83313247       0.21723653 
H       1.79962525       0.00537254       0.04564827       0.14983377      -0.15274190      -0.01854690      -1.19846348      -0.30989880       0.01975199 
H       1.22116855       1.25994524      -0.90350925      -0.07097208      -0.06899053      -0.10280343       0.13528413      -0.07431233      -1.42196313 
8
Properties=species:S:1:pos:R:3:momenta:R:3:forces:R:3 pbc="F F F" energy=-2165.992392176393
C      -0.25552790       0.96075001       0.37313961       0.06116256       0.55640613      -1.17681329       0.56128953       1.58942284      -0.75236278 
C       0.88271144       0.26961128      -0.38261447      -0.16154046      -0.35338722       1.42251776      -0.49220418      -0.16228693      -0.26471662 
H      -0.67963051       0.28155759       1.05465072       0.17390634       0.02286521      -0.03820775      -0.52664818      -0.92553077       1.15088403 
H      -1.13751631       1.26848050      -0.28364395       0.03616834      -0.07094778      -0.00442794       1.50832447       0.30732847       0.85301539 
H       0.29773142       1.77357977       0.99086622      -0.20731061       0.05426683       0.31535066      -1.70434577      -0.85641006      -1.14566029 
H       0.57156497      -0.56737338      -1.01968136       0.11061298      -0.24341383      -0.22713818      -0.23552282       0.22444682       0.05916005 
H       1.48411840      -0.18978557       0.40809187      -0.00808448      -0.07603696      -0.18817808       0.65559075       0.36421798      -0.48474362 
H       1.38908184       1.00286384      -1.03739414      -0.00491466       0.11024761      -0.10310319       0.23351620      -0.54118835       0.58442384 
8
Properties=species:S:1:pos:R:3:momenta:R:3:forces:R:3 pbc="F F F" energy=-2166.125722329876
C      -0.33088964       0.95260194       0.20322054      -0.20751278      -0.24328550      -0.19357773      -0.71867489      -0.83870459      -0.31939240 
C       0.97787696       0.29050023      -0.18572976       0.20957157      -0.47655752       0.26041856      -1.88748670      -1.89863468      -0.26276120 
H      -1.10853106       0.19583292       0.50802417      -0.07621100       0.13593846       0.06184742       0.84097134       0.58469266      -0.46201882 
H      -0.64935152       1.40862966      -0.73229561      -0.04055071       0.12046019      -0.24877491      -0.61990769       0.47358273       0.32943601 
H      -0.29971511       1.65079352       1.01909267      -0.46984434       0.07290250      -0.15109405       0.28375344       0.61581004       0.16825491 
H       0.65507968      -0.45597239      -0.93755102       0.11126172       0.44968880      -0.00702313       0.49993191       0.12687179       0.20703107 
H       1.40846474      -0.27413290       0.60838961       0.48904251       0.03308094       0.01633486       0.61313802      -0.26446250       0.69317542 
H       1.68342777       0.89235564      -0.67408419      -0.01575698      -0.09222786       0.26186899       0.98827458       1.20084456      -0.35372499 
8
Properties=species:S:1:pos:R:3:momenta:R:3:forces:R:3 pbc="F F F" energy=-2166.17277318988
C      -0.38132433       0.88784575       0.10098251       0.92335494      -0.44342607      -0.16343414       0.42626802       2.73713328      -0.92949930 
C       1.01040789       0.32192959      -0.08982211      -0.58530718       0.27428630       0.30566920       1.02366685      -0.50599027       1.07399650 
H      -1.11222046       0.28087648       0.55238396      -0.07176486      -0.10687034      -0.13622157      -0.71287377      -1.29108161       0.38101418 
H      -0.73213692       1.20189368      -0.91119602      -0.16942498       0.11828188       0.18948542      -0.07614818      -0.34406753       0.71397184 
H      -0.42253704       1.83796958       0.68637800       0.03003087       0.13017102      -0.19075278       0.38907966      -0.64535075      -0.24028294 
H       0.94816083      -0.39562252      -0.90187681      -0.02881544      -0.36049223      -0.06391242       0.32840621      -0.25400168      -0.05615303 
H       1.46413254      -0.20183573       0.81095844       0.00729229       0.26635844      -0.11980955      -0.79831760       0.57413354      -0.95652938 
H       1.75731098       1.09133674      -0.36964131      -0.10536565       0.12169099       0.17897583      -0.58008119      -0.27077498       0.01348212 
8
Properties=species:S:1:pos:R:3:momenta:R:3:forces:R:3 pbc="F F F" energy=-2166.179455119109
C      -0.39881138       0.90548136       0.14087298      -0.65234865      -0.06281590       0.40156670       0.44060455      -1.21236676      -1.61561837 
C       1.02421003       0.30852699      -0.14632218       0.84529717      -0.25459578      -0.58488790      -0.53696104       1.37363287      -0.38308887 
H      -1.00383079       0.20787255       0.72294113      -0.05073059       0.21226759       0.02314121       0.16306761       0.14205863       0.14585876 
H      -1.00452994       1.17406294      -0.74532953      -0.22566805      -0.03549229       0.09602730       0.53702392      -0.47234357       0.04717810 
H      -0.28086675       1.82138640       0.63222350       0.06011639       0.10659421       0.04266095       0.09871959       1.31265614       1.21762489 
H       0.97996725      -0.65440857      -0.63231433       0.00830419       0.02333383       0.11557545       0.05459071      -0.22699986      -0.16539294 
H       1.53909258       0.22673322       0.78690617       0.03006846       0.08900705       0.14136980       0.18991272      -0.51362734       0.84179664 
H       1.71678572       0.98853246      -0.69950612      -0.01503891      -0.07829872      -0.23545351      -0.94695806      -0.40301012      -0.08835821 
8
Properties=species:S:1:pos:R:3:momenta:R:3:forces:R:3 pbc="F F F" energy=-2166.0695700386223
C      -0.30629310       0.86605402       0.23455525       0.30081644       0.32410306       0.15012198      -2.70999590       1.67931722       1.97253918 
C       0.93689696       0.35659176      -0.24360175      -0.32550335       0.47476815      -0.02460431       2.76125569      -2.33227845      -0.91577678 
H      -0.71152884       0.20486597       1.01430672       0.21980788       0.04136096       0.19368545       0.03568430       0.43334557       0.07211576 
H      -1.09828381       0.96446994      -0.49379624       0.12095742      -0.25471336      -0.05620171      -0.14924822       0.00329322      -0.42597940 
H      -0.13191944       1.88389227       0.67350876      -0.07866599      -0.17888913       0.14409397      -0.50796538      -0.81269744      -0.25161230 
H       0.91648941      -0.76342081      -0.41610524      -0.04517310      -0.17034559      -0.08735610       0.10664972       1.18229826       0.27337480 
H       1.69342773       0.58534277       0.53034148      -0.00064520      -0.14494570      -0.09104942       0.09398746      -0.38718975      -0.70314698 
H       1.21640937       0.78610804      -1.20047024      -0.19159410      -0.09133839      -0.22868986       0.36963234       0.23391138      -0.02151427 
8
Properties=species:S:1:pos:R:3:momenta:R:3:forces:R:3 pbc="F F F" energy=-2166.0587852599297
C      -0.36783969       0.77125752       0.38643343      -0.10891496      -0.82097892       0.24770081       2.24043030       0.53602297      -1.48725759 
C       1.00151710       0.46889896      -0.39086803      -0.64651907       0.37715102      -0.03562756      -1.71611020       0.08669157       1.72609387 
H      -0.33754304       0.58981926       1.43551995       0.04395207       0.08863043       0.23747146       0.36832551      -0.47626494       0.78256010 
H      -1.07445469       0.14169389      -0.07428857       0.33961633      -0.19786550      -0.05166067      -1.26813322      -0.64332666      -0.35086156 
H      -0.65445643       1.79907211       0.28008567      -0.16512483       0.01241539      -0.27450090      -0.27076674       0.58195807      -0.28473821 
H       1.15545623      -0.56290822      -0.22141487       0.19102995       0.33285235       0.18268416       0.29743513      -1.43644347       0.06532723 
H       1.85146498       0.92342989       0.10087240       0.23287625       0.30091924      -0.31094745       0.17587690       0.67630725      -0.48664892 
H       0.90750403       0.56149949      -1.46794344       0.11308427      -0.09312401       0.00488015       0.17294233       0.67505522       0.03552508 
8
Properties=species:S:1:pos:R:3:momenta:R:3:forces:R:3 pbc="F F F" energy=-2166.054396625578
C      -0.35499406       0.59789472       0.33173261      -0.39082905       0.30919470       0.86169912      -1.13937495      -1.47626690      -0.77394876 
C       0.96727219       0.63589150      -0.30556067      -0.19843348      -0.18250291      -0.49182458       3.23534560      -0.26754768      -1.84169416 
H      -0.37533819       1.22889608       1.20007352      -0.00655245       0.09034643      -0.04235569      -0.30696929      -0.09316246       0.67353243 
H      -0.56165930      -0.51574502       0.50401369       0.13847605      -0.03317824       0.07538645      -0.21803062       1.80372692       0.38085898 
H      -1.08086587       0.98300912      -0.39878123       0.16044442      -0.38591993      -0.17071123      -0.16526496      -0.24493482       0.41185585 
H       1.80844633       0.37328577       0.39343351       0.06875833       0.19504619       0.17037287      -0.74928643       0.40809082      -0.56841296 
H       1.25162591       1.56134563      -0.87135619      -0.21861961      -0.16510670      -0.37205496      -0.38311025      -0.27846111       1.02580993 
H       1.06074906      -0.10227918      -1.13924961       0.44675577       0.17212047      -0.03051197      -0.27330909       0.14855525       0.69199869 
8
Properties=species:S:1:pos:R:3:momenta:R:3:forces:R:3 pbc="F F F" energy=-2165.8887208296737
C      -0.29624638       0.57213926       0.48514395       0.55986043      -0.27899680       0.03776720       0.18410244       1.31921759      -2.92929112 
C       0.90639540       0.65340568      -0.46385972      -1.02032500      -0.24797436      -0.00397608      -0.40112019      -4.02675979      -0.16215573 
H      -0.66670470       1.61213303       0.38208642       0.07801199       0.11026961      -0.31587639      -0.77805724      -0.80428417       0.42078151 
H       0.00004637       0.43303437       1.46744599       0.30529504       0.45461640       0.29398719       0.53467161      -0.47935526       1.97788305 
H      -0.99583761      -0.20598570       0.15196215       0.04161804      -0.33005103       0.17171075      -0.02822057       0.53207120       0.24296213 
H       1.65359250       1.26777171      -0.15096263      -0.20317883       0.14417266      -0.07298704       1.84911855       2.36416463       0.94729698 
H       0.67000667       0.81723069      -1.47423572       0.13073010      -0.05752747      -0.18361097      -0.84062300       1.05796563      -1.26826850
[truncated: 943,953 more chars]
