# Supplementary material for: Pure non-local machine-learned density functional theory for electron correlation
Source: Nat Commun. 2021 Jan 12;12:344. doi: 10.1038/s41467-020-20471-y (PMC7804195; doi:10.1038/s41467-020-20471-y)
Supplement: Supplementary file 4 — Supplementary Data 1 [file 41467_2020_20471_MOESM4_ESM.zip › SI/ch3ch2ch3_mp2.xyz]

11
Properties=species:S:1:pos:R:3:momenta:R:3:forces:R:3 pbc="F F F" energy=-3233.491186255379
C      -0.36540000       0.46238000      -0.02370000      -0.08727706      -0.15382765      -0.17905925       0.02976299       0.04531333       0.00823092 
C       1.15346000       0.50024000      -0.02328000       0.07593145       0.11126625      -0.20360558       0.11623927      -0.21163568      -0.03805289 
H      -0.71321000      -0.22951000       0.75137000      -0.27403688       0.22477603       0.01402051      -0.00205894       0.01584756      -0.10441802 
H      -0.72045000       0.07826000      -0.98640000      -0.31594169      -0.14187313       0.15565305      -0.00134864      -0.02103599       0.10333654 
C      -0.96070000       1.83838000       0.22245000       0.92698220      -0.86327547      -0.58224161      -0.24432808       0.01646966       0.00378174 
H       1.55787000      -0.50081000      -0.20285000       0.09549859       0.09059622      -0.00744502       0.08772952       0.13118706       0.02299596 
H       1.53681000       0.85400000       0.93917000       0.20105346      -0.00643614       0.12568003      -0.01426711      -0.01243774      -0.10180285 
H       1.52961000       1.16451000      -0.80793000       0.02085785      -0.05399705       0.11391988      -0.01361823      -0.04699025       0.09119720 
H      -0.64349000       2.23542000       1.19206000      -0.26840093       0.36343469       0.20640913      -0.02217489      -0.00795410      -0.10054630 
H      -2.05388000       1.78498000       0.21836000      -0.24262660      -0.02030291       0.06631521       0.08510328       0.13299051       0.02299176 
H      -0.65206000       2.54423000      -0.55532000      -0.13204040       0.44963916       0.29035366      -0.02103916      -0.04175435       0.09228593 
11
Properties=species:S:1:pos:R:3:momenta:R:3:forces:R:3 pbc="F F F" energy=-3233.2854562036987
C      -0.40389273       0.45987709      -0.03903522       0.45715535       0.13878856      -0.11577356      -1.01255350       0.44985401       1.64215002 
C       1.07418163       0.42729580      -0.04289085       0.06793254       0.29748945      -0.24180552       1.09480337       0.42527394       0.93554946 
H      -0.82991938      -0.16422538       0.78314834      -0.06695533      -0.11359668       0.16722520       0.34789189       0.18019421      -0.65102589 
H      -0.78056875       0.08400134      -0.96068726      -0.07709040       0.08018017      -0.05836600      -0.51846269      -0.22990014      -0.84909974 
C      -0.85121232       1.89582215       0.23526136      -0.30576267      -0.23606787       0.29912959      -1.01804210       0.55574926       0.45628389 
H       1.49855058      -0.54339277      -0.18557985      -0.01046487      -0.15212064       0.30340015       0.23064494      -0.81162584       0.04706877 
H       1.46996462       0.85440762       0.90018259      -0.32457772      -0.38168836      -0.18331491      -0.08490848      -0.30959908      -0.39775861 
H       1.45840001       1.03979618      -0.83682990       0.05549679       0.00934579       0.02634371       0.22417076       0.44496293      -0.50515025 
H      -0.64140795       2.18919461       1.26858740       0.06003970       0.10614499      -0.39616943       0.16526485      -0.37453347       0.16635700 
H      -1.96775301       2.04269787       0.16937632       0.33309630       0.21228241       0.25597659       1.16127961      -0.02517680      -0.46514154 
H      -0.26736353       2.64314169      -0.32598766      -0.18886969       0.03924218      -0.05664583      -0.59008866      -0.30519902      -0.37923309 
11
Properties=species:S:1:pos:R:3:momenta:R:3:forces:R:3 pbc="F F F" energy=-3233.1203294199563
C      -0.44283813       0.59767293      -0.10404449       0.12836118      -0.25949266       0.58852071       1.22097395      -1.12646994       1.68996345 
C       1.08598920       0.23434366      -0.03731581      -0.71623060      -0.40257050      -0.17907072      -0.65533397      -1.14504169      -0.31837333 
H      -0.90162468      -0.05437089       0.65497898       0.04035319       0.15863490      -0.19724434       0.08583837      -0.01940047      -0.07607562 
H      -0.93253617       0.26828461      -1.00877801       0.01497365      -0.07788710      -0.08516842       0.22449166       0.25088549      -0.64319206 
C      -0.80271646       1.98283136       0.28952049       0.80428183      -0.07046092      -0.26018852      -1.42642083       2.43704295       0.76848835 
H       1.15072619      -0.85756168      -0.29221317      -0.07840963       0.07624495      -0.09845996       0.16817165       0.92858164      -0.07078803 
H       1.49744225       0.27273529       0.98535020      -0.00704096      -0.04917418       0.19320264      -0.37753314       0.40754323      -0.28092812 
H       1.75486230       0.79686231      -0.70626310       0.02634241       0.13746327      -0.10224675      -0.41552663      -0.08157845       0.13125044 
H      -0.41909268       2.43007604       1.23422499       0.14046652       0.02543252       0.27571739       0.24629932      -1.09618885      -0.26946661 
H      -1.90189402       2.13518416       0.41269988      -0.14464953       0.33662556      -0.19790322       0.50953321      -0.51182290      -0.15552033 
H      -0.56247609       2.77486250      -0.40612501      -0.20844806       0.12518415       0.06284118       0.41950640      -0.04355101      -0.77535814 
11
Properties=species:S:1:pos:R:3:momenta:R:3:forces:R:3 pbc="F F F" energy=-3233.1976232713446
C      -0.55364020       0.57843633      -0.07605148      -0.21037174      -0.24576930      -0.13157078       0.39021010      -0.02849626       1.04244536 
C       0.88981742       0.18234846      -0.10162211       0.57098030      -0.17387193      -0.10353651       0.60661114      -0.81350123      -0.59356023 
H      -1.09974109      -0.04296335       0.64135537      -0.16777088      -0.14059610       0.06055906      -0.13200153       0.18315257      -0.04191753 
H      -0.99783391       0.41967821      -1.04451087      -0.17865649       0.31521533      -0.04949004      -0.29771587       0.21775414      -0.41735129 
C      -0.52204550       2.03058725       0.35543674       0.09010305       0.89842849       1.06307118      -1.81983740       0.43979731      -1.37984306 
H       1.10710908      -0.78842287      -0.54679142      -0.12234101      -0.22158503      -0.27532038      -0.19131039      -0.17408725      -0.05651529 
H       1.32289773       0.15763868       0.89767872      -0.03013115      -0.16310783      -0.09434845       0.12795839       0.35271896      -0.03333036 
H       1.34898334       0.92695087      -0.74414512      -0.13815992      -0.10322121      -0.10491482       0.74039014       0.02246008       0.17071374 
H      -0.07982756       2.21976073       1.28966579      -0.08207125       0.04592263      -0.20413801       0.80254304      -0.09681286       1.29033387 
H      -1.50988477       2.44370081       0.39746062       0.06931192      -0.08465927       0.15014568      -0.98597664       0.11092774       0.40735217 
H      -0.09287908       2.70946055      -0.36957753       0.19910718      -0.12675577      -0.31045695       0.75912901      -0.21391321      -0.38832738 
11
Properties=species:S:1:pos:R:3:momenta:R:3:forces:R:3 pbc="F F F" energy=-3233.0807146079014
C      -0.52285832       0.69052047       0.04290169       0.27842788      -0.59600452      -0.73825232      -0.23213947       0.11317525      -0.24636399 
C       0.80739359      -0.00991974      -0.49848351      -0.69419549      -0.07229054      -0.23674701      -1.92187952       0.10477973       1.28167799 
H      -0.99682937       0.03512625       0.80421290       0.09857947       0.11989732      -0.05251223       0.18721132       0.14009495      -0.66682163 
H      -1.15835163       0.75499685      -0.87039316      -0.12159725       0.08367508       0.17197647      -0.07527185      -0.19682122       0.83708035 
C      -0.45696418       2.13601627       0.63747632       0.40333840       0.30056725       0.78260826       1.31381951       0.10092178       0.05689271 
H       0.49527538      -1.07095870      -0.63833169      -0.02246674       0.27750779       0.03942540       0.56835753       0.67218208      -0.07676158 
H       1.56438557       0.04465418       0.28211186      -0.06669133       0.11767251      -0.28610012       0.31547343      -0.07445980      -0.24607333 
H       1.13149578       0.40979160      -1.44841504      -0.22197667       0.11843595       0.03641194       0.14567175       0.08708876       0.13112833 
H       0.18698096       2.22398880       1.56662445       0.22362007      -0.00036402       0.00749329      -0.46252027      -0.36239130      -1.10700450 
H      -1.41841205       2.62334833       0.94610616      -0.13066637      -0.10565850       0.16289095       0.55240856      -0.78488952      -0.70844954 
H       0.03414005       2.72404561      -0.17000769       0.25362803      -0.24343832       0.11280537      -0.39113101       0.20031929       0.74469520 
11
Properties=species:S:1:pos:R:3:momenta:R:3:forces:R:3 pbc="F F F" energy=-3232.9094199036167
C      -0.60345536       0.68546488       0.11227048       1.02360486       0.03480981       0.33707404       1.24118002       0.16627798      -1.36404067 
C       0.61720070       0.11650756      -0.63254358      -0.58990396       0.52144036       0.03398007      -1.41353277       0.63262819       0.77111529 
H      -1.03269631       0.06669448       0.87684740      -0.10394431       0.00727476       0.16400165      -0.07543753      -0.58442636       0.32636430 
H      -1.37223612       0.94245041      -0.60777714      -0.02505463       0.10132210       0.04869195      -0.38946314      -0.46045837      -0.27268675 
C      -0.19409094       1.97635181       0.69484333      -0.24418029      -0.20024126       0.02183829       0.44095088       1.79991367       0.60536075 
H       0.26338594      -0.76979191      -1.14008903      -0.29296261      -0.05304023      -0.37747824       0.93297285      -0.48048516      -0.27278261 
H       1.47549077       0.07219070       0.04574872       0.20744807       0.02178352       0.06261569      -0.18846543      -0.78250478      -0.18854866 
H       0.83013323       0.93489852      -1.29838603      -0.05098192       0.07045306      -0.08235777       0.40751325      -0.10154169      -0.91851657 
H       0.63423535       1.90794241       1.37203924      -0.01880023      -0.13853842      -0.08154244       0.50214657      -0.53511373       0.74554519 
H      -1.05088141       2.23975330       1.27992965       0.00106350      -0.31744832      -0.10159256      -0.35771796       1.32007615       0.46771922 
H       0.18558593       2.80713892       0.03086857       0.09371153      -0.04781538      -0.02523068      -1.10014674      -0.97436588       0.10047050 
11
Properties=species:S:1:pos:R:3:momenta:R:3:forces:R:3 pbc="F F F" energy=-3233.079943408758
C      -0.49307601       0.61713943       0.19608170      -0.81380930      -0.33330833       0.04241356       0.88780094      -0.98563253       0.59550617 
C       0.66149673       0.17243812      -0.77267311       0.70132113       0.24251909      -0.33751905      -2.55965491       1.21616840      -1.25213771 
H      -0.48427451      -0.20628121       0.98106506       0.14989639       0.18002615      -0.03370497      -0.17787985       1.37928193      -0.37637324 
H      -1.45309484       0.51098598      -0.29615654       0.02282086       0.12554690       0.47481966      -0.19985626       0.00293756      -0.28053275 
C      -0.34190016       2.04534331       0.77762169      -0.69830116       0.07015582       0.29208582       1.24270296      -2.06222325       0.68487455 
H       0.53270267      -0.88821947      -0.86242210       0.49075583       0.14729928       0.01396456       0.84790859      -0.78184493       0.23536434 
H       1.61880318       0.55741259      -0.45451304       0.10670756      -0.09098640      -0.00952234       0.35768158      -0.34612707       0.00113750 
H       0.41119313       0.49577584      -1.83196264       0.16925873      -0.29316578      -0.23493520       0.62407986       0.21429754       1.18860873 
H       0.63965385       2.03522056       1.33727030       0.18618999      -0.09884831      -0.11236545      -1.23349247       0.33819561      -0.13184731 
H      -1.20718054       2.29534239       1.39721500      -0.07056006       0.15592950       0.07633373       0.38175152       0.20117194       0.04854928 
H      -0.20660038       2.72665348      -0.02660403      -0.24427997      -0.10516791      -0.17157032      -0.17104197       0.82377481      -0.71314956 
11
Properties=species:S:1:pos:R:3:momenta:R:3:forces:R:3 pbc="F F F" energy=-3233.0054603587955
C      -0.36602062       0.50684982       0.30212388       1.43784059       0.14823619       0.01220095      -1.64760788      -0.35689070      -0.87541811 
C       0.74481211       0.31061391      -0.75342554      -0.74540784       0.04756429       0.91950743       1.37760563      -2.44475609       3.13111256 
H      -0.09832288       0.00008927       1.22936881       0.23198182       0.32811704       0.14391786       0.19818811      -0.21234686      -0.08008702 
H      -1.34693285       0.02775546      -0.03210884      -0.23006162      -0.01205035      -0.10374859       1.11451272       0.70980161       0.37347414 
C      -0.55692090       2.01189979       0.63191631      -0.46987932      -0.13052710      -1.28325461      -2.38602575      -1.61382418      -1.08439911 
H       0.97427131      -0.77152627      -1.00005605       0.17713440      -0.20066185       0.02529845      -0.67267184       0.89762909       0.47405386 
H       1.64673112       0.59029045      -0.13754414       0.08102767      -0.15516282      -0.05137566      -0.35373423       0.30603554      -1.42970341 
H       0.63819910       0.75774022      -1.69006252      -0.06428148       0.35607387       0.15358080      -0.19836431       1.43581860      -1.19796990 
H       0.39796542       2.35411323       0.88389676      -0.02864998      -0.12849033       0.10653025       1.36500967       1.27926474       0.10685226 
H      -1.23782155       2.15706042       1.48280855      -0.05759065      -0.13261988       0.05714635       0.24272250      -0.12606563      -0.13373947 
H      -1.06747968       2.47758678      -0.24914461      -0.33211358      -0.12047905       0.02019676       0.96036538       0.12533386       0.71582419 
11
Properties=species:S:1:pos:R:3:momenta:R:3:forces:R:3 pbc="F F F" energy=-3232.9163306858813
C      -0.14594835       0.57168758       0.43335331       0.25221090      -0.27554943       0.71330029      -0.26432169       0.79553588       1.68761171 
C       0.82241688       0.32859375      -0.64496398       0.69702452      -0.75624220      -0.80453962       0.55640196       1.57419524      -1.46684119 
H       0.29576613       0.65665164       1.43553586      -0.10878655      -0.00288938      -0.09921939       0.26900772      -1.23733673      -0.13131754 
H      -0.88841656      -0.20292622       0.37098059       0.15530106       0.29128816       0.01222051      -0.45269261      -0.42760329       0.49074313 
C      -0.83047317       1.90884711       0.39985376      -1.25112465       0.11447497       0.46663349      -0.01813881      -0.59525405       0.65723242 
H       0.92345188      -0.71920891      -0.75756031       0.10007704       0.17367132       0.36221181       0.02968809      -1.07618249      -0.94588772 
H       1.82395277       0.66973305      -0.43854321       0.00321744       0.13891732      -0.29172156       0.40715987       0.45875715       0.26859921 
H       0.49141221       0.91921286      -1.55877973       0.30123031      -0.01414265      -0.00795338       0.39617308      -1.32356259       0.66143682 
H      -0.07385146       2.67162523       0.57345694      -0.18021987       0.10626912      -0.01603857      -0.35661848       0.46468206      -0.57669234 
H      -1.50895501       1.89613183       1.23827245       0.01709048       0.28245870       0.00623827      -0.33094476       0.43644447       0.42294533 
H      -1.44421287       1.94300475      -0.46710257       0.01397933      -0.05825594      -0.34113185      -0.23571436       0.93032435      -1.06782982 
11
Properties=species:S:1:pos:R:3:momenta:R:3:forces:R:3 pbc="F F F" energy=-3232.9901409491276
C      -0.17879484       0.58086532       0.56899962       0.10274651      -0.41518069      -0.04940625      -0.40154192       1.40897618      -1.07236959 
C       0.88420586       0.26767682      -0.51514984       0.14072491       0.24579754       1.03170515       2.31767508       1.99524175       2.30668854 
H       0.25177991       0.65279860       1.55663985      -0.05775183       0.10248077       0.10191563       0.20209202      -0.24346974       0.29893207 
H      -0.95736811      -0.18601871       0.53437812      -0.22888496      -0.09493496       0.16808982       0.14228656      -0.04204622       0.32327354 
C      -0.88323477       1.95040781       0.18373908       0.06837202       0.20335577      -1.58571704       0.52839564      -1.04477047      -0.46615456 
H       1.69658738      -0.38371217      -0.09060858       0.14225653      -0.13954425       0.04229393      -0.86459472       0.31308544      -0.66354426 
H       1.42164156       1.23125104      -0.83371447      -0.24816433       0.08719262      -0.01443063      -0.65965364      -1.14928467       0.66843539 
H       0.50668545      -0.09556987      -1.41231518       0.10039006      -0.16177056       0.08515993      -0.93988160      -1.10275741      -1.46393293 
H      -0.17217300       2.79627448       0.11479565      -0.09510314       0.02845288      -0.09239415      -0.19823393      -0.44939146       0.48621212 
H      -1.76842470       2.23513313       0.82370690      -0.03279956       0.10765347       0.09705086       0.84465154      -0.45947848      -1.00495509 
H      -1.07576066       1.70535112      -0.88461032       0.10821378       0.03649740       0.21573277      -0.97119504       0.77389508       0.58741477 
11
Properties=species:S:1:pos:R:3:momenta:R:3:forces:R:3 pbc="F F F" energy=-3232.9788585288798
C      -0.18312637       0.78180090       0.55745291       0.16861941       0.57549508       0.17770659      -0.10254081      -0.27702068       0.29290596 
C       0.97259160       0.12748070      -0.21360574      -0.12270417       0.14528829       0.42601256      -1.93677141       0.24583754      -2.76910109 
H       0.08100345       1.27154880       1.53201005      -0.09130446       0.29214218      -0.09063204       0.47207589      -0.90278516      -0.65195029 
H      -0.92969166       0.01036419       0.81911118      -0.01534934       0.15744587       0.13892343       0.34923550       0.11204958      -0.10520214 
C      -0.93646975       1.91451960      -0.13886152       0.01255966      -0.75781203      -0.59121957       1.42682490       0.03005243       1.27996807 
H       1.35864793      -0.73387025       0.25226691      -0.26239406       0.02016498      -0.21897198       0.76670872      -0.86869243       0.91523255 
H       1.73237015       0.84399828      -0.47440897       0.16708502      -0.06433302       0.07785227       0.57153605       0.22999702       0.16396024 
H       0.61714598      -0.29043327      -1.27657529       0.19030674      -0.14337559       0.24890593       0.35824594       1.01973027       2.24069930 
H      -0.32760874       2.82670281      -0.09571690       0.15637208      -0.09390740       0.06788880      -0.20741765      -0.11652857      -0.33656878 
H      -1.72983173       2.01999788       0.56259148      -0.04609911      -0.17218478      -0.11991990      -1.26436141       0.77716073      -0.00748567 
H      -1.26629945       1.71107990      -1.12251742      -0.15709178       0.04107642      -0.11654609      -0.43353572      -0.24980074      -1.02245816 
11
Properties=species:S:1:pos:R:3:momenta:R:3:forces:R:3 pbc="F F F" energy=-3232.9162627744527
C      -0.20967347       0.87138712       0.62327494      -0.39506436       0.34838391       0.04009494      -0.03030194      -0.12306847       1.14127517 
C       0.92048418       0.15453256      -0.07964087       0.11024997      -0.47247354      -0.46156503       1.42918584      -0.64187980       2.80022326 
H       0.24466919       1.49025716       1.40580103      -0.00705623      -0.15344443      -0.03168936      -0.02242243      -0.08661862       0.08418684 
H      -0.80464283       0.13362300       1.20406503      -0.19711424       0.39007081      -0.07458973      -0.23889183       0.49973302      -0.76796775 
C      -0.90080572       1.82786845      -0.33911647       0.23927603       0.41419226       0.01420899      -0.91143774      -1.10302057       0.65055739 
H       1.13048415      -0.80228778       0.45286460       0.27425845      -0.15162502       0.38469813       0.41758760       0.84306444       0.26252660 
H       1.84557380       0.75402441      -0.14550898       0.15354616      -0.04555746       0.35783651      -0.40885400      -0.29982510      -0.00454411 
H       0.71706796      -0.26129784      -0.99061462      -0.06725271      -0.06643638      -0.01823114      -1.02280434      -0.37010873      -2.95957463 
H      -0.02464025       2.38139104      -0.64349784       0.04915561      -0.24904300      -0.12955341      -0.49180905       1.12002202      -0.59215508 
H      -1.78437861       2.37455634       0.09172405      -0.16298995      -0.00547532      -0.26649594       1.27367130      -0.08284989      -0.37274519 
H      -1.27613670       1.23180744      -1.17249507       0.00299127      -0.00859185       0.18528604       0.00607659       0.24455169      -0.24178250 
11
Properties=species:S:1:pos:R:3:momenta:R:3:forces:R:3 pbc="F F F" energy=-3233.107874823975
C      -0.13765297       1.05200494       0.64189274       0.57523994      -0.05577896      -0.75310719      -0.56688737       1.09817454      -0.42826633 
C       0.88021920       0.06283358       0.13269350       0.00102756      -0.00621318       0.88205499       1.18523004       0.55925809      -0.74568198 
H       0.29629298       1.85576635       1.27867060      -0.04186187       0.20897855      -0.05730089       0.11140890      -0.59431554      -0.47171590 
H      -0.88505488       0.60947551       1.25482313      -0.19398272       0.03635449      -0.24381721      -0.73960149      -0.65270674       0.63456937 
C      -0.91587015       1.72035567      -0.54993279       0.35700654      -0.64779606       0.44725211       1.48306267      -1.90399419       1.05994524 
H       1.39899183      -0.61552600       0.80387224       0.04844926       0.32578858      -0.14139514      -0.68347452      -0.26362039       0.58160279 
H       1.70805122       0.72042958      -0.12728248       0.00107858      -0.23271178       0.02316193       0.33133749      -0.12491649      -0.80079342 
H       0.57188936      -0.49530592      -0.77618547      -0.34864361       0.17087553       0.07560230       0.00761666       0.36010130       0.61579530 
H      -0.24557311       2.14122713      -1.27086093      -0.14083985       0.08849775      -0.07327758       0.44088506       0.71992173      -0.24452363 
H      -1.60294406       2.40364249      -0.13186167      -0.15947036       0.26481113      -0.05318048      -0.89798553       0.93580509      -0.01068794 
H      -1.39254230       0.90392414      -1.06876943      -0.09800347      -0.15280605      -0.10599284      -0.67159193      -0.13370741      -0.19024350 
11
Properties=species:S:1:pos:R:3:momenta:R:3:forces:R:3 pbc="F F F" energy=-3233.1429938760307
C      -0.12581397       1.15743220       0.59334389       0.88985785       0.85374405      -0.19501761      -0.90766714       1.16541110       0.33539455 
C       0.92513309       0.16621145       0.24606837      -0.19930287       0.00461993       0.01275891       2.43709328       0.09473322       0.37094400 
H       0.28177038       2.11389971       1.03934896      -0.15212131      -0.14263044       0.12409851      -0.19734806      -1.16607078      -0.33360389 
H      -0.78129214       0.66816248       1.36719890      -0.10166415       0.01365226      -0.03190742       0.48724348       0.69887520      -0.59482957 
C      -0.96927438       1.52323665      -0.64559818      -0.47853580      -0.13148578       0.41909878       0.01038621       1.66923129       2.03250280 
H       1.45673612      -0.07694590       1.16343467      -0.14163812       0.17195235       0.23266711      -0.12848140      -0.67479780       0.28012933 
H       1.80703180       0.47098374      -0.37300447       0.18203881      -0.20256677      -0.37619143      -1.11928847       0.42791295      -0.06056988 
H       0.52686329      -0.71633676      -0.21275573       0.04747797      -0.07824780       0.27676675      -0.31899887      -0.63034786      -0.10367988 
H      -0.29050640       1.74736429      -1.45118775      -0.04812605      -0.15551733      -0.14708631      -0.05594047      -0.11142502      -0.61819335 
H      -1.54406799       2.45943189      -0.39335008      -0.05351783      -0.37287064      -0.45277476       0.30023719      -0.96731009      -0.53165688 
H      -1.64732549       0.71782578      -0.80980660       0.05553150       0.03935017       0.13758748      -0.50723576      -0.50621221      -0.77643723 
11
Properties=species:S:1:pos:R:3:momenta:R:3:forces:R:3 pbc="F F F" energy=-3233.213029643922
C      -0.06353458       1.36597498       0.48341993       0.21261734       0.79374336       0.18700718      -0.74345268      -1.62293552      -0.47837694 
C       0.88507810       0.13373553       0.46996890      -0.03644451      -0.19205279       0.21763491       0.40641154       0.48625719       0.75110821 
H       0.41400963       2.30095654       0.61990071      -0.15066313       0.17102993      -0.09846074       0.76853660       0.84802984       0.22417356 
H      -0.75529820       1.19291317       1.29361517       0.00786534       0.13852863      -0.02488823      -0.05830373       0.34001953       0.66794654 
C      -0.96240893       1.38746289      -0.75615505       0.86771996      -0.91017100      -0.26751457       0.21834729      -0.83460947       0.47832723 
H       1.83655049       0.30877444       1.00223929      -0.01369861      -0.13136776       0.04808420      -0.17753336       0.27428671      -0.53674823 
H       1.07428914      -0.24427408      -0.52644362      -0.43164625       0.08317414       0.15130465       0.25213441       0.14219824      -0.31461538 
H       0.49254932      -0.70606843       1.03812888       0.07999963       0.12725970       0.16624222      -0.57782178      -0.06224718      -0.06617362 
H      -0.41442380       1.60300095      -1.66066565      -0.16079874      -0.13943211      -0.29179401       0.19024492      -0.09515933      -0.36903557 
H      -1.79534942       2.06796399      -0.69050264      -0.24632939       0.18065021       0.10438830      -0.20879718       0.46610752       0.18544156 
H      -1.38974277       0.38099913      -0.78714225      -0.12862163      -0.12136230      -0.19200391      -0.06976602       0.05805247      -0.54204735 
11
Properties=species:S:1:pos:R:3:momenta:R:3:forces:R:3 pbc="F F F" energy=-3233.1045070568803
C       0.00099954       1.43808374       0.32520567      -0.48923207       0.23605538      -0.41839918      -1.11414356       1.07771411      -1.03713890 
C       0.85725966       0.30697737       0.68033536      -0.17383200       0.25523596       0.23453463       1.02608918      -2.37223633      -0.11321007 
H       0.61057136       2.31447216       0.04348459       0.07739902      -0.10211295      -0.26765561      -0.44919860      -0.15791141       0.21696545 
H      -0.67791991       1.68540765       1.13601401       0.11303867       0.27738828       0.06217537       0.46740899       0.40847266       0.53122216 
C      -0.99933998       1.12440391      -0.81200747       0.09891899      -0.71159283       0.70401459       0.18285760       2.11445071       0.22549873 
H       1.79058197       0.53771513       1.16231006      -0.19581586       0.51253557       0.10694259       0.62431919       0.55816178      -0.05501099 
H       1.08309760      -0.34251986      -0.20140152       0.30286424      -0.06123035      -0.09215571      -0.01510208       0.51288833       0.59331178 
H       0.40743475      -0.33932569       1.42538522      -0.02834211      -0.09436290      -0.06490671      -0.53729907      -0.33876196      -0.04077566 
H      -0.57556035       1.24706819      -1.81007448       0.08293486      -0.03765056       0.07089966       0.08536867       0.15037408       0.03179772 
H      -1.81251138       1.88335849      -0.65278345       0.11725503      -0.18910789      -0.23997052       0.37189103      -0.98420356      -0.70939919 
H      -1.36054350       0.12909694      -0.76971396       0.09481122      -0.08515770      -0.09547909      -0.64219135      -0.96894842       0.35673899 
11
Properties=species:S:1:pos:R:3:momenta:R:3:forces:R:3 pbc="F F F" energy=-3233.1648247690096
C      -0.12127994       1.46012656       0.29169846       0.07936412       0.29526136       0.11259747      -0.25178731       0.91063266      -1.05992791 
C       0.88900909       0.46524967       0.81614208       0.18728686       0.27256528       0.66339474       0.38736301      -0.74037880       1.54000888 
H       0.51059530       2.28845732      -0.06698519      -0.03515738      -0.09834387       0.19775650      -0.41935050       0.13953052       0.11751517 
H      -0.75933265       1.87927814       1.08258232       0.04024294       0.06269756      -0.12601465       0.12607691      -0.32681027      -0.11338904 
C      -0.95702654       0.95534071      -0.90558427       0.04595056      -0.56021351      -0.33958937       0.91434941      -2.39255928       0.46592943 
H       1.36002042       0.89504041       1.73240582       0.08935064      -0.01224460       0.04278776      -0.47649131      -0.40200218      -0.37394394 
H       1.74750918       0.33004953       0.16935698      -0.04550132       0.32891962      -0.09589342      -0.04807267      -0.05886541      -0.61458506 
H       0.52161620      -0.56342581       1.07651278      -0.04601573       0.00020465      -0.13899534      -0.00554176       0.99196424      -0.22627260 
H      -0.27628353       0.61042376      -1.68037703      -0.01285798      -0.22443084      -0.13563263       0.49397993       0.13419707      -0.20042364 
H      -1.64564351       1.57296133      -1.45217213      -0.07554253      -0.02489281      -0.10563162      -0.50492947       0.69740397       0.50086837 
H      -1.41879741      -0.03158575      -0.63204007      -0.22712019      -0.03952284      -0.07477943      -0.21559625       1.04688747      -0.03577965 
11
Properties=species:S:1:pos:R:3:momenta:R:3:forces:R:3 pbc="F F F" energy=-3233.135191651127
C      -0.19277792       1.47000017       0.34052159       0.36834030      -0.70987295       0.12932767      -0.04910358       0.98718567      -1.14432647 
C       0.92064829       0.55854482       0.76792387       0.10102608       0.38066263      -0.41013318       1.32932264       0.10889906      -1.63474908 
H       0.32635433       2.42124096       0.01150383       0.10567943       0.15721791       0.01569297      -0.92215748      -0.77910257       0.21924798 
H      -0.96794449       1.76605580       1.05970970       0.00596535      -0.20898783       0.03215054       0.48039718      -0.29764621       0.29599911 
C      -0.89917535       0.82663319      -0.86927692      -0.13701512      -0.07707592       0.00848870       0.15434438       1.25523683      -0.77442318 
H       1.45115516       0.83570988       1.65421661      -0.13063218       0.20115713       0.13111221       0.24638340       0.32442210       0.68488678 
H       1.69350762       0.59506922      -0.10563412      -0.04167708      -0.01595465      -0.07759346      -1.24860537      -0.40608750       1.59020098 
H       0.55436372      -0.44279379       0.87655897      -0.14739520       0.17202425       0.02099394      -0.00195514      -0.75710312       0.08091600 
H      -0.17593129       0.39196239      -1.55906577       0.05670803       0.07914020       0.07264369       0.13222504      -0.20282921       0.10644548 
H      -1.37253939       1.61748529      -1.45539115      -0.10406469      -0.00467081       0.14359762      -0.19641977       0.04051235      -0.02238301 
H      -1.68367342       0.10078072      -0.69244910      -0.07693493       0.02636004      -0.06628072       0.07556871      -0.27348740       0.59818543 
11
Properties=species:S:1:pos:R:3:momenta:R:3:forces:R:3 pbc="F F F" energy=-3233.1159953718084
C      -0.14441536       1.43813160       0.31155536       0.87272378       0.98450088       0.44955757       1.02630609      -0.46018548       0.93050841 
C       0.95550043       0.42383555       0.70033442       0.34040340      -1.04076835      -0.47919382      -2.43245999       2.00946733       3.46022873 
H       0.27057307       2.42605043       0.10750850      -0.06370679      -0.22450861       0.10488652       0.23153048      -0.01326832      -0.14038707 
H      -0.76194246       1.59261452       1.18564615      -0.06786867      -0.18559340      -0.08841196      -0.26002893      -0.07063247       0.38730248 
C      -0.96699463       0.98732620      -0.84045517      -0.40563349       0.23871559      -0.06704457      -0.89571653      -0.27094632       0.47142537 
H       1.54164653       0.92305674       1.48236310      -0.20120667      -0.04510083      -0.10290846       0.31233252      -0.29925848      -0.19687821 
H       1.55275477       0.12527989      -0.05567294      -0.31158015      -0.02823081       0.09621757       1.94915833      -1.00766069      -2.64812442 
H       0.47919870      -0.42026068       1.20919476      -0.23323408       0.14946854      -0.04206644       0.11878858      -0.13760609      -0.35862908 
H      -0.39553363       1.19461032      -1.70510660      -0.03941945       0.08381261       0.05911724       0.29753428       0.06478908      -1.37921146 
H      -1.86529523       1.61626265      -0.81653519      -0.11442592      -0.06523827      -0.07564012      -0.14160839      -0.54796053      -0.57895794 
H      -1.17955615      -0.10198182      -0.81085331       0.22394804       0.13294264       0.14548647      -0.20583644       0.73326198       0.05272320 
11
Properties=species:S:1:pos:R:3:momenta:R:3:forces:R:3 pbc="F F F" energy=-3233.1163910015516
C      -0.09916860       1.49379296       0.33748553      -0.41843390      -0.03312325       0.18091122      -0.90553057      -1.81721458      -0.57224012 
C       0.96005570       0.38049309       0.73545921       0.50649988      -0.35016818       0.48688972      -1.23649248       1.01920809      -2.11178609 
H       0.32687386       2.45995024       0.07817330       0.00610054       0.29176887      -0.09324264       0.25919301       0.01130054       0.20320257 
H      -0.87015160       1.62763562       1.13101951      -0.05352192       0.08449405      -0.11293291       0.97054823       0.06162235      -0.04193404 
C      -0.98446598       0.98921702      -0.86812608       0.52100383      -0.43879582      -0.38566245       1.09333417       1.49381453       0.16919758 
H       1.51287524       0.74658511       1.57654947      -0.14578637       0.07362823      -0.00425645       0.76732389      -0.19043509       0.33759944 
H       1.57094266       0.12692608      -0.19240646       0.20716364       0.07311784      -0.00399613      -0.38608843       0.47326339       1.43342002 
H       0.39619452      -0.52002466       0.98296577      -0.06882151      -0.00034063      -0.10741154       0.14145128       0.00351942       0.22989675 
H      -0.51283097       1.17089104      -1.87402731      -0.10544254       0.09130303       0.19863632      -0.31786625      -0.68829605       1.01417590 
H      -1.87682623       1.59768106      -0.84020084      -0.14436894       0.23295943      -0.17799653      -0.45473716       0.16292955      -0.26613649 
H      -1.29047392      -0.02333071      -0.66332241      -0.30439271      -0.02484356       0.01906137       0.06886432      -0.52971215      -0.39539551 
11
Properties=species:S:1:pos:R:3:momenta:R:3:forces:R:3 pbc="F F F" energy=-3232.970360227252
C      -0.17084047       1.43229332       0.35339520      -0.90176229       0.37554325      -0.00545357       0.02776764       1.62020926      -0.84889929 
C       0.92823815       0.47103536       0.72306996      -0.17678593      -0.49028029      -0.69261264      -1.33461722       2.46116596       3.67438659 
H       0.23684855       2.42855830       0.19970570       0.06758163       0.01855701       0.29934504       0.28209835       0.20370205      -0.28363988 
H      -0.86005845       1.60629442       1.16240409       0.22359938       0.20203890       0.06551012      -0.34095978      -0.31919851       0.53015573 
C      -0.91318777       0.94737582      -0.88973742       0.52344281      -0.01379060       0.27979428       0.65241696       0.00886320       0.02600487 
H       1.36238582       0.86941686       1.70596936      -0.06745282       0.19643908      -0.06600614      -0.48987802      -1.09313363      -1.09693155 
H       1.69541710       0.48435246       0.04823114       0.01975331       0.23091231       0.35124459       1.84366395      -0.42405311      -2.03395330 
H       0.39784245      -0.42835646       0.84318960      -0.05362745      -0.04521009       0.01312849       0.22434413      -1.79551112       0.34003141 
H      -0.19254393       0.29815596      -1.39178857      -0.01800066      -0.31828174      -0.17057288      -0.43855450      -0.22384261      -0.35972177 
H      -1.24005108       1.69443276      -1.62121673       0.35614790      -0.22925415       0.17836622       0.00596116       0.06959707       0.42244990 
H      -1.75941861       0.38596302      -0.53217819       0.02710412       0.07332631      -0.25274351      -0.43224265      -0.50779854      -0.36988271 
11
Properties=species:S:1:pos:R:3:momenta:R:3:forces:R:3 pbc="F F F" energy=-3232.7127451998604
C      -0.22197104       1.33729448       0.33101441      -0.82812852       0.02144910       0.32530387      -1.03026971       3.55494825       1.68032899 
C       0.88150022       0.49288132       0.87922635       0.17558456       0.21278104       0.69867408      -1.13215382      -1.48441342      -3.66420503 
H       0.17274400       2.37835906       0.29083883       0.18069639      -0.10226594      -0.06355842      -0.21978259      -0.40665834      -0.08590200 
H      -1.08989942       1.46001211       1.01787829      -0.00505058      -0.12035966       0.06497332       0.70071932      -0.31875649       0.11547767 
C      -0.80800065       1.01542305      -0.99105936       0.19762994       0.05345814      -0.55307868      -0.93170515      -1.16999946      -2.51058948 
H       1.25624919       0.81493416       1.76754897      -0.04971437       0.05809464       0.23193532       0.72604465       0.86835494       2.84463464 
H       1.71582429       0.63615057       0.13480812       0.18488340      -0.33908950      -0.33701375      -0.66595022      -1.16164597       0.64373646 
H       0.37458936      -0.49653854       0.95231204       0.15134127       0.19026688      -0.06376366       1.48948784       0.04114647      -0.02035159 
H      -0.20837030       0.22460946      -1.46575100      -0.09963056       0.12600583      -0.02182594       0.19548782       0.33932937      -0.27576225 
H      -0.85251637       1.89835524      -1.72486363      -0.02198737       0.20707941      -0.13790371      -0.12793064      -1.36430291       1.18236149 
H      -1.81540514       0.48377259      -0.94516243       0.11437584      -0.30741994      -0.14374241       0.99605251       1.10199755       0.09027111 
11
Properties=species:S:1:pos:R:3:momenta:R:3:forces:R:3 pbc="F F F" energy=-3232.9616640220574
C      -0.32251803       1.39691768       0.34313318      -0.02413109      -0.26928599      -0.95124063      -0.37432326      -2.02963560      -1.90443912 
C       0.77086210       0.52760947       0.99240217       0.23340029       1.08876319       0.54228679       0.25609444       1.85967958       0.92756939 
H       0.02111451       2.40505458       0.22289595       0.01309531      -0.10186278       0.09617763       0.11246541       0.66956849       0.38583865 
H      -1.23871788       1.34209879       0.91927091       0.04112062      -0.12572241      -0.22482882      -0.09668686       0.33045485       0.32497770 
C      -0.63494600       0.93700685      -1.11968479       0.24558990       0.44587000      -0.07653955       2.04847623       0.10417964       1.34528649 
H       1.11444717       1.24122238       1.84070236      -0.23161414      -0.02653469       0.39067322       0.08952437      -1.89902599      -1.06565453 
H       1.58273082       0.27921444       0.28661801      -0.46207613      -0.30619064       0.04872014      -0.12332306       0.52976917       0.35952455 
H       0.42201193      -0.43459942       1.36821242      -0.00427532      -0.22839532       0.02087705      -0.23732046       0.22313183       0.24409068 
H       0.30773980       0.85287208      -1.63568453       0.04480507      -0.09745144      -0.10304069       0.67218374       0.77162944      -0.42549676 
H      -1.26906592       1.57536724      -1.64767723      -0.01880166      -0.45695490       0.07738032      -1.06966393       1.17873599      -0.79418486 
H      -0.93269461      -0.05145341      -1.28703944       0.16288716       0.07776499       0.17953453      -1.27742661      -1.73848738       0.60248782 
11
Properties=species:S:1:pos:R:3:momenta:R:3:forces:R:3 pbc="F F F" energy=-3232.8201344526474
C      -0.29622817       1.48104568       0.27602043       0.56721565       0.74579359      -0.82307110      -1.57676655      -2.11120943      -1.10007204 
C       0.65069209       0.59999294       1.07662835      -0.10910893      -0.51829423       0.57865984      -0.15018135      -0.92094134      -0.57670849 
H       0.11083229       2.49636622       0.17896048      -0.21926400       0.26739987       0.27143973      -0.21313706      -0.30693451       0.06410467 
H      -1.29387887       1.50444939       0.80856892      -0.11539087      -0.27372405      -0.03555055       1.03580179       0.27757888      -0.59878183 
C      -0.51003276       0.80551005      -1.13810960      -0.00993131      -0.35042621      -0.26157257      -0.74306097       0.62066740      -0.93473283 
H       0.52903886       0.97552260       2.07376073      -0.18529945      -0.22621377      -0.17524716       1.53785984       0.35463253       0.81972921 
H       1.59892445       0.54509327       0.50781255       0.11309890       0.17305855       0.03632357       0.16186650       0.65598345       1.20030556 
H       0.43208519      -0.48994641       1.20361154       0.04575763       0.22376720       0.09041720      -0.77182708       0.81021061      -0.58873549 
H       0.09730073       1.27442487      -1.93520948      -0.11984685       0.27861252       0.22025061      -0.09902758       0.00931670       0.46202470 
H      -1.56311867       0.87776913      -1.52296779      -0.11786229       0.02495849       0.11602010       0.79531235       0.15690985       0.51772994 
H      -0.27339836      -0.27196928      -1.23161259       0.15063151      -0.34493198      -0.01766966       0.02316010       0.45378587       0.73513659 
11
Properties=species:S:1:pos:R:3:momenta:R:3:forces:R:3 pbc="F F F" energy=-3232.9001311406137
C      -0.34469056       1.36525316       0.25598089      -0.61344381       0.52413832       0.41641930      -1.25037581       1.92153090      -0.79544412 
C       0.61258637       0.62944119       1.11771845      -0.29921325      -0.31184010      -1.22493102       0.09404417       0.80942325       0.78489171 
H      -0.20556443       2.45066459       0.15006364       0.03063401       0.10731530       0.22155415       0.35416461      -0.10670047       0.77295399 
H      -1.32483376       1.25627474       0.74266923      -0.02715625      -0.10867606      -0.36697249       0.03512528       0.10876177      -0.32683897 
C      -0.41268262       0.88341045      -1.17744501       0.52686028      -1.07611463       0.18006209       0.47287202      -0.42409964      -0.75563582 
H       0.44088003       0.93236918       2.15758146       0.14358285       0.16648013       0.11564142       0.71842262       0.36543415      -0.07243582 
H       1.65253522       0.73223699       0.78016556       0.17655829       0.36674529       0.27121596      -0.28143979      -0.40031057       0.37350882 
H       0.20945430      -0.35315465       1.14397074      -0.22357435       0.05541560       0.02629799       0.48815209      -1.46515490      -0.31083056 
H      -0.10788064       1.54257122      -2.02441094       0.07009382       0.29812619       0.08198743      -0.41646419      -0.08021363       0.99439619 
H      -1.35220252       0.43259497      -1.37298946       0.09905819      -0.07904708       0.07969652      -1.34001204       0.11098049      -0.52926762 
H       0.19692228       0.01876721      -1.27624956       0.11660021       0.05745707       0.19902865       1.12551102      -0.83965135      -0.13529779 
11
Properties=species:S:1:pos:R:3:momenta:R:3:forces:R:3 pbc="F F F" energy=-3233.0246277851197
C      -0.38087309       1.32102980       0.23908439      -0.42892311      -0.53336821      -0.39863972       0.34921664       1.79511090       0.09691096 
C       0.53947305       0.56930435       1.20272634      -0.05302423      -0.43931299       0.66588526      -0.75994047       0.30258204      -0.35003592 
H      -0.13591324       2.39242277       0.21484744       0.27126724      -0.23065356      -0.05260081      -0.10298077      -0.04999788       0.80043231 
H      -1.42255702       1.21921637       0.55203141      -0.22967728       0.16400770      -0.27415037       0.07792367       0.21339397       0.16167117 
C      -0.32483727       0.96413047      -1.24514139       0.23568264       0.89818492      -0.74390303       0.64454368      -3.15427260       0.72939664 
H       0.58175083       0.94522499       2.22813346       0.14607689      -0.00054298       0.21980970      -0.69260690       0.11417517      -0.05209760 
H       1.54915335       0.71386153       0.87784311      -0.11339545      -0.15965666       0.24121348       0.75756774      -0.63156291      -0.50743865 
H       0.17916451      -0.45866738       1.21244252       0.14252662       0.05810404      -0.18324652       0.68316031      -0.27247660       0.12332493 
H      -0.50145074       1.77530209      -1.89453260      -0.29515011       0.03434690       0.00249575      -0.47366613       1.04092026      -0.61495085 
H      -1.14022605       0.21360345      -1.31459318       0.16945316       0.02368475       0.32619198       0.66570254       0.18876225      -0.95635959 
H       0.65498606       0.49304926      -1.58031662       0.15516362       0.18520608       0.19694428      -1.14892033       0.45336537       0.56914660 
11
Properties=species:S:1:pos:R:3:momenta:R:3:forces:R:3 pbc="F F F" energy=-3233.0145939974423
C      -0.36231344       1.46788631       0.24706991       0.02684730      -0.90174046      -0.25247704      -1.40314932      -2.04353169      -1.54068004 
C       0.29345666       0.45900991       1.18670262      -0.47652056       1.04495191       0.20896930       1.78042520       1.73210579       1.01832837 
H      -0.01432751       2.49703189       0.26035166       0.00328935       0.14395934       0.01372948       0.33548382      -0.07490863       0.60533663 
H      -1.47236726       1.49956002       0.46493028       0.07024189       0.25568822       0.16151436       1.11508188      -0.01371146      -0.32661802 
C      -0.09853608       0.93470285      -1.24500393       0.41638234      -0.42099778       0.14746841      -2.21706912       0.73131899       1.13867054 
H       0.22534178       0.85353440       2.21805082      -0.26622129      -0.05034567      -0.10153688       0.09414792      -0.36734129      -0.19489180 
H       1.40365579       0.43249865       0.95006632       0.17532502      -0.14374719      -0.30398468      -1.21950415      -0.29148994       0.28002074 
H      -0.11406220      -0.54959918       1.19895314      -0.06580882      -0.07519617      -0.11791153      -0.17142076       0.10602253      -0.44378435 
H      -1.07438394       1.02775262      -1.79488134       0.02969205      -0.00071009       0.19156904       1.18071208       0.24271190       0.00159702 
H       0.14316933      -0.12913114      -1.28487106       0.10471251      -0.08489382       0.07851869       0.31658456       0.19712159       0.19265319 
H       0.68165080       1.57735396      -1.62260171      -0.01793978       0.23303170      -0.02585916       0.18870789      -0.21829779      -0.73063229 
11
Properties=species:S:1:pos:R:3:momenta:R:3:forces:R:3 pbc="F F F" energy=-3233.1445394115995
C      -0.36042762       1.36721665       0.13577955      -0.18802000       0.65758487      -0.56984016      -2.15640631      -0.11091881       0.83172621 
C       0.38758216       0.68777786       1.27587351       0.82887933      -0.36182581       0.28626951       0.00256019       0.53239338       0.62181696 
H      -0.14544354       2.41878129       0.01995815       0.10859015      -0.18079139       0.23807152       0.63546074       0.44648524       0.44130195 
H      -1.42280560       1.40410544       0.40497755       0.05137842      -0.07902885       0.13164045      -0.11133584      -0.24317906       0.06562696 
C      -0.20219338       0.78122179      -1.24292664      -0.43640378      -0.49424716       0.29297071       1.60443392       0.15912087       1.13456612 
H       0.31134603       1.24812022       2.22083783      -0.23481384       0.50903672      -0.06612085      -0.09776848       0.19699239      -0.37520115 
H       1.43765281       0.66851868       1.04986189      -0.07143471       0.14307595       0.02169219       0.69099862      -0.31510939      -0.10902565 
H       0.05712385      -0.31435745       1.57928307       0.21806729       0.11021234       0.09279462      -0.08090337       0.06589526      -0.73276094 
H      -0.82461241       1.26110635      -1.94544663       0.23935354       0.04871804      -0.25815747      -0.85200828       0.57973339      -0.84612910 
H      -0.37052522      -0.28454517      -1.26959347      -0.30982020       0.07959116      -0.00117512       0.30153451      -0.34943361      -0.13796141 
H       0.82704782       1.10972460      -1.43106398      -0.20577620      -0.43232586      -0.16814541       0.06343430      -0.96197966      -0.89395995 
11
Properties=species:S:1:pos:R:3:momenta:R:3:forces:R:3 pbc="F F F" energy=-3233.0933090724475
C      -0.37934652       1.41655713       0.08880441       0.94014057      -0.13519383      -0.82995508      -0.40635737       1.70644376      -0.72722699 
C       0.44010250       0.92025371       1.22984992      -0.46775360       1.10422181       0.94894938       1.58469077      -1.20924033      -0.23393310 
H       0.01750312       2.42124047      -0.11284148       0.30751063       0.09827620      -0.13119014      -0.47943431       0.05359161      -0.11826760 
H      -1.46157011       1.47823817       0.33546107      -0.00941329      -0.32314963      -0.08675919       0.71315187       0.35557758       0.06895001 
C      -0.24496955       0.53493288      -1.14016760      -0.82729596       0.06829865       0.83902483      -0.57079696      -0.98604024       0.45548204 
H       0.53550729       1.64122018       2.02385986       0.10282093       0.17570536      -0.00077686      -0.28295740       0.17870639       0.51759219 
H       1.50028073       0.77271729       0.84485849      -0.13839540      -0.14482538      -0.31725573      -1.15665162      -0.03846971       0.55061826 
H       0.06934933      -0.04640911       1.60639014      -0.22280401      -0.32018845      -0.25904152       0.26308422       0.29700890       0.07155027 
H      -0.29035029       0.95729536      -2.15232350       0.18168684      -0.15693701       0.04282134      -0.31565262       0.32015372       0.50925760 
H      -1.10229072      -0.14819766      -0.96624997      -0.00967227      -0.12212113      -0.13139525       0.81880253      -0.35719453      -0.91323260 
H       0.71067762       0.01201624      -1.06664103       0.14317556      -0.24408659      -0.07442177      -0.16787909      -0.32053716      -0.18079009 
11
Properties=species:S:1:pos:R:3:momenta:R:3:forces:R:3 pbc="F F F" energy=-3233.0989056932594
C      -0.19054582       1.54115261      -0.08075171       0.34511219      -0.03571353      -0.03809282       2.40960110      -2.30085812       0.09654034 
C       0.35244960       1.05024042       1.31993111      -0.33226238       0.67347104       0.01044423      -2.40212726      -1.10793320      -0.81158157 
H       0.61965063       2.14348800      -0.54251960       0.06377119      -0.07501607       0.29672925      -0.87691861       0.28315137       0.26400072 
H      -1.11662572       2.06628713       0.09269735       0.51179784      -0.15734914       0.15278134      -0.21012839       0.28417728      -0.34750094 
C      -0.33099313       0.29993305      -1.05384421      -0.14341394       0.09446876       0.19835683       0.16787091       1.68100908      -1.42900976 
H       0.43250494       1.86701228       2.01498155      -0.16210828       0.10301996      -0.04759941      -0.02873591       0.30423255       0.41233014 
H       1.28508681       0.50601568       1.29476397      -0.22265224      -0.05584604      -0.31729981       0.36998254      -0.00509582      -0.36354960 
H      -0.43627012       0.29719678       1.67675903       0.10891848       0.19596505      -0.34400641       1.12322953       1.10557286      -0.03803168 
H      -0.61972462       0.67191976      -2.09595586      -0.14013649      -0.42347254      -0.21404015      -0.18610453      -0.53375505       1.41987814 
H      -0.97879930      -0.49375447      -0.72386966       0.29726735      -0.26224136       0.08503244      -0.67797689      -0.02536762       0.22449194 
H       0.61306896      -0.20338131      -1.28594716      -0.32629372      -0.05728612       0.21769449       0.31130751       0.31486668       0.57243226 
11
Properties=species:S:1:pos:R:3:momenta:R:3:forces:R:3 pbc="F F F" energy=-3233.100649416074
C      -0.09329636       1.48987424      -0.17828260      -0.02769865      -1.03891551      -0.27194874       1.97925174      -0.39257157       2.57680410 
C       0.21717142       1.10325835       1.29912935       0.44781143       0.13580009       0.18952330       0.78556980       1.91749249      -0.91028505 
H       0.79339771       2.01811942      -0.52984893       0.11545705      -0.12108126       0.01977825      -0.12474341       0.28107862      -0.21146006 
H      -0.92845759       2.13581178      -0.19780532      -0.26757270       0.46154467      -0.08021832      -0.97633992       0.80328051      -0.15628512 
C      -0.27694132       0.28465446      -0.96099252       0.38907192       0.42813034       0.89072470      -1.90809400      -2.57484380      -0.67182297 
H       0.29683038       2.05934151       1.84016958      -0.14983529      -0.06145580      -0.14436856       0.40249084      -0.46132425       0.22176737 
H       1.13296514       0.49986977       1.39289106       0.12946264      -0.14368463      -0.02184138      -0.28371705       0.33661823      -0.04998615 
H      -0.59037460       0.59550091       1.73282300      -0.25876048       0.12813901       0.01859728      -1.23689171      -1.00710136       0.58727686 
H      -0.41818919       0.55572385      -1.98249591      -0.17840696       0.11017886      -0.11027915       0.07218588      -0.28685182      -1.09172509 
H      -1.15261642      -0.37100291      -0.68377545      -0.19505023       0.29285218      -0.40607649       0.20584443       1.18435306      -0.04057357 
H       0.47441029      -0.47725381      -0.83742563      -0.00447873      -0.19150796      -0.08389089       1.08444340       0.19986989      -0.25371032 
11
Properties=species:S:1:pos:R:3:momenta:R:3:forces:R:3 pbc="F F F" energy=-3232.8981091898945
C       0.03030993       1.46581787      -0.15268536      -0.01716559       0.92688353      -0.62204330      -3.78117356       1.41820229      -0.08893227 
C       0.14891806       1.18324004       1.32034511       0.17594131      -0.40766666       0.61943877      -1.00443734       0.07297360       0.51496976 
H       0.94673116       1.94946060      -0.39595820      -0.09133249       0.02283299       0.15878739       0.77154994       0.22406409      -0.91124285 
H      -0.83117937       2.29379182      -0.24758138       0.05601073       0.05459428      -0.14242762       1.85521087      -1.71504680      -0.28736371 
C      -0.31521088       0.19749855      -0.99907504      -0.04419763      -0.69564859      -0.58006985      -0.26843381       1.52334799      -1.02895150 
H       0.39569079       2.08956823       1.88435958       0.03043190       0.09558231      -0.03522769       0.21067695      -0.18953951      -0.11595859 
H       0.94337280       0.47504120       1.35477798      -0.29835545       0.04855132       0.16788039       0.71935036      -0.72217764       0.91406164 
H      -0.76881835       0.77633011       1.79799210       0.11844251      -0.06362000      -0.19981126       0.54067363       0.00004216      -0.48444997 
H      -0.16611186       0.43649359      -2.09977882       0.08880043      -0.22536918       0.40933607       0.69832626      -0.57616639       1.22811484 
H      -1.41634063      -0.00022056      -1.06997730      -0.17494174       0.29183374       0.28008844       0.89356193      -0.20006058       1.03926842 
H       0.30106127      -0.63222090      -0.59333104       0.15636602      -0.04797373      -0.05595135      -0.63530523       0.16436081      -0.77951577 
11
Properties=species:S:1:pos:R:3:momenta:R:3:forces:R:3 pbc="F F F" energy=-3233.071142107504
C       0.20284997       1.40724046      -0.23079696       0.09027064      -0.24075579       0.18847177      -0.03425602      -0.47629032       2.11892638 
C       0.08088722       1.21727561       1.36040211       0.28347330       0.41820743      -0.15818262       0.83757900      -2.18767735      -2.48032768 
H       1.22204595       1.62176488      -0.54830179       0.24276340      -0.01398505      -0.01455898       0.14087907      -0.21013643       0.16036203 
H      -0.34993554       2.27321587      -0.37714780       0.07020342      -0.13420408       0.39267905      -1.04907270       1.90787883      -0.82784720 
C      -0.43080626       0.24941627      -0.96693406      -0.62704629      -0.17847203       0.10896677       1.40519650       0.31273839       0.17456387 
H       0.63321484       1.99057753       1.86515390       0.39797165      -0.05189244      -0.26165895      -0.18547054       0.27228406       0.48867627 
H       0.57178986       0.22109300       1.51233753      -0.11797568      -0.18500877      -0.08719129      -0.24713356       0.81806644       0.50471582 
H      -0.97687748       1.07077423       1.63094900      -0.39713567       0.00525057      -0.05375646       0.44094200       0.56129305       0.09401376 
H      -0.46120076       0.41338657      -2.03876144       0.19212267       0.28872750      -0.40136356      -0.62236776       0.20222884      -0.13396085 
H      -1.36666566       0.04008188      -0.48089887       0.03090043      -0.08835445       0.30088725      -0.58955321      -0.39194073      -0.34390888 
H       0.26413390      -0.56885208      -0.86236298      -0.16554788       0.18048713      -0.01429299      -0.09674277      -0.80844480       0.24478647 
11
Properties=species:S:1:pos:R:3:momenta:R:3:forces:R:3 pbc="F F F" energy=-3232.9766836250005
C       0.23299638       1.34361643      -0.21758676       0.49987189      -0.72470491      -0.85735220       0.01812003       0.73802408       1.47964841 
C       0.30102005       1.14424246       1.36189953      -0.03736641       0.61072938      -0.11988055       1.12161288      -1.59699423      -2.83158918 
H       1.25166883       1.30327295      -0.60165520      -0.21010065      -0.00492629      -0.07454567      -0.05861502       0.31763288      -0.22570506 
H      -0.21738482       2.35157682      -0.32848271       0.05944571      -0.04378802      -0.04392129       0.68109173      -0.35225998      -0.48591538 
C      -0.66025600       0.37393450      -0.97501875      -0.72032714       0.70846983       0.44108870       0.77363935      -0.96145088       0.95254062 
H       1.36253605       1.12300900       1.68610652      -0.00569991      -0.00663445       0.10020707      -0.98499273       0.37897059       0.26188635 
H      -0.14010695       0.17549251       1.48409512       0.01772123      -0.14048413      -0.22697900       0.05304157      -0.87459958       0.65154696 
H      -0.37167492       1.80708660       1.80255763       0.32967549      -0.02360838       0.39125500      -0.49679592       1.42436921       1.20619992 
H      -0.63086891       0.70550791      -2.00359844      -0.12375899      -0.08752305       0.29693259      -0.45639680      -0.31757262      -0.42153277 
H      -1.65055553       0.45065677      -0.52845008       0.07635262      -0.06306764      -0.11903952      -0.28025695      -0.16818143      -0.40445261 
H      -0.31530621      -0.70991678      -0.88852197       0.11418616      -0.22446233       0.21223487      -0.37044815       1.41206194      -0.18262726 
11
Properties=species:S:1:pos:R:3:momenta:R:3:forces:R:3 pbc="F F F" energy=-3233.0203419883373
C       0.17119426       1.38770730      -0.28003007      -0.88142152      -1.06229535       0.10043044       1.17364829      -1.93481873       0.28412836 
C       0.43254464       1.19077553       1.22782599       0.14027569       0.45813325      -0.52790257       0.04373796       3.37591432      -0.40403137 
H       1.15164040       1.32910729      -0.77689918       0.02716647       0.04502071      -0.05729570      -0.24286256      -0.42906240      -0.13758882 
H      -0.10383130       2.38763110      -0.51171169       0.30855854      -0.03104998      -0.08779777      -1.03934352       0.75978216      -0.14277915 
C      -0.74429589       0.26859085      -0.77546234       0.03616629       0.20855865       0.34911092      -1.68351309       1.70003176      -0.91058787 
H       1.49299616       1.43056264       1.35783261      -0.04755550       0.09369973       0.17357718      -0.07721425      -0.56403606       0.56303556 
H       0.15020060       0.21299848       1.54363690       0.34368873       0.18995751       0.00119207      -0.07798982      -0.51791783       0.57502950 
H      -0.09360943       2.05214590       1.76437868       0.20312818      -0.06855475       0.18503583       0.33760423      -1.64693956      -0.20858700 
H      -0.96927720       0.37087636      -1.83900815      -0.19686035      -0.11298500      -0.17211930       0.30781855      -0.09357775      -0.21459272 
H      -1.76209594       0.32264218      -0.34412338      -0.01745527       0.01383688      -0.04827806       0.49181869       0.12687928       0.29507136 
H      -0.40711401      -0.72388286      -0.60827320       0.08430874       0.26567835       0.08404697       0.76629553      -0.77625518       0.30090215 
11
Properties=species:S:1:pos:R:3:momenta:R:3:forces:R:3 pbc="F F F" energy=-3233.127477842956
C       0.23724093       1.25573239      -0.35097483       1.21678542      -0.29082735      -1.03907893       0.92640403      -1.62282427      -1.16237648 
C       0.57474120       1.28930366       1.09660019       0.37323829       0.06812925      -1.04199348       0.74179830      -0.59658433       1.53163433 
H       1.14910612       0.78837823      -0.83893364      -0.05721550      -0.20308007       0.16366781      -1.07557326       0.34768509       0.16387808 
H       0.20524391       2.24909774      -0.81172717      -0.05095032       0.14176235      -0.07297051      -0.55974289      -0.07188856       0.26249086 
C      -0.96722279       0.32353884      -0.59817646      -1.37993385       0.46721710       0.86670569       1.87247611      -0.96958661      -0.66094113 
H       1.26557473       2.08804654       1.27901243       0.12377389       0.05036680       0.14598708       0.98517492       0.23879515       0.20735238 
H       0.98204811       0.31428651       1.55803050       0.13975846      -0.01219773       0.11971767      -0.61248748       1.43616509      -1.02182987 
H      -0.25246466       1.59535120       1.69975579      -0.10776071      -0.16691420       0.11528723      -0.99059133      -0.06171253       0.45390959 
H      -1.03722606       0.05872146      -1.65377005      -0.02146056       0.09789685       0.37052139      -0.06242281      -0.01275019      -0.07736822 
H      -1.92257579       0.65262532      -0.29870745       0.05999966       0.03580109       0.10857011      -1.02731925       0.85057894       0.61210918 
H      -0.75583115      -0.62062734      -0.05131008      -0.29623478      -0.18815411       0.26358595      -0.19771634       0.46212223      -0.30885872 
11
Properties=species:S:1:pos:R:3:momenta:R:3:forces:R:3 pbc="F F F" energy=-3232.9702641220247
C       0.19564052       0.94644825      -0.47598510      -0.52567873      -0.70905384       0.14504249       0.91394116       1.73523492       2.16840270 
C       0.89906870       1.32020144       0.92178658       1.03408705      -0.28766914      -0.42992306      -0.23133878       0.77914234      -1.22483790 
H       0.80520606       0.13798929      -0.74998606      -0.04769551       0.01025347       0.13133195       0.72155989      -1.03199505      -1.42954632 
H       0.19980934       1.78951677      -1.17742147      -0.18772089      -0.24270924       0.04421735       0.59891650      -0.25478871       0.08566621 
C      -1.22577775       0.56634296      -0.32838623      -0.05964874       0.68963046       0.77486839      -2.11535842       0.23274265       2.54295129 
H       1.79834082       1.99088373       0.81937308       0.07028532      -0.17286046      -0.11961211      -1.01871307      -0.57815755      -0.06525031 
H       1.24703141       0.40115104       1.33387660      -0.01442004       0.27884736      -0.09597928       0.41000121      -0.81284145       0.41050893 
H       0.21927548       1.72294819       1.67764496       0.02193871       0.12509694      -0.06693714      -0.07668269       0.32515549      -0.31770743 
H      -1.73579032       0.46428623      -1.27824459      -0.37086850      -0.04375517      -0.15215563      -0.20445711       0.02900430      -0.13568889 
H      -1.72359616       1.37664449       0.31546029       0.24043463       0.18300087       0.06997427       0.32930896      -0.81226918      -1.30628930 
H      -1.46442867      -0.33355374       0.29951873      -0.16071330       0.16921876      -0.30082723       0.67282235       0.38877225      -0.72820897 
11
Properties=species:S:1:pos:R:3:momenta:R:3:forces:R:3 pbc="F F F" energy=-3233.174730098618
C       0.16644861       0.96687001      -0.54318266      -0.77340348       0.04125607      -0.03533524       0.45081751      -1.23488059       1.00946263 
C       0.95227424       1.23760396       0.74382738       0.57947308      -0.55118421      -0.25491957      -0.03111460       0.30947494       0.31120503 
H       0.70405390       0.10916534      -1.08258419       0.01277891       0.06516998      -0.36689263      -1.22172696       1.11301251       0.50607093 
H       0.20850448       1.85916943      -1.15621420      -0.04536366       0.20792717       0.00393624      -0.10082840       0.03783927      -0.33905594 
C      -1.26646134       0.63408229      -0.06340858       0.26849864       0.14707043       0.14409490       0.64732104      -0.96219246      -2.88865872 
H       1.99959674       1.09837841       0.60309012      -0.06588341      -0.14095893       0.19228718       1.00083489      -0.07073504      -0.16803158 
H       0.67289126       0.58068909       1.58377889      -0.18665262       0.24901033       0.33638844      -0.12858265       0.17617947      -0.39120232 
H       0.83275499       2.27822010       1.06251077      -0.04816373       0.08458347      -0.10969302      -0.19557760      -0.14453985       0.11902840 
H      -1.95655706       0.58685207      -0.90947468       0.07182680      -0.01968738       0.17126296      -0.11152072       0.26522172      -0.09933622 
H      -1.63357090       1.35350606       0.61112419      -0.11847462      -0.01730875       0.02255593      -0.34130237       0.72869910       1.10781856 
H      -1.28319166      -0.38240858       0.29181126       0.30536408      -0.06587816      -0.10368518       0.03167986      -0.21807906       0.83269922 
11
Properties=species:S:1:pos:R:3:momenta:R:3:forces:R:3 pbc="F F F" energy=-3233.205651098285
C       0.07810475       1.17382490      -0.48476813       0.76414633       0.30434897      -0.33080194      -0.94302635       0.20045590       0.50234189 
C       1.05836560       1.15730576       0.69729471      -0.31365298       0.07102214       0.10112468       0.07488044       1.47819658      -0.09954618 
H       0.55928423       0.76587656      -1.37522386       0.15050031       0.52586583       0.15401649      -0.37543016      -0.32254992      -0.01090086 
H      -0.15846892       2.22916952      -0.72962197      -0.12746874      -0.23657717       0.04353263       0.10212655      -0.53534111       0.00313938 
C      -1.27671581       0.49280187      -0.07425852      -0.34303217      -0.32867517       0.11319633       0.99996710       0.51364978      -0.93004399 
H       2.03268528       0.71387608       0.47678986      -0.01277670      -0.01651929      -0.19476108      -0.29915664      -0.26989291       0.17137500 
H       0.58587375       0.76123873       1.59033479      -0.15049140      -0.02549046      -0.17277849       0.21704264      -0.47542892       0.08370116 
H       1.25486339       2.21532931       0.94273907       0.23988515      -0.22818918       0.30288711       0.23411020      -0.37482104       0.11141452 
H      -1.97741610       0.49038358      -0.90794673      -0.13440694       0.05753831      -0.20393717      -0.17668983       0.16283272       0.04778199 
H      -1.70073470       1.01665237       0.77960645      -0.05430419      -0.08358926       0.16942054      -0.09471029       0.14120537      -0.04143986 
H      -1.14088983      -0.53470270       0.21506864      -0.01839866      -0.03973471       0.01810090       0.26088634      -0.51830644       0.16217694 
11
Properties=species:S:1:pos:R:3:momenta:R:3:forces:R:3 pbc="F F F" energy=-3233.180673452163
C       0.02845149       1.28546363      -0.34819550      -0.37490176       0.08858217       1.14257401       1.17852532       0.27924880      -0.24669590 
C       1.07756339       1.09754863       0.81531147       0.11051641      -0.15668261      -0.52561387      -2.10474875       0.08637036      -1.06743046 
H       0.47000995       1.17755398      -1.35723872       0.22365594       0.07328520      -0.07383963       0.26689430      -0.07055124       0.52619752 
H      -0.31892113       2.33227322      -0.33856630      -0.09015976       0.18293918       0.22521800       0.15298973      -0.24322399       0.17212650 
C      -1.22537267       0.44091650      -0.31013787      -0.17502974       0.09512008      -0.88855008      -0.77560818       0.39105443       1.17942263 
H       1.72265777       0.24817425       0.66362928      -0.17897458      -0.20977357       0.21898958      -0.06869259      -0.53794036       0.23991822 
H       0.47322070       1.08072374       1.72275629      -0.01664673       0.18062602       0.01663212       0.29697445      -0.58979611       0.25331061 
H       1.68927389       1.95544160       0.92070947       0.04538702       0.11909580      -0.16347133       0.75580587       0.98424913      -0.18338120 
H      -1.83263982       0.77935235      -1.13177539       0.23879990      -0.02122500       0.24689663      -0.38357545      -0.29330023      -0.60721092 
H      -1.81729363       0.73666026       0.57121022      -0.02447865       0.04309978      -0.15736898       0.16756335      -0.21543721      -0.01048247 
H      -1.18000125      -0.65231099      -0.28192140       0.24183195      -0.39506705      -0.04146645       0.51387195       0.20932640      -0.25577453 
11
Properties=species:S:1:pos:R:3:momenta:R:3:forces:R:3 pbc="F F F" energy=-3233.016470201583
C      -0.02126368       1.38404653      -0.31056079      -1.23505102       0.06290077      -0.41794929       1.74231240       0.93797484      -1.09484522 
C       0.94350064       1.12356889       0.87678786       1.02260948      -0.05861062       0.85384490      -0.20275457      -1.16029487      -0.03069759 
H       0.50983460       1.41387372      -1.32916230      -0.01178288      -0.11495598       0.14883735      -0.31809657       0.21411672       1.61686680 
H      -0.43272844       2.37264661      -0.11369002      -0.18874158      -0.03987700      -0.21044870      -0.25835848       0.13049887      -0.46372397 
C      -1.06279162       0.34770824      -0.41463764       0.31440848      -0.25654912      -0.34704486      -1.36068243       0.07369001      -0.35407519 
H       0.83506421       0.03747476       1.24621979       0.01258932       0.14686234       0.04631216       0.78388713       1.43775634      -0.88965170 
H       0.66612541       1.69733884       1.76801205       0.01725681      -0.03983451       0.14084063      -0.01461232       0.19684295      -0.27702167 
H       1.95727229       1.43430306       0.55768830       0.02846662       0.01557692       0.00825796      -0.31014231      -0.62919875       0.59976710 
H      -1.83159680       0.52009875      -1.17483720      -0.15384241      -0.04681133      -0.05660734       0.41503307       0.11882228      -0.37779219 
H      -1.64429160       0.41802902       0.48010647       0.13300000       0.15128225       0.05025142      -0.30594518      -0.82805253       0.98382912 
H      -0.60079814      -0.60998787      -0.60132402       0.06108719       0.18001628      -0.21629423      -0.17064074      -0.49215587       0.28734452 
11
Properties=species:S:1:pos:R:3:momenta:R:3:forces:R:3 pbc="F F F" energy=-3233.0679583224673
C       0.06750873       1.38048155      -0.30357069       0.70071354      -0.46067519       0.29390705      -2.93808541      -0.23243300       0.68423429 
C       0.97142272       1.14228118       0.87444591      -0.06021703       0.65954127       0.11675115      -0.59744141      -0.72896613      -0.47012218 
H       0.50204309       1.22442282      -1.25189371      -0.13311581      -0.18173504       0.07675174       1.29078920       0.07803232      -0.95332035 
H      -0.27161861       2.42081665      -0.25842260       0.16127281       0.06950797      -0.09666310      -0.34942078      -0.14554577      -0.29626879 
C      -1.18257208       0.34530335      -0.39540437      -1.28638513       0.10960873      -0.13764499       1.73241131       2.75659816       0.38492627 
H       1.14634030       0.09553047       0.82806498       0.22724457      -0.19729523      -0.47199480       0.60226053      -1.16806371       0.51192086 
H       0.55925829       1.37358101       1.85390095      -0.17057318      -0.04844520      -0.08356999      -0.22910136       0.18757515      -0.12475051 
H       1.90237045       1.62856170       0.73719213       0.14608186      -0.03478056       0.23432591       0.99093847       0.65376449       0.06605412 
H      -1.77217580       0.59580799      -1.24802290       0.22556733       0.05761258      -0.23844594      -0.63112700       0.42362601      -0.57949137 
H      -1.77803118       0.40003709       0.49112652       0.07615468       0.09605519       0.18582001      -0.40338113      -0.29503744       0.56668287 
H      -0.79253358      -0.60681524      -0.60349540       0.11325636      -0.06939452       0.12076296       0.53215758      -1.52955008       0.21013477 
11
Properties=species:S:1:pos:R:3:momenta:R:3:forces:R:3 pbc="F F F" energy=-3233.103202247328
C       0.08845588       1.37628969      -0.36740767       0.86608632      -0.02769569      -0.60778097      -0.40319276      -0.45814160       0.37012695 
C       0.91075006       1.00684059       0.90386052      -0.55359286      -0.39625736       0.24426988       2.33479202       0.77828127      -2.26761599 
H       0.55039210       1.14314021      -1.34536135      -0.18442075       0.10957593      -0.07136768       0.63791409       0.35485798       0.75333759 
H      -0.21007218       2.45735447      -0.39292867       0.05503373      -0.04142763       0.18225174       0.26881905      -0.91737845       0.13847079 
C      -1.15156014       0.48296709      -0.36761280      -0.24568569       0.11990852      -0.05692913       0.32421496      -0.44662143      -0.36844919 
H       1.59496698       0.13428031       0.66573738      -0.19423693       0.17937167       0.04699306      -1.25899956       0.51969433       0.56628488 
H       0.27904180       0.87121128       1.76328902       0.19302120       0.01176581       0.15956976      -0.11301714      -0.19649014       0.34542845 
H       1.66226596       1.81337554       1.06713911      -0.07779314      -0.07832399      -0.07124351      -0.61371443      -0.33091147       0.39576004 
H      -1.53267162       0.49231603      -1.39490525      -0.05804742       0.12028117       0.14541312      -0.72228179      -0.01351488       0.43739099 
H      -1.84463645       0.82167530       0.39613556       0.08156040      -0.01324399      -0.02721743      -0.48061275      -0.02115624      -0.21036071 
H      -0.89980565      -0.57795219      -0.13164548       0.11807514       0.01604555       0.05604118       0.02607830       0.73138063      -0.16037380 
11
Properties=species:S:1:pos:R:3:momenta:R:3:forces:R:3 pbc="F F F" energy=-3233.077224514714
C       0.06293346       1.39024630      -0.25144426       0.22009999       0.15558672      -0.18744365      -1.15342116      -1.91141914      -1.63610873 
C       0.96442283       1.00973831       0.86650502       0.06119128       0.28474333       0.47793338      -1.75969171       2.67214945       2.01758146 
H       0.57530611       1.33261869      -1.19066771      -0.33555343       0.12523588      -0.08348878       0.71263787       0.34450414      -0.62007779 
H      -0.28020312       2.37550291      -0.12954551      -0.06352230       0.06182312       0.13383503      -0.42067873       1.46179761       0.18043904 
C      -1.16845193       0.44335207      -0.47114066      -0.03041005      -0.37739253      -0.21832612       0.65744532       1.79199244       1.35198948 
H       1.18699282       0.01240158       0.97252866       0.02297464      -0.31939171      -0.10003545       0.70897756      -2.44863712      -0.14322038 
H       0.46636074       1.31815870       1.83840881       0.21808051      -0.16655393       0.18199841       0.46180330      -0.45609542      -0.87898678 
H       1.82814108       1.62901059       0.82029222       0.04083301       0.11449199      -0.17365827       1.10326507       0.19907200       0.00236080 
H      -1.94502498       0.89586129      -1.10373088      -0.15842595       0.18316981       0.03877659       0.42750630      -0.33444723      -0.05523589 
H      -1.56918115       0.35944072       0.53249253      -0.08245860      -0.13211733       0.15801263      -0.57495158      -0.56387229       0.13237917 
H      -0.79706373      -0.49638459      -0.81537977       0.10719089       0.07040463      -0.22760376      -0.16289223      -0.75504443      -0.35112038 
11
Properties=species:S:1:pos:R:3:momenta:R:3:forces:R:3 pbc="F F F" energy=-3233.0852493621437
C      -0.04821141       1.50826731      -0.10484563      -0.04876529       1.18728755       0.90231188      -1.29419702       0.81621629      -1.00897650 
C       1.03787961       0.88896288       0.73162654       0.80635265      -0.33821386      -0.60020878       1.95837029       0.30303698      -0.77817471 
H       0.34700407       1.85841356      -1.05174612      -0.10616489       0.07977511      -0.00678346       0.36421565       0.33465221      -0.18267442 
H      -0.57231892       2.41097401       0.33145525       0.04054266       0.22357988       0.06330241       0.82603027      -0.99654489       0.03828833 
C      -1.13174157       0.47581626      -0.46859513      -0.51772181      -0.77726521      -0.19323841       0.91462944      -0.27914481       2.03738247 
H       1.59313821       0.04992135       0.14848193       0.13305453       0.20425657      -0.13769251      -0.78130970       1.60551207       1.03306447 
H       0.59970053       0.45569022       1.57997294      -0.29604902      -0.11801259      -0.24751378      -0.69151346      -1.00041351       1.29912734 
H       1.74927527       1.64856604       1.18305125       0.00953829      -0.23753555      -0.02565204      -0.46371097      -0.86381447      -1.00796068 
H      -2.05572089       0.88788292      -0.75744536      -0.01696825      -0.01960337       0.13843489      -0.97786597       0.84870151      -1.05185206 
H      -1.41240138       0.02336692       0.49728077       0.14766860      -0.12461571      -0.12634013       0.22349230      -0.56023528      -0.39237887 
H      -0.77169879      -0.26221716      -1.17663761      -0.15148748      -0.07965281       0.23337992      -0.07814082      -0.20796610       0.01415462 
11
Properties=species:S:1:pos:R:3:momenta:R:3:forces:R:3 pbc="F F F" energy=-3233.0604838768586
C      -0.10078828       1.50239125       0.11907837      -0.43488102      -0.72021682       1.44743519      -1.34931014      -0.02615897       0.15540506 
C       1.20350976       0.78598711       0.47752300      -0.16797909      -0.23929609      -0.67437710      -2.65018805      -1.69812152       2.05456647 
H       0.01733971       2.25393469      -0.65639700      -0.08186016      -0.18066755       0.07981929       0.59879839       0.11189121      -0.19626396 
H      -0.49453903       2.08415451       0.96669215       0.14762160      -0.21519719       0.01074774       0.23357139      -0.27444793       0.04933423 
C      -1.26780533       0.58518014      -0.41012122       0.12883374       1.26699645      -0.60784803       2.68945768      -0.23822716      -0.41143365 
H       1.70042856       0.45079682      -0.35918046       0.39509044      -0.13247256      -0.03383999       1.01786067      -0.91266842      -2.17006049 
H       1.00897566      -0.16075797       1.14260747      -0.02566886       0.00800797      -0.06442190       0.26121665       1.82471929      -1.10893925 
H       1.87725883       1.41059680       0.98381737       0.06200412       0.28911111      -0.21658387       0.85128358       0.98477095       0.95803796 
H      -2.02672549       1.21062029      -0.89330376      -0.11663422       0.04506528      -0.00723464      -0.09262906      -0.55935690       0.31075069 
H      -1.57980627      -0.08951181       0.37734615       0.16448841      -0.13009050       0.03290478      -0.69176939       0.15636855       0.18327747 
H      -0.75176866      -0.09333678      -1.14431517      -0.07101495       0.00875991       0.03339854      -0.86829172       0.63123090       0.17532547 
11
Properties=species:S:1:pos:R:3:momenta:R:3:forces:R:3 pbc="F F F" energy=-3233.119473088468
C      -0.11174882       1.47099491       0.26159832      -0.22199681      -0.66218888      -0.16078411       0.49595302      -0.62216229       0.22644929 
C       1.17506321       0.64889212       0.34949382      -0.11121211      -0.02934589       0.23034034       1.90655219       3.34309543      -2.40991746 
H       0.02794179       2.47371128      -0.17943774      -0.06471280      -0.02285446      -0.07993237       0.06614571      -0.48784822       0.20950628 
H      -0.46695018       1.56373518       1.25873835      -0.21554789      -0.16147852       0.07738139      -0.01722357       0.74337017       1.24086784 
C      -1.22254207       0.73180814      -0.40773939       1.38141003       0.71550212       0.10881939      -1.12553701       0.84172142      -1.09473636 
H       1.73682053       0.59569133      -0.65229867      -0.15240361       0.14085358      -0.00121794      -1.15020953      -0.26851309       1.13149404 
H       1.01910429      -0.29882131       0.72599695      -0.18970928       0.03003838      -0.11435708      -0.28820126      -2.06093914       0.87494661 
H       1.91131993       1.21903674       0.94474533      -0.08238464      -0.28820738      -0.15867040      -0.31904398      -0.50800864       0.22863763 
H      -2.12898990       1.38085300      -0.41303265      -0.23051251      -0.08425718       0.12022049       0.28467212      -0.73600857       0.31650759 
H      -1.43378085      -0.26854592      -0.01812613      -0.00335246       0.22129273       0.16568025       0.03705873       0.29065460       0.12545210 
H      -0.98408243       0.66135251      -1.45036718      -0.10957792       0.14064548      -0.18747996       0.10983359      -0.53536167      -0.84920756 
11
Properties=species:S:1:pos:R:3:momenta:R:3:forces:R:3 pbc="F F F" energy=-3232.9572665703195
C      -0.06099708       1.44780953       0.37402096      -0.31367462       0.39604503      -0.53443337      -2.04438871      -3.18490008       1.19698021 
C       1.10691966       0.48490753       0.40257498       0.77442498      -1.00889265       0.22290180       1.30112227      -0.37652443       1.40125427 
H       0.27474301       2.39692648       0.06944299      -0.11415314       0.26367670       0.16769693       0.22438970       1.30303728      -0.40007002 
H      -0.48806436       1.49641024       1.41613426      -0.04965985       0.03864546       0.03705643       0.46121456       0.30873891      -0.94797486 
C      -1.19420061       0.92095498      -0.57128398      -0.28959824       0.39845502      -0.14010879       0.31985207       1.62952254       0.20484085 
H       1.47157764       0.29796623      -0.57616241      -0.06603563      -0.01611758      -0.24267400       0.10200545      -0.34834599      -1.28179732 
H       0.97105477      -0.55187648       0.89182299       0.02706290      -0.17431334       0.25498299      -0.09016325       1.89118631      -0.52462120 
H       1.97621645       1.02945315       0.85125288       0.07832661       0.03660594       0.32303549      -0.56118598      -0.77940387       0.23643489 
H      -2.09221652       1.45113659      -0.36717236       0.26453520      -0.14758244      -0.11526835      -0.99560320       0.84458055       0.56509482 
H      -1.55594095      -0.09707810      -0.51405275      -0.36613047       0.14731399      -0.19676985       0.89963844      -0.55145001       0.00336572 
H      -1.00645937       1.28051906      -1.57839277       0.05490227       0.06616388       0.22358071       0.38311864      -0.73644119      -0.45350735 
11
Properties=species:S:1:pos:R:3:momenta:R:3:forces:R:3 pbc="F F F" energy=-3233.1319851775093
C      -0.00778600       1.40028546       0.36138750       0.73607978       0.76593706       0.23228724       0.85316871       1.81233250       0.63341858 
C       0.98894624       0.25145619       0.47505824      -0.74670685      -1.02446015      -0.86399769      -0.62999231       1.53488031      -1.57625963 
H       0.61050665       2.34052831       0.20373543       0.06480973       0.01587479       0.36696254      -0.98691953      -0.82905451      -0.20480943 
H      -0.50451933       1.56637115       1.31886945      -0.09975885       0.06665238      -0.06711463       0.16795848      -0.04093671       0.28065299 
C      -1.10710220       1.19791300      -0.64551279       0.50934653      -0.27928569       0.25924203      -0.53286886       1.20912876       0.32588495 
H       1.36562064       0.08044762      -0.56476163      -0.27184458       0.18591700       0.00986788       0.33301049      -0.19595898       1.22338499 
H       0.42692720      -0.54825380       0.82288519      -0.05989027       0.04169650       0.15792249      -0.82670813      -2.14206041       0.32799286 
H       1.68411788       0.47949855       1.25860329      -0.30610740       0.00240543      -0.00384103       0.97812821       0.08779639      -0.11171860 
H      -1.85898579       2.00981550      -0.67493727       0.14544464       0.45344076       0.12578830       0.68319346       0.03443339       0.01294885 
H      -1.70715686       0.36730749      -0.37450443       0.05139151       0.08522009      -0.07653120      -0.38757212      -1.27267011       0.22635609 
H      -0.73174902       1.05561222      -1.62568144      -0.02276424      -0.31339815      -0.14058593       0.34860159      -0.19789063      -1.13785165 
11
Properties=species:S:1:pos:R:3:momenta:R:3:forces:R:3 pbc="F F F" energy=-3232.9759767427713
C       0.07854469       1.36440763       0.42745981       0.43228826      -0.58756909      -0.02579078       0.95998444       0.88105009      -1.45808264 
C       0.81314595       0.03509363       0.39804964       0.25563487      -0.72076195       0.79961021      -3.37896960      -0.46154065       3.74592932 
H       0.84642699       2.10205529       0.26500895       0.04672917      -0.19776243      -0.13716374       0.24457088       0.80091934       0.03186924 
H      -0.39703336       1.57795207       1.36580985      -0.03130927       0.03603396      -0.12026971       0.02996006      -0.05020910       0.70093096 
C      -1.00161827       1.47882701      -0.63727163      -1.09600772       0.99114659      -0.08220152      -0.92858665      -2.84456596      -0.25688349 
H       1.16185775      -0.18224347      -0.54991434       0.14466312      -0.10908656      -0.13162526       1.06288031      -0.63303514      -1.73850249 
H      -0.00715021      -0.69401279       0.73401698      -0.14174493       0.25884840      -0.09555779       1.29885913       0.29144650      -0.88863219 
H       1.51527191       0.00412975       1.23962663       0.01531100       0.14002543      -0.16112000       0.39311836      -0.07577121      -0.66043306 
H      -1.45952085       2.43416123      -0.81049882       0.18699657       0.00099800      -0.06042536      -0.01494435       0.57731800       0.17056636 
H      -1.76737177       0.77659497      -0.21115305       0.03030784      -0.05960058      -0.06651562      -0.05919957       0.76822606      -0.62906460 
H      -0.79854054       0.99102440      -1.63657342       0.15713109       0.24772823       0.08105957       0.39232699       0.74616208       0.98230260 
11
Properties=species:S:1:pos:R:3:momenta:R:3:forces:R:3 pbc="F F F" energy=-3233.1414690788038
C       0.19927559       1.34013849       0.35038521      -0.36451929      -0.67820564       0.72315594       1.03897481       0.56311511      -0.01793962 
C       0.58312986      -0.14602327       0.48353279      -0.26721070      -0.15678464      -0.39434176       0.03271820       0.87531012      -2.02527431 
H       1.06314560       1.87678051      -0.12021907       0.09625178      -0.23554189      -0.07675087      -0.36443722      -0.12758693       1.05225033 
H      -0.07737568       1.79460514       1.34770796       0.08255275       0.33750060      -0.17791626       0.63166029      -0.55572021      -0.92856328 
C      -0.92362977       1.63608388      -0.61993469       0.63957639       0.64719741      -0.33355148       0.53892641       1.64270331       0.79195474 
H       1.01335459      -0.54759501      -0.49375615      -0.29549632       0.03652316       0.14727667      -0.79182958       0.48626826       1.14775390 
H      -0.33663500      -0.63468276       0.72109740      -0.18247584       0.33817980      -0.09484567      -0.36795114      -0.99430287       0.27322377 
H       1.33575374      -0.29667839       1.22251777       0.00844489      -0.29848803       0.02451342       0.42291230      -0.18398434       0.77104539 
H      -1.12479426       2.71484854      -0.54305905      -0.02151389      -0.13645759       0.02903194      -0.33489870      -0.20663934       0.21163006 
H      -1.81655003       1.10395483      -0.42428129       0.07593947      -0.00724473       0.23815730      -0.98888993      -0.68129785       0.00139894 
H      -0.59003806       1.57192026      -1.62045972       0.22845076       0.15332155      -0.08472923       0.18281456      -0.81786525      -1.27747990 
11
Properties=species:S:1:pos:R:3:momenta:R:3:forces:R:3 pbc="F F F" energy=-3233.049839941388
C       0.32228509       1.28838372       0.42959487      -0.38195578      -0.57105572      -0.63421540      -3.29800232      -1.45139767      -0.68183938 
C       0.33967105      -0.25245188       0.31207751      -0.07932327       0.02914092      -0.39159947       2.37005753       0.57558809       2.35256067 
H       1.25337667       1.71436114       0.21192418       0.14395251       0.04314902       0.14433989       1.45290420       0.53344613      -0.58114351 
H       0.10530117       1.50471061       1.45383808       0.09897802       0.04214830       0.16766131      -0.35454068       0.57056471       0.71140715 
C      -0.80653594       1.81317941      -0.54089139       0.28564664       0.85398537       1.12685771       0.92379020       0.04165516       0.53090923 
H       0.63291127      -0.44273733      -0.68330349      -0.06408906      -0.24055733      -0.31571110      -0.18313032      -0.89738493      -1.33105289 
H      -0.57672071      -0.77296613       0.66766758      -0.02281745      -0.16442854      -0.00143476       0.67564706       0.48054955      -0.46252601 
H       1.26646527      -0.57209736       0.94063383      -0.10546510       0.10125671      -0.19369635      -1.75373045      -0.00293667      -0.83145833 
H      -0.94426642       2.87837144      -0.41184022       0.01109040       0.07516172       0.04855762      -0.20089877       0.40774424       0.20955373 
H      -1.79016397       1.31833189      -0.34622153       0.17819298      -0.02903327       0.05289798       0.93297927       0.20825959      -0.41758290 
H      -0.44005946       1.72982770      -1.58583590      -0.06420990      -0.13976719      -0.00365743      -0.56507572      -0.46608820       0.50117225 
11
Properties=species:S:1:pos:R:3:momenta:R:3:forces:R:3 pbc="F F F" energy=-3233.202188876469
C       0.34878103       1.17913091       0.36275240       0.73280857      -0.49562766      -0.56354197       1.83575193       1.32841493       0.85421905 
C       0.25270059      -0.30604311       0.14104745      -0.28497646       0.68532389      -0.16182953       1.85499985       0.37747686      -0.71984515 
H       1.35554996       1.62069186      -0.03455897      -0.11003792       0.03457500      -0.14365941      -1.54261809      -1.05408586       0.68918086 
H       0.39573575       1.36554938       1.50665892      -0.15045000      -0.30235090      -0.02841297      -0.31665156      -0.07102401      -1.80545177 
C      -0.74886218       1.95726691      -0.31019860       0.13572818       0.43715330       0.57600832       0.44567924       1.04517054       0.56087091 
H       0.35344553      -0.54214892      -0.93749529      -0.26787944      -0.15283935       0.19534177      -0.28048179      -0.05167537       0.57497107 
H      -0.64334517      -0.69988396       0.55976772       0.05054945       0.15094372      -0.24133375      -0.71743512      -0.48477595       0.23342403 
H       1.13745015      -0.69758266       0.65272063      -0.01667092      -0.38457076       0.17470214      -0.29879263      -0.65423453      -0.09360791 
H      -0.59938648       3.01695277      -0.06519428       0.05395718      -0.07966802       0.26061768      -0.35451810      -0.08383451      -0.17427390 
H      -1.71122793       1.65052676       0.03501692      -0.00534187       0.19704576      -0.05276945      -0.83492757      -0.16638748       0.33198511 
H      -0.74800513       1.86719353      -1.38450181      -0.13768677      -0.08998499      -0.01512284       0.20899386      -0.18504462      -0.45147230 
11
Properties=species:S:1:pos:R:3:momenta:R:3:forces:R:3 pbc="F F F" energy=-3233.120228534069
C       0.47710586       1.12907641       0.30204613       1.02201311       0.91034014      -0.40960345      -3.28699137      -1.07152211      -0.71308305 
C       0.09984541      -0.35870661       0.05046314      -0.35528115       0.26300302      -0.05352586      -0.74557424       0.33613423       0.15236545 
H       1.32690494       1.47662949      -0.15687141      -0.29237186      -0.07333662       0.09954698       2.53141719       0.25465404      -0.92572229 
H       0.51540569       1.24378532       1.35069710      -0.19445429      -0.25640797       0.01327272       0.47840377       0.34555742       1.27396418 
C      -0.65688849       2.06925686      -0.17019453       0.20884488      -0.26280260       0.55781122      -1.12643582      -1.52580413       1.16064471 
H       0.15206662      -0.63273323      -1.01150112      -0.05603450      -0.24444831      -0.41016230       0.18761288       0.06797433       0.20059626 
H      -1.00210807      -0.44957345       0.31722076      -0.14264853      -0.29608075       0.10774276       1.37491158      -0.19702871      -0.04590796 
H       0.71325109      -1.07349658       0.64872914      -0.13627692      -0.15127309      -0.14202732      -0.52848016       0.53298041      -0.45740144 
H      -0.43867150       3.07239955       0.07157412      -0.07953259       0.14162848       0.05143202       0.44467212       1.35076362       0.10452668 
H      -1.54801613       1.82219046       0.45124472      -0.04557583       0.03976979       0.03948115       0.31542947       0.14868700      -0.49237026 
H      -0.98224879       2.01161574      -1.20419305       0.07131769      -0.07039208       0.14603209       0.35503459      -0.24239609      -0.25761230 
11
Properties=species:S:1:pos:R:3:momenta:R:3:forces:R:3 pbc="F F F" energy=-3233.1620053782012
C       0.44373662       1.08466450       0.29812755      -0.10013011      -0.21243936       0.06644025       0.40944708      -0.38178485       0.64284820 
C       0.05640864      -0.32543548      -0.07751347      -0.00768842       1.08714754       0.09629757       0.03845341       0.22743408      -0.25558978 
H       1.38082729       1.33120820      -0.22385802       0.13302707      -0.10884865      -0.14024179      -0.09054774       0.21379661       0.62866212 
H       0.52460837       1.06183096       1.42805240       0.19268540      -0.15909653      -0.12279295       0.66788934       0.35292854      -1.27916122 
C      -0.61196805       2.07364861      -0.03751328       0.06540779      -0.46754072       0.28867682       0.60544407       2.28947443       0.55017219 
H      -0.46717361      -0.42452735      -1.02392154       0.07702647       0.04409353       0.07407137      -0.17977754       0.18283042      -0.10802559 
H      -0.54852111      -0.66604444       0.72928617       0.15370656      -0.23253416      -0.02716401      -0.78368940      -0.82931284       0.34240002 
H       0.93223530      -0.93389578      -0.14252597      -0.35406202       0.02121104      -0.23351767       0.57178987      -0.65169656       0.09319435 
H      -0.34392124       3.08760684       0.34173344      -0.01457693      -0.05391236       0.07018022      -0.02267235      -0.55763207      -0.21599206 
H      -1.53861357       1.87462992       0.41815926      -0.00673135       0.04685487      -0.00245326      -1.31497639      -0.63058243       0.76086248 
H      -0.82291959       2.22042814      -1.06939185      -0.13866446       0.03506481      -0.06949656       0.09863965      -0.21545533      -1.15937069 
11
Properties=species:S:1:pos:R:3:momenta:R:3:forces:R:3 pbc="F F F" energy=-3233.1382910771395
C       0.46456874       1.10311831       0.25695747       0.10032503       0.37712581      -0.07632205      -0.77268615      -0.44730862      -2.35625075 
C       0.10536236      -0.36372243      -0.13438229      -0.13903388      -0.36032230      -0.38352462       0.07054314      -0.42923655       0.04465809 
H       1.30230166       1.36887033      -0.40320781       0.04252027      -0.06987494       0.14858125      -0.20638492       0.36906764       0.22958364 
H       0.78614373       1.22784044       1.24617938       0.24785305       0.27309497      -0.02542310       0.73698045      -0.40196753       1.56168307 
C      -0.68155713       2.09609580       0.08476741      -0.46501917       0.35694546       0.41118780      -1.96380489      -0.32518631      -0.94064059 
H      -0.62299058      -0.42774460      -0.98955276       0.09379890      -0.04469298       0.13041647       0.40451673       0.27952512       1.03258001 
H      -0.25983876      -0.93324852       0.75080580      -0.15107835      -0.21007964      -0.22139303      -0.10860142       0.35332593      -0.75011717 
H       0.98781056      -0.93142941      -0.51388453       0.15436181      -0.34964898       0.05661468      -0.37195527       0.53055279       0.45578556 
H      -0.42475149       3.09195780       0.35322820       0.09032074       0.23440668      -0.17378995       0.66950214       0.92631280       0.53103632 
H      -1.61351789       1.88704911       0.69897735       0.15494673       0.00873542       0.10412945       1.16100197      -0.22299186      -0.62682854 
H      -1.04097992       2.23679320      -0.97386905      -0.12899513      -0.21568951       0.02952310       0.38088822      -0.63209342       0.81851035 
11
Properties=species:S:1:pos:R:3:momenta:R:3:forces:R:3 pbc="F F F" energy=-3232.9475995753905
C       0.50388346       1.11406982       0.15079130      -0.09088291       0.34844865      -0.77252368       0.27934100       2.39181777       1.33924995 
C       0.15795501      -0.31799600      -0.11376802       0.17712437       0.24916982       0.36642308      -0.49327859      -0.08446673       0.11912979 
H       1.22011693       1.44068870      -0.57406351       0.08178048      -0.30923699      -0.10108525       0.12846038       0.41351917      -1.08715490 
H       1.12539307       1.39147041       1.05691526      -0.27892506       0.00575160       0.06014193      -1.02044955      -1.09437418      -0.29280775 
C      -0.76685746       2.03258527       0.16224422      -0.01490271      -0.47033590       0.30611274       2.45440194       1.00873851      -2.56945012 
H       0.06326753      -0.50135357      -1.17312254      -0.09323668      -0.14278368      -0.02097525       0.45489093      -0.03060937      -0.53586058 
H      -0.85144430      -0.51078075       0.20487621       0.16208417       0.13957985      -0.16771992      -0.39759424      -0.34816549       0.77917229 
H       0.84259724      -1.02358564       0.32861118      -0.23628856       0.51609325       0.38586496       0.16962542      -0.31403781       0.07721534 
H      -0.61088007       3.14632841       0.11076396       0.27787940      -0.09033153       0.01895161       0.35793361      -1.12473978      -0.12353470 
H      -1.35449286       1.89782488       0.97269733      -0.03921554      -0.15721625       0.06558725      -1.66726921      -0.79323192       3.07422752 
H      -1.39910742       1.76091078      -0.66178116       0.05458306      -0.08913881      -0.14077746      -0.26606170      -0.02445018      -0.78018684 
11
Properties=species:S:1:pos:R:3:momenta:R:3:forces:R:3 pbc="F F F" energy=-3232.9043458523843
C       0.46810341       1.13701793       0.17584020       0.21551660      -0.03945536       0.45510589       0.45241828      -0.34652968      -2.98761040 
C       0.11450968      -0.36967821      -0.09889094       0.54334755       0.13344233      -0.33392986       0.44177799       0.50511030       0.49374911 
H       1.23303426       1.56030465      -0.60609853       0.15053043      -0.31448917      -0.12339307      -1.02652895      -1.12121539       1.57172129 
H       0.88259675       1.20635122       1.13336821      -0.40158395       0.01711837       0.33495564       0.92941486       0.14345440       1.43250969 
C      -0.68943125       2.06750872       0.10890592      -0.57634522       0.14412668      -0.64867945      -2.94788990       0.01076547       0.64215126 
H       0.48021298      -0.65061749      -1.11085419      -0.11870249       0.00364692       0.13505609      -0.18499499      -0.29104019       0.91646628 
H      -0.96967078      -0.59236054      -0.02675824      -0.05057387       0.04642127       0.14391733       0.49877700       0.41857870      -0.19200898 
H       0.57529763      -0.92930980       0.75651901       0.05061627      -0.14402012       0.02566733      -0.11216333      -0.06044858      -1.26614412 
H      -0.43944440       3.02307006       0.58261817       0.01017581       0.21487414       0.10519654      -0.26634903      -0.07834127      -0.02448566 
H      -1.66080811       1.62570200       0.59673077      -0.04040656      -0.16284884       0.05592964       1.89931519       0.84412231      -0.40941052 
H      -1.04432991       2.28461296      -0.90081159       0.21742541       0.10118377      -0.14982608       0.31622288      -0.02445606      -0.17693795 
11
Properties=species:S:1:pos:R:3:momenta:R:3:forces:R:3 pbc="F F F" energy=-3232.9906099845507
C       0.41300353       1.13721515       0.47693641      -0.36789782       0.51762450       0.07055242      -4.62894924      -0.05005380       0.62464542 
C       0.18364704      -0.30191298      -0.01622378       0.23097476       0.01827452       0.17428416       2.35970868       0.74483883       0.39486888 
H       1.35468440       1.51570443       0.21317240      -0.12851337      -0.24245127       0.26358504       1.50010773       0.36657823       0.22635365 
H       0.07877793       1.18187968       1.57179484      -0.25899518      -0.10667988      -0.05544341       1.40784082       0.17242146      -1.25302529 
C      -0.70660284       2.00852997      -0.24621205      -0.58253454       0.21390770      -0.05662241       2.42577113       0.93564238       0.57522699 
H       0.09444304      -0.25028705      -1.06821487       0.01457530      -0.25537583      -0.29027558      -0.43190086      -0.17740066      -1.32667436 
H      -0.62922131      -0.84173306       0.40945571       0.20591460      -0.01275439      -0.00518647      -0.69194125      -0.15204132       0.44766181 
H       1.12176005      -0.83984569       0.13870640       0.19997363       0.15872249      -0.22003992      -0.19891444      -0.45393402       0.24827955 
H      -0.71824153       3.06593867       0.09585386       0.14976274      -0.47811626       0.13035602       0.19631643      -0.55595598      -0.22734476 
H      -1.61186926       1.59375742       0.05669188       0.12039513       0.23979817      -0.09478425      -1.87375923      -0.73759265       0.15332975 
H      -0.59609983       1.99529176      -1.33407595       0.41634476      -0.05294975       0.08357440      -0.06427977      -0.09250249       0.13667835 
11
Properties=species:S:1:pos:R:3:momenta:R:3:forces:R:3 pbc="F F F" energy=-3233.0425099781164
C       0.20696826       1.04837725       0.52474130      -0.28069439      -0.32924389       0.34190479       1.19570169       2.30565957      -1.58178913 
C       0.39359345      -0.25438713      -0.15650689       0.27378273       0.89348511      -0.56213519      -0.86542043      -1.81405561      -0.58643019 
H       1.15450426       1.63510746       0.58010915       0.34103376      -0.13638178       0.14939284      -0.29618802      -0.81832052       0.28731074 
H      -0.17374939       0.89150278       1.47392741       0.39240281      -0.32504928      -0.08199810      -0.33022502      -0.22857868       2.25717334 
C      -0.71985409       2.04894032      -0.15950463      -0.71114528      -0.36434909      -0.03971091      -2.61526338      -1.39310410       0.95900700 
H       0.24079517      -0.21934315      -1.25369526       0.03005834       0.15427424       0.07615493       0.23113335       0.15603514       0.48344715 
H      -0.38574971      -0.97243578       0.22813094      -0.34241848       0.04103922      -0.26496766       0.82441880       0.45383136      -0.45991653 
H       1.38223554      -0.68528361       0.03531794       0.14296258       0.19365164       0.09440758      -0.22447380      -0.04633219      -0.00376099 
H      -0.57220493       3.01743294       0.30232196       0.01146290      -0.02886077       0.17480222      -0.01034204       0.39126031      -0.46179997 
H      -1.83865010       1.78001933       0.00695954      -0.14737212       0.03761940      -0.10074039       1.73398805       0.35305595      -0.16495386 
H      -0.60165376       1.98445047      -1.22092452       0.28992715      -0.13618480       0.21288990       0.35667081       0.64054878      -0.72828755 
11
Properties=species:S:1:pos:R:3:momenta:R:3:forces:R:3 pbc="F F F" energy=-3233.073154282124
C       0.25218017       1.01270926       0.56267318      -0.67751897       0.50190299      -0.78724659       0.12370967       0.88374052       1.24823537 
C       0.44363426      -0.19423237      -0.39834496       0.00847474      -0.31621528       0.36659610       0.46717005       2.53708248       0.66688208 
H       1.15337518       1.65919410       0.67353793       0.01109577      -0.14515025      -0.17979524      -0.12712640      -0.85618558      -0.10586835 
H       0.00915658       0.71135708       1.65436965       0.25891139      -0.06173704       0.19795774       0.20580491       0.05375738      -1.86978956 
C      -0.83000269       2.00785835       0.03757804      -0.23607001      -0.47410461       0.66902368       2.27998585      -0.01413869       0.99938493 
H       0.89117572       0.09846678      -1.34719654       0.09773674       0.12893006      -0.38012241       0.21387443       0.10025406       0.08724419 
H      -0.51300952      -0.53764415      -0.61752610       0.27611409       0.20125414      -0.11273237      -1.78118843      -0.98900950      -0.42112904 
H       1.00010071      -0.95165488       0.06780371       0.26580254      -0.05946923      -0.26562156       0.90882690      -1.14221709       0.46215857 
H      -1.16774230       2.65942874       0.84761558      -0.09873411      -0.01685424       0.10202299       0.18221607       0.20725049      -0.27537361 
H      -1.63577161       1.42485481      -0.26011311       0.13534922      -0.03116594       0.23148648      -1.77453762      -0.75181400      -0.98482701 
H      -0.35426314       2.56519108      -0.78503688      -0.04116140       0.27260939       0.15843118      -0.69873542      -0.02872008       0.19308243 
11
Properties=species:S:1:pos:R:3:momenta:R:3:forces:R:3 pbc="F F F" energy=-3233.1221560203526
C       0.36193144       1.01813535       0.51649794      -0.79520122       0.70270936       0.48706989      -2.98073142       0.74942242       0.30359192 
C       0.35821171      -0.13596858      -0.42724471      -0.22514474       0.39202710       0.00683606       0.81131464      -2.22292136      -0.17064056 
H       1.25728380       1.56203239       0.44635349       0.27159711      -0.01599465      -0.27372687       1.32975563       0.87906890      -0.33832297 
H       0.29635724       0.75045872       1.58841084       0.16625085      -0.10717508      -0.31239036      -0.20804587      -0.30374106      -0.56443525 
C      -0.85631729       1.95467950       0.12489313       1.21505094       0.03437138       0.19058945       0.45581224      -0.49418543       0.42826382 
H       0.42308471       0.16882173      -1.48750683      -0.13646543      -0.16900933       0.17212719      -0.29215988       0.08531456       0.45829957 
H      -0.51961695      -0.86571981      -0.30688214      -0.05656257      -0.40020190       0.13887499       1.25189603       1.16796192      -0.09009245 
H       1.31741430      -0.68861027      -0.24570534      -0.03909383      -0.05719629      -0.25962625      -0.89202689      -0.10499951      -0.25323154 
H      -1.01682416       2.69743329       0.92169123       0.09766490      -0.10159202      -0.18866905      -0.37293119      -0.34890927      -0.14953369 
H      -1.78940967       1.31917616      -0.07625464      -0.12205441       0.00448361       0.01909932       1.31037550       1.15116582       0.29855901 
H      -0.56160460       2.56035537      -0.75250154      -0.37604160      -0.28242219       0.01981564      -0.41325880      -0.55817700       0.07754213 
11
Properties=species:S:1:pos:R:3:momenta:R:3:forces:R:3 pbc="F F F" energy=-3233.0985197337354
C       0.29385505       0.99242148       0.45031151       0.79213988      -0.18102563      -0.06156471       2.12154556       1.43633805       0.26898737 
C       0.30306004      -0.24828875      -0.41781431      -0.20568965       0.37677700       0.22407482      -0.54833336      -0.27802916      -0.55434707 
H       1.34632225       1.48404905       0.34522716       0.46345382      -0.22861313       0.09181541      -1.73473583      -0.71010113       0.07317644 
H       0.24740129       0.74754068       1.51434486      -0.01862812      -0.32891496       0.01112198      -0.00506112      -0.26180172      -0.02482264 
C      -0.72618336       2.08665070       0.17454293      -0.47667079       0.27017612       0.06823763      -0.76625111      -0.37453117      -1.03398573 
H       0.00770898      -0.04316095      -1.47316435       0.01852512      -0.13854624      -0.18891186       0.49907536      -0.02521440       0.66822034 
H      -0.37418654      -1.01762224      -0.06876596       0.03799563       0.10668717      -0.29860223      -0.54949699      -0.04029137       0.17458228 
H       1.26978282      -0.74631937      -0.37053351      -0.23566002      -0.29079688       0.16202147       0.20626431       0.19754193      -0.29216268 
H      -0.44980832       3.03652638       0.59323248      -0.35164126       0.16017761       0.14184707       0.39968433       0.48689229      -0.02150324 
H      -1.73173928       1.93295857       0.51503514       0.19272824       0.26868068      -0.01304780      -0.52489849      -0.74715252       1.02235929 
H      -0.99108463       2.18221813      -0.88309530      -0.21655284      -0.01460174      -0.13699179       0.90220734       0.31634921      -0.28050436 
11
Properties=species:S:1:pos:R:3:momenta:R:3:forces:R:3 pbc="F F F" energy=-3233.064958464522
C       0.37968979       1.00465496       0.49885140      -0.76350120       0.51525196       0.26380359      -1.65391675      -1.80787513       0.35177051 
C       0.19377525      -0.19656719      -0.49377574       0.39816625      -0.35374264      -0.00249730      -0.39508169       0.69988560       0.26017533 
H       1.33545450       1.43021073       0.50015241      -0.27178390      -0.24894661      -0.18040353       1.65708900       0.47123855      -0.34371014 
H       0.21453528       0.64786194       1.52319661      -0.20007150       0.15909043      -0.19635144       0.14570740      -0.14583715      -0.13073439 
C      -0.65353609       2.03276466       0.20759915       0.55054089       0.19632491       0.06907713      -2.71259706       0.92452808       0.44708531 
H       0.74998126      -0.13762778      -1.42545972      -0.06107847      -0.23642739      -0.03926488       0.27607567       0.35884217       0.00807009 
H      -0.85784710      -0.27662297      -0.79377771      -0.01014777      -0.06837483       0.00959263       0.04848777       0.19970629       0.15543485 
H       0.41643773      -1.14733617      -0.05339225       0.04293941      -0.02193951       0.06947732       0.42590749      -0.52434965       0.42554299 
H      -0.68074251       2.99402079       0.73729189       0.05426821      -0.27300600      -0.11311272       1.10657164      -0.02437538      -0.14774628 
H      -1.71135546       1.75205759       0.46267666      -0.01710495      -0.07300331       0.00474816       0.88566143      -0.72789203      -0.14588499 
H      -0.72828511       2.19364719      -0.84554837       0.27777304       0.40477298       0.11493103       0.21609509       0.57612865      -0.88000328 
11
Properties=species:S:1:pos:R:3:momenta:R:3:forces:R:3 pbc="F F F" energy=-3232.992627550808
C       0.25836260       0.85336026       0.51374105      -0.72771901      -0.16011919       0.23585665      -0.17769887       1.59686936      -0.36064181 
C       0.16885929      -0.17667637      -0.55498355       0.47105230       0.34826990      -0.28298479       1.08400054      -0.65994242      -0.33272535 
H       1.32903231       0.99984786       0.69894177       0.26615073      -0.06510570       0.04145210      -0.37596004       0.34389859       0.47332330 
H      -0.27652347       0.45300403       1.34437980      -0.17617572       0.07962399       0.12837582       0.29558634      -0.44092792       1.24515819 
C      -0.54568076       2.15124771       0.24846866      -0.09958817      -0.55383702      -0.00227034       1.80044159       2.02111717      -0.47621173 
H       0.44271986       0.18940846      -1.52334548      -0.13756878       0.31832940       0.02894726       0.26439093       0.28538968      -0.65893680 
H      -0.75736209      -0.66538958      -0.64532511      -0.08067597       0.01254563       0.14877285      -1.66280815      -0.25349181      -0.08346158 
H       0.84153964      -0.99566105      -0.30441069      -0.10356299      -0.06102666      -0.13975838       0.30929908      -0.04117557      -0.09419104 
H      -0.59982690       2.87688278       1.08045184       0.22029666       0.09332488       0.17035693       0.30064814      -0.75828870       0.28409896 
H      -1.53716152       1.85788208       0.09586539       0.22065657      -0.10774568      -0.23353809      -1.75004128      -0.35913612      -0.58647761 
H      -0.24682251       2.89419719      -0.57649356       0.14713438       0.09574045      -0.09520999      -0.08785829      -1.73431226       0.59006548 
11
Properties=species:S:1:pos:R:3:momenta:R:3:forces:R:3 pbc="F F F" energy=-3233.154813638376
C       0.23506003       0.85855340       0.59507616       0.35935261      -0.35063621       0.20319672      -2.28206334      -1.11275915       0.08359201 
C       0.19719184      -0.14902811      -0.59643329       0.18907375      -0.22748273      -0.03000672      -0.62107058       1.42920021       0.47826494 
H       1.21899500       1.12777832       0.95712970       0.02929004      -0.09107289      -0.06193123       0.32442449      -0.19093033      -0.08831638 
H      -0.34803208       0.36476542       1.42486189       0.18046142      -0.03372860      -0.12961453       0.88968077       0.43968461      -0.46210523 
C      -0.54191708       2.10983207       0.22022489      -0.83013716       1.20211271       0.73870001      -1.61983545      -0.33126037      -0.79497940 
H       0.57545439       0.37681295      -1.49307039      -0.07063760      -0.00773643      -0.12500142      -0.36584854      -0.64174100       0.17066093 
H      -0.82586741      -0.56786617      -0.71164163       0.10606739       0.13908716      -0.23334726       0.39787331       0.83537104      -0.28746099 
H       0.75288782      -1.01647758      -0.38067761       0.13082684      -0.08534757       0.17082198       1.27314970      -0.99323010       0.13215274 
H      -0.70992769       2.79795689       1.02318489       0.05962606      -0.37598270      -0.05120844      -0.24867669       0.16093209       0.85864414 
H      -1.54649699       1.92976002      -0.30141649      -0.16985600       0.18542262      -0.28365936       1.26250562      -0.18340144       1.00675785 
H      -0.02620023       2.69960989      -0.48702399       0.01593266      -0.35463538      -0.19794975       0.98986072       0.58813444      -1.09721061 
11
Properties=species:S:1:pos:R:3:momenta:R:3:forces:R:3 pbc="F F F" energy=-3233.100006294775
C       0.15992855       0.83328844       0.60362446       0.03097496      -0.03789494       0.91231126       0.54159052       0.75556271      -1.26433825 
C       0.32625137      -0.12238097      -0.60561556       0.34357980       0.56312677      -0.09048057      -1.66070281      -0.85167645       1.93633388 
H       1.17873160       1.17321236       0.86414156       0.00284334      -0.10565105      -0.01734497      -0.37747990      -0.30335029       0.35311894 
H      -0.30808197       0.37077548       1.47343350      -0.00460352       0.24714845       0.17296104       0.09905102      -0.20897502      -0.12379791 
C      -0.61339876       2.11300910       0.23013071      -0.95520506      -0.42759244      -0.81526448       0.12984299      -0.30450040      -0.81431264 
H       0.94868082       0.26697790      -1.34406638      -0.01749471      -0.19511530       0.03648398       1.47849510       0.79059263      -1.07110112 
H      -0.63182805      -0.25709320      -1.12163688      -0.00425187       0.13811054      -0.34800706      -0.04081607      -0.29056438       0.31507148 
H       0.70484886      -1.09949021      -0.24981070       0.16811498       0.19482442      -0.19183138      -0.15674125       0.40459080      -0.44284207 
H      -0.80442169       2.67779294       1.15424684       0.00890808       0.10006148       0.31202180       0.63306682       0.66374272      -0.68766740 
H      -1.60180378       1.92734628      -0.15015924       0.16938049      -0.26642513       0.19026314      -0.79488966      -0.78136266       0.03456942 
H      -0.18614959       2.59849202      -0.70528268       0.25775351      -0.21059280      -0.16111276       0.14858324       0.12594033       1.76496567 
11
Properties=species:S:1:pos:R:3:momenta:R:3:forces:R:3 pbc="F F F" energy=-3233.244289681839
C       0.17553884       0.87373240       0.53857313      -0.04080100      -0.08080025      -0.84354474      -0.26054373       0.52039745       2.03502491 
C       0.39215986      -0.12254293      -0.56833115       0.18361745       0.03386230       0.51950768       0.08861146       1.03467432      -2.19667748 
H       1.14721458       1.26240793       0.86051884      -0.06089687      -0.13168216      -0.14878233       0.09556760      -0.18704220       0.02660514 
H      -0.25981412       0.37157578       1.45583226       0.04829315       0.12539557      -0.02240452       0.52503151       0.22920028      -0.97323465 
C      -0.71142867       2.08360215       0.24212597      -0.65146553       0.45199890      -0.09162193      -0.21707943      -1.09450708      -0.69543238 
H       0.93309949       0.33955584      -1.49305825       0.14880748      -0.22738678      -0.40705343      -0.99755712      -0.58498287       1.60158199 
H      -0.54040799      -0.58650971      -0.95271971       0.06411368      -0.25852547       0.36555057       0.49405073       0.21694330       0.35015455 
H       1.05788834      -0.86705525      -0.19409694      -0.01595051       0.08283678       0.14509629       0.37083270      -0.89301677       0.10117626 
H      -0.86304418       2.77637019       1.06993414       0.32992030      -0.12663389       0.01533050       0.36674244      -0.05275644      -0.00574559 
H      -1.69019902       1.66126244      -0.00115693      -0.17545286      -0.18330214       0.07143097      -0.15240861       0.40733373      -0.27157947 
H      -0.28801966       2.57082268      -0.63645739       0.16981471       0.31423712       0.39649094      -0.31324754       0.40375627       0.02812673 
11
Properties=species:S:1:pos:R:3:momenta:R:3:forces:R:3 pbc="F F F" energy=-3233.081134077512
C       0.29447661       0.93957462       0.57152817       0.27373512       0.16268646       0.28335102      -0.30593784       0.41507524       1.17718365 
C       0.28683066      -0.07677203      -0.50107884       0.16332257      -0.19355478      -0.13019419      -0.00292478      -1.21159625       0.32669037 
H       1.22847990       1.45994865       0.69249595       0.32441547      -0.01228864      -0.08632277       0.75056463      -0.17718473       0.12623437 
H      -0.03693948       0.57618040       1.53790928       0.03680117      -0.13480850      -0.02512892       0.30901512      -0.45891752       0.30607692 
C      -0.71212091       1.95402325       0.15247795      -0.56373101       0.56217794       0.05704706       0.73849507       1.43297696       0.05952422 
H       0.49748398       0.48198206      -1.37639024      -0.14017434      -0.00372607       0.33153720      -0.02478834       0.09448119      -1.40623495 
H      -0.70155459      -0.55645875      -0.54240536      -0.12824226       0.02468994       0.03764641       0.25923661       0.16528897      -0.29609390 
H       1.02371013      -0.85930975      -0.42149199      -0.04196713      -0.25671557      -0.17534858       0.35991577      -0.32776444       0.18215025 
H      -0.76539332       2.78307788       0.86727875      -0.04168023       0.17118785      -0.12356613      -0.77459787      -0.40597391       0.22022318 
H      -1.60668047       1.39228273      -0.05910229       0.14455727       0.00257067       0.02125458      -0.81233924       0.66099833      -0.10191549 
H      -0.29629544       2.46480118      -0.71531969      -0.02703663      -0.32221928      -0.19027568      -0.49663915      -0.18738385      -0.59383862 
11
Properties=species:S:1:pos:R:3:momenta:R:3:forces:R:3 pbc="F F F" energy=-3233.052338785443
C       0.30338064       0.93588726       0.52807848       0.27235180       0.29040611      -0.33950628      -0.43159604       1.44940257      -1.25711216 
C       0.27150535      -0.24284460      -0.52044409      -0.05560651      -0.41921898       0.79930331       0.66686182       2.01017255       0.89101427 
H       1.36123915       1.34635522       0.59144734       0.03573267      -0.20842411       0.15431630      -1.30465217      -0.45822894       0.02412312 
H      -0.01338471       0.58358198       1.48640045       0.12661679       0.08349405      -0.12420975       0.22836434      -0.57735272       0.79742836 
C      -0.72398751       2.14737360       0.19828194       0.16973194      -0.04773865      -0.24550446       2.54839063      -1.75193357      -1.15975217 
H       0.55745607       0.11423507      -1.53623214      -0.21522935       0.04279527       0.04022611      -0.52824509      -0.41127238       0.66080468 
H      -0.64269967      -0.79710574      -0.44966550      -0.08861823       0.04126463      -0.14818764      -0.76572946      -0.01985523      -0.47128972 
H       1.02093972      -0.90594529      -0.15231174      -0.02994989       0.15529273      -0.04436052       0.81227591      -0.75113192      -0.11250900 
H      -0.64316085       2.95424501       0.92762423      -0.17729255      -0.07976252      -0.07437987      -0.03807898      -0.04420275      -0.20096934 
H      -1.71985026       1.73306229       0.14155875      -0.23432242       0.19591057       0.09851170      -0.35283524       0.10366086      -0.01626495 
H      -0.35981628       2.43298004      -0.82314999       0.19658573      -0.05401909      -0.11620890      -0.83475571       0.45074154       0.84452690 
11
Properties=species:S:1:pos:R:3:momenta:R:3:forces:R:3 pbc="F F F" energy=-3233.1322861654257
C       0.35039138       0.98164860       0.49415912       0.65218920       0.42129419      -0.66035354       0.06097819       0.98649775      -0.26110449 
C       0.14472556      -0.21793703      -0.37469505      -0.35814056       0.60326194       0.30913573      -0.29657022      -0.92929231       1.46476893 
H       1.32396329       1.44254204       0.36970296       0.05851322      -0.22914347      -0.07820192       0.56804447      -0.31945105      -0.23894325 
H       0.29176006       0.76970113       1.55427479       0.02634344      -0.01834601       0.01576869      -0.25265037      -0.26156730       0.27448816 
C      -0.61517767       2.05536324       0.07604132      -0.58562199      -0.66694872       0.29318754       0.03920850       0.51634461       1.64682498 
H      -0.08603469       0.06923692      -1.37491251      -0.11481583      -0.41260836      -0.09374020       0.71504166       0.16863260      -1.07912775 
H      -0.81836140      -0.69159412      -0.08673616       0.11901072       0.09954864      -0.03589385       0.79129812      -0.29373384       0.22957040 
H       1.03295402      -0.85262551      -0.21758056       0.28096325      -0.20485492       0.05909539      -0.75770886      -0.38530613      -0.72238661 
H      -0.38912117       2.94754051       0.65920331       0.00734503       0.08967180       0.17119794       0.07011390       0.45229859      -0.41693094 
H      -1.61797156       1.82158530       0.38574920       0.00474040       0.13813279      -0.05085078      -0.72126036      -0.34777532      -0.35955874 
H      -0.52250602       2.20932007      -0.97997624      -0.09052687       0.17999213       0.07065499      -0.21649502       0.41335240      -0.53760069 
11
Properties=species:S:1:pos:R:3:momenta:R:3:forces:R:3 pbc="F F F" energy=-3233.1936180391094
C       0.43255018       1.03282705       0.38683212       0.78907667       0.06056674       0.96464955       0.04760685      -0.53115059       2.82092943 
C       0.11582395      -0.26133014      -0.38162334       0.20485834       0.31685381      -0.29659415       0.38351140       1.11990058      -0.08674063 
H       1.40209317       1.54821325       0.23675933       0.21644325      -0.24769003      -0.22683279      -0.28542294      -0.74220537      -0.55074936 
H       0.48988447       0.71215212       1.50644891      -0.04014203      -0.11653889      -0.02852542      -0.15467916       0.68083219      -1.65135613 
C      -0.65963588       2.06591212       0.18410393      -0.17012839       0.08091550      -0.19989891      -1.10451283      -0.35642387      -0.60273728 
H       0.08519444      -0.04552942      -1.47096082       0.09064976      -0.15209176       0.03304163      -0.13261020      -0.45740837       0.60240685 
H      -0.84481610      -0.61812061       0.00348023      -0.09359042      -0.01168058       0.26212464       0.00218258       0.00059090      -0.42649901 
H       0.85349218      -1.01573104      -0.14717683      -0.39926114      -0.07893168      -0.21407126       0.25371381      -0.29999972      -0.24264834 
H      -0.41820468       3.04518012       0.61021271      -0.10835062       0.00113260      -0.42030268      -0.02859081      -0.13034233      -0.24782679 
H      -1.67631945       1.76466577       0.56414697      -0.12601274       0.09520929       0.01851568       1.06724438       0.07930665      -0.13562926 
H      -0.78148739       2.10641162      -0.91939558      -0.36354268       0.05225499       0.10789371      -0.04844308       0.63689993       0.52085051 
11
Properties=species:S:1:pos:R:3:momenta:R:3:forces:R:3 pbc="F F F" energy=-3233.228267568849
C       0.46974053       1.01718873       0.29132593      -0.10001896       0.41323930      -0.48983921      -0.02285319       0.25546824      -0.38928264 
C       0.00511439      -0.30114913      -0.36663628      -0.44562015       0.16151920       0.91335394       1.83632357       1.01182380       0.08219745 
H       1.41023771       1.42802582      -0.16853995       0.03103923      -0.24135097      -0.28982262      -0.74011307      -0.72502850       0.48075156 
H       0.60851375       0.82183902       1.33182347      -0.07470747      -0.02856826      -0.12559033       0.78274034      -0.11273473       0.85133055 
C      -0.59316554       2.10838185       0.27871770       0.58983458      -0.67722142       0.58117469      -0.10944753       0.48631282      -1.71482241 
H       0.13747014      -0.11211229      -1.40974141      -0.08941653      -0.09666256      -0.19756769      -0.60094223      -0.24135641      -1.04113416 
H      -0.99505955      -0.55287918      -0.09962848       0.05189199      -0.24040411      -0.13836607      -0.77594405      -0.21620482       0.07954568 
H       0.69127173      -1.12736258      -0.15280054       0.04714806      -0.08822999       0.00570698      -0.20659052       0.07755742       0.27692215 
H      -0.18919143       3.09882149       0.52216710       0.03468382       0.20186362      -0.10442788      -0.09764533      -0.30951123       0.42070944 
H      -1.41134265       1.83091592       0.91200133      -0.02248726       0.16487238      -0.12930339      -0.44833580       0.07664590       0.66148692 
H      -1.05807087       2.26474945      -0.71971386      -0.02234731       0.43094281      -0.02531841       0.38280783      -0.30297249       0.29229545 
11
Properties=species:S:1:pos:R:3:momenta:R:3:forces:R:3 pbc="F F F" energy=-3233.183080770068
C       0.50689395       0.94744206       0.23503031      -0.38154114       0.24916909      -0.79151815      -0.26827353      -0.31945699      -2.47574290 
C      -0.23970108      -0.29104881      -0.27865742      -0.30593646       0.21669287       0.49690512      -1.23474870       0.75927715      -1.07678738 
H       1.27672944       1.18263309      -0.52346525       0.17018325      -0.08774460      -0.16605187       0.29550376      -0.39499936       0.69929396 
H       0.91319410       0.76385181       1.20672212      -0.08122865      -0.22812967       0.15081274       0.54263617      -0.02675193       0.53379945 
C      -0.36777191       2.16844473       0.25159247       1.11141052      -0.54815914       0.15651848      -1.46536476      -0.72901573       1.33054595 
H      -0.82391931      -0.03607150      -1.21193866      -0.10558224       0.08620916       0.18572686       0.45840291       0.01284717       0.94752477 
H      -0.97339578      -0.68649679       0.42871697      -0.04608250      -0.19475443      -0.10550266       0.13725239       0.06675017       0.09992347 
H       0.38722081      -1.08970701      -0.61801365      -0.20163635       0.07012126      -0.12412517       0.69010978      -0.56444751       0.21321735 
H       0.16891265       2.97342155       0.65538129      -0.15955768       0.06991480      -0.11645133       0.74410037       1.22988911       1.16455301 
H      -1.25185998       1.94291366       0.88857061      -0.14976432       0.42600667       0.18918950       0.37712310       0.51702003      -0.32466671 
H      -0.71433681       2.59648960      -0.66471752       0.14973557      -0.05932600       0.12449647      -0.27674149      -0.55111212      -1.11166097 
11
Properties=species:S:1:pos:R:3:momenta:R:3:forces:R:3 pbc="F F F" energy=-3233.117278850083
C       0.48117116       0.83249657       0.29918461      -0.23853791       0.22994348      -0.09418384       0.36020430       0.21827086      -1.03037238 
C      -0.38332881      -0.19253120      -0.41964382      -0.05034873       0.23517786      -0.39217326       0.50718498      -1.57558967       0.87239854 
H       1.36990769       1.07722572      -0.28038752       0.02027492      -0.08951558       0.26391678       0.46310068      -0.68795763      -0.04166537 
H       0.81133412       0.39698140       1.28420134       0.03582837      -0.00525238      -0.19875771      -0.46128633       0.87892244      -0.81291389 
C      -0.21177718       2.19157313       0.31054687       0.60523462      -0.56773823       0.37372177       0.66492918       1.08761997       1.16791923 
H      -0.95371158       0.07874984      -1.28137979       0.02969552       0.09595871      -0.22774590      -0.05924835       0.80956502      -0.63559271 
H      -1.08776756      -0.56644030       0.29372679       0.03111387       0.01727933      -0.03032534      -0.95964615       0.00680978       0.57887939 
H       0.11707817      -1.13924278      -0.66570846      -0.10916330      -0.18015973       0.06449461       0.48640247       0.40027760      -0.17883893 
H       0.49542315       2.99609309       0.66217946      -0.19626183       0.02848448       0.27743455      -0.57514325      -0.73645507      -0.38282795 
H      -1.01220542       2.20626945       1.03241083      -0.00368038       0.24153607      -0.07715853      -0.65463508       0.06089218       0.13281412 
H      -0.59837031       2.51755667      -0.67076199      -0.12415515      -0.00571401       0.04077687       0.22813755      -0.46235547       0.33019995 
11
Properties=species:S:1:pos:R:3:momenta:R:3:forces:R:3 pbc="F F F" energy=-3233.0687399378567
C       0.43578162       0.82402717       0.21174039      -0.43195144      -0.36828474       0.32793609       1.54412657       0.09631255      -0.80807791 
C      -0.40301521      -0.15685485      -0.55040724      -0.15562027       0.08646383      -0.66630510      -0.98452328      -0.13189947      -0.62593043 
H       1.42479808       1.01426030      -0.30771979       0.07914085       0.06757904      -0.15714754      -1.04963205      -0.33439351       0.22168550 
H       0.74539836       0.36296113       1.10783781       0.02517174      -0.06414703      -0.09623420       0.25580849      -0.56691397       1.41024161 
C      -0.14308422       2.15721501       0.51697330       0.38617887      -0.06017226      -0.19688163      -2.89124689       0.40548097       1.57135190 
H      -0.40015286       0.06768113      -1.61875880       0.01390862       0.06134490       0.20047906      -0.18083628      -0.07792067      -0.00983619 
H      -1.44739165      -0.22069211      -0.21445078       0.11112422      -0.00715293      -0.10015740       0.10850378       0.58835086      -0.00012694 
H      -0.09585455      -1.18013056      -0.41937182       0.23083585       0.28924357       0.39074300       0.71968745      -0.41377594      -0.10490999 
H       0.39202092       2.66486680       1.29613967       0.01715596      -0.21778335       0.05762996       0.93925600       0.62021259      -0.12401043 
H      -1.17946023       2.19166055       1.01314088      -0.07787982       0.05988587      -0.10521070       1.07680537      -0.95780229      -0.67849146 
H      -0.34076898       2.75179703      -0.34215536      -0.19806457       0.15302310       0.34514846       0.46205084       0.77234887      -0.85189565 
11
Properties=species:S:1:pos:R:3:momenta:R:3:forces:R:3 pbc="F F F" energy=-3233.1548065421093
C       0.49736266       0.81407949       0.28525152       0.41416895       0.21100330       0.43768387      -1.12617225      -0.77256830       2.21311374 
C      -0.27569657      -0.05072355      -0.67774314       0.49675787      -0.21472824      -0.69150779       0.34347899       0.10519011      -0.52138553 
H       1.46209641       1.08490646      -0.08829006      -0.16949738       0.21103275       0.03053932       0.74912432      -0.12425220      -0.12720358 
H       0.54934116       0.25919059       1.25706199       0.02929893      -0.08613023      -0.00927173       0.67536361       0.35675258      -0.71423749 
C      -0.31586589       2.03793578       0.58267803      -1.11078991      -0.57844234       0.58933368       0.02728293       1.81747522       0.63207667 
H      -0.54918095       0.67844296      -1.44265136      -0.07707131       0.20634983       0.22403429       0.01228396      -0.67521714      -0.83420260 
H      -1.23295473      -0.42599670      -0.28218497      -0.07150756       0.08422278       0.29233239       0.53789734      -0.01570347       0.14859816 
H       0.38013186      -0.87533058      -1.02209438       0.13658384       0.19862589      -0.22662927      -0.75140876       0.38774391      -0.24360580 
H      -0.04859028       2.62530911       1.49215745       0.21325717       0.15157066      -0.07416109       0.01529688      -0.74941143      -0.38587933 
H      -1.35391036       1.78315259       0.65293329       0.01965380      -0.26034921      -0.35758626      -0.74824779      -0.27872632       0.37177723 
H      -0.30040097       2.79792949      -0.19382797       0.11914560       0.07684480      -0.21476741       0.26510076      -0.05128297      -0.53905146 
11
Properties=species:S:1:pos:R:3:momenta:R:3:forces:R:3 pbc="F F F" energy=-3233.1878896684398
C       0.47037198       0.89539606       0.31601779      -0.67988145       0.87155360       0.14501528      -1.12965826       0.94039298      -1.62574012 
C      -0.03383909      -0.11280475      -0.79618988      -0.12051744      -0.53275847       0.03053164      -0.54289838       2.63255308       1.59917518 
H       1.37772777       1.38106046      -0.05653299       0.00632024       0.09215377      -0.00125182       0.01858222      -0.08928541       0.15757234 
H       0.69173789       0.38583854       1.21447556       0.20340457       0.10978288      -0.12324797       0.51115906      -0.78853933       0.95559215 
C      -0.54949762       2.02696479       0.68804250      -0.49962471      -0.03930752      -0.08836597      -0.98823607      -1.18177361      -2.05603950 
H      -0.54136739       0.46558059      -1.56305834       0.47419064       0.06480345      -0.00574510      -0.17277436       0.01387313      -0.15378959 
H      -0.72802324      -0.79261815      -0.35466111       0.15628151       0.04264154       0.03200685      -0.45132899      -0.70176514       0.10549799 
H       0.77848602      -0.58593603      -1.25010826       0.13918741      -0.08446114      -0.12076098       1.26720783      -1.08900285      -0.56816568 
H      -0.10989566       2.74577733       1.33397815       0.17021224      -0.05816550      -0.09566210       0.21570971       0.34015991       1.17922679 
H      -1.52456555       1.58699779       1.04739388       0.11246249      -0.24454588       0.06253170       1.10965744       0.60163379       0.02192843 
H      -0.81397090       2.64242785      -0.20909965       0.03796449      -0.22169672       0.16494846       0.16257981      -0.67824655       0.38474202 
11
Properties=species:S:1:pos:R:3:momenta:R:3:forces:R:3 pbc="F F F" energy=-3233.1835819880434
C       0.53956119       1.05519006       0.14273837      -0.33902258       0.23863673      -0.70774460      -1.06035398       0.61373035       1.02100793 
C       0.01186405      -0.07825302      -0.65214336       0.46254802      -0.08704677       0.61450853       1.09760550      -1.54686947      -0.32555834 
H       1.23590665       1.63049971      -0.43117540      -0.07712670      -0.06852475       0.06296783       0.29989884       0.76622618      -0.38248714 
H       1.11243593       0.66602144       0.99752065       0.11369983       0.04432015      -0.23687630      -0.21392071       0.11990541      -0.08941701 
C      -0.68660125       1.87730299       0.67784389      -0.31882366       0.18538623      -0.17020627       2.84152617      -0.54007520       1.17649345 
H      -0.39854528       0.20695708      -1.62763848      -0.06749393      -0.05918939       0.10283887      -0.30118044      -0.00252830       0.39705750 
H      -0.69902299      -0.57310081       0.01979028      -0.16196884      -0.00393853       0.20887287      -0.16112324      -0.35641365      -0.74464513 
H       0.86682738      -0.76604847      -0.86442237       0.05502012      -0.04874096       0.07762400      -0.81472264       0.10627634       0.03417548 
H      -0.21851972       2.68727924       1.25770309       0.00679077      -0.33697568       0.08604159      -0.75174400       0.28116333      -0.28515914 
H      -1.20218983       1.24409481       1.40621033       0.13057954       0.08543690       0.27625467      -0.29231506       0.12258801      -0.32938204 
H      -1.30210082       2.20098615      -0.12574773       0.19579741       0.05063607      -0.31428117      -0.64367045       0.43599700      -0.47208556 
11
Properties=species:S:1:pos:R:3:momenta:R:3:forces:R:3 pbc="F F F" energy=-3233.1765371707093
C       0.49661866       1.17742073       0.07316193       0.67279177       0.22991783       0.46636479       0.87681282      -0.58419680      -1.58363797 
C       0.07839908      -0.18362506      -0.57642021      -0.29223364      -0.06325870       0.19097989      -0.44767124       2.35577532       1.05014247 
H       1.01465024       1.83976231      -0.70300711       0.01713835       0.03161280      -0.29675643      -0.89379875      -0.77319758       0.85130000 
H       1.29048188       0.98211457       0.78975771       0.20768208       0.10781043      -0.14889688      -0.06094389      -0.05802578       0.41251008 
C      -0.70914818       1.84559785       0.67878059      -0.55331102      -0.27564513      -0.21287678       1.60451457       0.80844093       0.75609648 
H      -0.62341456       0.04354692      -1.36195680      -0.07067980      -0.08784974       0.16754401      -0.20234102      -0.21458835      -0.52378419 
H      -0.43403442      -0.76380451       0.17582736       0.02818619      -0.22007639      -0.26632543      -0.00723868      -0.44466857       0.17049864 
H       0.94650767      -0.64790928      -0.92939668       0.01094482       0.20432169      -0.04088543       1.07446090      -1.11998336      -0.75045144 
H      -0.32313296       2.61022491       1.38046267      -0.18274200       0.14556812       0.04986335      -0.56456649       0.26223041      -0.62456049 
H      -1.20447440       1.15439764       1.34138321       0.07305181      -0.10719472      -0.00938250      -0.75028253      -0.34468066      -0.20554475 
H      -1.28425080       2.25526280      -0.14523366       0.08917144       0.03479382       0.10037142      -0.62894571       0.11289444       0.44743116 
11
Properties=species:S:1:pos:R:3:momenta:R:3:forces:R:3 pbc="F F F" energy=-3233.2061327158985
C       0.43982486       1.20735371       0.09111193      -0.24575093      -0.47301162       0.00430294       0.15638055      -1.26839696       0.98197993 
C       0.25728637      -0.11995457      -0.65638752       0.77763331       0.91000303      -0.12728029      -0.01356444       0.29653362      -0.12003600 
H       0.80385843       1.87629480      -0.61883383      -0.32918621       0.15749726      -0.00122797       0.59310420       1.50181068      -1.31323763 
H       1.28178921       1.04810260       0.76154718      -0.04101905      -0.13345632       0.02683402      -0.13879028       0.26350026       0.63505891 
C      -0.83215125       1.76066357       0.75982456       0.34498943      -0.22100068       0.42377193       1.94992410      -0.29905426       0.50324565 
H      -0.45632044       0.10459026      -1.44037701       0.01380539      -0.02345300      -0.18819748      -0.20959295      -0.44347843      -0.44203014 
H      -0.15541002      -0.91985093      -0.03363712      -0.03814315      -0.20042289      -0.04439598       0.12307759       0.10449607      -0.00646513 
H       1.21019959      -0.46417322      -1.12194881      -0.06015022      -0.08255646      -0.03929819      -0.69535263       0.24941655       0.37080165 
H      -0.66677823       2.69973004       1.29803901       0.07220956       0.19918106      -0.15460332       0.32114988      -0.15717749       0.00848525 
H      -1.11551367       1.00981196       1.49523765      -0.12436076       0.03830566      -0.04578351      -0.87472910       0.10501557      -0.19502673 
H      -1.50865393       2.01579055      -0.01890594      -0.37002737      -0.17108605       0.14587787      -1.21160692      -0.35266560      -0.42277575 
11
Properties=species:S:1:pos:R:3:momenta:R:3:forces:R:3 pbc="F F F" energy=-3233.160502455228
C       0.42467763       1.32081662       0.09653741       0.36097045       0.00806029      -0.32453452       0.22184547      -0.34964698      -2.69408656 
C       0.37051955      -0.05349236      -0.58840320       0.26919031      -0.30753252       0.73017530      -0.34404569       0.16299448      -0.21066279 
H       0.58417234       2.11611083      -0.72532709      -0.11875327       0.15305795      -0.16725480       0.19058296      -1.14736806       1.35236208 
H       1.21814254       1.35313367       0.81644196       0.00449036      -0.01931049       0.08159341       0.50862245       0.22930579       0.42320753 
C      -0.89773943       1.58763429       0.70120749      -0.17481349       0.85021536      -0.10962062      -1.95750088       1.03638394      -1.46844479 
H      -0.37885348       0.01586500      -1.39131161       0.04330539      -0.15406395      -0.08062702       0.25284641      -0.25498018       0.13045431 
H       0.06729834      -0.86056484       0.07975670       0.08196046      -0.05558866      -0.09806067      -0.24536262       0.18356552       0.28232874 
H       1.29968915      -0.40501517      -1.00264324       0.09443737      -0.01573299      -0.06727780       0.54801561       0.17721024      -0.39254422 
H      -0.84539720       2.60525316       1.06240336      -0.38665333      -0.19304293       0.07799272      -0.49707343       0.13682584       0.92337961 
H      -1.20818260       0.83109717       1.40495429      -0.13523441      -0.02923281      -0.09947433      -0.00683522       0.07830305       0.61249900 
H      -1.73093105       1.63224760      -0.09941846      -0.03889982      -0.23682926       0.05708834       1.32890494      -0.25259364       1.04150708 
11
Properties=species:S:1:pos:R:3:momenta:R:3:forces:R:3 pbc="F F F" energy=-3233.133366780042
C       0.34325163       1.32686314       0.13925836       0.25311361       0.09097757      -0.26792016       1.16080052      -0.70332058       0.34520782 
C       0.59326755      -0.05198542      -0.48040750       0.53951978      -0.40694503       0.10379927       0.12647760      -1.79255092       0.80451248 
H       0.65215584       1.96707512      -0.69817060      -0.00709990       0.27223613       0.54817569      -0.08840087       0.50344790       0.56427609 
H       1.05235539       1.46055317       1.00805186      -0.20328750       0.28748353       0.04147066      -0.61968843       0.04781163      -0.98067584 
C      -1.07826560       1.60403932       0.54205523      -0.21342553      -0.94389036      -0.81503165       0.47062599       1.09272010       1.18469496 
H       0.05372452      -0.27860077      -1.39725100       0.06534004       0.09592213       0.15549702      -0.23115796       0.57251908      -0.24451720 
H       0.41179498      -0.99667367       0.11838829       0.01324664       0.10273650       0.04712416      -0.04445128       1.33612372       0.06289742 
H       1.64887063      -0.11784566      -0.71606380      -0.10401159       0.05961952       0.12799348       0.31693744      -0.00602801      -0.25118078 
H      -1.24231362       2.68812106       0.77626470      -0.03121936       0.24972378       0.08334964      -0.04076120      -0.96216706      -0.40327175 
H      -1.42949494       1.02974907       1.39284201      -0.15036129       0.14886196       0.04435928       0.34895999      -0.11840418       0.43810255 
H      -1.67401071       1.25026754      -0.23868971      -0.16181491       0.04327425      -0.06881739      -1.39934179       0.02984831      -1.52004574 
11
Properties=species:S:1:pos:R:3:momenta:R:3:forces:R:3 pbc="F F F" energy=-3233.2920422057446
C       0.34187281       1.37570081       0.15421830       0.20083518      -0.35113352      -0.50480081      -0.58695681       1.34269229      -1.62766759 
C       0.74423468       0.02258886      -0.39141502       0.06992789      -0.49570484      -0.12091248      -1.86883117       0.25654353      -0.40814037 
H       0.62613528       2.15542104      -0.60607948      -0.07619286       0.44235350      -0.15946046      -0.46224939      -0.49715218       0.58928589 
H       0.89240651       1.66298529       1.02245292      -0.31942619       0.06270576       0.21367876       0.41687178      -0.05097360       0.87572693 
C      -1.18944096       1.46096881       0.42652452       0.03932158       0.04148226       0.69456830       0.47925941      -0.44609402      -0.46650538 
H       0.05450582      -0.20317265      -1.23509971      -0.13516089       0.04774669      -0.16488022       0.68204767       0.04296297       0.24346919 
H       0.45953359      -0.65622363       0.37580132      -0.05564070       0.35287205       0.21709816       0.14790805      -1.16758856       0.61894173 
H       1.76214411      -0.11962987      -0.68839564       0.32804572       0.20835478      -0.05747461       0.61607308       0.11537249      -0.08279813 
H      -1.48540819       2.43177421       0.80707200      -0.19777786      -0.43466425      -0.06356792      -0.01126196       0.35840585      -0.25650144 
H      -1.52752695       0.76500912       1.19210949       0.08356506      -0.03480993      -0.08306516       0.26805526      -0.33771357       0.11318094 
H      -1.76642424       1.20072744      -0.48452582       0.06250308       0.16079750       0.02881644       0.31908408       0.38354482       0.40100823 
11
Properties=species:S:1:pos:R:3:momenta:R:3:forces:R:3 pbc="F F F" energy=-3233.1188349410845
C       0.29696946       1.42583116       0.09162901       0.86020409      -0.74882683      -0.55299054       1.12696981      -0.06478674       0.42588875 
C       0.71221682       0.03004233      -0.45144471      -0.42835385       0.21679358      -0.17641836       0.95961406       0.80110768       2.06299966 
H       0.53303121       2.17747687      -0.69368322      -0.09289940      -0.36621320       0.17127419      -0.43759551      -0.25319434       0.52514244 
H       1.00031133       1.66614184       0.97369793      -0.24724836       0.04192363       0.07017964      -1.07494910      -0.32522090      -1.26560181 
C      -1.14707837       1.40662097       0.54466281       0.02484351       0.22448818       0.12924591      -0.42310563       0.46035686      -0.57580734 
H       0.06790844      -0.39141645      -1.17945340      -0.09040242       0.24738411      -0.01300771      -0.89179257      -0.18305118      -0.75089724 
H       0.77879455      -0.68976080       0.42619488       0.03863641       0.15630209       0.09249765       0.20443565       0.74503942      -1.22434271 
H       1.67377507       0.24002447      -0.91687914      -0.21171645       0.17450957      -0.00047757       0.31919462      -0.82079295       0.06649998 
H      -1.46557859       2.29474711       1.10104429      -0.01217107       0.35711302       0.14259637       0.34107893      -0.44264153       0.66257454 
H      -1.31526113       0.43393421       1.01733684       0.15551973      -0.12897896       0.12037759      -0.31631152       0.48446026       0.50927039 
H      -1.84582562       1.46718479      -0.29153290       0.00358780      -0.17449520       0.01672283       0.19246125      -0.40127657      -0.43572667 
11
Properties=species:S:1:pos:R:3:momenta:R:3:forces:R:3 pbc="F F F" energy=-3233.1663873921857
C       0.32811957       1.38094923       0.10977937       1.16128376      -0.22591316       0.14581321      -1.49450118      -1.48982558      -1.45495508 
C       0.61665257       0.07268874      -0.68125473      -0.91116280      -0.65828374      -0.87461947      -0.73747031       2.93706640      -1.54216572 
H       0.36999137       2.19477323      -0.59937946      -0.19579833       0.28106275      -0.15541494       0.18504612       0.37693607      -0.19117296 
H       1.05811147       1.55111999       0.86752512      -0.09233271       0.18417382       0.17347977       0.63650694       0.10287747       0.59898731 
C      -1.06716579       1.38005405       0.75843947      -0.25022910       0.32414554       0.33185517       0.34501210       2.21075345       0.26430438 
H      -0.09209160      -0.00792375      -1.53700411      -0.11609352       0.04782256      -0.04174361       0.30715007       0.06336444       0.61485325 
H       0.50261365      -0.76125383      -0.09280973       0.08418024       0.09990666       0.03819523       0.00006873      -2.11361911       1.43630732 
H       1.59136664       0.15883912      -1.12578122       0.16176775       0.04635630       0.24863554       0.64041724      -0.37786405      -0.07109214 
H      -1.21175528       2.46486989       1.03126843       0.07993018      -0.10339553       0.18018971      -0.29853350      -1.01159426       0.02418138 
H      -1.01632348       0.84741141       1.68930714       0.09464904       0.21625007      -0.00173024      -0.30651149      -0.51877505       0.42890030 
H      -1.95943201       1.09369654       0.17837375      -0.01619451      -0.21212527      -0.04466038       0.72281528      -0.17931978      -0.10814804 
11
Properties=species:S:1:pos:R:3:momenta:R:3:forces:R:3 pbc="F F F" energy=-3232.9200717103613
C       0.29215438       1.42494604       0.01996647       0.62432892      -0.09020256       0.29200612       1.79146205      -0.28737442      -1.52753680 
C       0.52018492       0.06865280      -0.67430531      -0.31310728      -0.24009070      -0.24226588       2.53915892      -1.44757387       2.95412144 
H       0.20422997       2.14897957      -0.85540413      -0.38085809       0.11896475       0.14620689       0.05089548      -0.49733829       1.30136391 
H       1.25731248       1.63752674       0.51160434      -0.06178869       0.23402110      -0.03124870      -0.70083356       0.38816593       0.40562512 
C      -0.96135004       1.38964689       0.84487098      -0.05476115       0.21642381      -0.21032096       0.42145629      -0.50185773       0.33194891 
H      -0.24982219      -0.01988974      -1.34760354       0.00893774      -0.11063907       0.08977431      -1.68371314      -0.99824138      -1.88390496 
H       0.59238006      -0.86741080       0.05351335       0.21305310      -0.05556014      -0.09398963      -0.76501362       2.03570759      -1.18954669 
H       1.52152331      -0.01378146      -1.13913334      -0.06056007      -0.00968602       0.01046979      -0.63490716       0.47598170      -0.31208088 
H      -1.03324174       2.22161044       1.52564138       0.14137516      -0.06543037       0.08940244      -0.43212795       0.70988996      -0.15857977 
H      -0.97918628       0.51868419       1.52143690      -0.06825606      -0.18979050      -0.01119631      -0.03947722       0.01552021      -0.52792592 
H      -1.75355421       1.32534775       0.09892956      -0.04836359       0.19198971      -0.03883809      -0.54690008       0.10712031       0.60651564 
11
Properties=species:S:1:pos:R:3:momenta:R:3:forces:R:3 pbc="F F F" energy=-3233.092956771367
C       0.35767200       1.34248239       0.05212914      -0.04253307      -0.90573877      -0.85620541       0.41267133       0.72789619       0.89945340 
C       0.45166729       0.09961502      -0.74382060      -0.06411919       0.78398615       0.24319205      -2.24921190       0.31028830      -1.87881916 
H       0.53177805       2.21511247      -0.57183594       0.15291735       0.09552245       0.17029771      -0.78121028       0.27792407      -0.28357162 
H       1.24716740       1.39323890       0.63664272      -0.13608521      -0.11231196       0.15421824       0.67631492      -0.07463324       1.16250807 
C      -0.94012599       1.41812332       0.89231248       0.61537009       0.38092285       0.76886280       1.09849526       0.62344581      -1.46049352 
H      -0.57018235      -0.17005015      -1.09187581      -0.01451861      -0.12532944       0.10874462       0.55595580      -0.09951374       0.07768875 
H       0.83917701      -0.70653351      -0.22636416      -0.43619697      -0.28605917       0.14910388       0.64935932      -1.74116322       1.37827310 
H       1.03760944       0.19080083      -1.63197879       0.00070473       0.26822763      -0.27792864       0.56076955       0.26868747      -0.66736177 
H      -0.87528218       2.12249892       1.70842880      -0.22623483       0.07298344      -0.17795878      -0.12061365       0.40352742       0.04455310 
H      -1.20800013       0.46651268       1.29448871       0.19650351       0.12600641      -0.40677294      -0.13459057      -0.78931289       0.21409608 
H      -1.65977753       1.71384495       0.13126317      -0.04580780      -0.29820961       0.12444646      -0.66793977       0.09285384       0.51367357 
11
Properties=species:S:1:pos:R:3:momenta:R:3:forces:R:3 pbc="F F F" energy=-3232.6344011558317
C       0.40329803       1.38222387       0.02281186      -0.03404036      -0.39152515      -1.53431553      -0.21342218      -2.26670696       0.11351914 
C       0.29220738       0.03443149      -0.78795937       0.56353250       0.14653363       0.34493022       1.59211955      -0.75120875       2.52725598 
H       0.54090110       2.21104200      -0.69471083      -0.23956667       0.01849429       0.23158882      -0.20223328      -0.24461554       0.49352990 
H       1.28411541       1.33598906       0.75535320      -0.14715728      -0.09056098       0.02468364      -0.87050765       0.12244585      -1.48901313 
C      -0.81837364       1.47148768       0.93666564       0.35600629       0.42324808       0.74490795       0.22520682      -0.48881564       0.09447005 
H      -0.52195869      -0.13050831      -1.40506593       0.11717049      -0.09165083       0.05394202      -1.93055783       1.09403207      -1.77918828 
H       0.04544783      -0.92394191      -0.15692844      -0.31414495       0.11994393      -0.14054145       1.57976323       1.75957368      -0.39252757 
H       1.19512272      -0.00918214      -1.39034752      -0.17477352      -0.12357566      -0.02207718       0.13646433      -0.90091234      -0.01191415 
H      -0.89676961       2.52410968       1.14513617       0.03058966      -0.02505651      -0.12241927      -0.50266278       0.28446450       1.14249450 
H      -0.61635087       0.77809841       1.78879249      -0.12190471      -0.00766349       0.38760099      -0.19970718       1.10378373      -0.16224249 
H      -1.78237221       1.10710514       0.55332006      -0.03571145       0.02181270       0.03169979       0.38553696       0.28795940      -0.53638398 
11
Properties=species:S:1:pos:R:3:momenta:R:3:forces:R:3 pbc="F F F" energy=-3232.937726376388
C       0.31929906       1.36136931      -0.10413916       0.58809598       0.72062228      -0.40004563      -2.77226281      -0.47634330      -0.46230833 
C       0.21151462       0.02342820      -0.81417261      -1.36044786      -0.55492492       0.19097475       0.49650206      -1.64664988      -1.27871156 
H       0.06366695       2.14365671      -0.78516197      -0.15332667       0.05431271       0.13291929       0.04082570       0.77760842      -0.59948542 
H       1.28181487       1.56350306       0.27945735      -0.21407883       0.21152898      -0.08247759       1.34573744      -0.13833749       0.16407617 
C      -0.66236952       1.49246108       1.08581637       0.46570924      -0.70988892      -0.02358872       0.53001606       0.25530720      -1.17905929 
H      -0.65028015      -0.42589557      -1.38700287      -0.18971304      -0.14045378      -0.04559680      -0.09644015       1.90578977       0.48078575 
H       0.23531328      -0.71740053      -0.05720894       0.68651184      -0.20200202      -0.33872035       0.66922761      -1.05579547       1.02953295 
H       1.02703701      -0.22137431      -1.53310430      -0.03400546      -0.00348458       0.06001647      -0.07777837       0.49550264       0.70687161 
H      -0.52948298       2.50023549       1.42485489       0.03748218       0.25943874       0.41780157      -0.27349831       0.66585638       0.52549952 
H      -0.36797568       0.84440436       1.87765552      -0.00976096       0.20250027       0.01946078       0.05516775      -0.69945539       0.69760218 
H      -1.70843878       1.33527827       0.82388331       0.18353358       0.16235124       0.06925624       0.08250302      -0.08348287      -0.08480359 
11
Properties=species:S:1:pos:R:3:momenta:R:3:forces:R:3 pbc="F F F" energy=-3232.7457061358837
C       0.09508236       1.37226876      -0.26901051      -0.13757789      -0.38949679       0.26431574       2.71853340       2.92028885      -0.01941860 
C       0.06407754       0.00950473      -0.73702138      -1.26014824      -0.93306372      -0.65415636       1.43076786      -4.22798189      -0.53269525 
H      -0.47801475       1.94645413      -1.00141812      -0.32276116      -0.15282008      -0.07363694      -0.29925449       0.38736416       0.44826495 
H       1.19715012       1.73231645      -0.46355956       0.05395612       0.33279422       0.02447069      -1.92612452      -0.33187848       0.72151707 
C      -0.32657816       1.51722625       1.18035891       1.14810493       0.72158167       0.64417726       1.84550605      -1.12872774       1.94819743 
H      -0.90185220      -0.46341347      -0.80474896       0.06752584       0.18370952       0.17712097      -0.63402744      -0.13599181       0.57305491 
H       0.80973712      -0.77034689      -0.30820975       0.18655947       0.11819360      -0.25668086      -1.33986214       1.47838832       0.24203666 
H       0.39625862      -0.06367908      -1.74770619      -0.11688662       0.22879388       0.02516161       0.24340512       0.43450280      -1.21113242 
H      -0.23177070       2.43372419       1.80845006       0.03335703      -0.18850513      -0.34583649       0.06317748      -0.07573605      -1.29717466 
H       0.31831077       0.76785773       1.79552701       0.18416569       0.10602673      -0.11556046      -1.09365181       1.00741085      -1.03064200 
H      -1.33083950       1.18043386       1.28374485       0.16370482      -0.02721390       0.31062484      -1.00846951      -0.32763901       0.15799191 
11
Properties=species:S:1:pos:R:3:momenta:R:3:forces:R:3 pbc="F F F" energy=-3232.774714767968
C      -0.14112581       1.45321261      -0.31463450      -0.58796738      -0.31653761      -1.16158228       0.47541433      -2.52689479       1.10540440 
C      -0.15608080      -0.04364015      -0.74073858      -0.79810593       0.07373377      -0.15821211      -3.95228988       0.47513533       0.89902602 
H      -1.03672818       1.97342063      -0.55242019      -0.03064993      -0.29768556      -0.11254421      -0.91754264       0.29881296      -0.06951493 
H       0.66004469       1.95727183      -0.74327835      -0.33489816      -0.08920680      -0.03128669       1.38438992       1.04908081      -1.29351502 
C       0.15900850       1.46430262       1.20401937       1.55522136       0.19151548       0.82475615      -2.65780229      -0.97056359      -1.56514019 
H      -0.52571282      -0.52815152       0.21271598       0.08266834       0.08687418       0.54444907       0.82091164      -0.30829544      -1.35096127 
H       0.73201959      -0.41501022      -1.11566588       0.18735940       0.35879623       0.07783220       2.18288675      -0.75900403      -0.18700342 
H      -0.91834042      -0.35249630      -1.51819498      -0.40791876       0.13785927       0.03221613       0.60715513       0.78864145       0.67734357 
H      -0.07826514       2.43387599       1.47939978      -0.01261214       0.30379997       0.15808865      -0.14754509       2.01089741       1.33420986 
H       1.15235348       1.22732189       1.41591912       0.12956337      -0.24052760      -0.08507400       1.58906849      -0.52016559       0.39510233 
H      -0.55456950       0.76649198       1.68960703       0.21733983      -0.20862133      -0.08864290       0.61535364       0.46235546       0.05504865 
11
Properties=species:S:1:pos:R:3:momenta:R:3:forces:R:3 pbc="F F F" energy=-3232.889687721411
C      -0.33767247       1.41622752      -0.15118978      -0.05640335       0.32645929       1.52570116       0.09145261      -1.77751642      -1.52762041 
C      -0.22771448      -0.06532391      -0.82518249      -0.38867717      -0.66744405      -0.06139360       0.65382081       2.32411552       1.00687095 
H      -1.38847296       1.61461259       0.09552828      -0.05800453       0.10380171      -0.07528789      -0.00497269      -0.09352146      -0.48883765 
H      -0.03956071       2.12462040      -0.95207724       0.12300635       0.57202065      -0.01282639       0.06707280      -0.15034581       0.71950416 
C       0.40614317       1.51427753       1.15553447       0.19866169      -0.35104432      -1.24304161       1.90615549      -0.06033738      -1.26006958 
H      -0.64201383      -0.76446544      -0.10925623       0.16453441      -0.00523736      -0.35847115      -0.13041637      -0.39326027      -0.10301875 
H       0.84495150      -0.35749173      -1.07004339       0.00592081      -0.09999708       0.17109642      -1.45461498       0.55592372       0.17352120 
H      -0.86398891       0.07303475      -1.68996189       0.24361924       0.22213753      -0.01209860       0.08076357      -0.83347985      -0.46259716 
H       0.52382576       2.61944236       1.34114985      -0.20488551      -0.16705460      -0.20175471       0.05320603      -1.39374204       0.79481829 
H       1.40944195       0.95669332       1.05102597      -0.09238675       0.07213576       0.13435546      -1.16307531       1.31823274       0.26599296 
H      -0.16260783       0.89987221       1.83809947       0.06461481      -0.00577752       0.13372092      -0.09939196       0.50393124       0.88143599 
11
Properties=species:S:1:pos:R:3:momenta:R:3:forces:R:3 pbc="F F F" energy=-3232.7427973133586
C      -0.35546349       1.39373037      -0.19234524      -0.28622229       0.69882359      -0.30453436      -1.06089022       3.77573008       0.18807272 
C      -0.30236841       0.07805225      -0.78284441      -0.07090202      -0.19081060      -0.38590996      -1.88945078      -1.36681347      -1.19015123 
H      -1.43059184       1.71992690      -0.00735842       0.11683433       0.27116325      -0.12352045       1.12678310      -0.60099690       0.31247470 
H      -0.15195201       2.10672434      -1.06959790      -0.05661966      -0.14105133       0.23652466       0.87574736      -0.22964585       1.83476656 
C       0.49870397       1.39905226       1.14845111       0.20146617      -0.49731452      -0.34265360      -1.06691245      -1.22859973      -2.23662722 
H      -0.96637962      -0.51896149      -0.16893525      -0.07197229      -0.08828733       0.13082159      -0.16442445      -0.87835904      -0.38627758 
H       0.66562926      -0.27352633      -0.63490437       0.04142691       0.04932162      -0.00549711       1.82200482      -1.07176169      -0.25124528 
H      -0.57947162       0.06817429      -1.86843952      -0.15626993      -0.19344687       0.19790905       0.12333334      -0.29485387       1.04565836 
H       0.42207968       2.30472123       1.67615547       0.06079377      -0.08814221       0.34502248      -0.14058806       1.03699575       0.92033735 
H       1.52523676       1.18127975       0.91800049       0.29827887       0.17741614      -0.04439154       0.68310975       0.24056767      -0.28814156 
H       0.19564387       0.51061152       1.72985577      -0.07681385       0.00232826       0.29622924      -0.30871241       0.61773704       0.05113317 
11
Properties=species:S:1:pos:R:3:momenta:R:3:forces:R:3 pbc="F F F" energy=-3233.085478624629
C      -0.24110227       1.40531962      -0.06997188      -0.15076574      -0.63823670       0.01347607      -0.99468241      -2.12530527      -1.70172187 
C      -0.49991989       0.07737896      -0.90687523       0.19491729       1.08017770       0.05401643       1.77294211       0.80178058       1.09473965 
H      -1.17804419       1.80722665       0.14858784      -0.13875443      -0.16031450      -0.02508829      -1.89019119       0.58560013       0.65652637 
H       0.12093317       2.07650200      -0.79387053       0.25398798      -0.28533154      -0.33612672       1.01119053       1.14093744      -0.79438936 
C       0.57655432       1.35687817       1.15631637       0.26510812      -0.18948127       0.33035420       1.14808139       0.82060129       0.36852728 
H      -0.69590501      -0.75915083      -0.23515308      -0.06627583       0.10716007      -0.30133696      -0.01870044      -0.08943394      -0.04496261 
H       0.46632688      -0.12196139      -1.45455375      -0.11373164      -0.09908472       0.07637942      -1.26051486      -0.11694002       0.22770449 
H      -1.35924169       0.20730954      -1.55985560      -0.12577661       0.10984471       0.02809158       0.21292431       0.00547155      -0.27106017 
H       0.61940615       2.37708783       1.56202698       0.18744014      -0.25711761       0.11907468      -0.08353250      -0.14297053       0.11255528 
H       1.62561173       1.15207759       0.89481764      -0.31120557       0.11720584      -0.14052318      -0.26624788      -0.58041855       0.48959287 
H       0.14473616       0.73232064       1.93880659       0.00505631       0.21517803       0.18168277       0.36873094      -0.29932269      -0.13751192 
11
Properties=species:S:1:pos:R:3:momenta:R:3:forces:R:3 pbc="F F F" energy=-3232.906245856338
C      -0.41019856       1.49505918       0.01483231       0.17214073       0.57704290       1.15019661      -1.11896994      -0.48035419      -2.11504039 
C      -0.33489578       0.25248748      -0.92594532      -0.29545864       0.00490883      -0.70128557      -1.06118009      -0.80916909       0.71575599 
H      -1.50408255       1.73890261       0.28352733       0.16679319      -0.20731481       0.31303893       1.86881846      -0.19032889      -0.17746143 
H       0.05809315       2.30156233      -0.63003476       0.15191617       0.11256446      -0.01190355      -0.87174793      -0.37145584       1.00981830 
C       0.55832854       1.13393061       1.10263497      -0.80679247      -0.15727836      -0.31626172      -1.40134951       0.50120553       1.82671530 
H      -0.76403578      -0.68160311      -0.47511182       0.09103689      -0.04965548       0.15408298       0.26308262       0.85469099       0.03821490 
H       0.72282299       0.04316722      -1.02691864       0.17907251      -0.02725614      -0.14274167       0.15776932      -0.13127412      -0.63443083 
H      -0.83902364       0.31709182      -1.88786763       0.11517213      -0.19017993      -0.10343307       0.17027413       0.42040685      -0.17414634 
H       0.73795326       1.99631654       1.73382962      -0.06408554       0.09935856      -0.02868284       0.30955916       0.24079925       0.25658708 
H       1.44584802       0.91486678       0.54158702       0.20818996      -0.16189970      -0.18340240       0.80529189      -0.64493314       0.58258631 
H       0.15194296       0.34183476       1.81817894       0.08201507      -0.00029032      -0.12960770       0.87845190       0.61041267      -1.32859889 
11
Properties=species:S:1:pos:R:3:momenta:R:3:forces:R:3 pbc="F F F" energy=-3232.9889347126855
C      -0.33753634       1.40441166       0.01665582       0.18531222       0.26272499       0.22755420       3.70301682      -0.73186152      -0.56208566 
C      -0.40146864       0.38233267      -1.06348045       0.65079894       0.84706483       0.30478362       1.31101966      -1.12019366      -1.19573195 
H      -1.30243583       1.58279152       0.28237822       0.22800936      -0.17983933      -0.09448531      -2.76895992       0.93450698       1.22723701 
H       0.07900349       2.26426065      -0.51938353      -0.22962861      -0.18156822      -0.11453457      -0.21781493       0.38313193       0.59746905 
C       0.55756890       1.07576419       1.25152497      -0.35669086      -0.03134397       0.12939511       0.86101756       2.33418324      -1.72195275 
H      -0.78475108      -0.59214450      -0.83484590      -0.01480697       0.00594671       0.04548027      -0.72797410      -0.45315418       0.68214075 
H       0.58574422       0.10777727      -1.48004503      -0.12643831      -0.06622888      -0.15385561      -0.10851616       0.53215799       0.14091350 
H      -0.97604721       0.77716329      -1.88422310       0.13981368      -0.09149647      -0.19301512      -0.32950259       0.04943569      -0.46897834 
H       0.27993084       1.84934864       1.97871325      -0.15067089      -0.19447485      -0.15858373       0.61895032      -0.35002879       0.23434988 
H       1.67948481       1.07971867       1.02767263      -0.25444807      -0.06996490       0.12280702      -1.56471944       0.42150923       0.13655196 
H       0.38508195       0.12924895       1.62989426      -0.07125048      -0.30081991      -0.11554590      -0.77651723      -1.99968691       0.93008655 
11
Properties=species:S:1:pos:R:3:momenta:R:3:forces:R:3 pbc="F F F" energy=-3233.0020317433946
C      -0.32143202       1.46942448      -0.00571012      -0.08601224      -0.04995132      -0.20311151      -1.25160190      -0.36748266      -1.92532635 
C      -0.05141767       0.41235988      -1.10577651       0.88574474       0.61564659      -0.61562154      -0.20149591       0.85405971      -1.54573459 
H      -1.46805992       1.60870940      -0.11110679      -0.10277458       0.05574439      -0.27866249       1.78722069       0.06825747       1.07161387 
H       0.15667899       2.43497860      -0.20744231       0.02955417       0.07189192       0.03271497      -0.20701164      -0.11328103      -0.46403447 
C       0.21991045       0.98960684       1.31338356      -0.92231447      -0.75760546       0.84069229      -2.72138444      -0.68834707       0.85013093 
H      -0.52110324      -0.53748382      -0.82962104      -0.04329908      -0.03977401      -0.16972326       0.66072298      -0.10804153       0.24861281 
H       1.01841329       0.36207780      -1.39100869      -0.00548230      -0.00619671      -0.26306956      -0.45020299      -0.51795274       0.56613336 
H      -0.55587526       0.62535513      -2.09494632       0.22064091      -0.10943727       0.04339699       0.34175147       0.29297372       1.02439263 
H       0.06277086       1.83102031       2.02342849      -0.06300503       0.04402887       0.09835441       0.01208423      -1.04581219       0.18514200 
H       1.25467122       0.76151834       1.27799378       0.20955045      -0.13989043       0.23803107       1.09791780      -0.14760326      -0.23984245 
H      -0.34104374       0.00614553       1.56626808      -0.12260256       0.31554344       0.27699864       0.93199971       1.77322958       0.22891227 
11
Properties=species:S:1:pos:R:3:momenta:R:3:forces:R:3 pbc="F F F" energy=-3233.069496164234
C      -0.26264156       1.47887089      -0.03623151      -0.46917221      -0.37639838       0.53657970      -0.13114025       1.45775504       0.12694663 
C       0.14161128       0.52327485      -1.13318549       0.34756279       0.23501484       1.29124154       0.02926068      -0.38841030      -0.31486760 
H      -1.28312660       1.81034463      -0.25009104       0.39436377       0.08485694       0.03322220      -0.31282119      -0.36629427       0.56647385 
H       0.27267895       2.44884198      -0.13836383      -0.00269658       0.04435840       0.13267158       0.15170499      -0.67336962       0.10514943 
C      -0.05439904       0.85868790       1.36103840       0.04705206       0.52518493      -1.66934108       3.21851432       1.26866233      -1.46260712 
H      -0.16759684      -0.50605937      -0.91796176       0.36106374       0.07950418      -0.17087795       0.15772266       0.13002005       0.09000656 
H       1.20241109       0.55918522      -1.30596600      -0.08409455      -0.07100287       0.21792634       0.69611547      -0.33260428       0.23921186 
H      -0.26470272       0.75654967      -2.10956701       0.03082272       0.00405110      -0.11131040      -0.44555610       0.31386982      -0.14136157 
H      -0.16143236       1.49166452       2.21369778      -0.28524526      -0.48808456      -0.07112604      -0.12007242       1.05645129       0.33935554 
H       1.05882367       0.51646343       1.38485440      -0.07554888      -0.08330454      -0.12035189      -2.14947292      -0.06257129       0.12431156 
H      -0.78261848       0.14113168       1.47940261      -0.26410759       0.04581996      -0.06863400      -1.09425523      -2.40350876       0.32738086 
11
Properties=species:S:1:pos:R:3:momenta:R:3:forces:R:3 pbc="F F F" energy=-3232.9800148133263
C      -0.28312867       1.39950712      -0.08858926       0.22265209      -0.09536674      -0.26325243       0.69544154      -0.98345831       0.96597576 
C       0.26462774       0.47567632      -1.11684769       0.51650598       0.39020647      -0.31983560       1.63890012      -0.21532379      -0.88002826 
H      -1.28052955       1.60165769      -0.37898803      -0.35731087      -0.34319854      -0.49362431      -1.34794745       0.26882009       0.22031731 
H       0.25022475       2.30192093      -0.24396109       0.08939314      -0.16009687       0.09178161       0.51907260       1.22841137       0.21280091 
C      -0.13577667       0.96986623       1.38003120      -0.65933556       0.54939893       0.16675249      -5.32043470       0.73654153       0.60552240 
H      -0.25098564      -0.44641989      -1.26332472      -0.05804181      -0.13371790      -0.08388766      -0.58558835      -0.74359294       0.16373699 
H       1.33031064       0.22910190      -0.95939527      -0.07275842      -0.03553812       0.24015843      -0.36851958       0.04581493       0.19044702 
H       0.25640834       0.99340331      -2.07379962       0.13088166      -0.21749576       0.16357762      -0.10409524      -0.01535203      -0.27454465 
H      -0.65093381       1.75941257       2.01826534      -0.05749692       0.16719492       0.07504290       1.11306890      -0.32100799      -0.66983164 
H       0.82096439       0.82980785       1.72994518       0.01312786       0.03660583       0.38021180       2.26797436      -0.47219110       0.59397922 
H      -0.85305947       0.13731420       1.73015330       0.23238283      -0.15799223       0.04307515       1.49212781       0.47133824      -1.12837505 
11
Properties=species:S:1:pos:R:3:momenta:R:3:forces:R:3 pbc="F F F" energy=-3232.923273681638
C      -0.35690432       1.46259329      -0.14221323       0.02168685       0.38238214      -0.60371471      -0.22881556      -1.03358728      -3.00747622 
C       0.53380495       0.42345743      -0.97761268       0.30460119      -0.06578493       1.02271521      -0.09713505       1.10180724       0.27826211 
H      -1.43424974       1.36848467      -0.56714331       0.37734093      -0.04459381      -0.07833622       1.79203035       0.80767104       0.55539080 
H       0.13263478       2.45152418      -0.35444953      -0.03845120       0.05116164      -0.01926242      -1.00083502      -0.61522701       0.66742688 
C      -0.37356650       1.01120587       1.27791779      -0.79201763      -0.29627946      -0.21328648       2.72614492      -0.34695186       1.61798446 
H      -0.01674489      -0.47633163      -1.11401004       0.19737582       0.02938141       0.07293526      -0.55849604      -0.93201857      -0.05372793 
H       1.36547984       0.18230087      -0.31833738       0.16652383       0.09323672       0.05243521       0.37367609      -0.03912740      -0.27334268 
H       0.91727798       0.69615549      -1.99883244      -0.12017857       0.04938545      -0.13180547      -0.48935061       0.29778532       1.11338402 
H      -0.78116189       1.72344783       1.97951493       0.21890728       0.17371341       0.00775615      -0.54611808       0.12023864       0.13230280 
H       0.69286650       0.82850061       1.67184202      -0.20827362      -0.08362231       0.08656476      -1.10562768       0.69228628      -0.68378476 
H      -0.74861807       0.01003584       1.45694781      -0.12751487      -0.28898026      -0.19600128      -0.86547332      -0.05287639      -0.34641949 
11
Properties=species:S:1:pos:R:3:momenta:R:3:forces:R:3 pbc="F F F" energy=-3233.0114632428526
C      -0.19950980       1.41164361      -0.21552798       0.58310505       0.07015789       0.89706083       0.33243442      -0.39092703       0.37269102 
C       0.69048842       0.37070493      -0.80043047       0.70491933       0.06466706      -0.05807423      -0.26690439      -1.64990836       2.65258528 
H      -1.05516165       1.47913144      -0.81559809      -0.31735156      -0.03545139       0.09631289      -1.41417988       0.33401466      -1.04976090 
H       0.34181066       2.32215619      -0.32870580       0.04588019       0.03731885      -0.03240583       0.07111378       1.16446771       0.44829739 
C      -0.65491134       1.08781872       1.17941581      -0.93872251      -0.42163963      -0.56067624       2.07555200       0.98075403       0.77111297 
H       0.36637210      -0.61973467      -0.40716076      -0.02094544       0.01229339       0.12693738       0.72386891       0.41842686       0.03341716 
H       1.73437126       0.57107533      -0.63540416      -0.13761367      -0.02920451      -0.04229420       0.43374473      -0.25344376       0.23553407 
H       0.49879950       0.27951308      -1.78732929      -0.00625890      -0.17043131      -0.22527292      -0.17516449      -0.07801422      -3.59444754 
H      -1.06395449       1.96528920       1.64205242      -0.09116135       0.02969979      -0.10331292      -0.72524428       0.32384579       0.33123423 
H       0.22760752       0.85178403       1.80106171       0.19147227       0.17276072      -0.08502863      -0.27476925      -0.12702350      -0.14883502 
H      -1.31239804       0.25769087       1.22268263      -0.01332342       0.26982914      -0.01324615      -0.78045153      -0.72219217      -0.05182865 
11
Properties=species:S:1:pos:R:3:momenta:R:3:forces:R:3 pbc="F F F" energy=-3233.0552777732046
C      -0.21443241       1.45834661      -0.24041852       0.34899911      -0.10429372       0.21338428       0.29586786      -0.31181170      -1.05996605 
C       0.73711309       0.36476234      -0.77948934      -0.09419849       0.82010030      -0.55001471       0.97448671       0.32862146      -0.65520113 
H      -1.04382779       1.59307332      -1.04217771      -0.02303947       0.31593111       0.07887030       0.92200767      -0.25787317       1.79770661 
H       0.35709453       2.41837049      -0.24927945       0.07776066      -0.09035843      -0.33720329      -0.57332374      -0.54476681       0.30353570 
C      -0.67605142       1.04057589       1.19376670      -0.55345343      -0.37682531       0.18199793      -2.25489343       1.48521889      -1.18019762 
H       0.25746188      -0.60676461      -0.66316258       0.02530840      -0.09581546       0.05804977       0.00265336      -0.12609576      -0.19146077 
H       1.68410068       0.32426855      -0.16861460       0.09919310      -0.29750618       0.34840402      -0.85033942       0.10406776      -0.64324609 
H       1.02481696       0.50360578      -1.88268887       0.21687654       0.01073331       0.13567859      -0.40546161      -0.14319790       1.61978520 
H      -1.41690689       1.82099169       1.52129809      -0.11208200      -0.02229253       0.02443917       1.07330949      -0.23970635       0.25134204 
H       0.14890986       0.93487098       1.90943365       0.08938465      -0.05261216      -0.21872299      -0.37022231      -0.15866881      -0.28337315 
H      -1.40005549       0.19573169       1.14284943      -0.07474907      -0.10706093       0.06511694       1.18591542      -0.13578763       0.04107525 
11
Properties=species:S:1:pos:R:3:momenta:R:3:forces:R:3 pbc="F F F" energy=-3233.1631601005784
C      -0.22458435       1.47854135      -0.13857660      -0.06608943       0.08836690      -0.03932231       1.63904066      -1.34791887      -0.44635936 
C       0.76844957       0.48891851      -0.85147966      -0.26993942       0.76593326       0.99341837      -0.64056029       0.24047108       1.61158378 
H      -0.98335116       1.78919274      -0.82581855       0.15731371       0.04150189      -0.08163226      -0.92914147      -0.09378360      -0.28525288 
H       0.32401480       2.39259616       0.05814368       0.22668622      -0.20754898      -0.29750787       0.37031143       0.17874485       0.15002961 
C      -0.71283066       0.89499884       1.16048391      -0.23432840      -0.73794830      -0.28838804      -0.26311132      -0.63538496      -1.03582211 
H       0.37318943      -0.40422183      -1.33991871       0.07950754       0.12530340       0.20161974      -0.58235978       0.28677400       0.04452474 
H       1.43582819       0.09293336      -0.05749431       0.01294758      -0.10694364      -0.55587897       0.09664129       0.46241796      -0.68055473 
H       1.25959237       1.09169049      -1.57207471      -0.08140478       0.38141557      -0.04516702       1.07869260       0.13073661      -0.79587869 
H      -1.34094078       1.61547487       1.59414013       0.18900797       0.10981601      -0.02563992      -0.66276967       1.00744232       1.35451532 
H       0.10512035       0.55890250       1.80085974      -0.05361657      -0.16993068       0.01184500      -0.17386120       0.24678650       0.04230410 
H      -1.37603807       0.06218987       0.95070579       0.03991557      -0.28996542       0.12665327       0.06711774      -0.47628590       0.04091021 
11
Properties=species:S:1:pos:R:3:momenta:R:3:forces:R:3 pbc="F F F" energy=-3232.9446774746616
C      -0.18379120       1.49891914       0.05390174      -0.10589270       0.90073834       0.33981628       0.62584825       2.18338922      -3.11650360 
C       0.79461063       0.75388524      -0.91255149      -0.05323122       1.31338932      -0.88136239       1.07533445       0.91495804       1.78569156 
H      -0.91145628       1.94717727      -0.64689607      -0.13593774      -0.21843377       0.16638338      -0.12324793       0.05369742       0.57283690 
H       0.24668358       2.31872264       0.65553112      -0.02687136      -0.00163248       0.19842946       0.33496151      -0.00599808      -0.87825690 
C      -0.77618213       0.62256435       1.02185666       0.30732181      -1.47969259       0.08393390      -1.26740696      -0.99827447       3.04822057 
H       0.34557763      -0.19294118      -1.12356921      -0.15500368      -0.05900626      -0.12489122      -0.45229763      -0.56928094      -0.68978077 
H       1.67996934       0.47351576      -0.27878833       0.28242612      -0.01759088      -0.06313258      -0.26514938       0.39844627      -0.98845465 
H       1.06934628       1.31778982      -1.84472808       0.05169834      -0.22610391      -0.01505823      -0.16888301      -0.58365391       1.08966890 
H      -1.65785613       1.10710626       1.59879650       0.12108054      -0.07185441       0.06489729       1.49961515      -0.92957700      -0.87853384 
H       0.05278945       0.40370123       1.72999621      -0.29701640      -0.08301890       0.25836692      -0.79608442      -0.18606359       0.12491130 
H      -1.07056770      -0.33014535       0.60424081       0.01142630      -0.05679447      -0.02738282      -0.46269004      -0.27764297      -0.06979948 
11
Properties=species:S:1:pos:R:3:momenta:R:3:forces:R:3 pbc="F F F" energy=-3233.141396767158
C      -0.22019697       1.53023074       0.05658647      -0.20955577      -0.47263653       0.75388397      -1.42579634      -1.22400397      -0.13732637 
C       0.77569161       0.95688819      -0.93277883      -0.00564056       0.21923818       0.07463311       1.15262765      -0.81746612       1.38599326 
H      -1.15232588       1.75045476      -0.53687807       0.03498354      -0.22462604       0.02667938       0.82786240       0.54580136       0.79854846 
H       0.19748367       2.39666491       0.60860002      -0.23138446       0.16241464       0.08432437      -0.57527413      -0.34133745      -0.45657763 
C      -0.71794911       0.40300349       1.05339231       0.08714095       0.84889155      -0.53234212       1.69925427       0.18289515      -0.52364002 
H       0.48887299      -0.07149041      -1.19609450       0.11792203      -0.01901976       0.06590319       0.27772573       0.17891056       0.17929527 
H       1.76731418       0.97742119      -0.43005286      -0.22280084       0.07760850      -0.08571656      -0.39563670      -0.56024982      -0.39990795 
H       0.93210594       1.46057017      -1.85239215       0.08160818      -0.00294970      -0.30720166      -0.23643430       0.96255834      -0.85437066 
H      -1.48507823       0.81946770       1.65081952      -0.02838692      -0.36615543       0.11517508      -1.16418245       0.21542546       0.56727775 
H       0.02868775       0.02045750       1.78269875       0.14055264      -0.14076879      -0.21056118       0.01879770       0.44356895      -0.61405715 
H      -1.05722780      -0.48441957       0.50114579       0.23556121      -0.08199663       0.01522244      -0.17894382       0.41389754       0.05476502 
11
Properties=species:S:1:pos:R:3:momenta:R:3:forces:R:3 pbc="F F F" energy=-3233.0492738725843
C      -0.46724445       1.35773362      -0.08010767       0.02046445      -0.55536945      -0.91164853       0.77516286      -0.19740336       0.54027798 
C       0.82774886       1.09414172      -0.83785216      -0.61422445       0.56075782       0.12286216      -1.40827753       2.57587601      -2.50136698 
H      -1.28686309       1.15109652      -0.75999832      -0.10368637      -0.01657479      -0.11918682      -0.27327247      -0.51644897      -0.06891154 
H      -0.65203292       2.43091479       0.11524556      -0.29397444      -0.10667215      -0.23755213       0.65287595      -0.42294688       0.50997627 
C      -0.51355510       0.40360670       1.12184692       0.43162304      -0.35748085       0.36458281      -1.27805211       1.83298275       0.90482997 
H       0.84532218       0.09451709      -1.22311583       0.11156219       0.07685300      -0.01110766       0.31364300      -0.71310413       0.10198415 
H       1.74565664       1.41146953      -0.36830331       0.28739118       0.25154126       0.35430485       0.18136007      -0.16721670       0.40269731 
H       0.68101956       1.75909315      -1.76738626       0.35513474       0.04345853       0.26345779       0.83458302      -0.95134593       0.98149855 
H      -1.40513123       0.68655815       1.73754180      -0.10786799       0.05010946      -0.17260854       0.89406088      -0.39863545       0.00021274 
H       0.39852687       0.29707114       1.73785096      -0.02767281       0.11697182       0.14894330      -0.40355535       0.61276835      -0.33229315 
H      -0.71871771      -0.54883060       0.73801669      -0.05874953      -0.06359464       0.19795276      -0.28852833      -1.65452569      -0.53890531 
11
Properties=species:S:1:pos:R:3:momenta:R:3:forces:R:3 pbc="F F F" energy=-3233.080260949959
C      -0.54483525       1.04626667      -0.27181448      -0.57236218      -0.13499024      -0.37085553      -0.16476668       0.20014353       0.07111313 
C       0.90380304       1.35342459      -0.72104816       0.31242341      -0.12611799       0.66574308       0.78990976      -0.58036397       1.93300790 
H      -0.98711192       0.29945617      -0.96664895       0.24270135      -0.31607294      -0.07951239       0.32619026       0.30037949       0.42730869 
H      -1.28452573       1.87965245      -0.30878034       0.16952449      -0.02298551       0.01415042       0.91940753      -0.10050858       0.01938570 
C      -0.54043385       0.47166214       1.14616938      -0.15550073      -0.30275277      -0.03328238      -0.33747493      -2.00258966      -0.90524024 
H       1.23679264       0.46915717      -1.26285583       0.42979642       0.27570870       0.11146037       0.36392901       0.16049949      -0.13916882 
H       1.63725738       1.47954055       0.17316636      -0.14352659       0.01813834      -0.16749486      -1.42876237      -0.31448246      -1.27363092 
H       1.07301406       2.23103589      -1.30245502      -0.21337046       0.29094746      -0.05600449      -0.26005924       0.59818959      -0.74964995 
H      -1.54706645       0.17473396       1.38526686      -0.06048196      -0.07261815      -0.01160748      -0.71999868       0.35447417       0.51833861 
H      -0.12204604       1.09660052       1.91008369      -0.20147421       0.45664170      -0.15632413       0.18743113       0.48139797       0.25090042 
H      -0.05994535      -0.53740495       1.18477336       0.19227045      -0.06589860       0.08372739       0.32419421       0.90286045      -0.15236452 
11
Properties=species:S:1:pos:R:3:momenta:R:3:forces:R:3 pbc="F F F" energy=-3232.8474992020974
C      -0.34922241       0.65557906      -0.32552873       0.46599859      -1.13096046      -0.18623253      -0.12417023       1.18125300       1.81885230 
C       0.77760272       1.60661522      -0.70531505      -0.75224304       0.68660654      -0.48438222       0.32307473      -2.46434817      -3.13677248 
H      -0.23468325      -0.36313454      -0.68639824       0.25159935      -0.06819762       0.10626351      -0.00854607       0.15169125      -0.42766641 
H      -1.20339061       1.15028443      -0.72016883      -0.00476452       0.05258803       0.00746128      -1.19378794      -0.30472665      -0.66279531 
C      -0.59712219       0.55660678       1.20708145      -0.01055692      -0.30008846       0.04932789       0.05821137       1.29040902      -1.54697972 
H       1.67634020       1.02104192      -1.00892608       0.17939730       0.38041448       0.04799389      -0.48298356       0.47601293      -0.03571573 
H       1.12913835       2.26851136      -0.01156494       0.00831243       0.25078873       0.29996818       0.42136846       1.75855460       2.31667792 
H       0.42186158       2.17894873      -1.57956055       0.06980791      -0.20055936      -0.07620853       0.58432470      -0.12738764       0.22142830 
H      -1.45864332      -0.04388778       1.31834036      -0.02092684       0.21719134       0.00818840      -1.27660675      -0.49010864       0.48328054 
H      -0.73777519       1.55965857       1.70543597      -0.18627266       0.00204658      -0.02533729       0.47164911      -1.25967330      -0.43634108 
H       0.20190353      -0.05245433       1.52215498      -0.00035160       0.11017020       0.25295741       1.22746619      -0.21167640       1.40603167 
11
Properties=species:S:1:pos:R:3:momenta:R:3:forces:R:3 pbc="F F F" energy=-3232.9310287234402
C      -0.10609198       0.47175508      -0.34885449       0.39255085      -0.70548970       0.34418669      -1.60078653       1.47801278       0.45610475 
C       0.62267172       1.78590133      -0.59829458      -0.49113887       1.02922639       0.65702953      -1.37834682       1.55477015       0.16570505 
H       0.50477947      -0.39871757      -0.57317925       0.09203527      -0.14151629      -0.20775599      -0.14163274      -0.11731133      -0.05698459 
H      -1.06401596       0.50949691      -0.93599208       0.14625319       0.03457466      -0.28376226       1.14526236      -0.49727908      -0.11891152 
C      -0.65056784       0.51617255       1.10374571      -0.58799718      -0.09524565      -0.41186075       0.57096425      -2.06932272      -1.34819678 
H       1.47641445       1.89366650       0.03929187      -0.09003357       0.02537359       0.24367632       0.73300134      -0.11861336       0.47905464 
H      -0.07390081       2.69502609      -0.26245449       0.03262640      -0.09833636      -0.29277217       1.39626369      -1.88668213      -1.19778691 
H       0.97995338       1.88142681      -1.63147394       0.29349769      -0.15354044       0.11069817      -0.29403643       0.28263990       0.17022558 
H      -1.49595772      -0.21008975       1.11311590       0.23127662      -0.07654310      -0.04211205       1.03990400      -0.04270060       0.97186119 
H      -1.12753149       1.43632793       1.19898168      -0.03995485      -0.07912194      -0.02484933      -0.69149944       1.85990997       0.42334279 
H       0.18089521       0.44770433       1.82505905       0.02088444       0.26061883      -0.09247815      -0.77909368      -0.44342358       0.05558578 
11
Properties=species:S:1:pos:R:3:momenta:R:3:forces:R:3 pbc="F F F" energy=-3233.0809444456895
C       0.10004268       0.53686667      -0.27086079       0.24030678      -0.04687513       0.28354346       1.63185551       0.15931045      -0.87861934 
C       0.58953528       2.03617560      -0.40894412      -0.32444459       0.63630466       0.67236979       1.49645212      -2.47224176       1.26960445 
H       1.01539209      -0.09353148      -0.17795972      -0.00942252       0.04933537       0.05078276      -0.61309572       0.28566688       0.08481871 
H      -0.35242927       0.23515924      -1.20342589       0.53803836      -0.24414562      -0.13728877      -0.05678199      -0.04207189      -0.56092248 
C      -0.84843780       0.22638264       0.85043539      -0.55558861      -0.16601388      -0.99838326      -0.59641810       2.15328718      -0.96618244 
H       0.55481535       2.56019320       0.54255029      -0.14793898      -0.19214765       0.02494029       0.01271583       0.06183052       0.10438407 
H       0.01035523       2.51683094      -1.10813143       0.05658400       0.11366407      -0.03434452      -1.50859761       1.40784021      -1.52857570 
H       1.63748387       2.04929075      -0.78818406      -0.11766680       0.11099963       0.07250004      -0.70834882       0.02405164       0.34770650 
H      -1.09250370      -0.80469804       0.91629462       0.24568673      -0.18747594      -0.09595985      -0.24185293      -0.83581928       0.24702343 
H      -1.75155091       0.86597682       0.74006225       0.03180952       0.05690731       0.02879557       0.24300637      -0.66768953       0.05086964 
H      -0.34456262       0.62062679       1.68492002       0.04263611      -0.13055281       0.13304450       0.34106534      -0.07416443       1.82989317 
11
Properties=species:S:1:pos:R:3:momenta:R:3:forces:R:3 pbc="F F F" energy=-3233.010402136324
C       0.33995964       0.63603051      -0.24861181      -0.53283490       0.46461273       0.97716730      -1.15884614      -1.61705413      -0.94787309 
C       0.40939877       2.11506442      -0.15220959      -0.25087260       0.83656715      -0.02756096      -1.98724903       0.85276383       0.25656225 
H       1.25773121       0.34298510       0.19175650       0.20867269      -0.04071292      -0.05537426       0.90047952      -1.13014384       0.52022788 
H       0.29040053       0.13825907      -1.26767537       0.03272931       0.00373024      -0.04334696       0.25133463       1.15988370       0.82779706 
C      -0.88677106       0.07068879       0.54210174       0.28220885      -0.96495535      -0.91105113       3.24177450      -1.16328323       0.12986393 
H       0.23800015       2.28757580       0.92574419       0.10514858      -0.17565609       0.07052990       0.03036812       0.47488162      -0.36299622 
H      -0.43265815       2.60752378      -0.71643512       0.01730351       0.03849869       0.19195419       1.04309817      -0.16494309       0.49323888 
H       1.37643398       2.51277576      -0.37585963       0.13231250       0.07557194       0.11896469       0.46441853       0.43687728      -0.54269186 
H      -0.96289400      -0.98555613       0.23217371       0.11892136      -0.02757020      -0.06270603      -0.74230271       0.50872657       0.23559033 
H      -1.69576277       0.69904557       0.35003649      -0.04295249      -0.09134058      -0.02885676      -1.78875542       0.55008491      -0.39569406 
H      -0.64980862       0.08081898       1.61611200      -0.07063681      -0.11874561      -0.22971999      -0.25432017       0.09220637      -0.21402510 
11
Properties=species:S:1:pos:R:3:momenta:R:3:forces:R:3 pbc="F F F" energy=-3232.9542342467416
C       0.45634959       0.62869900      -0.11783863       0.45303989       0.38153344       0.96537328       0.83499851       0.80539202       3.11887860 
C       0.34572208       2.19836742       0.09551159       0.33636334      -0.49573942       0.32609233       1.11915369      -2.11262807      -0.30193517 
H       1.19311745       0.30522444       0.70519799      -0.00026321      -0.13501068       0.08315489      -1.06051716      -0.02532937      -1.17872349 
H       0.96641428       0.35942419      -1.04232450      -0.01346082       0.13790109       0.30411173      -0.60345556      -0.03568593      -0.24084795 
C      -0.93044186      -0.01095252       0.17677333      -0.17101543       0.20249824      -1.21468013       0.48890957       1.73384426      -0.78583520 
H       0.82831429       2.56361936       0.99625110       0.05892903      -0.05116668       0.01224553       0.03015912      -0.18747968       0.17900137 
H      -0.69046722       2.35260622       0.16037515      -0.28545176      -0.03943918      -0.10957439      -1.33739138       1.04403782      -0.15790877 
H       0.82294191       2.65453366      -0.74049172      -0.22577462       0.03947271      -0.07033360      -0.03318439       0.86225886      -0.65398463 
H      -0.83219105      -1.04387270       0.08082406      -0.15566026      -0.06027272      -0.00609716      -0.15528899      -1.97487001      -0.12179746 
H      -1.69079716       0.34493064      -0.55561224       0.12465871      -0.19927714      -0.13018762       0.46657998      -0.20183435       0.50236570 
H      -1.28363714       0.21452180       1.19475179      -0.12136487       0.21950035      -0.16010486       0.25003661       0.09229447      -0.35921300 
11
Properties=species:S:1:pos:R:3:momenta:R:3:forces:R:3 pbc="F F F" energy=-3233.1403403673826
C       0.38792572       0.62526224       0.24137570      -0.80706570      -0.21056748       0.92270059       0.03165470       1.00933483      -0.71988945 
C       0.39411817       2.17295651       0.16722138       0.22086115      -0.03879533      -0.19186944      -0.78047188      -0.23344780      -1.38113588 
H       0.69368730       0.35127582       1.21836243      -0.14222137       0.14091964      -0.03986037      -0.33367318      -0.44144158       1.37088383 
H       1.21168366       0.17802934      -0.34723215      -0.02736654      -0.22791130      -0.08262155      -0.39323099       0.50637312      -0.22018885 
C      -0.92308852       0.03283049      -0.20106536       0.48981441       0.36147489       0.14089437       0.52467163      -2.07937145      -0.72682346 
H       1.18441767       2.49046276       0.81483377       0.19733414       0.06999834      -0.16019830       0.25348049       0.80337791       0.50814772 
H      -0.61770579       2.67214862       0.39580403       0.20802739      -0.07537106      -0.08264291       1.63763405      -0.91194707      -0.07611529 
H       0.68745697       2.46684309      -0.86999772      -0.25350314       0.00839161      -0.00000599      -0.38550245       0.03175945       0.71238161 
H      -0.82145951      -1.07712485      -0.12319336      -0.06331711      -0.08379035      -0.17523679      -0.29865286       0.58720356       0.01189212 
H      -1.06261663       0.19496674      -1.28190219       0.32022688       0.22396560      -0.18877203      -0.22829098       0.29012407       0.39305077 
H      -1.81074388       0.29642147       0.35974812      -0.14279011      -0.16831455      -0.14238758      -0.02761853       0.43803498       0.12779690 
11
Properties=species:S:1:pos:R:3:momenta:R:3:forces:R:3 pbc="F F F" energy=-3233.0126424947703
C       0.33036636       0.66648597       0.40860722      -0.04019957      -0.09140567      -0.52219787      -1.82539148       0.35319761       1.66715357 
C       0.43007669       2.16395547       0.12679349       0.31451755       0.57923271       0.25969103       1.93839904      -0.58688767      -0.58135119 
H       0.28581426       0.66881941       1.59080324      -0.14571207       0.06474427       0.06510326      -0.13282826      -0.95230297      -2.36497164 
H       1.19348758       0.12700348       0.08782671      -0.06887826      -0.00012793       0.09452571       0.83629700      -0.26540912      -0.04063824 
C      -0.88286296      -0.01358591      -0.33772872      -0.16345676      -0.92059556      -0.10488349      -0.48104669       0.32276843       2.16970025 
H       1.51789621       2.46334304       0.07353683      -0.07866035       0.08550339      -0.02861904      -1.20288677       0.00933722       0.35783792 
H      -0.10274405       2.69805072       0.87527562       0.08906952       0.36794869       0.30655426      -0.24186816       0.72699560       0.62481323 
H       0.00283450       2.41059514      -0.81697069       0.05791962      -0.05780877      -0.15953594      -0.34820417       0.25098013      -0.93117513 
H      -0.98139207      -1.05467416      -0.02519019      -0.07429604       0.13397796       0.38750026       0.24109689      -0.13914006      -0.16243688 
H      -0.78296032       0.02438102      -1.40119097       0.03937262      -0.14607830      -0.00672454       0.37857056       0.09375458      -0.72688728 
H      -1.89014227       0.40463200      -0.10018221       0.07032375      -0.01539078      -0.29141365       0.83786203       0.18670626      -0.01204460 
11
Properties=species:S:1:pos:R:3:momenta:R:3:forces:R:3 pbc="F F F" energy=-3232.8515795805347
C       0.37060829       0.64981076       0.45897363       0.43765314       0.36494091       0.33914200      -0.03843240       1.50046967      -4.86174061 
C       0.28677698       2.17205396       0.14047949      -1.07893487      -0.75699405      -0.08840646      -1.24666790      -0.63576894      -0.06489098 
H       0.34313627       0.51352799       1.45643812       0.15700589       0.08523778      -0.34005150      -0.46958313      -0.79486058       3.38446216 
H       1.32501951       0.32235741       0.10359836       0.07701156       0.08988831       0.02940455       0.70350751      -0.52011018      -0.13555091 
C      -0.75406439      -0.02442617      -0.38141971       0.12878458      -0.14664141      -0.31981370      -1.30981859      -0.75908646       2.37306302 
H       1.15260006       2.77370281       0.22713744      -0.03984902       0.08429174       0.29740254       1.40909101       0.19060447       0.23672150 
H      -0.41229719       2.61546366       0.85016405       0.07697725      -0.09917747      -0.14077881      -0.40715478       0.13009237      -0.30058913 
H      -0.07789898       2.30016242      -0.89281853       0.07716227       0.05318358       0.11401283       0.05027443       0.10567423       0.49903194 
H      -1.41072924      -0.69522369       0.24782377       0.12329707      -0.01623655       0.06044686       0.88538214       0.36705804      -0.50449920 
H      -0.52894181      -0.58345984      -1.26932185       0.07198575       0.11771999       0.19771844       0.84837263      -0.21024517      -0.31877665 
H      -1.45481368       0.72698627      -0.68173300      -0.03109362       0.22378717      -0.14907676      -0.42497092       0.62617256      -0.30723114 
11
Properties=species:S:1:pos:R:3:momenta:R:3:forces:R:3 pbc="F F F" energy=-3233.0087741782295
C       0.35060096       0.69402547       0.30383682      -1.24701631       0.20955032       0.22067535       1.54261144       0.59839228       1.95524420 
C       0.18282512       2.20265807       0.26317874       0.12073861      -0.09638784       0.32729636       2.21915486       0.59168044       1.27641480 
H       0.42079522       0.34862543       1.36297265       0.24227653      -0.26713644       0.19524205      -0.20799864       0.47161850      -0.53531346 
H       1.32156168       0.40428848      -0.08608067       0.00931007      -0.03634778      -0.09339506       0.33511395       0.31784091      -0.14730515 
C      -0.67918275      -0.06481557      -0.37693216       0.86779859       0.10362787      -0.40733807      -1.00799327      -2.54624973      -2.01585217 
H       0.80820509       2.60198116       1.13250335       0.01498733      -0.03370476      -0.23376626      -0.78231249      -0.10710817      -1.23144717 
H      -0.81759971       2.55421453       0.41798727      -0.08183952      -0.11481260      -0.02668782      -0.69181686      -0.02453194       0.03147509 
H       0.59425734       2.64758823      -0.65515015      -0.04316641       0.01434309      -0.07570674      -0.28282292      -0.15259421       0.18224934 
H      -1.12231683      -0.82080139       0.26605350      -0.02690598       0.26786489       0.09579566      -0.56029982       0.22056005       0.14096708 
H      -0.25543594      -0.69921288      -1.18274360      -0.00528704      -0.14161849      -0.13338956      -0.10044682       0.39312501       0.17221328 
H      -1.42859985       0.52658374      -0.88121087       0.14910413       0.09462174       0.13127408      -0.46318942       0.23726686       0.17135417 
11
Properties=species:S:1:pos:R:3:momenta:R:3:forces:R:3 pbc="F F F" energy=-3233.178621834856
C       0.45338679       0.70698513       0.31647834       1.04004866      -0.03962362       0.00194642      -1.43488940      -0.15583179      -1.10703959 
C       0.00424354       2.18175667       0.52817056      -0.74529660       0.91028640       0.77957848      -0.76472681      -1.30627135      -1.13384232 
H       0.61467448       0.13114653       1.23868290       0.01628666       0.18335732      -0.20951377      -0.12884349       0.31036730      -0.11840395 
H       1.40050869       0.68763920      -0.24909948      -0.02994906      -0.17606218      -0.21250234      -0.20242281       0.21772712       0.34932222 
C      -0.57849575      -0.07545159      -0.62037944      -0.19271801      -0.77899471      -1.01471704      -0.10017207       1.84112563       0.80230708 
H       0.84486869       2.76084912       0.77530395      -0.07533894       0.05058268       0.14092793       0.99256292       1.00354728       0.81292088 
H      -0.85393074       2.37403628       1.18838858      -0.00315750      -0.12418086       0.16549700       0.47060769      -0.41566528       0.10008578 
H      -0.31321988       2.54205388      -0.45706325      -0.19392404      -0.14604398       0.28519243       0.01253572       0.04892577       0.04640004 
H      -1.58090150      -0.19734497      -0.14416330      -0.18388229       0.31360203      -0.06305924       0.83072140      -0.08223800      -0.15955727 
H      -0.11608839      -1.01940981      -0.81769238       0.10864265      -0.04140098       0.35677705      -0.14760505      -0.78787328      -0.44414899 
H      -0.77164038       0.50566364      -1.56737541       0.25928848      -0.15152210      -0.23012690       0.47223190      -0.67381339       0.85195611 
11
Properties=species:S:1:pos:R:3:momenta:R:3:forces:R:3 pbc="F F F" energy=-3233.062668493923
C       0.52017991       0.83194936       0.17644668       0.34158735       0.87706368      -0.52643183      -1.27797904      -0.60325531       0.07369978 
C      -0.19345562       2.06990410       0.65059210      -1.16344908      -1.04588707      -0.54405976      -0.01643076       0.47289437       0.29729335 
H       0.93689717       0.24841572       0.98271515      -0.17843304      -0.00542304       0.28000483       0.43216461       0.11612213       0.36906455 
H       1.28139265       1.21234316      -0.46813584       0.02986487      -0.02821633       0.08514652       0.96286137      -0.27360540      -0.40039512 
C      -0.44140527      -0.08941083      -0.62363359       0.46685879       0.45790663       0.28223621       1.28743466      -0.30065409       0.52382831 
H       0.50295881       2.70103913       1.23381140      -0.02933681      -0.27907075       0.06644424      -0.43567924       0.03523203      -0.40450887 
H      -1.03974710       1.82739619       1.29696987      -0.10160052      -0.15796830       0.11954975      -0.06659108       0.07460129      -0.07637728 
H      -0.56053673       2.59411512      -0.25659294       0.14267659       0.14764674      -0.11567517       0.12723620       0.05317149       0.73574012 
H      -1.40057044       0.35372448      -0.71330881       0.34944529       0.00157481       0.20238951      -1.27594367       0.17252576       0.51489157 
H      -0.48340653      -1.14675353      -0.23178061      -0.00017664       0.20387000       0.11118388      -0.00677526       1.21139499      -0.71807915 
H      -0.08640862       0.00445321      -1.62808483       0.14256322      -0.17149637       0.03921182       0.26970222      -0.95842725      -0.91515726 
11
Properties=species:S:1:pos:R:3:momenta:R:3:forces:R:3 pbc="F F F" energy=-3233.1259005651154
C       0.50787533       0.87154688       0.19933605       0.33541578       0.53559773       0.06883799      -0.03471448      -0.01202816       1.24492243 
C      -0.36976499       2.10015136       0.63496179       0.04179857      -0.02591455       0.49385523       1.16471217      -2.15960255       1.63945961 
H       0.85280627       0.27073957       1.10844353      -0.21222701      -0.09084953      -0.18155689       0.02498693       1.18853315      -1.07082974 
H       1.35523430       1.32214538      -0.34904898       0.45420678       0.18049322       0.12383557      -0.06517444      -0.63601817       0.34264329 
C      -0.25878582      -0.14356569      -0.65504160      -0.21963429      -0.40905470      -0.36437699       0.50829403       1.75712170      -1.56555280 
H       0.08984915       2.57207586       1.51787255      -0.21453260       0.16572267       0.06851406       0.10320906       0.23181989      -0.55307543 
H      -1.31658078       1.73527310       1.03154434       0.15785704      -0.25311807       0.00590643      -0.40079974       0.21704653      -0.54877801 
H      -0.40770597       2.75220975      -0.19673244      -0.10002819      -0.01818079      -0.21769186      -0.61570539       0.89159478      -0.63625152 
H      -0.97210961       0.43579537      -1.30603006      -0.02146946      -0.01435688      -0.30141895       0.67318312      -0.78922150       0.25540430 
H      -0.84040325      -0.76101807      -0.01896366      -0.50524724      -0.04993242       0.07104558      -0.53469583      -0.86142897       0.44196686 
H       0.46091752      -0.71944363      -1.28374082       0.28386062      -0.02040667       0.23304982      -0.82329541       0.17218330       0.45009100 
11
Properties=species:S:1:pos:R:3:momenta:R:3:forces:R:3 pbc="F F F" energy=-3232.9819059111837
C       0.53144278       0.94442754       0.26474796      -0.29885345      -0.33898620      -0.67156041       0.26275724       0.18796610      -2.11023426 
C      -0.53077832       1.99620187       0.63940272      -0.67749954      -0.25623934      -0.10295790       1.43705750       0.44180788       0.78673524 
H       0.87286188       0.43660974       1.15150261       0.20813375      -0.15386225      -0.27648303       0.32099721      -0.09090160       0.29365314 
H       1.39780073       1.35486003      -0.29749936      -0.15942305      -0.09443807       0.32128525      -0.31087005       0.06666325       0.75446396 
C      -0.11020674      -0.11292239      -0.71586277       0.32271040       0.53189106       0.46736613      -0.91786679       1.77827179       1.47489562 
H      -0.15501378       2.99790219       0.95419397       0.12826315       0.00286804      -0.32756025       0.12344481      -0.68321135      -0.46819358 
H      -0.96094172       1.60419258       1.55186520      -0.16289973       0.27679944       0.00483860      -0.96266724      -0.02564193      -0.06142030 
H      -1.22441123       2.13681645      -0.17205914      -0.16722826       0.06743042       0.40398808      -0.49741399       0.05464763      -0.06918667 
H       0.03457122       0.11819086      -1.75735197       0.41793094       0.11369278       0.25891090       0.10929834       0.42951885      -0.39485871 
H      -1.19804566       0.04119884      -0.48470749       0.33707581      -0.14751639      -0.09689110       0.75708662      -1.33346078      -0.45342309 
H       0.32252664      -1.07692280      -0.55021787       0.05178998      -0.00163949       0.01906372      -0.32182366      -0.82565984       0.24756863 
11
Properties=species:S:1:pos:R:3:momenta:R:3:forces:R:3 pbc="F F F" energy=-3232.780596734095
C       0.44687919       0.90797027       0.28242051      -0.59691228      -0.28746265       0.89930892       1.40458160      -3.02190664      -0.20771725 
C      -0.44548394       1.99467531       0.70189231       0.59549401      -0.59088762      -0.68558803      -1.57701339       1.42281229       0.48816527 
H       0.95271139       0.36385232       1.18503663       0.08057241      -0.07145868      -0.09310529      -1.47158060       0.58969014      -1.40602030 
H       1.32484715       1.24686982      -0.20538555       0.15410228       0.07938177      -0.08716693       0.94436716       1.03966896      -0.43766290 
C      -0.14132157      -0.06942776      -0.79856121      -0.32624737       0.87360797       0.03919456       2.85803638       0.35619142       0.68634374 
H       0.13448116       2.91630785       0.70081832       0.12708225       0.28154529       0.09477855      -0.35858379       0.29892365       0.43781416 
H      -0.88734035       1.79895961       1.67969773       0.19097741      -0.17475448      -0.26551640       0.36630963       0.20462875       0.30285728 
H      -1.37585984       2.18724694       0.11739364      -0.05241216       0.03372546       0.04123959       0.93507159      -0.34812782      -0.34059081 
H       0.00024141       0.32984980      -1.82845548       0.04893583       0.19966325       0.08075589      -0.54419010      -0.19647150       0.83493930 
H      -1.10554293      -0.28081104      -0.50682917      -0.23054046      -0.27667269       0.14649476      -2.54998859      -0.44548653      -0.03281004 
H       0.40785649      -1.01509234      -0.71632835       0.00894809      -0.06668761      -0.17039562      -0.00700988       0.10007728      -0.32531845 
11
Properties=species:S:1:pos:R:3:momenta:R:3:forces:R:3 pbc="F F F" energy=-3233.0908206390873
C       0.39905659       0.75541329       0.36697776       0.16402415      -0.30118310       0.41442843       1.02990899       0.86598956      -0.67647374 
C      -0.39315929       2.03790010       0.67170395       0.35983835       0.48529797      -0.37513149      -0.18221083      -0.35072057       0.16593471 
H       0.49072188       0.19089468       1.25093185      -0.29125933       0.08350037       0.05655693      -0.24270642      -1.18645180       1.07978404 
H       1.46413690       0.86828084       0.06934611      -0.16641828       0.24363216       0.03066225      -0.43731600       1.07936000       0.45193776 
C      -0.14190829       0.02916093      -0.82377126       0.15594687      -0.34392191      -0.40765590      -0.72668148      -2.35938053       0.47460091 
H       0.23058261       2.79068188       1.12770798      -0.08026867      -0.23515969       0.34450730       0.23942340       0.28986926       0.28401350 
H      -1.27845443       1.89249016       1.35401264      -0.07962068       0.08224446       0.31035923       0.86229977      -0.14147874      -0.82218720 
H      -0.73266409       2.43823988      -0.27852792       0.33725399      -0.03769195       0.09146409      -0.28509373       0.26819943      -0.02250910 
H      -0.25821199       0.72027236      -1.61549476      -0.14618496      -0.07429529      -0.36919105      -0.67509884       0.82554303      -0.88682705 
H      -1.09055690      -0.52934694      -0.58251021      -0.09995538       0.17759525       0.00110048       0.73174737       0.69204507      -0.58110077 
H       0.57918666      -0.69631390      -1.24696522      -0.15335607      -0.08001824      -0.09710027      -0.31427223       0.01702527       0.53282695 
11
Properties=species:S:1:pos:R:3:momenta:R:3:forces:R:3 pbc="F F F" energy=-3232.9852104731135
C       0.43847650       0.76642213       0.39561954       0.23348604      -0.41500059       0.15586576      -1.65778209      -3.36160103       0.23515775 
C      -0.33042403       2.00926921       0.68186015      -0.65306380       0.51552082       0.63819768       0.77904422       0.80280364      -1.13610743 
H       0.33808802       0.04119368       1.30217695      -0.19278868      -0.02584116       0.03421499       0.75744825       1.11346104      -1.55963665 
H       1.44813081       0.91162403       0.02998574       0.23545587      -0.28858848      -0.28709635       0.45251653       0.25908723       0.86804898 
C      -0.22274086       0.05629172      -0.84660487       0.55406326       0.48525973      -0.19731286       2.25648820       0.81744931      -0.72462476 
H      -0.07728531       2.49163248       1.59977045       0.07531905       0.10933589      -0.11263136       0.76228884       0.59120038       0.52540178 
H      -1.38334602       1.83995940       0.79529773       0.06296954      -0.27421587      -0.40761595      -0.68329019      -0.27222146      -0.49948231 
H      -0.07994504       2.62750111      -0.20634173      -0.05099907      -0.06052613      -0.00195134      -0.79660152       0.41851862       0.78545766 
H      -0.02269668       0.67140319      -1.76785093      -0.18165170      -0.05276322       0.21010579      -0.24227048      -0.41886823       0.81717389 
H      -1.25163685      -0.08967518      -0.79103245      -0.15991386       0.17757682      -0.04700862      -2.01082609       0.04954432       0.45361662 
H       0.17935859      -0.93174291      -1.07373158       0.07712335      -0.17075781       0.01523226       0.38298432       0.00062618       0.23499447 
11
Properties=species:S:1:pos:R:3:momenta:R:3:forces:R:3 pbc="F F F" energy=-3233.0282697547664
C       0.39607418       0.73690539       0.41403240      -0.21604807       0.41636855       0.05535391      -0.45136482       0.81261036      -2.70041396 
C      -0.35137385       2.07891897       0.65120565       0.27518747      -0.39029107       0.13931978       0.12969914      -1.39052293       0.25353571 
H       0.17421583       0.14955862       1.25075739       0.03835423       0.37560958      -0.21640550       0.12506027      -1.12218152       1.38098432 
H       1.49214870       0.84640483       0.26369743      -0.20382169      -0.04578389       0.31042268      -0.65577482       0.15162016       0.45531658 
C      -0.15200846       0.01487936      -0.84403637       0.00578487      -0.62940296      -0.26493541      -1.42497684      -0.54632151       0.37888040 
H       0.02810942       2.36568045       1.65567610       0.24610897      -0.07656441      -0.14646661      -1.22848428       0.37740662      -0.41886800 
H      -1.45839926       1.87915539       0.47906131      -0.03327395       0.15127592       0.00234512       1.26020767       0.42031284       1.04191252 
H      -0.09455128       2.85070702      -0.04731424       0.06085246       0.16690691       0.07569590       0.39528428       0.38500720      -0.49110913 
H      -0.28655837       0.68125634      -1.67555133      -0.06104654       0.02099095      -0.07127827       0.68286672       0.59038160      -0.60731417 
H      -1.22594909      -0.34053199      -0.77104764       0.07493952      -0.08950295       0.07307495       1.10456012       0.15199737       0.68270657 
H       0.43371073      -0.85509042      -1.15174291      -0.18703727       0.10039337       0.04287345       0.06292257       0.16968980       0.02436917 
11
Properties=species:S:1:pos:R:3:momenta:R:3:forces:R:3 pbc="F F F" energy=-3233.100593899839
C       0.35042039       0.71348255       0.36432668       0.25809418      -0.00910111      -0.08870655       0.57358185       0.01405607       0.65240992 
C      -0.28265172       2.06334597       0.68403429       0.03920812      -0.30644599      -0.07730411       3.87305244       0.80860841      -0.68209567 
H       0.03680721       0.03444753       1.14898297      -0.20385755      -0.19033724       0.39005720       0.10171379      -0.15750165       0.55079313 
H       1.47087783       0.68303327       0.42584495       0.17168615      -0.01913177      -0.18323941      -0.91764404       0.52563479      -0.29662341 
C      -0.19991720       0.06591816      -0.86350967      -0.09398630       0.52668713      -0.43638793       0.87820746      -1.23558725      -0.43980124 
H       0.12679588       2.36038165       1.65363141      -0.12273701       0.26641057       0.04827369      -0.68840562       0.23144836       0.11955551 
H      -1.31219521       2.02916557       0.61342681      -0.05875332       0.04272483       0.08780808      -2.24723309      -0.07427092       0.26110985 
H       0.08435428       2.84923133      -0.03082131      -0.09042450      -0.19654526      -0.01063792      -0.38556489      -0.66907614       0.45157123 
H      -0.19410602       0.64664930      -1.78953392       0.15324170       0.01959341      -0.10374293       0.05748174      -0.07383544       0.17237213 
H      -1.17634912      -0.26647931      -0.59980266      -0.18890040      -0.05254706       0.30804954      -1.27453096       0.11785360      -0.29210138 
H       0.32253199      -0.90278922      -0.98505279       0.13642894      -0.08130752       0.06583034       0.02934131       0.51267017      -0.49719008 
11
Properties=species:S:1:pos:R:3:momenta:R:3:forces:R:3 pbc="F F F" energy=-3233.237537492158
C       0.37311558       0.71492977       0.36682859       0.26990533      -1.26993010      -0.17684498      -0.45982839      -1.49289351       0.67007114 
C      -0.26715935       2.05081943       0.72548361      -0.32728427       0.33217534       0.24639717      -1.41009415      -1.59620716       1.51662692 
H       0.14062702      -0.02710961       1.20004801       0.09761392       0.12498184       0.03314570       0.67308525       1.01999618      -0.68708372 
H       1.46728535       0.80459166       0.26786766      -0.23795296       0.04261717      -0.34403543      -0.34356070      -0.09841598       0.01127758 
C      -0.22721560       0.06113948      -0.91046831      -0.05881113       0.09756240      -0.04734478       0.71789877       1.31236356       1.19600811 
H       0.18503303       2.48467291       1.61423898      -0.03745544      -0.04229039       0.10804398       0.24157798       0.08594279       0.03365705 
H      -1.32509939       1.78560009       1.05857121       0.11939328       0.10782211       0.31903410       1.02851680       0.80707913      -0.75118849 
H      -0.24701772       2.77155739      -0.05749710      -0.16722722      -0.01087658      -0.07417994      -0.16640448       0.51647076      -0.74886492 
H      -0.06653078       0.80282166      -1.67080393      -0.17059324       0.14579876       0.17726491      -0.44679851       0.16175877      -0.86049026 
H      -1.27122381      -0.20025580      -0.77073147       0.31110165       0.29697939      -0.22488315      -0.12561714       0.11922476      -0.15838360 
H       0.34589135      -0.79927931      -1.16918260       0.20131010       0.17516005      -0.01659758       0.29122458      -0.83531930      -0.22162979 
11
Properties=species:S:1:pos:R:3:momenta:R:3:forces:R:3 pbc="F F F" energy=-3233.1169234415715
C       0.44763352       0.67193859       0.29802194      -0.47911492       0.35333877      -0.31939965      -1.86911091       1.13781346      -1.67214881 
C      -0.23345145       1.89265152       0.87867676       0.63007344      -0.77455492       0.97057797       1.03237495       0.10701389      -0.44361833 
H       0.42342052      -0.14185182       0.94550876       0.06169155      -0.09898029      -0.17977889       0.55049543      -1.34059215       1.45469283 
H       1.42145432       0.98889895      -0.01523617      -0.07347053       0.18883484      -0.07501016       0.87836376      -0.35680078       0.09132976 
C      -0.32548360       0.23558491      -0.95783125      -0.00650657       0.39595943      -0.15371218      -0.08174841       0.01465595      -0.67088712 
H       0.30402579       2.26673071       1.73248206       0.18246941      -0.00181318       0.04510718       0.56709023       0.58231666       0.15302015 
H      -1.19383836       1.70178268       1.27449481      -0.08686771       0.07802781      -0.25186122      -1.40302242      -0.37554206      -0.02056853 
H      -0.26822756       2.60639160       0.04694422       0.22529909      -0.30925528      -0.06892983      -0.22189664       0.34740309       0.58937742 
H      -0.22234567       0.97955115      -1.74972866      -0.24315181       0.14628603      -0.17695808       0.59939628       0.03001404      -0.19043462 
H      -1.43701979       0.27422266      -0.87089931      -0.22421019       0.18981393       0.11368614       0.71821612      -0.80307058       0.56724027 
H       0.08284159      -0.73481571      -1.33221563       0.01378824      -0.16765713       0.09627873      -0.77015839       0.65678850       0.14199699 
11
Properties=species:S:1:pos:R:3:momenta:R:3:forces:R:3 pbc="F F F" energy=-3233.1643769245898
C       0.44557284       0.67246489       0.10973888       0.06294560       0.43217740      -0.52296760       0.01507728       0.37658847       0.22044632 
C      -0.07093355       1.72175949       1.12949584       0.95720010      -0.33850837       0.64207214       0.31655539      -0.94776031       0.56051572 
H       0.69332227      -0.31337067       0.58447737      -0.01008204       0.08429819       0.09414278      -0.10794143       1.01360036      -0.19735407 
H       1.35958523       1.14443791      -0.30482009       0.04430328      -0.12243206       0.06061700      -0.11289705      -0.77063991       0.25062260 
C      -0.50420382       0.42418351      -1.04360243      -0.78520224       0.75672878      -0.47263259       0.27674310       0.22804249       0.00665414 
H       0.62071679       1.59706702       2.02004542       0.12662426      -0.32006051      -0.23045728      -1.08677049       0.64688017      -0.72232016 
H      -1.15362763       1.54575027       1.42676451      -0.14733006      -0.44693307      -0.20501091       1.38550917       0.27897475      -0.27075140 
H       0.06445616       2.72018967       0.67126152      -0.09506688       0.04668791       0.12977578      -0.30938681      -0.37016041       0.51988514 
H      -0.47613528       1.18420110      -1.80185427       0.09081870       0.08791621       0.32036694       0.18444595       0.59463990      -0.32942310 
H      -1.53098635       0.33606264      -0.77255199      -0.09351880      -0.17387241       0.23920889      -0.86134718      -0.08869744       0.64676344 
H      -0.24940436      -0.49068461      -1.51510969      -0.15069191      -0.00600207      -0.05511515       0.30001207      -0.96146806      -0.68503864 
11
Properties=species:S:1:pos:R:3:momenta:R:3:forces:R:3 pbc="F F F" energy=-3233.0811366745124
C       0.47371224       0.60869049      -0.00343717       0.46061357       0.27205357      -0.56214267      -1.67469936       2.27195005       0.25426101 
C       0.06247528       1.50244480       1.22266778      -0.39197075      -0.01108637       0.29302682       1.30298668      -0.67198313      -2.86825362 
H       0.54720299      -0.35467418       0.35151259      -0.07514365       0.04687699      -0.09291591       0.33861689      -2.42117936       0.73599019 
H       1.40601186       0.85944631      -0.45268138       0.12348792      -0.13234304       0.00296062       0.84285040       0.55785382      -0.17704481 
C      -0.64335083       0.70554339      -1.04168045      -0.80042926       0.60145955       0.05790173      -0.10840060      -0.77150825       0.19605275 
H       0.88334879       1.65095875       1.85004331       0.25088872      -0.24517105       0.00833790       1.19368116       0.28745963       1.28813684 
H      -0.70433551       1.00414632       1.69220025      -0.01893850       0.03207842       0.00895535      -1.74736289      -1.16812654       1.47904623 
H      -0.33345593       2.43349325       0.90241283       0.07248808      -0.31161165      -0.07440696      -0.14438638       1.05127583      -0.38470304 
H      -0.81089614       1.78152384      -1.17235926      -0.05697556      -0.17871766       0.12888929      -0.43147683      -0.40010698      -0.48503256 
H      -1.55378631       0.17281912      -0.66322769       0.31171951      -0.05908067       0.01672943       0.53603887       0.79220408      -0.28268955 
H      -0.37308869       0.19654450      -1.98422720       0.12425992      -0.01445809       0.21266440      -0.10784793       0.47216085       0.24423657 
11
Properties=species:S:1:pos:R:3:momenta:R:3:forces:R:3 pbc="F F F" energy=-3232.933039834096
C       0.43678637       0.71433757      -0.08826893      -0.39316027       0.63121624      -0.48305506       1.42709103      -0.52481950      -1.56873985 
C       0.21230437       1.22422348       1.31864466       0.44350501      -1.00313866       0.55107582      -1.18662220       0.67035884       0.52816416 
H       0.67854180      -0.38049463      -0.03626870      -0.03561888      -0.18809327      -0.08748023      -0.14128706       0.82649943      -0.14327468 
H       1.38048496       1.21770666      -0.47427049      -0.09718036       0.07584485      -0.10521390      -1.05351444      -0.58624679       0.23488915 
C      -0.77367261       0.89809446      -1.07344048      -0.07620115       0.14934670       0.28204607       1.54853738      -0.87530972       2.45814633 
H       1.05990113       0.82129512       1.96624263      -0.04141103      -0.15990022      -0.14671645      -1.22165226       1.02382326      -0.53688427 
H      -0.80634731       0.83595414       1.71549900      -0.05415733      -0.04506719      -0.05313193       1.70864404       0.64605385      -0.40819722 
H       0.14277789       2.38688238       1.25016831       0.27516876       0.01384974       0.03343272       0.31313826      -2.03175131       0.67952326 
H      -1.13326545       1.89066105      -0.93969630       0.10896713       0.35445943       0.01160489      -0.55124472       0.78716774      -0.49177265 
H      -1.44124046       0.18443500      -0.64739465      -0.08815655      -0.07588820       0.13234451      -1.31826553      -0.23180763       0.19822934 
H      -0.61229766       0.54978081      -2.06496568      -0.04175533       0.24737058      -0.13490645       0.47517550       0.29603184      -0.95008358 
11
Properties=species:S:1:pos:R:3:momenta:R:3:forces:R:3 pbc="F F F" energy=-3233.020280746338
C       0.41828014       0.74623884      -0.24292100       0.21628756      -0.81717641       0.38718210      -0.97331102      -0.75759907      -0.64573619 
C       0.37361714       0.88588380       1.24942245       0.25930726      -0.93933145      -0.97549211       1.14455060      -3.15428746      -1.59091396 
H       0.69096189      -0.28824677      -0.52285932       0.02735185       0.17511657       0.06274373      -0.53971320       0.22206601       0.17626575 
H       1.19221877       1.31107780      -0.68292326      -0.15979054       0.03653041       0.01758192       1.07775732       0.97445789      -0.44298642 
C      -0.91781271       1.20315819      -0.84046854      -0.48599128       1.30496462       0.35485146       0.42475148       0.21487957      -0.31126938 
H       1.06257916       0.15592140       1.62670791       0.44497998      -0.02488475       0.10132204       0.79732024      -0.00933972       0.72831452 
H      -0.53946081       0.51596945       1.55629076      -0.06663856      -0.19388725      -0.06339627      -2.24581312      -0.53591551       0.91994863 
H       0.53778211       1.80114784       1.63943225       0.07989906       0.09487819      -0.17442048       0.61366381       3.16345699       1.12243885 
H      -0.94887932       2.29915677      -0.66320775      -0.03122577      -0.19792165       0.14738803      -0.54883257      -0.60665709      -0.00394795 
H      -1.76258431       0.66851702      -0.35803955       0.04323584       0.30239644       0.09202425       0.38617547       0.52220861      -0.36715360 
H      -0.94817237       1.05905738      -1.93449161      -0.32741540       0.25931529       0.05021532      -0.13654901      -0.03327022       0.41503975 
11
Properties=species:S:1:pos:R:3:momenta:R:3:forces:R:3 pbc="F F F" energy=-3233.104364420101
C       0.19414155       0.59960017      -0.33235986      -0.43001419      -0.35367412       0.46932404       0.24200305       0.08861299       1.18911155 
C       0.68555003       0.69270967       1.19744012       1.28247538      -0.71145553      -0.26347279      -0.56101794       1.63763951      -0.71336592 
H      -0.05619599      -0.44544364      -0.61494837      -0.22716104      -0.28503019       0.08319411       0.24688444       0.50084869       0.32873743 
H       1.06808329       0.89101815      -0.95902484      -0.13636066       0.03652663       0.10984505      -0.69429061      -0.07139979       0.29268295 
C      -1.02255596       1.50049841      -0.68715263      -0.11390835       0.77525495      -0.15966854       1.27956156       0.04182828      -2.14833770 
H       1.78787402       0.53906498       1.27066683      -0.13074679       0.02946738      -0.31997579      -0.91227610      -0.27502196       0.05595392 
H       0.10800602       0.04453566       1.88680636       0.05780002       0.14055214       0.01636065       0.49232409       0.19332595      -0.47325042 
H       0.51036161       1.77624288       1.55812914       0.17715802      -0.11448506      -0.08206102       0.24699425      -1.59824302      -0.55749043 
H      -0.82084732       2.56962878      -0.52812321      -0.03302414       0.35706187      -0.03847349      -0.00446522      -0.31969986       0.28405143 
H      -1.98333673       1.24349872      -0.27900397      -0.17800181       0.18294480       0.05428111      -0.21445853      -0.32232540       0.56142123 
H      -1.12754151       1.41014473      -1.81532626      -0.26821645      -0.05716286       0.13064668      -0.12125900       0.12443463       1.18048595 
11
Properties=species:S:1:pos:R:3:momenta:R:3:forces:R:3 pbc="F F F" energy=-3232.949468943732
C       0.00480787       0.55283473      -0.43789862      -0.29155868      -0.03641933      -0.47562914      -0.59120663      -1.40646840       1.16958819 
C       0.80960686       0.58850611       0.84772415       0.16064272       0.23169819      -0.81337893       0.38180987      -2.99334812      -2.33476360 
H      -0.52122275      -0.44700836      -0.52833708      -0.01952719       0.34954803       0.08425621       0.63422671       1.06964519      -0.04287308 
H       0.65263032       0.69843745      -1.28104789      -0.01331628       0.02726586      -0.29113060       0.23901068      -0.02764987      -0.60362208 
C      -0.95742302       1.66431680      -0.27336929       0.29191654      -0.16211382       1.33371026      -0.95307865      -0.08612166       0.89937001 
H       1.56172005      -0.18696504       0.77995567      -0.35899286      -0.31479247      -0.16966273       0.19506606      -0.35064563       0.65842764 
H       0.18592890       0.51906306       1.66756306       0.13370775      -0.09643475       0.11648463      -1.27085621      -0.74346194       1.84345230 
H       1.29583158       1.46538430       0.95735433       0.23468679      -0.02556846       0.05098805       1.76155199       3.18044201       0.09742104 
H      -0.41451813       2.58065599      -0.27502314      -0.13973202      -0.05073602       0.06004336       0.10596867       0.99241115      -0.02093585 
H      -1.53582745       1.58164159       0.65982848       0.15270971       0.10164034      -0.01499683       0.57094798       0.01752665       0.12487855 
H      -1.73642432       1.66437207      -0.96695814      -0.15053649      -0.02408756       0.11931572      -1.07344047       0.34767063      -1.79094311 
11
Properties=species:S:1:pos:R:3:momenta:R:3:forces:R:3 pbc="F F F" energy=-3232.957620442721
C      -0.14013561       0.66975817      -0.38718263      -0.19388128       0.45953126      -0.10047903       0.66251562       0.29104454       0.00192507 
C       1.03640546       0.27934397       0.58637389       0.82565085      -0.46012306      -1.16718013       0.20598216       1.64357700       0.54588296 
H      -0.74905218      -0.18911075      -0.29376019      -0.35520311      -0.23009056       0.07206201      -1.06255996      -1.05594296      -0.25302793 
H       0.13861110       0.71987501      -1.45837435      -0.11547012      -0.07221179      -0.07698236       0.33500565      -0.02083558       0.62693923 
C      -1.03264735       1.86879026      -0.05376826      -0.34615393       0.28222201       0.72569172      -0.27751991       1.19064609      -1.00445094 
H       1.36261057      -0.76123379       0.33695040      -0.21022601      -0.04499993       0.13883067      -0.17620701       0.89177644       0.41036109 
H       0.60740805       0.33611598       1.66996522       0.00114801      -0.18002947       0.14049269       0.97683746      -0.27717318      -1.84484784 
H       1.96079844       0.99513951       0.51912580      -0.03205430      -0.11143102      -0.12021280      -1.73392916      -1.31193544       0.16970967 
H      -0.48132267       2.82751811       0.06945417       0.03750623       0.12894671       0.16476381      -0.15484559      -0.55652783      -0.42166533 
H      -1.54605175       1.75849167       0.87542818       0.19827735      -0.10952229       0.26953637      -0.32067026      -0.42383160       0.90940160 
H      -1.88389369       2.04299991      -0.81229896       0.19040631       0.33770813      -0.04652295       1.54539099      -0.37079748       0.85977242 
11
Properties=species:S:1:pos:R:3:momenta:R:3:forces:R:3 pbc="F F F" energy=-3232.851608735385
C      -0.36285677       0.71323241      -0.41303812      -0.29883875       0.24628793       0.78873322      -1.36791338      -2.39384941       0.74677727 
C       0.96309572       0.19124701       0.19431067      -0.30321500      -0.27843934      -1.16939594      -3.65582532      -2.30852376      -0.54280748 
H      -1.26183627      -0.09992337      -0.33560939      -0.10243921       0.07120368      -0.06536102       2.22234153       1.79677091      -0.14215075 
H      -0.22680916       0.89282599      -1.46391371       0.06795812       0.15350784       0.07666098       0.09395531       0.13338653      -0.60293938 
C      -0.76646976       1.92970194       0.35401267       0.58736475      -0.32392509       1.34540325       0.79289209      -0.38198170       2.01055909 
H       1.17796020      -0.77696795      -0.19996005      -0.02666509      -0.12959362      -0.21612956       0.57015888      -0.60052279      -0.75560899 
H       0.90318700      -0.01065072       1.23419464       0.16207118      -0.12718487      -0.34185912      -0.20303782       0.41451641       1.21059886 
H       1.65473226       0.87632456      -0.04178953      -0.01378726       0.16598547      -0.04996219       3.02567794       2.31554745      -0.60887748 
H       0.01143228       2.69544068       0.44065802      -0.15391018       0.08836639      -0.20165011       0.21282648      -0.18263516      -0.31242889 
H      -0.86743956       1.53120359       1.40760125       0.12271710       0.14186463      -0.07925045      -0.53235318       0.92218773      -0.90073884 
H      -1.62639652       2.42744893      -0.01389245      -0.04125566      -0.00807301      -0.08718906      -1.15872253       0.28510380      -0.10238342 
11
Properties=species:S:1:pos:R:3:momenta:R:3:forces:R:3 pbc="F F F" energy=-3233.1312237642064
C      -0.41927912       0.80410340      -0.38656470      -0.34648785       0.07134030      -0.13816887       2.04149636       2.66120531       0.11109200 
C       0.84828129       0.03527637      -0.09788553      -0.58592217       0.24247269      -0.44732248       2.06233527       0.53313238       0.17306325 
H      -1.20680695       0.13649733      -0.48176546      -0.03701343       0.35454198       0.03123688      -1.86136439      -1.07681371       0.07255596 
H      -0.31949833       1.36882339      -1.33168433       0.02543716       0.06413558      -0.09117547      -0.08622565      -0.64579678       0.02225728 
C      -0.61469756       1.95913188       0.64269803       1.03676690      -0.59119021       0.27057593      -1.34929097       0.48994163      -1.14025539 
H       1.11294350      -0.71702544      -0.88474276       0.03592410       0.35070088       0.04072107      -0.17936055       0.72536625       0.56187355 
H       0.74227634      -0.51328294       0.85022689      -0.14974715      -0.09899825       0.16344321       0.09055852       0.11231586      -0.19720200 
H       1.75334404       0.77500167       0.04877707       0.10381601      -0.11582307       0.04613075      -1.65451506      -1.50322528      -0.40164281 
H       0.02505416       2.81732462       0.36951155       0.14023944      -0.05598702      -0.12106625       0.20396719      -0.58916353       0.32137106 
H      -0.47100358       1.68808469       1.68551012      -0.11764301      -0.15043269       0.02450982       0.00056824      -0.09060805       0.03561260 
H      -1.63954542       2.40530701       0.49784100      -0.10537001      -0.07076018       0.22111541       0.73183105      -0.61635409       0.44127451 
11
Properties=species:S:1:pos:R:3:momenta:R:3:forces:R:3 pbc="F F F" energy=-3233.068387942551
C      -0.37273630       0.92175745      -0.36985005      -0.04676465      -0.02065400       0.33410669      -1.72325194       0.33728202       1.10756371 
C       0.82400831       0.05196031      -0.27286358       0.62851030       0.25998546      -0.36717374      -0.55117080      -0.45139410      -0.18588272 
H      -1.29639541       0.30845266      -0.43683110      -0.36154176       0.09321258      -0.04113427       0.51843996       0.18257812      -0.39543136 
H      -0.25274317       1.48636674      -1.28006709      -0.01497145       0.01881212       0.05846463      -0.29682109       0.33846081      -0.43527602 
C      -0.61810678       1.85239141       0.81080656      -0.55093713      -0.00131435       0.01061537       0.61856519      -0.36878296      -0.52185320 
H       0.84709573      -0.32590335      -1.26587149       0.02465200      -0.09779113      -0.35968947       0.53207249      -1.56064397      -0.60137486 
H       0.90649096      -0.66262725       0.53507265       0.25901168       0.27022117      -0.18967735      -0.54982640      -0.45914796      -0.06140675 
H       1.68645947       0.62086632      -0.20754077       0.07209273      -0.05829684       0.06217753       1.87645234       1.49535827       0.25643931 
H       0.18323378       2.58170725       0.91670601       0.02128488      -0.23600207       0.30688707       0.13780295      -0.13541511       0.37953800 
H      -0.77615734       1.23448066       1.67586078      -0.11758439      -0.18054005       0.04235160       0.39544205      -0.07776412       0.78342192 
H      -1.52595726       2.38854421       0.69903370       0.08624780      -0.04763290       0.14307193      -0.95770475       0.69946900      -0.32573804 
11
Properties=species:S:1:pos:R:3:momenta:R:3:forces:R:3 pbc="F F F" energy=-3232.974697716089
C      -0.42940893       0.95022511      -0.45979568       0.65285162       0.48566504      -0.24276188       0.39961757       1.52798436       2.16484237 
C       0.89993637       0.22607931      -0.38701506       0.36069803       0.53927685      -0.55724028       1.89855211       1.57778026       1.07904889 
H      -1.14679818       0.25362419      -0.76621906      -0.06605624       0.10438908      -0.01882186      -1.61854842      -1.04233789      -0.03711847 
H      -0.51491067       1.76750374      -1.18158437      -0.23808694      -0.00319943       0.01776851       0.71882449      -0.18557879      -0.17302159 
C      -0.66765034       1.64603945       0.97556238      -0.64627137      -0.86392637       0.81029440      -0.76485542      -0.79375120      -1.13583554 
H       1.22272864      -0.18013861      -1.33755071      -0.18330679       0.08524893       0.25099040       0.17834667      -0.11407230      -0.15392801 
H       0.97842322      -0.54722990       0.39517688      -0.03518679      -0.38321652       0.04980855      -0.71267760      -0.04536722      -0.41830324 
H       1.69529114       0.96238894       0.02182320      -0.04964113      -0.05474199      -0.14872816      -0.96560914      -0.96223312      -1.17207744 
H       0.34230550       1.78924023       1.33175181       0.05184962       0.06419919       0.00313851       0.06413485       0.56087565       0.44721189 
H      -1.20579199       1.03876436       1.72203978      -0.07978913      -0.05356494       0.17163312       0.27592232      -0.15637784      -0.44852013 
H      -1.23831746       2.59260053       0.91970319       0.23293913       0.07987015      -0.33608131       0.52629257      -0.36692191      -0.15229872 
11
Properties=species:S:1:pos:R:3:momenta:R:3:forces:R:3 pbc="F F F" energy=-3233.1381409939913
C      -0.26240373       1.18069031      -0.38056877       0.83670834       0.62152903      -0.30821779      -0.26158893       1.04998270      -1.87658400 
C       0.88825956       0.22137665      -0.44179002      -0.48270300      -0.14604563       0.26926705      -0.32625564      -0.57961431      -0.33379697 
H      -1.02750234       0.77690334      -1.06634295       0.11848813       0.21534985       0.10712253      -0.22766235       0.28465466       0.55108434 
H      -0.05298562       2.19022033      -0.77359102       0.02475210       0.12306833       0.03392974       0.57291027      -0.50609888      -0.47909400 
C      -0.78175202       1.44247578       0.97288409      -0.58838713      -0.88666573       0.46179121      -0.28382372      -0.51544641       0.64394700 
H       1.02828120      -0.15221838      -1.48039942      -0.02706610      -0.05868226      -0.01224687       0.28533669       0.29063055       0.77396456 
H       0.66842678      -0.63760298       0.21444930       0.06549285       0.06594630      -0.37781564       0.15750097       0.15478773      -0.28942479 
H       1.74452220       0.73013369      -0.05299038      -0.02284017       0.24229169       0.03579156       0.99227808      -0.03976068       0.05062308 
H      -0.07154318       1.73237038       1.71754181      -0.09126251      -0.02729392       0.07301512       1.13908611       0.09378666       0.22088858 
H      -1.18100516       0.51192052       1.30805593       0.28760426      -0.04688708      -0.33921855      -0.95670338      -0.45358095       0.76736016 
H      -1.46650765       2.26051210       0.97896975      -0.12078677      -0.10261058       0.05658165      -1.09107810       0.22065892      -0.02896795 
11
Properties=species:S:1:pos:R:3:momenta:R:3:forces:R:3 pbc="F F F" energy=-3232.969029543264
C      -0.20600026       1.42867258      -0.29072131      -0.59173938      -0.09830065       0.66449712       0.70512239      -1.66229462       1.16109049 
C       0.97911927       0.44507914      -0.55639049       0.32279699       1.02083085      -0.75680270      -0.95311797       2.18168964       1.61927826 
H      -0.84491375       1.47026095      -1.12780193       0.06777353      -0.11715525      -0.19170790      -1.12822181      -0.32349474      -0.98312750 
H       0.12280481       2.43326433      -0.17403058      -0.31293706       0.08189000       0.58290842       0.69852243       0.89289727       0.14139136 
C      -0.93003703       0.99020707       1.00766885      -0.24808875      -0.33741565       0.26350509      -0.94783345      -0.99320410      -0.89811313 
H       1.37518469       0.52162951      -1.50437229       0.29748748       0.23585237       0.04835652       1.29926955       1.20305046      -2.23989080 
H       0.66783662      -0.55741793      -0.64671022       0.09741735      -0.01595541      -0.23854636      -0.58849385      -1.45723546       1.16111169 
H       1.73189185       0.70377891       0.20063118       0.06335944      -0.15001727      -0.09413780       0.01079506      -0.92654731      -0.24413036 
H      -0.44341746       1.35948992       1.90262021       0.22639056      -0.04592298       0.01443369       0.46019820      -0.26601581       0.14381934 
H      -0.99761965      -0.15494189       1.00159246       0.05262860      -0.27368552      -0.25785207       0.00166853       1.67767402       0.34836724 
H      -1.95790506       1.40481971       1.07422905       0.02491123      -0.30012050      -0.03465401       0.44209093      -0.32651936      -0.20979658 
11
Properties=species:S:1:pos:R:3:momenta:R:3:forces:R:3 pbc="F F F" energy=-3233.0130300027577
C      -0.26671553       1.44490215      -0.18892458      -0.31063410       0.61414004      -0.36450134      -2.43013279      -0.63253603      -0.04479502 
C       1.03069538       0.80822756      -0.61549816      -0.34762317       0.45782229       0.10552775       0.40598922       0.43190452      -3.10707738 
H      -1.07010197       1.38466853      -1.00901623       0.15940308      -0.16827367      -0.10170404       1.43942665       0.46684250       0.74316284 
H      -0.13282874       2.53109535       0.09859787      -0.06832759      -0.11912528       0.24345228      -0.19928055      -1.27091915      -0.18853987 
C      -0.91811425       0.60706326       0.97530785       0.77283509      -0.82016913      -0.00022128       0.57330814       3.20682014       0.36456711 
H       1.57113156       1.55919531      -1.33051780      -0.00541426       0.24678866       0.13563037      -0.67905896      -1.58751723       1.17451483 
H       0.88747475      -0.18707703      -1.18898705      -0.09279555      -0.12214600       0.18352523       0.15450126       1.63628757       0.97260067 
H       1.65746631       0.62659224       0.22754340      -0.11736779       0.20018165      -0.01915144       0.63663353      -0.14433790       0.64483284 
H      -0.27046165       0.73522860       1.85864069      -0.01700727      -0.39760487      -0.02740922      -0.46182073      -0.40258346      -0.10071431 
H      -1.09386176      -0.39011114       0.75152751       0.03877901       0.13734324      -0.02624822       0.35822892      -2.12291892      -0.69481665 
H      -1.92812525       0.96616402       1.19530365      -0.01184746      -0.02895694      -0.12890010       0.20220530       0.41895796       0.23626494 
11
Properties=species:S:1:pos:R:3:momenta:R:3:forces:R:3 pbc="F F F" energy=-3232.6353362431664
C      -0.28257953       1.35108579      -0.12085089      -0.25247743       0.31097744       0.08569282       0.98580423      -0.88003698      -0.15693118 
C       1.11234113       1.01373603      -0.63218599      -0.28619470      -0.98665632      -0.38259394       0.19629543       0.60237064       3.95076849 
H      -0.92478997       1.29264067      -0.93939824       0.30128877      -0.08001133      -0.10110448      -1.17363764       0.76505597      -1.68739676 
H      -0.16444636       2.32454568       0.26130608       0.03124424      -0.02744677       0.01274807      -0.66729837       1.50928847       0.36023311 
C      -0.99647432       0.50748419       0.91045270      -0.34840738       0.34623383      -0.08992940       0.81429351      -2.84972017       0.08835458 
H       1.32069762       1.38872237      -1.56636136       0.00155746       0.34356611       0.31314906       0.43785417       1.20138311      -2.09606323 
H       1.15193466      -0.01197711      -0.67718683       0.32394533       0.15351501       0.05381570       0.60809836      -2.69433317      -0.28881098 
H       1.88927745       1.35919998       0.13057864       0.01870221       0.33271909      -0.05483404      -0.86057960      -0.47703239      -1.15315319 
H      -0.31446930       0.12002416       1.67557675       0.05591377      -0.05374677       0.11761167      -0.06690641       0.84169801       0.55892767 
H      -1.41484833      -0.54111399       0.60575932       0.01647781      -0.15721426      -0.03456826       0.35357068       2.17669867      -0.35108663 
H      -1.77278334       1.14937896       1.27331334       0.13794992      -0.18193603       0.08001280      -0.62749436      -0.19537215       0.77515812 
11
Properties=species:S:1:pos:R:3:momenta:R:3:forces:R:3 pbc="F F F" energy=-3232.77674550508
C      -0.38185022       1.42365066      -0.25737336       0.42753496      -0.86571624       0.08908284       1.46900600       0.14948650       0.47385282 
C       1.12583234       0.97046203      -0.37111006       0.34192413       0.59007714       0.45514541       0.03660573       0.92182553      -2.68212580 
H      -1.01136714       1.32102935      -1.15945379      -0.05022970       0.00388196      -0.07630916       0.91226675       0.34567738      -0.03661393 
H      -0.24890026       2.48005850       0.05742337      -0.11618979       0.21282837      -0.07472662      -1.05049837      -0.49391798      -0.09020596 
C      -0.93315385       0.47551996       0.77174145       0.41010138      -0.37136730      -0.43570109      -1.45615174       2.14788839       2.82641304 
H       1.72958641       1.76338109      -0.99878520       0.19587126       0.12821060       0.23602152      -1.10452387      -1.91105924       0.71971445 
H       1.14333451      -0.07355137      -0.79444969       0.05626142      -0.16138619      -0.28228115       0.42080264       1.16259786       0.08060297 
H       1.66713445       0.94682486       0.56453917      -0.26495266      -0.03389300      -0.03358871      -0.38976477       0.00665756       0.61852446 
H      -0.57969183       0.77913687       1.80189686      -0.46027880       0.57866390      -0.14607091       0.15942578      -0.75888921      -1.05141112 
H      -0.64536554      -0.47856901       0.49860056      -0.36775161       0.01165187       0.22737449       0.92786741      -2.18520877      -0.14104400 
H      -2.01654394       0.37496543       0.96251607      -0.17229059      -0.09295111       0.04105337       0.07496444       0.61494197      -0.71770693 
11
Properties=species:S:1:pos:R:3:momenta:R:3:forces:R:3 pbc="F F F" energy=-3232.7838702669906
C      -0.23486454       1.26572019      -0.26407522      -0.63403103      -0.24857747      -0.33177138      -2.61117638       0.83275977      -0.55335665 
C       1.22473496       1.01270049      -0.36349535      -0.10839495      -0.78374003       1.01157699      -0.39888216      -0.69938400       1.72411591 
H      -0.73414230       1.16011311      -1.23551413      -0.24564539       0.19792691      -0.08025792       0.35919538      -0.70821884      -0.18609594 
H      -0.42297319       2.33879581      -0.18422429       0.14032094      -0.30724859       0.06659790       0.15764837       0.19688212       0.76287721 
C      -1.10995754       0.56355113       0.80094443       0.54706360       1.10491197      -0.68462482      -0.31307064      -1.05827070      -1.41666602 
H       1.69467182       1.82027783      -0.84761316      -0.06368479       0.00667174      -0.28442238       0.90238012       1.04476149      -0.32127897 
H       1.34993656       0.16850787      -0.96085921       0.01695415       0.24217260       0.36748333       0.57919603      -1.64896647      -1.04931091 
H       1.65338501       0.76305800       0.61914021      -0.13733979      -0.02715547       0.06361238       0.12213818       0.48466698      -0.30331018 
H      -1.12851737       1.16119737       1.65811298       0.11129176      -0.02025308       0.15617255       0.69885849       0.24054584       2.03158539 
H      -1.02988234      -0.53701597       0.94221953       0.03480305      -0.09606210      -0.06648167       1.03764627       0.79255064       0.28620307 
H      -2.16748116       0.56793932       0.58217495       0.33866246      -0.06864648      -0.21788499      -0.53393366       0.52267315      -0.97476291 
11
Properties=species:S:1:pos:R:3:momenta:R:3:forces:R:3 pbc="F F F" energy=-3233.1667567312943
C      -0.25106496       1.39749409      -0.29315616       0.47155540       0.67049319      -0.66497246      -1.71144959      -1.07569446      -1.45735224 
C       1.17768342       0.92107296      -0.19780733       0.49438005       0.64868485       0.04701789      -0.22849807      -0.51839608      -2.24214926 
H      -0.72006656       1.34301245      -1.33954935       0.00946277      -0.12478265       0.12344562       0.97488731      -0.05226153       1.22192454 
H      -0.29187297       2.43584776      -0.02336973       0.27132095       0.33679311       0.17754826      -0.07830826       0.63015603       0.25362687 
C      -1.08814101       0.55027845       0.64262486      -1.71508624      -0.67027475       0.11335611       1.14280584      -0.90122251       1.81482026 
H       1.70783429       1.47886259      -0.98395701      -0.04117850      -0.14802631       0.13068526       0.54378061      -0.14526903       0.59446531 
H       1.30590631      -0.17560111      -0.44871287       0.01823786      -0.43432069      -0.12519153      -0.23823051       1.18972812       0.57780692 
H       1.48301765       1.17011410       0.79253592       0.34466539       0.09919138       0.12117407       0.88291452      -0.07831817       0.62807540 
H      -0.66704509       0.67152805       1.69511239       0.23676633      -0.45314369      -0.12557479      -0.54849416      -0.17630184      -1.11591134 
H      -0.96964112      -0.53391664       0.41732024       0.23179473      -0.12880386       0.16740992      -0.04158480       0.66528463      -0.02903826 
H      -2.13940440       0.73280795       0.72277629      -0.32191874       0.20418941       0.03510165      -0.69782290       0.46229485      -0.24626819 
11
Properties=species:S:1:pos:R:3:momenta:R:3:forces:R:3 pbc="F F F" energy=-3232.929631033564
C      -0.20872355       1.43509032      -0.20540848       0.54884421       0.28099366       0.74918146       0.53984652      -0.52860137       1.24821922 
C       1.31832047       0.97943650      -0.05529555      -0.94876508      -0.48984705       0.58580311      -2.55391038       1.31818127       2.13091930 
H      -0.39576637       1.48155230      -1.25478164      -0.06907999      -0.11801776      -0.00348387      -0.35050706       0.77083870      -0.76874763 
H      -0.43868333       2.36067023       0.36224961      -0.02835931      -0.10219146       0.00076850       0.70217470      -0.01649271      -0.99630281 
C      -1.26238727       0.46513597       0.40633534      -0.33402222      -0.48354767      -1.00414204       1.09935938       0.32116687       0.00900845 
H       1.98905713       1.49152751      -0.71112686       0.25888378       0.12898173       0.26706918       0.33882436       0.39388670      -0.35817156 
H       1.29847587      -0.05334555      -0.24193802      -0.09420839       0.35334861      -0.02450087       0.43849264      -1.55513487      -0.37430012 
H       1.58811048       1.13814108       1.02089131       0.16867471      -0.07950354      -0.11137923       0.12672203      -0.17359601      -0.98193693 
H      -0.79286239      -0.09849116       1.18903526       0.22256401      -0.00062994      -0.26601340       0.12508311       0.22596094       1.31026800 
H      -1.51197403      -0.37122082      -0.21218078       0.12467032       0.32218207      -0.03753134      -0.67113785      -0.10628885      -1.09971846 
H      -2.13167940       1.04492621       0.75185933       0.15079795       0.18823134      -0.15577150       0.20505253      -0.64992068      -0.11923744 
11
Properties=species:S:1:pos:R:3:momenta:R:3:forces:R:3 pbc="F F F" energy=-3233.1194608486508
C      -0.16122988       1.54884866       0.01780339       0.15245875      -0.06328491       1.31287465      -1.76530844      -1.24713141      -0.72625273 
C       1.18941164       0.94902154       0.07926099       0.16269135       0.28466498       0.08328453       1.65673725       0.89878862      -0.40974697 
H      -0.26097392       2.07276971      -0.97246018      -0.22316136       0.11909380       0.27507919      -0.18600225      -0.25959558       1.06132767 
H      -0.40713536       2.19622125       0.84206628      -0.21425140       0.03141733      -0.00287917       0.28427057       0.71376341       0.19445230 
C      -1.19157412       0.38406261       0.09113970      -0.33831641      -0.50561332      -1.07602999       1.09006577      -1.04089048      -0.45157361 
H       1.90869812       1.79173488       0.14858007      -0.01801957      -0.05315899       0.26728689       0.13712027      -0.62629211      -0.66222385 
H       1.34205953       0.28991838      -0.81587263       0.28795067      -0.11189479      -0.32879005       0.26114422       0.66776586       0.90387874 
H       1.38716045       0.41839775       0.99280299       0.07905264       0.14899006       0.26266923      -0.22422830      -0.71141771       0.39188190 
H      -1.24952743      -0.15346847       1.09712612      -0.03097033       0.14561836      -0.02353276       0.07042715       1.04467623      -1.23039766 
H      -0.84209173      -0.39648376      -0.65401374       0.18720146      -0.06465725      -0.45175690      -0.59969204       0.70140670       0.76690534 
H      -2.14718158       0.74762124      -0.24150406      -0.04463579       0.06882475      -0.31820562      -0.72453420      -0.14107354       0.16174887 
11
Properties=species:S:1:pos:R:3:momenta:R:3:forces:R:3 pbc="F F F" energy=-3233.0789121508888
C      -0.17449183       1.44238022       0.06094677       0.71372464       0.54859861      -0.51501321      -1.07604760       0.94460074       2.33453844 
C       1.28853758       1.01839788       0.37508512      -0.75022809      -0.40051734       0.82398054      -1.90724836      -0.42247581       1.15174262 
H      -0.16911082       2.16477344      -0.72842945       0.12795271       0.08092390       0.22400560       0.08691539       0.44719496      -0.70561654 
H      -0.64858355       1.99196871       0.93494133      -0.09228386      -0.09333689      -0.05815699       1.02233450      -0.23372326      -0.69898586 
C      -1.26517456       0.38307803      -0.25800721      -0.22141415      -0.69330074      -0.96479055       1.69305147       1.13226931      -1.80202934 
H       1.94308570       1.81403602       0.69321818       0.04672828       0.16917560      -0.13331711       0.02838868       0.74464976      -0.46988261 
H       1.65738515       0.52162832      -0.49373090      -0.02204814       0.12942300       0.29882383       0.69883289      -0.56440543      -0.40153916 
H       1.29689504       0.38264756       1.27615605       0.08589270       0.07971745      -0.08887977      -0.03989554      -0.39154889      -0.60487071 
H      -1.56364210      -0.16832940       0.60145107       0.05592378      -0.10952973      -0.07365076      -0.06355175      -0.77690269       0.49141872 
H      -0.79577111      -0.19085085      -1.07392711      -0.01899645       0.14379070       0.26394297      -0.71578299      -0.63999891       0.40919221 
H      -2.13537869       0.90454647      -0.69166001       0.07474858       0.14505543       0.22305544       0.27300331      -0.23965978       0.29603223 
11
Properties=species:S:1:pos:R:3:momenta:R:3:forces:R:3 pbc="F F F" energy=-3233.1213995835774
C      -0.16362340       1.54465961       0.09754423       0.45798062      -0.94958296      -0.52433111       0.73036066       0.16299981      -0.71420275 
C       1.06775926       0.84112262       0.60258846      -0.60812249       0.37018551       1.26248266       0.77023732      -0.96447055      -0.14420084 
H       0.22938574       2.35400438      -0.56160682       0.20648995       0.04771998       0.05287167      -0.94568204      -0.51040042       0.01170939 
H      -0.71156730       1.99971044       0.90304998      -0.12168010      -0.32835166      -0.18209818      -0.03914571       0.48471115       0.49463804 
C      -1.07715654       0.50326099      -0.53940253      -0.23720788       1.16532192      -0.21138981       0.71734419       0.17552533       1.78156760 
H       1.92645914       1.51145748       0.71035092      -0.01892756      -0.09662308      -0.05173312      -0.12237749      -0.21438873       0.33549630 
H       1.37820234       0.00431460      -0.06205149       0.25443853      -0.18455680       0.02506535      -0.10557623       0.73982000      -0.12231550 
H       0.84811245       0.29052702       1.50749523      -0.14297761      -0.28893226       0.06226420       0.12052875       0.20380405       0.67061035 
H      -1.19659755      -0.28157974       0.23093223       0.06859678      -0.06816572      -0.17239091       0.23870168      -0.02425202      -0.45322448 
H      -0.56734704       0.10025307      -1.39483282       0.17858544       0.05182292      -0.06869911      -0.52519049      -0.27223322      -0.71802372 
H      -2.06091172       0.90329841      -0.60924207      -0.03717568       0.28116215      -0.19204164      -0.83920064       0.21888460      -1.14205439 
11
Properties=species:S:1:pos:R:3:momenta:R:3:forces:R:3 pbc="F F F" energy=-3233.127044147913
C      -0.08409599       1.44786338       0.03828257      -0.07202072       0.25785676      -0.29818091       2.12451628       0.89665584      -0.45495630 
C       1.03030788       0.75545499       0.83611364      -0.18781137      -0.48354365      -0.04433028      -0.17760018       0.79026442       0.71273729 
H       0.52554387       2.02245796      -0.70338605       0.26280493       0.16179571       0.17441750      -0.95079562       0.21644469       0.40208396 
H      -0.60911685       2.14555570       0.70108147      -0.08559295       0.15693514      -0.12123472       0.18225427      -0.01339909      -0.14007297 
C      -1.11555314       0.63418531      -0.69709489      -0.23404328      -0.18380935       0.47792105       0.11715213       0.92466382      -0.37473901 
H       1.54622481       1.51409236       1.49268062       0.16310646      -0.21254707       0.12742123      -0.80609916      -0.90051830      -0.24567068 
H       1.83774445       0.39206384       0.23385925      -0.02120625       0.33927680       0.05945532       0.28087911      -0.42225189      -0.78519130 
H       0.63069117      -0.09203940       1.38055467      -0.10788678       0.16750146      -0.05387589       0.10268795      -0.04757098       0.59702551 
H      -1.55585748      -0.03934335       0.01634102       0.07859232      -0.10192720      -0.02136912      -0.51479122      -0.60124272      -0.06660924 
H      -0.73497693       0.13583935      -1.60529618       0.02244821       0.04283650       0.15261657      -0.18753808       0.00105163       0.56385197 
H      -1.83835987       1.41748764      -0.98919637       0.18160944      -0.14437511      -0.45284076      -0.17066550      -0.84409740      -0.20845923 
11
Properties=species:S:1:pos:R:3:momenta:R:3:forces:R:3 pbc="F F F" energy=-3233.2708527799114
C      -0.14618989       1.56517643       0.04989869      -0.45126190      -1.23000267       0.04444075       1.06761041      -0.09336783       0.57200160 
C       0.89179353       0.76878847       0.88231143       0.23018402       0.54625532      -0.17425711      -0.74307189      -0.26298513       0.19153806 
H       0.34148019       2.24089492      -0.63518908       0.22836389       0.14606280       0.26225548       0.43339200       0.44047437      -0.11658502 
H      -0.75176892       2.19809951       0.73053598       0.05151518      -0.16345226      -0.09770113      -0.00848037      -0.55842473      -0.45171394 
C      -0.91411421       0.55352456      -0.76636463       0.27497106       0.61953254      -0.43234634       0.11126194       0.02968273       0.29477393 
H       1.37775982       1.30751265       1.66890060      -0.15727043       0.22633971       0.03570328       0.41696480       0.92832577       0.28383589 
H       1.68738975       0.30478933       0.28286867       0.04600901      -0.25773267       0.14254440      -0.46565750      -0.02694157       0.00490841 
H       0.33689579       0.00992151       1.46588906      -0.01923633       0.11869389       0.36913237       0.28417635      -0.12211181      -0.56597493 
H      -1.41475259      -0.06616178      -0.03492913      -0.17344595      -0.11803132      -0.07330775      -0.77051193      -0.32979861      -0.27664040 
H      -0.23016843      -0.10176863      -1.30328087      -0.11110128       0.06277825       0.00188259       0.20314964       0.02177861      -0.03402024 
H      -1.55484065       1.00721226      -1.51165270       0.08127273       0.04955641      -0.07834654      -0.52883346      -0.02663181       0.09787665 
11
Properties=species:S:1:pos:R:3:momenta:R:3:forces:R:3 pbc="F F F" energy=-3233.37798129551
C      -0.08513523       1.49952006       0.08644529       0.18955011       0.68147569       0.14463338       1.00306249       0.06825861      -1.02305692 
C       0.86549607       0.70663241       0.95132801       0.37019147      -0.13536528      -0.15086803       0.54572298       0.46788505       0.47303000 
H       0.53349378       2.20773787      -0.50375843       0.13586109      -0.04525404       0.04934194      -0.48805816      -0.19018595       0.18536958 
H      -0.68772693       2.08368882       0.76523486      -0.11910000       0.17940019       0.11456144      -0.49050960       0.32976607      -0.03601493 
C      -0.93837031       0.65803055      -0.87149826      -0.22805505      -0.23501487      -0.10415543      -0.37053746      -0.01017390       1.53207244 
H       1.60158191       1.36870759       1.43148481      -0.12755039      -0.08817307      -0.03616747      -0.15423736      -0.12286252      -0.16076325 
H       1.41685611      -0.06682397       0.44796750      -0.14878921      -0.15948106       0.02521066       0.24385108      -0.29849172      -0.56030912 
H       0.34264047       0.23224161       1.75332062      -0.24467660      -0.12779956      -0.33869047      -0.49613212      -0.48484390       0.61367010 
H      -1.54592840      -0.04587991      -0.27292003       0.23557582       0.08996234      -0.02588548       0.24837321       0.09914159      -0.33503623 
H      -0.35955502       0.09482280      -1.58792359       0.05498752      -0.13223500       0.10327864       0.27829884      -0.08496321      -0.18622494 
H      -1.63449462       1.30371675      -1.37538159      -0.11799477      -0.02751535       0.21874081      -0.31983390       0.22646989      -0.50273674 
11
Properties=species:S:1:pos:R:3:momenta:R:3:forces:R:3 pbc="F F F" energy=-3233.1804159543817
C      -0.09321836       1.55971891       0.02398663      -0.71505621      -0.09395393       0.34265898      -0.41315954      -2.83580188       2.05616682 
C       0.94328110       0.74191851       0.89684153       0.80853096       0.01578744      -0.46809382      -1.66154606       0.46900569      -0.96083322 
H       0.36693765       2.18065120      -0.67917251      -0.25166414      -0.12346845       0.11304394       0.95376962       1.20271495      -0.87428425 
H      -0.64681362       2.13982592       0.75688072       0.13881032       0.05216052      -0.09775257      -0.34603901       0.31340010      -0.24335360 
C      -1.00800319       0.57798144      -0.74525111       0.23739048      -0.53644958      -0.39078920       0.53576052       0.69456559       0.84209332 
H       1.37792956       1.42966833       1.60107604       0.07338640       0.20275890       0.12387406       0.34999643      -0.19455183       0.58717674 
H       1.68400359       0.31000502       0.27816211      -0.01870030       0.17366765       0.09147458       1.17010493      -0.19033284      -0.78525573 
H       0.46348654      -0.15197067       1.33503926       0.04889147       0.29008431       0.09597755      -0.04676348       0.79384363       0.36847572 
H      -1.41611067      -0.19291609      -0.06778661      -0.15013030       0.04410275       0.01416354      -0.00294331       0.40493069      -0.37334959 
H      -0.36625984       0.09717697      -1.48266424      -0.27812938      -0.00573446      -0.02516899      -0.37919998      -0.15130498      -0.29113410 
H      -1.79712828       1.18184257      -1.19435040       0.10667071      -0.01895515       0.20061193      -0.15998011      -0.50646913      -0.32570213 
11
Properties=species:S:1:pos:R:3:momenta:R:3:forces:R:3 pbc="F F F" energy=-3233.184672161938
C      -0.15974867       1.47699042       0.10726741      -0.93879025      -0.19655365      -0.00386429      -0.52666671       2.07766658      -0.43622305 
C       1.07956840       0.88568035       0.70848713       0.33328815      -0.00734239      -0.37403155       1.35460782      -0.39062751      -2.37540733 
H       0.10419327       2.32509961      -0.63014449      -0.08634945       0.23018575      -0.21219078      -0.24084029      -1.16978662       1.25160124 
H      -0.69603631       1.92439256       0.95469094       0.09001466      -0.00553170       0.13680775      -0.33278344       0.29641263      -0.42909955 
C      -1.09128031       0.49506061      -0.62804396       0.66734320       0.31540549       0.34482749       1.05536512       0.48079242       0.64584077 
H       1.76779366       1.56922586       1.19358539      -0.05952823      -0.09485175      -0.12948481      -0.20944301       0.50918778       0.07775487 
H       1.64319223       0.50890750      -0.20038143       0.00724900       0.16409029      -0.25807707      -0.20285438      -0.26806626       1.34880210 
H       0.85957838       0.11781896       1.41744610      -0.00512791      -0.15344538       0.27296121      -0.12595794      -0.85277061       0.26740267 
H      -1.58674560      -0.09831094       0.13193266       0.07835518      -0.02145019       0.33383822      -0.40111995      -0.27186718      -0.14040950 
H      -0.46891610      -0.16786565      -1.23550740      -0.09359895       0.00957043      -0.02760554      -0.31982639       0.03503342      -0.24321999 
H      -1.79591299       1.07581948      -1.22901648       0.00714461      -0.24007690      -0.08318064      -0.05048083      -0.44597466       0.03295778 
11
Properties=species:S:1:pos:R:3:momenta:R:3:forces:R:3 pbc="F F F" energy=-3233.3030405917493
C      -0.16930887       1.51878292       0.13656327       0.54823506      -0.22085500      -0.31506554       0.41734522      -0.00275917      -0.33340399 
C       1.16930612       0.84034313       0.45179297      -0.31792769       0.50863844      -0.16919678      -0.60894238       1.77243391       2.29858247 
H       0.01623907       2.26044860      -0.66338233      -0.30460986      -0.18777946       0.15338327      -0.13458701      -0.03774984       0.52860551 
H      -0.51489343       2.02943303       1.04382438       0.49945463       0.00255158       0.08551246      -0.17598631       0.02467497      -0.31633704 
C      -1.17792071       0.50269301      -0.39860091      -0.03500648       0.42434415       0.82021113       0.16795237       0.61324998      -0.68363864 
H       1.85521348       1.58882931       0.91133668       0.02501075       0.07990175      -0.08293325      -0.38298586      -0.50930707      -0.14075211 
H       1.64148741       0.52642921      -0.40939604      -0.35549430      -0.28936156       0.03119221       0.95071857      -1.03845341      -1.97431267 
H       1.05388926       0.02182089       1.16526618       0.16098208      -0.03937937      -0.22924286       0.00676730      -0.05621438      -0.12579567 
H      -1.44805040      -0.18596062       0.40369280       0.00068405      -0.14456798      -0.19500866      -0.34451102      -0.05309191      -0.25482806 
H      -0.64329647      -0.04871851      -1.19533472      -0.17637790      -0.09902558       0.13439487      -0.49224669      -0.02900624       0.29778056 
H      -2.05643298       1.01409802      -0.87776621      -0.04495035      -0.03446696      -0.23324685       0.59647581      -0.68377684       0.70409966 
11
Properties=species:S:1:pos:R:3:momenta:R:3:forces:R:3 pbc="F F F" energy=-3233.169846900455
C      -0.14760322       1.54713506       0.04558982       0.01599207      -0.21423860      -0.64970032       0.98807996      -0.58197483      -0.38843508 
C       1.17466990       0.85926069       0.41255891      -0.14055174       0.73149876       0.67115222      -0.42102806      -1.77320994      -0.79714471 
H       0.02097032       2.19645628      -0.81758826       0.08862776       0.19354989      -0.34464736      -0.17446457      -0.03007240      -0.05840829 
H      -0.56749476       2.18416978       0.83339927       0.14665038      -0.03382104       0.02120879       0.47378823      -0.12384008       0.11766008 
C      -1.17269519       0.49306317      -0.26875670       0.42120102      -0.10711633       0.07486203      -0.45311708      -0.87448172      -1.27993294 
H       2.02005540       1.50712062       0.52320525       0.07127997      -0.12344933      -0.15831304       0.48037637       0.39907738       0.09794570 
H       1.44809760      -0.00736262      -0.30378942      -0.30339146       0.08414461       0.06488013      -0.45750051       1.73178972       0.55197964 
H       1.01410112       0.28758661       1.31558747       0.27159525      -0.11191663       0.04932093       0.12087540       0.11462324       0.71216104 
H      -1.31442375      -0.27299960       0.48945115      -0.14246920       0.02796871       0.15343843      -0.11870688       0.38360489       0.61860249 
H      -1.01856574      -0.14791510      -1.16728448      -0.48167156      -0.27483437       0.03353903       0.58651511       0.76517158       0.25002153 
H      -2.08340033       1.01081958      -0.49041128       0.05273749      -0.17178568       0.08425917      -1.02481799      -0.01068785       0.17555053 
11
Properties=species:S:1:pos:R:3:momenta:R:3:forces:R:3 pbc="F F F" energy=-3233.143098315317
C      -0.16755892       1.47907045      -0.09818779      -0.34732564      -0.17847911      -0.39193964       1.35115636       0.87439614      -0.96605879 
C       1.21439951       0.98531575       0.34028515      -0.09991345      -0.31527781      -0.39925335      -0.66542560       1.01643805       1.70005282 
H       0.12122338       1.80667113      -1.12408080      -0.07855829      -0.34447959       0.14833664      -1.22472917       0.25724489       0.38120358 
H      -0.51154984       2.35650522       0.53499333       0.14350362       0.14765420       0.01693464       0.53215552      -0.90709189      -0.94153553 
C      -1.20348437       0.40624381      -0.07471117       0.38550557       0.02236013       0.93042466      -1.87679506       0.23547323      -0.44702946 
H       1.95953301       1.74825964       0.09299926       0.09258087       0.22031728       0.10119976       0.04771234      -0.21068440       0.38195869 
H       1.48426620       0.07399872      -0.11744020       0.25145462      -0.06739040      -0.17858247       0.23212151      -1.05954766      -0.91132066 
H       1.18655469       0.76495761       1.41681954      -0.07675581       0.24643154      -0.03828465       0.41153968       0.24434013      -0.08030218 
H      -1.39185431       0.16463132       0.95366348      -0.29027290       0.17478515      -0.16345899      -0.33482601      -0.30224313       0.65897180 
H      -1.01935228      -0.52604147      -0.58102398       0.22666616       0.16693005      -0.03151837       0.87319103      -0.31009601      -0.30958113 
H      -2.17822664       0.71240932      -0.53114656      -0.20688475      -0.07285144       0.00614177       0.65389939       0.16177064       0.53364085 
11
Properties=species:S:1:pos:R:3:momenta:R:3:forces:R:3 pbc="F F F" energy=-3233.080583968513
C      -0.13280980       1.49668527      -0.23194895       0.38612117       0.47272041       0.19964569       0.47463716      -1.43955672       2.69616412 
C       1.22147761       0.93588317       0.28745082      -0.08681754      -0.43401298      -0.48519796      -2.14926903      -1.52972684      -0.00929113 
H      -0.03873553       1.58689708      -1.26514786       0.27361394       0.18009292      -0.00303009      -0.25442142       0.51865465      -1.86160482 
H      -0.31354798       2.44071862       0.24142709      -0.19451680      -0.07313942      -0.16504761      -0.26718909       0.68544465       0.08881312 
C      -1.24043424       0.45702981       0.10909371      -0.52142663      -0.60637571       0.17812466       0.83346556       0.36837497      -0.87802299 
H       2.01033554       1.60259770       0.39159519       0.11459498      -0.10873698       0.01389221       1.29092033       1.65338105       0.12417626 
H       1.56132124       0.16693383      -0.40816210      -0.12239228       0.07204339       0.06040807      -0.01875318      -0.27404956       0.23026031 
H       1.00341376       0.48987678       1.27051835       0.10962245       0.27072179      -0.06324648       0.45916120      -0.03219500      -0.29358903 
H      -1.36938788       0.14408323       1.14528869      -0.12013423       0.05299340       0.11105749       0.91801659      -0.15501703       0.05914415 
H      -1.04328392      -0.35887902      -0.59063184      -0.01496199      -0.11791808       0.10814071      -0.22326915      -0.49365560       0.57074256 
H      -2.21763784       0.80314391      -0.10685136       0.17629693       0.29161125       0.04525332      -1.06329897       0.69834542      -0.72679255 
11
Properties=species:S:1:pos:R:3:momenta:R:3:forces:R:3 pbc="F F F" energy=-3233.1545120287337
C      -0.09636984       1.46526744      -0.12530295      -0.08809050      -0.07079328       0.20295360       0.53533450       2.27908201      -1.76200591 
C       1.21598069       0.76984798       0.14783878      -0.53956872      -0.38758033      -0.17986050       0.52129956      -0.24648620      -2.44144508 
H      -0.09481057       1.79465472      -1.23419856      -0.02280514       0.20419886      -0.03183588      -0.03899492      -0.43637719       1.64533919 
H      -0.24954951       2.37681513       0.46279555       0.00534676       0.01973667      -0.05436307       0.51144042       0.18167254      -0.12650399 
C      -1.26793884       0.63370643       0.16152436      -0.14489690       0.32451422       0.43076921      -2.09945652      -0.52050763       0.86024515 
H       2.08098944       1.31666947      -0.31986216      -0.07624222       0.03947842       0.08038976      -0.81018707      -0.46165897       0.43250452 
H       1.08576810      -0.18752423      -0.43198694       0.22696182      -0.20204050      -0.00744398       0.72728199       0.51633711       0.89559556 
H       1.46856152       0.60827411       1.17035447       0.07261551      -0.06195335       0.05323479      -0.13044467      -0.35248443       0.85951815 
H      -1.20950966       0.33815947       1.22502416       0.45810959      -0.17441258      -0.04689630      -0.37414428       0.05551149      -0.29716849 
H      -1.27109100      -0.28430498      -0.40463208       0.10743205       0.03573898      -0.17910382      -0.06830903      -0.41587797      -0.34241533 
H      -2.25885231       1.16019317      -0.02139240       0.00113774       0.27311290      -0.26784381       1.22618001      -0.59921076       0.27633623 
11
Properties=species:S:1:pos:R:3:momenta:R:3:forces:R:3 pbc="F F F" energy=-3233.1718465124495
C       0.01450618       1.47857754      -0.14964792      -0.06383359      -0.17821069      -0.45905657      -1.39952571      -1.28322331      -0.06247693 
C       1.18677899       0.64000332       0.24783670       0.21173636      -0.30318827       0.10623256      -0.47393377      -1.14113047       1.03468309 
H       0.03386530       1.78028988      -1.17387530      -0.21099204      -0.03240257       0.02054766       0.37111442       0.36574529      -0.79879329 
H       0.05625154       2.34603871       0.44402677      -0.05588268      -0.00564902       0.28968166      -0.18871585       1.31865252       0.78384869 
C      -1.36073873       0.75582962       0.06872559      -0.42017082       0.46617089       0.09156729       1.92841342      -0.06632081      -0.79928087 
H       2.05668087       1.22940704       0.37314696       0.17121085      -0.10701362       0.20630790       1.00224472       0.68708653       0.30266547 
H       1.46277062      -0.13446561      -0.43279463       0.01434794      -0.14317945       0.10335892      -0.07199573      -0.62461377      -0.81107460 
H       0.96712656       0.10540096       1.20448477      -0.17657965      -0.09474461      -0.08139763       0.27419963       0.56788844      -0.49629664 
H      -1.20201966       0.07707209       0.91107860      -0.09246903       0.17984853      -0.08614636      -0.79137383       0.28505530       0.15047465 
H      -1.55847362       0.15038436      -0.82244858       0.29500695       0.19260451      -0.05485393      -0.12551481      -0.06526028       0.21484832 
H      -2.13212692       1.50221712       0.14678748       0.32762570       0.02576431      -0.13624150      -0.52491249      -0.04387944       0.48140212 
11
Properties=species:S:1:pos:R:3:momenta:R:3:forces:R:3 pbc="F F F" energy=-3233.038823986542
C       0.09547470       1.55721188      -0.01460781       0.35245986      -0.12282748       0.50387965      -0.87629549      -0.51032586       1.15728930 
C       1.08912758       0.40502695       0.30066179      -0.71154372       0.01467745       0.42600135       0.99487556       2.20546128       1.20087602 
H       0.34253960       2.04249844      -0.95303081       0.24606900      -0.08579476       0.15909232       0.22163586       0.40699834       0.05300009 
H       0.17282351       2.27478869       0.89657755       0.15042738       0.13183126       0.07518741      -0.29819363      -0.90741555      -1.81240814 
C      -1.34863121       0.91893771      -0.13740561      -0.09916220       0.35248634      -1.36271361       2.74382237      -0.80620740       0.20520889 
H       2.06663365       0.94554255       0.57130695      -0.00074996      -0.08236373       0.05603912      -1.11527588      -1.25381883      -0.35493002 
H       1.27694204      -0.35159440      -0.44129246      -0.16144392      -0.06179894       0.07095188      -0.11456609      -0.02806174      -0.64070897 
H       0.70764517      -0.09259337       1.19453098       0.26811038      -0.23936758      -0.16832727       0.26447502      -0.09350370       0.08751428 
H      -1.48388658       0.45484259       0.83914411       0.06245969       0.20514074       0.08798779      -0.51207815      -0.24379923      -0.09350964 
H      -1.19329946       0.10934830      -0.90359956       0.08455428      -0.12560367       0.03722862      -0.81877366       0.78142110       0.61581599 
H      -2.15080461       1.59288972      -0.33557898      -0.19118078       0.01362037       0.11467275      -0.48962592       0.44925158      -0.41814780 
11
Properties=species:S:1:pos:R:3:momenta:R:3:forces:R:3 pbc="F F F" energy=-3233.2511809333487
C       0.13460272       1.47478049       0.03403611      -0.31701495       0.02776655       0.60964405      -0.78529324       0.60568743      -0.60181358 
C       1.02112956       0.32934561       0.46810066      -0.82737054       0.03551198       0.12390563      -0.59994244       0.07295609       1.01305915 
H       0.55192246       2.13165370      -0.75811116       0.12048622       0.06464621       0.00855272       0.19622866      -0.76282932       0.22255804 
H      -0.05097272       2.16039277       0.84112189       0.33461582       0.01438390      -0.22563766       0.38598132       0.38568627       0.73648763 
C      -1.28946983       1.05178604      -0.34792889       0.59022720      -0.44942174      -0.58914892       0.32103136       1.15328921       1.78103874 
H       1.99460156       0.68031855       0.71669807       0.00191436       0.05698890       0.06316946       0.99243000       0.30742346       0.09163609 
H       1.11055743      -0.40473665      -0.29099201       0.12571165       0.10891332       0.04142490       0.16029730      -0.74899581      -0.93874107 
H       0.67986173      -0.21608591       1.37732920      -0.02531814       0.04260469       0.24645265      -0.22592391       0.55400279      -0.55459983 
H      -1.69620863       0.64428243       0.58189288      -0.12706999      -0.10428756      -0.23275194      -0.31091172      -0.37134388      -0.27030846 
H      -1.31999861       0.33312762      -1.11574847      -0.13816004       0.00568604      -0.10062834      -0.23064034      -0.82914662      -1.10051997 
H      -1.89211215       1.94781241      -0.55037792       0.26197842       0.19720770       0.05501746       0.09674302      -0.36672961      -0.37879673 
11
Properties=species:S:1:pos:R:3:momenta:R:3:forces:R:3 pbc="F F F" energy=-3233.239229192271
C       0.21661304       1.44903256      -0.05697716      -0.42060394       0.15178677      -0.32759632      -0.49730191       1.98131938       1.36447414 
C       0.80682191       0.33591443       0.75412371       0.23788820       0.01384129       1.38972016       1.07391061      -0.61947300      -1.38376071 
H       0.77822525       1.79042629      -0.92049753       0.17556665      -0.45914773       0.01632731       0.47377516      -0.32299247      -0.09825945 
H       0.13976186       2.35796812       0.59461484       0.03845964       0.27483769      -0.06936038       0.14940284      -0.54258150      -0.37432386 
C      -1.15855779       1.08384057      -0.51911137       0.31991717       0.17391515      -0.76052358       0.65804559      -1.51869285      -1.55005705 
H       1.82865838       0.51953184       1.04989298      -0.21974372      -0.16242643      -0.06308690       0.49562179       0.17724684      -0.02421363 
H       0.82337003      -0.58592039       0.12588031      -0.05838703       0.04935452      -0.01870380      -0.19168083       0.33733001       0.79199879 
H       0.27002202       0.23026888       1.66632245      -0.02504796      -0.02111201      -0.17728193      -0.73221328      -0.52116685       0.61890393 
H      -1.80227095       0.66626917       0.21715138      -0.02183857       0.02075969      -0.03791185      -0.39360896      -0.23189999       1.04082661 
H      -0.97024594       0.24080992      -1.24192992      -0.01357391       0.09315007       0.22976167      -0.72842194       0.85491806       0.21835389 
H      -1.67336286       1.90399168      -0.97354029      -0.01263653      -0.13495902      -0.18134438      -0.30752906       0.40599237      -0.60394266 
11
Properties=species:S:1:pos:R:3:momenta:R:3:forces:R:3 pbc="F F F" energy=-3233.1490283114995
C       0.27566635       1.40721733      -0.14405471      -0.46515768      -0.11883256      -0.51413560      -0.42423902      -0.65883308      -0.85354755 
C       0.71758504       0.46230194       1.00063678       0.29313541       0.26884945       0.68037367      -0.35655540       2.90754646       0.87850416 
H       0.96375116       1.28190310      -1.01063282       0.21585846      -0.21903922      -0.10619202      -0.07846807       0.01198596       0.68643516 
H       0.32494901       2.48510212       0.09576653      -0.13761090      -0.24590244      -0.13181719      -0.25693119      -0.53198320       0.17439165 
C      -1.12682507       0.98503785      -0.67075982       0.21029488       0.80622584       0.12417351      -0.12303153       2.67993720      -0.20230015 
H       1.62234029       0.93912439       1.45034198       0.02503153       0.15356575       0.03455349      -0.66889711      -0.78303572       0.09608576 
H       0.96769664      -0.43202109       0.54353914      -0.03430040       0.06673781       0.04131126       0.65536721      -2.03488393      -0.61573542 
H      -0.08346322       0.26632587       1.76646434      -0.33066993      -0.01379209       0.11873284       0.81767610       0.45575534      -0.68480424 
H      -1.90630699       1.43927981       0.00568025       0.01831016       0.24810395      -0.16391512       0.54576972      -0.67320021      -0.77300670 
H      -1.23296740      -0.07198144      -0.70533949       0.09688199      -0.53280172      -0.11999040      -0.08572059      -0.97662015       0.06736626 
H      -1.28030103       1.38517808      -1.72071394       0.10822648      -0.41311477       0.03690556      -0.02497013      -0.39666867       1.22661109 
11
Properties=species:S:1:pos:R:3:momenta:R:3:forces:R:3 pbc="F F F" energy=-3232.9279757917006
C       0.35739322       1.23365803      -0.26859789       0.52080745      -0.83422946      -0.07992506      -1.31631380      -2.29977153      -0.66417742 
C       0.59064212       0.75630456       1.17426292      -0.76612361       1.08242137      -0.01971573      -0.10949888      -1.59941919      -1.84224957 
H       0.90314484       0.65462089      -1.03858380       0.04658649      -0.11093460       0.26083478       0.82979877       0.70760222       0.75254683 
H       0.54184348       2.27377840      -0.32022393       0.14412863       0.16605841       0.17636150       0.25025032       1.13684267      -0.40702498 
C      -1.07719135       0.88795774      -0.73020494       0.38878385      -0.72311783      -0.02075519       1.86918735      -2.97822294      -0.21416197 
H       1.37152517       1.33597002       1.53856403      -0.07250258       0.02930683      -0.09743169       1.53097307       0.93778059       1.17392973 
H       0.93407330      -0.30938395       1.17228738      -0.20962880      -0.12916838       0.17032099      -0.59530136       0.79874484       0.25905758 
H      -0.29160814       0.90658039       1.77631377       0.13838170       0.40646796      -0.36633569      -0.26898345      -0.12393870       0.26882119 
H      -1.74746153       1.29006439      -0.04067449       0.02464156      -0.28201529       0.02076140      -1.68628444       0.55196229       0.76743047 
H      -1.15318487      -0.28038934      -0.78776130      -0.10951879       0.31626777      -0.01031552      -0.08710433       2.02650594       0.63044629 
H      -1.23527340       1.14328163      -1.75134351      -0.10555589       0.07894323      -0.03379978      -0.41672323       0.84191382      -0.72461815 
11
Properties=species:S:1:pos:R:3:momenta:R:3:forces:R:3 pbc="F F F" energy=-3232.726251693112
C       0.38046903       1.04988835      -0.24198252      -0.19697082      -0.63029832      -0.39751457      -1.44135103       3.18946361       0.95547637 
C       0.46803250       0.98449533       1.33358651      -0.25675172      -0.23061265       0.83135910       3.32042184       1.57035914      -2.65953535 
H       1.11033982       0.47548177      -0.71725893       0.05689637       0.31203088      -0.24073772       1.29664723      -1.14807437      -0.58046867 
H       0.61072758       2.12844274      -0.51164314      -0.09388064      -0.05786280      -0.07781115       0.06772097      -1.18436797       0.26225920 
C      -0.96967055       0.78422411      -0.90288189       0.83941893       0.11537454      -0.23189095      -2.57631024       1.09988207       0.09440052 
H       1.59470995       0.81131538       1.49966405       0.03725197       0.05656839      -0.06753977      -1.78932522       0.14032729       0.36049472 
H      -0.09409799       0.17051154       1.61667192      -0.11344870       0.17074840       0.09261385      -1.25293077      -1.66123836       1.40295556 
H       0.21357227       1.96763244       1.75931294       0.12921057       0.18986018       0.13602264      -0.27797393      -0.72343723       0.06450635 
H      -1.93170703       0.98292553      -0.26274206      -0.10247199       0.20788293      -0.24026783       1.97858848       0.28941892      -0.73687792 
H      -1.18156875      -0.24681664      -1.15291155      -0.16661373      -0.42817823       0.12297236       0.52618016      -0.46070113      -0.38033805 
H      -1.09408726       1.43177860      -1.84054101      -0.13264023       0.29448668       0.07279404       0.14833252      -1.11163197       1.21712728 
11
Properties=species:S:1:pos:R:3:momenta:R:3:forces:R:3 pbc="F F F" energy=-3232.8638183620064
C       0.46984953       1.13777958      -0.23623571       0.24034747       0.01671531       0.91103326      -0.31206010      -0.66741355      -1.61192257 
C       0.33580055       0.94889197       1.25381698      -0.48145484       0.40595455      -0.41481143      -0.30585550      -0.26667711      -0.39631907 
H       1.31834797       0.57759449      -0.69354536       0.14415785      -0.15195913      -0.03629041      -0.68482420       0.13916706       0.37869231 
H       0.65647944       2.18641980      -0.42935696      -0.07074189      -0.03243200      -0.21533148       0.20923145       0.26132876      -0.28218020 
C      -0.90415012       0.74454119      -0.85806735      -0.21174934      -0.29970850      -0.02882669       1.38604079      -1.35466585       1.68667012 
H       1.28080162       0.76419330       1.71612795       0.18529704       0.03768342       0.05415793       0.58175209      -0.54088301       0.46569954 
H      -0.42108358       0.15678105       1.43029121       0.01414387      -0.03697245      -0.05516060       0.73637436       0.53271978       0.51966765 
H       0.03106484       1.90378359       1.62670307      -0.25906980      -0.13288217      -0.02422664      -0.75526446       0.37376038       0.73805895 
H      -1.57902755       1.51453856      -0.77129344       0.18083083       0.13475514      -0.19628982      -1.70054283       2.13216076       1.09144905 
H      -1.28930306      -0.10457888      -0.25989819       0.16013351       0.19783997      -0.16667521       0.01361352       0.27364557      -0.74309049 
H      -1.03950737       0.57234290      -1.88044090       0.09810530      -0.13899413       0.17242109       0.83153488      -0.88314278      -1.84672528 
11
Properties=species:S:1:pos:R:3:momenta:R:3:forces:R:3 pbc="F F F" energy=-3232.976143491995
C       0.43354745       0.97796657      -0.15246092       0.90754999      -0.48342239       1.12364585       0.06414471       2.24776609      -0.92181173 
C       0.24425838       1.00452449       1.37954628      -0.98206253       0.11040065      -0.74623916      -0.08262245       0.82388310      -1.58418602 
H       1.18716100       0.27772938      -0.44860538      -0.26057449       0.00046535      -0.05667788       0.56585376      -0.56623302       0.02341180 
H       0.81723369       1.99984938      -0.47374421       0.21955821      -0.05781137      -0.04724106      -0.03687878      -1.18591167       0.46184436 
C      -0.81690893       0.82542498      -1.03001077       0.56685954       0.79459645      -0.29922432       1.90872170       2.23171472      -1.60536602 
H       1.00181260       1.70141599       1.75911707       0.03829129      -0.03268221      -0.25537123      -0.35600982      -0.38510591       0.43239466 
H       0.39936475       0.01206686       1.71211948       0.06762627       0.06342064       0.05477069       0.14989162      -0.92372124       0.90339184 
H      -0.77040960       1.32389814       1.63600842      -0.24738786      -0.11558780      -0.13395954       0.23203321       0.11732075       0.12293448 
H      -1.28412909       1.83404065      -0.97590690      -0.26481150      -0.00934662       0.25080046      -0.71574645      -1.15396781       0.13558257 
H      -1.36125401      -0.02237056      -0.78445154       0.09192616      -0.26115411       0.24718961      -1.67920128      -1.25642433       0.65764292 
H      -0.54819420       0.72204092      -2.13351021      -0.13697509      -0.00887859      -0.13769341      -0.05018623       0.05067932       1.37416114 
11
Properties=species:S:1:pos:R:3:momenta:R:3:forces:R:3 pbc="F F F" energy=-3233.109543100582
C       0.50357428       0.97914417      -0.13119343      -0.32362490       0.94855933      -0.02113857      -0.45272539      -0.79911753       0.55538179 
C       0.07577703       0.98533788       1.39316333       0.16691793      -0.79411314       0.92160556       2.11192780      -0.60225755      -1.37813898 
H       1.13144596       0.11119631      -0.39562339      -0.12390367       0.03940076      -0.10410539      -0.04813623       0.21785417       0.43117575 
H       1.09947142       1.83581412      -0.38928689      -0.14665060       0.02394944      -0.30533737       0.22393679       0.66086348       0.12579053 
C      -0.70065971       0.88721759      -1.07917987       0.64022882       0.04560660      -0.98666194      -0.31199726      -1.02780479       2.63340836 
H       0.88377566       1.46033135       2.01074753       0.08576123      -0.42036360       0.22011103      -1.14355690      -0.13588342      -0.41275041 
H      -0.05250884      -0.03711153       1.76535379      -0.02997963      -0.05462313      -0.04635309      -0.06441412       0.13467793      -0.13480740 
H      -0.87253307       1.46097169       1.36514236      -0.04523915       0.13677755       0.23527641      -0.73929406       0.82995178       0.81921378 
H      -1.43353342       1.67179280      -0.99432275      -0.15748616      -0.17456272      -0.27564242      -0.22258718       0.43339755       0.36350718 
H      -1.18933365      -0.08309489      -0.86216745      -0.20862436       0.27069276       0.24678873      -0.01907259       0.49628842      -0.41400125 
H      -0.33723476       0.90705967      -2.03860618       0.14260049      -0.02132384       0.11545705       0.66591915      -0.20797003      -2.58877935 
11
Properties=species:S:1:pos:R:3:momenta:R:3:forces:R:3 pbc="F F F" energy=-3232.8881567937315
C       0.47358158       1.26624048       0.00111142      -0.27804248       0.72244901       0.73929589      -1.60429242       0.98841638      -1.70742048 
C       0.05552134       0.66503926       1.29185817      -0.60290985      -0.96594916      -0.81709880      -0.66310718       0.23869664       0.72283601 
H       1.35667551       0.78486476      -0.33934614      -0.03716873      -0.14492355       0.09044794       1.10848105      -0.10659920      -0.20165265 
H       0.61314039       2.36074091       0.08327948      -0.29742140       0.04914100       0.03546624       0.20953983      -0.57211398      -0.22093292 
C      -0.62720326       0.92427516      -1.10270960       1.20638646       0.50419765       0.49005602       0.04848196       2.48987696      -0.65965574 
H       0.87924173       0.36193221       1.89563736      -0.20010362       0.13859523      -0.22578062       0.75282769       0.11443578       0.74067926 
H      -0.41589449      -0.24205459       0.99514959      -0.18728605       0.01507758      -0.06216068      -0.73523616      -0.93394027       0.38714843 
H      -0.63989754       1.28919784       1.88838465       0.01703436      -0.15503885       0.00738454       0.31645361      -0.41301315      -0.40012817 
H      -1.20974280       1.83914073      -1.45726988       0.09777957      -0.02790646      -0.07961139       1.01837100      -0.70654322       0.44757925 
H      -1.43309690       0.37520917      -0.64176192       0.14755757      -0.04549140      -0.03149740       0.03532486      -0.95742525      -0.20199964 
H      -0.19741619       0.51199065      -2.05184590       0.13417416      -0.09015105      -0.14650174      -0.48684424      -0.14179069       1.09354665 
11
Properties=species:S:1:pos:R:3:momenta:R:3:forces:R:3 pbc="F F F" energy=-3233.0906460046294
C       0.38254579       1.29749214       0.08521173       0.65141467       0.04290129       1.01664635      -0.98287200      -0.72490366       0.21783302 
C      -0.10638666       0.48117814       1.27677705      -0.12696406       0.11621902      -0.65426352       2.18325039      -1.19930834       0.49421134 
H       1.38140014       1.00957531      -0.20475008       0.10769565       0.24693158       0.02383071       0.61505507       0.14222796       0.52380096 
H       0.37518708       2.31599714       0.42548718      -0.28694400       0.02868640       0.05905570       0.13256581       0.68789166      -0.10859587 
C      -0.40561573       1.08888817      -1.17853618       0.51128388       0.19645663      -0.46596901      -1.43862338      -1.23124718      -0.33810166 
H       0.63268077       0.70600702       2.08310018      -0.35657190       0.15981171       0.20518406      -0.57286626      -0.56864251      -0.24543075 
H      -0.17054890      -0.63344002       1.14713935       0.03727043      -0.15255273       0.01424240       0.40011012       0.98798890      -0.20689378 
H      -1.04624908       0.75286040       1.66424181      -0.31101208      -0.02380759      -0.20084136      -1.37781143       0.76722338       0.16892662 
H      -0.47861416       1.93822927      -1.80297287       0.23959058      -0.04048839      -0.06445746       0.24538923       1.16025673      -0.70319423 
H      -1.46303343       0.73012452      -1.11439543      -0.06117449      -0.26067103      -0.12192144       0.72335392       0.28707754       0.62999568 
H       0.09581829       0.31863754      -1.74450820      -0.40458866      -0.31348689       0.18849357       0.07244852      -0.30856447      -0.43255133 
11
Properties=species:S:1:pos:R:3:momenta:R:3:forces:R:3 pbc="F F F" energy=-3233.0974657819515
C       0.31565847       1.39242421       0.20859339      -0.29462545      -0.48380938       0.36344204      -2.11122094       0.25826368       0.50883330 
C      -0.25081139       0.35093709       1.22086329      -0.72999697      -0.14614844       0.20437267      -0.03863932       0.00930096      -0.89095494 
H       1.38348146       1.51105429       0.25665178      -0.15842025       0.41390049       0.10906211       0.46835417      -0.19605470       0.09341982 
H      -0.14103053       2.38862060       0.37050864       0.16627409      -0.09162881      -0.33385247       0.53388529      -0.31084787       0.64795008 
C      -0.17001428       1.11703441      -1.22112204       0.31125866       0.37729140      -0.48555733       0.40259192      -0.64328730      -0.29022210 
H      -0.18992415       0.55640365       2.29275171       0.16092005       0.02032869       0.06006692       0.07185748       0.41823692      -0.23359532 
H       0.25066226      -0.59867939       1.06237049       0.26368094      -0.02396137      -0.00714561       0.29208753      -0.21237909      -0.03052950 
H      -1.29460376       0.13387831       0.94987594      -0.11612386      -0.05746029      -0.08712945       0.10503969       0.30230205       0.27055037 
H       0.57792526       1.58835221      -1.87512822       0.12782343      -0.26729961       0.08215139      -0.36293517      -0.68004606      -0.37362428 
H      -1.11394961       1.58140624      -1.44427981       0.36857048       0.10650841       0.19802807      -0.46807032       0.69872885       0.22615490 
H      -0.43534495       0.06230414      -1.45589476      -0.09936113       0.15227892      -0.10343833       1.10704969       0.35578255       0.07201768 
11
Properties=species:S:1:pos:R:3:momenta:R:3:forces:R:3 pbc="F F F" energy=-3233.1295191499503
C       0.25485454       1.40905662       0.31880266       0.18940780      -0.45472437      -0.21371080       1.29888745      -0.47027931      -1.26763970 
C      -0.46483180       0.32926567       1.09028014      -1.14287100      -0.27530713      -0.42981226      -0.24734946       0.26552392       0.30613976 
H       1.33350064       1.39747545       0.52532932       0.04054007       0.06163517      -0.10932249      -0.11587398      -0.25308421       0.15689953 
H      -0.04208666       2.39438218       0.66711036       0.06779216      -0.01306497      -0.05152370      -0.42867245       0.17065297      -0.33617668 
C       0.09253465       1.14167162      -1.22072811       0.32303640       0.44175634       0.94721025      -2.67727162      -0.61596353       1.42278075 
H      -0.36807549       0.51218815       2.13997534      -0.04979302       0.17067179      -0.15119552      -0.19461076       0.29582384       0.89752465 
H      -0.07049599      -0.67732480       0.98473138      -0.01445097       0.07848431      -0.04719972       0.06255507      -0.07274379      -0.62864793 
H      -1.52695174       0.35910223       0.83481610       0.07956382       0.15300889      -0.16290176       0.02386981      -0.26289040       0.06010797 
H       0.94291494       1.24168447      -1.84124682       0.17276861      -0.12500527       0.15250194       0.88531397       0.42458047      -0.50139574 
H      -0.79924565       1.65887452      -1.62354650      -0.15436455       0.06560098      -0.24216671       0.70916783       0.36625918       0.00955245 
H      -0.28607416       0.10343202      -1.29223893       0.48837069      -0.10305574       0.30812075       0.68398413       0.15212085      -0.11914508 
11
Properties=species:S:1:pos:R:3:momenta:R:3:forces:R:3 pbc="F F F" energy=-3233.1503119781314
C       0.18684711       1.34400949       0.35403012       0.18986620      -0.38490627       0.90850071       2.00679896       0.21028457      -1.87180794 
C      -0.59657245       0.30659009       1.04833318      -0.15885879      -0.28611339       0.29658036      -1.15719561      -0.36698186       0.91426599 
H       1.23652989       1.14925172       0.61325734      -0.14695594      -0.09106003       0.12807139      -0.06379116       0.78253866       0.58611035 
H      -0.07534302       2.39742293       0.47362224      -0.22620962       0.08119043      -0.33498628      -0.11052073      -0.22094621       0.79981999 
C       0.25911028       1.20243761      -1.18723778       0.35003784       0.10103966      -0.33198001      -0.31292574       1.27728829       0.22552167 
H      -0.62762907       0.48892306       2.15378340      -0.00065031       0.03803805       0.04490185       0.09723356      -0.39514489      -0.88035218 
H      -0.10772639      -0.64890155       0.81611409       0.01667240       0.02161724      -0.46495556      -0.38308479      -0.01459694       0.37692826 
H      -1.63982406       0.27288613       0.69139002       0.05914610      -0.08740276       0.10251013       0.28055491      -0.10860470       0.14148799 
H       0.81535627       2.12061385      -1.53267248      -0.44031827       0.32211093      -0.27165088      -0.56261226      -1.09957261      -0.10158851 
H      -0.76035460       1.22434625      -1.57349846       0.39127003       0.10958052       0.11606142      -0.00364367       0.12690301      -0.34991253 
H       0.73774890       0.30647930      -1.56605848      -0.03399963       0.17590563      -0.19305313       0.20918654      -0.19116733       0.15952691 
11
Properties=species:S:1:pos:R:3:momenta:R:3:forces:R:3 pbc="F F F" energy=-3232.9635337423506
C       0.19419936       1.43065586       0.42986122      -0.26749249      -0.63920236      -0.41790091      -2.23434545      -1.14320548      -2.22599957 
C      -0.55305561       0.11559564       0.94100416       0.71899816      -0.52542863      -0.05772895       0.38825355       1.98365778       0.07498898 
H       1.19610644       1.51098838       0.80629336       0.23303988       0.23494441       0.17212861       0.33612404       0.13681941       0.41278494 
H      -0.41953349       2.31713436       0.62939446       0.01421270      -0.32368548       0.07493757       0.34420478      -0.14458303       0.58593831 
C       0.24660725       1.32883253      -1.14390754      -0.12388038       0.81100360      -0.10705742       0.36091168      -1.93114420       0.40227341 
H      -0.40569128       0.07278664       2.02057787      -0.18292009       0.15494417      -0.10092304       0.19063772      -0.72167269      -0.06290945 
H      -0.27077177      -0.75236933       0.36047547      -0.09001241       0.00708333       0.21755173       0.64711259      -0.33534224       0.33286183 
H      -1.63079291       0.16790032       0.79865427      -0.05214141       0.25264281       0.05535753      -0.13258890       0.47263013      -0.15709354 
H       0.27986418       2.23663081      -1.72212997      -0.09685670      -0.03477198       0.13129403       1.11593570       0.69725800       0.15687244 
H      -0.69058037       0.94072209      -1.57731837      -0.25811163       0.01785517      -0.13457010       0.07877688      -0.46551728       0.66203540 
H       1.06299974       0.55452548      -1.38099940       0.10516437       0.04461496       0.16691096      -1.09502260       1.45109960      -0.18175275 
11
Properties=species:S:1:pos:R:3:momenta:R:3:forces:R:3 pbc="F F F" energy=-3233.1146089103295
C       0.16140773       1.32462617       0.39941293      -0.16796319      -0.18024252       0.24011803       1.92115585       2.17897922      -1.12841129 
C      -0.38750792       0.08157263       0.91778652       0.04811492       0.10152532      -0.48495543      -1.13081275      -1.49501677       0.75069685 
H       1.24593663       1.56306702       0.69267314      -0.10584736       0.07889946       0.11687925      -1.38296071      -0.75879123      -0.14804985 
H      -0.38911217       2.17054887       0.79647594       0.02645610       0.05561916      -0.18941467      -0.27792279       0.17127548       0.24462432 
C       0.09478822       1.42201686      -1.12241067      -0.42815453      -0.01897921       0.39135909      -1.77738619       3.03844751       1.32455226 
H      -0.43677939       0.19746714       1.99292483       0.08454426      -0.09870222       0.12122896       0.12480729      -0.65483722       0.48150794 
H       0.15384771      -0.83239866       0.62242437       0.34848131       0.02528506      -0.07265108      -0.07812882       0.37835303       0.24011073 
H      -1.44480806      -0.04562549       0.60262206       0.21609754      -0.21505336       0.09974130       0.54596897       0.05644677      -0.02889165 
H       0.39010436       2.45920520      -1.38465007       0.13165281       0.11453541      -0.03586101      -0.02528754      -0.56232284      -0.16907413 
H      -0.94627553       1.31726206      -1.47949162       0.00515291       0.06264877       0.12734959       0.58630084      -0.38986578      -0.00233530 
H       0.77583506       0.77726090      -1.52471498      -0.15853478       0.07446413      -0.31379405       1.49426585      -1.96266815      -1.56472988 
11
Properties=species:S:1:pos:R:3:momenta:R:3:forces:R:3 pbc="F F F" energy=-3233.0963482129937
C       0.10378023       1.40682265       0.39896535      -0.03447897       0.13378754       0.45651671      -1.86576117      -0.06600100      -0.86264778 
C      -0.33073849      -0.00313417       0.97578802       0.19635581      -0.14476030       0.20583006       0.91764031       1.88153449      -1.71563717 
H       0.99653077       1.75376147       0.81680833      -0.14646484      -0.05750594       0.09677047       1.82053570       0.09993247       0.62641184 
H      -0.59740362       2.24525428       0.62854730      -0.03916432       0.11492046       0.13780135       0.07191359      -0.89153705       0.43042381 
C       0.10100626       1.45153727      -1.15249385       0.11813112       0.52273379      -0.55298268      -0.58635616      -2.36039962       0.17747880 
H      -0.35880144      -0.01190477       2.03541003       0.10857593      -0.05117084      -0.15286591      -0.34564310       0.12350975       1.05614384 
H       0.44206480      -0.70400667       0.68085478       0.06615017       0.10272239       0.12754923      -0.00835473      -0.32569696      -0.19977169 
H      -1.27745983      -0.26836897       0.52350623      -0.10920423      -0.10783489      -0.14453850      -0.22989237      -0.29308617       0.12869546 
H       0.55064568       2.29244861      -1.62616670       0.02357464      -0.09782085      -0.06419978       0.42177966       0.88072926      -0.00161434 
H      -0.96107396       1.44526607      -1.38619220      -0.16473949      -0.41143152      -0.22798607      -0.14717022       0.15614395      -0.49766598 
H       0.49037858       0.53249360      -1.68183641      -0.01873583      -0.00363983       0.11810512      -0.04869153       0.79487090       0.85818321 
11
Properties=species:S:1:pos:R:3:momenta:R:3:forces:R:3 pbc="F F F" energy=-3233.2597775331697
C       0.06050709       1.39982054       0.38063133      -0.39632366       0.41790201      -0.18293344       1.77150456       0.52406013      -0.20455742 
C      -0.34755330       0.04767557       0.97181298      -0.50316903      -0.00912486      -0.83055959       0.94919722       0.97479037       1.43165510 
H       1.12122387       1.66710469       0.70608864       0.19126615      -0.21558276      -0.19004103      -1.26389278      -0.36439023      -0.10175461 
H      -0.57143262       2.22810271       0.75594510       0.05983018       0.20169241      -0.10209268       0.09771089      -0.52158453      -0.16885859 
C       0.12345531       1.40052391      -1.15277618      -0.09741972      -1.03180549       1.22759371      -0.38808280       0.47924143       0.29340967 
H      -0.27106098       0.20638406       2.11161026      -0.08600218      -0.02154121      -0.00839022      -0.48234493      -0.79998287      -1.64761998 
H       0.34261127      -0.77860155       0.66801105       0.10514798      -0.04955238      -0.15633913      -0.64909971       0.68691927       0.19683572 
H      -1.36263292      -0.12779927       0.63486383       0.29029686      -0.04316826       0.19746753      -0.23907333      -0.52941402       0.31307625 
H       0.56269865       2.34470034      -1.50863257       0.04166683       0.21723726      -0.03765233      -0.32953110      -0.25197973      -0.06356562 
H      -0.85317399       1.22771089      -1.62439354       0.13908645       0.40094382       0.01624961       0.12605692       0.22591917       0.13203833 
H       0.76514055       0.60320291      -1.48336994       0.25562014       0.13299945       0.06669757       0.40755505      -0.42357897      -0.18065886 
11
Properties=species:S:1:pos:R:3:momenta:R:3:forces:R:3 pbc="F F F" energy=-3232.9594317344813
C       0.08456352       1.38967258       0.39799855      -0.03813696       0.17225859       0.47848017      -0.44721962       1.91375919      -2.34360931 
C      -0.41922738       0.15288285       0.96769616       0.87562596       0.10333792      -0.85434681      -2.12840731       0.16695404      -0.13159332 
H       1.06918426       1.53156600       0.76450092      -0.15302193      -0.19020013       0.02077613       0.99522917       0.59367876       0.51035256 
H      -0.55636143       2.22863820       0.62977109      -0.18783724      -0.25897791      -0.06534277       0.10160474       0.55056821       0.34182308 
C       0.18069507       1.31065524      -1.15088999       0.24966934       0.18043125       0.22712564       1.09279590       0.23576575       0.49301965 
H      -0.21318231       0.13993371       1.98512792      -0.03105686       0.12899335       0.09934967       0.23198290      -0.31424397       2.08309955 
H       0.19181652      -0.51531832       0.47895808      -0.34634940      -0.05753058       0.11944091       0.79405005      -2.70936438      -0.73399688 
H      -1.50185181      -0.01723816       0.82616086      -0.08574275       0.03781174       0.09659281       0.60333293      -0.12640340      -0.22507976 
H       0.61241409       2.22426870      -1.60260976      -0.12905506      -0.23052330       0.03461373       0.20161919      -0.42133820       0.41267251 
H      -0.80222098       1.29093177      -1.57882276      -0.04817365       0.03446992      -0.03217653      -0.63174753      -0.68021529      -0.32459231 
H       0.81892167       0.42617267      -1.42332599      -0.10592146       0.07992914      -0.12451295      -0.81324042       0.79083928      -0.08209576 
11
Properties=species:S:1:pos:R:3:momenta:R:3:forces:R:3 pbc="F F F" energy=-3233.1006013706433
C       0.18467981       1.40270959       0.37265300       0.65254154       0.09100108       0.72648048       0.74562108      -1.44626750       1.10647579 
C      -0.35364100       0.01802684       0.94681708       0.37926940       0.29471125       0.56492271       0.38945527       0.34391064      -0.15564284 
H       1.25795045       1.67584765       0.70718546       0.07505241       0.08948944       0.19941336      -1.79088431      -0.55108737      -0.38824757 
H      -0.51100367       2.14121909       0.70945804      -0.05226356      -0.18503039       0.13440399      -0.16361828       0.69571606       0.89283942 
C       0.05592955       1.43936068      -1.11207581      -1.35275764       0.58552275      -0.51398790      -1.40787566       0.06433212      -0.57509004 
H      -0.20142767      -0.03166236       2.06223253       0.06448543      -0.35900032      -0.26777087      -0.09035846      -0.22588884      -1.18175530 
H       0.04156208      -0.90481212       0.41253472       0.09589014      -0.27429511      -0.32230613      -0.01945326       1.22636900       0.81020280 
H      -1.44247871      -0.00380483       0.74000833       0.28307526       0.05661950      -0.13095020       0.44859161       0.06313166       0.26617353 
H       0.10265490       2.46766690      -1.46155641      -0.10943116       0.06550701      -0.17761697       0.17204267       0.05209923      -0.28546199 
H      -0.93617840       1.02351649      -1.44549674       0.09864664      -0.07019097      -0.06586935       0.88373837       0.37393731       0.34017238 
H       0.81984714       0.85892721      -1.55630509      -0.13450846      -0.29433425      -0.14671910       0.83274097      -0.59625230      -0.82966619 
11
Properties=species:S:1:pos:R:3:momenta:R:3:forces:R:3 pbc="F F F" energy=-3233.1117355145257
C       0.04956990       1.32817377       0.48532309      -0.09048634      -0.30072376      -1.28528295      -1.32031510      -0.53668390      -1.26280630 
C      -0.13398938      -0.18903498       0.78844894       0.05737845      -0.69366976      -1.08243591       0.33080034       1.21354009      -2.33169944 
H       0.95625444       1.63887997       0.89260217      -0.21087969       0.11920657      -0.07937153       2.04681951       0.44416026       0.39758843 
H      -0.66183026       1.95110834       1.07762292       0.22685746       0.20993871      -0.08589056      -0.02375647      -0.56452408      -0.68865292 
C      -0.04661140       1.71448256      -1.06735677      -0.02806971       0.98520400       1.52992843      -0.37585999      -0.33619101       2.09871772 
H       0.15176187      -0.42330610       1.76658421       0.08329370      -0.19861811       0.29710169       0.32238378      -0.36159367       1.61735448 
H       0.48391931      -0.79013750       0.09500978       0.07473645       0.34386278       0.35968071      -0.15577256       0.29682801       0.31943364 
H      -1.15162494      -0.47327519       0.61120711      -0.09642516      -0.47314486       0.01892130      -0.67849206      -0.27466461       0.03681325 
H       0.06617225       2.79959966      -1.13847879       0.09242563       0.01520814       0.30738580       0.23017678      -0.23366279      -0.39333118 
H      -1.04799399       1.46345767      -1.34439000      -0.24258056      -0.13922960      -0.14572555      -0.95988817       0.09313166      -0.32472951 
H       0.54874074       1.13773441      -1.78043103       0.13374978       0.13196590       0.16568858       0.58390394       0.25966006       0.53131183 
11
Properties=species:S:1:pos:R:3:momenta:R:3:forces:R:3 pbc="F F F" energy=-3232.7853585801163
C      -0.13414434       1.21761176       0.56894280      -1.03061030      -0.59520519       1.24979402       3.88824845       3.44541951      -0.29580117 
C       0.05606731      -0.22065837       0.45427912       0.13230908       0.56269537      -0.77017173      -2.11380075      -3.06805707       3.00689518 
H       0.79660788       1.69104737       1.10464036       0.11580958       0.10038989      -0.04319610      -1.34740092      -0.90134836      -0.75372986 
H      -0.89855578       1.58493117       1.22525227      -0.15812307      -0.19400041      -0.12589563      -1.09431128      -0.35312137      -0.10039819 
C      -0.09282313       1.86085647      -0.83667951      -0.18284178      -0.16778237      -0.32245209      -1.54509732      -0.89560669       0.60506327 
H      -0.21514513      -0.61654849       1.51620448      -0.00408325      -0.09420624      -0.37598345       0.19881145       0.09974736      -1.72131549 
H       1.01376184      -0.71220193       0.31248257       0.28299115      -0.08344122       0.01567796       0.37543216       0.76228044      -0.64781805 
H      -0.70502985      -0.63467393      -0.23533287       0.27974026       0.03120856       0.16028037       0.49457153      -0.13009734       0.26778825 
H      -0.20704700       2.93288807      -0.78420351       0.00381519       0.03581521      -0.22330565      -0.46164845       0.32967881      -0.26115277 
H      -0.84060737       1.32961034      -1.49664640       0.22327334       0.30954033       0.13771642       0.62943241       0.99944537       0.51940807 
H       0.87648413       1.67909967      -1.22587218       0.33771980       0.09498609       0.29753588       0.97576273      -0.28834066      -0.61893926 
11
Properties=species:S:1:pos:R:3:momenta:R:3:forces:R:3 pbc="F F F" energy=-3233.2148604479603
C      -0.42339659       1.12492319       0.48381934      -0.64596687      -0.73394969       0.13192222       1.06700449      -0.47042906      -0.33279611 
C       0.23972063      -0.28739850       0.42265864       0.78451441       0.84739376       0.06580123      -1.19155638       0.19608562       1.16647243 
H       0.02211940       1.63474954       1.31193464      -0.10893006      -0.19778798      -0.15803048      -0.02540864       0.21143193       1.03841930 
H      -1.48957523       1.12740856       0.60951117      -0.33168151      -0.06192795      -0.43622919      -0.57017644      -0.27944169       0.10361282 
C      -0.01006297       2.00822236      -0.70381245       1.02231039       0.79329820       1.00800814      -0.09962002      -0.17325139       0.64699898 
H       0.10472215      -0.99359220       1.27588842      -0.18663055      -0.26487891       0.18167254      -0.27729172       1.05996029      -0.01003272 
H       1.29245133      -0.14732840       0.36780046      -0.08796192       0.11400336      -0.02613399       0.99813239       0.01226441      -0.45960743 
H      -0.13374132      -0.88181985      -0.37803297       0.06387555      -0.25191888      -0.24836982      -0.05276527      -0.19796912      -1.18789232 
H      -0.34419090       3.05135601      -0.58682130      -0.16387521      -0.30763930      -0.18368922       0.27682767      -0.33197464       0.15943218 
H      -0.43553819       1.66134365      -1.61969032      -0.26071966      -0.00419581      -0.21779691      -0.17380083      -0.38112073      -0.81771994 
H       1.07636075       1.94577147      -0.75618314      -0.08493457       0.06760320      -0.11715451       0.04865474       0.35444439      -0.30688720 
11
Properties=species:S:1:pos:R:3:momenta:R:3:forces:R:3 pbc="F F F" energy=-3233.110274206061
C      -0.55574464       0.99413157       0.37970405      -0.41018295      -0.45194183      -0.37461281       1.89522692       0.51647492      -0.74319660 
C       0.34772134      -0.21425438       0.36222563      -0.09353819      -0.05783643       0.08580305       1.16520925      -1.55944804       0.20544596 
H      -0.53425008       1.34578969       1.42630742      -0.10314771       0.10666634       0.06146506      -0.83568368      -0.02928553      -0.51012470 
H      -1.49139498       0.71976834      -0.05668630       0.25932301      -0.05317431      -0.24172148      -1.09096993      -0.19164889       0.53827761 
C       0.00376674       2.07320298      -0.53705358       0.09459891      -0.14544937       0.61852789       1.30904665      -0.08270079      -0.84181741 
H      -0.04207226      -0.85609612       1.14556437       0.05842981       0.09097325      -0.43599263       0.17357810      -0.51799171       0.24136195 
H       1.41719072       0.00438743       0.65689847       0.38716303      -0.17456259       0.04595691      -1.10590708       0.01696246      -0.40046074 
H       0.38604687      -0.88593514      -0.55256080      -0.12021435       0.32218541       0.03843165      -0.23227473       1.27444078       0.69796883 
H      -0.73566154       2.83455085      -0.74996141      -0.13203345       0.05943864      -0.15069844       0.01372780       0.51875732       0.19516563 
H       0.25930414       1.63442883      -1.55041881      -0.03817957       0.07352324       0.34286749      -0.18403256       0.33772142       1.10467956 
H       0.95876970       2.51361573      -0.12107643       0.09778147       0.23017764       0.00997330      -1.10792074      -0.28328194      -0.48730012 
11
Properties=species:S:1:pos:R:3:momenta:R:3:forces:R:3 pbc="F F F" energy=-3233.1221571887554
C      -0.64793111       0.90698925       0.11845601       0.19461723      -0.48832459      -0.29851549       1.75495938      -0.25491270      -0.67044857 
C       0.33441891      -0.23087089       0.50023444       0.02490179       0.32131878       0.39927397      -0.59457029      -0.05778366      -1.63962431 
H      -1.21627160       1.23436758       0.99198913      -0.46917546      -0.13526947      -0.35566314      -0.42932981      -0.26874071      -0.40401687 
H      -1.20394500       0.52098047      -0.72509421       0.04800024      -0.18816003      -0.12604934      -0.98416310      -0.11282094       0.28353662 
C       0.10418307       2.15030417      -0.43694664      -0.03496382       0.36956108       0.02483108      -1.55769484      -0.22281651       1.76315355 
H      -0.09813709      -1.09230391       0.99104856      -0.25666825      -0.36590823       0.24131209      -0.59393556      -0.21201461      -0.12534773 
H       1.08875259       0.07203106       1.15479380      -0.13753014      -0.00892940      -0.10868120       1.34869760       0.92820916       1.15246675 
H       0.85227567      -0.57799157      -0.41971708       0.13715450       0.14992511      -0.07279553      -0.34899210       0.08234730       0.49509164 
H      -0.57141875       2.81927110      -0.95312851       0.30253105       0.09322205       0.11208713      -0.12733677       0.11853755      -0.22916764 
H       0.97023921       1.99042618      -0.99625253       0.20985602      -0.04833205       0.16618778       1.19556406      -0.81364800      -1.33368040 
H       0.45688068       2.66137243       0.43006418      -0.01872317       0.30089675       0.01801265       0.33680143       0.81364312       0.70803695 
11
Properties=species:S:1:pos:R:3:momenta:R:3:forces:R:3 pbc="F F F" energy=-3233.126084724075
C      -0.57195907       0.86260859      -0.14457894       0.82419507       0.47682813       0.29563192      -0.75641723      -2.64587941      -0.11546647 
C       0.26394727      -0.19639142       0.60807785      -0.54120936      -0.73710690       0.04342983      -0.99740156      -0.15399903       1.51931050 
H      -1.60343582       0.93974239       0.33094192       0.02219525      -0.14496431      -0.26670107       1.34235557       0.12978622      -0.45004144 
H      -0.74872734       0.37148244      -1.15281045       0.10256127       0.17973080      -0.15437619      -0.01478778       0.89933695       0.86730577 
C       0.11896493       2.16142984      -0.29896708      -0.26085940      -0.31456736       0.41518259       0.54942294       2.21000567       0.34695650 
H      -0.27249280      -1.18690127       0.67468063      -0.04675457       0.38259382      -0.23024174       0.53907972       1.07087895       0.12268867 
H       0.59340055       0.14566168       1.62075483      -0.06256850       0.18589947      -0.00848599      -0.88817583      -0.22965328      -0.39311093 
H       1.21628436      -0.37712258       0.18319497       0.10121650      -0.01262507       0.24580520       0.92441275      -0.21756500      -1.21464466 
H      -0.62330753       2.88896293      -0.63595078      -0.10712410      -0.00213074      -0.06557428       0.23166085       0.12691079      -0.59060742 
H       0.99922491       2.16227212      -0.97863306      -0.13176354       0.13444571      -0.10869072      -0.70759160      -0.19495937       0.26022753 
H       0.47575266       2.66946523       0.63661752       0.10011136      -0.14810355      -0.16597955      -0.22255782      -0.99486249      -0.35261804 
11
Properties=species:S:1:pos:R:3:momenta:R:3:forces:R:3 pbc="F F F" energy=-3233.19956383055
C      -0.55397854       0.88280084      -0.24766950      -0.47777231      -0.28494695      -0.20668780       0.33342178       0.50898527       1.07791646 
C       0.09845800      -0.23430157       0.52821088       0.41545394       0.21302401      -0.30733308       1.57151277      -0.01810383      -0.46332047 
H      -1.50641894       0.96535796       0.23849908      -0.05808122       0.25087245      -0.01557159      -0.91319225       0.50475620      -0.07855281 
H      -0.72494157       0.53897890      -1.25142476       0.01085257       0.19158315      -0.13897504       0.03617322       0.28410427      -0.69120502 
C       0.25461597       2.19290140      -0.12083592       0.73425764      -0.10118710       0.36679726      -0.66595251      -0.87182636      -2.77140004 
H      -0.48123272      -1.13894509       0.42379726      -0.29002447      -0.32798202      -0.06895336       0.08808146      -0.48217096      -0.02271833 
H       0.15854866       0.01481084       1.57034708      -0.44112628       0.12241129       0.14783046      -0.12110805       0.12862480       0.71838306 
H       1.16588921      -0.38082096       0.21832404      -0.08549166       0.01871391      -0.19227262      -0.90839035      -0.21290303       0.01411650 
H      -0.08173517       3.00841066      -0.79649074       0.31091402      -0.08674113      -0.09862146      -0.33043067      -0.28456736       0.91816965 
H       1.21160905       1.97297551      -0.53856562       0.09713207       0.18553414       0.24225445       1.09973120      -0.25050579      -0.23819210 
H       0.43627283       2.46891089       0.87181870      -0.21611431      -0.18128175       0.27153279      -0.18984660       0.69360680       1.53680310 
11
Properties=species:S:1:pos:R:3:momenta:R:3:forces:R:3 pbc="F F F" energy=-3233.1024871686213
C      -0.44346172       1.05124993      -0.32718594       0.62956415       0.12387236       0.15140245      -2.05350770      -2.13015926       0.53391755 
C      -0.13872531      -0.34586710       0.30552923      -0.91023425      -0.17051649      -0.51693091      -2.94179590       1.08676571       0.72015481 
H      -1.47720573       1.24155919       0.05328337       0.02276964       0.02029618      -0.09581965       0.48980931       0.27606306      -0.68456420 
H      -0.51066180       0.93245162      -1.43446988      -0.07814493      -0.01523488       0.00876829       0.23735603       0.32562038       0.75804102 
C       0.42398531       2.14210694       0.17611942       0.40080972      -0.31847430       0.57465532       1.88483737      -0.21086607      -0.31041049 
H      -0.95409071      -1.08182160       0.09608848       0.11822969       0.32274754      -0.05602170       0.48030515       0.66301110       0.02801548 
H      -0.07448411      -0.28401951       1.40913560       0.04672844       0.04493644      -0.15135039       0.28961366       0.04501606      -0.58249370 
H       0.70284567      -0.71341495      -0.13544956      -0.31223621      -0.07148440      -0.33118827       2.72081024      -1.23770932      -0.77194053 
H       0.19867901       3.02546830      -0.37181227      -0.09808005       0.21368557       0.39746129      -0.44860746       1.17384365      -0.03853530 
H       1.51598636       1.99617081      -0.07247751       0.03811590      -0.04353617       0.02051436      -0.95527249      -0.21734142       0.61603240 
H       0.26808949       2.26072918       1.25447769       0.14247790      -0.10629185      -0.00149079       0.29645180       0.22575610      -0.26821705 
11
Properties=species:S:1:pos:R:3:momenta:R:3:forces:R:3 pbc="F F F" energy=-3233.1292621974035
C      -0.37021153       1.14344602      -0.40214551       0.09278177       0.47033021      -0.51767140       0.24616937      -1.49534480       1.28861110 
C      -0.28409493      -0.35260576       0.05979647      -0.29795011      -0.23797067      -0.22619967       0.39070326       0.28997852      -1.28017854 
H      -1.40084005       1.40317674      -0.32808450       0.09779043      -0.04323357      -0.11490869      -0.89294937       0.62327606       0.36785052 
H      -0.20668645       1.13084397      -1.47774538      -0.00500716       0.12958115       0.13737772       0.68846638       0.57784638      -0.01157634 
C       0.49748105       2.06584911       0.49259023       0.11584261      -0.02622249       0.10241881      -1.20158760      -0.37845601      -0.07134391 
H      -1.23943134      -0.85986011      -0.11836966      -0.30077720      -0.00424947      -0.33831516       0.16769688       0.02478310       0.05060999 
H      -0.04653735      -0.42515577       1.12261140       0.05389597      -0.20775052       0.10587483       0.15823431      -0.14762889      -0.16944821 
H       0.47179012      -0.85664861      -0.59927420       0.07320297       0.08339924       0.09527260      -0.44218754       0.15125759       1.05689646 
H       0.17077304       3.08800889       0.31851544      -0.14083443      -0.13500633       0.16000931       0.61741336       0.30428550      -0.12509800 
H       1.54454554       1.88873666       0.35035513       0.19422847      -0.30914398       0.32295298       0.68760197       0.29970543      -0.47097422 
H       0.35914502       1.89840177       1.58106999       0.11682669       0.28026645       0.27318868      -0.41956101      -0.24970287      -0.63534884 
11
Properties=species:S:1:pos:R:3:momenta:R:3:forces:R:3 pbc="F F F" energy=-3233.1164814098033
C      -0.33940643       1.22786401      -0.34734830       0.04505716      -0.48376243       0.01894105      -0.19112698      -1.64884278      -1.55877159 
C      -0.32317899      -0.26771292      -0.15030415      -0.26981264       0.44227906      -0.77412245      -1.12937316      -0.50523682       0.11965421 
H      -1.39381046       1.46345060      -0.38222815      -0.32460258      -0.09017683       0.06264970      -0.22841178       0.84614040       0.18977042 
H       0.03275840       1.32881772      -1.37878817       0.24054269       0.12207881      -0.20632536       0.07628363       0.66770626       0.29524568 
C       0.50125361       1.90968921       0.64761677       0.36986239      -0.05382631       1.07271202       0.17531911       0.02314267       1.49261980 
H      -0.73735445      -0.73982469      -1.05396429       0.29198878       0.19484526      -0.02919399       0.05278436      -0.21186536       0.49073193 
H      -0.91295102      -0.54254859       0.73276493      -0.09062121      -0.19167266      -0.30630001      -0.08301071      -0.12405086      -0.22021221 
H       0.65607537      -0.64510306       0.03496248      -0.12052311       0.10041925       0.25946060       0.95613955      -0.31464695      -0.10070246 
H       0.54952645       2.95515018       0.44940560       0.00991674      -0.14076159      -0.00693178       1.00472971       0.87579515      -0.48141775 
H       1.44627671       1.35165915       0.80761702      -0.22997865       0.18267127       0.04794944      -0.14477369       0.89657844      -0.50457550 
H       0.06593431       1.93920005       1.64260799       0.07817042      -0.08209381      -0.13883923      -0.48856003      -0.50472015       0.27765747 
11
Properties=species:S:1:pos:R:3:momenta:R:3:forces:R:3 pbc="F F F" energy=-3233.161839169287
C      -0.18984850       1.29182982      -0.37506362       0.01756618       0.30295120      -0.34973322      -2.08210098      -0.87630845      -0.90476239 
C      -0.41331379      -0.27168806      -0.36772298      -0.26124046      -0.01483234      -0.05995231      -0.58651693       0.94465394       2.01059976 
H      -1.20975363       1.77061868      -0.45121254       0.27898779      -0.09227193      -0.22724551       0.93244732      -0.45459077      -0.19927090 
H       0.33618477       1.52705663      -1.32099790      -0.14595682       0.11560764       0.25490305       0.03632747       0.23678027       0.71349267 
C       0.44829683       1.82504977       0.88236416       0.07124762      -0.30867848       0.64633281       0.33053496       1.89865202       0.16247298 
H      -0.62997984      -0.71913035      -1.32891412      -0.20893539      -0.07325827      -0.18874596       0.13154081       0.05026193      -0.20965259 
H      -1.24122047      -0.54976873       0.34844976       0.10098108       0.01959055       0.06904973       0.51521112       0.45122625      -0.85535408 
H       0.44318448      -0.72056060       0.12668126       0.03395902      -0.06616077      -0.10033025       0.44867017      -0.32050515      -0.45354291 
H       0.39596935       2.96246057       0.92704701       0.05770765       0.15904801      -0.10223905      -0.44178276      -1.29256162      -0.02859248 
H       1.52029521       1.70794790       0.85756930       0.37154031       0.28732845      -0.00848292       0.48476238      -0.71400503       0.28855054 
H       0.01472455       1.42588402       1.81751989      -0.31585696      -0.32932406       0.06644361       0.23090644       0.07639663      -0.52394060 
11
Properties=species:S:1:pos:R:3:momenta:R:3:forces:R:3 pbc="F F F" energy=-3232.961903339885
C      -0.11697228       1.29393509      -0.36889352       0.32704384       0.44988444       0.81069069       0.79255258      -0.15977468      -1.33676073 
C      -0.49475221      -0.17990991      -0.41048262      -0.68464340      -0.12679210       0.28229739      -0.06193574      -0.01682377       1.28404068 
H      -0.93271001       1.91101955      -0.64111318       0.00763211       0.02801144      -0.07861646      -1.35549194       0.50457315      -0.00807988 
H       0.53473314       1.46874220      -1.22150130       0.39463785       0.06524514      -0.24873418       0.66128731       0.17972477       0.11374476 
C       0.44372337       1.74857171       0.93430840       0.48418794      -0.24747500       0.39578179       0.99458133      -2.20796367       0.20274844 
H      -1.50446712      -0.25266308      -0.77556365       0.07331093      -0.07408047       0.12437575      -0.34997705      -0.56423272      -0.21532533 
H      -0.43584553      -0.61105040       0.59862895       0.02449001      -0.09945230      -0.10881868      -0.43988130       0.18093777      -0.02679183 
H       0.17788420      -0.82204132      -0.95367434      -0.19498702       0.00578360      -0.19492066       0.22416550       0.05306883      -0.70184218 
H       0.83328527       2.70326277       0.98585609      -0.03470092      -0.18741188      -0.30538232      -0.15924872       2.72864771      -0.18231075 
H       1.41612719       1.24704603       1.09970607      -0.40754118       0.05368197      -0.36263901      -0.71962529      -0.75250342       0.46447221 
H      -0.30308248       1.55279564       1.70084242       0.01056985       0.13260519      -0.31403431       0.41357333       0.05434604       0.40610460 
11
Properties=species:S:1:pos:R:3:momenta:R:3:forces:R:3 pbc="F F F" energy=-3232.9755888842737
C      -0.15526600       1.31656325      -0.35038215       0.79669220       0.42181107       0.06828271       0.96443255       2.21658878      -2.50918438 
C      -0.64206376      -0.09971558      -0.41479385      -0.52932709       0.57243385      -0.16739453      -1.20551672      -0.93712496       0.02773778 
H      -0.97096895       2.08421444      -0.45960030      -0.03012948       0.05093358       0.41893079       0.43624466      -0.90212342       0.27942915 
H       0.43525092       1.48795253      -1.36166602       0.03346301      -0.12718832       0.30175596      -0.59726851      -0.01068827       2.23380025 
C       0.64910561       1.63832003       0.93822881       0.00416301      -0.28646300      -0.03641840       0.50606875       0.86946110      -1.51170008 
H      -1.73627737      -0.15486361      -0.54096201      -0.14619509      -0.11810044      -0.02322527       0.29968683       0.03282755       0.12874314 
H      -0.41533642      -0.58790912       0.52428675       0.12388093       0.15921022       0.02657135      -0.00235610      -0.40022555       0.24033757 
H      -0.24254687      -0.72781635      -1.22375227       0.00897854       0.08321314      -0.24195521       0.21432595       0.40848621       0.23380126 
H       1.00373632       2.73141059       0.94944553      -0.33258487       0.23064684      -0.21102828      -0.43584062      -1.66034712      -0.01611619 
H       1.53352114       0.95339379       0.92820637       0.15976619      -0.68432151      -0.19929588      -0.71252590       0.59886844       0.65571412 
H      -0.05711008       1.49925296       1.76130439      -0.08870734      -0.30217542       0.06377675       0.53274913      -0.21572276       0.23743739 
11
Properties=species:S:1:pos:R:3:momenta:R:3:forces:R:3 pbc="F F F" energy=-3232.9250519132243
C      -0.15310900       1.41898946      -0.31308074      -0.34966295      -0.38515514       0.00955701      -2.45003746      -1.28768312       3.65480595 
C      -0.67412698       0.00003190      -0.52558797       0.01305722       0.39725732      -0.93288868       0.35421905      -0.22765867       0.31035994 
H      -1.09540813       2.04105054      -0.14932951      -0.01989708       0.09523300       0.20386084       1.60968405      -0.17193217      -0.61740867 
H       0.44688697       1.69499909      -1.09408876      -0.00932361      -0.38586113      -0.07087969       1.25296270       1.23484542      -2.09273366 
C       0.68486961       1.45464049       0.99024134       0.65368949       0.48597766       0.69293465       0.23133715      -1.13235732      -0.57113727 
H      -1.72035058      -0.01049651      -0.32306921       0.30386558       0.07220845       0.12678237      -0.85116495      -0.32074895       0.69379383 
H      -0.15491178      -0.76725380       0.09507045      -0.03669249       0.07021100      -0.10562566      -0.34865470       0.52166453      -0.62766411 
H      -0.65752546      -0.24732043      -1.56073664       0.00816249       0.01782106       0.09889145       0.45222737      -0.58906915      -0.94220081 
H       0.87448114       2.49808616       1.14930921      -0.12332719      -0.18437124       0.00517124       0.72461268       0.46280472       0.64527647 
H       1.63782629       0.83289610       0.84730943      -0.45687850      -0.05388047       0.16423714      -1.19849623       1.12217400       0.24759011 
H       0.14947082       1.02330377       1.86874830       0.01700704      -0.12944052      -0.19204066       0.22331035       0.38796073      -0.70068177 
11
Properties=species:S:1:pos:R:3:momenta:R:3:forces:R:3 pbc="F F F" energy=-3233.1165168566063
C      -0.13777935       1.44304261      -0.26128735      -0.35761401       0.30486839      -0.36058953       0.46529564      -2.36205391      -0.55956415 
C      -0.60328665      -0.00425459      -0.63265374       0.88920260       0.25696367      -0.04117263      -0.14698883       0.85390821      -0.53393232 
H      -1.02197282       2.02650998      -0.13669632       0.41640271       0.12624069      -0.29756917      -0.59125040       0.80594302      -0.33647669 
H       0.50485582       1.79196411      -1.11738723      -0.28419949       0.17202979      -0.08474543      -0.66971062       0.05251415       0.97826999 
C       0.59713173       1.43339903       1.07723506      -0.45171255      -0.31322337       0.38145127      -0.83422637       0.97170981      -1.66081972 
H      -1.33569623      -0.44780527       0.07618603       0.07394893      -0.24232918       0.21171799       0.36169925       0.48692315      -0.43208219 
H       0.25325434      -0.67954654      -0.68903757      -0.02460918      -0.13744268      -0.08956436       0.00223267       0.01070730      -0.04167163 
H      -1.03971434       0.09385935      -1.64701535      -0.10071186       0.09352930      -0.00297436      -0.03830131      -0.59057601       0.53196749 
H       0.69392883       2.51412621       1.23393009      -0.10514681      -0.07591549       0.10033227       0.79482932      -0.46935328       1.03503646 
H       1.48592723       0.84946620       0.95471338       0.10931748      -0.24059999       0.05403351       0.91229635       0.14472433       0.29622168 
H      -0.04143105       0.93426431       1.78053909      -0.16487783       0.05587888       0.12908045      -0.25587570       0.09555324       0.72305107 
11
Properties=species:S:1:pos:R:3:momenta:R:3:forces:R:3 pbc="F F F" energy=-3233.154550435673
C      -0.16752093       1.38597094      -0.23136728       1.16714676      -0.09692098      -0.02902283      -1.55980698       1.68840777      -0.23289488 
C      -0.55208480       0.00301806      -0.73044975       0.07577187      -0.06348755       0.25549478       0.56053184       0.75900665       0.56390654 
H      -1.08940569       2.04050561      -0.25097505      -0.23386558       0.33979009      -0.18902935       0.52992927      -0.73422311       0.65320907 
H       0.36758491       1.94257616      -0.98959680      -0.27921382      -0.11727705       0.27590792       0.93184196      -0.25916257      -0.27805636 
C       0.56876539       1.45450006       1.13430543      -0.96752129      -0.32282458       0.04479234      -1.18470641      -1.00716979      -1.03485704 
H      -1.23161400      -0.42295982      -0.02798093       0.13017914       0.06151887      -0.24725345      -0.78510798      -0.50302714       0.39738262 
H       0.33265136      -0.59604872      -0.68308989      -0.12972682      -0.31848788      -0.06648191       0.60090075      -0.69974910      -0.34833149 
H      -0.97657623      -0.00637839      -1.72726426       0.00540075       0.08695131      -0.05240399      -0.03810209       0.04826271      -0.11771393 
H       0.96388574       2.43971985       1.24727183       0.06916901       0.00112082      -0.06633096       0.57978540       0.64757520       0.14324079 
H       1.38662674       0.69879920       1.04874879       0.18940106       0.19526650       0.04259418      -0.60406372       0.56373168       0.83136639 
H      -0.17171044       1.32858027       1.96687410      -0.02674107       0.23435046       0.03173328       0.96879796      -0.50365229      -0.57725172 
11
Properties=species:S:1:pos:R:3:momenta:R:3:forces:R:3 pbc="F F F" energy=-3233.0124407502617
C      -0.06486728       1.36597986      -0.34719473      -0.29353383       0.35365131      -0.22115749      -2.75476691       2.33703895       0.19142168 
C      -0.47951166      -0.03007840      -0.56672800       0.05533915      -0.18591876       0.00940052      -1.28022056      -2.13545448       0.02228482 
H      -0.95723878       2.09570677      -0.58615536       0.17923370      -0.31376828       0.16974360       1.22971871      -1.47858964       0.79883674 
H       0.57549633       1.66039902      -1.10541273       0.27354429      -0.27032845      -0.39964315       2.03998312       0.61887152      -1.25359499 
C       0.42267471       1.53234703       1.07061544      -0.42572608       0.70492250      -0.12065337      -0.79866050       1.35192432       0.00739571 
H      -1.30206599      -0.27356832       0.15755108      -0.28544163      -0.04917094       0.07388501       0.68291831      -0.04048929      -0.55954622 
H       0.33233785      -0.79328395      -0.40747941       0.12947586       0.11778820       0.06493311      -0.61873247       0.82445607      -0.16868300 
H      -0.92155132      -0.18335255      -1.56831499       0.12921917      -0.06422320       0.24755542       0.36385584      -0.04353747       0.31037721 
H       0.35022936       2.55231865       1.52502720      -0.02108037      -0.03677794       0.00674050       0.24797042      -0.70371191      -0.68498032 
H       1.41521046       1.16055349       1.13890053       0.15169301       0.06766757       0.11612001       0.94373268      -0.35473696       0.42272540 
H      -0.25815189       0.91099577       1.61808785       0.10727671      -0.32384202       0.05307584      -0.05579863      -0.37577111       0.91376296 
11
Properties=species:S:1:pos:R:3:momenta:R:3:forces:R:3 pbc="F F F" energy=-3233.139290011501
C      -0.13068625       1.32832281      -0.35440046      -0.25390820      -0.08832516      -0.60656891       2.84815198      -1.90857070      -0.67510228 
C      -0.49636096      -0.18564185      -0.50637478       0.22128818       0.27103481       0.21961158      -0.08881954       1.23833132      -0.50300219 
H      -0.98885347       1.92805321      -0.42535919      -0.25941819      -0.13723434       0.24289422      -1.32336522       0.69290523      -0.74025097 
H       0.63482189       1.57048439      -1.19664581       0.04991255      -0.23433531      -0.12338835      -1.44910755      -0.02230463       1.39989182 
C       0.47202548       1.71126288       1.02109483      -0.08579845       0.44619182       0.07047483       0.41399515      -0.29588584      -0.75121588 
H      -1.30981940      -0.41069596       0.14055721       0.10134776       0.11557622       0.10677094      -0.69193844      -0.26658815       0.90479035 
H       0.30769928      -0.87101359      -0.28188121       0.14298217       0.01275473       0.15937978       0.43300190       0.00433849       0.04449392 
H      -0.89082372      -0.41958143      -1.49945572      -0.33009989      -0.28699638      -0.25225201       0.30889135       0.15236964      -0.10842469 
H       0.34515702       2.79120101       1.04265048       0.31129692      -0.00109621       0.10128560      -0.05917141       0.10469704       0.78558257 
H       1.55868740       1.53887388       1.10483277      -0.09894379      -0.13081566       0.01949765      -0.42401738      -0.22745458      -0.13068533 
H      -0.02560253       1.17289688       1.84428885       0.20134094       0.03324549       0.06229467       0.03237917       0.52816218      -0.22607730 
11
Properties=species:S:1:pos:R:3:momenta:R:3:forces:R:3 pbc="F F F" energy=-3233.1995001288037
C      -0.19324988       1.33440013      -0.40104024      -0.08372548      -0.26474276       0.87749434      -2.11053182      -2.19086987       1.67327845 
C      -0.44216528      -0.22062807      -0.33008333       0.10047378      -0.11104875      -0.12236549      -1.71728487       0.27566606      -0.70377451 
H      -1.20286240       1.79946913      -0.45270830       0.14701826       0.05941564      -0.02524517       0.77227789      -0.02538059      -0.32613572 
H       0.40028891       1.58540098      -1.22370430       0.12560061      -0.08704710       0.01126806       0.69803654       0.36052746      -1.51298125 
C       0.48087865       1.76035391       0.86708854      -0.75253309       0.44856944      -0.71789541       1.28003506       0.68882493       0.25278185 
H      -0.96440474      -0.51295614       0.61288041       0.20811233      -0.25629524       0.07853521       0.52649301       0.38534230      -0.52034902 
H       0.44159522      -0.82395741      -0.43688588      -0.08950350      -0.10159541      -0.04251768       0.69930656      -0.01065442       0.19330866 
H      -1.12375189      -0.59291446      -1.14864023       0.25478765       0.27066669       0.16994119       0.56730224       0.58426066       0.63310747 
H       1.04869339       2.68926908       0.71802511      -0.09329207      -0.08491965      -0.32305727      -0.25789127      -0.04753092       0.22029735 
H       1.19519597       1.03706993       1.24451804      -0.01412103      -0.03629127       0.02038005       0.39329749      -0.35388687      -0.32977045 
H      -0.16926961       1.87835362       1.70570429       0.19718255       0.16328841       0.07346217      -0.85104083       0.33370127       0.42023717 
11
Properties=species:S:1:pos:R:3:momenta:R:3:forces:R:3 pbc="F F F" energy=-3233.18015146058
C      -0.21951520       1.19265931      -0.43130842       0.42196108       0.52032467      -0.69589420       2.07978407       1.59392738      -0.55286894 
C      -0.43590029      -0.24829452      -0.15309524      -0.46272377      -0.54652227       1.21983672       0.42443353      -0.74383701       0.22454790 
H      -1.17208049       1.67278945      -0.69373535       0.10844119       0.27450091      -0.17971627       0.41331085       0.04824851      -0.20164688 
H       0.58496991       1.29296559      -1.25399261       0.12348756      -0.02032173      -0.13626294      -1.82314118      -0.15568709       0.54669390 
C       0.46410484       1.90645710       0.72620835      -0.62817216      -0.26005792      -0.33144516      -0.12150099       0.35556662       1.00002952 
H      -1.05523053      -0.45996440       0.72877851       0.22594904      -0.09938951       0.23868577      -0.34597645       0.18189423      -0.51086249 
H       0.50387126      -0.75635157       0.06746646       0.18732605       0.08831058       0.28011572       0.19249468       0.01615649      -0.15696444 
H      -0.80780380      -0.63307178      -1.08979543       0.15332987      -0.14903523      -0.16832051      -0.55170509      -0.88880274       0.07481059 
H       0.55395481       3.00487346       0.65798693       0.06717081       0.00550435       0.11650336      -0.37940138      -0.41053740      -0.19752483 
H       1.48643022       1.56320776       0.85991821      -0.08224000       0.13677353      -0.36056411       0.20832310      -0.28488543      -0.17243678 
H      -0.03043805       1.65297002       1.67297816      -0.11452967       0.04991261       0.01706163      -0.09662113       0.28795645      -0.05377755 
11
Properties=species:S:1:pos:R:3:momenta:R:3:forces:R:3 pbc="F F F" energy=-3232.9924050047184
C      -0.23271113       1.12066516      -0.45144933      -0.11490383      -1.05897934       0.30112981       1.99059544       1.03972220       1.15692535 
C      -0.59756018      -0.30705646       0.02983405      -0.34815891      -0.17246717       0.18614701       0.20957949       1.30494528       1.17703631 
H      -1.09373687       1.68355586      -0.83089923       0.03394071       0.04011547       0.08415413       0.06802160      -0.23478473       0.26913414 
H       0.48124478       1.04185593      -1.24052116      -0.38319057       0.11195738      -0.05589395       0.14806293      -0.33639032      -1.24676525 
C       0.64593529       2.01689210       0.55452911       1.05767587       0.65172760      -0.54612588      -1.08369050      -0.67740911       0.95101970 
H      -1.34800332      -0.18014219       0.85424713      -0.11267948       0.06160898      -0.06219522       0.08362831      -0.61265499      -1.11245197 
H       0.22671916      -0.86305869       0.52302514      -0.19592491       0.13916362      -0.14667933      -0.08131123       0.54438871      -0.53420209 
H      -0.88645667      -0.84904537      -0.87033620      -0.04716804       0.05273720       0.37739996      -0.61690659      -0.29271792       0.46685723 
H       0.90428162       3.05554152       0.30567823      -0.06089802       0.10381822       0.02343387      -0.33182710      -0.36311928      -0.85719998 
H       1.60835460       1.53938617       0.81925721       0.13397880      -0.18648799      -0.05498369      -0.54823194      -0.10784202      -0.25585322 
H       0.08816270       2.15146490       1.49509437       0.03732837       0.25680603      -0.10638670       0.16207960      -0.26413782      -0.01450022 
11
Properties=species:S:1:pos:R:3:momenta:R:3:forces:R:3 pbc="F F F" energy=-3233.1823307914797
C      -0.24930290       1.07056575      -0.48913873      -0.65039360      -0.48289281       0.23252329      -0.63111034       0.24673179      -1.10476728 
C      -0.62502803      -0.16084687       0.34680806       0.79263463       0.82190429       0.66940632      -0.31341343      -0.79580293      -1.56330905 
H      -1.13379943       1.69305163      -0.74526037       0.12512471      -0.03096930       0.02112611       0.23778690      -0.49753969       0.33084045 
H       0.25178085       0.94005451      -1.47891628       0.05302258       0.03186020      -0.26100477      -0.59997419      -0.91144345       0.58231846 
C       0.70839192       1.91120900       0.27045980       0.58668856      -0.54125360      -0.64616870      -0.86351931       2.09177378       2.03589261 
H      -1.12024630       0.09160534       1.24968141      -0.07416658       0.33781617      -0.12479881      -0.43088033       0.83048294       0.96678231 
H       0.26567200      -0.68397581       0.65029610       0.25422152      -0.15697229       0.13719468       0.47904860      -0.37517878      -0.01137883 
H      -1.32478200      -0.90311610      -0.10448084      -0.43389529      -0.06939564      -0.08547280       0.67178192       0.57583944      -0.22421281 
H       0.82978415       2.91613114      -0.13582844      -0.28412584      -0.22218792      -0.06332225       0.04143967      -0.03225754      -0.41534783 
H       1.68178864       1.50776921       0.37599763      -0.09843975       0.44428096       0.21858434       0.98073000      -0.71407998       0.11139712 
H       0.31115529       2.13210597       1.30106925      -0.27067095      -0.13219005      -0.09806741       0.42811052      -0.41852558      -0.70821513 
11
Properties=species:S:1:pos:R:3:momenta:R:3:forces:R:3 pbc="F F F" energy=-3232.9739881037685
C      -0.30923384       0.90455806      -0.44815293      -0.17138828       0.18298928      -0.02402787       1.56316267       1.88754670      -0.41580927 
C      -0.52180108      -0.14333323       0.57224924       0.35461169      -1.42811147       0.57765684       0.80083074      -2.14633035      -0.34024149 
H      -1.22160367       1.40789253      -0.52930318      -0.22200070       0.02964881       0.00236320      -1.72738270       0.79655466      -0.82500461 
H       0.01424579       0.57164062      -1.47451492      -0.02811294       0.18252540       0.29806893      -0.33184625      -0.00408145       1.18641274 
C       0.66056996       2.06995676       0.03487969      -0.37340749       0.54594948      -0.81682345       1.39292359      -1.57149083      -2.49085254 
H      -1.13633113       0.11518795       1.42148707       0.13554273       0.30656016       0.14076478       0.17517098       0.61116711       0.34636158 
H       0.47808419      -0.47987662       0.86355021      -0.12896989       0.11754002      -0.00740104      -0.25019106      -0.27804362       0.59326800 
H      -1.03176606      -1.02450038       0.15048742       0.45017966      -0.01470830       0.07265237       0.18957330       0.17463444      -0.04668015 
H       0.50224722       2.92382316      -0.68597589      -0.01422519       0.24993283      -0.19986521       0.46246538      -0.69827170       0.94662290 
H       1.77855120       1.70087381      -0.03594015       0.05002343      -0.16654667       0.03019033      -2.14845414       0.89854745       0.25980263 
H       0.43185528       2.35640485       1.03520659      -0.05225301      -0.00577955      -0.07357888      -0.12625252       0.32976759       0.78612022 
11
Properties=species:S:1:pos:R:3:momenta:R:3:forces:R:3 pbc="F F F" energy=-3233.0091468083647
C      -0.45611491       0.92151569      -0.44543824       0.10742214      -0.61989637       0.32932384       0.10756073       1.58833183       2.46789605 
C      -0.24341901      -0.16659955       0.65870499      -0.05998754       0.78618293       0.32062275      -1.32352305      -0.35883421      -1.24749153 
H      -1.52730100       1.28083928      -0.48631390      -0.00817447      -0.14933348      -0.03180929       1.09228805      -0.52926393       0.19467199 
H      -0.19031435       0.57132868      -1.40748636      -0.01716980      -0.06003993      -0.28677272       0.21400068      -0.63453395      -1.05708794 
C       0.52505911       2.08916559      -0.07113009      -0.15487923       0.30934677       0.02697748      -3.78472225      -0.78924362       0.98153048 
H      -0.46758854       0.20888564       1.67213437       0.52554025       0.02685881       0.01656646      -0.18670193      -0.19190765      -0.52972376 
H       0.74863050      -0.62471909       0.69497745       0.20021799      -0.05834348      -0.28565326       0.11218530       0.40618189      -0.29705038 
H      -0.93073101      -0.97713808       0.33418444      -0.18519432      -0.22408357      -0.41230889       0.24836273       0.13969042       0.92395389 
H       0.50884918       2.88287917      -0.74154079      -0.19555341      -0.17800479       0.11282646       0.02648795       1.49664590      -1.28697326 
H       1.41659845       1.62055974      -0.05942567      -0.27106919       0.06998056       0.01946066       3.48647890      -1.10825552       0.07564102 
H       0.30491979       2.45509677       0.93911985       0.05884757       0.09733257       0.19076652       0.00758289      -0.01881114      -0.22536655 
11
Properties=species:S:1:pos:R:3:momenta:R:3:forces:R:3 pbc="F F F" energy=-3233.028275213942
C      -0.47191222       0.93850954      -0.28961075      -0.88767251      -0.46904817      -0.17515141       0.73283647      -1.42041418      -2.33159722 
C      -0.08103071      -0.26454884       0.56950829       0.20299412      -0.34146857      -0.26418459      -0.47151937       1.02033500       0.89577358 
H      -1.48587396       1.30951913      -0.27566031       0.04476717      -0.06302308      -0.00143265      -0.66447396      -0.63662994       0.43534628 
H      -0.28735105       0.53604484      -1.33960074      -0.22770386       0.22428869      -0.22714494      -0.60325107       0.75881446       0.87067471 
C       0.36500939       2.16191711      -0.10970404       0.16656940      -0.07784279       1.05363504       1.34963862       0.08448321       0.17071187 
H       0.26545730       0.04791491       1.57482915       0.05749948      -0.06040468      -0.13463132      -0.73216590      -0.27053491      -0.17655817 
H       0.78600498      -0.71121071       0.14734541       0.14769596       0.13329417       0.02250011       0.80750077      -0.50608792      -0.58239370 
H      -0.86810598      -1.02108441       0.58316270       0.09292149       0.38671499       0.09690200       0.07859974       0.09173778       0.35521493 
H      -0.08559439       2.95665054      -0.74266894       0.03574891       0.10975614      -0.04553605       1.03988504      -0.29132941       0.14655769 
H       1.49159790       1.92671023      -0.25802107       0.20152002       0.12274236      -0.05905279      -1.88749929       0.84596742      -0.00014521 
H       0.20729811       2.47094278       0.92194697       0.16565980       0.03499095      -0.26590339       0.35044896       0.32365848       0.21641525 
11
Properties=species:S:1:pos:R:3:momenta:R:3:forces:R:3 pbc="F F F" energy=-3233.1906264007175
C      -0.56848043       0.98912654      -0.19025513       0.30532606       0.55608955       0.42979122      -1.07705869       0.32567542       0.15648534 
C       0.00371506      -0.31752646       0.29272685       0.87792531      -0.49787806      -0.76390746      -0.26803781      -0.28151099       1.30636001 
H      -1.49600316       1.13038217       0.39829283      -0.01457366       0.03303853       0.23817045       0.18057305       0.17523139      -0.49071872 
H      -0.86082427       0.95578152      -1.24629250      -0.12096597      -0.01112359       0.26416848       0.11197622      -0.01003220       0.08847337 
C       0.38707751       2.16544867       0.04384152      -0.43329997      -0.16073216      -0.26261476      -1.09953527      -0.34492509      -0.43683804 
H       0.04337764      -0.16642012       1.37789966      -0.39504863       0.05586077      -0.00966054       0.29802564      -0.30377597       0.14355148 
H       1.05324404      -0.45672711      -0.00692366      -0.07227832      -0.03384066       0.00099747      -0.53493218      -0.48449142      -0.33788940 
H      -0.69761891      -1.18925194       0.19203860      -0.10768494      -0.06578117      -0.01905726       1.00646355       0.64718326      -0.48144022 
H       0.04382368       3.00776593      -0.58040162       0.18423040       0.09421617      -0.03322955       0.31707947      -0.02282855       0.64180913 
H       1.31120661       1.80570366      -0.34467369      -0.17668910       0.23388583      -0.10567575       1.16482932       0.20194627      -0.24651121 
H       0.50414306       2.41430059       1.10594280      -0.04694117      -0.20373521       0.26101770      -0.09938329       0.09752788      -0.34328173 
11
Properties=species:S:1:pos:R:3:momenta:R:3:forces:R:3 pbc="F F F" energy=-3233.1239590424916
C      -0.62417265       0.97625849      -0.11923952      -0.31464034      -0.07765367       0.26977491       1.74345879       0.06775720       0.51365855 
C       0.13771472      -0.33420776       0.24048394       0.23937561       0.40174227       0.31154947      -1.37066307       1.32065555      -0.15077140 
H      -1.32721535       1.20145040       0.66098428       0.08100733       0.15905987      -0.10404706      -1.03409822      -0.42906395       0.13384223 
H      -1.10950517       0.92004419      -1.10131407       0.14530264      -0.04896779      -0.08617925       0.10121784      -0.04452691       0.27330167 
C       0.31441242       2.18387738       0.03846629       0.16612346      -0.12365177       0.24101152       0.14861250      -0.42327925      -1.61838979 
H       0.51910583      -0.34589139       1.26158946       0.16121921       0.07174674      -0.28993017       0.31760586       0.33316435      -0.15895421 
H       0.88496376      -0.51301114      -0.50680185      -0.08283572      -0.12278480      -0.36751333       0.59669371      -0.32944735      -0.15968373 
H      -0.61702363      -1.08061580       0.21659926       0.01626499      -0.26387768       0.06470065      -0.41168970      -1.26035538      -0.20379295 
H      -0.26840550       3.06640284      -0.14617334      -0.10060653       0.05965653       0.18008248      -0.26193536       0.75166834       0.18859048 
H       1.14436358       2.24465958      -0.73070005      -0.19250663      -0.08453203       0.08390013      -0.55608914      -0.41316964       1.25748900 
H       0.60783278       2.14100607       1.08205878      -0.11870401       0.02926232      -0.30334935       0.72688680       0.42659706      -0.07528984 
11
Properties=species:S:1:pos:R:3:momenta:R:3:forces:R:3 pbc="F F F" energy=-3233.2281294046147
C      -0.58961359       0.95589046      -0.05265242      -0.11603924       0.43713131       0.48558517       0.26767021       0.82581594       1.13474735 
C       0.13621211      -0.35060773       0.10576902      -0.34594825       0.37529480      -0.17302654      -0.15057011      -1.56760018      -0.64292277 
H      -1.33142109       0.98772025       0.74912509      -0.16323935      -0.15743475      -0.05529247      -0.41813186       0.04434104      -0.35515200 
H      -1.04420722       0.99735084      -1.02515945       0.04168573      -0.05572924      -0.24156422      -0.63151038       0.02682032      -0.36253622 
C       0.26323896       2.23530954       0.10573746      -0.15303604       0.10257804       0.49096029      -0.30649919      -0.32451941       1.96220158 
H       0.62842208      -0.40548860       1.06600741       0.26100087      -0.17993692      -0.12980580       0.51666958       0.11721708       0.23079232 
H       0.86485460      -0.53181311      -0.72333106      -0.06928712      -0.38346587       0.03651665      -0.43682997       0.06831368       0.75828975 
H      -0.58515492      -1.23159893       0.14023532       0.24618895      -0.06947945      -0.41903406       0.75651636       1.10088720      -0.37480918 
H      -0.38672185       3.13923945       0.17802509       0.04144548      -0.20636002       0.04571139       0.64721254      -0.60472100      -0.42815816 
H       0.98401779       2.26462732      -0.65939148      -0.03398753      -0.18709326      -0.14252848       0.69989194       0.56064960      -1.47159213 
H       0.92020321       2.23927415       1.02093914       0.29121649       0.32449535       0.10247808      -0.94441912      -0.24720428      -0.45086055 
11
Properties=species:S:1:pos:R:3:momenta:R:3:forces:R:3 pbc="F F F" energy=-3233.157839610272
C      -0.66855455       0.96456258       0.06795126       0.17698364       0.22224601      -0.00396517       0.41160576       0.41460780      -0.59431417 
C       0.19342849      -0.29069503      -0.06810503      -0.39302099       0.30143306       0.17166350      -0.37787666      -0.53903601       2.08368761 
H      -1.40394975       0.92691878       0.89575653       0.00154004      -0.11070952       0.11104113       0.43405874      -0.17940408      -0.44808840 
H      -1.18623527       1.17313288      -0.87598200       0.09142691      -0.22531025       0.13208973      -0.44065923      -0.54902947       0.20369074 
C       0.26311590       2.16919225       0.19199793       0.37417238      -0.32699187      -0.01864058       0.20951772      -0.27997143      -0.56270173 
H       0.80128207      -0.52269491       0.85738834       0.36269319      -0.06765630      -0.30184749      -0.93131749       0.25587980      -0.75219816 
H       0.90443271      -0.27195646      -0.82950716      -0.17198461       0.01439332       0.06467062       1.42101399       0.97457024      -1.51406665 
H      -0.33562329      -1.17273442      -0.37503360      -0.01700357      -0.01207629      -0.22510857      -0.84038539      -0.59513899       0.45509147 
H      -0.27560299       3.10346435       0.37365196       0.00898456       0.16619429       0.08138169       0.12640912      -0.00251903      -0.43632355 
H       0.90869091       2.17843770      -0.73480529      -0.36919822       0.09862816      -0.05496880      -0.68126389       0.46259316       1.03052034 
H       0.89732763       2.01534115       1.04188216      -0.06459335      -0.06015058       0.04368396       0.66889733       0.03744801       0.53470249 
11
Properties=species:S:1:pos:R:3:momenta:R:3:forces:R:3 pbc="F F F" energy=-3233.0566164815045
C      -0.56845425       0.91708567       0.22745384       0.02042399       0.54413507       0.91325495       1.43405836       0.74123390      -0.34797461 
C       0.14957266      -0.30085380      -0.26675784      -0.13985608      -0.19921053      -0.90234573       1.07811494      -1.34961243      -1.77299941 
H      -1.04731574       0.84242445       1.19218087       0.02583150      -0.15222287       0.02610566      -0.22450669      -0.58366051       0.19558608 
H      -1.26599189       1.10872380      -0.52533142      -0.26217148      -0.04371291       0.01638068      -1.94931924       0.15993162      -0.88593042 
C       0.22549447       2.21008570       0.24358001      -0.54675149      -0.41985038       0.00596475       0.55010068       0.09952358       1.96740262 
H       1.02961557      -0.62351411       0.24839015       0.04266424      -0.03707304      -0.19124971       0.51319917       0.05312359       1.20164487 
H       0.62480645      -0.24478140      -1.31723531       0.40385313       0.17663846      -0.18971287      -1.28279602       0.54085226       1.21210834 
H      -0.49744607      -1.18699712      -0.29299121       0.10713409      -0.00263147       0.22071413      -0.05728425       0.22698749      -0.02471980 
H      -0.44346956       3.00893329       0.53272148      -0.02215169      -0.09085933       0.03584485      -0.29930601       0.38710157      -0.09528242 
H       0.68985458       2.48802875      -0.67004380       0.10516893       0.20653931       0.10190074       0.37561426      -0.00891980      -1.01826146 
H       0.99836261       2.23658631       1.03752610       0.26585486       0.01824770      -0.03685745      -0.13787520      -0.26656128      -0.43157379 
11
Properties=species:S:1:pos:R:3:momenta:R:3:forces:R:3 pbc="F F F" energy=-3233.1197909031166
C      -0.62633672       0.83830989       0.18403018       0.37993076       0.35325133      -0.09753744      -0.62535271       1.80502188      -0.85130006 
C       0.30089411      -0.19489440      -0.34687547       0.60443127       0.00493475      -0.98335134      -0.32711433      -3.24984677       1.21289262 
H      -1.04916587       0.50773437       1.10872720      -0.19461806       0.01773342      -0.01974830      -0.28133710      -0.15746651       0.72954386 
H      -1.49841856       1.02810106      -0.50537076      -0.03215307      -0.06943366      -0.08700040       0.82239746      -0.37333909       0.56353810 
C       0.11411189       2.18715869       0.35516694       0.01001621      -0.24828403       0.25518483       0.21233249       0.57542266       0.59869037 
H       1.00885881      -0.60385009       0.41011121      -0.15784786       0.00874758       0.42484195      -0.57244004       0.52351353       0.07329951 
H       0.96177282       0.11880078      -1.08312828      -0.20024457      -0.01136230       0.25864810       0.85909138       0.91187256      -1.87166874 
H      -0.21578475      -1.13757736      -0.69733191       0.06851041      -0.04727772      -0.05622345       0.32297332       1.10881318       0.10751441 
H      -0.29701831       2.90360840       1.12929693       0.04240482      -0.19227234       0.19767222       0.24591883      -0.93592549      -0.92408318 
H       0.21613160       2.71843702      -0.58915122      -0.18657002       0.24258776       0.19505738      -0.58782080       0.12337563      -0.24327175 
H       1.17585033       2.04342959       0.57450808      -0.33385989      -0.05862479      -0.08754355      -0.06864851      -0.33144157       0.60484487 
11
Properties=species:S:1:pos:R:3:momenta:R:3:forces:R:3 pbc="F F F" energy=-3233.057424491122
C      -0.59076844       0.86677993       0.04990966       0.52750339       0.61676701      -0.00598503      -1.82022631       1.20745788       2.02846547 
C       0.32208804      -0.22138810      -0.28760657       0.19221710      -0.03654291      -0.16820314       2.23396496      -0.24419122      -3.81669050 
H      -1.09079619       0.54315409       0.99538980      -0.06376617      -0.23887404       0.07189719      -0.08477774       0.18632474      -0.61075528 
H      -1.40817625       1.09379251      -0.65090581       0.08928426      -0.14047587       0.13573076       0.37635335      -0.53076928      -0.15196635 
C       0.07181866       2.18095951       0.41298522       0.09766328      -0.24510543      -0.07981907       2.38761499      -0.83155751      -0.56293589 
H       0.98874215      -0.52702353       0.48116696      -0.30614066       0.38027186       0.04271933       0.51277188       0.02662323       0.98641045 
H       1.00998870       0.02609235      -1.20599536      -0.08246824       0.03577093      -0.16171569      -1.06694356      -0.10587647       1.62774855 
H      -0.15743149      -1.10959700      -0.64430741      -0.19476573      -0.09119502      -0.05111547      -0.69958601      -0.63478513       0.01857411 
H      -0.54657026       2.85551925       0.89087649      -0.19430250       0.22431158      -0.12562022      -1.81688070       1.24015371       1.13729386 
H       0.43330387       2.75043157      -0.45822590       0.04862210      -0.11191427      -0.00670760       0.32198148      -0.50732322       0.14517886 
H       0.90075775       1.99663245       1.14262615      -0.11384683      -0.39301384       0.34881893      -0.34427233       0.19394326      -0.80132328 
11
Properties=species:S:1:pos:R:3:momenta:R:3:forces:R:3 pbc="F F F" energy=-3233.0854554870048
C      -0.67724380       0.84578421       0.08674065       0.41563621       0.51783030      -0.26878260       0.87173589       0.50241110       2.24329027 
C       0.38429774      -0.15949843      -0.40222926       0.24475028      -1.19872007      -0.23706928      -0.63976701      -1.62400377       1.10437567 
H      -1.08399909       0.49673908       1.08020187       0.06150917      -0.38874897      -0.16901406       0.07706623      -0.04571377      -1.16195826 
H      -1.53595644       1.09283999      -0.53889086      -0.20344346      -0.06910596      -0.03366145       0.31203900      -0.43820983      -0.42167915 
C       0.09694151       2.13421339       0.47165600      -0.26129672       1.09140185       0.22001476      -2.20131891       1.47025614       0.37280838 
H       1.24801783      -0.21559083       0.33907016       0.06920830       0.14683013       0.18905531      -1.00012443       0.36413361      -1.04467664 
H       0.74127582       0.03612043      -1.40750453      -0.38055183       0.34229574       0.15360006       0.20123992       0.24169577      -0.06150555 
H      -0.03690767      -1.20740321      -0.40274160      -0.04724256      -0.05330624       0.17942742       0.35836010       0.96478702      -0.16337949 
H      -0.54677781       3.08564650       0.51225765      -0.21453439      -0.08465549       0.21237099       0.54990892      -1.44746553      -0.05906097 
H       0.81406598       2.34715232      -0.28069243       0.21872718      -0.22642171       0.02066117       1.09381074       0.19151322      -0.48522516 
H       0.51988582       2.06323002       1.47676337       0.09723782      -0.07739958      -0.26660232       0.37704953      -0.17940396      -0.32298911 
11
Properties=species:S:1:pos:R:3:momenta:R:3:forces:R:3 pbc="F F F" energy=-3233.116727159232
C      -0.59657980       0.83576597       0.19234563       0.07103072       0.15290542      -0.16428277       0.57091718       0.62598965      -1.78334715 
C       0.36939419      -0.24957004      -0.37688077       0.39233045      -0.54636853       0.76407886      -1.32823639       1.20366130      -0.15441309 
H      -1.00251916       0.51187433       1.13491357       0.06495537      -0.20282887       0.16310663      -0.23588156      -0.18849171       0.43356391 
H      -1.42575825       0.97414159      -0.53026709       0.05545711      -0.08537291       0.11789384       0.13211983      -0.29511077       0.47754639 
C       0.04258731       2.24605648       0.37467901      -0.06413310       0.02027880      -0.61756745       2.54395019      -2.57432680      -1.83965265 
H       1.21987414      -0.26735496       0.26776550       0.00720627       0.31634042      -0.08516723       0.92921531      -0.17465673       0.25039737 
H       0.66441740       0.00437951      -1.43075284       0.01704582       0.26301907       0.13433304      -0.26742228      -0.52596155       1.01503773 
H      -0.15771605      -1.20062663      -0.26744178      -0.55252181       0.37627438      -0.06507514       0.31460085      -0.11233411      -0.55377137 
H      -0.72798624       2.82779224       0.75812309      -0.10659885      -0.29681197       0.06257544      -0.89781568       1.77759464       0.65206022 
H       0.50970538       2.60702088      -0.62369346      -0.13744793      -0.08136874      -0.12016632      -1.12287221      -0.31568235       1.65151625 
H       0.90367403       2.10145947       1.06496385       0.25267595       0.08393294      -0.18972891      -0.63857524       0.57931845      -0.14893761 
11
Properties=species:S:1:pos:R:3:momenta:R:3:forces:R:3 pbc="F F F" energy=-3232.827134311738
C      -0.57430095       0.86116837       0.28041594      -0.36473796       0.33908823       0.06087353      -1.54977248      -1.30669751       0.29359077 
C       0.36894250      -0.24011761      -0.24768540       0.41669999      -0.86774414       0.49881991      -2.85605006       0.12400444       1.08878006 
H      -1.06345220       0.61562162       1.28823203       0.00179621      -0.18697551      -0.12136227       1.11170884       0.32495352      -1.16994816 
H      -1.41289388       0.90938945      -0.39639792      -0.11999083      -0.04590119       0.08736116      -0.70207767      -0.24605199      -0.24339303 
C       0.04593964       2.20460318       0.16114882       0.53536960       0.34974933      -0.52050195      -1.09290986      -0.06516961       1.71243303 
H       1.00781710      -0.42402776       0.58537771      -0.21723428       0.16503081      -0.01800409       0.66661543      -1.13247650       0.37416765 
H       0.94391067       0.20742854      -1.00620790      -0.19173633       0.06430113      -0.07104855       0.69914736       0.11793464      -1.38849055 
H      -0.33085376      -1.05621756      -0.59799575       0.02032344      -0.00741543       0.01479712       1.62244394       0.36228968       0.43043667 
H      -0.62644536       2.90069842       0.69896000       0.09405832       0.23415266       0.01315692       0.68813704       0.29140993      -0.76740428 
H       0.17921396       2.34162786      -0.88041160      -0.00043520      -0.16880500      -0.14070706       0.10703782       0.97975326      -0.94639730 
H       0.98636408       2.14279113       0.63754346      -0.17411296       0.12451911       0.19661528       1.30571964       0.55005015       0.61622515 
11
Properties=species:S:1:pos:R:3:momenta:R:3:forces:R:3 pbc="F F F" energy=-3233.017811742642
C      -0.64220104       0.89186115       0.13990315      -0.10589049       1.03506368      -0.25183155       0.35398744      -0.58801053      -1.95559826 
C       0.35800518      -0.31623620      -0.16164656      -0.45969378      -0.24591359      -0.24481686      -1.62890411       2.60344196       0.43303618 
H      -1.17032294       0.76726082       1.05470434       0.15473581       0.05643173      -0.02487465      -0.28934739      -0.41650346       1.00800858 
H      -1.42019740       0.81162391      -0.64448661       0.06902895      -0.08580364      -0.08857292       0.25869706       0.64057628       0.20568269 
C       0.11094455       2.25337547       0.19863102      -0.13299999      -0.43665654       0.29019277       0.44934906      -2.32514407       0.87823699 
H       1.07526703      -0.10024003       0.61173449       0.00689009       0.04120227       0.14569068       1.07900151      -0.86155660      -0.15077565 
H       0.68365714      -0.19731849      -1.19921611       0.09763300      -0.02477610       0.05979850       0.47780313      -0.09209349       0.39453213 
H      -0.15844394      -1.24774060      -0.05073972       0.30292954      -0.26069160       0.11034076      -0.04330496      -0.62777346       0.23811135 
H      -0.57922962       3.04385608       0.38739425       0.14522214       0.17266923      -0.22041682      -0.41117052       0.76177137       0.03192465 
H       0.63988450       2.39247557      -0.75357115      -0.02407634      -0.02991429       0.20541065       0.22079364       0.26233148       0.55941466 
H       0.77786932       2.12751888       1.12574884      -0.05377894      -0.22161114       0.01907944      -0.46690486       0.64296052      -1.64257332 
11
Properties=species:S:1:pos:R:3:momenta:R:3:forces:R:3 pbc="F F F" energy=-3233.151334255944
C      -0.64834028       0.87920585       0.02314355       0.35777702      -0.10808461       0.00943897       1.53946715       1.32335352       0.04720385 
C       0.31896263      -0.27980462      -0.00238452      -0.72208790       0.87314852       0.16695937      -1.32905352      -1.26380697      -0.24710959 
H      -1.33899650       0.73976752       0.86173649       0.09670734      -0.05784738       0.06149130       0.17440009       0.32453454       0.03758563 
H      -1.25440235       0.88557801      -0.87028565       0.34841949      -0.27266095      -0.08975947      -0.19547974       0.11044443      -0.40429929 
C       0.16264134       2.23854726       0.15688435      -0.66959269      -0.28607229      -0.01606092      -3.11329629      -1.06539755      -1.29808323 
H       0.93947032      -0.22477309       0.89808990      -0.04079271      -0.13387597       0.07744659       0.26161354      -0.27695932      -0.41223411 
H       0.87901038      -0.36862189      -0.96273818       0.38090532      -0.29684569       0.08411962      -0.14654034       0.18493550       0.93301712 
H      -0.37043418      -1.16266076       0.08291757      -0.03755555       0.01325539      -0.03324753       1.14018005       0.16706578      -0.08269881 
H      -0.63448759       2.99737877       0.09566549       0.02943472      -0.21330404      -0.05020717       0.77136525       0.31734407       0.38639923 
H       0.86243735       2.39965020      -0.64212367       0.20650791       0.20181833      -0.14136035       0.23126530      -0.13883820      -0.56441532 
H       0.68825607       2.22449505       1.05930080       0.05027706       0.28046869      -0.06882041       0.66607852       0.31732421       1.60463452 
11
Properties=species:S:1:pos:R:3:momenta:R:3:forces:R:3 pbc="F F F" energy=-3233.120328487531
C      -0.63462687       0.87068016       0.02749976      -0.94691439      -0.47611190       0.10051256       0.50936501      -1.94985691      -0.49728043 
C       0.43031071      -0.26216526       0.19021294       0.05404836       0.40139863       0.13235471       1.54717152       2.03206726      -0.25729657 
H      -1.26619926       0.83478212       0.89952504       0.03511098      -0.04367481       0.03295151      -1.02739882      -0.26665934      -0.16004907 
H      -1.11535824       0.68306265      -0.96225131       0.01335511      -0.37355159      -0.09224656      -0.30981032       0.07181474       1.04930433 
C      -0.01878230       2.21354862      -0.03051339       0.06433571       0.03833603      -0.54253635       0.97529868       1.58035533      -0.02262806 
H       0.76235322      -0.43465805       1.21500843       0.31231991      -0.08668149      -0.01379269      -0.42046826      -0.06735630       0.14177330 
H       1.37092144       0.11354945      -0.30010960       0.22254065      -0.31315068       0.26003111      -0.71342984      -0.42083736       0.17923465 
H       0.20747780      -1.18317891      -0.29385308       0.23418702       0.04736533      -0.01636395      -0.55247645      -0.78897877      -0.19421896 
H      -0.75570659       2.99319813      -0.35368481      -0.05412055       0.18393670       0.05641995       0.74972614      -0.56561376       0.19504222 
H       0.82746914       2.13658571      -0.74396089       0.01411284       0.36167055      -0.07620031      -0.45864603       0.62079082       0.20471360 
H       0.41148912       2.53675278       0.94802351       0.05102436       0.26046324       0.15887000      -0.29933162      -0.24572571      -0.63859503 
11
Properties=species:S:1:pos:R:3:momenta:R:3:forces:R:3 pbc="F F F" energy=-3232.7219815110398
C      -0.54957361       0.77634914      -0.08653669       0.38166656       1.01180982      -1.18831665      -0.13389567      -0.28232471       1.20372098 
C       0.51551471      -0.23074057       0.30090853       0.30423763      -0.07659548      -0.22345256       1.90265134      -1.38163227      -3.62266968 
H      -1.22406977       0.57367921       0.74195931       0.02020309      -0.04985728       0.03384793      -1.19108691       0.33746003      -0.48365637 
H      -0.91563640       0.44306444      -1.06665386      -0.24310964       0.00438303       0.06415539      -0.52100303       0.47590950       0.40574769 
C      -0.17759732       2.30812830      -0.03110803      -0.73509282      -0.81880960       1.46901303      -0.76397272      -2.35785790       0.08245488 
H       1.12484255       0.03857852       1.09421217       0.06482959      -0.12785433      -0.18114762       0.69938488       0.42312385       2.18320438 
H       1.28175074      -0.32766182      -0.50401423      -0.09641199       0.09437461       0.01702038      -0.08965607       0.74378725      -0.00290553 
H       0.32269591      -1.33235701       0.27155303       0.06697254       0.07712268       0.38495075      -1.06152291       0.97837264       0.84306358 
H      -1.05370704       2.92104949       0.15683788       0.29705485       0.01405448      -0.00776717      -0.08591620      -0.01495507      -0.02398792 
H       0.22308509       2.53094535      -0.97919902      -0.00771876      -0.03101793      -0.17317038       0.73146363       0.77745831      -1.06996794 
H       0.54714358       2.45538647       0.74089620      -0.05263104      -0.09761001      -0.19513312       0.51355365       0.30065838       0.48499592 
11
Properties=species:S:1:pos:R:3:momenta:R:3:forces:R:3 pbc="F F F" energy=-3233.10391414233
C      -0.63602397       0.86295719      -0.00666240       0.74923795      -0.02287723      -0.08935707       1.55634106      -1.74328564       0.11024088 
C       0.43650480      -0.21677318      -0.02110831      -0.88640339      -0.09573855      -0.82129592       1.33024151      -0.78266276       2.70135279 
H      -1.33069145       0.54780247       0.77949607       0.13234966      -0.03606953      -0.10152567      -0.10525519       0.66138615      -0.05714824 
H      -1.12448113       0.75919976      -0.94569241      -0.14709125      -0.13096464       0.17681990      -0.75798092       0.28195690      -0.85715389 
C      -0.00606944       2.20167680       0.18089218       0.66712589      -0.00909124       0.70890330      -0.63008012       1.70323468       0.38221087 
H       0.98503731      -0.34223696       0.98597698      -0.37820955      -0.28013563      -0.10609654      -0.73744789       0.86203941      -1.09805596 
H       1.25503903      -0.10329389      -0.71783620      -0.17241465       0.44286270      -0.07279842      -0.12292645       0.17480792      -0.60609618 
H       0.03342339      -1.21022127      -0.05632918       0.02772945      -0.06931359      -0.04035408      -0.47676073      -0.62633638      -0.79596669
[truncated: 1,413,455 more chars]
