# Supplementary material for: Pure non-local machine-learned density functional theory for electron correlation
Source: Nat Commun. 2021 Jan 12;12:344. doi: 10.1038/s41467-020-20471-y (PMC7804195; doi:10.1038/s41467-020-20471-y)
Supplement: Supplementary file 4 — Supplementary Data 1 [file 41467_2020_20471_MOESM4_ESM.zip › SI/ch3ch2ch2ch3_mp2.xyz]

14
Properties=species:S:1:pos:R:3:momenta:R:3:forces:R:3 energy=-4300.617828480129 pbc="F F F"
C      -0.25388000       0.44886000      -0.02897000       0.71670097      -0.49856982      -0.43556758       0.19371528       0.27946589       0.05059359 
C       1.26639000       0.46341000      -0.03184000      -0.13186996      -0.53009243       0.74700201       0.12540499      -0.22091822      -0.04113632 
H      -0.60548000      -0.24556000       0.74300000      -0.22888323       0.13869741      -0.07031272      -0.07251416       0.07157283      -0.06468244 
H      -0.61177000       0.06976000      -0.99332000      -0.02423790       0.19987224      -0.00239863      -0.07189913       0.04438180       0.08600227 
C      -0.82638000       1.84168000       0.22617000       0.56172470       1.03520117      -1.07573047      -0.19337337      -0.27926519      -0.05031665 
H       1.65474000      -0.54329000      -0.21534000       0.15835433      -0.22087174      -0.25509442       0.09560643       0.12649740       0.02251021 
H       1.65730000       0.80811000       0.93082000       0.03014266       0.19024147       0.02709322      -0.01118130      -0.01648764      -0.10486843 
H       1.65089000       1.12393000      -0.81557000      -0.48069504       0.16523490       0.23232312      -0.01024573      -0.05212795       0.09303001 
H      -0.46925000       2.22023000       1.19102000       0.09918147       0.15642928       0.11742063       0.07197167      -0.04424951      -0.08608739 
C      -2.34665000       1.82738000       0.22769000       0.40040345      -0.59112768       0.71563327      -0.12534140       0.22106312       0.04043271 
H      -0.47399000       2.53645000      -0.54514000      -0.40559211      -0.17400896       0.18951674       0.07220847      -0.07195704       0.06475154 
H      -2.73202000       1.16508000       1.00948000      -0.30700628      -0.12215376      -0.09426166       0.01053931       0.05248631      -0.09238531 
H      -2.73669000       1.48503000      -0.73616000      -0.33079864       0.03984022      -0.04785515       0.01076196       0.01587359       0.10517766 
H      -2.73499000       2.83372000       0.41316000      -0.05742441       0.21130768      -0.04776835      -0.09565302      -0.12633540      -0.02302144 
14
Properties=species:S:1:pos:R:3:momenta:R:3:forces:R:3 energy=-4300.2295946346285 pbc="F F F"
C      -0.30400277       0.48607151      -0.18177865       0.02167170       0.26427354      -0.48213068       2.69781170       0.72338082      -0.60080837 
C       1.22492591       0.37811871       0.15944619      -0.73157724       0.22057618       0.66615341      -1.48250719       1.90401335       0.34947997 
H      -0.83721248      -0.26829312       0.35286886      -0.03127384      -0.19126513      -0.06264705      -0.60859278      -0.39787065       0.37660280 
H      -0.30558284       0.26839703      -1.24224472       0.00505042       0.06278835      -0.45095949      -0.64843785      -0.25497777      -0.36127844 
C      -0.80148167       1.91081844       0.05093408      -0.57556496      -0.43976261       0.74387886      -0.49200048      -1.66859380       2.28823348 
H       1.62935007      -0.50712273      -0.23615999      -0.13161787       0.14087184       0.13373534       0.77950303      -1.14040344      -0.50395188 
H       1.38258402       0.42308153       1.23441259      -0.08365007       0.03408163      -0.09129221       0.04567481      -0.11451048       0.15805185 
H       1.70823834       1.27925268      -0.26251504       0.23955486      -0.11504301       0.11180140       0.06152426      -0.59470631       0.02276552 
H      -0.24879740       2.32435093       0.91264038       0.03853513      -0.07389837      -0.05163746      -0.30027190       0.00064715      -0.21509522 
C      -2.28254796       1.81417115       0.34358013       0.81416006       0.51836600      -0.35193679      -0.77309305       1.64711073       0.68533189 
H      -0.61463421       2.51555603      -0.77549911       0.17904413       0.20807146      -0.11354123       0.42897005       1.10860811      -1.51450345 
H      -2.48994602       1.03566597       1.05932292       0.17354168      -0.01007565      -0.11005679       0.03276594      -0.18199542       0.54001892 
H      -2.82474169       1.52667681      -0.53061220       0.09718058      -0.19392789       0.18160500      -0.38420705      -0.16877030      -0.85497930 
H      -2.76969800       2.76235909       0.71839542      -0.01505457      -0.42505635      -0.12297233       0.64286051      -0.86193199      -0.36986777 
14
Properties=species:S:1:pos:R:3:momenta:R:3:forces:R:3 energy=-4300.08807668565 pbc="F F F"
C      -0.16493865       0.52354899      -0.31479127       0.37756658       0.18244098      -0.18911950       0.34389010       0.92579211      -1.87685385 
C       1.21582144       0.32103829       0.27921821       0.15652218      -0.01721687       0.36401527      -0.91373660      -2.68726527       2.10108486 
H      -0.79769742      -0.31356582      -0.07085416      -0.10137953       0.21889251      -0.04591289      -0.22650785      -0.45160988       0.15931767 
H      -0.00567404       0.51297306      -1.43964357      -0.24549570      -0.17915566       0.23076403      -0.71127180       0.12339182       1.08126016 
C      -0.81624953       1.82655254       0.19374963      -0.33696053      -0.31707029      -0.02464099      -0.42182899       0.03180796      -0.55564167 
H       1.49918549      -0.76994081       0.10099806       0.11029567      -0.03870293      -0.04856050      -0.22698394       1.25246249       0.41637208 
H       1.07615121       0.45766964       1.41012332       0.13032655      -0.11382205       0.21571113       0.82987539      -0.17744053      -1.47567192 
H       2.03702446       0.86938357      -0.11068248      -0.01073134      -0.06129820       0.03425553       0.41345802       1.06878506      -0.28682877 
H      -0.50062523       1.87212883       1.24361095      -0.02706209      -0.00091312      -0.13416980      -0.05097471       0.50486434      -0.13361853 
C      -2.38533254       1.92082702       0.19602423       0.26069476      -0.19501336      -0.71688195       0.41192332       1.60852047       0.62564191 
H      -0.36534708       2.68154399      -0.38684046      -0.04165578       0.03021117       0.21319960      -0.52666319      -0.62222041       0.80927441 
H      -2.89071087       1.25825784       0.89813465      -0.30599250      -0.09331499      -0.02749680       0.39491698      -0.35510342       0.07818539 
H      -2.88923846       1.79978326      -0.75319037       0.07079622       0.15244081      -0.00979700       0.25045708      -0.15202356      -0.51458228 
H      -2.68134855       2.95848130       0.55320852      -0.03692451       0.43252198       0.13863387       0.43344620      -1.06996118      -0.42793948 
14
Properties=species:S:1:pos:R:3:momenta:R:3:forces:R:3 energy=-4300.290588399086 pbc="F F F"
C      -0.17347458       0.62655888      -0.22648892      -0.01024253      -0.02261202       0.41032559       0.46065660      -0.89851547       1.47429106 
C       1.18979442       0.36169024       0.40676206       0.56635201       0.56125739       0.06152736       0.38048598       0.65649734      -0.88877437 
H      -0.81875979      -0.25741772       0.00929648       0.01860395       0.02862454      -0.14819927       0.42339388       0.59582791      -0.01366373 
H      -0.13681895       0.61722431      -1.28470417       0.13197347      -0.10708671      -0.18660272       0.19596788       0.38139249      -1.28073716 
C      -0.85933697       1.85029509       0.32527402       0.01535381      -0.12454550       0.55914813      -1.10689841      -1.07641863      -0.03382034 
H       1.67716737      -0.50480983      -0.00344506       0.03380142      -0.11863821       0.19904925       0.23584682      -0.42204582      -0.39637968 
H       1.04201558       0.14938472       1.42470742      -0.18111227      -0.03495132      -0.17809302      -0.20752643      -0.28299972       1.60930667 
H       1.91882384       1.19186837       0.38170189       0.30441902      -0.08097441       0.23956731      -0.50293260      -0.12761071      -0.32452774 
H      -0.84771634       1.84953253       1.40381640      -0.05162773      -0.01962349       0.18538325       0.02525079      -0.36527269       0.60719448 
C      -2.29687403       1.77031138      -0.14041343      -1.40161027       0.25423466      -0.77138307      -1.51387303       1.73098042       0.61657952 
H      -0.42938324       2.78659872       0.09204634      -0.05683281      -0.05741065       0.12500914       0.79578553       0.98114598      -0.84398065 
H      -2.74070042       0.83220164       0.21224282       0.23104112      -0.02867755      -0.21447643      -0.03083849       0.15150155      -0.21858813 
H      -2.38802310       1.83808881      -1.24112874      -0.05096333       0.03055770      -0.10180788       0.02786768      -0.09574759       0.51555055 
H      -2.92367156       2.62280253       0.32005781       0.45084413      -0.28015444      -0.17944764       0.81681381      -1.22873506      -0.82245046 
14
Properties=species:S:1:pos:R:3:momenta:R:3:forces:R:3 energy=-4300.229301806889 pbc="F F F"
C      -0.05428044       0.64703132      -0.25408278       0.19351718      -0.37127792       0.02528710       0.47550920      -0.02474250      -0.19567197 
C       1.25912405       0.57606280       0.52673532       0.13618241       0.86696181      -0.33073270      -0.23026995      -1.01625522       0.50764293 
H      -0.49332569      -0.36152114      -0.19896503      -0.20760683       0.20006567      -0.14147947      -0.10916695       0.26974486      -0.44674391 
H       0.18324442       0.91303522      -1.33027342       0.24139692       0.14995490      -0.04681506      -0.59526921      -0.26127690       1.10043256 
C      -0.99847735       1.64901840       0.39667501      -0.22696848      -0.58312525      -0.01350810      -0.80334053       0.75212849       0.64624459 
H       2.02061865      -0.02585331      -0.00184942      -0.06610580       0.22135885       0.09911911      -0.25399129       0.36053400       0.21934953 
H       1.06170703       0.06393185       1.50984168       0.04453681       0.03721220       0.07145508       0.32986999       0.65892915      -0.78303172 
H       1.62127350       1.58162907       0.70013904      -0.01987899       0.36600573       0.18713997       0.35651557       0.13000337       0.15292263 
H      -1.21509054       1.41735037       1.48353171      -0.04445163      -0.18290062       0.18965957       0.71615833       0.05586858      -1.01414628 
C      -2.37924766       1.71455327      -0.28206825       0.07436158      -0.65369761      -0.31766058       2.00313965      -1.17316979      -0.96284066 
H      -0.57857323       2.66327522       0.34488556      -0.09058257       0.09241740       0.11526253       0.27839449      -0.21703448       0.28053795 
H      -2.58934505       0.62816404      -0.37746897       0.07972020      -0.21728951       0.02573882      -1.23291313       0.89012923       0.11665060 
H      -2.22698707       2.10927259      -1.28975010       0.01177909      -0.14244544      -0.08098371      -0.14633271      -0.13576228      -0.13908206 
H      -3.03748768       2.40059657       0.21085899      -0.12589989       0.21675979       0.21751741      -0.78830345      -0.28909651       0.51773580 
14
Properties=species:S:1:pos:R:3:momenta:R:3:forces:R:3 energy=-4300.104581008618 pbc="F F F"
C       0.03637107       0.78754036      -0.21547960      -0.41029912       0.77215022       0.63703430       1.19540361      -1.15037098       1.06676936 
C       1.36090678       0.77963150       0.61938614       0.27374894       0.62907513      -0.26966599      -0.48559204       2.87654469      -1.80756474 
H      -0.19944797      -0.24018275      -0.51435982      -0.09586159      -0.18819157      -0.07733779      -0.25782113       0.15109052       0.03056834 
H       0.26797647       1.34400983      -1.08053796       0.02487628       0.11123010       0.09668182       0.43130411       0.37656415      -1.50577747 
C      -1.09966902       1.52946093       0.39374908      -0.63848595      -0.25701914       0.75699976      -2.45114191      -1.92551809       0.62571518 
H       2.19810831       0.48676993      -0.03458043       0.20085971       0.05353829       0.03205861      -0.21597608       0.11431941       0.39546733 
H       1.38341058       0.24133369       1.50966463      -0.02279835       0.10168668      -0.22364018      -0.31961478      -1.36466621       1.43501412 
H       1.49682524       1.86213508       0.93867089       0.35208645      -0.27482383       0.14451960       0.26411982      -1.14951608      -0.43087126 
H      -1.37174261       1.15424049       1.39702272       0.23613057      -0.07092928      -0.09268396       0.39247672       0.03172730      -0.15190547 
C      -2.46177137       1.45648740      -0.41003426       0.11070118      -0.26843969      -0.75081501       1.85902224       2.27808828       0.73986824 
H      -0.83905043       2.53219942       0.53254636       0.14186488      -0.06707887      -0.20303206       0.52766003       1.73470063       0.09800055 
H      -2.99585104       0.59491607      -0.16242779      -0.08036397       0.11555985      -0.01212660      -0.86720953      -1.49614184       0.37941354 
H      -2.26518055       1.46126889      -1.47957420       0.20331337      -0.28096821      -0.02658217      -0.20241179       0.30021341      -0.12521984 
H      -3.03290466       2.35290825      -0.05978858      -0.29577238      -0.37578967      -0.01141030       0.12978074      -0.77703518      -0.74947787 
14
Properties=species:S:1:pos:R:3:momenta:R:3:forces:R:3 energy=-4299.933062237455 pbc="F F F"
C       0.10628370       0.87356587      -0.28395331      -0.23211917       0.20803486      -0.54170705      -0.45300087      -0.55535330      -0.19859210 
C       1.21665009       0.82518484       0.71020891       0.17843076      -0.00401467       0.31852946       1.02508219      -0.65278066       1.01265741 
H       0.05169740      -0.21259027      -0.64798035      -0.04880153       0.12297626       0.16891994      -0.96447101       1.49016871       0.38523033 
H       0.39426914       1.47752856      -1.17592437       0.02399951      -0.19309819      -0.00029287      -0.12039593      -0.35502798       0.54294539 
C      -1.12202965       1.54120049       0.38989555       0.18437118       0.26831159      -0.61314783       0.25932180      -0.48569945      -0.49634934 
H       2.08373634       0.44660666       0.19423166       0.06793198      -0.07054929       0.24185220       0.61340033      -0.50963618       0.09527170 
H       1.02172485       0.19454020       1.63049182      -0.14029862      -0.22025529       0.09887140       0.00394791       0.52718199      -1.21130977 
H       1.53727895       1.78315192       1.07112816       0.10939321       0.00083306       0.15077624      -0.12068651       0.81878058       0.26882573 
H      -1.36381759       1.02903911       1.31297946       0.01289668      -0.15020797       0.08906611       0.66193276       0.36813556       0.81034252 
C      -2.36539073       1.36487991      -0.41900193      -0.04869113      -0.31006863       0.32642164      -1.90375760      -1.49392133      -1.09561955 
H      -0.86230153       2.63740573       0.51205543       0.03918110       0.06954007      -0.07892185      -0.40426162      -1.27963951       0.21089180 
H      -2.90580373       0.33684616      -0.38026902      -0.09944240      -0.04718295      -0.13107912       1.69122348       1.11722920       0.04603204 
H      -2.07814910       1.52314012      -1.45904983      -0.11101883       0.20915882      -0.13343538      -0.65773862       0.22353129      -0.25378992 
H      -3.23263008       1.95776027      -0.12455797       0.06416727       0.11652234       0.10414710       0.36940367       0.78703107      -0.11653624 
14
Properties=species:S:1:pos:R:3:momenta:R:3:forces:R:3 energy=-4300.209472146587 pbc="F F F"
C       0.06972798       0.88760009      -0.23418067      -0.62115197      -0.45359141       0.47722840       0.07405533      -2.08377115       1.25203173 
C       1.30014722       0.78841436       0.68896180      -0.40870108       0.56690496      -0.09102237       0.31720098       1.67143667      -0.95593627 
H      -0.23075793      -0.16094428      -0.25884114       0.29354882      -0.23652026       0.27975438      -0.36508809      -0.23153699      -0.49156285 
H       0.23929349       1.14522229      -1.26437321      -0.13493844      -0.07604656      -0.19316197       0.41407241       0.54863207      -0.36460190 
C      -1.11262904       1.62109566       0.36108149      -0.16889428       0.73786624      -0.30341459      -0.57078269      -0.96164506      -0.79578929 
H       2.17617818       0.29826748       0.24362537       0.04464549      -0.21808910      -0.32631836      -0.35513866       0.03829145      -0.15476035 
H       1.03339687       0.22860231       1.57003515      -0.02846068       0.05262684      -0.15587082      -0.08115091       0.06933866       0.50356779 
H       1.60967539       1.82560996       0.92561381      -0.28127220      -0.13133106      -0.18177144       0.07920146      -0.57495241       0.39488387 
H      -1.32645291       1.31748214       1.37573579       0.12675876       0.05923023       0.01421967       0.45539468      -0.11579528       0.51530303 
C      -2.38729219       1.30708561      -0.42874226       1.05380001      -0.25458418       0.25273427      -1.39924115       3.14105586       0.63948776 
H      -0.92318691       2.67099045       0.34571929       0.13354186      -0.07244020       0.34372087      -0.01597093       0.95709818       0.15629816 
H      -2.59528118       0.31482245      -0.66706796       0.13206315      -0.06859243      -0.15389907       0.21384422      -1.98856997      -0.24238152 
H      -2.44141423       1.88670215      -1.35991059       0.00314977      -0.06060225       0.07889014       0.20283692      -0.19609660       0.01751051 
H      -3.30582876       1.65424452       0.14206917      -0.14408920       0.15516918      -0.04108911       1.03076642      -0.27348543      -0.47405069 
14
Properties=species:S:1:pos:R:3:momenta:R:3:forces:R:3 energy=-4300.1835904231175 pbc="F F F"
C       0.03352287       0.75625370      -0.17635662       0.02561751       0.26318146      -0.45696498       1.43599542      -0.42589305       0.77045619 
C       1.39406432       1.09652761       0.58963287      -0.52930717      -0.13526954       0.19382682      -1.34792683      -0.30933189      -0.34861435 
H      -0.17328649      -0.32865913      -0.07368182       0.13807602      -0.06252779       0.02328515       0.35532880       0.33502657      -0.16270277 
H       0.21065176       0.93833468      -1.25166490      -0.05797961       0.16698642       0.08134162      -0.39242359       0.18786673       0.38568138 
C      -1.16447104       1.47625972       0.38911795       0.07629910      -0.55860256      -0.24705462       0.48176646       2.46820151       0.03331447 
H       2.19013573       0.57710712       0.07676249      -0.00105492       0.40223515      -0.06225099       0.43349035       0.03275530      -0.26877007 
H       1.37452534       0.64480077       1.59615817       0.11223649       0.31395116       0.16928118      -0.10076645       0.59335237      -0.17855150 
H       1.61554056       2.19396165       0.61202698      -0.23549354       0.27035216      -0.26864360      -0.30642405      -0.97634110       0.08915272 
H      -1.41711472       1.13711478       1.38162627      -0.03060049      -0.17441677       0.06958301       0.36899927      -0.29991328       0.58617322 
C      -2.43000409       1.27519349      -0.41779897      -0.16270929      -0.06495541       0.21600521       1.45264872      -2.79080989      -0.91050094 
H      -0.87999986       2.57988650       0.55903433       0.28407865       0.01819023       0.26682573      -0.56553542      -1.34661225      -0.58585614 
H      -2.80895148       0.28090400      -0.08752677       0.00363677      -0.13977971       0.15027297       0.00428492       0.46222514      -0.57607395 
H      -2.25610023       1.21199769      -1.51496848       0.18738581      -0.39211421      -0.13365543      -0.07367728       0.20937446       0.68833123 
H      -3.18078233       1.94508907      -0.21507192       0.18981467       0.09276941      -0.00185209      -1.74576032       1.86009938       0.47796050 
14
Properties=species:S:1:pos:R:3:momenta:R:3:forces:R:3 energy=-4300.00584766861 pbc="F F F"
C       0.12314800       0.78284534      -0.14224387      -0.24184724       0.06364718      -0.76397834      -0.29955172       0.71607255      -1.01127604 
C       1.36518803       1.32311906       0.46817170       0.95828481       0.77643204       0.02763416       0.66839805      -1.21429804       1.00022161 
H       0.05925779      -0.28857706      -0.07094613       0.08504304       0.09275022       0.06210258       0.12300647      -0.56725321      -0.11809353 
H       0.33173210       1.05759987      -1.16473916      -0.24296841       0.23667934       0.00429713      -0.92449469      -0.23542559      -0.95449482 
C      -1.16783694       1.35067290       0.43768233      -1.18093276      -0.63980569       0.18800860      -0.90199567      -2.43441109      -0.53019301 
H       2.25415715       0.80448445       0.13936155       0.13967011       0.18058135       0.05490302       0.21757494      -0.49701062      -0.29668964 
H       1.36911467       1.21442170       1.53416678      -0.17833645       0.07024318       0.06164951       0.01626196       0.37562158       0.84443866 
H       1.52573050       2.30986930       0.15116544       0.13611749      -0.14335729       0.05925202       0.02205972       1.70640425       0.01781975 
H      -1.24283641       0.74780783       1.32650487      -0.11798290       0.04378389       0.07145356      -0.45864912      -0.18070773       0.81758419 
C      -2.48844627       1.12628256      -0.37182014      -0.18613721      -0.87181865       0.03937904       0.18316731       1.49975447       0.58600105 
H      -1.13339250       2.31752503       0.81679742       0.41248634      -0.10989428      -0.01907484       0.49800631       2.13955046       0.13311500 
H      -2.87029092       0.12634769      -0.27584601       0.34911177       0.09228468      -0.12192213      -0.14030988      -0.51729188       0.18938735 
H      -2.31146659       1.28821300      -1.42960397       0.18616444       0.30873448       0.18440249      -0.02961555       0.21691283      -0.25163021 
H      -3.29476595       1.85682395      -0.02989736      -0.11867302      -0.10026044       0.15189319       1.02614186      -1.00791798      -0.42619034 
14
Properties=species:S:1:pos:R:3:momenta:R:3:forces:R:3 energy=-4299.857429033988 pbc="F F F"
C       0.09374838       0.82127947      -0.24047169       0.81948501      -0.05209623       0.74255887       0.17702581       1.89661064       0.35721043 
C       1.33674155       1.57424033       0.36057763      -0.35874782       1.06056322      -0.80238853      -0.67153560      -0.96869851       0.62026564 
H       0.25861740      -0.28947235      -0.22367581      -0.15578353       0.01814610      -0.11478133      -0.11914183       1.07999723      -0.41431871 
H      -0.05350858       1.27747117      -1.25108357      -0.00524179       0.09999712      -0.04471045      -0.15385823      -1.08565383       0.43736433 
C      -1.19640484       1.16774704       0.61049530       0.13624724      -0.49426412       0.71672444       0.85514466       2.15213866      -0.96895816 
H       2.29601577       1.16679540       0.03640144       0.00729248       0.09225820      -0.28082762      -0.05982790       0.16254137      -0.33484985 
H       1.21465033       1.21741714       1.38341635       0.00149646       0.07643843      -0.14198858       0.65747818       0.71278929       0.59159969 
H       1.35207234       2.69835457       0.31298585       0.09955814       0.13125723       0.17820628      -0.37201167      -1.24660497      -0.07265162 
H      -1.24844418       0.59241769       1.54534329       0.14985093      -0.09935297       0.06105911      -0.04681848      -0.06380263      -0.38865412 
C      -2.39858061       0.99931495      -0.34017242      -0.98311236      -1.11123511      -0.32145492       1.52301694      -1.87931129       0.15254524 
H      -1.15610920       2.30720410       0.93316195       0.14519557       0.09485037      -0.20324817       0.09503358      -2.24435517      -0.54667111 
H      -2.20867105       0.11636949      -1.00798441      -0.21077326       0.03144350      -0.05737115      -0.10246436       0.87311897       0.34024022 
H      -2.56297322       1.87395875      -0.92598058       0.14704984       0.03480064       0.18220846      -0.18409751       0.57816364      -0.47393944 
H      -3.24553861       0.71634160       0.21059862       0.20748310       0.11719362       0.08601358      -1.59794357       0.03306662       0.70081746 
14
Properties=species:S:1:pos:R:3:momenta:R:3:forces:R:3 energy=-4300.04536345571 pbc="F F F"
C       0.08282547       0.96230666      -0.24395696       0.40244746       0.50078444       0.36700516       0.71237322      -1.20415657       0.49493461 
C       1.29774552       1.71838495       0.25404466      -0.94568606       0.19441225      -0.81961531       0.67537615       0.20619703      -0.30862245 
H       0.31162604      -0.12103320      -0.30426426      -0.24789724      -0.14672976      -0.34988511      -0.07801289       0.37690114      -0.08376129 
H      -0.08426776       1.26981780      -1.25636487      -0.00958112      -0.07421963      -0.01914645      -0.34748464       0.31968205      -0.70232454 
C      -1.15959048       1.11448250       0.59155374      -0.76341885       0.55541561       0.16937166       0.10718352      -0.24145885      -0.95456151 
H       1.93461314       1.96270420      -0.61316917      -0.22841429       0.01688480       0.04213083       0.12950371      -0.22035194       0.56027509 
H       1.90234339       1.32106042       1.08268328      -0.01636363       0.13551524       0.15686363      -0.26628514      -0.53052914      -0.47741776 
H       0.96100916       2.64731625       0.64690417       0.22398272      -0.02338071      -0.16082945      -0.32715822       1.16969109       0.20335317 
H      -1.00949551       0.56122906       1.47135180       0.21816294       0.15652741      -0.19553224      -0.10777571      -0.79555288       1.47688313 
C      -2.39032888       0.74701609      -0.18525347       0.86455311      -0.75839119       0.45320234      -0.79963955       0.91450930       0.63085744 
H      -1.38019720       2.11295599       0.84307422       0.12423630      -0.27715869      -0.05214931       0.50399603       1.59897786       0.68177379 
H      -2.31244291      -0.24353902      -0.58418835       0.28426404      -0.25159343       0.27697117      -0.53387926      -0.81046809      -0.02704078 
H      -2.29933422       1.43012398      -1.03445480      -0.18531382      -0.15333881       0.01752342      -0.85318910      -0.06360044      -0.14537603 
H      -3.31991804       0.97920160       0.45229029       0.27902841       0.12527249       0.11408965       1.18499188      -0.71984057      -1.34897287 
14
Properties=species:S:1:pos:R:3:momenta:R:3:forces:R:3 energy=-4300.016858327902 pbc="F F F"
C       0.08111704       1.09769544      -0.36259532       0.02577408      -0.13786736      -0.92687896      -0.00134251      -0.78338014      -1.92794636 
C       1.29532618       1.71294232       0.29604318      -0.07281919      -0.02821327       0.78292623       0.64761145       1.77830602      -0.83466378 
H       0.26793129       0.03974841      -0.67228408      -0.05627685       0.18634842       0.24471676      -0.04852746       0.35244939       0.89335318 
H      -0.17197691       1.50169351      -1.39537427       0.10069271      -0.16681278      -0.09068787       0.64791967       0.22250515       1.16004142 
C      -1.13787562       1.28360467       0.48215868      -0.77956895      -0.26773455      -0.85308091      -1.10999182       0.10118315      -0.61550955 
H       2.20054730       1.45684303      -0.22530096       0.24839863      -0.22603344       0.12963437       0.52295199      -0.39057796      -0.30155871 
H       1.45852553       1.46708479       1.33281636      -0.04225691       0.00389485      -0.07165700      -0.32848118      -0.45911486       0.41906150 
H       1.32919590       2.83904973       0.26034824       0.08958247       0.20800100      -0.07625199      -0.53992097      -0.92590965       0.02756329 
H      -0.95192051       0.86870533       1.49475875       0.15767317       0.17633286       0.24835588      -0.07535580       0.68710570      -0.32304925 
C      -2.41658459       0.48336371      -0.02798000       0.17696831       0.16177899       0.76116928       2.59858420       1.15313181       0.22436974 
H      -1.24928593       2.41285921       0.47140750       0.10406090       0.26176669      -0.15326851      -0.50134472      -1.27226216       0.62751267 
H      -2.12392176      -0.54633386       0.08893188       0.27950693       0.13588204      -0.06025099      -0.28745643      -0.57422061      -0.38075297 
H      -2.82816525       0.73442064      -0.99690747      -0.21749298      -0.07473029      -0.02441539       0.38201439      -0.01235293      -0.35699221 
H      -3.12370128       0.72376149       0.68817821      -0.01424232      -0.23261318       0.08968908      -1.90666083       0.12313708       1.38857101 
14
Properties=species:S:1:pos:R:3:momenta:R:3:forces:R:3 energy=-4300.167519740198 pbc="F F F"
C       0.07969080       0.96789599      -0.29758891      -0.18008244       0.25550555      -0.27941676      -0.10331480       1.25289154       0.48614590 
C       1.33834087       1.66762630       0.19585349       0.40110823       0.05181287      -0.32937161       0.49178658      -0.51072140      -1.12086963 
H       0.22719630      -0.08797584      -0.09682271      -0.06456890      -0.27055586       0.40934240      -0.38656041      -0.30201698      -0.22638935 
H       0.01318275       1.17631555      -1.36738798      -0.12044680       0.08300926       0.04659392      -0.13666907      -0.51227818      -0.13409289 
C      -1.23989910       1.49658381       0.36831381       0.60080635       0.35310058       0.14330417       1.56552658      -1.87557653       0.64058140 
H       2.22820179       1.36683654      -0.38663818       0.04285641       0.00538612      -0.09859495      -0.39181671       0.04168441       0.06267368 
H       1.57419448       1.42603978       1.20182043       0.12752768       0.00373039      -0.01636029       0.00926161      -0.16687800       1.15920642 
H       1.26102829       2.72578164       0.09805711      -0.23688671      -0.03870182      -0.15706812      -0.09869159       0.98132952       0.01492805 
H      -1.02551198       1.65731273       1.44697087       0.06537918       0.31748574      -0.06131080      -0.26535873      -0.16066077      -0.51208692 
C      -2.35396558       0.44634066       0.12583452      -0.93456061      -0.42427663       0.25372725      -0.27906011       1.50986503       1.36156821 
H      -1.50169847       2.45000318      -0.04693369       0.39851346      -0.03987007       0.06937501      -0.10919196       0.54871804      -0.26227214 
H      -2.03212732      -0.35845589      -0.49490599      -0.21359708      -0.19091683      -0.07852433       0.26510190      -0.80491408      -0.08434109 
H      -3.08030823       0.99013969      -0.41785764      -0.07655547      -0.06358488       0.20503281      -1.20497085       0.22437892      -0.83433233 
H      -2.88295276       0.14181844       1.05323924       0.19050668      -0.04212444      -0.10672871       0.64395754      -0.22582151      -0.55071932 
14
Properties=species:S:1:pos:R:3:momenta:R:3:forces:R:3 energy=-4300.263694064348 pbc="F F F"
C       0.11586164       0.76864392      -0.19299163       0.54747573      -0.67605346       0.18804439      -0.43903984       0.73991649       0.38366026 
C       1.30101292       1.71435115      -0.03031665      -0.44634327       0.41278495      -0.52889340      -0.04731196      -0.68170109       0.54265698 
H       0.35413717      -0.15449735       0.38974303       0.17706975       0.25363076      -0.07823867      -0.58799238       0.45967804      -0.57960539 
H       0.01952382       0.56694080      -1.27683969       0.20953994      -0.28148381       0.04452091      -0.12759014      -0.42199170       0.54292296 
C      -1.20771732       1.48176258       0.27590693      -1.18526460      -0.57492323      -0.19640764       2.15668996       1.30493723      -0.53783464 
H       2.20769149       1.23539768      -0.38018402      -0.25015751      -0.31515385       0.09603416       0.26972687       0.08514311      -0.35039004 
H       1.47153523       1.90173663       1.02869186       0.04338824       0.07701306      -0.12372828      -0.07201125       0.29752477       0.09799396 
H       1.12448170       2.64246484      -0.54858300       0.06594462      -0.03149385      -0.18257922       0.11205459       0.40909789      -0.18719470 
H      -1.10584068       1.92170262       1.27548390       0.06889861       0.08868208      -0.03837793       0.54463086       0.13706378      -0.10567065 
C      -2.37095580       0.60471145       0.34233951       0.69681573       0.67074225       0.74599850      -2.60773593      -0.72365910      -2.31159530 
H      -1.36816801       2.36392568      -0.43230561       0.01880544       0.15195763      -0.28078736       0.08828624      -1.14205578       0.81612206 
H      -2.44432244       0.01805459      -0.63293868      -0.10049597       0.30624938       0.18902248      -0.20322741       0.66552970       1.07591858 
H      -3.30775955       1.24441372       0.41935537      -0.02515849       0.07611874       0.12346529       0.88649614      -1.09110552       0.11597263 
H      -2.33730385      -0.14534873       1.11702813       0.17948179      -0.15807068       0.04192678       0.02702424      -0.03837783       0.49704329 
14
Properties=species:S:1:pos:R:3:momenta:R:3:forces:R:3 energy=-4300.156375522118 pbc="F F F"
C       0.10472790       0.78916394      -0.04496884       0.75973402       0.10854099       0.50196850      -0.08495365       1.83874719       0.39087014 
C       1.32018763       1.72806308      -0.25404331       0.19505757      -0.50084055      -0.75642736       0.10912582      -0.73378481       2.34243267 
H       0.20905862       0.27868000       0.90347865       0.11943536      -0.13908750       0.25529883       0.56785746      -0.72342616      -0.04196559 
H       0.00594891       0.12354229      -0.89508437       0.04254349      -0.15080654      -0.02887376      -0.02059783      -0.43696370       0.08153786 
C      -1.20756399       1.55484359       0.15780810      -1.43096967       0.65507663      -0.74118379      -0.90130912      -1.72810511      -0.73905172 
H       2.22281693       1.08186213      -0.18265057       0.26563300       0.08966293      -0.03364671      -0.28140221       0.72696198      -0.31346674 
H       1.36833721       2.47124846       0.60254695      -0.16210298       0.04827808      -0.12591948       0.00544999      -0.84420128      -0.91702663 
H       1.30058116       2.29579444      -1.15524480       0.03555395       0.00259493       0.00626231      -0.04018168       0.22440444      -0.87864723 
H      -1.12003152       2.33917306       0.90198960      -0.00622054      -0.12575436       0.11899735       0.10176754      -0.07215490       0.37234387 
C      -2.36970907       0.51554236       0.52601706       0.24981156       0.02262944       0.63460968       1.70567783       0.26686282      -1.52891216 
H      -1.43523810       2.05124945      -0.78630208       0.01878641      -0.05415666       0.13119223      -0.35750483       0.13557338      -0.01833699 
H      -2.84902966       0.07039880      -0.34119557      -0.10332777       0.00022834      -0.12525274       0.35436679       0.06977760      -0.67888722 
H      -3.16739517       1.03371912       0.95262626       0.09555340      -0.11796188      -0.06202451      -1.25118545       0.70101062       1.44881958 
H      -2.03356971      -0.36707347       1.07993524      -0.07948780       0.16159616       0.22499946       0.09288935       0.57529792       0.48029015 
14
Properties=species:S:1:pos:R:3:momenta:R:3:forces:R:3 energy=-4300.348727479104 pbc="F F F"
C       0.12651562       0.81707897       0.08834996      -0.09482338       0.15704465       0.09868238      -0.08211841      -0.11335006       1.39603754 
C       1.25829247       1.68214396      -0.42660402      -0.59743552       0.01724272      -0.36104991      -1.18031829       0.25731949      -1.31114054 
H       0.38201830       0.36626105       1.08061627       0.05006405       0.03750624       0.06689141      -0.08178822       0.25719109      -0.64648270 
H      -0.04597564      -0.02080731      -0.59010394       0.23252341       0.03903260       0.24080336       0.08379828      -0.03856074      -0.04936372 
C      -1.22038538       1.55488552       0.22461697       0.66154901       0.01897771      -0.20006546       0.11258905      -0.23268676      -0.57400138 
H       2.17347477       1.15006134      -0.61828169      -0.10503230       0.01084754      -0.16765571       0.44325680      -0.20487367       0.19437329 
H       1.40755472       2.56248572       0.16004957      -0.02945391       0.27454086       0.15540642       0.39500364       0.40885485       0.80641582 
H       0.91973269       2.09488203      -1.39288791      -0.08352446      -0.11146589      -0.18682047       0.24918861      -0.20370771       0.05447137 
H      -1.24185244       2.37076272       0.99630586       0.13862892       0.02970168       0.25166290       0.26061164      -0.65127627      -0.82328637 
C      -2.30427794       0.54276709       0.52536627      -0.07971803      -0.89980057      -0.10528712      -1.13356098       0.22424559       1.63265776 
H      -1.43303244       1.94410531      -0.77205085       0.13748055       0.12204318      -0.07220068       0.01132321       0.64065310       0.04524818 
H      -2.37028219      -0.30534662      -0.13152656       0.17878444       0.10354064      -0.05745152       0.59746315      -0.43559382      -0.52375519 
H      -3.35125734       0.94216598       0.47389071      -0.11016133       0.05612660       0.03252730       0.93862947       0.07149752       0.43825977 
H      -2.08787512       0.16365418       1.55336350      -0.29888145       0.14466205       0.30455709      -0.61407795       0.02028740      -0.63943381 
14
Properties=species:S:1:pos:R:3:momenta:R:3:forces:R:3 energy=-4300.319005056718 pbc="F F F"
C       0.16275886       0.88595432       0.06067737      -0.64717095       0.02470250      -0.46913582      -0.41090669      -0.81586677      -1.44538185 
C       1.22265288       1.83899248      -0.49733215      -0.08726475       0.82471584       0.18569637       0.05815732      -0.82402919       2.13424582 
H       0.47900674       0.47910188       0.99274434       0.09102064       0.08001721      -0.21626075       0.34794265      -0.20795407       1.02745152 
H       0.07575549      -0.01878652      -0.58944371      -0.16776827      -0.35530477       0.24538909       0.10156553       0.60957120       0.15198347 
C      -1.22882906       1.47263207       0.22889026      -0.83021795      -0.82357484       0.23449585      -0.97642845      -0.16677090       0.10148986 
H       2.18383530       1.30587294      -0.60306557       0.31831912       0.14585606       0.04461476      -0.15313680       0.52866441       0.59479440 
H       1.22733425       2.72800802       0.16935526       0.20004626      -0.00571955      -0.12298060       0.60918801      -0.43821256      -0.59757838 
H       0.98370602       2.10605561      -1.46907972       0.03332546      -0.13377898      -0.00562441      -0.73618406       0.91348841      -1.95378238 
H      -1.22076482       2.18679124       1.04502618      -0.05071453      -0.13260261      -0.13468821       0.10335871       0.42382375       0.14684579 
C      -2.29651301       0.39859330       0.59851320       0.47946586       0.08204908      -0.20595440      -0.43530348       1.00404184       0.31420517 
H      -1.57784093       2.02911873      -0.66486770      -0.04431382      -0.03093629       0.10361632       0.36575992      -0.36362449       0.25132091 
H      -2.22743138      -0.43028271      -0.10077676       0.17433305      -0.02824620      -0.07100700      -0.10514747      -0.29897144       0.19953588 
H      -3.33503534       0.80208616       0.57461223       0.30969490      -0.03296850       0.53028427       0.67113648      -0.04738676      -0.44534855 
H      -2.23516514       0.08864024       1.65486726       0.22124498       0.38579105      -0.11844547       0.55999834      -0.31677344      -0.47978167 
14
Properties=species:S:1:pos:R:3:momenta:R:3:forces:R:3 energy=-4299.952584078721 pbc="F F F"
C       0.25709377       0.88973233       0.07264377       0.28672913       0.50540540      -0.65839704      -1.33454208      -0.47487668      -0.20346969 
C       1.02197190       2.02763935      -0.55691468       0.24248837       0.01870507       0.47239265       2.51581078      -0.84770437       0.72176833 
H       0.55823210       0.57260604       1.10506319       0.14990046      -0.03357630       0.21221365      -0.12810907       0.90289657      -0.67205902 
H       0.33322063      -0.04192117      -0.47545941      -0.15328308       0.21425947      -0.08366154       0.23975213      -0.21588488      -0.50646030 
C      -1.21649173       1.33280048       0.05424342       0.45263035      -0.42086142      -0.33035776      -0.46974835      -1.98137761       2.70465398 
H       2.10170736       1.96087195      -0.27498094      -0.39960700       0.20099013      -0.01743244      -0.43454861      -0.27262688      -0.70590448 
H       0.77635620       2.91455591      -0.02903762       0.06229159       0.24041782       0.01441840      -0.74973076       1.20967016      -0.00516847 
H       0.94003827       2.11440123      -1.64861481      -0.31110930      -0.06521438       0.12641707      -0.21193358       0.02420381       0.45693542 
H      -1.27570748       2.15365567       0.72276002       0.14978693      -0.02792205      -0.26726975       0.16339919       1.43315415       0.24889056 
C      -2.21707109       0.32057116       0.78740046      -0.39665809      -0.32474560       0.72190902       0.69179848       1.31261838      -1.08112883 
H      -1.59877464       1.63778795      -0.89676268       0.04954028      -0.08435001      -0.16247222      -0.01249014       0.01319419      -0.74671146 
H      -2.78263943      -0.15814956       0.00332218      -0.00680382      -0.03883288       0.03826712      -0.69191098      -0.31093822       0.21231233 
H      -2.81211634       0.84909037       1.54167724      -0.08944645       0.24721237       0.06404788      -0.35730363      -0.03830832      -0.62843962 
H      -1.71334290      -0.42329105       1.35909866      -0.03645936      -0.43148762      -0.13007506       0.77955660      -0.75402029       0.20478124 
14
Properties=species:S:1:pos:R:3:momenta:R:3:forces:R:3 energy=-4299.907113447769 pbc="F F F"
C       0.23256929       0.96255860       0.15190822      -0.06186728      -0.07238649       1.04052969      -1.30842219       0.54837657      -1.36448295 
C       1.00223128       2.09613669      -0.55851049      -0.06098321       0.50862933      -0.71628146       0.46497091      -1.36634298       0.82786117 
H       0.41802877       0.94512560       1.21619167       0.05471615       0.31565761      -0.08332403       0.00097895       0.03108800       0.30841288 
H       0.46665948      -0.00160881      -0.26303003      -0.05684757      -0.03646745      -0.08120445       0.67794299      -0.55464165      -0.03233391 
C      -1.31376082       1.09270297      -0.12141777      -0.40347502      -0.97764670       0.12194955       2.19535057       1.35144444      -1.73992174 
H       2.04245837       1.77613006      -0.68965411       0.51418087      -0.38906511      -0.04195561      -0.16566098      -0.07013984      -0.66846207 
H       1.14920744       2.92910949       0.12984714      -0.02161239      -0.11814056      -0.07762117      -0.79801233       0.49117696      -0.42037062 
H       0.46506162       2.26913609      -1.49888591       0.18696092       0.32029392      -0.13458969       0.64103943       0.60827790       0.19348607 
H      -1.50350008       2.16230203      -0.16118339      -0.04571132       0.01557170      -0.17082851      -0.28810503       0.22582440       0.07955079 
C      -2.07515364       0.42830214       0.89674469       0.04901970       0.54712074       0.48108163      -2.43129917      -1.62071926       3.03272761 
H      -1.63341693       0.70625576      -1.11055231      -0.18664126      -0.06736228      -0.01380090       0.77685193       0.24809646       0.22279083 
H      -2.66707730      -0.43705031       0.53508937       0.06218058      -0.06340317       0.00974996       0.15705144       0.53170015       0.13019227 
H      -2.77613911       1.12214472       1.41989153      -0.11065447      -0.09012709      -0.18629911       0.30522200      -0.63047351      -0.32418158 
H      -1.43887543       0.00133319       1.69408904       0.08073429       0.10732557      -0.14740591      -0.22790852       0.20633235      -0.24526875 
14
Properties=species:S:1:pos:R:3:momenta:R:3:forces:R:3 energy=-4299.855562728615 pbc="F F F"
C       0.27369146       1.16642405       0.27330266       0.89749129       0.94030947       0.18235286      -1.51050560      -0.68895731       2.06154641 
C       0.94351386       2.08576332      -0.66473082       0.08498083      -0.63525169       0.69023882       3.14068842       0.85721373       0.83854065 
H       0.23614731       1.65277538       1.27437327      -0.07231811       0.16618930       0.28180544       0.52205430      -0.63625068      -0.29676046 
H       0.63871273       0.13401510       0.36689282       0.12626447       0.12307026       0.19950545       0.57827276       0.46112542      -0.00226019 
C      -1.16896089       1.01814887      -0.13032031      -0.08707908      -0.08227595      -0.14171801      -1.57412352      -1.52942895       0.96502399 
H       2.09521854       1.89595186      -0.69068145      -0.50405215      -0.02257459      -0.04983227      -2.06305052       0.66814927      -0.16104346 
H       0.72645740       3.10496574      -0.32016032      -0.49977421       0.09174966      -0.07492270       0.55003718      -0.01427135       0.09735689 
H       0.52937011       2.11261018      -1.62791194       0.23186748      -0.00127166      -0.16557548      -0.32651789      -0.66711390      -1.70255773 
H      -1.56285980       1.99532569      -0.34675546      -0.11060942       0.00884838       0.08122784      -0.34648506       0.39043060      -0.38355222 
C      -2.18034909       0.29375385       0.90494243      -0.07269165      -0.29044309      -0.78407772       1.13229983       0.65880329      -1.11914165 
H      -1.15506053       0.39232566      -1.00103494      -0.38790072      -0.16205424      -0.01450124      -0.26827351       0.03798088      -0.96455283 
H      -2.64470196      -0.63882583       0.56081908       0.16919056      -0.03475322      -0.19822769       0.23633815       0.30811695      -0.43886153 
H      -2.98031391       1.00357158       1.09869367       0.12317085      -0.09656368      -0.03134926      -0.02298138      -0.11903945       0.52234280 
H      -1.62281777       0.00616978       1.78515668       0.10145986      -0.00497895       0.02507395      -0.04775316       0.27324150       0.58391933 
14
Properties=species:S:1:pos:R:3:momenta:R:3:forces:R:3 energy=-4299.873197523609 pbc="F F F"
C       0.12332500       1.28708342       0.34033647      -0.43727305       0.77233586       0.05451814       0.98458256       0.99000365      -0.59831587 
C       1.00802479       2.21585710      -0.59093970      -0.07030701      -0.00998744      -0.22279022      -0.66078604      -4.36359463      -1.96158360 
H      -0.03743215       1.75929697       1.31243028      -0.07829337      -0.27043128      -0.07546785       0.14834110       0.30728493       0.01062157 
H       0.67976272       0.40429168       0.56389576      -0.15611759       0.03078634      -0.05565844       0.42332209      -0.91056304       0.08563717 
C      -1.25347861       0.97630346      -0.18906986       0.87269854       0.32343605      -0.30837856      -0.29268989      -0.24448502       0.18068404 
H       1.78647426       2.63265681      -0.05137272       0.17419392       0.36445383       0.27185949       1.11565900       1.76457447       1.05157280 
H       0.35993172       2.78566037      -1.22803534       0.05590704      -0.24033014      -0.03515359      -0.01553294       1.17134194       0.14224356 
H       1.61228411       1.56899588      -1.38175867       0.16494813       0.01418851       0.27696398      -1.39594414       0.84259289       1.53770924 
H      -1.69684436       1.97745690      -0.22140373      -0.17120381      -0.09248140      -0.10824801      -0.47723721      -0.31003720      -0.76403504 
C      -2.05902439       0.11761659       0.82220305      -0.37336889      -0.86748771       0.01033627       1.41481775      -0.60876139       0.29688531 
H      -1.24745802       0.45931217      -1.17282216      -0.17433540      -0.01032468      -0.02443884       0.09974327       0.68202808       0.41983757 
H      -2.55998849      -0.72354564       0.31313176      -0.12867031       0.01362661      -0.09266002      -0.22791797       0.57710903       0.40684127 
H      -2.71014361       0.75599476       1.41353222       0.27695711      -0.06574173       0.24949668      -0.41826121      -0.27049483      -0.08174104 
H      -1.34198752      -0.35171710       1.55970597       0.04486469       0.03795716       0.05962096      -0.69809636       0.37300110      -0.72635699 
14
Properties=species:S:1:pos:R:3:momenta:R:3:forces:R:3 energy=-4300.214782448488 pbc="F F F"
C       0.04445882       1.43970207       0.47973931      -0.68178127       0.59859715       0.72835076       1.02786253      -1.43341282      -1.52147040 
C       0.99521529       2.13343518      -0.49233122       1.13565914      -0.26792592      -0.25865330       1.25000686       1.02301926       2.21549563 
H      -0.20677018       2.16195242       1.19416218      -0.31629065       0.12646123       0.01536144      -0.90423344       0.94633193       1.30544040 
H       0.59683516       0.61951356       1.02568335       0.09448544      -0.15491310       0.20506688      -0.60016409       0.66296933      -0.56644785 
C      -1.16709972       0.88820576      -0.27806226       0.41810724       0.21148774       0.19895529      -0.10150810       1.15829676       0.04909225 
H       1.76982101       2.67665671       0.15718770      -0.25156863       0.09857042      -0.03879602      -1.09834414      -0.19623058      -1.13007669 
H       0.47909692       2.80966422      -1.17045835      -0.06158109       0.53712968       0.04744135       0.10009265       0.13003170       0.05862376 
H       1.60017160       1.44617284      -1.02147332      -0.16303706      -0.35095993      -0.06695188       0.35279937      -0.90816793      -0.99383073 
H      -1.79411946       1.75631017      -0.65444599      -0.07379414      -0.41991712      -0.21858175       0.91474023      -0.80133019       0.19483085 
C      -2.05481895       0.10033444       0.66700171       0.35143895      -0.33812920      -0.72253948      -0.42939731       1.19380007       0.10613880 
H      -0.77205741       0.35065013      -1.16549270      -0.10247919      -0.10359678       0.19263762      -0.57143911      -0.02245976       0.47706424 
H      -3.08407987       0.10031327       0.30001788      -0.16591009       0.08642763      -0.06468215       0.07943148      -0.56733721       0.09997162 
H      -2.06938612       0.62892003       1.63463716      -0.10675283      -0.11020259       0.08626083      -0.10548995      -0.06360716      -0.27676263 
H      -1.66190892      -0.86251989       0.88115317      -0.07649582       0.08697079      -0.10386960       0.08564301      -1.12190340      -0.01806925 
14
Properties=species:S:1:pos:R:3:momenta:R:3:forces:R:3 energy=-4300.181551771085 pbc="F F F"
C       0.01802150       1.53127228       0.53742500       1.16241304      -0.38477249       0.35133218      -1.10487185       1.08219985      -0.10273780 
C       1.09219890       2.10677478      -0.34181965      -0.25181373      -0.17944382       0.20767064       0.18445944       0.25228555      -1.23759226 
H      -0.31041559       2.38171515       1.18745560       0.05972983      -0.00316256      -0.09861296      -0.42522622      -0.91414219      -0.33141633 
H       0.43767699       0.79122813       1.18483826      -0.13185397       0.16247650      -0.18004298       0.33342285      -0.63197998       0.53555168 
C      -1.10809532       0.87590633      -0.30664874       0.27290702       0.22775450       0.05566074      -0.65741562      -0.01833398       2.06927185 
H       1.95595444       2.48306740       0.18841634      -0.22244839       0.19152485       0.19562897       0.55091731      -0.63023539       0.46114508 
H       0.80153312       3.06291491      -0.83671844       0.04545296      -0.45184251       0.18872090      -0.41595250      -1.00894350      -0.25985193 
H       1.34200310       1.29295073      -1.06477444      -0.03259549      -0.07441896       0.06333108       0.36858354       1.09327338       0.18331926 
H      -1.65810403       1.59036044      -0.86271631      -0.32878253      -0.04113170      -0.03931700      -0.24508966       1.11344525      -0.75373281 
C      -2.16720848       0.07528989       0.50395816      -0.82610697       0.58335555      -0.70075129       1.57083096      -0.07364340       0.26456364 
H      -0.71512867       0.16297192      -1.00103059      -0.04046037      -0.03909832      -0.00485588       0.67159111      -0.30435686      -0.56776192 
H      -3.00291471      -0.18504907      -0.12712137       0.31623618      -0.14897922       0.02292985      -0.10745393      -0.54083510      -0.18662874 
H      -2.56936314       0.55668221       1.37440724      -0.03023029       0.11304518      -0.04651443      -0.18376278       0.89148004       0.33567466 
H      -1.62812555      -0.77767382       0.94080512       0.00755272       0.04469300      -0.01517982      -0.54003267      -0.31021368      -0.40980439 
14
Properties=species:S:1:pos:R:3:momenta:R:3:forces:R:3 energy=-4300.17359813577 pbc="F F F"
C      -0.03546563       1.36773217       0.61880153      -0.27492549      -0.26085092      -0.01402950       2.38878430      -0.15944758      -1.84422656 
C       1.15748787       2.05387802      -0.14312895      -0.46041496       0.50711842       0.47357004      -0.17570248       1.37736896       0.32073785 
H      -0.30974112       2.07268560       1.38568278      -0.11979892      -0.09024641      -0.13666783      -0.83225703      -0.00554700       0.27869211 
H       0.39047918       0.45262640       1.06450347       0.06494199      -0.37959863      -0.06328290      -0.22784744       0.42992983       0.32495296 
C      -1.06692395       0.91902773      -0.38430764       0.73162155       0.39045809       0.42152195      -0.79408499       0.47165313       0.84015490 
H       1.67687487       2.71347149       0.59155122       0.03263452      -0.09581534       0.25586262       0.09330940      -0.58768778      -0.65590002 
H       0.89679130       2.72654599      -1.00330124      -0.04469567       0.12252513      -0.26815984      -0.53228195      -0.39610637       0.91374053 
H       1.85716581       1.38954701      -0.62887486       0.04627027      -0.21121054       0.05537676       0.29253509      -0.61291989       0.35231994 
H      -1.42083752       1.79129457      -0.99176839      -0.09352521      -0.16259779       0.14518999       0.18905928      -0.78091686       0.40188141 
C      -2.23614634       0.23511816       0.31426683      -0.00221615       0.21332536      -0.51863566      -1.20854641       0.34426595      -0.41119950 
H      -0.61782220       0.17943576      -1.03287763       0.01482727      -0.03366695      -0.01914536       0.32301459       0.02247431      -0.48123564 
H      -2.93711840      -0.07738927      -0.50882453      -0.13724853      -0.15223282      -0.04034692       0.09817408       0.32250728       1.17656141 
H      -2.69904326       0.93407110       1.05999276       0.17659325       0.14411418      -0.13533318      -0.01040216      -0.53174882      -0.90885562 
H      -1.99340311      -0.66241160       0.89594610       0.06593608       0.00867821      -0.15592016       0.39624570       0.10617484      -0.30762377 
14
Properties=species:S:1:pos:R:3:momenta:R:3:forces:R:3 energy=-4300.036354801925 pbc="F F F"
C      -0.01467184       1.38267156       0.64152832       0.04091731      -0.31115486       0.78378187       0.32426231      -2.19635307      -0.30541548 
C       1.12490241       2.13016629       0.04223626      -0.25513434       0.60567252      -0.19204616      -0.47089588      -0.07994643      -1.27273405 
H      -0.53077875       2.04931807       1.30328664       0.07098643       0.02911659      -0.04992940      -0.53588820      -0.02582190       0.79069181 
H       0.49503980       0.51390051       1.17966402      -0.09621852      -0.04073207       0.09904984      -1.29231169       0.94090996      -0.21526803 
C      -1.03055464       0.86388851      -0.45395248       0.31028338      -0.37398427      -0.53297554       1.31611684      -1.97250911       2.67301104 
H       1.85627867       2.50215565       0.70558915      -0.01541033       0.00890307      -0.01554754       0.83762990       0.14226512       1.02180030 
H       0.79065854       2.96040551      -0.53142952      -0.00496656       0.04765750       0.45988181      -0.50673294       1.04170983      -0.46889317 
H       1.56446172       1.49383545      -0.68984862      -0.04077670      -0.06442626       0.05633003       0.91176104      -0.58588059      -0.52593742 
H      -1.19546578       1.68324285      -1.03760182       0.08390954       0.12920225       0.12880968      -1.12698245       2.27794713      -1.80173856 
C      -2.24400354       0.21313129       0.16831974      -0.24737369      -0.01978586      -0.45860783       0.49660336      -1.21833972       1.01082010 
H      -0.63331642       0.08942915      -1.08553800      -0.00935605       0.04284531      -0.05421924       0.99305957      -0.14732999      -0.36841484 
H      -2.98778299      -0.17631077      -0.50148376       0.19777499       0.18725030      -0.11557703      -0.10837368      -0.19800246      -0.84852198 
H      -2.77607791       0.91252612       0.75877431      -0.06632882      -0.05594144      -0.03776922      -0.53200257       0.69988823       1.04323233 
H      -1.93890654      -0.67665528       0.81998406       0.03169336      -0.18462277      -0.07118127      -0.30624559       1.32146301      -0.73263205 
14
Properties=species:S:1:pos:R:3:momenta:R:3:forces:R:3 energy=-4299.934220717589 pbc="F F F"
C      -0.08949559       1.32508431       0.64801562       0.79912491       0.30630842      -0.44024585       1.48704077       0.90134954       3.02054084 
C       1.07226905       2.20269072       0.16385888      -0.15334079      -0.33662789       0.53653474       0.09906227       0.18228439      -0.75590598 
H      -0.60350209       1.96022787       1.43924539      -0.04409620      -0.00860853      -0.01354096       0.09765568      -0.80844549      -0.92729162 
H       0.27135616       0.45029280       1.20556480       0.01924647       0.09133121       0.06424154       0.21144532       0.07757218       0.01867460 
C      -0.97064209       0.88120408      -0.41799810      -0.45652806      -0.01090064       0.26705745       0.62917231       1.29079999      -2.97779768 
H       1.81214270       2.44173862       0.92906084      -0.03396625      -0.02722315       0.10772930       0.05520576      -0.44546848       0.11406641 
H       0.66055519       3.19204521      -0.08464430      -0.24063822      -0.02402935      -0.08956777       0.04367120      -0.24222094      -0.35180018 
H       1.59428455       1.79626600      -0.74449841      -0.07327998       0.02792092       0.23685372      -0.46145645       0.29768919       0.85488122 
H      -1.14388052       1.88369787      -1.00852655       0.09023746       0.01047512       0.08432063      -0.39579233      -2.14953379       0.56231445 
C      -2.17746279       0.12428545      -0.01030335      -0.08272323      -0.05332319      -0.44231366      -2.25413697       4.24395597       1.52516606 
H      -0.39165017       0.18747478      -1.06410425      -0.05269164      -0.19782861      -0.07293475      -0.03023440       0.72021345      -0.14293677 
H      -2.95652663       0.30185126      -0.75226630       0.13053107       0.02778312      -0.08431313      -0.11630208      -0.71992326      -0.02563909 
H      -2.56835003       0.67304763       0.93062372       0.10583482       0.02952683      -0.22957798       0.27650770      -1.06563082      -1.21101775 
H      -2.01835788      -0.86044993       0.24441935      -0.00771035       0.16519574       0.07575672       0.35816122      -2.28264193       0.29674548 
14
Properties=species:S:1:pos:R:3:momenta:R:3:forces:R:3 energy=-4300.259733639007 pbc="F F F"
C      -0.13607609       1.38043773       0.72535495      -1.05883257      -0.09674117       0.58500978       2.10596038      -1.59424059       0.19330565 
C       1.05651720       2.21125383       0.28470423       0.06727941       0.97992128       0.13619597       0.77021581      -0.19414179      -0.32790490 
H      -0.71075100       1.97458368       1.38744865       0.09907915      -0.19609755      -0.21364375      -1.18222633       0.59298459       0.42392850 
H       0.24133170       0.54387624       1.34877847       0.08552497      -0.00638971       0.01638680      -0.21263819       0.23452459      -0.21479981 
C      -0.87703387       0.85656860      -0.48020761       0.08898056       0.66853364      -0.28427283      -1.32534502      -1.09479569       1.61032267 
H       1.63786586       2.64778395       1.09286384       0.06301333      -0.22192392       0.08585357      -0.16619296       0.03455601       0.36861503 
H       0.71740897       3.03666620      -0.33644634       0.02879887      -0.28394392       0.04637592       0.06791316       0.11217032      -0.23001726 
H       1.79556677       1.61108711      -0.28070942       0.17102852      -0.25950620      -0.15816006      -0.50291581       0.22178773       0.00154663 
H      -1.00745391       1.72875529      -1.03216505       0.29461130      -0.17644960       0.07003853      -0.94977413       1.46259460      -1.54787090 
C      -2.21270914       0.13285717      -0.13097379       0.47009171      -0.61885778      -0.55979958       1.30708973      -0.25479723       1.34855033 
H      -0.32903451       0.17914236      -1.12483007      -0.30345871       0.22220144       0.13900187       0.64348658      -0.14199367       0.23709026 
H      -2.61323161      -0.26568006      -1.01413119      -0.02131483      -0.35634027       0.02121539      -0.65174877      -0.78353200      -1.36926034 
H      -3.00846567       0.73473930       0.29929240       0.07298542       0.31456599       0.12310095       0.24035667       0.41035011       0.25000588 
H      -2.01985436      -0.73495994       0.57240679      -0.05778711       0.03102778      -0.00730254      -0.14418111       0.99453302      -0.74351174 
14
Properties=species:S:1:pos:R:3:momenta:R:3:forces:R:3 energy=-4299.941871186333 pbc="F F F"
C      -0.25110913       1.56397131       0.66443602      -0.28943463       0.44241474      -1.11995543       1.57849402      -0.26978043       0.30488787 
C       1.19288453       2.08384600       0.32608557       0.86938685      -0.89318914      -0.43102599      -1.61898926      -0.55809491      -1.13433341 
H      -0.73168726       2.31640204       1.31016266       0.00354469       0.28909707       0.20317469      -0.41845076      -0.18790165      -0.64590616 
H      -0.07702194       0.72589908       1.33007646      -0.03182874      -0.12273926      -0.14686531      -0.07829141      -0.38287996       0.30669611 
C      -1.03481055       0.99388255      -0.53141875      -0.51777395       0.84911647       0.64480944      -1.54244788       2.30987153       0.30525261 
H       1.86162042       1.99820731       1.17330573      -0.17402397       0.06037832       0.06770897      -0.02444037       0.81702195       0.30078634 
H       1.07155874       3.05849619      -0.18230200       0.03729880       0.05349863       0.05463351       0.71523849      -0.22343371       0.62306161 
H       1.61371907       1.39028183      -0.40297515      -0.18478571       0.08472626       0.15534922       0.05311498       0.03330063      -0.22369542 
H      -1.51814669       1.86424055      -1.11958230      -0.13519597       0.29449982       0.07268857       0.42997315      -1.30697823       0.93736215 
C      -2.07950101      -0.01591391      -0.06241935      -0.00680764      -0.93856505       0.92430443      -2.04438854       0.59948685      -2.77455324 
H      -0.39304554       0.55663039      -1.25593403       0.10027888      -0.16938524      -0.42106540       0.94649444      -0.61076464      -0.42406183 
H      -2.53533126      -0.61497810      -0.96177921       0.26366465      -0.05018103       0.06157507       0.25734583       1.65207077       1.42635911 
H      -2.84995738       0.44445624       0.58833150       0.19860007       0.26564015       0.09058023       0.18187446      -0.23522979      -0.67202735 
H      -1.69978750      -0.81589816       0.45935088      -0.13292333      -0.16531174      -0.15591200       1.56447286      -1.63668842       1.67017160 
14
Properties=species:S:1:pos:R:3:momenta:R:3:forces:R:3 energy=-4299.843143544199 pbc="F F F"
C      -0.27874713       1.68166997       0.65771485      -0.55499447       1.02248287      -0.00414272      -0.07700809       1.93655352       0.32467097 
C       1.17137622       1.86345888       0.22076542       0.35044378      -0.33908748       0.08948592       0.38562996      -1.16142950       1.43700016 
H      -0.63815271       2.67142104       1.02705075       0.11809986      -0.09451721      -0.16750299      -0.01212969      -0.69708845      -0.02181187 
H      -0.25813064       0.99666694       1.50720671       0.05523090      -0.14307776      -0.09474027      -0.21296509       0.00211261       0.00477315 
C      -1.15487553       1.16528369      -0.45169503       0.03178397      -0.14189340       0.22853006       0.29371001      -1.02774683      -1.56897108 
H       1.71085928       2.16522773       1.17110193      -0.23467474       0.41753969      -0.02932630      -0.00547892      -0.56530033      -1.28909811 
H       1.37516342       2.61897628      -0.53783154      -0.01985500       0.01137873       0.09164143      -0.28251286      -0.16511782      -0.13864170 
H       1.43640817       0.81825011      -0.12507960      -0.24456789      -0.45419510      -0.02782800       0.57604490       1.36550007       0.27350816 
H      -1.87894887       1.89012061      -0.85055694       0.08409734       0.03993700       0.42373598       0.43399702       0.10114655       0.09374052 
C      -1.94163849      -0.07029342      -0.04196674      -0.10915431      -0.48065209      -0.41021082       2.90330003      -1.23157830       1.35562850 
H      -0.46576098       0.86751015      -1.29198116      -0.07057009      -0.10756540       0.16143947      -0.74201827       0.38586898       0.48083691 
H      -2.25647462      -0.67329400      -0.84320665       0.07150520       0.14585893      -0.26398932      -1.25193342      -0.19262087      -1.41249040 
H      -2.72445735       0.27319008       0.61404416       0.08536557       0.04663943       0.07594773      -0.36980818      -0.70256174       0.49086077 
H      -1.18504328      -0.87512105       0.40928620       0.43728990       0.07715178      -0.07304017      -1.63882741       1.95226211      -0.03000597 
14
Properties=species:S:1:pos:R:3:momenta:R:3:forces:R:3 energy=-4299.585604792009 pbc="F F F"
C      -0.25834044       1.80772373       0.69919196       0.07505221      -0.67138074       0.19931115       0.31549452      -1.74656775      -0.56685030 
C       1.20040720       1.84438885       0.21064039       0.07158405       0.07620491       0.11299225      -2.40418828       0.78112860      -1.93732474 
H      -0.48630551       2.81557902       0.85599453       0.12069540       0.07248597       0.29711830      -1.06080420       1.40445449       1.03867311 
H      -0.27933377       1.13093437       1.57228605      -0.05259443      -0.05476725       0.03675958      -0.26551973       0.94253764       0.15719237 
C      -1.25378634       1.20482979      -0.35700323      -0.20188514      -0.03716040       0.22148254       0.02714941      -0.61339537       1.53340630 
H       1.87199527       2.45904081       0.73973313      -0.03147214      -0.07738513      -0.04004163       0.73088211       0.41783725       1.11177157 
H       1.17648928       2.23293713      -0.82523254      -0.11742859      -0.19726170      -0.10978115       0.21997907      -0.22788133       0.32439052 
H       1.41699435       0.83638143       0.18612175       0.03680532       0.37447322      -0.16694319       1.65272923      -2.10362841      -0.24366062 
H      -2.13002948       1.85158397      -0.47616967      -0.12215329       0.00562546      -0.18300642       0.50487311       0.22420941      -0.20905432 
C      -1.85877792      -0.22336994      -0.11402939       0.17443916      -0.14889811      -0.41780540      -2.78679389       3.43318339       0.33295565 
H      -0.69201772       1.08316338      -1.25365727       0.10727774       0.38768586      -0.26733135       0.10912269       0.41928265      -1.19198319 
H      -2.73682061      -0.19822726      -0.83508576      -0.23392110      -0.03099154       0.30741422       0.62203715      -0.51308688       1.25679197 
H      -2.16316329      -0.42589135       0.93324379       0.09008697       0.06701436      -0.08970672      -0.04069613       0.21359384      -0.70018723 
H      -1.26017982      -0.95454535      -0.46042286       0.08351386       0.23435509       0.09953781       2.37573495      -2.63166754      -0.90612110 
14
Properties=species:S:1:pos:R:3:momenta:R:3:forces:R:3 energy=-4299.906285058238 pbc="F F F"
C      -0.28779690       1.66479613       0.72712349       0.28182312      -0.56517333      -0.56898980       0.30628571       2.27980885       1.17316083 
C       1.13181071       1.79874569       0.16798623      -0.20742484       0.54185731       0.20162692       0.95694739      -1.61488520      -0.22793360 
H      -0.52909010       2.69641839       1.20785544       0.20492903       0.01997573       0.11455521       0.31285139      -1.69063998      -0.58696142 
H      -0.22497840       0.93122287       1.57005518      -0.05466139       0.42177197       0.28402073      -0.37218428       0.48093102      -0.67767137 
C      -1.34164014       1.33248387      -0.28571806      -0.51132767      -0.28629754       0.58076693      -0.55709691      -0.92611103      -1.58013309 
H       1.74363068       1.90361034       1.08092076       0.12770983      -0.15565055      -0.08324798       0.31187956       0.42364235      -0.67473714 
H       1.33322969       2.60190545      -0.59302512      -0.04795733      -0.23618512       0.04387953      -0.44212275      -0.64385793       0.94074789 
H       1.49058546       0.79920349      -0.28307219       0.05754040      -0.11419574      -0.21786083      -0.63581902       1.43898185       0.44460353 
H      -2.27492553       1.86254888      -0.16976078       0.06550506      -0.06794597      -0.10319792      -0.22485708       0.56707586       0.37431900 
C      -1.71433521      -0.15833800      -0.22009978      -0.03074458       0.26342050      -0.09100758       3.35775968      -0.41508916       1.18465346 
H      -1.00037851       1.60715106      -1.32712036      -0.06359969       0.28769753      -0.03916419      -0.15528297      -0.35596482       0.98767966 
H      -2.46618779      -0.46269528      -0.87559982       0.30203949       0.08685308      -0.03234460      -0.84552195      -0.50512453      -1.77666068 
H      -2.16367450      -0.38673318       0.75033947      -0.26128320      -0.22606852      -0.11726751       0.47015286       0.05445946       0.27558366 
H      -0.69651031      -0.77071200      -0.33386202       0.13745177       0.02994065       0.02823111      -2.48299162       0.90677327       0.14334926 
14
Properties=species:S:1:pos:R:3:momenta:R:3:forces:R:3 energy=-4300.063925472342 pbc="F F F"
C      -0.31074979       1.71647775       0.80699059      -0.11817955      -0.11281367       0.64430222       0.33889499       0.59466114       1.00969073 
C       1.08026255       1.66799923       0.16691803      -0.19792151      -0.38844219       0.12388568      -0.98290056       0.45117939       0.57856943 
H      -0.52314543       2.69898276       1.22508822       0.25689252      -0.23312101      -0.01679469       0.29064111       0.63562211      -0.50646252 
H      -0.54311267       1.15665357       1.73244829      -0.16869492       0.03868379      -0.14433426       0.87428438      -0.65380831      -0.46366644 
C      -1.32400512       1.37567589      -0.21038662      -0.35780770       0.00865861      -0.73796317      -1.98097269      -0.61117615      -1.60318454 
H       1.87269047       2.00991089       0.78832244      -0.07073436       0.30284357       0.01513936       0.66092375       0.36046344       0.60303986 
H       1.05488085       2.24113975      -0.74305104       0.35344163      -0.06657801      -0.26598094      -0.02791662       0.78813517      -0.21171827 
H       1.33737336       0.71899658      -0.19798595       0.00381012       0.15357368       0.06615294       0.27795181      -1.78739168      -0.14768052 
H      -2.26871583       1.90587840      -0.01678886      -0.04483162       0.03959319       0.03478451       0.13982195      -0.14749443      -0.05420982 
C      -1.62043827      -0.12964971      -0.32705398       0.03469893       0.42388418       0.43867145      -2.24136129       0.91504594      -0.78104978 
H      -1.03658338       1.66282756      -1.22905982       0.06108504       0.01876309       0.12232051       0.26323350       0.47850801       0.27990481 
H      -2.00970371      -0.44140646      -1.33438262       0.20296205      -0.20341650      -0.25658175       0.19634326       0.50427183       0.89559989 
H      -2.36405871      -0.42375915       0.42138608       0.10961361      -0.06796107       0.14319404       0.20107190      -0.15295629      -0.05911387 
H      -0.74917262      -0.66169541      -0.18138163      -0.06433424       0.08633235      -0.16679588       1.98998452      -1.37506017       0.46028107 
14
Properties=species:S:1:pos:R:3:momenta:R:3:forces:R:3 energy=-4300.263895034122 pbc="F F F"
C      -0.31601964       1.87202029       0.67497834      -0.49313130       0.83306891      -0.50771654      -0.64893136       1.23630808      -0.76694851 
C       1.12985297       1.56558435       0.34625441       0.20576289      -0.36452584      -0.02499138       0.65001494       0.33700074      -0.72060288 
H      -0.46769726       2.96679760       0.65977696      -0.01030557       0.33104709      -0.45061436       0.28134087      -0.24203687       0.19674725 
H      -0.56956775       1.56976270       1.68326009      -0.47311227      -0.21827960      -0.05838860      -0.14003469      -0.36502017       0.24524135 
C      -1.32023638       1.34758191      -0.35858598       0.35742330      -0.45774575       0.09959813      -1.07601843      -1.18879283      -0.11180962 
H       1.84036349       1.97673268       1.08602525       0.11878850      -0.12371166      -0.06208982      -0.39508471      -0.71876981       0.08701870 
H       1.47305934       2.07329895      -0.57556293       0.11346865      -0.13512912       0.27985345      -0.55051398      -0.15794136       0.11698104 
H       1.25491859       0.49608934       0.13757793      -0.23905977      -0.11229128       0.00449051       0.31496455       0.14619202       0.48964564 
H      -2.29428915       1.87912914      -0.37409854       0.16101213      -0.01649024       0.03106120       0.65238685       0.12303097       0.37387224 
C      -1.69286499      -0.14541045      -0.24417282       0.02835968      -0.13712576       0.63658301       1.74974177      -0.43648394       1.65608273 
H      -0.94456098       1.43267915      -1.35529738       0.15969756      -0.13786433      -0.02006442       0.62057853       0.63323794      -0.77665641 
H      -2.36113512      -0.51762786      -0.99249756      -0.07683499       0.25962107       0.06738270      -0.92255515       0.21996351      -0.30414491 
H      -2.06479854      -0.29465717       0.79922568       0.11508816       0.25674965       0.01522813      -0.02614390      -0.36003326      -0.92312534 
H      -0.80584351      -0.82516913      -0.38940304       0.03284302       0.02267685      -0.01033201      -0.50974530       0.77334499       0.43769873 
14
Properties=species:S:1:pos:R:3:momenta:R:3:forces:R:3 energy=-4300.076880013486 pbc="F F F"
C      -0.31294069       2.04379405       0.36794255       0.55338849       0.44615932      -0.38121163      -0.89223997       0.19782148      -0.79285498 
C       1.11703179       1.48206814       0.36080726      -0.66860393      -0.14571216      -0.43733863      -0.90531757       1.56098646      -1.80226180 
H      -0.29903061       3.10450259      -0.02084026       0.31672592      -0.25662875      -0.21991654      -0.05387190      -0.88338024       0.90209025 
H      -0.68418443       1.95746966       1.42982883      -0.04697132      -0.18754752      -0.27435047       0.25163415       0.63549724      -0.98154750 
C      -1.38928754       1.26422826      -0.46709470      -0.67018429       0.00345364      -0.24603178       0.81257567      -0.92837486       0.54602750 
H       1.64500631       2.01078789       1.10662729      -0.02921693      -0.01484610       0.17531747       0.82881805       0.29511798       1.08557858 
H       1.64203838       1.72866478      -0.58858634       0.02778588      -0.08831692      -0.23115943      -0.42298449      -0.53577535       0.41205755 
H       1.08530720       0.44865705       0.55190065       0.16548947       0.09206451       0.29151184       0.38693776      -1.35879294       0.22802603 
H      -2.35270648       1.70860729      -0.31588312       0.07375106       0.13191607       0.18759706      -0.49924753       0.85334173      -0.07060534 
C      -1.58588816      -0.15266253       0.10843531       0.16795983      -0.26059101       0.46987120      -1.90061988       1.01375544      -1.36628383 
H      -1.27055065       1.13483573      -1.56242066       0.03803276      -0.16316916       0.03299644       0.56028684       0.60692004       0.52530558 
H      -2.44964780      -0.56926760      -0.51198088      -0.20676169       0.04023929       0.32548138       1.31331162      -0.13613653       1.04712766 
H      -1.90877486      -0.03403973       1.13566257       0.10914267       0.23550629       0.19451850      -0.00560180      -0.38315733       0.31469377 
H      -0.68283258      -0.70520221       0.03122086       0.16946209       0.16747248       0.11271459       0.52631906      -0.93782311      -0.04735346 
14
Properties=species:S:1:pos:R:3:momenta:R:3:forces:R:3 energy=-4300.134306629186 pbc="F F F"
C      -0.29125552       2.13226678       0.13283428       0.35430624      -0.16951237      -0.11256895       0.44986175      -0.91762359      -0.80411093 
C       1.02266658       1.39915330       0.34288851       0.08756527      -0.23666161       0.18977031       0.16855221      -0.15793221       2.39497555 
H      -0.19981323       2.96893277      -0.53843423       0.17532753       0.08161559      -0.13028123       0.33710924       0.72283371       0.06004780 
H      -0.61407817       2.41652233       1.09705454      -0.18275241       0.15028368       0.01539350      -0.72745830       0.81968905       1.02003412 
C      -1.29511175       1.21099845      -0.50007838      -0.58666527      -0.27608923       0.22868869      -2.03335970      -1.66210555       1.17029450 
H       1.81182276       2.02098156       0.86733931       0.11312974      -0.00416637      -0.05684149      -0.95018876      -0.64353026      -0.58878478 
H       1.41564348       1.06729852      -0.57651003       0.07829118      -0.13212017      -0.07917006       0.64532988      -0.53170501      -1.20033053 
H       0.81188849       0.48456248       0.99778879       0.28290297       0.19724468       0.17986468       0.54299444       1.24384583      -0.85115346 
H      -2.29662414       1.64760644      -0.68244530      -0.08681830       0.00071344      -0.46240810       0.71408786       0.40707757      -0.06560702 
C      -1.62231129      -0.07814526       0.37176167      -0.03352676       0.48400604       0.08032693       1.11045176       2.48155481      -0.00440583 
H      -0.94079064       0.80307349      -1.41979751      -0.10865274      -0.10062684      -0.02615143       0.35933791       0.10996771      -1.05155436 
H      -2.60102972      -0.42263010       0.17591655      -0.01798705      -0.04705786       0.13099520      -0.87381461      -0.85151447      -0.66503744 
H      -1.66163944       0.25146718       1.40809959      -0.00550251       0.04215012      -0.05372705       0.32003006      -0.22856015       0.31840429 
H      -0.82288515      -0.77267959       0.19681643      -0.06961789       0.01022091       0.09610900      -0.06293374      -0.79199744       0.26722809 
14
Properties=species:S:1:pos:R:3:momenta:R:3:forces:R:3 energy=-4300.0994334706975 pbc="F F F"
C      -0.22281779       2.06327112      -0.02664376      -0.15207631      -0.33279473      -0.43489619       0.00734952       1.45567791       0.82687378 
C       1.12635452       1.42235911       0.41572164      -0.22339552       0.22787650      -0.01693083      -0.89793506      -1.46402769      -1.67404634 
H      -0.10804691       2.79263375      -0.83944346       0.22328539      -0.33514693      -0.32331640       0.61451669      -0.21146651      -0.02570173 
H      -0.58994980       2.74269063       0.79801350       0.19514724       0.14423213       0.00160167       0.04406141      -0.92910860      -0.52056815 
C      -1.28716832       1.11181970      -0.52179510       0.01762391      -0.44407583       0.70973585      -0.08140506      -2.46434593       0.05670911 
H       1.98466654       2.06047762       0.33704929       0.16984322      -0.14222141      -0.06712022       0.33034054       0.57874295      -0.52751006 
H       1.27537114       0.49556474      -0.23301220       0.06520476       0.05629373       0.10660852       0.16106214       1.17745888       0.76546416 
H       1.17432301       1.08873778       1.43383080      -0.03170330      -0.06186254       0.22199591      -0.57047695      -0.29492618       0.66476636 
H      -2.15158938       1.53208414      -0.94988453       0.17470182       0.15894632      -0.16063955      -1.12142125       1.61733073      -0.19816364 
C      -1.80193836       0.05242098       0.49910098      -0.87970513       0.75600948      -0.51301959      -0.24671327       0.04927991      -1.38190872 
H      -0.95656713       0.54121737      -1.41727400       0.25475376       0.07405919       0.05752352       0.60587636       0.17399558       0.55846524 
H      -2.51971694      -0.69400775       0.02348390       0.14447282      -0.25784615       0.15116104       0.96037654       1.00374427       0.55869324 
H      -2.29932508       0.53466475       1.33410122      -0.12823440       0.21404201      -0.00095837      -0.00322885      -0.01536202       0.23586837 
H      -0.91193840      -0.45731420       0.81283175       0.17008174      -0.05751178       0.26825463       0.19759723      -0.67699330       0.66105839 
14
Properties=species:S:1:pos:R:3:momenta:R:3:forces:R:3 energy=-4300.105424055644 pbc="F F F"
C      -0.10247753       1.97477096      -0.16598863      -0.59893471       0.07845965      -0.62817950       0.87059189      -1.08369124      -1.29499286 
C       0.96675473       1.24190299       0.67675351      -0.70026600      -0.53942461       0.66481899       0.76364500       2.09840740       0.91126302 
H       0.37151868       2.32666440      -1.10354075       0.25502897      -0.14501413       0.05540042       0.21284853       0.48132886       0.75169181 
H      -0.47444133       2.80189346       0.42283361      -0.14648642      -0.25675748       0.07352620      -0.46829668       0.29171710      -0.15291690 
C      -1.15728530       1.01860208      -0.69337662       0.67006104      -0.43271460       0.13317793      -2.21222506       0.01297644       1.11594029 
H       1.83588640       1.95604588       0.73637294       0.02330913      -0.27052978       0.01258387      -0.66004281      -0.63775851       0.19448056 
H       1.36319856       0.39881773       0.16650085       0.13163149       0.19784509       0.04589493       0.11413639      -1.07354432      -0.37616073 
H       0.70796646       0.99306759       1.74429702       0.06553570      -0.16192503      -0.10303710      -0.00963141       0.18517166      -1.25415608 
H      -1.92591683       1.43654179      -1.39074937      -0.00651698       0.19578397      -0.16096108       0.75667958       0.27553556       0.51647208 
C      -1.90871212       0.40277589       0.50939989       0.24686931       1.73649522       0.04989613       1.87545835       0.17985873       0.00130446 
H      -0.77122906       0.17392634      -1.23675812       0.20352378      -0.17791462       0.11081754       0.90304085      -0.18146934      -0.31416194 
H      -2.32762918      -0.52542259       0.20957964      -0.03015277       0.09968159      -0.12098318      -1.20753145      -0.63678399      -0.10305205 
H      -2.56544213       1.11093345       0.99510880       0.18347404      -0.21338880      -0.18195068      -0.43579760      -0.08900276       0.02717127 
H      -1.12424314       0.10511212       1.22786022      -0.29707659      -0.11059649       0.04899553      -0.50287557       0.17725442      -0.02288293 
14
Properties=species:S:1:pos:R:3:momenta:R:3:forces:R:3 energy=-4300.174608539867 pbc="F F F"
C       0.09118281       1.82286967      -0.13369158       0.86946462      -1.03157710      -0.10637057      -0.47731860      -1.49640941      -0.07966129 
C       0.99057869       1.09771652       0.85999820       0.17312591       0.34727856       0.12964870      -0.52994550       0.53934193      -0.04734902 
H       0.66171632       2.05047759      -0.99089613       0.15882633       0.17666136       0.10324610       1.04949505       0.87994452      -0.91107451 
H      -0.33090733       2.72585398       0.29322341       0.19736909       0.10686332       0.19001509       0.06979039       0.25630042       0.08673398 
C      -1.07061830       1.01388045      -0.72372411      -1.29295623      -1.03021696      -0.49313482      -2.18701624       1.47398427       0.28974421 
H       1.77184436       1.74274106       1.19371537       0.08101631      -0.05875506       0.13333279       0.59274109       0.80298013       0.29368860 
H       1.52031896       0.26384185       0.44992644       0.04739595      -0.20563733       0.25836082      -0.06030347      -0.81815053      -0.46592623 
H       0.45832855       0.80916679       1.74717428       0.03411315      -0.16525915       0.16619168      -0.35108342      -0.40753969       0.41244289 
H      -1.61372756       1.69713132      -1.47815754       0.24646968       0.27718584       0.20338360       1.14012896      -1.17967834       0.69447748 
C      -2.14806626       0.67703887       0.32255412      -0.32035846       1.18232697      -0.66689182      -1.22623676      -0.03237657      -0.29447413 
H      -0.84696626       0.04625800      -1.14857321       0.01623888      -0.01253656      -0.28272080       0.73143688       0.05730698      -0.69095324 
H      -3.18154715       0.56255324      -0.17127072      -0.18732006       0.17832896       0.06198693       1.53273759       0.03572408       0.79386805 
H      -2.23391169       1.46743639       1.08982599      -0.07117280       0.28037495       0.25838604      -0.02325146      -0.32610433      -0.25631888 
H      -1.88758162      -0.27156185       0.80621564       0.04778763      -0.04503781       0.04456626      -0.26117449       0.21467655       0.17480209 
14
Properties=species:S:1:pos:R:3:momenta:R:3:forces:R:3 energy=-4300.063804361865 pbc="F F F"
C       0.20049029       1.74038372      -0.22656370      -0.70178903       0.04986678      -0.46155637       0.27025876       1.27286511      -0.24005942 
C       0.97138359       0.93797511       0.81006268       0.60848904      -0.88443414      -0.14654402       1.98487844      -0.37198659       0.75004983 
H       0.88813861       2.00216129      -1.07269580       0.23415963       0.23416489      -0.08313530      -0.65010870      -0.73176630       0.28014878 
H      -0.09976245       2.77054265       0.09082399      -0.06502430       0.08305465      -0.15236099       0.30799393      -0.73696701       0.46179769 
C      -1.06367162       1.02396376      -0.66728485      -0.42695640      -0.26826749       0.41259464      -0.58801232      -1.61558236       1.90464394 
H       2.03694684       1.33023814       1.03648025      -0.19152057      -0.17871969       0.06354600      -1.78490138      -0.23947087      -0.37394896 
H       1.17695357      -0.12166896       0.48710561       0.04716299       0.03139822       0.11941547      -0.46483935       0.95342763      -0.02381913 
H       0.45603414       0.85648686       1.77787428       0.20259601      -0.06275835       0.01840373       0.01594956       0.13654048      -0.25909771 
H      -1.50239393       1.49446114      -1.51389705       0.18458594       0.01358576      -0.16908795      -0.12750179       0.16474673      -1.03498505 
C      -2.25657918       0.90789433       0.39958496       0.24885451       0.89399237       0.78458249       2.32478329       1.79031201      -0.21937579 
H      -0.77577371      -0.03342752      -0.83545792       0.24613849       0.01251239      -0.17793626      -0.25953933       0.52953819      -0.71149101 
H      -3.16252009       0.88766817      -0.10767893       0.00124025      -0.01001078      -0.17163354      -1.72606482      -0.53440667      -1.21389664 
H      -2.35264932       1.84068516       0.96482136      -0.21227898      -0.14977818      -0.16137855       0.37916333      -0.06513230       0.26951385 
H      -2.21092654       0.08210583       1.07507084      -0.17565758       0.23539357       0.12509065       0.31794037      -0.55211806       0.41051961 
14
Properties=species:S:1:pos:R:3:momenta:R:3:forces:R:3 energy=-4300.200001569892 pbc="F F F"
C       0.19317523       1.67445186      -0.09905915       0.88401427       0.11714485      -0.27674065      -1.19795091       1.51326042      -0.94110459 
C       1.01801799       0.70620686       0.65676588      -0.76097417       0.33613710      -1.00927206      -1.14533210      -2.07422626      -1.02994598 
H       0.71728776       2.15013214      -0.93221040       0.20231650      -0.26476575       0.29595896       0.32686429      -0.26659824      -0.00101222 
H       0.00766977       2.50969929       0.58696134      -0.39450829      -0.23399304      -0.01724996      -0.39391647       0.08530262      -0.10366786 
C      -1.16885824       1.14298886      -0.65039498      -0.40544706       0.28254349       1.58315334       0.82218689       0.68505229      -1.10462852 
H       1.81872812       1.15269830       1.13437455      -0.09779247      -0.22729045       0.18016327       1.51152286       1.04500043       1.33443384 
H       1.46135863      -0.04920858       0.01401693       0.21721953      -0.11228787      -0.10303445      -0.04643695      -0.24017558      -0.27942834 
H       0.37398379       0.16745123       1.35104101      -0.27973149      -0.16265826      -0.11177262       0.24923209       0.01426375       0.36454324 
H      -1.53543249       1.78789093      -1.51671743       0.27938456       0.02374789      -0.11630515       0.60122176      -0.89836167       0.98214173 
C      -2.19117666       1.09200862       0.41503290      -0.14753703       0.24567551      -0.11473874      -0.58505019      -0.31659633       2.15451873 
H      -1.02571162       0.12533362      -0.99125415       0.02160595      -0.00537558      -0.26300266       0.27342949      -0.24097622      -0.58198496 
H      -3.07741185       0.47752993       0.22508610       0.20312585      -0.20591655      -0.01521090       0.14124888       0.05740250      -0.40045960 
H      -2.55525954       2.10995348       0.61343147       0.28470928       0.10425016      -0.11512028       0.14255107      -0.29646443       0.47102598 
H      -1.72562756       0.61295983       1.33972246      -0.00638543       0.10278851       0.08317189      -0.69957071       0.93311672      -0.86443144 
14
Properties=species:S:1:pos:R:3:momenta:R:3:forces:R:3 energy=-4300.015704844623 pbc="F F F"
C       0.16382102       1.75785306      -0.11622176      -1.12433492      -0.05003541      -0.09909242       0.47838649      -1.01981639       1.46236552 
C       1.06451407       0.60736198       0.52862793       0.47725813       0.19442122      -0.29474884       1.15797621       2.04829738      -0.48584370 
H       0.73666460       2.21328949      -0.90797809       0.47579415      -0.02944435      -0.10790328       0.11025450       0.42204334      -0.26597020 
H      -0.07893185       2.52415218       0.67549095      -0.17017812      -0.05567040      -0.02701928       0.37248547      -0.59438511      -0.87110497 
C      -1.15640356       1.18851478      -0.62297062      -1.03356077       0.40723540       0.29032470      -0.61958010      -0.51310318      -0.18202098 
H       1.66864880       0.98932404       1.39879821       0.07589286      -0.00814861      -0.03735969      -0.87999647      -0.46635325      -0.58321722 
H       1.85061830       0.24496591      -0.17749500      -0.07384210       0.08118636      -0.08881006      -0.85943963       0.16764845       0.22159782 
H       0.41989551      -0.19563239       0.78726650       0.12483260       0.01679317       0.14318259      -0.32657519      -0.86010800       0.58815307 
H      -1.52720939       1.83375494      -1.42777291       0.08503078      -0.10579881       0.18677156      -0.36090009       0.33845100       0.40149721 
C      -2.23809086       1.06568106       0.55910468       0.60956815      -0.60530441       0.47831123       1.34478000       0.35321113      -2.46961346 
H      -1.05080667       0.23407499      -1.22539976       0.11531976       0.15572453      -0.04540752       0.25476635       0.58165108       1.19389753 
H      -2.87930769       0.24328806       0.25663215      -0.00197393      -0.19370483      -0.20077639      -0.64999161       0.29676265       0.39594588 
H      -2.69787806       2.05434656       0.63251936       0.29977627       0.04165802      -0.05526487      -0.46889112      -0.39683254       0.03611838 
H      -1.77575721       0.85813691       1.50025245       0.14041714       0.15108814      -0.14220773       0.44672519      -0.35746656       0.55819512 
14
Properties=species:S:1:pos:R:3:momenta:R:3:forces:R:3 energy=-4300.11577155588 pbc="F F F"
C       0.10682227       1.84551332      -0.11283563      -0.31550265       0.09780588      -0.65311252       1.29138692      -2.01649657      -4.31284145 
C       1.05061980       0.76375457       0.38958366      -0.12976639       0.60925555      -0.77849524       0.02108265      -0.08006815       1.57453080 
H       0.63399579       2.25619580      -1.07232523      -0.10623001       0.01008426       0.10645627      -1.06904086      -0.31314695       1.61656028 
H       0.09644271       2.58116652       0.60157020      -0.13499547       0.30736406      -0.11239354      -0.59887558       2.13027734       1.62635358 
C      -1.25971565       1.23558034      -0.54803356       0.12695577      -0.13045486       0.27716017       1.69854308       1.50764744       0.39820345 
H       2.07491675       1.13743444       0.51123092       0.14467993       0.01458907      -0.24374861      -0.18830867       0.02993509       0.01218697 
H       1.10918827      -0.10405717      -0.25220378      -0.25710126      -0.28117897       0.13733665      -0.14568074      -0.24102628      -0.29240356 
H       0.71405085       0.42857749       1.40392204       0.08588014       0.16501932       0.25148471       0.37407973       0.03534187      -0.76367830 
H      -1.76108802       1.94314296      -1.22313010       0.32638814       0.36600955      -0.05912684      -0.17265071      -0.18106027       0.30745030 
C      -2.09485912       0.81178444       0.62519500       0.12762398      -0.68032221       1.16339488       0.81283604      -1.88726631      -1.00444244 
H      -1.00363423       0.36151928      -1.12856693       0.19001845      -0.01228078       0.04648406      -0.03731493      -0.31842350      -0.38156217 
H      -2.88869554       0.27541090       0.12992528       0.03477658       0.12116775       0.08764445      -0.98342469      -0.14286080       0.64015895 
H      -2.40160861       1.59995321       1.24353736      -0.21505124      -0.25479390       0.04171416      -0.72692559       1.16193319       0.76633131 
H      -1.53856303       0.07683441       1.23437595       0.12232403      -0.33226473      -0.26479859      -0.27570663       0.31521389      -0.18684773 
14
Properties=species:S:1:pos:R:3:momenta:R:3:forces:R:3 energy=-4299.952212905076 pbc="F F F"
C       0.05652485       1.84441550      -0.27708999       0.25341468       0.46973893      -0.34907616      -2.16653116       0.02229972       4.49943857 
C       1.07296055       0.89479150       0.25621995      -0.00990601      -0.41795009      -0.70875718       0.80205050      -1.33476961      -1.51366669 
H       0.36426642       2.36660370      -1.09975518      -0.11484707       0.28701169      -0.00396175       0.87677458       1.31197712      -2.24971601 
H      -0.02562694       2.56664684       0.63109344       0.20410789       0.06307457       0.07299877      -0.19994536      -0.39855946      -1.86902812 
C      -1.35430269       1.25764583      -0.47052363      -1.00661602       0.17223224       0.17714467      -0.16691558       0.04330388      -0.03591947 
H       2.06794761       1.17964154      -0.02694066      -0.16373306       0.10994300       0.15973977       0.63358161       0.16170950      -0.48826527 
H       0.93533099      -0.13938371      -0.05251258       0.01592629      -0.11237071       0.01556930      -0.03595543      -0.15717920      -0.45913225 
H       1.15173007       0.82745595       1.29045190      -0.14164586      -0.14737363      -0.16496677      -0.43473892       0.13854089       2.12145171 
H      -2.02088339       2.04578251      -0.84517207       0.08054928      -0.09602114       0.37185357       0.19830219      -0.18373388      -0.18583623 
C      -1.95609888       0.64513206       0.79928276       0.97321171      -0.27154952       0.47842103       0.69180718       1.11269340       0.16173504 
H      -1.34621809       0.39671130      -1.17000380       0.25014547      -0.21066167      -0.02363542       0.13838477       0.77784609      -0.23671684 
H      -3.02737813       0.57496096       0.74501853       0.01068961       0.23621692      -0.16071206      -0.51251437      -0.26502251      -0.21979325 
H      -1.74326509       1.24203638       1.71266306      -0.20486937       0.17970938      -0.09334361       0.15860569      -0.49452232      -0.48026942 
H      -1.51412937      -0.32973938       0.81185708      -0.14642752      -0.26199995       0.22872586       0.01709429      -0.73458364       0.95571824 
14
Properties=species:S:1:pos:R:3:momenta:R:3:forces:R:3 energy=-4300.030694678854 pbc="F F F"
C       0.01210073       1.90512970      -0.29577655       0.31163884       0.25046193      -0.29409665       0.79353237      -0.83840484      -1.23680330 
C       1.06266274       0.78288655      -0.04007911      -0.36835653      -0.07903889      -0.28426680      -1.10012725      -0.00036201       2.15244942 
H       0.15979265       2.44419372      -1.27227215       0.05474792       0.08934443      -0.05980782       0.24335338      -0.61801602       0.73878775 
H       0.11096626       2.67547662       0.44714719      -0.15965025      -0.13581486      -0.04204101      -0.05166731       0.29670892       0.65029334 
C      -1.40323662       1.35420328      -0.33087356      -0.20349822      -0.90893325       1.23412993      -0.80253868      -0.49049594       1.41155317 
H       2.04132641       1.16001548       0.30581130       0.08052368      -0.04090939      -0.34941517      -0.44445990      -0.17288368      -0.24854042 
H       1.18751911       0.11087340      -0.85132014      -0.09299263       0.34060299      -0.26966265       0.24251168      -0.33304810      -1.18998019 
H       0.63305553       0.08157551       0.77335575       0.05075167      -0.23144367      -0.09871668       1.02086542       1.34488196      -0.99332248 
H      -2.04322653       2.25442164      -0.35222999       0.18546999       0.28854035       0.00873119      -0.20895017      -0.62779790      -0.72684460 
C      -1.84378275       0.59801759       0.99381247      -0.07361473      -0.03111439       0.00702942       1.68418158      -0.31878595      -2.78579961 
H      -1.54255807       0.64538613      -1.16726104       0.03147658       0.21253385      -0.08758778      -0.07477296       0.71588209       0.03636555 
H      -2.83822158       0.24132264       0.92447989      -0.08664330       0.03914294       0.10508194      -0.91559459      -0.74025429      -0.29678800 
H      -1.85543839       1.31626127       1.71902481       0.24967678       0.00461373      -0.02506755       0.18786800       1.84123428       2.40094607 
H      -1.11463423      -0.17798455       1.24125269       0.02047020       0.20201422       0.15568965      -0.57420157      -0.05865852       0.08768330 
14
Properties=species:S:1:pos:R:3:momenta:R:3:forces:R:3 energy=-4299.861502963164 pbc="F F F"
C      -0.00887286       1.78093971      -0.13268061      -0.19987191       0.07015800      -0.13338939       0.63507925      -0.35121612      -1.64129889 
C       1.09490344       0.77831359      -0.46895728      -0.26259550      -0.25241744      -1.06588778      -1.54622292      -0.45870561      -1.46322870 
H      -0.00629785       2.50188096      -0.90379236      -0.36219182      -0.29142780       0.11518979       0.47813583       1.36669552      -0.84600725 
H       0.16583246       2.31239591       0.80573183      -0.06736484      -0.05729148       0.23731018      -0.07199051      -0.26778089       0.02465347 
C      -1.39827149       1.21057493      -0.25120984       0.12325292      -0.68494847       1.14854808      -1.19703413       0.32084459       3.04458609 
H       2.04999882       1.15984232      -0.70112572       0.05012056       0.10904534      -0.14765572       1.14533940       0.96136898       0.10150799 
H       0.86873270       0.12165653      -1.35840248       0.19036516       0.06045181      -0.30193116      -0.25624155       0.73478489       0.88739206 
H       1.15657822       0.16389201       0.36350012       0.13026537       0.05185542      -0.04383187       0.59363449      -1.66684222       1.54470171 
H      -2.07546660       2.01334646      -0.55090013       0.15080447       0.09511882      -0.45000840      -0.07689265      -0.18304721      -0.30781476 
C      -1.86041563       0.82745547       1.19907284       0.14533930       0.82901890       0.40246518       0.25812697       2.73565295       0.32638010 
H      -1.53771503       0.36831725      -0.88778313       0.15166425      -0.04779337      -0.15199864       0.34095490      -0.57498385      -0.81213178 
H      -2.90201898       0.52023567       1.27288115       0.05464354       0.02594545      -0.09117465       0.23126686      -0.87595733       0.01425240 
H      -1.89338194       1.83241508       1.75903692      -0.00553531      -0.03466178       0.18144829       0.16109108      -1.27458339      -0.63435529 
H      -1.08290669       0.26937862       1.74075405      -0.09889617       0.12694659       0.30091608      -0.69524700      -0.46623032      -0.23863716 
14
Properties=species:S:1:pos:R:3:momenta:R:3:forces:R:3 energy=-4299.966432310899 pbc="F F F"
C       0.02760038       1.63680297      -0.22207573       0.08663697      -0.97794710       0.53292980      -0.95906063       1.01989928       0.18156400 
C       1.06932420       0.79274768      -0.89569455      -0.37622762      -0.01248542      -1.17211314       1.75756654       0.42359818       0.01356718 
H      -0.15253983       2.53429267      -0.88824641      -0.31712228      -0.14886659       0.00834689       0.43585667      -0.60665444       1.09565091 
H       0.49832284       1.91026859       0.74612532      -0.06262741      -0.09522218       0.00684402      -0.56160331       0.46762449      -0.45914354 
C      -1.34660978       0.99775652       0.07321710      -0.26393628      -0.02540152       0.03790307      -0.82966840      -1.86632289      -1.98959243 
H       1.92543023       1.47174453      -1.09615565      -0.07189948       0.22300189       0.10367547      -0.07570867      -0.40464725       0.49733134 
H       0.85076172       0.51252238      -1.88892637      -0.11115876      -0.11953570      -0.06091305      -0.89573822      -0.75231825      -1.17512601 
H       1.46710900      -0.08748081      -0.35443068       0.04111076       0.11973403      -0.22933567      -0.51026861       0.48488864      -0.02769969 
H      -2.22103765       1.19953923      -0.66363791       0.33898050       0.08589363      -0.43856507       1.86741128       0.20233587       0.70272820 
C      -1.93185911       1.17873186       1.42132210       0.42389339       0.80435318       0.71715144      -0.45283960       0.38929102       0.70332192 
H      -1.21075736      -0.08854360      -0.04823238       0.29087862      -0.13292741       0.26245943       0.02847955       0.02228198      -0.12715630 
H      -2.91160756       0.72344108       1.51057513       0.03093151      -0.20186918       0.18634851      -0.33539903       0.04099397      -0.21068686 
H      -2.01542651       2.22283007       1.62312447       0.18615078       0.36783507      -0.06283020      -0.34426333       0.94829754       0.37023709 
H      -1.38099608       0.76042095       2.23575460      -0.19561070       0.11343731       0.10809849       0.87523576      -0.36926813       0.42500421 
14
Properties=species:S:1:pos:R:3:momenta:R:3:forces:R:3 energy=-4300.055968502164 pbc="F F F"
C       0.03336754       1.53759762      -0.07567836       0.75785003       0.08002742      -0.61830510      -0.62467169      -2.56624755      -0.93027528 
C       0.92037241       0.91116860      -1.12518707       0.20388522      -0.30636234      -0.08886955      -0.34384591      -0.70188828      -1.00237467 
H      -0.46302284       2.40045186      -0.43194554      -0.09601757      -0.08709247       0.18509814       0.23112066       1.48790263      -0.41027197 
H       0.59538923       1.71553498       0.80703535       0.16430122       0.26116676       0.07291140       0.39712573       0.41981826       0.95014958 
C      -1.20932160       0.66742082       0.22433753      -0.95443187      -0.09421267       0.69897382       0.60519599       0.96011690       1.76239654 
H       1.77595568       1.52953688      -1.33908266      -0.03622559      -0.03572287       0.00633995       0.27781007       0.42810790      -0.42786062 
H       0.35351842       0.67288490      -2.07249276      -0.27413849       0.12057647       0.01308564       0.61291470       0.47337484       0.87128976 
H       1.35041939      -0.04249599      -0.80394490      -0.08895354      -0.03625941      -0.19788026      -0.21124920      -0.00866678       0.23673037 
H      -1.82173536       0.71806255      -0.64504288       0.13029031      -0.08200708       0.26172240      -0.53565898      -0.48745426      -0.85941650 
C      -1.90438484       1.46288985       1.35323041      -0.22027573      -0.03067546      -0.03457510       0.48700202      -0.14068986       0.97451244 
H      -1.01335285      -0.38415592       0.55601006       0.25568974       0.14816397       0.00286413      -0.06373169       0.86756763      -0.49400492 
H      -2.93002717       1.18265739       1.51987943       0.25943243       0.13716870      -0.28829980      -0.86531766       0.33213998      -0.54888371 
H      -1.75042355       2.59526636       1.27116443      -0.02634201      -0.12463577       0.02302188      -0.44332773      -1.71962138       0.11695639 
H      -1.50457629       1.09256432       2.31516078      -0.07506416       0.04986475      -0.03608755       0.47663369       0.65553995      -0.23894741 
14
Properties=species:S:1:pos:R:3:momenta:R:3:forces:R:3 energy=-4299.915577612441 pbc="F F F"
C       0.13319902       1.60442166      -0.10333676       0.06079473      -0.45646625      -0.15341263       0.18073687       1.13980900       0.33863703 
C       0.79885497       0.79649911      -1.27383394      -0.45554827      -0.42172790      -0.16869079       1.09635809       2.03660629       1.22771969 
H      -0.15518786       2.59739809      -0.53231042      -0.14891583       0.21185236       0.12703973       0.10040331      -0.62753266       0.22909830 
H       0.77767156       1.89064461       0.82304828       0.11538501       0.00514425      -0.13763716      -0.67561496      -0.85181464      -1.69076588 
C      -1.07728754       0.78494200       0.38263477       0.46535803      -0.21694935       0.77751470       1.71842854       0.70473526       0.15046621 
H       1.81418420       1.22802151      -1.46185328      -0.05859604       0.42759173       0.14679511      -0.90165516      -0.32226006      -0.32268895 
H       0.12484383       0.93183635      -2.09064724      -0.04409787       0.13211175       0.06815431      -0.10849686       0.21476016      -0.97315548 
H       0.92267033      -0.25908587      -1.16874212      -0.20833997      -0.02928717       0.02854998      -0.02388455      -0.78062325       0.75182400 
H      -1.62030355       0.43649188      -0.50158758       0.01712419      -0.17932266      -0.12823050       0.00014660      -0.25912473       0.31244312 
C      -2.00851038       1.38563092       1.40031567       0.77104771       0.63141805      -0.19961476      -1.01694951       0.22142839       0.04936190 
H      -0.43504577       0.03978306       0.82298981       0.01913698      -0.03246775      -0.39229086      -0.82115677      -1.46203110       0.30594373 
H      -2.78674759       0.63613261       1.64721861      -0.20169719      -0.40454000      -0.01879496       0.30699399       0.51549290       0.08069032 
H      -2.50042192       2.24758565       0.96287001      -0.46427691      -0.02596399       0.03671466      -0.46252295       0.11071076      -0.33923247 
H      -1.62366481       1.82185837       2.32928038       0.13262544       0.35860692       0.01390318       0.60721333      -0.64015631      -0.12034152 
14
Properties=species:S:1:pos:R:3:momenta:R:3:forces:R:3 energy=-4299.94222909519 pbc="F F F"
C       0.03413487       1.45733653      -0.05811175      -0.29399573      -0.11553774       0.64220292      -2.00689312      -0.25413227      -2.58053575 
C       0.74777309       1.05606404      -1.34434367       0.84870849       0.44179791      -0.77827445      -0.30408016      -1.41068671       1.21883764 
H      -0.60001181       2.31366636      -0.28643198       0.21512732      -0.06937047       0.00189757       0.43972608       0.56333069      -0.31948725 
H       0.73974490       1.78149901       0.62196617       0.01351856       0.05914855      -0.13902915       1.52561518       0.60397993       1.73833389 
C      -1.01477339       0.55174387       0.55341718      -0.69441074       0.08147427       0.60212855       1.57373293      -1.96721448      -0.42211229 
H       1.34797870       1.88708517      -1.59105106      -0.41922715      -0.10978127      -0.14972458       1.02454628       0.75705016      -0.71565954 
H       0.13687997       0.76314911      -2.19532123       0.07610977       0.10831763      -0.16291930      -0.37943800       0.19519867       0.14160820 
H       1.36135025       0.18872620      -1.08777235       0.08028483       0.23173832       0.12076604       0.34825824       0.07337372      -0.36062536 
H      -1.48266993      -0.02594409      -0.26157958       0.21778840      -0.18648975       0.20357386      -0.22580696       0.31681496       0.31145612 
C      -1.90499873       1.48462287       1.25992565      -0.54665947       0.26445463       0.27556644      -3.84313534      -1.35380468       0.66708069 
H      -0.58433415      -0.24299878       1.22931322       0.01542331      -0.23532105      -0.16732478      -0.25557308       0.87315630      -0.48277521 
H      -2.52401749       0.98067550       2.03643481       0.15198110       0.20512856      -0.29188752       0.50849504       0.29567043      -0.16030617 
H      -2.69435996       1.91713294       0.60828488       0.05012499      -0.34997613      -0.33795417       0.72529627      -0.03097009       0.02101158 
H      -1.37178001       2.26655946       1.69556236       0.28522631      -0.32558347       0.18097857       0.86925662       1.33823337       0.94317345 
14
Properties=species:S:1:pos:R:3:momenta:R:3:forces:R:3 energy=-4299.940754408248 pbc="F F F"
C       0.11677784       1.67658730      -0.11577026       0.45498079      -0.06643936       0.14077340       1.48720484      -2.89034858       0.90830000 
C       0.69545907       0.88254669      -1.34970907      -0.60267524      -0.57357074       0.55512268      -0.71159060       2.05032966       0.15407521 
H      -0.26674059       2.64204122      -0.38289463       0.02851038      -0.14253033      -0.22476142      -0.54262910       0.35936248      -0.21779881 
H       0.97625901       1.84035576       0.63778385       0.09936830       0.09244004       0.05754202      -1.42089255      -0.11153576      -0.97737419 
C      -0.93214323       0.65917109       0.51174230      -0.26532425       1.44903050      -0.39387893      -0.38623234       2.12563285      -0.02283644 
H       1.29103721       1.55071908      -2.00316103       0.27557187       0.05910354      -0.06081155       0.13141603      -0.53560597       0.44219597 
H      -0.21194366       0.66318415      -1.93030755       0.04969245      -0.04631726      -0.02978424       0.55225638      -0.63656471      -0.06496904 
H       1.26252200       0.01384240      -1.00222377      -0.26416171      -0.09668264       0.16788849      -0.25644800       0.06453871      -0.38453397 
H      -1.44548022       0.04012081      -0.20504521       0.08463613       0.29931540      -0.18659550      -0.42751145       0.45569636      -1.19563757 
C      -2.01944159       1.38249793       1.36203734      -0.13559472      -0.75287404       0.39721311       1.01638024      -0.42627200       0.64972621 
H      -0.40175629      -0.14207122       0.96532647       0.19132272       0.28057070      -0.12301528       0.78790011      -0.30243322       1.45798689 
H      -2.74578097       0.66421402       1.76568153      -0.04696722      -0.39589546      -0.17157929       0.09276027       0.10395959      -0.12791047 
H      -2.56730436       2.06939086       0.68467859       0.23540660      -0.00256585      -0.08599738       0.40665988      -0.07358995       0.72307435 
H      -1.54435189       1.87962896       2.27039395      -0.10476610      -0.10358450      -0.04211610      -0.72927370      -0.18316943      -1.34429815 
14
Properties=species:S:1:pos:R:3:momenta:R:3:forces:R:3 energy=-4300.054276917754 pbc="F F F"
C       0.00366603       1.58777671      -0.09240008      -0.73483653      -0.46131473       0.13730726       0.20939270       0.54264013      -1.98889804 
C       0.93116622       1.04576720      -1.23878279       1.17778001       1.14198822       0.62528348      -2.33619822       1.50808811       1.23722324 
H      -0.43505405       2.55743818      -0.40609184      -0.06255187       0.03423633       0.29600238       0.42265826      -0.29452449       0.18557670 
H       0.66436356       1.75276298       0.69887354      -0.10058487       0.01465614       0.08332541       0.88792928       0.59211961       1.72054132 
C      -1.10058573       0.69404060       0.33325954      -1.29213511      -1.24838517      -0.79975937       0.28193906      -1.24940573      -1.60482139 
H       1.80784805       1.62990086      -1.15466766      -0.02503037      -0.14279088       0.02251511       1.38058024      -0.00503815      -0.23795183 
H       0.45943878       1.26134649      -2.16256863       0.08471772      -0.03394987      -0.11264799      -0.36779708       0.21222078      -1.17306372 
H       1.00913639       0.00077250      -1.17828032       0.20774555       0.02289317      -0.13238251       0.76722670      -1.42443179       0.29642467 
H      -1.67254627       0.47092528      -0.58633574      -0.18434253       0.13078163      -0.20890612      -0.12155594       0.02607141       0.31339695 
C      -1.99541077       1.25833884       1.40025154       0.35893286       0.77329563      -0.53784136      -0.11205022      -1.46846033      -0.41773797 
H      -0.61705503      -0.29253474       0.58043792       0.13570643      -0.23479326       0.21667346      -0.77589290       0.73607745       0.34141982 
H      -2.82525935       0.56571446       1.45267783       0.35022127      -0.13942134      -0.23187942      -0.69442355       0.31843016       0.25625587 
H      -2.29130787       2.28369618       1.31243605       0.10287186       0.07628738       0.54647468      -0.30814079       0.49327832      -0.57846287 
H      -1.49314756       1.16870487       2.31491272      -0.01849443       0.06651675       0.09583499       0.76633245       0.01293453       1.65009724 
14
Properties=species:S:1:pos:R:3:momenta:R:3:forces:R:3 energy=-4300.087628956062 pbc="F F F"
C       0.04887327       1.49829193      -0.01262843       0.16104193       0.25054913      -0.07723099       0.84513325       1.98325922       1.10993225 
C       0.97713157       1.06509131      -1.10760329      -0.34386735      -1.53213853       0.64834711       2.27221879       0.24439508       0.09596616 
H      -0.16009453       2.59516076      -0.15677941       0.27041390       0.08003436       0.10709119      -0.08803523      -0.85316659       0.24884377 
H       0.63882869       1.42293659       0.94943223       0.01697126      -0.09919628      -0.11937041      -0.74477942       0.22487823      -0.73671698 
C      -1.24029577       0.69671658       0.14582228       0.12393589       0.20808055       0.07696060       1.55034871      -0.50899090       0.61525260 
H       1.96032809       1.72374091      -1.23733925       0.09081108      -0.09817688      -0.20911079      -2.37785883      -1.12186271       0.20947594 
H       0.42549516       0.97295026      -2.02378964      -0.01320570       0.02346893       0.21820638       0.06023353       0.10095625      -0.80952672 
H       1.35977670       0.07655428      -0.83989600       0.32974565       0.24013157      -0.12151096       0.01934380      -0.15980425      -0.27883805 
H      -1.74079743       0.64772219      -0.83567213       0.24786586       0.31883261      -0.04397074      -0.30537302       0.01490713       0.61718545 
C      -1.99500979       1.29900418       1.34676125      -0.81763638      -0.07316709       0.16687399      -0.32901157       0.42730817      -0.20060382 
H      -0.80766458      -0.31328546       0.39765529       0.26795867       0.46459393      -0.22804145      -1.09681552       0.49181350      -0.25741434 
H      -2.94811991       0.80284357       1.63223815      -0.14241255       0.17323599      -0.01070685       0.85677642       0.03492597      -0.00853627 
H      -2.25652746       2.34601709       1.15224712      -0.16334808       0.05959632      -0.14464780      -0.18186809      -0.09966933      -0.43571149 
H      -1.29122950       1.44365755       2.19048645      -0.02827418      -0.01584463      -0.26288927      -0.48031282      -0.77894976      -0.16930851 
14
Properties=species:S:1:pos:R:3:momenta:R:3:forces:R:3 energy=-4299.8987438340655 pbc="F F F"
C       0.21328583       1.62966848       0.06469578      -0.74225622      -0.20350111      -0.24626749      -1.35352734       0.74098529      -2.14872987 
C       1.05001787       0.74921096      -0.89042815       0.28020339       0.95544521       0.87370396      -0.92192165      -0.64044067       0.66634636 
H       0.23015051       2.66242905      -0.38762462       0.07160324      -0.12646920      -0.19491743      -0.38955941      -0.75478603       0.71831386 
H       0.58241326       1.69258405       1.07592519       0.04009521       0.01658859      -0.10776114       0.43544989      -0.10779985       0.28474492 
C      -1.21454704       0.95277762       0.09137269      -0.05590742      -0.22230764      -0.59475246       1.80627981       0.73412150      -0.83605004 
H       1.86975148       1.22937382      -1.28913834      -0.14377846      -0.41193465       0.19504729       1.96606477       1.75460963      -0.76237799 
H       0.51511046       0.43040488      -1.82225578       0.24299482       0.08847312      -0.04301466       0.00212877      -0.19728764       1.23370898 
H       1.54439273      -0.04313701      -0.32700915       0.03246710      -0.41367747       0.34268328      -0.63055615      -0.68327294      -0.25737805 
H      -1.66273364       0.98655701      -0.94468712       0.08575072      -0.13079773      -0.00672881       0.43181974      -0.05505314       1.10668852 
C      -2.21354253       1.29490859       1.15120343       0.23350912       0.98861864      -0.33477274      -1.09748018      -0.14608527      -0.65940124 
H      -0.84766211      -0.03403566       0.28379123       0.12902039       0.00955972      -0.01507235      -0.47313563      -1.23262412      -0.13196553 
H      -3.00714440       0.55732676       0.99184818       0.02212264      -0.12718203      -0.06751198      -0.18211924       0.03539290       0.38492262 
H      -2.69716397       2.24890597       0.93628633      -0.09635624       0.01406924      -0.05290071       0.21371567       0.24377520       0.48916687 
H      -1.87754367       1.18403793       2.18129552      -0.09946829      -0.43688470       0.25226523       0.19284095       0.30846512      -0.08798939 
14
Properties=species:S:1:pos:R:3:momenta:R:3:forces:R:3 energy=-4300.038340452057 pbc="F F F"
C       0.02178898       1.55476496      -0.03133295      -0.05200869      -0.32248667       0.89201395      -0.18373258       0.04144679      -0.83383103 
C       1.20476026       0.85560414      -0.64263386       0.08055067       0.65043831      -0.19937585       2.04508674      -0.93809856       2.05139554 
H      -0.14873683       2.52037490      -0.48420463       0.14434089       0.17395158      -0.15538040       0.36595331       0.60828232      -0.16744013 
H       0.28012324       1.73743229       0.98852118       0.22942020      -0.02137860      -0.23184927       0.04081343       0.14381139       0.87916953 
C      -1.30925611       0.84988354      -0.09219686      -0.71592234      -0.76044265      -0.20269692       0.60153203      -1.10975403       1.42157883 
H       2.11102433       1.32335730      -0.13354243       0.14980683       0.25246955       0.35109229      -0.78278787      -0.73133635      -0.84835771 
H       1.38088568       0.92182650      -1.67953610       0.22779903      -0.40619897      -0.08321620      -0.23187332       0.39018441      -1.43975095 
H       1.27105846      -0.25832716      -0.41714335      -0.27248117       0.06345905      -0.26296184      -0.34055286       1.31893744       0.04256378 
H      -1.77107820       1.06840135      -1.04624026       0.03023542       0.17995886       0.04972002      -0.31926102      -0.61716680      -0.24078527 
C      -2.11760629       1.33585680       1.10272427       0.24346020       0.11506857       0.50423770      -1.19919778      -1.44771930       0.03627854 
H      -1.07340754      -0.23322059       0.13559815       0.04556401      -0.16610019      -0.13230690      -0.69262563       0.82415624      -0.96131185 
H      -3.06105641       0.76540979       1.27116913       0.10485582      -0.06579457      -0.05838211       0.35527857       0.43822377      -0.54673025 
H      -2.37218451       2.38283462       1.04115959       0.00171398       0.11664410      -0.26961155       0.16001736       0.41385738       0.27261247 
H      -1.54372574       1.04926402       1.97927806      -0.21733485       0.19041163      -0.20128291       0.18134962       0.66517531       0.33460850 
14
Properties=species:S:1:pos:R:3:momenta:R:3:forces:R:3 energy=-4300.015573688954 pbc="F F F"
C       0.09123285       1.59994372      -0.02241296      -0.06002287       0.36136883       0.48799831      -0.79720279       0.49872138       1.10098304 
C       1.23300463       0.87580168      -0.73468741      -0.00906811       0.18245160      -0.30792257      -3.37484817      -0.07409448      -3.20075335 
H      -0.26383206       2.60006749      -0.45194589       0.30144478      -0.14138874      -0.09391419       1.04732217      -1.22172323       0.40531834 
H       0.42721436       1.76083092       1.02048289       0.21973065      -0.09590263       0.13265014      -0.12600538       0.38651378      -0.33712992 
C      -1.18860878       0.73869788       0.10397956      -0.14381767      -0.02952382       0.64538964      -0.64278242       0.78070763       0.12360417 
H       2.18020360       1.30758569      -0.63600977      -0.28883369       0.06660785      -0.32124213       1.37752672       0.66233578      -0.03173068 
H       0.90168914       0.71957426      -1.84316704      -0.18555489       0.04144316       0.20434224       1.00938478       0.92774498       1.43342935 
H       1.21466676      -0.15080396      -0.49433240       0.06625409      -0.09150057       0.12057723       0.41322102      -1.23859887       1.20071547 
H      -1.66738325       0.72665422      -0.89138270       0.08049525      -0.07281091      -0.03737571       0.23851309      -0.54237152       0.24914219 
C      -2.26877202       1.37463802       1.04784472      -0.42864819      -0.68304630      -0.71447793       1.10215067      -0.84153677       0.73744934 
H      -0.92656772      -0.25579852       0.44480014       0.03465651       0.19041196       0.00953632      -0.01538991      -0.37263209      -0.17390499 
H      -3.24696018       0.88210969       0.99564474      -0.02348984       0.04745425      -0.17791771       0.26190323      -0.00600870      -0.21882710 
H      -2.35172077       2.36734453       0.66628196       0.32400617      -0.02483453      -0.02767598      -0.48332880       1.02737727       0.14417129 
H      -1.99478138       1.40353367       2.15163236       0.11284780       0.24926985       0.08003235      -0.01046422       0.01356485      -1.43246716 
14
Properties=species:S:1:pos:R:3:momenta:R:3:forces:R:3 energy=-4300.152348773948 pbc="F F F"
C       0.08811838       1.52333970       0.07703155      -0.06062673      -1.38694612      -0.63802997       0.54632601      -2.03446564       1.72159854 
C       1.15336204       0.81849653      -0.71446394       0.31479542       0.11220569       0.92252021       0.78238003       1.37302664      -1.12367194 
H      -0.20067418       2.47943140      -0.29802726       0.05232328      -0.10300590      -0.21203416       0.30928779       0.83851377      -0.41545891 
H       0.53221375       1.60316818       1.09623181       0.04328662      -0.09657727      -0.35194287      -0.67765205       0.54411740      -0.36673870 
C      -1.17342132       0.70102464       0.15005948       0.34014310       0.16927384      -0.10779987      -0.36644770       0.46636100       1.34316976 
H       1.88232933       1.62151078      -0.95403705       0.14009872       0.05245052      -0.07495099       0.29225959      -0.88252720       0.15473089 
H       0.72586718       0.56204920      -1.67476526      -0.20366156       0.40853952      -0.00993328       0.05415278      -0.50781953      -0.38013747 
H       1.63369412      -0.05971948      -0.25045406       0.12926133       0.02719158       0.21650858      -0.34989712       0.52730498      -0.06684463 
H      -1.52667103       0.44673318      -0.82264447       0.17068404      -0.08347271      -0.17054577      -0.12274300      -0.29434860      -0.96960978 
C      -2.22987498       1.51552898       0.87557343      -0.56707962       0.70015033       0.23304440      -0.29763070       0.71854642      -0.06209861 
H      -1.04495235      -0.22514222       0.73613795      -0.18354530      -0.16389501       0.23704627       0.18728948       0.14575442      -0.43810099 
H      -3.23652703       1.10450044       0.68285970       0.06839829       0.04139676       0.01953725       0.34331866       0.19258430       0.78850188 
H      -2.25190735       2.59301544       0.61474213      -0.20856732       0.22186701       0.24467084       0.01134945      -0.55530638      -0.62577423 
H      -1.89919119       1.60126045       1.90969139      -0.03551026       0.10082174      -0.30809065      -0.71199322      -0.53174156       0.44043418 
14
Properties=species:S:1:pos:R:3:momenta:R:3:forces:R:3 energy=-4300.170551829568 pbc="F F F"
C       0.15014858       1.48494305       0.12896764      -0.28728609       1.34808412      -0.32157513      -0.84932034      -0.88260896      -2.57843936 
C       1.22789506       0.68544595      -0.66710619      -0.12975130      -0.76255115       0.44467584      -0.38389737       0.85707171       0.65101494 
H       0.04314430       2.44292944      -0.40061418       0.08612730       0.24015393       0.00649065       0.16933805       0.15261375       0.62609605 
H       0.49933539       1.59596692       1.12835196       0.24124458      -0.12669361       0.18833436      -0.11153264       0.33664980       0.97475188 
C      -1.28969881       0.81305863       0.07858054      -0.28985874       0.04742286       0.14884247       2.52244460      -0.89598262      -0.92815180 
H       2.22118382       1.10734285      -0.50677467       0.20205920      -0.18228242      -0.06588986       0.05136133       0.11055373       0.30969674 
H       1.06197625       0.87299314      -1.73506360      -0.11178558       0.18542111       0.21287753      -0.18644782      -1.00588696       0.10447917 
H       1.26538652      -0.34519151      -0.28245306       0.13107880       0.10228686      -0.21784709      -0.13500167       0.10546301      -0.83580045 
H      -1.62744500       0.58441099      -0.97336055       0.00083492       0.09935115       0.03098219       0.47273436       0.43717185       0.94238873 
C      -2.25543223       1.58582135       0.85457049       0.06484327      -0.96209799      -0.43437276      -2.05560161       1.46618821       0.27798712 
H      -1.16815152      -0.15266819       0.56839711      -0.08315463       0.02140511      -0.31131195       0.02158186      -0.32727079      -0.07367318 
H      -3.13345390       0.98274207       1.12809605      -0.13109619       0.05817750       0.22130268       0.29690276       0.16782638       0.28833993 
H      -2.68371036       2.44307199       0.31612154       0.14682415      -0.13928669      -0.15365438       0.18799882      -0.14414565      -0.25395349 
H      -1.80127048       2.06557738       1.71586511       0.15992032       0.07060920       0.25114546      -0.00056033      -0.37764346       0.49526372 
14
Properties=species:S:1:pos:R:3:momenta:R:3:forces:R:3 energy=-4300.058368814253 pbc="F F F"
C       0.22041630       1.52464614       0.15126839      -0.39868542      -0.69312578      -0.09191652      -0.14222600      -0.41164906       0.46930200 
C       1.21465733       0.69507591      -0.67017491       0.15608809       0.39983720       0.57203556       1.02797038       0.87249657       1.48554970 
H       0.15009097       2.50517653      -0.30739014      -0.33655088       0.08905808       0.12675719       0.14734864       0.51934745       0.40378300 
H       0.53323200       1.56337830       1.24770653       0.37906155       0.11860058      -0.31984885      -0.27706625       0.28079159      -1.48655018 
C      -1.14719871       0.86286951       0.08092280      -0.47115163       0.33443379       0.30513610      -1.10372867      -0.21329201       3.20801666 
H       2.26330992       0.93428312      -0.42123024      -0.04089213       0.15396173       0.05191416      -0.34728137       0.32329423      -0.24320312 
H       1.08954368       0.78072821      -1.72286604       0.02701606      -0.16863174      -0.09958839      -0.28782811       0.10068549      -0.88531592 
H       1.14075230      -0.31656782      -0.37149438       0.29372757      -0.26056626      -0.10415795      -0.31537747      -1.37508505       0.08550923 
H      -1.46869673       0.63103457      -0.88934622       0.08710314      -0.06619532      -0.04626409      -0.37186921       0.23001114      -1.83534099 
C      -2.43546111       1.53463610       0.83960228       0.74619231       0.56754566      -0.39790417       1.91065819       0.25583531      -2.37589339 
H      -1.04550562      -0.15546648       0.49906067      -0.27010042      -0.07438322       0.11392253       0.09737999       0.30888583       0.24162113 
H      -3.16408005       0.74397578       0.84071466      -0.08009274      -0.19535090      -0.00573620      -0.63586039      -0.03338279       0.17191054 
H      -2.75392536       2.37370540       0.18266580       0.05068308      -0.04305825      -0.01895192      -0.15882556      -0.55653103       0.42600869 
H      -2.30009613       1.96546763       1.82202919      -0.14239858      -0.16212558      -0.08539745       0.45670584      -0.30140767       0.33460265 
14
Properties=species:S:1:pos:R:3:momenta:R:3:forces:R:3 energy=-4300.123472160679 pbc="F F F"
C       0.07888961       1.38424094       0.19824797       0.35296194      -0.69255955       0.54388646       1.90440576       1.80296513      -0.71248853 
C       1.19682967       0.75589134      -0.59029731      -0.17194297      -0.58804791       0.11453906       1.04499430      -3.02021540       1.23055654 
H      -0.05699015       2.35428136      -0.31409145       0.05991800      -0.15505431       0.09789373      -0.39528479      -0.20428368       0.13925435 
H       0.41808639       1.71481161       1.19186783       0.09856569       0.21961930      -0.00088537       0.03210375      -0.43918474      -0.05360678 
C      -1.19821611       0.68081494       0.25215868       0.46820633      -0.40342422      -1.04347091      -2.41820557      -1.65695731      -0.70879504 
H       2.08129406       1.37478420      -0.65268828       0.12304500       0.07986010      -0.28436930       0.09183012       0.32619289      -0.24866310 
H       0.92690545       0.33258502      -1.56193507       0.14917603       0.13684417       0.39422478      -0.27904210       0.71733961      -0.15170932 
H       1.55807606      -0.19972335      -0.07197476      -0.02004054       0.14141032      -0.18063479      -0.33251698       1.14894174      -0.34179368 
H      -1.46661755       0.19343861      -0.71815746       0.04319854      -0.16038923       0.06197418       0.50298178       0.37744382       0.41303218 
C      -2.25152783       1.73858383       0.54699857      -0.47665597       0.82447588       0.44906205       0.71379995       0.02086155       0.85523490 
H      -1.26968669      -0.16784116       0.98709503       0.06550900       0.22356510       0.07671969       0.33356894       0.87453027      -0.41091494 
H      -3.27232645       1.46134909       0.48274734      -0.15118498       0.27811557      -0.11542752      -0.99636407      -0.69895583       0.04553294 
H      -2.12811482       2.59759943      -0.09105898      -0.31047885      -0.22877763      -0.23785999       0.14655761       0.30942964      -0.34034371 
H      -2.03096929       2.05192426       1.56263628      -0.23027721       0.32436241       0.12434791      -0.34882871       0.44189231       0.28470421 
14
Properties=species:S:1:pos:R:3:momenta:R:3:forces:R:3 energy=-4299.799898756459 pbc="F F F"
C       0.26564000       1.56598383       0.27446995      -0.56952733       0.04270790       0.65582460       0.47541842      -2.43871359       0.50538890 
C       1.13437669       0.58891188      -0.59785522       0.41121110       0.08202384       0.47234608       1.27936249       1.94524948      -1.23558583 
H       0.36119041       2.50996427      -0.16190184      -0.08347809       0.15933751      -0.28147997      -0.63438957       1.66834988      -0.92911526 
H       0.62585791       1.71569344       1.31474243       0.16553656       0.05505979       0.01949109      -0.01825853      -0.43639760      -0.53223395 
C      -1.10374983       0.83620420       0.31166423      -0.34507981       0.74966091      -0.17807274      -0.80986214       1.80824798       0.39953373 
H       2.26435318       0.74532756      -0.64704687      -0.13901065      -0.37836204      -0.12653968      -1.37324081      -0.01500170       0.67921875 
H       0.85371044       0.79254312      -1.68120574       0.02450313       0.15538635      -0.39652262      -0.04270384      -0.59617703       1.25415456 
H       0.93785778      -0.42799354      -0.33669696      -0.31658046       0.03746385      -0.07869126      -0.07920755      -0.74480469       0.03887498 
H      -1.31487420       0.36040678      -0.60022837       0.09113201       0.15062438      -0.02436614       0.61484629      -1.28593661      -1.36268748 
C      -2.42587085       1.60738156       0.44404159       0.39352201      -1.33338330      -0.04842958      -1.19890239       0.79240293       1.17912430 
H      -1.00351430       0.11732026       1.09889582      -0.01704268      -0.12237116       0.27359080      -0.15701526      -0.66748748       0.37687067 
H      -3.33147513       1.00532601       0.74564754       0.15226725       0.24169323       0.11255907       1.14666394      -0.15293123      -0.51158996 
H      -2.74811805       2.10333095      -0.50201659       0.06528957       0.13738019      -0.05686030       0.57790104      -0.08146028       0.72191356 
H      -2.41463321       2.32716972       1.28382551       0.16725738       0.02277856      -0.34284936       0.21938793       0.20465996      -0.58386698 
14
Properties=species:S:1:pos:R:3:momenta:R:3:forces:R:3 energy=-4299.902617945516 pbc="F F F"
C       0.12270501       1.48996577       0.02348804      -0.89639770      -0.57359932      -0.63067492      -2.98270101      -0.63639707      -2.02350746 
C       1.31594643       0.72526121      -0.46489900       0.02762798       0.13947868      -0.44212241      -0.50176327      -2.05122637      -1.60692052 
H      -0.21607254       2.18532737      -0.84215145       0.17706583      -0.26864365      -0.10762541       0.58445008      -0.78925676       1.59530010 
H       0.35574680       2.09011299       0.86710688      -0.27558692      -0.04567771      -0.17722163       0.14828921       0.59673590       0.87666574 
C      -1.20705743       0.65030622       0.32441966       0.47021676       0.01196505       0.30362573      -0.71869055       1.37915447      -0.28344271 
H       2.16801050       1.21993645      -0.13017125       0.11070861       0.24978730       0.14147829       1.85198300       0.54769372       0.72012691 
H       1.41362362       0.72959875      -1.58137493      -0.10972955      -0.10794676       0.61931367      -0.35071344      -0.04827229       0.83378133 
H       1.35166129      -0.36485840      -0.17985118       0.14843123       0.17598884       0.02629116      -0.05987444       1.16681491       0.05824875 
H      -1.53858888       0.10266663      -0.59327666      -0.08312338      -0.01434096      -0.13328358       0.76172241      -0.12823955       0.80068411 
C      -2.36404458       1.67914624       0.53236559       0.27480473       0.35394228       0.24295362       0.35343299      -0.44310185       1.53473369 
H      -1.24046169      -0.00383021       1.25207579       0.23313930      -0.11484979      -0.11411554       0.66764534       0.52767130      -1.30061809 
H      -3.31891770       1.20733979       0.74632025       0.05349108      -0.22754229      -0.01454623      -0.14084879      -0.30312473      -0.20216298 
H      -2.51378976       2.40725697      -0.22323826       0.02084841       0.13648393       0.26850128       0.04096785       0.30923390      -1.39138031 
H      -2.19693782       2.31662584       1.40050186      -0.15149639       0.28495438       0.01742595       0.34610062      -0.12768556       0.38849144 
14
Properties=species:S:1:pos:R:3:momenta:R:3:forces:R:3 energy=-4300.191641438159 pbc="F F F"
C       0.06877722       1.53013433      -0.09954009       0.90734215       0.25898300      -0.41166996       1.81576209       1.06601134       1.54298422 
C       1.24060717       0.64470197      -0.40924025      -0.41471995      -0.00151973      -0.09269897       1.08815938      -0.36032646      -1.10595438 
H      -0.06796217       2.15771999      -0.95488955       0.41347076       0.07975961       0.03525171      -0.42166363       0.62047431      -0.53204499 
H       0.35608726       2.17560321       0.75842761       0.12923528       0.02825857       0.12586695      -0.27483182       0.00158182      -0.46419955 
C      -1.13536881       0.78374922       0.25512248      -0.32244593       0.50166710      -0.14193360      -1.73882494      -0.43346945       0.72172183 
H       2.11375757       1.21265579      -0.83188963      -0.30539354       0.00661855      -0.09150008      -0.91426933      -0.44594710       0.13238656 
H       0.84946703      -0.05920687      -1.16075830      -0.21821082      -0.47087996      -0.28523886       0.69555264      -0.07797865       0.02559414 
H       1.67678840       0.07015962       0.41299290       0.17875863       0.28726296       0.45208245      -0.50006981       0.04095218       0.18504117 
H      -1.51594509       0.23169272      -0.57744589      -0.02360491      -0.18493735       0.26894158       0.11935048      -0.77086638      -0.79838624 
C      -2.32008148       1.61495209       0.66698345      -0.35232777      -0.26539926       0.04802034      -0.83832637       2.27185161      -2.23293586 
H      -0.97706535       0.06897952       1.04017837      -0.15118408       0.03552528      -0.19210624       0.60732871      -0.51036262       0.47688283 
H      -3.15052613       1.06830177       1.06167265       0.23455556       0.00870660       0.11772942      -0.35977963      -0.51441827       0.41847498 
H      -2.72266901       2.12081056      -0.27573881      -0.15191798      -0.12070556       0.10147728       0.28686790      -0.68442815       0.94894807 
H      -2.13542293       2.49959517       1.26780332       0.07644260      -0.16333981       0.06577798       0.43474431      -0.20307418       0.68148721 
14
Properties=species:S:1:pos:R:3:momenta:R:3:forces:R:3 energy=-4300.23215012117 pbc="F F F"
C       0.02088150       1.54383138      -0.13379313      -0.94119385      -0.22061591      -0.15773335       1.88427062       0.05022138      -2.64573604 
C       1.26356820       0.68548066      -0.48332386       0.72820218       0.27594410      -0.39553934      -0.18482498      -1.50840678       1.19288766 
H      -0.31417485       1.99102454      -1.10500912       0.03495726       0.02959442      -0.06785026       0.16233380       0.04360891       0.81183509 
H       0.42510742       2.31364203       0.49704139      -0.34210442       0.08181998       0.02153640      -0.38248732       0.69163418       0.49171885 
C      -1.08517036       0.75760998       0.40833898       0.11191603      -0.60131377       0.91944618      -1.88669523      -0.73807657       1.17214228 
H       1.99589990       1.19015547      -1.07679467       0.10343198      -0.02350277      -0.12902265       0.55314666       0.87071453      -0.09079867 
H       1.04656456      -0.21000774      -1.13059214      -0.00570903       0.60565887       0.12276165      -0.18936034       0.55579693       1.00158423 
H       1.74936656       0.37127690       0.50949792      -0.41521290      -0.23152050       0.05088685      -0.53660059       0.09364354      -1.60540426 
H      -1.26652348      -0.09105047      -0.26184031      -0.05278592      -0.23491896       0.00637233      -0.14815414       0.09879601       0.02221155 
C      -2.36928336       1.59824513       0.60593255       0.76803297      -0.03295397      -0.51417615       0.96135133      -0.16528886       2.24888927 
H      -0.85379034       0.31618365       1.39413784      -0.02333774       0.28176905       0.10382348       0.17220712       0.06219801      -0.33132272 
H      -3.25247558       1.02430069       0.86807999      -0.18034595       0.01810399       0.00352989       0.01152456      -0.34498163       0.09821284 
H      -2.62509209       2.18676774      -0.21770083      -0.03562943      -0.01756162      -0.14072446      -0.23200364       0.89707753      -1.63489688 
H      -2.19313371       2.31544500       1.45622169       0.24977883       0.06949709       0.17668943      -0.18470786      -0.60693717      -0.73132319 
14
Properties=species:S:1:pos:R:3:momenta:R:3:forces:R:3 energy=-4300.089733369064 pbc="F F F"
C       0.03070585       1.58452132      -0.19341548       0.23947316       0.29511375      -0.20248937       0.83013056      -1.19237149       1.44323430 
C       1.33236951       0.79141911      -0.48599827       0.01369498      -0.34180586       0.39049140      -1.05345748       0.01163220      -1.88101704 
H      -0.19112318       1.99398961      -1.15373057      -0.00493163       0.07289574      -0.06940363      -1.02281963       0.31513280      -0.67518675 
H       0.30149860       2.45259976       0.43637566      -0.16351139       0.24016480       0.02500207      -0.47671823      -0.40586777       0.08796006 
C      -1.11177380       0.69838846       0.47758762       1.16417244      -0.22266967      -0.51834084       0.42077232       0.94547432      -0.54658165 
H       2.11679644       1.44636591      -0.91098537       0.05501774       0.30346700       0.07338123      -0.18748613      -0.30456321       0.64209786 
H       1.06648397       0.11814811      -1.32473686      -0.07023482      -0.36841875      -0.20455485       0.20942738       0.13092261       0.20806696 
H       1.67454187       0.11694119       0.26564343      -0.03331435       0.15186212       0.17877854       0.44842530      -0.00748277       0.98310094 
H      -1.28869501      -0.28001471      -0.07131888       0.14217377       0.28744918      -0.11465805       0.29144794       1.22897159       0.55733293 
C      -2.41566752       1.50746685       0.63054483      -1.57418328      -0.58194801       0.15217840       0.72021766      -0.87857684      -3.65312510 
H      -0.82456001       0.48074548       1.50339605       0.12021342       0.00023972       0.02650913       0.58637716      -0.39677608       0.01262233 
H      -3.09930137       1.04923051       1.26683811       0.12329548       0.14691588       0.18656852      -1.31065217      -0.96738626       1.06272787 
H      -2.85025928       1.57830361      -0.41100854       0.01660532      -0.01141717       0.21296216       0.03372654       0.07453005       1.16871935 
H      -2.26081495       2.49160091       0.95646034      -0.02847085       0.02815127      -0.13642471       0.51060877       1.44636084       0.59004794 
14
Properties=species:S:1:pos:R:3:momenta:R:3:forces:R:3 energy=-4300.016227087557 pbc="F F F"
C      -0.02550353       1.61992723      -0.33655768      -0.69574863      -0.13392308      -0.47314147       1.31182923      -1.12752200      -0.08921924 
C       1.25729323       0.80072497      -0.32107395       0.37389798      -0.27537972      -0.17722645       1.57460684       0.97955428       0.52072129 
H      -0.35476228       1.70673012      -1.38869463       0.03073351      -0.18244448      -0.07191114      -0.22076124      -0.02654623       0.51070723 
H       0.33055865       2.59409516      -0.02567494      -0.10322281      -0.11580291      -0.02477394      -0.90438480       0.52292597       0.56578740 
C      -0.99803838       0.77517033       0.49303790      -1.07849228       0.41171748       0.71625271      -1.19601037       2.94139295       0.56086515 
H       2.06787603       1.23217838      -0.92702665      -0.31442571      -0.05572961       0.15361876      -0.36525143      -0.25806703      -0.31217795 
H       1.07811824      -0.21623335      -0.57432655       0.09944043       0.27042854       0.03119242       0.01949288      -0.92544637      -0.51232291 
H       1.72379548       0.79404822       0.68326476       0.19373825       0.18957070       0.01112257      -0.52345538      -0.03294972      -0.16262857 
H      -0.98290776      -0.13412574      -0.01539706      -0.08945948       0.03796292       0.13762103      -0.55151928      -1.80213089      -0.87234210 
C      -2.42208212       1.40217774       0.54340097       1.23093785       0.18618897       0.01142272       0.85120425      -0.20821161       2.77473205 
H      -0.70126143       0.53232278       1.52085170      -0.15147076       0.03018149      -0.01660429       0.46840611       0.44763200      -0.19154150 
H      -3.05801813       0.72176423       1.17995467       0.42402795      -0.32272678       0.01195349       0.04891416       0.60501677      -1.30111967 
H      -2.74361988       1.65737080      -0.43471077       0.05091294       0.11300527      -0.30264897      -0.86063797      -0.23368866      -0.87092259 
H      -2.42965451       2.36667182       1.13342155       0.02913076      -0.15304880      -0.00687743       0.34756700      -0.88195947      -0.62053860 
14
Properties=species:S:1:pos:R:3:momenta:R:3:forces:R:3 energy=-4299.806798853901 pbc="F F F"
C      -0.07165485       1.39116778      -0.29936506      -0.16800624      -0.17333760      -0.40019292       1.56577476       1.82541087      -0.18813209 
C       1.32330769       0.86439457      -0.51079892       0.14309455      -0.27576517      -0.21536490       0.62434605      -1.60839288      -0.23625849 
H      -0.46568085       1.26117371      -1.26564445       0.06950705      -0.17580327       0.09184588      -1.22654050       0.41574509      -1.34379788 
H       0.02504839       2.46089214      -0.02912160       0.23062631       0.10399041      -0.16553177      -0.26970899      -0.15505702      -0.63016552 
C      -0.97314546       0.82280785       0.70528064       0.76103989      -0.37023058       0.88071244      -2.50694982      -0.92667083       0.25010999 
H       1.82145586       1.27303463      -1.40882559       0.12009298       0.04803817      -0.31638753      -0.54874169       0.07889457       0.23173538 
H       1.18526017      -0.23868148      -0.73428725      -0.04706164      -0.13103643       0.01483485       0.77370924       0.96620394       0.60656181 
H       2.02735577       1.08444177       0.29943147      -0.11381898       0.09149077       0.00203232      -0.22862500      -0.56328491       0.16190517 
H      -1.13532347      -0.29720200       0.58897950       0.16645987      -0.16558802      -0.03192342       0.35035096       1.22962255       0.16617347 
C      -2.44963922       1.49827221       0.54100392      -1.54149559       0.88015535       0.14531012       4.10487863      -1.03525217      -2.93946378 
H      -0.56175250       1.02577284       1.68003635       0.23823576       0.12874513       0.09928365      -0.06895662      -0.14613919       0.69501014 
H      -3.06236472       0.98971882       1.17147904       0.06017201       0.10099688      -0.18106722      -2.34737414      -1.42888034       1.41531135 
H      -2.64284021       1.42535734      -0.56185821      -0.13742863      -0.27416047       0.11677539      -0.48267083      -0.39072257       1.10174594 
H      -2.46597120       2.52480807       0.72854561       0.21858266       0.21250483      -0.04032689       0.26050796       1.73852290       0.70926452 
14
Properties=species:S:1:pos:R:3:momenta:R:3:forces:R:3 energy=-4299.9311787122 pbc="F F F"
C      -0.16359506       1.37288913      -0.57607773       0.05183270      -0.23823449       0.32885230       1.40254000      -1.60938809      -0.50908468 
C       1.22991976       0.61276653      -0.51752216      -0.32028458      -0.65131824      -0.64451926      -0.41430177       2.13904634       0.49871956 
H      -0.71659033       0.94110090      -1.44473346      -0.00002998      -0.16694242       0.01318228       0.05503911       0.69677651       0.59321002 
H       0.10896869       2.40681634      -0.73544677      -0.00205254      -0.04797738      -0.11124723      -0.49395932       0.49640964      -0.16446291 
C      -0.91892934       1.10984893       0.73209390      -0.76181741       0.79488698       0.04591383       1.13930411      -1.85421451       0.01668174 
H       1.97469656       0.73578099      -1.31165306      -0.14636510      -0.06238092       0.12297984      -0.59270960       0.41056733      -0.24308892 
H       1.11564136      -0.41478342      -0.37846160      -0.03558392      -0.12651187       0.18964336      -0.44351195      -1.81901868       0.26172238 
H       1.68458880       1.01047791       0.38619530      -0.14941361       0.06959122       0.19586383       0.40855696      -0.13649997       0.19816602 
H      -0.94359324       0.00922560       0.81810844       0.06782845       0.06619528      -0.10404090       0.49858612       0.19396449       0.40736903 
C      -2.32494206       1.52576958       0.74473015       0.81708033       0.42205878       0.14666664      -1.30989148       0.37286251       0.45481422 
H      -0.45571768       1.52933768       1.62670672       0.03580135       0.08326645      -0.32612462       0.63616777      -0.07319513      -0.22033794 
H      -2.87222055       1.24273239       1.71236724       0.07840390       0.00460368      -0.09428134       0.93224504       1.21568316      -1.12738841 
H      -2.84744838       0.94361546       0.01293146       0.21155528      -0.23930514       0.13868537      -0.53269784      -0.02815570      -0.83002287 
H      -2.24670065       2.57319446       0.41301735       0.15304513       0.09206807       0.09842588      -1.28536713      -0.00483791       0.66370276 
14
Properties=species:S:1:pos:R:3:momenta:R:3:forces:R:3 energy=-4300.089635248152 pbc="F F F"
C      -0.22222203       1.06410759      -0.55977115      -0.48471434      -0.83017484       0.69321912       1.33134759      -0.39691144       1.28943855 
C       1.14571770       0.42457908      -0.54706870       0.01324146      -0.32011373      -0.42006044       1.35847849      -0.32988540      -0.24538440 
H      -0.80028961       0.42060832      -1.19184215       0.23327148      -0.01672517       0.07796511      -0.87904246      -0.07647449      -0.33869038 
H      -0.06081673       2.01004062      -1.03524117      -0.02074336      -0.27418835       0.04922070      -0.50288382       0.82193526      -0.30780660 
C      -0.80494488       1.23128779       0.83421312      -0.46220711       0.11066377      -0.12946666      -3.59413305       0.03508616      -2.64860783 
H       1.50398071       0.45842766      -1.58418816      -0.15317990      -0.03951246      -0.21056180       0.25612097      -0.20730378       0.17444704 
H       1.10928919      -0.62883893      -0.25682973      -0.06938775       0.04008027       0.18663531      -0.02823457       0.03132100       0.06913069 
H       1.94388124       0.90435798       0.07433689      -0.31713688      -0.05237208      -0.14368997      -0.89578834      -0.09438891      -0.32372522 
H      -1.07556712       0.28807380       1.27393358       0.29938044       0.03869074       0.04797125       0.65076642      -0.70934279       0.37137755 
C      -2.27880047       1.86638323       0.67383044       0.39796130       0.73969267       0.14138354       2.30695472       0.49092205       1.45171312 
H      -0.16189652       1.78884622       1.44643535       0.27651166       0.05535937      -0.16711986       0.72089105       0.90450745       1.01636102 
H      -2.59536298       2.07593525       1.67280781       0.20581026       0.39142013       0.00680600      -0.68067288      -0.26811262       0.94816833 
H      -2.97953463       1.20724207       0.20802776       0.16449851      -0.05491390      -0.04941464      -0.23345763      -0.37231155      -0.49863004 
H      -2.28816458       2.86885875       0.27735284      -0.08330578       0.21209357      -0.08288765       0.18965349       0.17095906      -0.95779183 
14
Properties=species:S:1:pos:R:3:momenta:R:3:forces:R:3 energy=-4300.0370326513475 pbc="F F F"
C      -0.48054118       0.68175733      -0.61308550       0.00033103      -0.55613342       0.18635267       2.24668644      -0.45245109       1.14278098 
C       1.09327813       0.35221697      -0.57197704      -0.09586055      -0.58341007      -0.40136103      -1.37233341       0.66031886       0.90068701 
H      -1.03507870      -0.25636873      -0.72770563      -0.14774438      -0.26208621      -0.13448878       0.00394365       0.14174183       0.05232016 
H      -0.67102435       1.29508679      -1.49236007       0.09133711      -0.22685106      -0.17871706      -0.15653759       0.29316085       0.13757152 
C      -0.77787107       1.36265363       0.73601109       0.01434759       0.37775614       0.93777240       1.87239643       0.05335476       0.96963760 
H       1.35667830      -0.22872954      -1.42724995      -0.10854605      -0.16881041      -0.13411210       0.50332078      -0.47395555      -0.53806574 
H       1.37912414      -0.15587394       0.36905858      -0.10655125       0.06263716      -0.09181616      -0.44797322      -0.20766922      -0.53249345 
H       1.69641057       1.27129256      -0.51663125       0.02471752       0.38437881      -0.14403902      -0.37655450      -0.06315867      -0.46939377 
H      -0.85495849       0.60184781       1.56766782       0.23499760       0.03066133       0.21478143       0.61079973       0.43146192      -0.92400938 
C      -2.03288182       2.14576292       0.82554788      -0.16038556       0.92043236      -0.61414079      -0.22200153       2.89903097      -1.28088469 
H       0.14732048       2.06430626       0.99526371       0.27343225      -0.14333353       0.05431461      -1.92080222      -1.41910409      -0.42586960 
H      -2.06636224       2.72651298       1.76341181       0.22441352      -0.18566325       0.29458910      -0.56065664      -0.83633660       0.04818145 
H      -2.92734314       1.58045854       0.55185873      -0.16727657       0.25284885       0.10328476      -0.01380741       0.06444539       0.53609540 
H      -1.97923715       3.01891352       0.09588330      -0.07721225       0.09757331      -0.09242004      -0.16648050      -1.09083936       0.38344251 
14
Properties=species:S:1:pos:R:3:momenta:R:3:forces:R:3 energy=-4300.148522242151 pbc="F F F"
C      -0.43142258       0.58934083      -0.38559664      -1.91471104      -0.29853718       0.63073305      -2.54360420      -0.49019741      -0.32955404 
C       0.92383710       0.26954142      -0.86580268       0.31689703       0.75871170      -0.11677336       1.29626979       0.35457925       0.07942222 
H      -0.99471046      -0.34750140      -0.35663508       0.15198345       0.14208492       0.22629943      -0.25672720      -0.04318295       0.40864837 
H      -0.95939867       1.13193088      -1.16185976      -0.05474479      -0.07328282      -0.28346944       0.00536779       0.27853368      -0.49554424 
C      -0.65444089       1.41723946       0.86438157       0.96476978       1.00984775       0.11823609      -1.61687815      -0.03692083       0.44904229 
H       0.89876053      -0.20083092      -1.87515813      -0.13296049       0.02850737       0.08625778       0.14108827       0.63648714       0.60403352 
H       1.40213429      -0.45397770      -0.19483223       0.10667481      -0.36250551      -0.25841051       0.24913484       0.29908098      -0.07175307 
H       1.44433489       1.25219887      -0.83199061      -0.20415366      -0.41194647      -0.13901995       0.46477061      -0.92784589      -0.48876096 
H      -0.61967535       0.84313684       1.78337030      -0.09062037       0.14343123       0.08879437      -0.26174272      -0.50026324       0.15575024 
C      -1.97556183       2.27954164       0.80697581       0.81346442      -0.21341378      -0.33360806       0.18275446      -1.46446296      -0.07442569 
H       0.13493335       2.08910029       1.01186311      -0.18870140      -0.20388206      -0.14373945       1.44228135       1.31058211      -0.14252053 
H      -2.07578771       2.99353815       1.62015331      -0.02243102      -0.29410917       0.04867745       0.26347615       0.10405067       0.04195839 
H      -2.90219771       1.67459757       0.81579566      -0.05171988       0.02997849       0.16984534       0.53372526      -0.07826952       0.12266532 
H      -2.00290100       2.77710296      -0.14938417       0.30625315      -0.25488447      -0.09382274       0.10008374       0.55782896      -0.25896184 
14
Properties=species:S:1:pos:R:3:momenta:R:3:forces:R:3 energy=-4300.0929398178105 pbc="F F F"
C      -0.55721531       0.55127602      -0.39813014       0.70509422       0.92027140       0.04772265       1.54551893       0.39880673      -0.69934816 
C       0.91067895       0.23988411      -0.89114684      -0.82853599      -1.19913158      -0.23889168      -1.18292017      -0.45825571       1.33036816 
H      -1.00081294      -0.36145251      -0.11477430       0.22421174      -0.22321999       0.24538860      -1.03493696      -1.12003060       0.17772633 
H      -1.09363949       1.04745978      -1.19785585       0.11065679       0.17579822       0.13512408      -0.24311018      -0.47570596      -0.69834557 
C      -0.61918836       1.54366515       0.70989738      -0.06154778      -0.45501617      -0.65099208       3.30013455       1.38265761       1.33748355 
H       0.85939249      -0.41363537      -1.74660326       0.36045106      -0.19927220      -0.27911599      -0.01315213       0.12572783      -0.70889497 
H       1.53588990      -0.36614101      -0.17145007      -0.20670344       0.29158235       0.15356201      -0.67091743       1.16689696      -0.29283893 
H       1.29981890       1.22160974      -1.11709914       0.18884488       0.16927592      -0.16926537       0.86212350      -0.07167352      -0.24109938 
H      -0.18632798       1.09948018       1.63286346      -0.08808506      -0.00016232       0.01624945      -0.29092309       0.18656109      -0.32130452 
C      -1.90961589       2.22255652       0.97779627      -0.72726582       0.27765386       0.77804879      -0.15730697      -0.06063774       0.67749812 
H       0.11989015       2.38822956       0.44751881       0.30713660       0.35264395      -0.26752033      -0.76367474      -1.14085547       0.35273868 
H      -1.93246080       2.81928891       1.89029230      -0.03934133       0.04990655       0.20305825       0.49026331       0.45234363      -0.26051659 
H      -2.66550961       1.51786510       1.18525638       0.19060482      -0.21459983       0.03737992      -1.23708109      -1.10586788      -0.15760428 
H      -2.16090312       2.78611454       0.10985417      -0.13552068       0.05426985      -0.01074831      -0.60401752       0.72003304      -0.49586242 
14
Properties=species:S:1:pos:R:3:momenta:R:3:forces:R:3 energy=-4299.9285321615025 pbc="F F F"
C      -0.60002521       0.65701450      -0.54409815      -1.04800758       0.88732061       0.30205708       1.49985475       2.11398455       2.11667768 
C       0.77153497       0.11120799      -0.87955107      -0.12158298      -0.86652578      -0.31272121      -0.57217486       0.67316891      -2.57001705 
H      -1.19274687      -0.18248121      -0.18029418      -0.05768623       0.20358956      -0.16987809      -0.40797211       0.34932792       0.13447618 
H      -1.09289018       1.20240837      -1.34488214      -0.20434590      -0.09424841       0.00994146      -0.06834508      -0.43483770      -0.37521256 
C      -0.43885572       1.78559136       0.63580155       0.10733917       0.68429147      -0.71721222      -1.82384977       0.05354635      -1.95326606 
H       0.62661030      -0.70157917      -1.60812408       0.16968543       0.26617503      -0.10344092       0.41654339      -0.03559580       0.27453519 
H       1.27548701      -0.23905115      -0.01678303       0.34839318      -0.07545800       0.14027518       0.56131717      -0.39784229       0.83198463 
H       1.37666439       0.88056644      -1.40975818      -0.11217207      -0.33221526      -0.02441617      -0.16521330      -0.46147255       0.54572381 
H       0.11741267       1.38091254       1.46413260       0.04639922      -0.01520679      -0.15611536       0.66718092      -0.11592469       0.15304945 
C      -1.88232260       2.01707424       1.16328319       0.86828962      -0.17356688       1.21482127       0.42611268       0.95414781       0.82216180 
H       0.00578790       2.83823384       0.28860735      -0.12577799      -0.17877746       0.24449728      -0.74596022      -2.57410833       0.51428053 
H      -1.74991810       2.67081443       2.04852139       0.01153753       0.12560112      -0.30010376      -0.46334156      -0.45374658      -0.03083670 
H      -2.42154552       1.07276570       1.46849380       0.00119622      -0.22168889      -0.19890721       0.61481015       1.07800759      -0.48751010 
H      -2.47542392       2.65529263       0.48192485       0.11673238      -0.20929032       0.07120269       0.06103784      -0.74865521       0.02395321 
14
Properties=species:S:1:pos:R:3:momenta:R:3:forces:R:3 energy=-4300.150668251673 pbc="F F F"
C      -0.61155625       0.71881626      -0.53849788       0.07036112      -0.06925028       0.07386871      -0.28582215       0.57620807       0.22658118 
C       0.66382356       0.03564786      -1.04365849      -0.97792499       0.55478065      -0.19417076       0.22953796       0.46373236      -0.19872596 
H      -1.32156256      -0.08766230      -0.29453966      -0.01054557      -0.25140151      -0.28435063       0.00721886       0.42809053       0.43148016 
H      -1.11213299       1.30315598      -1.32305803      -0.09229485       0.00439492       0.21386574       0.23365052      -0.30637409      -0.23099620 
C      -0.44339833       1.73534543       0.64435241       0.57318502      -0.04930935      -0.29447115       0.20724893      -1.34425313       0.81085631 
H       0.52238150      -0.58937487      -1.94014320       0.02578918      -0.13271512      -0.06043825      -0.36939038      -0.10564970       0.54784212 
H       1.18666326      -0.53838138      -0.25620256      -0.22034517      -0.11014145      -0.24188289      -0.34902696       0.22142854      -0.36996209 
H       1.33478003       0.80027693      -1.41422091       0.20008610      -0.03722079      -0.04417638       0.50224471       0.29524459       0.17188061 
H       0.23575897       1.29247334       1.40551262      -0.23459888       0.47952284       0.23050067      -0.50504838      -0.13897082      -0.19065930 
C      -1.76092156       2.09926346       1.33203060       0.15887177      -0.59367392      -0.23468197      -0.72350767      -1.32311328      -2.26261315 
H       0.07757745       2.65419933       0.46132690       0.27134602      -0.06945584       0.53048246       0.35233829       0.51125980      -1.22602223 
H      -1.70351900       2.96537195       1.91447463       0.30503265      -0.03454213       0.15225632       0.37099146       0.86551322       1.69289954 
H      -2.13972818       1.19145783       1.77018703       0.17794588       0.28544240       0.01966188      -0.20311398      -0.00527333       1.04980626 
H      -2.58237345       2.36967988       0.64459276      -0.24690830       0.02356958       0.13353624       0.53267880      -0.13784274      -0.45236724 
14
Properties=species:S:1:pos:R:3:momenta:R:3:forces:R:3 energy=-4300.122930384406 pbc="F F F"
C      -0.66933838       0.78366691      -0.45228256      -0.26804022       0.15529222       0.09131319      -0.67298614      -3.68547478      -1.73667116 
C       0.50984788       0.00586168      -1.08292209      -0.06524980      -0.32667295       0.09310136      -1.33322522      -0.33395741      -1.00212995 
H      -1.35916115      -0.01724492      -0.06841887       0.29723624      -0.25951167      -0.08973004       0.28490952       0.65614973      -0.31705458 
H      -1.23006132       1.33720462      -1.18309295       0.01484517       0.13508203       0.12313929      -0.29631112       0.02026432      -0.82966383 
C      -0.38298111       1.67792748       0.60522023       0.14362478      -0.16755104      -0.91578479       3.05907963       3.50621226       2.24792375 
H       0.11646631      -0.67601864      -1.89391207      -0.18571050       0.00006308      -0.02912611       0.40443327       0.97793027       0.52780034 
H       0.95985287      -0.69808902      -0.39934900       0.28904402      -0.00701265      -0.02506716       0.32175592       0.14100136       0.59294667 
H       1.24804422       0.68393579      -1.49484072      -0.14784259      -0.05076661      -0.02293996       0.28657316      -0.02819929      -0.11870158 
H       0.30933055       1.29291585       1.35044271      -0.04983881      -0.21757693       0.10500229       0.02354554      -0.70943021       0.22316791 
C      -1.60132140       2.14191829       1.31803988       0.41865228       0.97738205      -0.03106881      -1.63886219      -0.45335236       0.81761958 
H       0.24844718       2.56121765       0.26101749      -0.38577453       0.24705728       0.28996725      -0.90951722      -0.68908327      -0.04888456 
H      -1.43746248       2.80335610       2.19613399      -0.06505147      -0.10520093       0.21706315       0.01321756      -0.54786764      -0.54827459 
H      -2.13710911       1.20075818       1.61926414      -0.20336633      -0.27031596       0.27466293       0.30769241       0.92801943       0.28643542 
H      -2.31892045       2.63125688       0.65421864       0.20747177      -0.11026792      -0.08053257       0.14969486       0.21778757      -0.09451341 
14
Properties=species:S:1:pos:R:3:momenta:R:3:forces:R:3 energy=-4300.162720768187 pbc="F F F"
C      -0.74934584       0.76870316      -0.55778481      -1.02204118       0.41008800       0.59459468      -1.47133355      -1.36850827       0.21651927 
C       0.40018554      -0.02657376      -1.11039304       0.15507364      -0.86651774      -0.47550092       1.38711502       0.79916127       2.46847369 
H      -1.51952473       0.01571730      -0.16432042       0.11465307       0.11186509      -0.18133530       0.61966053       1.16048608      -0.72230914 
H      -1.15590837       1.30940590      -1.44457305      -0.09620584       0.33049668       0.11957811      -0.25625640       0.15667980       1.08139664 
C      -0.31178413       1.60160497       0.65292029       0.45858701      -1.10576984      -0.50504319      -1.03974900      -1.48657381       0.89923338 
H       0.16251944      -0.82068891      -1.75078170       0.12831460      -0.09932973      -0.01821416      -0.43454158      -0.87034578      -1.25748036 
H       0.92919439      -0.45780630      -0.23173670      -0.00806307       0.33702107      -0.09301117      -0.09885696      -0.02870186      -0.59807887 
H       1.08231920       0.70335027      -1.52127136       0.09455149       0.18220112       0.31663448       0.49044690      -0.16925263      -0.64525529 
H       0.11939154       0.85926356       1.41112681      -0.09992281      -0.14458834       0.16700779       0.03785713       1.10546393      -1.17804301 
C      -1.50173726       2.25005754       1.38015093       0.08959901       0.48394948       0.64626684       0.78819551       0.44950033      -1.12011574 
H       0.40442934       2.34644384       0.33014904      -0.15929840       0.17884352      -0.03209956       0.38484115       0.17504501       0.26412081 
H      -1.16097843       2.89446836       2.15010935      -0.03042742      -0.04080697      -0.17977419       0.49213887       0.78985939       0.81153839 
H      -2.18982875       1.59436795       1.85692769       0.47494901       0.19403033      -0.12746044      -0.46212437      -1.05457524       0.09252486 
H      -2.04711561       2.86044599       0.68182562      -0.09976911       0.02851734      -0.23164295      -0.43739324       0.34176178      -0.31252463 
14
Properties=species:S:1:pos:R:3:momenta:R:3:forces:R:3 energy=-4299.984257308066 pbc="F F F"
C      -0.84118788       0.73013964      -0.48549375       0.15416478      -0.31909808       0.82076680       3.74823030       1.57997898      -1.12450556 
C       0.37176860       0.03127845      -1.25969803      -0.72189374       0.15044423      -0.09826985      -2.19606533      -0.45440406       1.59209049 
H      -1.54601224      -0.02247629      -0.38075330      -0.01241739       0.02718720      -0.55046657      -1.62184763      -1.30883399       0.86543835 
H      -1.23081287       1.45368777      -1.21499213       0.35590271      -0.10136041      -0.03431446      -0.16038349       0.15868659       0.44836601 
C      -0.29914753       1.43950001       0.79235336      -0.06753021      -0.18648566       0.60612248      -2.31635955       0.91347811      -1.73508191 
H      -0.12079313      -0.33923129      -2.16503608      -0.17998854       0.18596701      -0.03513877       0.94049411      -0.12726234      -0.15807129 
H       0.71004537      -0.78674199      -0.60981128      -0.01595080      -0.14434294      -0.06217687      -0.09765863      -0.17675611      -0.43390372 
H       1.22789791       0.65838124      -1.37755026       0.01745698       0.19504407      -0.07226860       0.30867249       0.69528670      -0.61141076 
H      -0.04273587       0.71949018       1.51564006      -0.04130748       0.13157508      -0.40215326       0.94546356      -0.89326391       0.83426963 
C      -1.38642719       2.37195386       1.37604641       0.76356639       0.32200229      -0.36073247      -0.66527814      -1.52883791       0.49314605 
H       0.50368839       2.09642507       0.43894649      -0.06257651       0.04022718       0.11419270       0.33765073      -0.48726926       0.48469462 
H      -1.06048497       2.80722531       2.34978520      -0.11344678       0.05857787       0.22633926      -0.59912868      -0.34749893      -0.62564751 
H      -2.40851016       1.82690120       1.41412675      -0.24656721      -0.03214060      -0.28616993       1.70760872       0.89377662       0.41939886 
H      -1.49938849       3.14058197       0.65224180       0.17058780      -0.32759726       0.13426954      -0.33139846       1.08291953      -0.44878326 
14
Properties=species:S:1:pos:R:3:momenta:R:3:forces:R:3 energy=-4300.0034567252105 pbc="F F F"
C      -0.84389124       0.79404864      -0.48631873      -0.09389150       0.18272616       0.90835449      -1.17641416      -1.34173928      -1.19414164 
C       0.18164381      -0.02500593      -1.34906451      -0.50439319       0.17458816       0.51937509       0.05444477       3.41686688       1.54877317 
H      -1.86216451       0.24639589      -0.38612775      -0.31802551      -0.00969467      -0.27516646       1.73305151       0.72391394       0.13727216 
H      -1.05507806       1.67654668      -1.06356897       0.28619563      -0.04500458       0.06731124      -0.46799171       0.48768370      -0.57260971 
C      -0.27376715       1.33978842       0.78087498       0.03641137       0.23827737      -1.41589807      -1.45981714       0.71989919       1.37145768 
H      -0.21411235      -0.23058730      -2.30057035       0.02908969      -0.08210190      -0.11485599      -0.45165392      -0.55520927      -1.22542311 
H       0.46971506      -0.86614357      -0.80254926      -0.12116325       0.04127970       0.06778243       0.65086564      -1.61915979       0.53376792 
H       1.05415967       0.68437622      -1.45796101      -0.12907687      -0.11624859      -0.16180645      -0.62999719      -1.03190427      -0.07900965 
H      -0.09190073       0.58759465       1.55854761       0.08205120      -0.38882436       0.07449356       0.33376825      -0.08233476      -0.39140223 
C      -1.23083138       2.41821859       1.45831150      -0.10917534       0.05371682      -0.10235871       2.69608530       1.23898736      -2.18265383 
H       0.63047683       1.86072610       0.49490904       0.38501315      -0.02596062       0.07691108       0.54387442      -0.07214341       0.34212472 
H      -0.99628292       2.45751924       2.49030407       0.20681488      -0.31130462      -0.14913354       0.15028390       0.29665466       1.12307324 
H      -2.25457299       2.22967040       1.33529685       0.19110068      -0.04763537       0.41770485      -1.49917881      -0.53333149      -0.26175282 
H      -1.00612184       3.45414796       0.98553774       0.05904907       0.33618649       0.08728648      -0.47732087      -1.64818346       0.85052408 
14
Properties=species:S:1:pos:R:3:momenta:R:3:forces:R:3 energy=-4299.807658003781 pbc="F F F"
C      -0.77302981       1.05950080      -0.61351851       0.28449259      -0.00411033       0.17392471      -2.06415923      -1.29842467      -0.88969952 
C       0.01685072      -0.04064114      -1.32512837      -0.07882166       0.16840156      -0.90130920      -0.88675810      -0.35254818      -2.12812901 
H      -1.86899378       0.82349696      -0.67815390       0.25229977       0.04030037       0.13070121       0.66627730      -0.28770469       0.54203023 
H      -0.79374331       1.97853587      -1.23755962      -0.14125605       0.28198795      -0.09606992       0.69549281      -0.21146210       0.54968900 
C      -0.31976330       1.29722227       0.77414740      -0.02855005       0.79651344       0.61923848       3.86721712       0.10234363       1.70935647 
H      -0.55227141      -0.28247778      -2.31796367       0.02691713      -0.15389630      -0.07782139       0.91750224      -0.11214034       1.87633673 
H       0.27014914      -0.97410595      -0.74228278      -0.22247019      -0.13640237      -0.09837561      -0.56650099       1.13468229      -0.57521879 
H       0.92067022       0.41053350      -1.71917775       0.40867073      -0.20745946      -0.26862575       0.61552940      -0.16073581       0.25016926 
H      -0.01187494       0.49236008       1.52801336      -0.14464220      -0.23516896      -0.29295182      -0.96842248      -0.13131338      -1.79115515 
C      -1.09433758       2.25271935       1.57187051      -0.60652595       0.05072440       0.22995002      -1.50474457      -0.21320107       0.83416042 
H       0.69161164       1.75696906       0.67103785       0.09316459      -0.21061094       0.13287095      -0.23905401      -0.09423819      -0.16938594 
H      -0.61479614       2.55065440       2.50127598       0.14789738       0.06650542       0.15812548       0.14326955       0.02918472      -0.01509364 
H      -2.02881680       1.74107256       1.83431823      -0.22357695      -0.17176105       0.12845005      -0.19857993       0.52782554       0.08508999 
H      -1.29689795       3.10570947       0.97179757       0.23240086      -0.28502373       0.16189277      -0.47706910       1.06773226      -0.27815004 
14
Properties=species:S:1:pos:R:3:momenta:R:3:forces:R:3 energy=-4299.999731228826 pbc="F F F"
C      -0.66557523       1.24517671      -0.68341074       0.77336874       1.34213448      -1.00421237       0.24305300      -0.73967684       0.74298193 
C      -0.00683986       0.11809042      -1.43006524      -0.20995857       0.75069140       0.34788494       0.36131204      -0.36436316       2.72390719 
H      -1.73659918       1.07862961      -0.71423627      -0.07967908      -0.26903051       0.35820230      -0.39019149       0.28715325      -0.14942326 
H      -0.43267471       2.20697237      -1.16325680       0.10980166       0.00056476       0.38689212      -0.07719061      -0.08352765       0.52919324 
C      -0.24239681       1.17409147       0.80549250      -0.29361664      -0.51675619       0.19251889      -0.82440225       4.65920847      -0.76513669 
H      -0.07184619       0.16532040      -2.43420008       0.23338883      -0.19210618      -0.00118952      -0.51038561       0.34935401      -3.62425833 
H      -0.46347473      -0.81316635      -1.11973450      -0.19846308      -0.00787055      -0.23339500       0.17590249      -0.39169944       0.14753255 
H       1.04862473       0.10969508      -1.20838576      -0.14350603      -0.12676395       0.08334980       0.48501542      -0.24880897       0.24176759 
H      -0.25183376       0.25389345       1.27888472      -0.25924238      -0.31320552       0.21023533       0.10220292      -2.30824481       0.29312251 
C      -1.23623297       2.05185683       1.67469503      -0.07599507      -0.58106818       0.00843730       1.14146857       0.77519077      -1.22522740 
H       0.76254724       1.63743377       0.92091862       0.21921104       0.01294023      -0.27144591      -0.42238369      -0.50120988      -0.11843788 
H      -0.75390107       2.12416819       2.63058279      -0.15217278      -0.17598938      -0.13727362       0.10418832       0.61686976       0.71671599 
H      -2.13074956       1.50052835       1.85992519       0.18781161      -0.16089405      -0.25597072      -0.93391697      -0.27758002      -0.17797899 
H      -1.48425536       3.09602495       1.24529244      -0.11094825       0.23735364       0.31596646       0.54532786      -1.77266549       0.66524156 
14
Properties=species:S:1:pos:R:3:momenta:R:3:forces:R:3 energy=-4299.744342468111 pbc="F F F"
C      -0.50689072       1.41198226      -0.63789125       0.60543711       0.20456500      -0.89702505      -1.75467094      -2.56143411       0.44877770 
C      -0.01743223       0.30442764      -1.61987579      -0.69026270       0.39911588       0.00804904      -0.99058379      -0.38388253      -1.49966561 
H      -1.64625218       1.38607315      -0.79947503       0.24176792      -0.05786039       0.19063421       1.64241077       1.01174154      -0.07905211 
H       0.01392435       2.28542545      -0.82601774       0.11112282       0.03473838      -0.02631879       0.39100610       2.29370956      -0.72700125 
C      -0.36377701       1.05756073       0.86087609      -0.33666097      -0.48706036       0.93709906       0.49820111      -2.35425043      -0.32690610 
H      -0.23806695       0.59011051      -2.72085498      -0.16738782       0.09747134      -0.08638321       0.64914468       0.02128272       1.73230391 
H      -0.70673048      -0.56182788      -1.52920613       0.29696976       0.00011857      -0.33423542       0.55502310       0.17472896       0.33075589 
H       1.02493595      -0.08457549      -1.57474836       0.02604515      -0.01265256      -0.22670685      -0.61975684       0.61204843       0.29606133 
H      -0.81784219       0.00878637       0.79172150       0.01034106       0.15414513       0.12669935       1.27522982       0.80915263       0.93894228 
C      -1.22168324       1.84391812       1.82525417      -0.01496108      -0.16513110       0.03879058      -0.58702948       0.34422558      -1.28442323 
H       0.72168445       1.09553807       1.18568483      -0.07845392      -0.17739765       0.05232752      -1.14696496      -0.57821819      -0.44083359 
H      -1.24169250       1.58776873       2.87947851       0.01846518      -0.15752931       0.03358737      -0.02982800      -0.71495458      -0.10796528 
H      -2.20832468       1.85569948       1.34797266       0.04227137       0.16770790      -0.02488795      -0.27473531      -0.05044316       0.73078049 
H      -0.90745895       2.85483945       1.80661386      -0.06469387      -0.00023081       0.20837015       0.39255373       1.37629357      -0.01177443 
14
Properties=species:S:1:pos:R:3:momenta:R:3:forces:R:3 energy=-4300.224548477624 pbc="F F F"
C      -0.43530539       1.51476302      -0.58024272      -0.34776218      -0.53828587       0.66767392       1.44179762       1.71945003      -0.65352856 
C      -0.18828793       0.48698568      -1.62524352       0.03177888       0.67340042      -0.50867500      -1.26459485      -1.35255461       0.59206796 
H      -1.39973752       1.99504479      -0.64323184       0.12501178       0.38645852       0.39054273      -0.34289016       0.31188213      -0.61400125 
H       0.35892791       2.29516159      -0.64431836       0.16554094       0.03661065       0.01451352      -0.64127605      -0.17025076       0.08386695 
C      -0.41201878       0.87510189       0.74358060      -0.82968471       0.51557249      -0.46226849      -0.37865023       0.99720731       1.67917392 
H      -0.17110756       0.73484152      -2.64428579       0.12502042      -0.24061568       0.23218447       0.27805199       0.94795867      -1.36995611 
H      -0.99488717      -0.23538408      -1.54532070      -0.06248121       0.06938608       0.09003575      -0.39742691      -0.28562232      -0.08838159 
H       0.65919737      -0.10626119      -1.37796974      -0.29596224       0.11010810      -0.19377388       1.15388108      -0.27531534       0.08543122 
H      -0.97673387      -0.01391797       0.62214413       0.15004908      -0.19511686      -0.04930453      -0.75209434      -1.14256716       0.29438823 
C      -1.09456254       1.74151046       1.84012323       0.85556404      -0.60180312      -0.13599128       0.45605986      -0.71869389      -0.27797548 
H       0.57103922       0.55941196       1.05308340      -0.08716324      -0.16153535      -0.09379378       0.56492818       0.01338804       0.11132475 
H      -1.09482679       1.12962747       2.74505435      -0.08099898       0.05200328      -0.05735373      -0.27093109       0.31572964       0.18889909 
H      -2.12331212       1.96016365       1.53152683       0.16756730       0.10103130       0.16755108       0.12627710      -0.04875562       0.20256349 
H      -0.59140485       2.69352226       2.06200596       0.08352013      -0.20721396      -0.06134076       0.02686781      -0.31185610      -0.23387263 
14
Properties=species:S:1:pos:R:3:momenta:R:3:forces:R:3 energy=-4300.109323879623 pbc="F F F"
C      -0.33778360       1.53675140      -0.55066749      -0.20973340      -0.20801443      -0.86691777      -0.46541354       0.87379270       0.48860227 
C      -0.39755875       0.65717811      -1.80404270       0.64513743       0.98173235       0.47732140       1.70502308      -1.01273110      -1.13336098 
H      -1.08336504       2.38722438      -0.69305118       0.06706608       0.09243830       0.31435566       0.41941304      -1.20991779       0.43178134 
H       0.62439381       2.12993595      -0.47834791       0.13947045      -0.32521750      -0.11613832      -0.69761941      -0.95967177      -0.25153742 
C      -0.53560411       0.75374556       0.79397658      -0.44475586      -0.82681362       0.46217004      -0.04659133      -0.47907482      -1.42766560 
H      -0.08863360       1.26710894      -2.65739897      -0.02048117       0.02354298      -0.16661572      -0.43915921       0.24761239      -0.15271514 
H      -1.35371311       0.15663672      -2.08755685      -0.18503157       0.19122482       0.09927806       0.49002040       0.59923101       0.71351179 
H       0.41858415      -0.15129946      -1.90149638       0.06848928      -0.24939209      -0.09828374      -1.18894170       0.90756864       0.88557220 
H      -1.22100812      -0.11843652       0.62160879       0.05048499       0.03161859      -0.14251581      -0.07804042       1.05842137       0.24812743 
C      -0.88876434       1.63408839       1.98202386      -0.11344426       0.00720397       0.43276238      -1.35822242      -0.70316775      -0.08652055 
H       0.39825055       0.20322966       0.95196234      -0.03955970       0.02220060      -0.32155257       0.23037942       0.34610491       0.27525632 
H      -0.87827564       1.05219408       2.90112569      -0.14581797       0.18981989       0.12137028       0.62623328       0.15731485       0.26346173 
H      -1.92855606       1.99287103       1.97818649       0.16319209      -0.02129972      -0.02185814       0.09165706      -0.09813680      -0.56822328 
H      -0.29857909       2.52883030       2.01041635       0.02498362       0.09095585      -0.17337575       0.71126175       0.27265416       0.31370988 
14
Properties=species:S:1:pos:R:3:momenta:R:3:forces:R:3 energy=-4299.9272043383835 pbc="F F F"
C      -0.29934311       1.58351660      -0.55510037       0.24523824       0.90500210      -0.32638418      -2.95006997      -0.64930443       0.03652517 
C      -0.26991301       0.62705455      -1.74212270       0.47775813      -1.41127864       0.09905028       2.69343951       0.37724866      -0.76082828 
H      -1.06707377       2.32444798      -0.81319614      -0.08968567      -0.13289361       0.01136583       0.17040124       0.28514252       0.46920019 
H       0.59353904       2.07147379      -0.24944840       0.10188400      -0.02259483      -0.02324242       1.09519149       0.56413933      -0.67320885 
C      -0.65099177       0.77661251       0.72419832      -0.46174981      -0.13673633       0.61543976       2.09184314      -0.14563439      -0.31761860 
H       0.41707069       0.95202127      -2.57276585       0.04687779       0.13643979      -0.01861482      -0.70445921      -0.01732292       0.71464480 
H      -1.16766277       0.29945462      -2.20911604      -0.13665887      -0.13624336      -0.10269461      -1.32504954       0.49957844      -0.02144018 
H       0.15086856      -0.29980868      -1.41801387      -0.00157314       0.30083627       0.15683905       0.64697618      -0.84932063       0.34857909 
H      -1.44547177       0.06246353       0.57127555      -0.11261232       0.20593187      -0.24409963      -0.22369465      -0.37675825      -0.25865100 
C      -0.95005511       1.62019470       1.97307039      -0.47120549       0.31380586      -0.19764626       0.95319053       0.38907536      -0.65014587 
H       0.37265925       0.20484489       0.76572265       0.28918064       0.28522346      -0.16260017      -2.04728494       0.50177532       0.85079634 
H      -0.91131149       1.00678642       2.87304975       0.32751345      -0.10623552      -0.07160446       0.59671684       0.21376838       0.15487003 
H      -1.95901951       2.00231009       1.98733400      -0.21802675       0.00390424      -0.09012113      -0.47115904       0.23087692      -0.46464686 
H      -0.26828725       2.51908248       1.96375063       0.00305979      -0.20516129       0.35431275      -0.52604158      -1.02326430       0.57192402 
14
Properties=species:S:1:pos:R:3:momenta:R:3:forces:R:3 energy=-4300.126311714471 pbc="F F F"
C      -0.28965814       1.48176436      -0.53115451       0.60927362      -0.94578239       0.51333935       0.62460346       1.02150907       1.01130461 
C      -0.14393337       0.54774694      -1.69278857      -0.43536217      -0.31636434      -0.93840875       2.13767563      -1.33557077       0.67464109 
H      -1.05654532       2.20863847      -0.75914302      -0.11209608      -0.14651681      -0.11766051       0.05367645       0.78606344      -0.17812358 
H       0.68819184       1.96511017      -0.19853449      -0.07900960       0.32098843       0.27510794      -1.11988125      -0.07896689      -1.18253886 
C      -0.73729847       0.81293314       0.73018055       0.05225492      -0.74602344      -0.09795456       0.34954238      -1.44556110      -0.00122302 
H      -0.09710336       1.08379804      -2.61614040      -0.04487771       0.14994080       0.22509253       0.13119437       0.23079662      -0.73148241 
H      -0.91211962      -0.22132945      -1.75499454       0.10462849      -0.04587539       0.16734603      -0.25655534       0.15063494       0.09775606 
H       0.84135529      -0.00703298      -1.53569917       0.39162296       0.18427230       0.26380732      -1.18963667       0.49629197      -0.55171955 
H      -1.70096911       0.33180828       0.49702985       0.06572939       0.20211383      -0.11574016       0.58818048      -0.80395670       0.21030375 
C      -1.00718159       1.74051626       1.87203854      -0.23130574       1.01376985       0.16843872       0.10738269       0.41454427       0.23481895 
H       0.14543460       0.12798156       1.00974492      -0.33094496       0.29360514      -0.35008937      -1.80909299       0.30085369      -0.17218838 
H      -1.11698655       1.16634910       2.78292004      -0.16990147       0.02804847       0.07783967      -0.40951373       0.02181690       0.31013515 
H      -1.84778565       2.43516001       1.72149297       0.10542498      -0.00484920      -0.14483762       0.09743300      -0.45148376      -0.00785831 
H      -0.13559341       2.34354597       2.01131585       0.07456336       0.01267275       0.07371941       0.69499151       0.69302832       0.28617449 
14
Properties=species:S:1:pos:R:3:momenta:R:3:forces:R:3 energy=-4300.16568186588 pbc="F F F"
C      -0.37831382       1.46266337      -0.55089417      -0.17396647       0.73929735      -0.27202722       0.08083495       0.38556490       1.73193138 
C      -0.12803774       0.53784927      -1.71638016      -0.11995624      -0.22924207      -0.37459620       0.03633836      -0.73811543       0.22067660 
H      -1.18219742       2.23788711      -0.74873281       0.09435221      -0.20249334      -0.05527566       0.73174118      -1.03731873      -0.04236180 
H       0.53161268       2.05554108      -0.34118547      -0.21172102       0.37171191       0.10694287      -0.24830997      -0.14049787      -0.09327996 
C      -0.76106343       0.72844044       0.81461030       0.47975191      -0.14562869       0.23934951      -1.16882965       3.97731921      -2.56098396 
H       0.05765026       1.15387331      -2.59320593       0.18440083      -0.07633270       0.07696036      -0.20650970      -0.31644317      -0.38970729 
H      -1.01869245      -0.10575854      -1.80718970      -0.28041282       0.33031442       0.11117542       0.31305594       0.21332649      -0.56554566 
H       0.74981000      -0.15433694      -1.59563895      -0.18501740       0.03489935       0.20255728      -0.71722076       0.78034136       0.17274675 
H      -1.69244222       0.26968537       0.62186686      -0.20063275      -0.10367086       0.28671730      -0.98421046      -1.07309781       0.06097080 
C      -0.90278568       1.81390246       1.84358016       0.13424295      -0.65040253      -0.28759841       0.55176665       1.04836771       1.15772487 
H      -0.01731263       0.10536003       1.10610638       0.22246123      -0.41303911       0.04153551       2.15566755      -2.38079102       0.65845033 
H      -1.13309734       1.42456511       2.85668620       0.19620490       0.13437582      -0.02070202       0.06283770       0.19096131      -0.49506752 
H      -1.67190917       2.57723705       1.59148174      -0.20517965       0.09439091       0.09051688       0.44687441      -0.53724467       0.06359244 
H       0.09067010       2.34785561       1.91718827       0.06547232       0.11581953      -0.14555562      -1.05403619      -0.37237227       0.08085304 
14
Properties=species:S:1:pos:R:3:momenta:R:3:forces:R:3 energy=-4300.11077003061 pbc="F F F"
C      -0.53026151       1.47478512      -0.59794707      -0.19923158      -0.10797076      -0.23957480       2.02953991       0.21191987       0.09203645 
C      -0.28230632       0.44079545      -1.73115199      -0.14282942      -0.23902454       0.32319692       0.15625352       2.11156578      -0.02940265 
H      -1.41223809       2.07506952      -0.74455069      -0.11154113      -0.04553433       0.35755977      -0.42858113       0.24561259      -0.43305521 
H       0.32804012       2.16638231      -0.58736489      -0.19776396      -0.06953247      -0.03903438      -0.27606662       0.03223950       0.10535987 
C      -0.63378872       0.84085736       0.77234247       0.76884893       0.91323067      -0.94067617       2.37106023      -1.53534386       0.76395962 
H       0.40757593       0.78864827      -2.53508702       0.07754997       0.18947197       0.17892827      -0.60265389       0.03575165       0.62792576 
H      -1.25124346       0.32083501      -2.13713285      -0.07025714       0.13971883      -0.07469428      -0.85925990      -0.94052398      -0.91254572 
H       0.12793046      -0.45372338      -1.34857836       0.17345505      -0.25892871       0.11173684       0.22994827      -1.15108528       0.46714950 
H      -1.50267479       0.18310935       0.73961682      -0.08241218       0.09619860      -0.04271654      -0.06252457      -0.16248316       0.42473847 
C      -0.70869174       1.81998056       1.93605550      -0.36016239       0.07819617      -0.02264760      -2.59421095      -0.12330139       0.29926493 
H       0.30037049       0.16488440       0.96831359      -0.03999799      -0.33339591       0.09816592      -1.58398075       0.94030466      -0.61192942 
H      -0.77601763       1.39004928       2.94534162       0.07748432      -0.06201793       0.14518500       0.28219865      -0.49775644      -0.39608401 
H      -1.71448317       2.28643543       1.83954995       0.15358189      -0.16826853       0.18506037       0.62137000       0.34788947       0.08599978 
H       0.02628102       2.59029374       2.00569551      -0.04672438      -0.13214306      -0.04048932       0.71690722       0.48521059      -0.48341738 
14
Properties=species:S:1:pos:R:3:momenta:R:3:forces:R:3 energy=-4300.163517095684 pbc="F F F"
C      -0.52633463       1.47198381      -0.65251017      -0.21816644      -0.66625548      -0.71414267      -1.87327777      -0.02324489       0.63825945 
C      -0.33523081       0.34951971      -1.65381789       0.58570099      -0.42207035      -0.53487612      -0.38994834      -1.05204072       0.23586101 
H      -1.50904232       2.01405982      -0.87561784       0.04931067       0.04702836       0.09915916       1.34255633      -0.49234023       0.34667853 
H       0.26525124       2.18606442      -0.75554394       0.13343358       0.15773830       0.21394036       0.50972695       0.54022359       0.15953627 
C      -0.62559017       0.90588607       0.77629167      -0.32351198      -0.04717607       0.41666270      -0.05824817      -1.13877435      -0.68247161 
H       0.48777008       0.60648580      -2.27932310       0.09955837      -0.10323352      -0.14802350       0.55247877      -0.01608367      -0.88004119 
H      -1.22715107       0.15868354      -2.27051601      -0.06449047       0.17704840       0.28303339       0.36036188       0.05854181       0.17193474 
H      -0.05996299      -0.61015086      -1.15467849      -0.46629288       0.11088325      -0.09904627      -0.25864279       0.65632254      -0.29823438 
H      -1.54369434       0.27272596       0.77394403       0.09801842      -0.18568631       0.48480406       0.27390613       0.55818675       0.23643192 
C      -0.65440393       1.87459297       1.90045660       0.40762926       0.24551487       0.36615966      -1.05885923       1.55764444       1.40704583 
H       0.13816551       0.14752929       1.00217038      -0.32167943       0.16818436      -0.10393138       0.34258296       0.29643796      -0.52525655 
H      -0.76817975       1.37150584       2.85367757       0.01392997       0.26518602       0.04343580       0.13744622      -0.47295992       0.26158652 
H      -1.58616059       2.46696902       1.87089189      -0.15233000       0.21256198      -0.37947116       0.37476971       0.15356252      -0.24177832 
H       0.17581762       2.59349793       2.08659471       0.15888994       0.04027620       0.07229598      -0.25485265      -0.62547582      -0.82955222 
14
Properties=species:S:1:pos:R:3:momenta:R:3:forces:R:3 energy=-4300.137510695767 pbc="F F F"
C      -0.43830751       1.48697054      -0.51906322       0.53810602       1.23486129      -0.06948528       1.57517942      -1.33804113      -1.04751181 
C      -0.44718816       0.49987905      -1.71730011      -0.34554334      -0.08346628       0.38686493       0.04195440       0.74132784      -0.61159308 
H      -1.15483607       2.26288281      -0.67858098      -0.07451567       0.20425189       0.09106959      -0.63704515       0.58290592       0.01429254 
H       0.57114521       1.98368560      -0.49440994       0.00776578      -0.22715039       0.00246877      -0.88662886      -0.40369175       0.14619880 
C      -0.65441360       0.74306741       0.79928269      -0.27446813      -0.22589145       0.08727415       2.01475642       0.21459336      -0.37664645 
H       0.22535024       0.81034176      -2.57210124      -0.21449576       0.34322038       0.02415959      -0.81495880      -0.39135705       0.95778005 
H      -1.45467727       0.32150625      -2.09483536      -0.19629671      -0.01388379      -0.22265481      -0.15086155       0.48293654      -0.22568608 
H      -0.19679316      -0.48909036      -1.38129436       0.09701924      -0.12763304      -0.17098807       0.81385030      -0.49387452       0.17912680 
H      -1.53340206       0.13876808       0.78867890       0.16831495      -0.16602241      -0.10881208      -1.20795655       0.01272655       0.05718233 
C      -0.63121565       1.84976983       1.85026094      -0.39679172      -0.40398639       0.24006474       0.33118138      -1.51038151       0.85967123 
H       0.14079886      -0.06559884       0.84472367       0.21604038       0.00885548       0.13498700      -0.40810387       1.22813260       0.44476775 
H      -0.74867705       1.55985131       2.89075072       0.13285909      -0.06671520       0.00938116      -0.33253943      -0.35226751       0.08626187 
H      -1.39067858       2.52460684       1.58634686       0.16539351      -0.21208333      -0.06150962      -1.30018584       1.00104967      -0.09563062 
H       0.26687469       2.42608616       1.85280562       0.17661237      -0.26435676      -0.34282006       0.96135812       0.22594099      -0.38821332 
14
Properties=species:S:1:pos:R:3:momenta:R:3:forces:R:3 energy=-4300.15594895643 pbc="F F F"
C      -0.28226111       1.48189080      -0.53860062       0.02447158       0.32710392       0.61184334      -2.15463370       0.74039130      -0.10645469 
C      -0.53127953       0.64069265      -1.78036990      -0.21963488      -0.03264511       0.62163936       0.04351169      -2.59793487       1.03758257 
H      -0.95878066       2.39495394      -0.50386088       0.10233604       0.01633622       0.14842936       0.81725597      -0.89136250      -0.45670503 
H       0.71687684       1.79397169      -0.63244100       0.14509400      -0.00859600       0.16875365       1.42429341       0.91892726       0.30233978 
C      -0.53284889       0.76029899       0.78884769       0.79329159      -0.15469070      -0.67093235      -0.16582387       0.52641466      -1.32481535 
H      -0.62584872       1.16784435      -2.68513185      -0.38913629      -0.25769539      -0.23961804       0.02149060       1.01046991      -1.12190740 
H      -1.44043838       0.00701031      -1.69151150       0.10462997       0.40245255       0.12380337       0.28171719       0.50169155       0.06044539 
H       0.29052084      -0.12178271      -1.92639473       0.18955343       0.15210037       0.08605900      -0.63499848       0.84734015       0.19905022 
H      -1.36920772       0.09072658       0.59196624      -0.29461692      -0.10220298       0.04938416      -0.04807374      -0.25892120       0.39428856 
C      -0.80490079       1.71471971       1.93491449       0.02903051      -0.27983980      -0.36437355       0.66245031      -0.63012026       1.02468051 
H       0.36549372       0.20274996       1.00358859      -0.06715798       0.42438139      -0.27616592       0.11581987      -0.63965396       0.32462552 
H      -0.97107127       1.01775362       2.82155935      -0.17036368      -0.20659619      -0.14944266       0.11119703       1.44349362      -0.65132297 
H      -1.66896738       2.40790502       1.79120012      -0.28632986      -0.11705581      -0.17574468       0.67254843      -0.66074773       0.05892984 
H       0.15018474       2.29843353       2.07306580       0.03883249      -0.16305249       0.06636497      -1.14675470      -0.30998794       0.25926304 
14
Properties=species:S:1:pos:R:3:momenta:R:3:forces:R:3 energy=-4299.917417272942 pbc="F F F"
C      -0.37706845       1.56151165      -0.57579357      -0.46879226      -0.00985580       0.02393073       3.85495954      -1.17788867      -0.40567538 
C      -0.59831014       0.62753136      -1.75737996       0.34703510      -0.47376771      -0.63061417       0.36332489      -0.28067647      -1.29330785 
H      -1.09137028       2.30915665      -0.65930526       0.04381214       0.06246841       0.06792191      -1.61161084       1.47779025       0.51319257 
H       0.63858601       2.08501278      -0.78437094      -0.24369360       0.06004740      -0.22676478      -1.57399049      -0.62249628       0.54430781 
C      -0.27510270       0.80061975       0.81216541       0.41082985       0.70439800       0.01960129      -0.02575220      -0.05521374      -1.59452747 
H      -0.48715301       1.06946578      -2.76772494       0.00142224      -0.03880438      -0.02585727      -0.12997513       0.65008293       0.61138754 
H      -1.62048352       0.25550028      -1.77011733      -0.44093172      -0.01353660      -0.13478572       0.01728055      -0.53423935       0.24395406 
H       0.14956052      -0.17416478      -1.87193197       0.24531164       0.04344110       0.04300011      -0.45302916      -0.14442864       0.76465386 
H      -0.78218240      -0.20392164       0.65434544       0.00659453       0.12573797       0.13769433       0.58632407       1.12052332       0.44506565 
C      -0.90056587       1.59668789       1.95943350      -0.11441005      -0.49302128       0.51856722       1.74103583      -0.10954460      -1.12190075 
H       0.81289862       0.63703779       0.98012342       0.27401917       0.06846000       0.00985791      -0.78227123      -0.26716353       0.03032538 
H      -1.29136885       0.93961415       2.66269593      -0.00077532      -0.04285591       0.20337143      -0.83609085      -1.01369859       1.51857264 
H      -1.64272791       2.21265464       1.55794362       0.00296303      -0.17392018      -0.02304030      -1.55384810       0.86453138      -0.42288785 
H      -0.19989438       2.26327989       2.43961387      -0.06338477       0.18120897       0.01711732       0.40364312       0.09242199       0.16683981 
14
Properties=species:S:1:pos:R:3:momenta:R:3:forces:R:3 energy=-4300.102618108403 pbc="F F F"
C      -0.50096321       1.60675593      -0.57080988      -0.03152229      -0.55747673       0.28273108      -2.08426777      -1.13737087      -1.01026978 
C      -0.43008078       0.54739263      -1.69718894       1.14070371      -0.12447714       0.30223743      -0.30615284      -0.83435378       0.60856908 
H      -1.50453876       2.15769598      -0.67337495      -0.01768329      -0.08217405       0.03651460       1.31900406      -0.75940533       0.68522276 
H       0.26371750       2.32247715      -0.73157155      -0.26429641      -0.05645927      -0.14585321       0.82395056       0.87584307      -0.02223598 
C      -0.28931883       0.84757450       0.75619771      -0.14861439      -1.01808089      -0.81165637       0.42745067       1.58279614      -0.16995878 
H      -0.38199144       0.86616250      -2.74026996      -0.33696465       0.19161446      -0.02407774       0.03145129       0.35292022       0.20086661 
H      -1.25694042      -0.21346910      -1.62023948       0.36527960       0.27271860       0.25353315       0.60710158       0.87324181       0.02775863 
H       0.47724358       0.00265926      -1.43925335      -0.03491003      -0.21796732      -0.00447396       0.21868701      -0.31969689      -0.54181082 
H      -0.75529129      -0.11160921       0.70428573      -0.03730387       0.09407251       0.22327640      -0.42245047      -0.79642417      -0.13443024 
C      -0.91651307       1.61713694       1.91157823      -0.49909812       1.43049472      -0.55027605      -0.99809919      -0.79887839       0.26570984 
H       0.78853802       0.64419271       0.93611857      -0.06666525       0.07374228       0.03941391      -0.47476371       0.32505563      -0.26190263 
H      -0.56276622       1.11222380       2.86643217       0.01250476       0.03043758       0.05380164      -0.90167608       1.04730977      -0.80933733 
H      -2.04779880       1.52660394       1.72879784       0.01036791      -0.18976052       0.36237939       1.50866490       0.10404493       0.87464932 
H      -0.70316760       2.69932766       1.87086694      -0.09179769       0.15331577      -0.01755028       0.25109998      -0.51508214       0.28716933 
14
Properties=species:S:1:pos:R:3:momenta:R:3:forces:R:3 energy=-4299.921122426584 pbc="F F F"
C      -0.48950763       1.40693025      -0.57168673      -0.20884220      -0.40716683      -0.24299363       0.54224006       0.50171646      -1.16474318 
C      -0.27678902       0.40884294      -1.72925325      -0.33753670      -0.30405070      -0.15481701       1.59216355       0.29876593      -0.15670973 
H      -1.48400549       1.65629282      -0.88000456       0.24573111      -0.01716040      -0.20921157      -1.10235874       0.83005798       1.02362032 
H       0.11443793       2.33896401      -0.69942217      -0.12800567       0.15925584      -0.16162033      -0.32296547      -0.66554247      -0.00722492 
C      -0.38009131       0.89830206       0.85465134      -0.18535916       0.61144384       0.75524036      -1.06789956      -1.59295965      -0.80373060 
H      -0.85928204       0.78175127      -2.59649558       0.17497452       0.19152312       0.25178650       0.58354242      -0.51486282       0.29785799 
H      -0.63743544      -0.55054315      -1.40542894      -0.02325147      -0.32930684       0.13887986      -0.53532340      -0.54495852      -0.07576636 
H       0.78873037       0.21914281      -2.02000058      -0.07261015       0.14762605       0.14423009      -0.79031111       0.38244560       0.13435416 
H      -0.83375191      -0.14913997       0.82079007       0.02951899      -0.10864892      -0.06450981       0.39839007       1.27756450       0.57357417 
C      -1.00171840       1.87258420       1.85868155       0.35624034       0.28981722      -0.76971203       1.96499724      -1.36772631       0.92155076 
H       0.66652223       0.76357926       1.08296474       0.20445918       0.06485833       0.16581053       0.42465744      -0.12852596       0.12593604 
H      -0.40514793       1.85286361       2.78627867      -0.23637665      -0.05630622       0.09885352       0.15951112       0.37620050      -0.38994426 
H      -1.95069646       1.65782638       2.25869831      -0.05165384       0.02137048       0.14554729      -1.66080623      -0.37427494      -0.33221638 
H      -0.94854813       2.81921903       1.40408615       0.23271169      -0.26325496      -0.09748376      -0.18583741       1.52209971      -0.14655801 
14
Properties=species:S:1:pos:R:3:momenta:R:3:forces:R:3 energy=-4300.196621099189 pbc="F F F"
C      -0.75252028       1.37094276      -0.59830898      -0.45423878      -0.24995958      -0.30926986       0.12957616       0.10541290      -2.24756107 
C      -0.30566516       0.32720911      -1.66444026      -1.02163127      -0.27228696      -0.31930043      -0.91481466      -0.03260210       1.89814947 
H      -1.82100445       1.50655151      -0.71860804       0.07509277      -0.14857053      -0.07034114      -0.50281008      -0.19677428       0.51824868 
H      -0.37931776       2.34180053      -0.94136888      -0.03935201      -0.16605897       0.01049227       0.40887207       0.07959962       0.44845544 
C      -0.30584528       0.96882770       0.76603060       0.82066184       0.18835883      -0.43208056       0.12939303       0.36426319       0.74179728 
H      -0.18963922       0.73182024      -2.62975187       0.18911118      -0.08843175      -0.16325370      -0.69745793       0.38842119      -1.43127446 
H      -0.93148801      -0.58194879      -1.58248249      -0.05561004       0.10814218      -0.20480250       0.31113508       0.48322373      -0.48611973 
H       0.68606816       0.06465674      -1.42438845       0.03529553       0.21831817       0.18723023       1.38861422      -0.71443661       0.51559548 
H      -0.66695191      -0.05719839       0.92439267      -0.02558262       0.11409201      -0.08044498       0.00727211       0.16623640       0.25657446 
C      -0.80303939       1.92501136       1.89874424       0.24162685       0.09537892       1.27888683       0.20174922       0.44244553      -1.62691329 
H       0.80917631       0.90240471       0.76674621      -0.07342374      -0.05858902      -0.11420621      -0.72119545       0.09704741       0.15737709 
H      -0.77586208       1.37356802       2.80568501       0.13897751      -0.13338695       0.00335564       0.48769223      -0.06815090       1.20710048 
H      -1.87951160       2.17262065       1.77264522       0.14142683       0.27385776      -0.02956352       0.68826142       0.07086035      -0.23505224 
H      -0.17468053       2.87215273       1.90213021       0.02764595       0.11913588       0.24329794      -0.91628742      -1.18554643       0.28362242 
14
Properties=species:S:1:pos:R:3:momenta:R:3:forces:R:3 energy=-4300.101799283947 pbc="F F F"
C      -0.84472456       1.33140056      -0.55545851       0.19594422      -0.32139014       0.59593626       0.75364671      -1.28018294       0.34141816 
C      -0.47039299       0.36227266      -1.66477137       0.21009074       0.37275942       0.37887192       1.73728839       0.70724128      -0.88112630 
H      -1.93902403       1.33715923      -0.48694625       0.04495452      -0.35074525      -0.16958052       0.15166331       0.17647945       0.32037461 
H      -0.52431311       2.31866420      -0.89483884       0.10599324       0.10612320      -0.01985904       0.09123578       0.17614524       0.60048933 
C      -0.18512275       0.89244031       0.82472736       0.18352597      -0.05694844       1.14655014      -1.45900435       2.47475338      -1.59096749 
H      -0.54625916       0.90093579      -2.63470827      -0.29688624      -0.02223163       0.02744392      -0.06746420      -0.55580241       0.35169937 
H      -1.13200604      -0.48779225      -1.69591808      -0.21052470      -0.15412315      -0.00848383       0.08762482      -0.56034145       0.01843492 
H       0.63622933       0.06885291      -1.57304758      -0.04719569       0.12520224      -0.13423434      -1.67153724       0.08772693      -0.13112784 
H      -0.59135778      -0.07726044       1.10836568      -0.11136368       0.00930500      -0.12568022       0.38775847      -0.12680421      -0.02352215 
C      -0.65041930       1.97438221       1.80572810      -0.25628376      -0.23272213      -1.00851649      -0.57065872      -2.27113887       2.01507316 
H       0.90176120       0.94237993       0.71048234      -0.01818419       0.09749534      -0.14284238      -0.13740588      -0.54644620       0.09349739 
H      -0.47630302       1.58313747       2.86434504       0.20897770       0.40197223      -0.12458662      -0.66039280       0.70129663      -1.12012830 
H      -1.70343427       2.22868215       1.61607031       0.07221512       0.16082314      -0.16992499       0.14556025      -0.37748276       0.47278124 
H      -0.14404648       2.88695530       1.76348703      -0.08126325      -0.13551983      -0.24509383       1.21168546       1.39455591      -0.46689610 
14
Properties=species:S:1:pos:R:3:momenta:R:3:forces:R:3 energy=-4299.888089973215 pbc="F F F"
C      -0.87226608       1.25018101      -0.58078257      -0.98714073       0.70047912      -0.92739345       0.36032643       0.39233935      -0.59165130 
C      -0.50970624       0.25271678      -1.70038434      -0.55968033      -0.74804101       0.91337634      -1.03924566      -1.29699688       3.27873686 
H      -1.94828093       1.22105929      -0.42840543       0.14131301      -0.06206162       0.04094814      -0.22197064       0.45982631      -0.28355423 
H      -0.51199610       2.19842933      -0.99628392      -0.23277429      -0.03816075       0.03081616      -0.64603189       0.43453214       0.61662258 
C      -0.23930819       0.99763765       0.78226455       0.18982844       0.20096411       0.37154386      -1.43834662       2.14115848      -0.04941528 
H      -1.37275285       0.04856884      -2.26723569       0.02838739      -0.20029955       0.03117953      -0.82849407       0.21464897      -1.43720628 
H      -0.42184976      -0.68271510      -1.13732312       0.42182863       0.07302838       0.10895024       0.64772247      -0.36843025      -0.40637780 
H       0.36471791       0.46208614      -2.24016422       0.26977710      -0.24623722       0.08071490       1.06576085       0.31387679      -0.78264937 
H      -0.55558009       0.05561846       1.18124735       0.29636221       0.05229493      -0.10553439      -0.00572975      -0.72435736       0.17262733 
C      -0.52618985       2.07650215       1.86151059       0.22360938       0.49290698      -0.65249370      -1.03089929       1.04386440      -0.83809825 
H       0.78386561       1.05207393       0.64979871       0.08871390      -0.06529567      -0.16431496       2.46586877      -0.58423912      -0.21179557 
H      -0.05044894       1.78929358       2.75399395      -0.03562896      -0.23096938      -0.15345072       0.61994767      -0.48804306       1.35421596 
H      -1.58017186       2.20326706       2.08803187       0.13444452      -0.09756081       0.21317391      -0.46939906      -0.57258290       0.03391611 
H      -0.26425819       3.15692547       1.74102469       0.02095972       0.16895250       0.21248416       0.52049079      -0.96559687      -0.85537077 
14
Properties=species:S:1:pos:R:3:momenta:R:3:forces:R:3 energy=-4300.020573193261 pbc="F F F"
C      -1.00179614       1.16772624      -0.52521951       0.22497698      -0.87798316       0.57667091       0.83264402      -0.06086388      -0.59937644 
C      -0.52316102       0.14083826      -1.57127838      -0.00499513       0.11362553      -0.41510158       0.72893893       0.49841481       0.29188814 
H      -2.05082118       1.04467784      -0.21049497      -0.30152566       0.10365928       0.09487455       0.37021677      -0.39546350      -0.04040138 
H      -0.99635689       2.08355771      -1.09140302      -0.07417203      -0.02366649      -0.38763541       0.10522223       1.01416212       0.24487085 
C      -0.08440208       1.16490272       0.69943626       0.16295384       0.55027845       0.55567337       0.48974117      -2.45510038       1.13717636 
H      -1.24761423       0.11760813      -2.41833879       0.02519270       0.25529782      -0.12377310       0.87524733      -0.39785432       0.48248741 
H      -0.36532523      -0.79664753      -1.05349578      -0.14672346      -0.06867516      -0.17435688      -0.59067627      -0.71817113      -0.27729286 
H       0.54671296       0.37789686      -1.88426204      -0.37269164      -0.28376787      -0.23046149      -1.51989519       0.15712077      -0.07196882 
H      -0.14071424       0.07743528       1.07403517       0.20775278      -0.16715098      -0.09306811       0.16321738       1.35878117      -0.31389266 
C      -0.55059017       2.10111876       1.77939396       0.15178365       0.53382323       0.09543643      -1.85370343       1.43125538       1.07018141 
H       1.02440284       1.31588251       0.55058634       0.01245172       0.08468047      -0.11020944      -1.18624216       0.08234834      -0.53645730 
H       0.04053247       2.28737911       2.70555197      -0.02128314       0.19836936       0.06216801       0.03759858      -0.72887773      -0.78943125 
H      -1.63576867       1.95336067       2.15275296      -0.02286883      -0.29699706       0.08932332       1.64721693      -0.19181831      -0.76720461 
H      -0.58310690       3.07266905       1.28472637       0.15914823      -0.12149341       0.06045941      -0.09952628       0.40606665       0.16942115 
14
Properties=species:S:1:pos:R:3:momenta:R:3:forces:R:3 energy=-4300.172258018547 pbc="F F F"
C      -1.07491818       1.12363512      -0.45971281      -0.63056470      -0.62515674       0.16937628      -0.21611951       1.37749600      -0.58783831 
C      -0.64926202       0.19270009      -1.60762042      -0.36395925       1.50137206       1.03308927      -0.31732265       0.56399425      -0.21284574 
H      -2.07006935       0.85577416      -0.08013431       0.17162609       0.30499189       0.01981521       0.22442387      -0.18812352       0.02914984 
H      -1.23386648       2.19784992      -0.82027004       0.04509551      -0.17743002      -0.06712068       0.44082372      -1.28198598       0.34123797 
C      -0.04091402       1.15330187       0.65121388       0.02024018       0.20790607      -0.44952295      -0.48358388       1.53479157       0.20338769 
H      -0.75232189       0.63552783      -2.62274881       0.02865116      -0.28056739      -0.23072533      -0.60465293      -0.48713863       0.64701999 
H      -1.17562302      -0.74615435      -1.45545614      -0.27783265       0.14617482       0.15073162      -0.04661758      -0.16427428      -0.65282617 
H       0.40214451      -0.02581408      -1.56188535       0.39686146      -0.26539251      -0.03688873       0.64381338      -0.13700588       0.32690712 
H       0.08984358       0.25489271       1.19715852      -0.15691810      -0.02272664      -0.28442312       0.20064715      -1.65810382      -0.28591424 
C      -0.41628492       2.09327786       1.79124670       0.26883564      -0.55805759       0.35423450       1.68256252       1.44013489      -0.37692088 
H       0.91221549       1.46546542       0.21284916      -0.03401982      -0.03642341      -0.16238570       0.03866668      -0.16074775       0.16799626 
H       0.34035875       2.01485754       2.56803771       0.17041698      -0.19848320      -0.32561087       0.08391572      -0.29650513       0.32588654 
H      -1.35333766       1.85304850       2.23682950       0.31232353       0.02051192      -0.04940702      -0.91118453       0.02402115       0.17326664 
H      -0.31205316       3.16744034       1.52113027       0.04924398      -0.01671925      -0.12116247      -0.73537195      -0.56655287      -0.09850672 
14
Properties=species:S:1:pos:R:3:momenta:R:3:forces:R:3 energy=-4300.269898541428 pbc="F F F"
C      -1.12630983       1.18764842      -0.42500186      -0.21964869       0.59508041      -0.42595581      -1.10251550      -2.22247670       0.69385313 
C      -0.87947070       0.23285793      -1.61519609      -0.25221938       0.07364240      -0.44449983      -0.33744932       0.92067062      -0.83416550 
H      -2.08062233       0.82913606      -0.01063154      -0.26677405      -0.20575210       0.10743456      -0.01101457       0.49342206       0.19696543 
H      -1.23251879       2.19496397      -0.71250294      -0.05957799       0.17476376      -0.07927938      -0.35756206       1.29496717      -0.76640502 
C      -0.03474877       1.14816611       0.61926458       0.94397953       0.74790082       0.81030765       1.09335312      -1.61990331      -0.97542150 
H      -1.59067967       0.46623598      -2.44274760      -0.32549136      -0.39701284       0.18720224       0.43389603       0.06997795       0.51565919 
H      -1.09424557      -0.82636336      -1.40893598       0.15144071       0.06708816      -0.14909817       0.56159949       0.33833774       0.34331847 
H       0.12851662       0.40573450      -2.02956058      -0.45561407      -0.15331729      -0.05903415      -0.25703233      -0.48139550       0.16277417 
H       0.15614815       0.06844449       0.88683524       0.06838638      -0.32220862      -0.10795491      -0.01235097       1.01960609      -0.13235451 
C      -0.12365433       2.01507717       1.83662733       0.74876896      -0.09128343       0.39607938      -0.65349152       0.28842527       0.87822957 
H       0.81107247       1.48960836       0.01029175      -0.03828978      -0.20864303      -0.18071125       0.51084347      -0.22969549       0.41059975 
H       0.87289532       2.11421918       2.31949462      -0.04755195      -0.22618017      -0.01191427      -0.77087021      -0.30091804      -0.00525023 
H      -0.91595395       1.65562887       2.55147844       0.06720356       0.03139596       0.20736086       0.96213831       0.29360372      -0.47390407 
H      -0.41221763       3.02702040       1.54841059      -0.31461186      -0.08547403      -0.24993692      -0.05954394       0.13537844      -0.01389887 
14
Properties=species:S:1:pos:R:3:momenta:R:3:forces:R:3 energy=-4300.136805064553 pbc="F F F"
C      -1.11386585       1.20647292      -0.41547814       0.39141027      -0.10589921      -0.16374079       0.73745520       0.10234604       2.49850544 
C      -1.01071600       0.21540343      -1.51075670      -0.23646366      -0.83313637       0.64828075       2.11814239      -0.13197509      -0.86022987 
H      -1.89260344       0.87171088       0.29671821       0.01200530      -0.11305541      -0.14849074       0.02083268       0.36688718      -0.31178812 
H      -1.35387613       2.25655427      -0.71044419      -0.11899648      -0.05925246       0.25752906       0.20508189      -0.86413277      -0.05102337 
C       0.19931138       1.20371340       0.51946900       0.74985635       1.39266442      -0.16885783      -0.68566784       0.14911113      -0.72691226 
H      -1.90423987      -0.01519423      -2.03767168      -0.13520735      -0.15307887      -0.16922028      -0.86590784       0.27969548      -0.68770773 
H      -0.63739030      -0.76172571      -1.17252162       0.11678690      -0.06226913      -0.20002632      -0.03577684       0.29592832       0.26988646 
H      -0.21044577       0.61640791      -2.17262613       0.23590392       0.04265042       0.06235463      -0.68888540      -0.56826418      -0.23484316 
H       0.54101318       0.15321618       0.65188884      -0.18029169       0.18473957      -0.14992071      -0.46623392       0.55093930       0.29902611 
C      -0.22660924       1.96609271       1.78626534      -0.66903131       0.47645111       0.08316964       0.88044694      -0.03503158      -0.81994013 
H       1.08003744       1.70997812       0.06795666      -0.25099670      -0.10506583      -0.09228148      -0.67626723      -0.07612486      -0.08082347 
H       0.57040843       2.19642626       2.49518796      -0.00924329      -0.32201739       0.07104594       0.07941739       0.22830577      -0.26212430 
H      -0.97441713       1.45405966       2.33075156       0.04511706      -0.26436957      -0.09137789      -0.85295510      -0.86864104       0.57162160 
H      -0.72270130       2.84867015       1.39417370       0.04915067      -0.07836129       0.06153602       0.23031767       0.57095631       0.39635280 
14
Properties=species:S:1:pos:R:3:momenta:R:3:forces:R:3 energy=-4300.180412529537 pbc="F F F"
C      -1.20996763       1.08213977      -0.39949236       0.49075428      -0.29079595      -0.86895143       0.88251727       0.58265970       0.68931224 
C      -0.79529552       0.18374881      -1.54728637       0.02421386      -0.11280635       0.81893106      -0.99382241      -0.62601078      -1.12803067 
H      -1.98064831       0.64907140       0.26636506      -0.13184148      -0.20998655      -0.29165107       0.52537940      -0.32318967      -0.32522737 
H      -1.69776521       1.94877237      -0.80019171      -0.06472109      -0.17817335       0.04963559      -0.25723094       0.73207615      -0.33533395 
C       0.03155214       1.49693123       0.42174892      -0.14847184       0.55795419       0.13308172      -1.23197603       0.78802610       0.71641402 
H      -1.69341426       0.09025019      -2.20247249       0.05865030       0.24481966       0.09283612       0.66946987      -0.32713322       0.21268888 
H      -0.48555679      -0.82451888      -1.24091560       0.13200549       0.13851530      -0.10245750      -0.21567059       0.20435739       0.16025751 
H       0.01787376       0.53537978      -2.21164542      -0.08696985       0.25321151       0.18589688      -0.33935810       0.38191034       0.62657946 
H       0.60528221       0.60905742       0.46066662      -0.14305556      -0.12805713       0.02859683       1.13488112      -0.88408921      -0.06800336 
C      -0.19732197       1.86559562       1.91456609      -0.06181213      -0.35501794       0.39099786      -0.52226854      -1.89411663      -0.79655497 
H       0.62432818       2.30325277      -0.03316909      -0.06742409       0.30971526      -0.21364991      -0.21702951      -0.35079395      -0.28681519 
H       0.79069619       1.77191527       2.33948250       0.09843076       0.06892648      -0.26035477       0.26474404       0.77351093       0.60974151 
H      -0.74721138       0.99340844       2.36929760      -0.03126691      -0.33165327      -0.04915935       0.08734112       1.10550575      -0.24005757 
H      -0.70957519       2.81581656       2.07640094      -0.06849175       0.03334814       0.08624797       0.21302330      -0.16271289       0.16502947 
14
Properties=species:S:1:pos:R:3:momenta:R:3:forces:R:3 energy=-4300.242798494763 pbc="F F F"
C      -1.13824919       1.05590414      -0.26661184      -0.10908436       0.08113025       0.75907177      -0.75849493       0.07117026      -2.04034544 
C      -0.85268612       0.29165459      -1.62647292      -0.24064301      -0.36728850      -0.97577400      -0.81784768       0.07923034       2.01891994 
H      -1.72018385       0.48176480       0.46440520      -0.33197662      -0.32206356      -0.09857660       0.04604537      -0.48808076      -0.49809734 
H      -1.79556036       1.93503006      -0.47857576      -0.03646080       0.12654469      -0.02504836       0.51528474      -0.44206244       0.05976688 
C       0.11677286       1.49670617       0.40793547       0.77574255       0.01614877       0.43897477       0.92549779      -0.29659056       0.71562265 
H      -1.78542703       0.01294420      -2.09609703      -0.21848305      -0.08818478       0.03865671      -0.25245472      -0.03260363      -0.29189572 
H      -0.31897042      -0.62655787      -1.39497328       0.09198637      -0.33488709      -0.09350400       0.17227427      -0.11245914      -0.06159711 
H      -0.26414164       0.88085994      -2.30212632      -0.06166606       0.17738165      -0.10330314       0.30252727       0.43460590      -0.29526993 
H       0.87774625       0.63776588       0.37108794       0.07999708       0.24942459      -0.09848048      -0.80220646       1.40162306      -0.00962945 
C      -0.27195693       1.76154338       1.86854228       0.01382614      -0.16006167       0.47393989       2.09622270       0.46889303      -0.56303437 
H       0.51263855       2.41438392      -0.04722746      -0.05718860      -0.12472544      -0.01678679       0.24206988      -0.41102916      -0.10857703 
H       0.58299441       2.13238064       2.46886250      -0.06156203       0.39295272       0.14760722      -0.47567378      -0.40396087      -0.14161863 
H      -0.61026650       0.80945158       2.17915727      -0.06089096       0.29738869      -0.26251906      -0.41723358      -0.82086890       1.18028395 
H      -1.05168238       2.48376162       1.93250678       0.21640335       0.05623970      -0.18425793      -0.77601086       0.55213288       0.03547160 
14
Properties=species:S:1:pos:R:3:momenta:R:3:forces:R:3 energy=-4300.160811755713 pbc="F F F"
C      -1.16365171       0.85166814      -0.27626016       0.06423699      -0.23236671       0.54828485       1.34085552      -0.36220773       2.34938778 
C      -0.85254564       0.20660122      -1.58461770       0.42112450      -0.48421004       0.49967302       0.04217842      -1.10623340       0.80355574 
H      -1.54619240       0.14767025       0.50957188      -0.00779833      -0.02105255      -0.11641158       0.23463400       0.27630313      -0.79178504 
H      -1.91646694       1.58210787      -0.39904480       0.09595451      -0.15211781       0.06222065      -0.97172254       1.02945098      -0.04422771 
C       0.08936550       1.54103351       0.37895140      -0.28496201      -0.33953810      -0.83031362       0.07243752       1.20337647       0.22223977 
H      -1.73295252      -0.32390064      -1.99263396       0.21171178      -0.05084667       0.07335062       0.54068352       0.37742860      -0.10276158 
H      -0.05025452      -0.52249008      -1.35843100      -0.03227877       0.22047924       0.03640150      -0.26178846       0.27551525      -0.77100533 
H      -0.51185497       1.02752888      -2.18587239       0.00773453       0.03291838       0.41990223       0.30105047      -0.09431849      -1.02509393 
H       1.03323845       0.97491091       0.29011480       0.05479891       0.10803130      -0.25041738      -0.58897099      -0.41429070       0.19994011 
C      -0.23460840       1.95824343       1.85292449      -0.19987008       0.96281614      -0.57938881      -0.93421683       0.17445201      -1.71236236 
H       0.38552838       2.51330732      -0.10716275      -0.09286592      -0.06069782      -0.02627190      -0.65700175      -0.82272363      -0.10076438 
H       0.50511441       2.60684670       2.27841417      -0.20827440       0.05805599      -0.07615839       0.81858033      -0.05692123       0.37047964 
H      -0.45124767       1.08434518       2.47266421      -0.04666642       0.00406336       0.20326089      -0.07289619       0.34132902       0.09976731 
H      -1.10520678       2.64653238       1.73709409       0.01715472      -0.04553471       0.03586793       0.13617698      -0.82116027       0.50262998 
14
Properties=species:S:1:pos:R:3:momenta:R:3:forces:R:3 energy=-4300.197808274953 pbc="F F F"
C      -1.11146539       0.67054362      -0.18244602       0.59566964      -0.65592550      -0.66983805       0.31256157       2.40214261      -2.29675720 
C      -0.66210171       0.05802562      -1.59138356       0.46378624      -0.14813792       0.61093817      -1.00510661       0.38533909       2.64332192 
H      -1.44870997      -0.06837364       0.47100453       0.10484347      -0.12403366      -0.00262162      -0.63279369      -1.42412088       1.09246544 
H      -1.97242517       1.37547305      -0.41780148      -0.10637282      -0.00506529      -0.24882004       0.72197674      -0.89618671       0.46188463 
C      -0.02846870       1.56523358       0.44078487       0.14390339       0.70819589       0.48400086       0.35699903      -0.43545399      -0.53917725 
H      -1.58405489      -0.30346985      -2.03133876      -0.44119578      -0.00400730       0.08735116       0.04585974      -0.05075323      -0.56375100 
H      -0.04502265      -0.80070007      -1.34574511       0.16350234      -0.10251344      -0.01392473       0.48487184       0.04698254      -0.51152411 
H      -0.18698980       0.84329016      -2.17215075      -0.19220238      -0.05038155      -0.05799472       0.14136197      -0.28618431      -0.21926312 
H       0.91921394       1.06860274       0.59928249      -0.08903732      -0.06949837       0.33632403       0.28993086      -0.67732437      -0.22489162 
C      -0.35515728       2.26382653       1.73230700      -0.36649482       0.29592321      -0.66284968       0.86228750       0.48541481       0.03808801 
H       0.17352455       2.28395358      -0.33305594      -0.04377804       0.20935950       0.26888191       0.22879970       0.69454391      -0.32353405 
H       0.36536919       3.09455978       1.95483845       0.15874419      -0.13840788      -0.18104524      -0.58999344      -0.76534835      -0.20207980 
H      -0.33606049       1.56508717       2.55821144      -0.09864392       0.11143201      -0.04467499      -0.12949811      -0.09784616       0.31519839 
H      -1.32574723       2.67744625       1.62468159      -0.29272420      -0.02693970       0.09427296      -1.08725708       0.61879503       0.33001977 
14
Properties=species:S:1:pos:R:3:momenta:R:3:forces:R:3 energy=-4300.040639243444 pbc="F F F"
C      -0.98309572       0.68257190      -0.12784342       0.71492504       0.14732829       0.28516499      -2.01905736      -0.95523141      -1.25626537 
C      -0.57942317      -0.06607867      -1.41091738       0.23389343      -1.45564418      -0.03996504       0.83788255      -0.15527036       2.31714271 
H      -1.21764680       0.03732359       0.73671779       0.11768345       0.07451944       0.19206310       0.16013101      -0.20999847      -0.56285858 
H      -1.92967146       1.22284766      -0.35375093       0.14923130      -0.02516659       0.38524380       0.26247672      -0.33329394       0.21324396 
C      -0.00375955       1.65379716       0.29257578      -0.80248597       0.30028800      -0.31480354       0.60847525       1.01204619       2.97359480 
H      -1.23372274      -0.92726636      -1.43315974       0.16228139      -0.09017606       0.11979382       0.23026895      -0.42618741      -0.79626889 
H       0.51174258      -0.31102960      -1.28986293      -0.03105508       0.04159373      -0.16995157      -1.09866287      -0.23681157      -0.49576670 
H      -0.71615312       0.62014969      -2.21103618       0.15275565      -0.17410664      -0.18995200      -0.07554987       0.19766486      -1.03945099 
H       0.91133710       1.12575615       0.63701444      -0.04842055       0.03091266       0.04554834      -0.08311479       0.47188860      -0.75705705 
C      -0.57052047       2.30124034       1.61601760      -0.43106450       0.82867911      -0.42359111      -0.81010831      -0.14672033      -2.06796758 
H       0.16940919       2.42883721      -0.45422797      -0.11871022       0.17037986      -0.01153096       0.40248933      -0.06830604       0.02790743 
H       0.23006771       2.86619843       2.00611183       0.05408674       0.04956185       0.11836731       0.59395550       0.75878690       1.19721631 
H      -0.99901957       1.54083201       2.28277353      -0.25357430       0.13839080      -0.10077656       0.57822188       0.20220837       0.00313710 
H      -1.41025568       2.96657624       1.33802134       0.10045362      -0.03656029       0.10438942       0.41259201      -0.11077537       0.24339283 
14
Properties=species:S:1:pos:R:3:momenta:R:3:forces:R:3 energy=-4300.071321789599 pbc="F F F"
C      -0.94616125       0.40401107      -0.03843285      -0.15182138      -0.81294497       0.30289662       1.07961102       1.69663262       0.70991017 
C      -0.33093037      -0.11504320      -1.33293559       0.21408065       0.84037359       0.96916726      -1.02306235      -0.71588102       0.90044584 
H      -0.84848607      -0.25520141       0.85318957       0.02839419       0.12166326      -0.14153514       0.29075933      -0.01253401      -0.77478074 
H      -2.02326696       0.52914896      -0.13419458      -0.14649504      -0.05505422      -0.04043946      -0.11843091       0.56001054      -0.13740583 
C      -0.16019693       1.74733785       0.31594869      -0.20979479      -0.36837500      -0.93950656      -1.87937069      -1.15877725      -0.99161766 
H      -0.90436995      -1.00839474      -1.60916653       0.15884728      -0.20320545      -0.30028994       0.30248495       0.23855579      -0.64302625 
H       0.65586803      -0.42148496      -1.08010004       0.19312720      -0.08700202       0.27004072       1.05638469      -0.38607290      -0.13639474 
H      -0.26467938       0.65545471      -2.10613639       0.03749381       0.14824192      -0.07774802      -0.36025487      -0.27923516       0.03707499 
H       0.86671243       1.51312903       0.45341626      -0.03782094       0.09028479      -0.21953417       0.98034305      -0.49515019       0.29668531 
C      -0.72917292       2.52674821       1.45179632       0.04910086       0.10307672      -0.26970312       0.71928186       1.95546597       0.17582939 
H      -0.19328722       2.41961419      -0.52830733       0.26108192       0.11852221       0.06551787       0.09459550      -0.03822212      -0.72097473 
H       0.13851387       3.14240598       1.90299861      -0.34163372       0.09991093       0.16088585      -1.80354211      -0.84781895      -0.18434828 
H      -1.24391190       1.88438265       2.13288927       0.20857246       0.03703256       0.31555769       0.07540747      -0.31327787       1.05190928 
H      -1.51355626       3.21217723       1.05772279      -0.26313250      -0.03252433      -0.09530960       0.58579306      -0.20369545       0.41669325 
14
Properties=species:S:1:pos:R:3:momenta:R:3:forces:R:3 energy=-4300.154893463692 pbc="F F F"
C      -0.94641390       0.57292348      -0.16287885      -0.01953375       0.79614784      -0.33509682      -0.10849532       1.18181786      -1.99185067 
C      -0.22950196      -0.19437835      -1.35385690       0.59045794       0.00200490       0.18144897      -0.37007638      -0.31624559       2.89988494 
H      -1.16028435      -0.08785218       0.65329110      -0.22820507       0.23441180       0.16735791       0.05650914      -0.65214333       0.49519534 
H      -1.96540890       0.96304036      -0.48181962       0.14053555       0.05585561      -0.44853683       1.14424933      -0.41687465       0.10447779 
C      -0.12312974       1.76722269       0.38656342      -0.44600035       0.96695345       0.46963350       0.25977068      -1.05401829      -0.64320096 
H      -0.81042182      -1.03600782      -1.65253896      -0.02724266      -0.04447388       0.01365215      -0.70088324      -0.84680843      -0.06060271 
H       0.71095345      -0.62401614      -0.95446172      -0.13507540      -0.16744248      -0.11672043      -0.21091171       0.51296304      -0.53577770 
H      -0.11821827       0.35864473      -2.24195714      -0.03834666      -0.34404842      -0.26907260       0.56682335       1.17238367      -0.84320067 
H       0.85985796       1.36232582       0.68929684      -0.05409279      -0.11015670       0.26452262      -0.35513939       0.18119113       0.28339753 
C      -0.86532598       2.45701909       1.50941490       0.03014083      -1.28761587      -0.56714497       0.60463639      -2.30621347       1.93844861 
H       0.15223506       2.48522471      -0.38622682       0.07215070       0.01743386       0.23626252      -0.39032528      -0.02882400      -0.38682690 
H      -0.53375051       3.44454229       1.61782452      -0.10445643      -0.09966952       0.18047783       0.02610016       1.74922789       0.00617379 
H      -0.53501184       1.97824353       2.50778661       0.17497203      -0.07422666      -0.02637952      -0.93284866       0.48872502      -1.39317599 
H      -1.95531659       2.35364119       1.39527997       0.04469604       0.05482605       0.24959568       0.41059093       0.33481915       0.12705761 
14
Properties=species:S:1:pos:R:3:momenta:R:3:forces:R:3 energy=-4300.245594790561 pbc="F F F"
C      -1.02167173       0.76917677      -0.42983633      -0.09019445       0.91273147      -0.70034736      -0.63346111       1.29324948       0.75998938 
C      -0.21913997      -0.27687435      -1.06744042      -0.24375112      -0.33221803      -0.45646555       0.24216329      -0.40367389      -3.11535924 
H      -1.75471546       0.30382816       0.24159121      -0.11231969      -0.06382194       0.01422831       0.21843963       0.21682516       0.25277772 
H      -1.62200403       1.28328801      -1.17466558       0.11137011      -0.31273478      -0.01076840      -0.14166949       0.23346848      -0.16206033 
C      -0.10408355       1.76820697       0.30675701       0.55630925      -0.33005940       0.87501277      -1.24027909      -0.50293008       1.28772314 
H      -0.87671967      -0.96877958      -1.63282669      -0.03319724      -0.01616584      -0.05367646       0.39242731       0.09119794       0.34205569 
H       0.34320278      -0.83379834      -0.35333249      -0.13786067      -0.16661736      -0.03356367       0.67872834      -0.44920691       0.37720978 
H       0.43732241       0.19510357      -1.87154603       0.13066506      -0.11160604       0.31803396      -0.38131903      -0.74215855       1.17361322 
H       0.75793467       1.18547224       0.61457849      -0.11050776      -0.05023273      -0.10841930       0.33630483       0.07747105       0.30125710 
C      -0.81150909       2.33974071       1.56015167       0.07543004       0.31079566      -0.22407175       0.66582530       2.12990803      -0.37524959 
H       0.26132175       2.54697209      -0.32831241      -0.05105130       0.07224336      -0.02583105       0.10044994       0.51978387      -0.62545403 
H      -0.23274211       3.10313343       2.16050708       0.12296764      -0.15064373       0.05149964      -0.19580830      -0.69223067      -0.93795569 
H      -0.98595711       1.57009120       2.24965960      -0.27504652      -0.07533630       0.15352965      -0.47519287      -1.35299038       0.95208802 
H      -1.77794408       2.84270347       1.35533887       0.05718665       0.31366566       0.20083919       0.43339123      -0.41871352      -0.23063518 
14
Properties=species:S:1:pos:R:3:momenta:R:3:forces:R:3 energy=-4300.032113302014 pbc="F F F"
C      -1.01203775       0.87052145      -0.47224514       0.08131277       0.14815422       0.12324705      -0.22195413      -0.96381158      -0.94936225 
C      -0.31532971      -0.41921945      -1.05081800      -1.16779806       0.86546147       0.69996712      -0.46079925       0.61488438       1.75788163 
H      -1.89165729       0.53071306       0.09642928       0.31873496      -0.05650771       0.00308305       0.36032128       0.15601092       0.17549452 
H      -1.44929901       1.46156271      -1.27637578       0.05575945      -0.01660852      -0.24215536       0.11058953       0.07060412      -0.25537195 
C      -0.06789504       1.70571882       0.37397437       0.24874706      -0.32957516       0.22150413      -0.28815923       0.88553619      -0.53056529 
H      -0.87063097      -0.83162267      -1.88069198      -0.09301938      -0.14161658       0.00390268      -0.02419858      -0.28888469      -0.14770547 
H      -0.19315775      -1.15903486      -0.22079381       0.23588439       0.11504416      -0.13754160      -0.45848103       0.34692916      -0.68437992 
H       0.70134454      -0.20675164      -1.31535112       0.23557434      -0.14318046       0.01341259       0.54694131       0.31902277      -0.66637074 
H       0.63685373       0.99426692       0.75173904       0.15652779      -0.37858994       0.07621071       0.88179433      -0.13259113       0.42970543 
C      -0.76289321       2.43484273       1.50378347      -0.03007098      -0.04903070       0.06199790      -1.84246416       0.56625171       0.31735141 
H       0.46174130       2.54320906      -0.21304508      -0.02166392      -0.15267416      -0.27340216      -0.47910845      -1.71588506       0.54364341 
H      -0.13273827       2.57395329       2.33699548       0.09201514       0.07767781      -0.08157508       1.24762458       0.38007132       0.94579380 
H      -1.67311092       1.97149438       2.01851792      -0.01665680       0.16201218      -0.33897547       0.95521762       0.27288057      -1.34765281 
H      -1.01877750       3.45015555       1.14155520      -0.09534676      -0.10056662      -0.12967556      -0.32732381      -0.51101866       0.41153822 
14
Properties=species:S:1:pos:R:3:momenta:R:3:forces:R:3 energy=-4300.21965229016 pbc="F F F"
C      -0.96265425       0.84693835      -0.45290467       0.00196553       0.37097802       0.86857197       1.94426449       0.12652222      -0.75939140 
C      -0.45356622      -0.48671188      -1.06437747      -0.09266067      -0.61337693      -0.65566109      -1.09787842       0.17619052       0.31137219 
H      -1.90354242       0.67440083       0.03410994      -0.22105954      -0.02230748       0.08501476      -0.55807716      -0.10191289       0.18568769 
H      -1.08568893       1.49875617      -1.30960567       0.21667933      -0.01641433       0.02298366      -0.62052188       0.41068383      -0.11655348 
C      -0.00959525       1.56266795       0.51364543       0.22808786       0.65313581       0.22897746      -0.28531257      -0.54527736       1.52615450 
H      -1.37144068      -0.90616972      -1.52613544       0.33762219      -0.02885388      -0.12942578       0.85226661      -0.26224649      -0.02985100 
H      -0.09822643      -1.14837268      -0.29416723      -0.11059510      -0.15106016       0.07117934      -0.15935391      -0.49487150       0.56956722 
H       0.37336440      -0.47555149      -1.77701509      -0.24841556       0.02238079      -0.02659961      -0.25270574       0.66893759      -0.18906746 
H       0.41555961       0.76808780       1.23461940      -0.18004636       0.09823599       0.01479610      -0.41027757       1.25951640      -1.00121845 
C      -0.72039749       2.67027543       1.38593782       0.11441723       0.48913428      -0.20154041      -0.02851358      -0.95135011      -1.03620678 
H       0.82780642       2.05433764      -0.01499828      -0.06831880      -0.51381711       0.06945047      -0.24744268      -0.44309215       0.16691287 
H       0.03091789       3.05916768       2.05294433       0.11306360       0.05950135      -0.26817868      -0.02620990       0.41749959       0.44219844 
H      -1.60477708       2.32246901       1.92865674      -0.07132139      -0.04244122      -0.02121645       0.41920014      -0.48622320       0.25582521 
H      -1.15570793       3.46525485       0.78162161      -0.01941832      -0.30509513      -0.05835174       0.47056217       0.22562354      -0.32542957 
14
Properties=species:S:1:pos:R:3:momenta:R:3:forces:R:3 energy=-4300.305708892542 pbc="F F F"
C      -1.02788457       0.81952005      -0.33989950      -0.16375334       0.02792837       0.37426616       0.39213847       0.26174112      -0.73751486 
C      -0.49494787      -0.40694819      -1.04178051      -0.28797735      -0.38811125       0.07332839       0.35712340      -0.36288593      -0.33358569 
H      -1.99121250       0.72087643       0.15624867      -0.08457387      -0.04605137      -0.10887692      -0.20626740      -0.29894626      -0.12450779 
H      -1.14395617       1.52608337      -1.18717013       0.00798941      -0.03859570      -0.14575640      -0.19320419       0.16340095       0.73074054 
C      -0.02351943       1.40040954       0.64337968      -0.19134940       0.31561157       0.05352123      -0.96115829       2.12957979      -0.66502022 
H      -1.05144749      -0.68411870      -1.94502479      -0.04508082      -0.25854827      -0.24927256       0.00687443       0.17833684       0.16209656 
H      -0.43264427      -1.29563418      -0.43422168      -0.06215346       0.02426171      -0.14727738      -0.01493567      -0.32021554       0.45363020 
H       0.53351831      -0.15645191      -1.33731798       0.25951476      -0.20279806      -0.21211500      -0.19208782      -0.24699694      -0.16810768 
H       0.15206882       0.79061079       1.50221346      -0.03769303      -0.09684949       0.01780479       0.36733370      -0.74555970       0.36963059 
C      -0.61202666       2.74891637       1.14697211      -0.26333139       0.54017469       0.89474000      -0.07066641      -0.81171369       1.10188463 
H       0.88313563       1.64108940       0.11257356       0.30652550      -0.17557496      -0.18809362       0.63615201      -0.35185670      -0.11888570 
H       0.11226977       3.46397718       1.56691988       0.24016409      -0.11297091      -0.04253494      -0.07811238      -0.30214594      -0.32974382 
H      -1.27071656       2.45989841       1.98325348       0.18779310       0.23768823      -0.11585096      -0.10215860       0.49682889      -0.26519106 
H      -1.21779252       3.21867728       0.37833151       0.13392581       0.17383543      -0.20388281       0.05896876       0.21043311      -0.07542571 
14
Properties=species:S:1:pos:R:3:momenta:R:3:forces:R:3 energy=-4300.30483359069 pbc="F F F"
C      -1.07717001       0.84431683      -0.40756354      -0.22242159       0.25373842      -0.20716127      -0.83528578       0.38806723       0.07194473 
C      -0.53885819      -0.45542837      -0.95115653      -0.60093963       1.03645572       0.05890713      -0.31599618      -0.57474057       1.00576754 
H      -2.07231226       0.77413813       0.10804283       0.05901507      -0.21291092       0.12496753       0.74230919      -0.40009192      -0.42315999 
H      -1.26745490       1.54634479      -1.24504769      -0.06588224      -0.12131892       0.23191018       0.31526002      -0.11653752       0.40960498 
C      -0.08779200       1.38398388       0.57615584       0.29427286       0.08577499      -0.10090663       1.70642054       2.42301556       1.10344740 
H      -1.24303291      -0.95620491      -1.58245654       0.03856237      -0.05980871      -0.02358735      -0.38237433      -0.37378914      -0.56142246 
H      -0.29090124      -1.13828638      -0.12078936       0.38480312      -0.03496763       0.19310633      -0.14510868       0.16342269      -0.25401166 
H       0.37740403      -0.28531819      -1.48154480      -0.18001928       0.03281799       0.05799223       0.47875745       0.12779234      -0.46186896 
H       0.06674965       0.74666568       1.47479835      -0.05509066      -0.14785471      -0.23485022      -0.15777572      -0.10175143      -0.83751917 
C      -0.47445530       2.79873153       1.16447389       0.35524374      -0.37842324       0.09038637       0.34069006      -1.32995991      -0.33827166 
H       0.92112228       1.58708586       0.11210119       0.14434395      -0.06588384       0.06543226      -0.82226277      -0.81585621       0.25238932 
H       0.16804129       3.05182680       2.03382748      -0.11838026       0.00142391      -0.02584729      -0.66460307      -0.19878696      -0.36212726 
H      -1.53200323       2.67407060       1.40556886      -0.17114826      -0.02644380      -0.18052336       0.03896940       0.74708184       0.42170802 
H      -0.31730398       3.56903098       0.41019430       0.13764081      -0.36259926      -0.04982591      -0.29900012       0.06213400      -0.02648082 
14
Properties=species:S:1:pos:R:3:momenta:R:3:forces:R:3 energy=-4300.24416794254 pbc="F F F"
C      -1.10778359       0.79759001      -0.28420762       0.24601552       0.06825007       0.63103560       2.48388837      -0.99247263       0.44158327 
C      -0.61349754      -0.42317341      -1.10054236       0.30460104       0.64577118       0.37785441      -0.60633295       0.38562385      -0.43329226 
H      -1.87330102       0.53948071       0.39427218       0.16852699      -0.24794008       0.18513978      -1.45916116      -0.45017748       0.37851124 
H      -1.43855292       1.52036956      -0.99643251      -0.03113863       0.11619275      -0.04817187      -0.41125616       0.74506136      -0.28676225 
C      -0.03612930       1.37890984       0.64737567      -0.35849849      -0.12219076      -0.16362644      -0.03319866       2.22533403      -0.94073097 
H      -1.53612978      -0.93248767      -1.49369377      -0.01696286       0.03560489      -0.06050530       1.17883064       0.20072018       0.02302568 
H       0.02117211      -1.13708189      -0.56066875      -0.37558714       0.08479016       0.05045308      -0.42276343       0.14087762       0.22292174 
H       0.02892007      -0.03666650      -1.92394770      -0.07516150      -0.07203240      -0.22391100      -0.61439755      -0.39684662       0.27145121 
H       0.17313120       0.80464276       1.50531697       0.04016339       0.03847306       0.11391601      -0.31778019      -1.22528358       1.13581351 
C      -0.42012513       2.81016421       1.13703482      -0.37280313      -0.07293682      -1.26433575       0.05496130      -1.41025785      -1.13809391 
H       0.95550319       1.46694387       0.21279914       0.14215895      -0.33229985       0.14067462       0.11121513      -0.00931722      -0.73903766 
H       0.31716356       3.15777144       1.80486417       0.19136184      -0.19768843       0.29223333       0.95041855       0.59657089       0.86581175 
H      -1.35055798       2.78451494       1.65668146       0.22132128       0.00931552       0.16082130      -0.86599571       0.04416636       0.38559401 
H      -0.49585656       3.49854076       0.30399009      -0.08399727       0.04669071      -0.19157776      -0.04842818       0.14600110      -0.18679538 
14
Properties=species:S:1:pos:R:3:momenta:R:3:forces:R:3 energy=-4300.190415570225 pbc="F F F"
C      -1.09801780       0.80147919      -0.29132006       0.09972432       0.19631760      -0.67653888      -0.04694372      -0.08978393      -0.19170450 
C      -0.58860871      -0.42259474      -0.98967052       0.30082470      -0.90059086       0.58830631      -1.17806986      -1.25736871       0.37353108 
H      -1.93343233       0.47455625       0.34991007       0.00993917       0.18001971      -0.07653910      -0.39352196       0.54130066      -0.80468749 
H      -1.34945357       1.53042248      -1.09416625      -0.37111365      -0.09693383      -0.16765247      -0.34006196      -0.19278661       0.84458095 
C      -0.11234633       1.36839638       0.66441319       0.26979429      -0.29156410       0.33071477       2.16354380       0.59683261       1.72140229 
H      -1.39819553      -0.75823582      -1.63354984       0.18715611      -0.01613160      -0.37821231      -0.18956277      -0.56969447       0.03692177 
H      -0.33773848      -1.21668231      -0.26338850      -0.05577506      -0.03645096       0.21596082      -0.02856727       0.22568298      -0.44282716 
H       0.20716511      -0.28289847      -1.67298000      -0.18711441       0.00440043       0.03966942       1.25094733       0.50752120      -0.37051164 
H      -0.14708138       0.85998178       1.67362933      -0.36634943      -0.05519140      -0.17265832       0.01752856      -0.02042460      -1.15717505 
C      -0.36047603       2.83831906       1.00524974       0.28370574       0.51994454       0.18451284      -1.84804075      -1.00096084       1.27834928 
H       0.95855806       1.24160437       0.31630837      -0.06810405       0.09494968       0.01942822      -1.07742174       0.13860720       0.14765250 
H       0.30977655       3.18471690       1.78057857      -0.06446130       0.05438002      -0.19592021       0.23336070       0.18787845       0.10474719 
H      -1.42170716       2.91237022       1.42709853      -0.05378308       0.07642297       0.01565862       1.31756222       0.10804665      -0.56927962 
H      -0.30191442       3.45674597       0.15067246       0.01555665       0.27042779       0.27327030       0.11924743       0.82514941      -0.97099961 
14
Properties=species:S:1:pos:R:3:momenta:R:3:forces:R:3 energy=-4300.094648735929 pbc="F F F"
C      -0.99799555       0.84759367      -0.49596002       0.97328430      -0.10583840      -0.86307897      -0.40159373       0.07817237       0.63280674 
C      -0.55320120      -0.63357378      -0.71967519       0.05272050       0.24495966       0.52659528      -0.28204147       1.39429064      -2.20042905 
H      -2.06841733       0.95605361      -0.20126463      -0.11804456       0.35730683      -0.39823908       0.49199947      -0.69331679       0.09936420 
H      -1.03189669       1.49797970      -1.40165423       0.17171382      -0.21057135      -0.11007872       0.97682396      -0.44627956       0.44496163 
C      -0.16085173       1.42263979       0.69368462      -0.17591608      -0.61418410       0.89803935       0.49730308       1.51237514      -1.39100495 
H      -1.02720825      -1.14609256      -1.58917214      -0.16180933      -0.05208349      -0.00994816      -0.18327590       0.48072842       0.67509143 
H      -0.81327848      -1.14088691       0.17280999      -0.00756297      -0.02907860       0.24937618       0.28375327      -0.91319600       0.83557485 
H       0.51623123      -0.65994509      -1.00862441      -0.03944187       0.08595071       0.26263607      -0.37328966      -0.04767448       0.80084457 
H      -0.44062207       1.05329565       1.64778116       0.08022923       0.05669999       0.10633971      -0.22517416      -1.53157316       0.67153306 
C      -0.44572900       2.91546830       0.91622834      -0.28145401      -0.28764411      -0.48056994       2.05020872       0.83919910      -1.19717377 
H       0.93160379       1.26060219       0.51801869      -0.24507344       0.34440800       0.02918300      -0.82509657       0.00254864       0.23223607 
H      -0.02408300       3.36830037       1.82658681      -0.17349242       0.23211902       0.04812232      -0.17215532      -0.58569155       0.00847882 
H      -1.48776402       3.07780671       0.89603937       0.00022620      -0.23390553      -0.17816015      -1.34596121       0.32680307       0.09391095 
H       0.01149588       3.53430812       0.10679984      -0.07537938       0.21186135      -0.08021687      -0.49150049      -0.41638584       0.29380546 
14
Properties=species:S:1:pos:R:3:momenta:R:3:forces:R:3 energy=-4300.237450887494 pbc="F F F"
C      -0.58604015       0.81203148      -0.57315760       1.10976976       0.09613740      -0.21289608      -0.21334201      -1.07410238      -0.07597965 
C      -0.63251832      -0.73856904      -0.45456344       0.06628658      -0.61962761       0.24272822      -1.55748973       0.83204221      -0.04727355 
H      -1.47611870       1.24422910      -0.99848600      -0.05221956       0.17317955       0.19084894      -0.92623212      -0.15838934       0.18168916 
H       0.11958564       1.02509630      -1.33902299       0.36253964      -0.33299956       0.12311309       0.99312200       0.25279633      -0.75396291 
C      -0.19332771       1.53100127       0.68799186      -1.06618669       0.23623794      -0.06078718      -0.34727644       0.52701413       0.11466534 
H      -1.12461839      -1.16114753      -1.35691580      -0.03762639       0.42273464       0.22453595       0.56715985       0.05063034       0.52810098 
H      -1.19048262      -1.10305999       0.43012194      -0.03187865      -0.05854566      -0.18642255       0.02148912       0.41783338      -0.40524150 
H       0.35859774      -1.10126101      -0.32576193      -0.01849164      -0.11094347       0.30538464       0.93138611      -0.50587804      -0.19293279 
H      -0.68534953       1.04445702       1.52650208       0.11179535       0.04237384      -0.03625525       0.29745682      -0.36541468       0.29110015 
C      -0.71879875       2.96789467       0.74394804      -0.05962547       0.03021626      -0.36553472      -0.20806871       0.62824311      -2.77979389 
H       0.90073404       1.46484881       0.77837795       0.09721530       0.17973176      -0.08858453      -0.30559516       0.17399788       0.43379612 
H      -0.55414319       3.42904802       1.66831244      -0.25777483      -0.20253078      -0.04489313       0.25865509       0.64572536       1.57085249 
H      -1.79859813       3.04201178       0.50072460      -0.06437061       0.08188778      -0.00849181       0.35659337      -0.49741274       0.46569930 
H      -0.30637178       3.67614028      -0.03498678      -0.15943279       0.06214789      -0.08274560       0.13214182      -0.92708557       0.66928076 
14
Properties=species:S:1:pos:R:3:momenta:R:3:forces:R:3 energy=-4300.080162714441 pbc="F F F"
C      -0.29522450       0.79598425      -0.57578060       0.56187703       0.11455368       0.37208348      -1.74222767       0.56932997      -1.47885709 
C      -0.50912050      -0.63670413      -0.32966869       1.00981339      -0.17636364       0.08259340       0.34948305      -1.97949815       0.31359828 
H      -1.15958679       1.05861452      -1.28320841      -0.04903630       0.05450414       0.23763786       1.55646328       0.38979221       0.63558418 
H       0.68444240       1.00754557      -0.97051897       0.18848381      -0.28171093      -0.07235492       0.21290586       0.09343955      -0.80953282 
C      -0.42128933       1.51817392       0.71881042      -1.17596529      -0.22195189      -0.29095798      -0.76027248      -0.22845584       0.03416948 
H      -0.43011298      -1.27646620      -1.22136781       0.25594449      -0.04853975       0.02910584       0.53506418       0.11184281       0.29944004 
H      -1.52292060      -0.81222532       0.00391566      -0.14120322       0.29232015      -0.11924003      -0.38973293       0.08908832       0.31318434 
H       0.14834449      -0.95218136       0.50032814       0.00270744      -0.06858192       0.07744570      -0.10602266      -0.42400247      -0.53416575 
H      -1.17707969       1.02017504       1.28462840      -0.21707908      -0.01471959       0.19213899      -0.54755091      -0.61277062       0.70925275 
C      -0.87697908       2.91324420       0.56518658      -0.32072460       0.47492391      -0.30285746      -1.34211564       1.61892562       1.52813235 
H       0.50463235       1.38719101       1.25028683      -0.32495876      -0.20427749      -0.03229982       0.48718076       0.32229849       0.47598058 
H      -1.12404686       3.39835452       1.56205542       0.05029763      -0.00408806      -0.09960853       0.82105077      -0.32679702      -1.05779178 
H      -1.82788526       3.03119254       0.03374465       0.01747306       0.01464617      -0.08134067       0.03525954      -0.59360003      -0.14313875 
H      -0.18704329       3.47963088      -0.00510933       0.14237041       0.06928521       0.00765413       0.89051485       0.97040715      -0.28585580 
14
Properties=species:S:1:pos:R:3:momenta:R:3:forces:R:3 energy=-4300.258260135978 pbc="F F F"
C      -0.23061135       0.78395812      -0.47432908      -0.07245953       0.21937383       0.69988824      -0.72988922      -0.71408522       2.89389746 
C      -0.20380291      -0.72968142      -0.32566927       0.67396658       0.03281485      -0.01245613      -0.25018074      -0.48248669      -0.03191950 
H      -0.87293271       0.94845531      -1.27260771       0.09657806       0.26878428      -0.16399066      -1.08225080       0.95488252      -1.75863417 
H       0.71290094       1.25746446      -0.61384470      -0.00520304      -0.08909296      -0.13777148       1.02335468      -0.14324508      -0.66961400 
C      -0.78828155       1.52954684       0.77645488      -0.68387386       0.28753582      -0.00598803       1.14709971      -0.14200026      -0.89504665 
H       0.38630644      -1.16660147      -1.11716135       0.14360680       0.03434907       0.08287519      -0.21204970      -0.27173950      -0.74200085 
H      -1.21175738      -1.24548539      -0.26018598       0.10253905       0.26411923       0.12567979       1.08061526       0.90568212      -0.24352240 
H       0.35940170      -1.04083214       0.52335613       0.10079646       0.07980484      -0.01657333       0.28861179      -0.11151785       1.18205433 
H      -1.70188745       1.07395579       1.10159597      -0.06422729       0.08557269       0.05649280      -0.87120415      -0.07036777       0.07318429 
C      -0.94036250       3.00611723       0.41870375      -0.29003061      -0.37668491      -0.94027195      -0.30166514      -0.35065266      -0.00875208 
H      -0.10659242       1.40976047       1.63270965      -0.16695111      -0.16927208       0.16635914       0.09073755       0.01049083      -0.32623052 
H      -1.12693431       3.56284745       1.32664133      -0.01356818       0.07655633       0.23353094      -0.28783870       0.48034877       0.05747133 
H      -1.75885265       3.12410497      -0.30325957       0.00768634      -0.43331688      -0.20390503       0.03664379       0.15997376       0.30817084 
H      -0.05066637       3.42718739      -0.06043901       0.17114033      -0.28054411       0.11613052       0.06801566      -0.22528297       0.16094192 
14
Properties=species:S:1:pos:R:3:momenta:R:3:forces:R:3 energy=-4300.180166635343 pbc="F F F"
C      -0.08154799       0.80458265      -0.43692960       0.57246519       0.29165543      -0.04295092       0.72369121       2.30832728      -0.27235668 
C       0.02256130      -0.71316726      -0.29270532       0.45715097       0.14463824       0.29065850       2.09491490       1.16339866      -0.44431434 
H      -0.38975071       1.09431214      -1.50993832       0.21067651      -0.00049122      -0.03170628      -0.09234937      -0.37667349       1.70217116 
H       0.88784768       1.38740500      -0.30666745       0.19407837       0.03992762      -0.15541567      -0.47196703      -1.29628108      -0.45715917 
C      -0.93237166       1.48897660       0.66729118      -0.51074101      -0.84310356       0.02028935      -1.06239474      -0.82980619      -0.07817563 
H       0.45121974      -1.09585003      -1.23277264      -0.08669593       0.02957584       0.06519283      -0.45337499      -0.29064296       0.36143793 
H      -0.91921979      -1.12474300      -0.04756573      -0.12273425      -0.12698475      -0.15145314      -1.05082255      -0.66855299      -0.00523939 
H       0.74460916      -0.96825241       0.49382801       0.03027586       0.23261824       0.10674971      -0.28075174      -0.01893562      -0.00904597 
H      -1.90889115       0.96574201       0.66216909       0.05945925      -0.26018545      -0.16057416       0.13105539       0.31154651       0.12943302 
C      -1.17728675       2.99821490       0.45899087      -0.85652414       0.96754558      -0.05604359       0.91930779      -1.23142775      -0.53207625 
H      -0.52663987       1.28380375       1.67465515       0.20852566      -0.07894814      -0.22555368       0.23219695       0.02551873      -0.46506675 
H      -1.68667232       3.44266949       1.30761848      -0.07931625      -0.23183565      -0.21686843      -0.28911054       0.05552929      -0.06456391 
H      -1.77586531       3.01596747      -0.47085994      -0.16184132      -0.10639430       0.15280187       0.36753118       0.84790451       0.44277608 
H      -0.18108137       3.48485340       0.36862106       0.08522109      -0.05801789       0.40487362      -0.76792645       0.00009509      -0.30782011 
14
Properties=species:S:1:pos:R:3:momenta:R:3:forces:R:3 energy=-4300.135568294759 pbc="F F F"
C      -0.00365636       0.84692855      -0.41800325      -0.08249828      -0.26366256       0.70203359      -0.36082322       1.60169995       1.88797780 
C       0.23276415      -0.59825313      -0.23130051       0.54491950       0.13852805       0.10060258      -0.63447332      -1.31229700       0.76202750 
H      -0.29630020       1.16593375      -1.37108410       0.14853811      -0.42800194       0.28532283      -0.92003730      -0.05457993      -1.76403193 
H       0.85351633       1.44865804      -0.28600308      -0.01728485       0.10825525       0.07295954       1.70225584       0.37720551       0.38613272 
C      -1.01472279       1.42046217       0.60000028      -0.67049365       0.96699431      -0.18937093       0.09682597       0.40791856      -0.11861344 
H       1.14323248      -0.99500923      -0.66282227       0.09923080       0.16604570      -0.05320449       0.27927341       0.10635438      -0.16505720 
H      -0.60397315      -1.18518485      -0.66262104       0.15173431       0.10540051      -0.22992633       0.36008868       0.18822191       0.41518271 
H       0.26472643      -0.77252021       0.86985604      -0.08561209      -0.02498190      -0.20098455       0.02817569      -0.27914662      -0.77237263 
H      -1.90931745       0.86780928       0.44255712       0.01448166      -0.06918879       0.09358866      -1.05738277      -0.66434864       0.20663308 
C      -1.34661026       2.90288697       0.42043199       0.20469862      -0.60706402      -0.48903748      -1.54678063      -1.09723443       0.85699904 
H      -0.73210787       1.34253639       1.66186938      -0.13488205       0.12506183       0.09766555       0.28678007      -0.66924952      -0.41420285 
H      -2.27521328       3.13904232       0.99908572      -0.11934003      -0.17964262      -0.04878884       0.75016343      -0.15503379      -0.22288140 
H      -1.62817697       3.07950462      -0.59854114       0.00838314       0.07278918      -0.05819502       0.41606110       0.65209654      -0.70103088 
H      -0.55479705       3.47357060       0.85086258      -0.06187518      -0.11053300      -0.08266512       0.59987306       0.89839307      -0.35676253 
14
Properties=species:S:1:pos:R:3:momenta:R:3:forces:R:3 energy=-4300.236032236278 pbc="F F F"
C       0.05625682       0.91768716      -0.21162238       0.14677544      -0.21530871       0.34268017       0.20699948      -0.07487683      -0.27977581 
C       0.28983109      -0.59043385      -0.15137181       0.47733087       0.11187487       0.40723120       1.99891924       1.22201646      -1.30780789 
H      -0.11613557       1.09763538      -1.28111668      -0.10648181       0.02880428      -0.32410198      -0.22054278       0.31605493       0.11534779 
H       0.89290841       1.59882522       0.05202474       0.02960200      -0.01419280       0.13901248       0.03232390      -0.87027478      -0.06556115 
C      -1.10952129       1.38560983       0.58671289       0.01723386      -0.05378124      -0.21411193      -0.97331747       1.07181462       0.47254178 
H       1.00857588      -0.72057994      -1.00495972      -0.12001437      -0.03646192      -0.12723097      -0.52002754      -0.74078832       0.86103324 
H      -0.64311755      -1.03920583      -0.40414520      -0.03901514       0.06768116       0.06073259      -0.57830289      -0.75491955      -0.04472700 
H       0.73491241      -0.98384787       0.75498886       0.04881795       0.05244297       0.17835972      -0.15476174      -0.02402916       0.22561578 
H      -2.02513729       0.76998388       0.46946299       0.10229374      -0.14719998      -0.15840418       0.55535788       0.15262653       0.01214930 
C      -1.40008626       2.84825238       0.20512864      -0.64371694       0.09173888       0.01966181      -0.13363920      -1.18463708      -0.65913247 
H      -0.84979262       1.42306908       1.65427497      -0.11784359      -0.28100438      -0.15148418      -0.07692964      -0.43847762      -0.10121331 
H      -2.06169575       3.28304398       0.91377044       0.16505014       0.08684507       0.17467897      -0.55729786       0.67975358       0.58418430 
H      -1.85686927       2.91316604      -0.79141570       0.17429835       0.07867090      -0.12565471       0.16833474       0.03811705       0.17698981 
H      -0.44916585       3.35223921       0.19251585      -0.13433050       0.22989092      -0.22136899       0.25288389       0.60762017       0.01035564 
14
Properties=species:S:1:pos:R:3:momenta:R:3:forces:R:3 energy=-4300.308814761448 pbc="F F F"
C       0.08900207       0.90237923      -0.31362127      -0.01561069       0.65241876      -0.65694813      -1.22116432      -0.55910189      -1.12828460 
C       0.34229396      -0.61333866      -0.02260266       0.47432299      -0.43157456       0.06799719      -1.40360408       2.09087343      -0.98480655 
H      -0.15896290       1.10100537      -1.41926912       0.06202358       0.01573172       0.13429514       0.41757390      -0.43266094       1.47051082 
H       0.96586727       1.48314658      -0.07680040      -0.20535311      -0.00446351       0.10077607       0.47340958       0.24631469       0.04233390 
C      -1.09409163       1.40927148       0.53174081      -0.30001057       0.25113148       0.70487191       0.52945752       0.62145846      -0.47903655 
H       1.07417512      -0.99849538      -0.67028396      -0.00192177      -0.21690274       0.00750524       1.07588705      -0.61250952      -0.91223587 
H      -0.59625207      -1.14943689      -0.19903170       0.21785600      -0.10514122       0.02151515       0.25151687      -0.12039842       0.45436262 
H       0.71172611      -0.64078940       0.96579047      -0.30498479       0.03451214      -0.00418293       0.09734121      -0.62046309       1.30119967 
H      -1.98431505       0.82690980       0.28602742       0.11750194      -0.24440410      -0.23921099       0.07392891      -0.33013259       0.22851360 
C      -1.48263643       2.86569761       0.20008262       0.00122699      -0.33614068      -0.29147747       0.15171173       0.49308813       1.33761300 
H      -0.84626675       1.28078804       1.60332553      -0.01016349      -0.01941910       0.07777761      -0.29836355       0.09691004      -0.41083405 
H      -2.36071523       3.12559536       0.84395972      -0.02658759       0.04500842      -0.07414247       0.28225040      -0.09527266      -1.02355034 
H      -1.64665054       2.98922663      -0.87722439       0.15963417       0.08587769       0.18170981      -0.39192258      -0.02183401       0.32298462 
H      -0.73964930       3.64189336       0.49507733      -0.16793366       0.27336569      -0.03048613      -0.03802265      -0.75627162      -0.21877026 
14
Properties=species:S:1:pos:R:3:momenta:R:3:forces:R:3 energy=-4300.143179772608 pbc="F F F"
C       0.09141602       0.92799152      -0.29292467      -0.27629204      -0.18095517      -0.03714696      -0.54810514      -0.48102157       1.61074370 
C       0.37887660      -0.52454957      -0.04310559      -0.26679612       0.61584541      -0.28414218       0.31602200      -1.07721335       0.28607134 
H      -0.15524497       0.99662879      -1.30143292      -0.04058721       0.04069486       0.09028722      -0.30476159       0.70126558      -1.99250709 
H       0.99023557       1.50201217      -0.05172718       0.04974243       0.07588631      -0.01602352      -0.12814997       0.18000024      -0.21849044 
C      -1.08814708       1.37464574       0.57010704       0.25910277      -0.11145030       0.00376466      -0.19289894       1.01183381      -1.76456159 
H       1.15986147      -0.82385779      -0.77624567      -0.10451188       0.11894512       0.07960346       0.12826549      -0.15146813       1.13808923 
H      -0.45343762      -1.22199250      -0.28072745      -0.06069438      -0.10230589       0.10641718       0.07885621       0.72102379       0.20519590 
H       0.59698837      -0.64699718       1.05635386      -0.06398919      -0.28316679      -0.01591299       0.39340684      -0.36182838      -1.26384728 
H      -1.93118092       0.70757420       0.39511446       0.28196831      -0.20061580      -0.06230099       0.00865818      -0.21078533       0.03224352 
C      -1.54065126       2.81335601       0.18402758       0.44590806       0.19251924       0.53628865       0.30134321      -0.87681937      -0.64058370 
H      -0.73336886       1.22134034       1.55544092      -0.06866110      -0.27021326       0.06350837      -0.17276391       0.32681737       1.47666856 
H      -2.58038525       3.05215821       0.35773546      -0.07657533       0.03897361      -0.26218453      -0.33230666      -0.21093791       0.23588794 
H      -1.35426909       2.95555002      -0.88849601      -0.14011965       0.03654152      -0.27724300      -0.27362696      -0.22639484       0.03636584 
H      -0.96446028       3.59053216       0.61739497       0.06150533       0.02930114       0.07508462       0.72606123       0.65552808       0.85872407 
14
Properties=species:S:1:pos:R:3:momenta:R:3:forces:R:3 energy=-4300.154258775664 pbc="F F F"
C       0.11571530       0.93842118      -0.31491756       0.13224411       0.34904179       0.27588042      -1.40610752      -0.74557963      -0.29095324 
C       0.37972410      -0.58533448      -0.08982455      -0.67526563       0.38559648      -0.53529231       1.68408408       1.21648753      -0.69219501 
H      -0.09412216       1.11990394      -1.39481065      -0.01234465      -0.00621319       0.00257998       0.26542666      -0.21332739       0.53450063 
H       0.99846865       1.55073192      -0.09002248      -0.10042537      -0.00913143      -0.00755967      -0.19077903      -0.19674536       0.34220216 
C      -1.18333809       1.39833319       0.43932094      -0.39718178       0.08021683      -0.40023578       0.53502937      -1.89202172      -0.53124790 
H       1.29440958      -0.90134477      -0.63723878       0.25653352       0.03693909       0.35346937      -0.72052744       0.04603318       0.06816845 
H      -0.41458085      -1.26009073      -0.26436524       0.05120648       0.03375702      -0.10616624      -1.25316720      -0.33736329      -1.20580783 
H       0.56830103      -0.86559282       0.91395467       0.22549608      -0.16205922       0.03022238       0.59685597       0.47426356       1.53306299 
H      -2.04969851       0.91417353      -0.06771663       0.02737498      -0.18009244      -0.16177639       0.65491520      -0.23731781       0.42481588 
C      -1.46225233       2.85103714       0.36553581       0.56966212      -0.05389884       0.30707938       0.04050855       0.04129358      -0.21998327 
H      -1.12835346       1.00862088       1.47729939      -0.01026679      -0.12441964      -0.04756597      -0.21033291       0.33407142      -0.44374253 
H      -2.49310903       3.03271333       0.52310091       0.15744318      -0.13754681       0.02293150      -1.16108788       0.30148434       0.70352352 
H      -1.32616982       3.21267505      -0.63257118      -0.15885479      -0.17140652       0.15179184       0.60116799       0.36008928      -0.69232767 
H      -0.87995881       3.38992669       1.07014005      -0.06562146      -0.04078312       0.11464150       0.56401415       0.84863229       0.46998383 
14
Properties=species:S:1:pos:R:3:momenta:R:3:forces:R:3 energy=-4300.046701020969 pbc="F F F"
C       0.08750805       0.92415781      -0.16178747       0.57926380      -0.08642397       0.42236623      -0.43383246       2.66440276       0.42810262 
C       0.44538417      -0.46963020      -0.28941185       0.62062940      -0.32780820       0.27974755      -0.21134343      -3.69693523       1.76921940 
H       0.08954152       1.38136878      -1.14139005       0.20139441       0.07808849       0.23513192       0.33403118       0.21218632      -0.57582131 
H       0.84615912       1.50788493       0.40595847      -0.00396344      -0.06020371       0.16246031      -0.26085385      -0.53059857      -0.12142192 
C      -1.27022766       1.30022649       0.38779495      -1.25797403       0.82351908      -0.15102240      -1.46618870       0.03458746      -1.32144213 
H       1.50341741      -0.55929425      -0.37261132      -0.18524577       0.03321836      -0.20447319       0.95434242      -0.20282576      -0.94690912 
H      -0.10047564      -1.06240547      -1.04071460       0.25205356      -0.19200794      -0.44932181       0.36643623       0.52924854      -0.12482765 
H       0.31456674      -1.12017721       0.64443932       0.17847021      -0.05572141      -0.13321886      -0.32453501       1.19547008      -0.71252213 
H      -2.06909501       0.98873975      -0.34854140       0.03806155      -0.08381504       0.08503297       0.70120766      -0.29396437       0.83817063 
C      -1.42577308       2.82498258       0.45011398      -0.69518889      -0.19667109      -0.00267106      -1.13049449      -0.43244736       2.35438337 
H      -1.48656358       0.83088886       1.34146432      -0.00655819      -0.00600839      -0.21044399       0.03814668      -0.08593320       0.25017482 
H      -2.34852073       3.08540017       1.10181867       0.05437219      -0.23579274       0.12237518       1.40553087      -0.28242691      -1.20118097 
H      -1.57254589       3.23130853      -0.54253203       0.14867075       0.01994432      -0.18013823       0.34475269       0.37936930      -0.04729418 
H      -0.54690002       3.18873143       1.00960869       0.07601445       0.28968224       0.02417537      -0.31719979       0.50986693      -0.58863144 
14
Properties=species:S:1:pos:R:3:momenta:R:3:forces:R:3 energy=-4300.053676212801 pbc="F F F"
C       0.20805391       1.06374106      -0.04541545       0.60982343      -0.37754689      -0.15198900       0.10216424      -0.04834861       0.12240077 
C       0.47827794      -0.44203406      -0.30846395      -0.07766315       0.59032581       0.01624748       2.52598506       0.74685245      -2.18701388 
H       0.41458628       1.70011651      -0.92645316       0.04466129      -0.04719437      -0.19788348       0.02492419      -0.48655830       0.14513672 
H       0.80786074       1.53338377       0.77630680      -0.04871893      -0.14924416      -0.05417852      -0.18505367      -0.77421936      -0.51451148 
C      -1.26392465       1.25508345       0.32932876      -0.14776968       0.44550513       0.27462712      -0.57474269      -1.16990419       0.01958220 
H       1.55934212      -0.78578969      -0.53942379      -0.18669614      -0.14705396      -0.14654206      -1.24599216       1.07032693       1.01370682 
H       0.06364103      -0.76652497      -1.27143316       0.21458562       0.39849601       0.08543826      -0.75598509       0.24277230       0.34261555 
H       0.10843824      -1.03254317       0.47303925      -0.17144929       0.14141208       0.29329282      -0.59622387      -0.97401014       1.14135765 
H      -1.92133224       0.78873285      -0.40381398       0.07264533      -0.26280439      -0.23092562       0.12532601      -0.08732159      -0.51368730 
C      -1.59940583       2.70639314       0.43229724      -0.26910579      -0.61924259       0.04556109       3.86165597       0.09268212       0.92967714 
H      -1.50737084       0.65710222       1.22725375       0.21126071      -0.01612775       0.07039119       0.28480347       0.54140553       0.06020413 
H      -2.52324248       3.01424292       0.71498755      -0.02097200       0.11826812       0.02020273      -3.19732769       0.43931014       0.47220220 
H      -1.26646072       3.18942407      -0.46327810      -0.00017963       0.06242637       0.20084824      -0.18233462       0.47390444      -0.72483665 
H      -0.94036803       3.13322866       1.21964488      -0.23042177      -0.13721940      -0.22509025      -0.18719915      -0.06689172      -0.30683387 
14
Properties=species:S:1:pos:R:3:momenta:R:3:forces:R:3 energy=-4299.99387503463 pbc="F F F"
C       0.26890882       0.98704886      -0.01178476      -0.83251965      -0.43944978       0.05229285      -1.40406102       0.18036370      -0.18124289 
C       0.40749720      -0.44611606      -0.42804441      -0.08030763      -0.14483814      -0.48469268      -0.24215582      -0.77147972       1.55423170 
H       0.50552035       1.64598956      -0.82068366      -0.30814780      -0.05003756       0.04601523       0.65757289       0.46904580      -0.62220881 
H       0.88087501       1.22590068       0.84161588      -0.10096723      -0.10599150       0.04520216       0.40243593       0.10078533       0.32031613 
C      -1.18156325       1.27665732       0.30805534      -0.22733913       0.63852110       0.81791793      -1.82009412       0.10996417       0.58538874 
H       1.41347552      -0.66966372      -0.58874365       0.10792684       0.41176783       0.09109729       2.07598082      -0.37402084      -0.17244864 
H      -0.02493547      -0.67423182      -1.39140373      -0.17861807       0.01206404       0.02481531      -0.91087626      -0.16604283       0.09313970 
H       0.12589002      -1.12268006       0.44257579      -0.02834157       0.01933609      -0.15712598      -0.23058245       0.58995374      -1.42244403 
H      -1.86071254       0.87661514      -0.51869663       0.19281515       0.01071896      -0.30550869       0.92310079       0.28544490       1.01307002 
C      -1.61249079       2.76035021       0.51780858       0.89197159      -0.24430782      -0.01024088      -2.34827932       0.25096525       0.16536331 
H      -1.48801965       0.73005475       1.27203889       0.29180859      -0.00655721      -0.07138283       0.43623865       0.57580568      -1.37891413 
H      -2.68397017       2.67570091       0.97268726       0.19594004      -0.07835808      -0.03693859       1.75818982       0.42980027      -0.73512158 
H      -1.74431882       3.45377155      -0.37272933      -0.13793570      -0.02524345      -0.07806217       0.40733287      -1.31129997       0.58834649 
H      -1.03591273       3.35239311       1.22888064       0.21371458       0.00237553       0.06661106       0.29519721      -0.36928548       0.19252399 
14
Properties=species:S:1:pos:R:3:momenta:R:3:forces:R:3 energy=-4299.8818296314585 pbc="F F F"
C       0.13894555       0.95388960      -0.07531433       0.58812181      -0.73744472      -0.31512071      -2.56879404       1.18204010      -0.26743946 
C       0.42007896      -0.46347872      -0.42740034       0.61312271      -0.34692919      -0.26528500       1.05103348       0.29087925      -1.36065055 
H       0.23603624       1.57193293      -1.01251223      -0.04105285       0.04981790      -0.02776447       0.31870628      -0.42038437       0.91812303 
H       0.78224023       1.36288502       0.69870889       0.15325838      -0.06273699      -0.18653523       0.35190432      -0.05219408      -0.01801012 
C      -1.33942863       1.27917723       0.39685784      -1.12503938       0.04276907      -0.09683645       1.35950180      -0.04884375      -1.18304399 
H       1.51831489      -0.41775124      -0.66036596      -0.16027641       0.08965042       0.01184381      -1.00214238      -0.82665901      -0.59010388 
H      -0.26948988      -0.76699797      -1.25853032      -0.27496185       0.05562072       0.17844897       1.11040720       0.05210574       0.44283857 
H       0.32423027      -1.17397177       0.35449906      -0.02188645      -0.23517752       0.26531291      -0.32705483      -0.52933054       1.02119791 
H      -2.06942166       1.04319732      -0.42670224       0.21667723       0.15999297       0.33919111       0.54551390      -0.56532390       1.15061249 
C      -1.38364842       2.76808819       0.51962823       0.14453805       1.32866049       0.01442389       0.62653886       0.04181394      -0.37460211 
H      -1.56006748       0.86399389       1.38085602       0.18435529      -0.07948875       0.00710491      -0.16782331      -0.62974355      -0.32775512 
H      -2.13600371       3.06065269       1.14759996      -0.20445863      -0.10025804       0.09276954      -2.11830891       0.74441716       2.03301510 
H      -1.69703939       3.19923421      -0.39289381       0.18732603      -0.23691792       0.14277120       0.32372884       0.70745102      -1.32538581 
H      -0.48796701       3.23044825       0.90438125      -0.25972394       0.07244155      -0.16032448       0.49678879       0.05377198      -0.11879605 
14
Properties=species:S:1:pos:R:3:momenta:R:3:forces:R:3 energy=-4300.161145828321 pbc="F F F"
C       0.16860561       0.95465278      -0.27203706       0.70060102      -0.07174041      -0.94610727      -0.95863901       0.40023532       0.18798143 
C       0.22397543      -0.57511372      -0.29450717      -0.97859182       0.78526371       0.77018460       0.92736885       0.86962790       1.25280105 
H       0.13945410       1.34065296      -1.30303490       0.06255961       0.11300661       0.25472875       0.24974126      -0.04609298       0.22295025 
H       0.94105631       1.51034601       0.27997597       0.21809095      -0.14650257      -0.06230578       0.29195500      -0.68473659      -0.22063783 
C      -1.17198463       1.32051676       0.37194346      -0.30483644      -0.13599981       0.20687022       2.24941263       2.90780068       1.08668587 
H       1.12144622      -0.91044095      -0.78494570      -0.07807190      -0.09204034      -0.13188659       0.26172822      -0.47657995      -0.26034016 
H      -0.65639649      -0.95096994      -0.76469606       0.03451192      -0.20732090      -0.13787821      -0.54849752      -0.34140854      -0.65239222 
H       0.20034155      -0.96607383       0.73747371      -0.12972239       0.17853374      -0.03751565       0.21256106       0.09458221      -0.34717636 
H      -1.86649774       0.99503457      -0.28651288      -0.18440017      -0.21342049      -0.04133865      -2.73685887      -1.30097905      -1.77744259 
C      -1.37291048       2.86601276       0.57324803       0.57292842       0.00710193      -0.13798827       0.45419996      -0.04776363      -0.05697273 
H      -1.24624601       0.83669287       1.32851288      -0.11008831      -0.12568664       0.02696772      -0.28830129      -0.36921692       0.44214060 
H      -2.44228291       3.11660123       0.84640900       0.00819647      -0.23044938      -0.04274865       1.24535574      -0.11193015      -0.56041813 
H      -0.96656645       3.46693377      -0.30150023       0.09261139       0.11776792      -0.07862363      -1.00469456      -0.77826896       0.72653532 
H      -0.72334771       3.19653343       1.40188655       0.09621126       0.02148664       0.35764142      -0.35533147      -0.11526935      -0.04371447 
14
Properties=species:S:1:pos:R:3:momenta:R:3:forces:R:3 energy=-4300.15184300533 pbc="F F F"
C       0.05865863       0.86752791      -0.24441566      -0.72870745      -0.02000096       0.79200125      -0.01636155       1.55945604      -0.20602635 
C       0.20860939      -0.62650896      -0.34888120       0.20597398       0.09900564      -0.43411510      -0.91489464      -0.62631550       0.34135880 
H       0.11467447       1.33451828      -1.23048838      -0.01450130       0.15558637      -0.18571680      -0.01063841       0.03254293      -0.13552611 
H       0.84370040       1.35256191       0.34009411      -0.16362663       0.04670233       0.03389666       0.64243216      -0.42029286      -0.12614666 
C      -1.19517490       1.42549582       0.44328434       0.28751134       0.03694125      -0.15636609      -2.92684864      -2.42818881      -1.24170697 
H       1.02765387      -1.03557280      -0.94488645      -0.10123801      -0.16561916       0.06537608       0.15926872       0.57182696       0.01392191 
H      -0.70876180      -1.10205858      -0.75450594       0.04216153       0.06921599      -0.08005687       0.34481519       0.34061983       0.26390433 
H       0.33760702      -0.97535118       0.66758488       0.02571592      -0.03335829       0.03275351       0.00244121      -0.57159063       0.24459530 
H      -2.14423898       1.10774870      -0.20199452       0.00277767      -0.05814921       0.13705241       1.77310839       0.38649809       1.26172919 
C      -1.22944356       2.92013789       0.53956046       0.83225553       0.00815285       0.16760115       2.63456053      -1.08042325       1.81550837 
H      -1.36143923       0.93961295       1.43030205       0.04786069      -0.18356371      -0.13717287       0.23196999       0.25717472      -0.45725850 
H      -2.11440029       3.29355827       0.96056884       0.07187690       0.17616180      -0.14962407      -1.22804697       0.51843114       0.65646523 
H      -1.09451121       3.28205866      -0.42416844      -0.24836827      -0.14012784      -0.02071060       0.28767444       1.16714886      -1.76382055 
H      -0.33931167       3.19296071       1.18117331      -0.25969191       0.00905294      -0.06491866      -0.97948043       0.29311247      -0.66699798 
14
Properties=species:S:1:pos:R:3:momenta:R:3:forces:R:3 energy=-4300.131012761575 pbc="F F F"
C       0.05728125       0.89703283      -0.34577004      -0.46961770      -0.14333544       0.29333428      -0.93193192       1.23629511      -1.10336136 
C       0.13627111      -0.58630206      -0.36121693      -0.23776284      -0.04973001      -0.30993607       0.00464186      -0.47983926      -0.30476135 
H       0.00071295       1.18521857      -1.45826615      -0.21782224      -0.14088466       0.14748691      -0.34535382       0.15893097       1.61353872 
H       0.94733801       1.43145917       0.01401291      -0.01352533      -0.04482737      -0.03180856       0.01097652      -0.48080169       0.16319959 
C      -1.15611694       1.36579902       0.49329545       0.14899132       1.00735171      -0.40834268       1.19511199       1.18365848       0.05538263 
H       1.06936977      -0.89467580      -0.74030401      -0.16182959       0.02359649       0.14666912       1.36009947      -0.46253523      -0.74764291 
H      -0.60856479      -1.02068220      -1.03854686       0.06655816       0.20256816       0.11496156      -0.12543751       0.02666654       0.49668612 
H       0.11238389      -1.01539035       0.61687795       0.08694922      -0.04879149      -0.05920059      -0.51165874      -0.37877167       0.75976866 
H      -2.07437553       0.98967978       0.12445454       0.31754097      -0.10055776      -0.11476263      -0.98178497      -0.40030026      -0.86327545 
C      -1.19169056       2.89826286       0.60788775      -0.10220219      -0.69103802      -0.22146168      -3.38267588      -0.05787958      -1.80464479 
H      -1.12371995       0.97212570       1.51505864       0.20478574       0.00128457      -0.02765205       0.45691767      -0.17413053      -0.06983150 
H      -2.18584199       3.25474821       1.04078476       0.21811349      -0.06729192       0.14489355       1.04465002      -0.53878778      -0.59975065 
H      -1.11271832       3.40402709      -0.40565256       0.04351057       0.07497511       0.18848681       0.22233579      -0.55167653       1.28428350 
H      -0.50049406       3.22484675       1.29987277       0.11631041      -0.02331938       0.13733202       1.98410948       0.91917142       1.12040880 
14
Properties=species:S:1:pos:R:3:momenta:R:3:forces:R:3 energy=-4300.132345447778 pbc="F F F"
C      -0.04480879       0.91372095      -0.45687961       0.25486364      -0.75975553      -0.87558700      -0.66366731      -1.48428537       3.30032974 
C       0.22839785      -0.59532647      -0.28937144       0.78486691       0.58936589       0.24277040       0.49912608       0.80155739      -0.33223763 
H      -0.42062365       1.04490719      -1.40458126      -0.03735455      -0.19064898       0.00958475      -0.83213260       0.62211063      -2.39625238 
H       0.78308896       1.58018865      -0.29712143      -0.30145906       0.27852483       0.06452550       0.87215205      -0.12750861      -0.10623605 
C      -1.11368096       1.35162266       0.54448931      -0.43411177       0.30587632       0.71690004      -1.36683918       1.41136309      -1.18533131 
H       0.90179773      -0.86263785      -1.09636850      -0.15720017       0.05154573      -0.10696722       0.10896749      -0.60010253      -0.09993596 
H      -0.69734013      -1.17600654      -0.35456350      -0.22439820      -0.11799204       0.27137160       0.13026120       0.15336359      -0.11698621 
H       0.71283904      -0.83430031       0.65372944       0.13205093       0.23288508       0.03369919       0.03264547       0.05090417       0.14237927 
H      -2.13074960       0.92468345       0.26853984      -0.14233061      -0.16811546      -0.11547388       1.19802633       0.28571861       0.42567243 
C      -1.22812353       2.89182304       0.56632167       0.28748972      -0.29354356      -0.01058005       1.59601380      -0.37395553       0.49548568 
H      -0.91974825       1.16732685       1.58563739       0.24332692      -0.04118074       0.16739853       0.41043475      -1.05362488       0.37795285 
H      -1.87629904       3.14782597       1.35545784      -0.11541895      -0.28577727       0.01263745      -1.57203615       0.55297840       0.62932484 
H      -1.49462188       3.35568690      -0.37083884      -0.03582198       0.24024785      -0.01211449      -0.11051503       0.16415144      -0.22687186 
H      -0.28706373       3.33802013       0.98153745      -0.25450283       0.15856788      -0.39816482      -0.30243692      -0.40267040      -0.90729340 
14
Properties=species:S:1:pos:R:3:momenta:R:3:forces:R:3 energy=-4300.06280615704 pbc="F F F"
C      -0.28227860       0.77740197      -0.59966043      -0.17895780      -0.31005454      -0.93732016       0.25498009       1.11731139       0.75687286 
C       0.37015270      -0.52135495      -0.07668852      -0.20191922      -0.31824124       0.48337330      -0.31631598       0.36498601      -1.87319581 
H      -0.96927335       0.69560270      -1.50046516      -0.34468645       0.01254024      -0.28203257       1.09854217      -0.20056549       0.97409117 
H       0.49951436       1.56788328      -0.76663897      -0.15388176      -0.04372087      -0.03164889      -0.41096562      -0.93783141      -0.58964324 
C      -1.03909428       1.38464924       0.57892768       0.51233642       0.20338253       0.57399189       0.68306087       1.52805860       0.49410170 
H       0.86346117      -1.01913393      -0.92017534       0.11021358       0.09308724       0.11889089       0.05357787      -0.23865595       0.38206404 
H      -0.41550313      -1.14060562       0.30516494       0.35490183      -0.03366364       0.01947326      -0.44735612      -0.68925181       0.15870752 
H       1.07191253      -0.37207445       0.73094767       0.12958911       0.27392727       0.08448782       0.26448217       0.39120517       0.06999723 
H      -2.03041942       1.03671100       0.69041533       0.16368550      -0.25127022      -0.01669034      -0.98914361      -1.25167577       0.32586274 
C      -1.22751431       2.89691327       0.47898042      -0.11869058       0.39097950       0.03257463       0.50817905       1.29937335      -1.17071705 
H      -0.43011849       1.20658305       1.49096907      -0.20556671      -0.19595771       0.08040831      -0.64043700      -0.15824113      -0.31855715 
H      -1.92035898       3.36791604       1.21845823      -0.05087304       0.17097477      -0.08858058       0.93023095      -0.46459804      -0.25970956 
H      -1.60783213       3.21778221      -0.50290213      -0.04624864       0.00843647       0.12604018      -0.58375997      -0.57314948       0.00776820 
H      -0.24560464       3.41375459       0.37309756       0.03009775      -0.00041980      -0.16296775      -0.40507488      -0.18696546       1.04235735 
14
Properties=species:S:1:pos:R:3:momenta:R:3:forces:R:3 energy=-4300.322393458533 pbc="F F F"
C      -0.40851779       0.71652891      -0.52565067      -0.29645894      -0.84530568       0.79634298       0.12616853       0.36969883       1.20337811 
C       0.48308674      -0.48321445      -0.21798059       0.26361078       0.63717904      -0.68650149      -1.75470408      -1.28125800       0.07300471 
H      -1.27401919       0.56042279      -1.14663710       0.02538902       0.12230512       0.30410012      -0.10022108      -0.54662045      -0.66405430 
H       0.25797298       1.40888592      -1.02099099      -0.34236968       0.11322968      -0.05299632      -0.05572420       0.50985509      -0.38041136 
C      -0.97899881       1.44012277       0.72940083       1.38642859       0.22880931      -0.13044873       0.12056154      -0.58694075       0.62734825 
H       0.86021405      -1.01692828      -1.09372181      -0.13139177       0.03720033      -0.01007154       0.11148191       0.42088144      -0.14081803 
H      -0.04179435      -1.28359303       0.35591946      -0.27293735      -0.02239351       0.07360983       0.21943557       0.66250764      -0.14022255 
H       1.28467843      -0.12053020       0.37839924       0.29272520       0.06293981      -0.27355045       0.92513404       0.08174832       0.49252564 
H      -1.91467495       0.93520751       1.10640443      -0.15136610       0.12156077      -0.00320045       0.90879770       0.32692122      -0.42642791 
C      -1.27809310       2.88719786       0.39822435      -0.60655270      -0.59553878      -0.53809203       0.98846124      -0.08672945       0.23177506 
H      -0.26219301       1.41817532       1.57263907       0.01440388      -0.04949034       0.17016097      -0.13058089      -0.18991234      -0.37349380 
H      -1.58785105       3.48389903       1.22667196       0.19392770       0.13122951       0.09978661      -0.30564463       0.22276639       0.94627875 
H      -2.07157046       2.92083680      -0.29334132      -0.34752507      -0.04624490       0.19158110      -0.88632820       0.26496585      -1.23976464 
H      -0.38984231       3.39367789       0.00451627      -0.02788354       0.10451963       0.05927938      -0.16683743      -0.16788379      -0.20911795 
14
Properties=species:S:1:pos:R:3:momenta:R:3:forces:R:3 energy=-4300.037903058034 pbc="F F F"
C      -0.51470263       0.69093059      -0.47527914      -0.49303662       0.68637698      -0.57595148      -0.83274178      -0.38447178       0.59779114 
C       0.49670164      -0.40341238      -0.28294838       0.85402188      -0.76424638       0.72628374      -0.41383474      -1.10516941      -1.85217151 
H      -1.51967677       0.23662194      -0.61732008      -0.29844601       0.01863635       0.34551175       0.56954152       0.10984431      -0.41278943 
H      -0.29790823       1.31115569      -1.34712519      -0.24149753      -0.05095921      -0.16507821       0.08808343      -0.03845480      -0.02327293 
C      -0.66642486       1.53834200       0.74765304       0.31529952       0.81764733      -0.23540518      -0.16323317      -0.17844395       0.40490679 
H       0.26005963      -1.04023518      -1.14438161      -0.09198670       0.25650716      -0.10277299       0.55878382      -0.49257524       0.07690645 
H       0.27493540      -1.02561359       0.57969499      -0.06915549      -0.01990254       0.12695639       0.32860454       0.20803556       0.35377044 
H       1.55361901      -0.13962537      -0.41195231      -0.06953856      -0.03572406      -0.12122367      -0.30767414       0.20672579       0.55429779 
H      -1.24261440       1.02603171       1.54500071       0.14243994       0.13282923      -0.16076543       0.35704722      -0.18697060      -0.50792724 
C      -1.44136330       2.76737410       0.40739357       0.36311897      -0.67335320       0.47372123      -2.71767008       0.60378523       1.27857796 
H       0.32196733       1.67108807       1.16497041       0.00115036       0.06943451      -0.03147623       0.33341876       0.72732793       0.25082202 
H      -1.85253161       3.18182876       1.35995405      -0.43660598      -0.23973337      -0.07215275       0.04155372      -0.15523465      -0.56076794 
H      -2.38640690       2.46804262      -0.19853883       0.05887017      -0.19108897       0.02848830       1.72351070       0.70754994       0.70068920 
H      -0.92654490       3.62231744       0.00673671      -0.03463395      -0.00642382      -0.23613547       0.43461021      -0.02194833      -0.86083275 
14
Properties=species:S:1:pos:R:3:momenta:R:3:forces:R:3 energy=-4299.941291969369 pbc="F F F"
C      -0.59507786       0.49639452      -0.42047197       0.01801220      -1.33229830      -0.12445974      -1.87871885       2.47431556      -0.14364447 
C       0.55195638      -0.42125936      -0.34338831      -0.45346391      -0.05399270      -0.40276904       0.21994895      -0.67073581       0.66329434 
H      -1.57567221       0.00594155      -0.23296904       0.11221304       0.25576361      -0.13284858       0.58849429       0.02112881      -0.23904749 
H      -0.65489899       0.89584382      -1.44851511      -0.01137253      -0.22539569      -0.06214541      -0.09826989       0.29408641       0.38465249 
C      -0.53294106       1.66462161       0.67845315       0.66371001      -0.04968566       0.44479237       0.02655727       0.40505671      -2.09954537 
H       0.58911053      -1.13364524      -1.17145746       0.00465554      -0.04139900      -0.07676343      -0.11363822      -0.10110732       0.23418525 
H       0.41511546      -0.92804058       0.62224943       0.00996603       0.22439237       0.07967600       0.88650286      -0.26869670      -0.26936795 
H       1.45297750       0.18245062      -0.38667223      -0.15962586       0.17979551       0.18645397       0.39611704      -0.22408641       0.27141912 
H      -0.84947339       1.19711590       1.53824248       0.08044829       0.15468112       0.25663770      -0.43375998      -1.31479637       2.37890433 
C      -1.57302497       2.82323858       0.47480314      -0.34450731       0.69483834       0.38898093       3.95593127       1.53743695      -0.16642121 
H       0.51918941       2.00080569       0.87784811       0.16384620       0.07821126      -0.23022290      -0.95293895       0.01177670      -0.50746913 
H      -1.78522229       3.44151596       1.36404736       0.16890720       0.08599802      -0.07945669       0.63941018      -0.31400125      -0.09700036 
H      -2.49565021       2.50548632       0.18324766      -0.12869138       0.23568619      -0.06843777      -2.53468840      -1.36400639      -1.14475776 
H      -1.15296156       3.50445566      -0.32053143      -0.12409753      -0.20659507      -0.17943742      -0.70094757      -0.48637089       0.73479818 
14
Properties=species:S:1:pos:R:3:momenta:R:3:forces:R:3 energy=-4299.9285313564 pbc="F F F"
C      -0.72187970       0.54754709      -0.27722026       0.22470380      -0.00429258       0.95791540       2.15278206      -0.34789080      -0.73921679 
C       0.54228907      -0.41429653      -0.37933174      -0.03282418       0.19208770      -0.10656723      -1.47252607       2.09967360       0.19075900 
H      -1.56467940      -0.04766016       0.01250275      -0.22866091       0.09138524       0.24616945      -0.60745439      -0.11897171       0.75908254 
H      -1.02161231       0.94173289      -1.25801873       0.20361946       0.05940453      -0.02304626       0.44421401      -0.23202668      -0.17042286 
C      -0.40065623       1.76919104       0.59128777      -0.20157530       0.32418006      -1.24104909      -2.33486088      -3.51631255       3.22871610 
H       0.37862389      -1.05595702      -1.21138539      -0.18536299      -0.19575407       0.04929831       0.26792875      -0.85936485      -0.54827704 
H       0.66636336      -0.93431856       0.54963667       0.07870957       0.04735080      -0.09737336      -0.04907191      -0.59114983       0.41357124 
H       1.43353466       0.19548547      -0.50487720       0.12825736      -0.03282661      -0.20611780       0.12890054      -0.03975919      -0.34183772 
H      -0.41719493       1.33762481       1.71865790       0.17098653       0.20346987       0.11296642       0.81275670       1.25084068      -2.35207259 
C      -1.55173499       2.68658490       0.46992615      -0.09875897      -0.11987593       0.44242441      -2.55466932       0.36487388      -0.04267607 
H       0.52744412       2.14822267       0.28043827      -0.14743791      -0.19309152      -0.16845691       1.29745058       0.78163463      -0.06068161 
H      -1.44669409       3.65176083       0.91780171       0.04566766       0.10657046       0.10093386       0.42883936       0.79647892       0.25589626 
H      -2.53710418       2.30742082       0.93813724       0.07532177      -0.08949478      -0.13538784       1.63519470       0.09012603      -0.74519921 
H      -1.75999245       2.81743929      -0.59930712      -0.03264589      -0.38911316       0.06829063      -0.14948412       0.32184787       0.15235874 
14
Properties=species:S:1:pos:R:3:momenta:R:3:forces:R:3 energy=-4300.052162754885 pbc="F F F"
C      -0.69672079       0.44022224      -0.13359820      -0.83288101      -0.12447099       0.75515379       0.41546361       0.84835614       0.16830856 
C       0.48120659      -0.42320949      -0.53361089      -0.00676307       0.72350118      -0.41824184       0.38660547       0.34872609      -0.20865360 
H      -1.21180430      -0.28670429       0.50297686      -0.17352164       0.22554133       0.00836006      -1.11551622       1.06704820       0.18924605 
H      -1.22314984       0.78186952      -1.05032919       0.15157949       0.01145485       0.17845262      -0.30006574      -1.12051379       0.46234268 
C      -0.34207635       1.84094323       0.47796687       0.37936383      -0.06542107       0.10349244      -1.33800888      -1.18572498      -2.25531926 
H       0.07238353      -1.37519527      -0.87279439       0.22299014       0.04401869      -0.06820038       0.34492302      -0.08105889      -0.21740300 
H       1.22473286      -0.62227771       0.25978225       0.00823478      -0.13268744      -0.01230574      -0.46491899       0.21559265      -0.18049131 
H       0.96042657       0.10147235      -1.34449287      -0.08135951      -0.06474747      -0.24713681       0.69372881      -0.26366372      -0.48053072 
H       0.14187689       1.70444506       1.38692919      -0.02867075       0.04624855      -0.54696305       0.83586720      -0.03485432       1.97206107 
C      -1.60576437       2.72105983       0.60731558      -0.23243112      -0.50222245       0.79500499       1.70826005       1.20719741       0.62620622 
H       0.41122104       2.25713727      -0.22268661       0.09814725       0.12643255      -0.25636464      -0.50983841       0.17315567       0.32755152 
H      -1.25853807       3.70604401       1.03540746       0.23219085      -0.04553468      -0.29130108      -0.65144844      -0.71724103      -0.62873522 
H      -2.32512393       2.33766622       1.29986458       0.05006688      -0.24299327       0.09697976      -0.29081962      -0.57084428       0.64608475 
H      -2.15950488       2.87657804      -0.31087747       0.21305386       0.00088023      -0.09693012       0.28576814       0.11382484      -0.42066774 
14
Properties=species:S:1:pos:R:3:momenta:R:3:forces:R:3 energy=-4299.8590098300165 pbc="F F F"
C      -0.73155008       0.40299468      -0.12186085       0.87946386      -0.26048091      -0.32815759       0.22173240      -0.96741926      -0.10525886 
C       0.50675766      -0.36392100      -0.67823007       0.26939991       0.17032460      -0.23517729      -2.00028512       0.39919713      -1.47001951 
H      -1.11696105      -0.25733938       0.63407204       0.00045072      -0.49390104      -0.15632589      -0.51901477       0.24149221       1.03009553 
H      -1.47790299       0.39606260      -0.89856816      -0.36043243      -0.02004056       0.11634362      -0.42056763      -0.02100824      -0.48057090 
C      -0.42434610       1.83894043       0.30635069      -0.35194106       0.17031720      -0.35012045      -1.07884332      -0.03961349      -2.75284527 
H       0.26084531      -1.37760442      -1.01983357      -0.00725335      -0.00363307      -0.12461209      -0.41802926       0.11832766       0.25846956 
H       1.34497109      -0.50159612      -0.04284506       0.02338097       0.07928309      -0.14628362       0.87243238       0.60290424       0.64268003 
H       0.66149965       0.17173272      -1.60931131      -0.03050168      -0.36805023       0.04070667       1.25460422       0.05072679      -0.12947245 
H       0.39941492       1.67668887       0.88981199       0.23077541       0.02286222      -0.01951824       2.33910549       0.42985861       2.03984581 
C      -1.52197818       2.72296001       0.93576542      -0.79882465       0.65050594       0.92953894      -0.27541547      -3.06238980      -0.56311556 
H      -0.05278502       2.34508985      -0.65692542      -0.26382944       0.16525431       0.19125349      -0.39273434      -0.45450260       1.39919242 
H      -1.06406463       3.60956791       1.21247835      -0.00613424      -0.00230999       0.17870538       0.69673459       1.83296346       1.03107246 
H      -2.05934786       2.20055620       1.78330811       0.37295221      -0.02554715       0.07178936       0.55861429       0.79639306      -0.98128945 
H      -2.17066258       2.95622887       0.10619060       0.04249377      -0.08458441      -0.16814229      -0.83833345       0.07307023       0.08121619 
14
Properties=species:S:1:pos:R:3:momenta:R:3:forces:R:3 energy=-4299.918277814766 pbc="F F F"
C      -0.66127257       0.45522573      -0.05629931      -0.30706910       0.55783507      -0.24241593      -0.53314901      -2.49587010       0.33053734 
C       0.45353132      -0.13383399      -0.86724543       0.13976583      -0.41515001      -0.09642856       1.52396296      -1.25210508      -0.93765166 
H      -0.78084989      -0.32721236       0.79320390       0.34144634      -0.07538674      -0.37552963       0.20070783       1.98811820      -0.48318622 
H      -1.65048839       0.38206161      -0.54485670      -0.10429726       0.22251498       0.31382381       0.41641971       0.01174796      -0.22483480 
C      -0.40584919       1.90790626       0.20612025      -0.69575673      -0.36537854       0.00344574       1.27773648       0.87461516       1.74996258 
H       0.36445181      -1.20807732      -1.18221399      -0.00966581       0.16183693      -0.08515878      -0.27647617       0.70125552       0.77141460 
H       1.37951613      -0.05522563      -0.24105271       0.32061726       0.25825513      -0.41808865      -0.53274235      -0.12192375      -0.73381346 
H       0.64814167       0.33402921      -1.84380805      -0.02605271       0.34411908      -0.18137767      -0.07027820       0.48886451       0.40306279 
H       0.63067066       2.13425845       0.71866788       0.06389897      -0.07512742      -0.02456591      -1.86133890      -0.64105782      -1.01087441 
C      -1.56762046       2.39033414       1.12593727       0.00308650      -0.82188381       0.81125816       1.54771141       0.74246867      -1.53046268 
H      -0.36849395       2.37023803      -0.79330781      -0.10837202       0.35197140      -0.09825823      -0.15877588       0.24747627       0.41838618 
H      -1.60028159       3.49498922       1.24097229       0.00264491      -0.12428608      -0.03241933      -0.19005136      -0.78146794      -0.00085392 
H      -1.36285678       1.89332663       2.05387754       0.08553764       0.07148080       0.13446129      -0.49112793      -0.07877276       0.71098819 
H      -2.41452369       1.97867633       0.59621819       0.29421619      -0.09080079       0.29125368      -0.85259857       0.31665116       0.53732547 
14
Properties=species:S:1:pos:R:3:momenta:R:3:forces:R:3 energy=-4300.111235907309 pbc="F F F"
C      -0.59467296       0.37899944      -0.09608050       0.02313332      -0.74831115       0.87964115       0.08688964      -0.20910983      -1.89619290 
C       0.41838475       0.08706684      -1.24234266       0.28137614       1.58683119       0.29968166       0.39482842       0.75209381       1.58178483 
H      -0.37746760      -0.14401123       0.83089431       0.28871598      -0.35801225      -0.41065976       0.25018846      -0.33148950      -0.02735713 
H      -1.52643528      -0.05691638      -0.53720237      -0.15804374       0.27698902       0.03889585       0.12329443       0.72631859       0.94123824 
C      -0.64728219       1.87292837       0.19969465      -0.76639376      -0.08167862      -1.21239583      -1.47250264       0.26964040       0.29038027 
H       0.46078265      -0.92790906      -1.55086646      -0.03634574      -0.24014971       0.11822026      -0.04942918      -1.05283921      -0.11382468 
H       1.41402144       0.41013786      -0.97019575      -0.10746873       0.26580854      -0.21776187       0.48630561      -0.17641551       0.39492644 
H       0.23824557       0.67914773      -2.10550574      -0.09695286       0.16385870       0.05661587      -0.78302718       0.59298771      -0.86224678 
H       0.31326381       2.32240749       0.18972906      -0.38202951      -0.20791795      -0.23585091       1.37731505       0.08843499       0.10370140 
C      -1.35450334       2.22306456       1.55698677       0.77615163       0.15462165       0.24303291       0.74584833      -0.80829098      -1.33233287 
H      -1.16410251       2.45083075      -0.59864336       0.17273610      -0.24812017      -0.13694591      -0.01887911      -0.66740282       0.28310185 
H      -1.68702187       3.22453031       1.38002128      -0.09867941      -0.00969428       0.33719978      -0.74727393       0.62442258       0.51478826 
H      -0.68732622       2.23489218       2.44368190       0.20893285      -0.23361749       0.06200511      -0.45688355      -0.44507337      -0.57730190 
H      -2.17605534       1.48997489       1.59966379      -0.10513227      -0.32060749       0.17832168       0.06332563       0.63672314       0.69933498 
14
Properties=species:S:1:pos:R:3:momenta:R:3:forces:R:3 energy=-4299.956247678807 pbc="F F F"
C      -0.38005952       0.39810777      -0.07440127       0.38903218       0.49231453      -0.21486397       0.68656860       1.61594223      -1.19753727 
C       0.38950215       0.29119062      -1.41723705       0.40309356      -0.45227846      -0.73013744       1.71578959       0.05295740       1.91373263 
H       0.27792499       0.10619331       0.74004400       0.33924633       0.00933672       0.07400359      -0.07615553      -0.40767480       0.09325934 
H      -1.13460945      -0.32225819      -0.30203257       0.02980402       0.10649250       0.20828378      -1.16349874      -0.42188432       1.07388042 
C      -0.91820434       1.83494859       0.21953587      -0.85343207      -0.13563410       0.25632742      -1.35762219      -0.74706191      -0.72597622 
H       0.65994830      -0.78143766      -1.53529428      -0.17276016       0.37850442      -0.08688765      -0.18190673       0.80238170      -0.47838070 
H       1.31923555       0.88583127      -1.33842847      -0.02648099      -0.09232031       0.04596746      -0.16816186      -0.38512617      -0.15549962 
H      -0.14848590       0.72173146      -2.22341841      -0.25182472      -0.06114220      -0.07056444      -0.76995264      -0.04966172      -0.90557884 
H      -0.28224296       2.62552302      -0.11210008       0.20758146       0.18556270       0.00192604       1.00766067       0.27398174      -0.37441122 
C      -1.28021632       2.06279181       1.66580040       0.27500995      -0.87003088       0.18342437       1.34354892       0.62809381       0.37751374 
H      -1.83233745       1.96311048      -0.34208413      -0.20681833       0.00509069       0.07150753      -0.29945521       0.08220887      -0.66693246 
H      -1.31500671       3.12455563       2.05241563      -0.04151213      -0.00741800      -0.08708556      -0.05538985      -1.18521666      -0.72787000 
H      -0.45368851       1.54180325       2.11168443      -0.26125982       0.11860950       0.09352098       0.36677851       0.08445198       1.37226260 
H      -2.15290113       1.52038322       1.92344314       0.17032074       0.32291290       0.25457789      -1.04820354      -0.34339215       0.40153761 
14
Properties=species:S:1:pos:R:3:momenta:R:3:forces:R:3 energy=-4299.908999143921 pbc="F F F"
C      -0.15640705       0.54743483      -0.04151060       0.79310434      -0.26536310      -0.10570399       1.65831450      -1.64958612       0.30040907 
C       0.16989783       0.39297696      -1.51941205      -0.98802197       1.31355289      -0.53592598      -2.59116282       0.44914198       0.14670659 
H       0.73333641       0.52568968       0.66856088      -0.12771077       0.31447575      -0.08942653      -0.70953199      -0.12221390      -1.13579578 
H      -0.71503634      -0.36199104       0.17966594       0.26423725      -0.19525161      -0.03520423      -0.47014101       0.22107231       0.65913267 
C      -0.90028565       1.77657574       0.21180986       0.31564963       0.00140724       0.86378891      -0.46967153       1.27750163       1.96727396 
H       0.08142620      -0.65094870      -1.78279403      -0.20005263      -0.41812709       0.08450654       0.21847163      -0.22026439      -0.44289139 
H       1.13344903       0.75140952      -1.69999893      -0.21801201      -0.09033962      -0.04406054       1.40604689       0.77796696      -0.95656335 
H      -0.68036723       0.97904402      -2.04448876       0.07871098      -0.15040824       0.04059911       1.79780625      -0.96519325       0.26204171 
H      -0.26348933       2.68547001       0.01334674       0.09365121      -0.01891711      -0.03880475      -0.72594222      -0.83884793      -0.35230547 
C      -1.25309449       1.87387500       1.72418520      -0.19099846      -0.09382761      -0.69593523      -0.10533415      -2.39619603      -0.55273748 
H      -1.83046163       1.76791268      -0.37179702       0.15352864      -0.05222528       0.19677040       0.24556504       0.44551774      -0.00605214 
H      -1.66475273       2.81579869       1.83986449      -0.08525999      -0.10806536       0.30380821      -0.56738801       2.13970202       0.96600138 
H      -0.36684391       1.66713826       2.36696637       0.05632554       0.04315659       0.05498313      -0.64458561       0.45565868      -0.42362769 
H      -2.07434850       1.16035044       2.02683933       0.05484824      -0.28006746       0.00060494       0.95755304       0.42574032      -0.43159208 
14
Properties=species:S:1:pos:R:3:momenta:R:3:forces:R:3 energy=-4299.890528902995 pbc="F F F"
C      -0.05009127       0.59921770      -0.10741881       0.34829080      -0.59680038      -0.29947543       0.54754565      -0.52274242      -1.68406474 
C       0.05320224       0.42363575      -1.69073541      -0.16019648      -0.55134552       0.29511271       0.30243804       0.99077254       1.39413767 
H       0.94618147       0.79266141       0.12835053       0.12024629       0.15982780       0.24564313       2.02891869      -0.07175441       1.00542411 
H      -0.30903196      -0.38603097       0.33049527      -0.00479007       0.08608622       0.11204924      -0.25185311       0.65308943      -0.15023502 
C      -0.84120649       1.78039046       0.36561705       0.29068599       0.72865735      -0.03896745      -1.84909440       0.22698323      -0.14878264 
H       0.67021178      -0.44642607      -1.83762633       0.07735424       0.46939071      -0.18250537       0.37084351      -0.28927912      -0.35889803 
H       0.47008761       1.29161611      -2.27823437      -0.12477394       0.34481421      -0.04030011      -0.33732055      -0.74251460       0.99031152 
H      -0.91136235       0.20671415      -2.06722555      -0.25119946      -0.12346102      -0.15525153      -1.14084819      -0.22608501      -0.63421820 
H      -0.29750845       2.71485563       0.28549252      -0.23858544       0.15699190      -0.16346415       0.18977273       0.13047965      -0.88527183 
C      -1.31222867       1.78740671       1.83130546       0.17373859      -0.75534541       0.09818811      -1.85025916       1.18804433      -0.27075245 
H      -1.70567783       1.74818272      -0.34822080      -0.10974043       0.01887928      -0.16547496       0.22066240       0.79758799       0.89223813 
H      -2.21303364       2.50189792       2.04157445       0.10980854      -0.04941792       0.16252858       1.41311260      -1.39243042      -0.74167753 
H      -0.59414912       2.12347560       2.55161330      -0.12753200       0.09128963       0.04069204       0.94674259       0.12826938       0.13483434 
H      -1.57846744       0.79545215       2.10759378      -0.10330663       0.02043316       0.09122520      -0.59066081      -0.87042057       0.45695469 
14
Properties=species:S:1:pos:R:3:momenta:R:3:forces:R:3 energy=-4300.010539401909 pbc="F F F"
C      -0.02384413       0.63612294      -0.12133169      -0.39433623      -0.09062276       0.24318038       1.57885698       1.89221316       1.97533782 
C       0.19070507       0.51371391      -1.59142202       0.59567999       0.53170839      -0.69236239       0.13712249      -1.71218395      -0.37114397 
H       0.98746859       0.87708264       0.42850255      -0.22674167       0.23889680       0.21483847      -1.83592098      -0.50749133      -0.92378994 
H      -0.38295288      -0.30968317       0.27283859      -0.06659879       0.02189435      -0.16618927      -0.03869740      -0.09093869       0.33517451 
C      -1.03651176       1.77232047       0.28611377      -0.22201980      -0.58883385       0.26896516       0.91421131      -0.91038660       0.53502382 
H       1.19502804       0.12711006      -1.88534529       0.33487208      -0.18756886      -0.05563396      -0.85931397       0.16382302       0.20519069 
H       0.01869138       1.43809308      -2.04762626       0.08072203      -0.33166676      -0.24125826       0.09020757       1.63261241      -0.92951311 
H      -0.60747188      -0.14040334      -1.97221414       0.22190716      -0.00579757       0.09289907       0.44013761      -0.04302312      -0.26530999 
H      -0.71031072       2.79390536       0.08269274      -0.10319930       0.10229431      -0.02390251       0.71178157      -0.15228559      -0.25997851 
C      -1.28454647       1.67316899       1.80680298      -0.17806724       0.38254275       0.28029155       0.54510154      -3.68871882      -1.61701748 
H      -1.92183350       1.68073674      -0.34445816       0.41047669      -0.35718374      -0.05921932      -0.42839545      -0.29110500       0.38616915 
H      -1.75688885       2.47733770       2.16750628      -0.05149409       0.16835748       0.11075737      -2.06798908       3.22067839       1.33930787 
H      -0.38421714       1.56323473       2.40531504      -0.27875446      -0.03548777      -0.00464590       0.40435303      -0.07212155      -0.32309325 
H      -1.91411235       0.77927082       2.02829535      -0.12244637       0.15146721       0.03227963       0.40854477       0.55892766      -0.08635761 
14
Properties=species:S:1:pos:R:3:momenta:R:3:forces:R:3 energy=-4299.900572915188 pbc="F F F"
C       0.03699957       0.62673403      -0.00494392       0.20049992      -0.14365410      -0.51881423      -3.74942243       1.46824030      -1.27060682 
C       0.35574230       0.54269593      -1.44373160       0.39711296      -0.09352165       1.67279497       2.03990853       1.99210171      -2.22089566 
H       0.84450485       0.91930254       0.58141846      -0.19538714       0.00858283      -0.03982835       1.58292913       0.15942346       1.09885612 
H      -0.42615190      -0.29721776       0.26206783      -0.02594706      -0.07739218      -0.04003313       0.27640351      -0.95325087       0.82433148 
C      -1.13108172       1.65366936       0.21670781      -0.59466470       0.11619018       0.17210054       0.47963178      -1.57302493      -1.54803229 
H       1.24213365      -0.07153154      -1.53150795      -0.33331971       0.07192249       0.16458688       0.44691312      -0.20995653      -0.42871362 
H       0.65199079       1.59567711      -1.90841803       0.22009404       0.04136356       0.29662520      -0.61182290      -2.08225695       1.00222767 
H      -0.36784018       0.10562320      -2.13204078      -0.08337899       0.02863693      -0.14796938      -0.43293520       0.07115642       0.43316312 
H      -0.94995789       2.60630110      -0.25674472      -0.29860050      -0.01642962       0.06060644       0.32913205       0.36849322      -0.20999698 
C      -1.40768006       1.76415999       1.63583495       0.39540349       0.09941528      -1.28722122      -1.90470913       1.03724569       2.87526906 
H      -2.03714705       1.22298674      -0.25225415       0.00029943      -0.35237134      -0.26665361       0.39949531       0.26962005      -0.15943161 
H      -2.31477285       2.50044199       1.80790412      -0.13881206      -0.23038985      -0.27087568       1.92587549      -1.38033662       0.11572991 
H      -0.52042732       2.03225838       2.25307886       0.37902157       0.43759110       0.22580419      -0.62934694       0.35141975      -0.42425904 
H      -1.69637042       0.76896651       2.02955163       0.07767875       0.11005636      -0.02112263      -0.15205234       0.48112532      -0.08764133 
14
Properties=species:S:1:pos:R:3:momenta:R:3:forces:R:3 energy=-4299.769829642076 pbc="F F F"
C      -0.02343232       0.60487487       0.00529285       0.44979637      -1.22025349       0.02673535       0.69140997      -1.43759233       0.53570976 
C       0.65393934       0.51376293      -1.40084131      -0.15748550       0.43594952      -0.26515458      -0.76654294      -2.31796114       1.15279206 
H       0.73374151       0.90139010       0.79658844       0.01888997      -0.12407620       0.24449604      -0.69790255      -0.37346816      -0.94724381 
H      -0.38142465      -0.44742954       0.25248081       0.50630326      -0.05901320       0.14596582       0.81922072       1.12243307      -0.04566191 
C      -1.26755197       1.47646487       0.14123566      -1.06075593       0.06039758       0.44227059      -1.69023378      -2.15862713       2.50939274 
H       1.38096625      -0.32412116      -1.46754643       0.25206899       0.06496326      -0.03161710      -0.62584519       0.08683978       0.40393222 
H       1.25453329       1.29851061      -1.68951801      -0.19055388      -0.32692318       0.13488193       0.97049237       2.47816242      -0.35960207 
H      -0.06750561       0.33070307      -2.18595681      -0.05694231      -0.05862713       0.05006365      -0.37342667       0.01451662      -0.15394027 
H      -1.28618437       2.18097947      -0.63965586       0.13784111       0.03839969      -0.08420975      -0.17511874       1.60889754      -0.52460753 
C      -1.53609658       2.00092661       1.64295294       0.28101012       1.22807303      -0.45695144       3.92584478       0.58909339      -2.36765917 
H      -2.19866370       0.83466756       0.02128635       0.11774216       0.08199378      -0.14756030       1.15168232       0.51405839      -0.55183724 
H      -2.49986805       2.31763084       1.69647021       0.09780593       0.14262956       0.12788212      -2.92757330       0.94151399       0.34791727 
H      -0.87414511       2.87449054       1.81216544      -0.38545162      -0.23584711      -0.17341410      -0.34560595      -0.31239472       0.06969636 
H      -1.31231547       1.31148662       2.43818227      -0.01026868      -0.02766612      -0.01338822       0.04359896      -0.75547171      -0.06888842 
14
Properties=species:S:1:pos:R:3:momenta:R:3:forces:R:3 energy=-4299.959252793638 pbc="F F F"
C      -0.03391258       0.50342877       0.11266033      -0.51898456      -0.02090570       0.17127731      -1.10715521       1.06486879      -0.79874695 
C       0.62616563       0.51561983      -1.25602137       0.51024487      -0.67838291      -0.54269846      -1.00132298      -0.25714733      -0.98451544 
H       0.65094168       0.84770079       0.84930017      -0.30189320       0.05624684      -0.16987915       0.66665334       1.06777818       0.62945699 
H      -0.23783290      -0.44636717       0.51072549       0.07895239       0.06805526       0.22237801      -0.51372847      -1.84010647      -0.06619885 
C      -1.32868202       1.40118855       0.09783423       0.03498904       0.25185055      -0.51445223       2.60179670       0.52026963       0.86333721 
H       1.56703114       0.01667838      -1.31008977      -0.00409998      -0.09627953       0.21218872       0.75827607      -0.67289374       0.23379065 
H       0.84355140       1.52974956      -1.62780055      -0.05305907       0.21794537      -0.01962911      -0.34496533      -0.13784721       0.31976051 
H      -0.03535505       0.02163557      -2.01387902      -0.14027040      -0.08866033      -0.10975448       0.47002249       0.45866270       0.53038874 
H      -1.08087050       2.02769667      -0.76179832       0.13858189      -0.10233064      -0.03686420      -0.69000245       0.77855348       0.37076883 
C      -1.45589930       2.11761443       1.45266592      -0.00914310      -0.07892702       0.76156821      -0.61249070       1.65418695      -0.94969471 
H      -2.26226608       0.96684925      -0.06699910       0.14771406      -0.17307332      -0.00467901      -1.24881976      -1.56565396      -0.75078893 
H      -2.34116452       2.84525230       1.46377915       0.04742800       0.24070980      -0.02863885       0.93793628      -1.24005168       0.12252432 
H      -0.58053515       2.78860622       1.50233940       0.21069404       0.25779344      -0.05389173      -0.15821272      -0.48999168       0.78599534 
H      -1.54574305       1.37373305       2.26849142      -0.14115399       0.14595816       0.11307497       0.24201274       0.65937232      -0.30607771 
14
Properties=species:S:1:pos:R:3:momenta:R:3:forces:R:3 energy=-4299.977341125701 pbc="F F F"
C      -0.00952244       0.64461515       0.10150834       0.55669054       0.04790120      -0.25190456      -1.63926004      -0.45073575       3.18041543 
C       0.57726190       0.22365722      -1.16249625      -0.53382645      -0.02589485       0.72775872       2.64657373       0.66466886      -0.73211171 
H       0.83036040       1.20588921       0.60180470       0.18359502       0.14759776      -0.05785327      -1.12447448      -0.18177383      -0.05658740 
H      -0.27738468      -0.19858613       0.83275740      -0.09707927       0.02402090      -0.11033151       0.64791328       0.73417203      -1.07508554 
C      -1.29609803       1.50397159       0.05298005       0.71867459       0.78431782      -0.69041496      -0.53210138      -0.42827170      -0.97243793 
H       1.48071182      -0.39203082      -0.90692474      -0.22255776      -0.15990972       0.28296666      -0.63070339       0.49602738      -0.67690348 
H       0.91724314       1.18816142      -1.62288224      -0.02214324      -0.15659219       0.18727333       0.06777028      -0.96724467      -0.08739617 
H       0.00073639      -0.27605028      -1.89193186      -0.21378208      -0.14633189       0.29248848      -1.00516083      -0.75067030      -0.55463276 
H      -1.13498939       2.25637702      -0.74493861       0.14868830      -0.25271536      -0.20365156      -0.38215173      -0.17209812       0.29179314 
C      -1.47963294       2.17660363       1.38763552      -0.17057367       0.00529121      -0.25972641       1.80232094      -0.01531638      -0.64384152 
H      -2.28474056       0.95219189      -0.18237730      -0.13536027       0.27660551       0.12674001       1.86601788       0.33724285      -0.00075113 
H      -2.32006219       2.79674064       1.40461034      -0.25522630      -0.25007723      -0.11596652      -1.73463259       0.58178884       0.40944103 
H      -0.64752456       2.86323268       1.47488286      -0.10294099      -0.27496177       0.05030474       0.41548850       0.18230799       0.46206978 
H      -1.39995527       1.44458422       2.17688578       0.14584157      -0.01925138       0.02231684      -0.39760018      -0.03009721       0.45602826 
14
Properties=species:S:1:pos:R:3:momenta:R:3:forces:R:3 energy=-4300.145066306708 pbc="F F F"
C       0.08123988       0.68064862       0.22739028       1.06639158       0.00814042       0.19448705      -0.26869713       0.19853465      -1.47289653 
C       0.56006890      -0.03412668      -1.10649457      -0.02783716      -0.88693739      -0.04109064      -2.17743213       0.14022837       1.69272268 
H       0.83194303       1.30364246       0.67826460       0.01725012      -0.26732180       0.05364480       0.92481772      -0.22886858       0.32701343 
H      -0.26745560      -0.06520840       0.89753691      -0.23161637       0.17455367      -0.33545223       0.12607721      -0.90581691       0.93888044 
C      -1.07127309       1.62990368       0.01672445      -0.04497635       0.56690202       0.24940207       1.02345842       1.54478865       0.05357851 
H       1.40104942      -0.64587579      -0.83077987       0.21370427      -0.02588011      -0.08670886       0.63047683      -0.10662506      -0.47774827 
H       0.70529812       0.68976510      -1.90147085      -0.08549479       0.00803233       0.09369939       0.45285266      -0.06763928      -0.08881443 
H      -0.27879990      -0.72329886      -1.40416228      -0.16625358       0.11243507       0.13704105       0.82264472       0.61195762       0.08782473 
H      -0.68027179       2.40601636      -0.65468783       0.01940055       0.02791769      -0.10223114      -0.28408727       0.11120894      -0.05906079 
C      -1.70395949       2.31436417       1.26630706      -0.62608255      -0.13877397      -0.33264275       0.23080130      -1.43348627      -1.03090241 
H      -1.84281732       1.13776707      -0.51295684       0.00865487       0.25844727       0.10561647      -1.08949169      -0.58608762      -0.61378102 
H      -2.54653760       2.86830404       0.80752136       0.00382436       0.06123691       0.08277979       0.27402175      -0.01070319       1.10236426 
H      -1.02288179       2.91113533       1.88637374       0.09214541      -0.05858705      -0.03743225      -0.16912182       0.12837932      -0.51654799 
H      -2.01769832       1.45849301       1.88670160      -0.23911034       0.15983496       0.01888724      -0.49632057       0.60412935       0.05736739 
14
Properties=species:S:1:pos:R:3:momenta:R:3:forces:R:3 energy=-4299.896969247579 pbc="F F F"
C       0.00228099       0.59935668       0.24155833      -0.43327141       0.08144054      -0.83285104      -1.19552988       1.75252916      -0.59878237 
C       0.39750386      -0.06799461      -1.07099989      -0.29011120      -0.82160978      -0.74975948       1.98155087       2.30543851       1.42175094 
H       0.81264647       0.90424275       0.92455007       0.05700286      -0.07729209       0.09130822      -0.02615185      -0.18402466      -0.49904215 
H      -0.65986862      -0.08524071       0.78152762      -0.19099826      -0.08077719      -0.11755453       0.27632827      -0.04364068       0.22022045 
C      -0.99174182       1.80702749      -0.07344346       0.30644281      -0.12019580       0.84959696      -1.18286123      -2.24272029       0.29245057 
H       1.07402976      -0.83786762      -0.78315368       0.18460700       0.06699456      -0.06670075       0.46325187      -1.09527214      -0.51399357 
H       0.94238327       0.69565639      -1.67217918       0.29906217      -0.01805807      -0.03282018      -0.35634716      -0.74943287       0.07832512 
H      -0.47851524      -0.37444833      -1.54913745       0.04590270       0.09672841      -0.06566435      -1.11956001      -0.82771196      -0.99964054 
H      -0.70391864       2.73805145      -0.56916642       0.10780868       0.01901161       0.05001193       0.73414140      -0.65363114      -0.54480660 
C      -1.54566421       2.25031916       1.26748081       0.44138978       0.59432408       0.28503640       0.09895489       0.40726257      -0.38563193 
H      -1.74222786       1.19650432      -0.69351086      -0.19449092      -0.03823979      -0.12173997       0.51568447       1.62409953       0.59057923 
H      -2.26403248       3.05512286       1.28791166      -0.17036357       0.08133071       0.55388071      -0.38703101       0.30709233      -0.48090873 
H      -0.68488675       2.63090833       1.78015322      -0.04075689       0.24828627      -0.01635582       0.45874490       0.17111291       0.82730753 
H      -1.96972496       1.44260813       1.81400619      -0.12222377      -0.03194345       0.17361191      -0.26117553      -0.77110126       0.59217205 
14
Properties=species:S:1:pos:R:3:momenta:R:3:forces:R:3 energy=-4299.823500505405 pbc="F F F"
C      -0.23053209       0.42623685       0.13267541      -0.46138479      -0.90777217       0.11328327       0.83552892       2.55266315       0.54157679 
C       0.43327124       0.12968183      -1.18715616      -0.22849725       1.10927737      -0.07627539      -0.19312239      -3.53480703       0.60052182 
H       0.43195886       0.66794551       0.99435024       0.05969452       0.25492997       0.02866216       0.35797585      -0.73160468      -0.69463131 
H      -0.79624913      -0.46084387       0.44709993       0.21773085      -0.08248511       0.03629942      -0.50649287       0.62590735      -0.09734929 
C      -0.95455612       1.82544786       0.02035630      -0.12896017       0.33475186      -0.33202586       1.84664554      -1.82535372       2.10187270 
H       1.18031532      -0.69231012      -1.00361833       0.02044522       0.17743235      -0.11841065      -0.52023205       0.62937615      -0.50698062 
H       0.91335541       0.87723496      -1.75376083       0.23420830      -0.03900713       0.23577455       0.42412925       1.32062667      -0.25330438 
H      -0.37378623      -0.33211743      -1.79747223       0.14952368      -0.05858864      -0.21281350       0.65341839       0.33343811      -0.09435679 
H      -0.23909903       2.55855466      -0.33458211      -0.09818571      -0.07447617       0.01944377       0.22941605      -0.03055051      -0.30633862 
C      -1.39846093       2.20592935       1.40844304      -0.07508355      -1.08600460      -0.13835530      -3.09405770       0.50412801       0.50291241 
H      -1.71937128       1.71638289      -0.66898016       0.18240638       0.26306735       0.24468882      -1.89616415       0.21289771      -1.27907158 
H      -2.19407047       2.96510748       1.34622229       0.19185023      -0.09623203       0.08521627       0.08045033       0.18281408      -0.22916394 
H      -0.71630438       2.70395328       2.09996512      -0.06877160      -0.06994150       0.18435157       0.55618098      -0.78780245      -0.18275471 
H      -2.01005063       1.37846505       1.87592360       0.00502386       0.27504844      -0.06983914       1.22632387       0.54826716      -0.10293248 
14
Properties=species:S:1:pos:R:3:momenta:R:3:forces:R:3 energy=-4299.958354767777 pbc="F F F"
C      -0.11743543       0.47316056       0.06810197      -0.08721754      -0.21398793       0.73672014       0.19145319       0.57439800       0.53538892 
C       0.48778130       0.24640437      -1.31390976      -0.35782336       0.66489766      -0.53641550       0.26787992       2.21938209       0.42573852 
H       0.69977781       0.59041121       0.76203817       0.07808840       0.31837353      -0.12801779       0.55606052       0.12347121       0.37788237 
H      -0.69176022      -0.32696997       0.51281015       0.17205104      -0.11590249       0.26680420      -0.31290531      -0.68388265      -0.38931458 
C      -0.99703219       1.73206879       0.14783372       0.31421589       0.54931190       0.24320077      -0.08736901      -0.61751470      -2.35839814 
H       1.17758753      -0.53208013      -1.42004133       0.00400448      -0.08951549      -0.06925308       0.83329590      -1.76962647       0.38313235 
H       1.16082959       1.12729409      -1.48820955      -0.04826998       0.00227749       0.02383485      -0.87542962      -0.37667751      -0.23900712 
H      -0.21031851       0.14432300      -2.12409334       0.16731218       0.05210020       0.09056218      -0.55959075       0.20867743      -0.30469930 
H      -0.46430280       2.62183907      -0.12826016       0.03758670       0.19178949      -0.02070829       0.86019678       0.20187629      -0.79142189 
C      -1.54834498       2.09610687       1.48447904      -0.26165623      -1.01063027      -0.40070327      -1.49026049       0.93536288       0.76453649 
H      -1.71245199       1.54052330      -0.73281175       0.08387576      -0.21188054      -0.34880260       0.21633028       0.73397440       1.66078716 
H      -1.52945534       3.16952840       1.74678669       0.12587943      -0.04570696      -0.11056168       0.22646678      -0.21403677      -0.66703518 
H      -1.06972953       1.66016475       2.32433131      -0.17488590      -0.15291335       0.08279927       0.85108324      -0.88802243       0.62906935 
H      -2.58852458       1.85866675       1.60738815      -0.05316086       0.06178677       0.17054079      -0.67721144      -0.44738177      -0.02665896 
14
Properties=species:S:1:pos:R:3:momenta:R:3:forces:R:3 energy=-4300.024164991234 pbc="F F F"
C       0.08116566       0.64008520       0.04656972       0.07209528       0.30127869      -0.29835220      -0.81258620      -0.24777608       0.70303275 
C       0.36585810       0.30763045      -1.41346973       0.52393328      -0.11582182      -0.40152654      -0.72745794      -3.66781915       1.00948342 
H       1.00660723       0.84076078       0.64850749      -0.10805760       0.06906854      -0.02776118      -0.66274291      -0.20704313      -0.66298212 
H      -0.36152204      -0.28578636       0.47717441       0.00692667       0.20345191      -0.09058027       0.07302155       0.58192691      -0.00718981 
C      -0.91196692       1.84542029       0.23157310      -0.08143122       0.29003012       0.33816882       2.69143706       1.00021857      -0.10759494 
H       0.92136795      -0.69770293      -1.45354236      -0.30543381      -0.00682400      -0.02624193      -0.71468058       1.27320595       0.10694299 
H       1.00683248       0.95324605      -1.88264272      -0.03430537       0.18362680      -0.30792243       1.31324025       2.07508361      -1.36084909 
H      -0.56313129       0.11582743      -1.99813681      -0.22134351      -0.13936177      -0.12182189       0.57758195       0.49218608       0.40839937 
H      -0.20790226       2.72815387       0.27999824      -0.16587418       0.14143058       0.58813617      -0.81432227      -0.55035312      -0.32041211 
C      -1.69010977       1.83515155       1.52450074       0.11837549      -0.36134688       0.75025354      -1.15395233      -1.93634244       0.50965812 
H      -1.47856970       1.96884086      -0.68604067       0.21229987      -0.08736335       0.05004134      -0.45572423      -0.01038164       0.08493285 
H      -1.83221849       2.75519609       2.07987237      -0.06225100      -0.16063597      -0.09500545       0.39947908       0.35013614      -0.19446016 
H      -1.24012302       1.06917070       2.19547830      -0.03747950      -0.12366943      -0.14976725      -0.12805204       0.70248041      -0.12172352 
H      -2.71774467       1.44622344       1.36746901       0.08254560      -0.19386341      -0.20762072       0.41475861       0.14447789      -0.04723775 
14
Properties=species:S:1:pos:R:3:momenta:R:3:forces:R:3 energy=-4300.093612735767 pbc="F F F"
C       0.04634730       0.59602352      -0.01165754      -0.01284210      -0.20460126      -0.67400132      -1.07753513       1.20092542      -1.49830387 
C       0.10337282       0.47035927      -1.50776205      -1.01045221       0.75655287      -0.74533272       0.10676365       0.63219223      -1.00123169 
H       1.00150905       0.58915342       0.42831073      -0.00760978       0.12637638      -0.03908574       1.33009238      -0.06587723       0.63124606 
H      -0.52870365      -0.18452204       0.37723419       0.03698815      -0.10016816      -0.02227040      -0.70532783      -1.56367127       0.75868569 
C      -0.69636016       1.89279590       0.32491974       0.39629903      -0.52410838      -0.01940547      -0.80551240      -1.91847184       1.19955666 
H       0.57586546      -0.41697396      -1.91616544       0.16055703      -0.17325087      -0.01709494       0.82745399       0.03208180       0.14679828 
H       0.53383388       1.42840763      -1.89803403      -0.11522822       0.04034599       0.12475124      -0.12534416      -1.03927354      -0.15285551 
H      -0.89558525       0.36267615      -1.93243096       0.06958799       0.02737338       0.21409996      -0.29940517       0.42460568       0.18780361 
H       0.04424224       2.66892436       0.40670246      -0.17885768      -0.06250698       0.14264857      -0.07714524       0.74254951       0.29788531 
C      -1.55925244       1.62938551       1.61357465       0.56913211       0.34147988       1.24039921       0.70594922       1.15017852      -1.31186351 
H      -1.44179687       2.13525916      -0.43730407      -0.09898828      -0.07888969      -0.07760478       0.38083210       0.08792229      -0.24905665 
H      -2.07298320       2.57321174       1.71040884      -0.04918341      -0.09975936      -0.11331044      -0.51107265       0.18836708       0.94419426 
H      -0.97572890       1.36876187       2.48448491       0.07752890       0.17743712       0.34510205       0.21490492       0.15340530       0.27837960 
H      -2.29283660       0.84236123       1.44864036       0.16306847      -0.22628092      -0.35889522       0.03534634      -0.02493394      -0.23123823 
14
Properties=species:S:1:pos:R:3:momenta:R:3:forces:R:3 energy=-4300.007877355118 pbc="F F F"
C       0.03751213       0.59893914      -0.12363757      -0.22059285       0.20879056       0.29782226      -0.92949907      -0.89996918       0.00753074 
C       0.02735366       0.56831425      -1.69064149      -0.14687901      -0.22895419      -0.51617481      -0.36532501      -0.77952102       0.71787688 
H       1.10993512       0.61027264       0.18458808       0.15203271      -0.08788986      -0.00005590      -0.75477591       0.02796687      -0.00372314 
H      -0.41934593      -0.39835114       0.25086625      -0.04572154      -0.07566360       0.06311651       0.72772007       1.56816982      -0.49292222 
C      -0.78982035       1.79862289       0.42986311      -0.73037771      -0.25218700      -0.34460493      -1.25173314      -2.11556436      -1.53741692 
H       0.63317216      -0.30243843      -1.90976560       0.25501871       0.23054103       0.03905986       0.04752348      -0.26450628      -0.63371032 
H       0.53289710       1.41133117      -2.10325627       0.22087907       0.10197517       0.16777785       0.50915258       0.83826717      -0.20037876 
H      -0.94115002       0.49780787      -2.25773211      -0.30368795       0.13953691       0.01996829       0.60351065      -0.09960357       1.12842855 
H      -0.21183601       2.67787683       0.23592752      -0.15765686       0.25655939       0.02879586       0.06704176       0.87566957       0.23267329 
C      -1.41996706       1.64218210       1.80694844       0.95814205      -0.51169788       0.41608055       1.65088518       0.09541231       0.97512445 
H      -1.66198583       1.77247831      -0.25466954       0.25535744      -0.02326759      -0.00409382       0.46109330       0.53461655      -0.01420975 
H      -2.39013229       2.12690829       1.87745261       0.05083841      -0.01791032       0.08402877      -0.14057117      -0.15350589      -0.07900255 
H      -0.75909676       2.18306554       2.52374725      -0.30351705       0.06906322      -0.29473711      -0.51464209      -0.70227350       0.01202657 
H      -1.47958281       0.55602224       2.08348809       0.01616459       0.19110416       0.04301661      -0.11038061       1.07484152      -0.11229682 
14
Properties=species:S:1:pos:R:3:momenta:R:3:forces:R:3 energy=-4300.239681909768 pbc="F F F"
C       0.00620130       0.64425633      -0.10133071      -0.28137461       0.15428136       0.28321775       0.10097636       0.25251164       0.49989665 
C       0.22051790       0.55934234      -1.59301536       1.02512855       0.00544294      -0.88088159       1.50348438       1.93744102       0.46810118 
H       0.95609148       0.72567765       0.43904325      -0.10317631       0.13050857       0.02019634      -0.09191507       0.14545818       0.02308890 
H      -0.45727959      -0.25524596       0.24501826       0.29652769       0.13974089      -0.30226340      -0.17782573      -0.97431241       0.21389143 
C      -0.98664694       1.74296726       0.30492097      -0.67955252       0.19990325       0.69491622       1.30729787       0.13765163      -0.12016606 
H       0.77848656      -0.29362155      -1.92001587       0.00715220      -0.15510549       0.06252260      -0.23688246      -0.93902165      -0.17598639 
H       0.89628955       1.39829387      -1.90981880       0.00729141      -0.18313345       0.10720983      -0.84158501      -0.33232721       0.13165009 
H      -0.74546620       0.70199476      -2.01833558       0.15992176      -0.23211397       0.13166181      -0.54873845      -0.28409469      -1.05363041 
H      -0.56412714       2.73137233      -0.04655174       0.07649742      -0.15720258      -0.04609911      -0.59127202      -0.72124088       0.85607189 
C      -1.38994678       1.63168226       1.78649221      -0.40321652       0.19832694       0.08868596       0.37079109       0.94532373      -1.36963477 
H      -1.87588716       1.58016950      -0.26283703      -0.25520939       0.05198858      -0.12543790      -0.72497632      -0.08558777      -0.70776535 
H      -2.32797266       2.12203788       1.90294820      -0.09740277       0.08604042      -0.08837430      -0.89213128       0.38542594       0.31666720 
H      -0.69446991       2.16042425       2.39016609       0.29412998      -0.10845531       0.01278083       0.75772136       0.23115363       0.81897687 
H      -1.49377307       0.61907905       2.11446669      -0.04671689      -0.13022217       0.04186495       0.06505528      -0.69838116       0.09883876 
14
Properties=species:S:1:pos:R:3:momenta:R:3:forces:R:3 energy=-4300.268569834484 pbc="F F F"
C       0.01007297       0.66506434      -0.07048983       0.19031088       0.06942157      -0.16590319      -1.84360408       0.03445799      -0.84092868 
C       0.38895296       0.68249773      -1.55743457      -0.03298909       0.56366055       0.42754517      -0.25040575      -2.89730385       1.18393554 
H       0.85873540       1.01700070       0.47294341       0.21777319      -0.06521216       0.11066629       0.65632706      -0.14146753       0.79691515 
H      -0.30653358      -0.36655950       0.19548126       0.04664441      -0.30968783       0.18752299       0.54539441       0.56505785       0.24996661 
C      -1.16827427       1.64344673       0.26051537       0.12534760      -0.59321018      -0.87153985       0.70600480      -1.69727016      -0.94878266 
H       1.33460596       0.08079071      -1.60937056       0.15116968      -0.07024099       0.01529210      -0.62435067       0.89095878      -0.55727589 
H       0.46047814       1.68453942      -1.86232213      -0.43126415       0.47329248       0.05981542       0.43606253       1.20861613      -0.90787415 
H      -0.39015883       0.11339910      -2.11254034       0.01871077      -0.09151113      -0.17593364       0.52880347       0.65532564       0.00590950 
H      -0.82606592       2.59354564      -0.12766026       0.01084170       0.03546691      -0.15364207      -0.22567765       0.61528737       0.15893564 
C      -1.39647604       1.61189497       1.75719968      -0.32944792      -0.11612682       0.43902261      -0.63997045      -0.27191909       0.37737778 
H      -2.06508919       1.32436672      -0.34612603       0.07166654       0.02012868       0.11543010       0.69869714       0.41996023       0.76650776 
H      -2.10785257       2.39677651       2.05227652       0.03700991       0.06655608      -0.10307285       0.24419827      -0.19567445       0.18945636 
H      -0.44479934       1.72644897       2.32405978      -0.10950389      -0.00412392      -0.17499283      -0.66820471       0.02002835      -0.38817219 
H      -1.85256631       0.62608570       2.03404574       0.03373038       0.02158678       0.28978975       0.43672563       0.79394276      -0.08597076 
14
Properties=species:S:1:pos:R:3:momenta:R:3:forces:R:3 energy=-4300.028643974843 pbc="F F F"
C       0.11724549       0.70905514      -0.09816809      -0.06347429       0.08452315       0.11643981      -0.75699505      -1.17020011       1.11822639 
C       0.43313773       0.84060302      -1.61698028       0.31444977      -0.07425465       0.37416181      -0.68140236       2.24787286       2.24025320 
H       0.97720769       1.14386551       0.48856328      -0.09091637       0.06510865      -0.16776290      -0.76712641      -0.54116508      -0.54598999 
H      -0.00504275      -0.39302870       0.20647555       0.28126252       0.11002165       0.02496058       0.34657005       1.48146506      -0.29480397 
C      -1.18854636       1.48797726       0.32383481      -0.26537026       0.33039078      -0.04041028       2.28210724       0.62509780      -1.32326128 
H       1.49353626       0.75465468      -1.64321988      -0.01701797      -0.00177777       0.01122782       0.94926805       0.41898658      -0.71079786 
H       0.02588433       1.87473575      -1.82560225       0.23341749      -0.21436876      -0.12678192       1.02283329      -0.99714430      -0.52377495 
H       0.03239631       0.14998888      -2.30207255       0.14406427       0.05467633       0.04126958      -0.93999590      -1.02619623      -0.49889193 
H      -1.01115339       2.51646505      -0.09128878      -0.07264927       0.01567480       0.04765804      -0.22466472      -0.53453874       0.68808726 
C      -1.53310994       1.51022015       1.78496868      -0.22432209      -0.14497982      -0.43129372       0.14538046       1.11055773      -0.17928504 
H      -1.94737483       1.10649138      -0.29578272      -0.28521763      -0.04701896      -0.04457239      -1.43899376      -0.64103000      -0.67370588 
H      -2.22750842       2.33649826       1.98277554      -0.02479853      -0.09533232       0.11873892       0.01146490      -0.19448329       0.02979955 
H      -0.61398583       1.75531254       2.31429712      -0.03200942       0.00870728      -0.04162219      -0.04773101      -0.26667069       0.46994547 
H      -1.99708904       0.60734698       2.14059430       0.10258177      -0.09137036       0.11798685       0.09928521      -0.51255157       0.20419903 
14
Properties=species:S:1:pos:R:3:momenta:R:3:forces:R:3 energy=-4300.172378233824 pbc="F F F"
C       0.18459509       0.96215070      -0.02119646       0.11256938       0.49898748       0.46148316       0.95953686      -0.27879289      -1.61036420 
C       0.37267252       0.70691858      -1.55107844      -0.45602714      -1.03704739      -0.02722249      -0.79237877       0.59466885       1.48126708 
H       0.85588884       1.71045118       0.38713753       0.09486605       0.08501236       0.21532253       0.47163205       0.17498075      -0.20931866 
H       0.42959572       0.06882581       0.48513491      -0.04473373      -0.00103199      -0.40116067      -0.06832432      -1.24947560       0.87652599 
C      -1.19534509       1.46295919       0.23380572       0.13111666      -0.09940807      -0.46313003      -0.20824002      -1.16887120       0.67859604 
H       1.25454983       0.19596389      -1.89826142       0.05745027       0.08704140      -0.20951344       0.35033844      -0.28686766       0.21257825 
H       0.34674534       1.68457185      -1.97683245       0.20326287       0.07263576      -0.35546629      -0.00927085       0.68714300      -0.88424010 
H      -0.53951172       0.18923332      -1.84017682       0.04541645       0.06029785      -0.05540604       0.18911495      -0.25887626      -0.44944040 
H      -1.18771688       2.41949946      -0.18547049       0.07936412       0.17184690       0.19261576      -0.34351844       2.02873412      -0.35880050 
C      -1.49911787       1.45070217       1.72870083      -0.21214096       0.31703175       0.16524924      -0.92823749      -0.57869841       0.13492802 
H      -1.95538773       0.93630855      -0.38307141       0.15822093      -0.20669353       0.12375849       0.30416354      -0.15277864       0.76185997 
H      -2.49725635       1.82453003       1.90419718      -0.16401382      -0.08358084      -0.00229826      -0.43845211       0.27854253       0.11771724 
H      -0.85370776       1.98980937       2.42678000      -0.17298902      -0.14413366       0.13520948       0.36820435       0.16568865      -0.61035409 
H      -1.53238814       0.41757692       2.09609553       0.16763794       0.27904198       0.22055855       0.14543180       0.04460278      -0.14095462 
14
Properties=species:S:1:pos:R:3:momenta:R:3:forces:R:3 energy=-4300.126945507054 pbc="F F F"
C       0.19665129       0.92514728      -0.07608845      -0.50375115       0.03723642       0.11514061      -0.43584496      -1.49897585       1.00100794 
C       0.37910973       0.79090653      -1.56487165       0.50821470       0.38080099       0.74715241       1.11226976       1.38358206      -0.90591615 
H       1.08235516       1.41552767       0.39055842      -0.20833705      -0.22368617       0.14189212      -0.83034621       0.01454717      -0.16200732 
H       0.20611977      -0.17300507       0.30467688      -0.09883362      -0.16866528      -0.31435329       0.03591025       1.77530456      -0.22327816 
C      -1.21964933       1.49330210       0.26774534      -0.06834758       0.23549546      -0.95912645       1.20715288      -0.79980612       0.31761941 
H       1.43522515       0.50695584      -1.74787721      -0.14940987       0.06260646       0.04084541      -0.71745523      -0.47592506      -0.25427667 
H       0.29767922       1.76064058      -2.11513682      -0.28995597      -0.14855804      -0.07460837      -0.16533224      -0.43729392       0.55957028 
H      -0.36175555       0.13240272      -2.01623197       0.15074225       0.13121194      -0.30701516       0.29016419      -0.29178974      -0.00765917 
H      -1.32376464       2.54645017      -0.05868316       0.06483446       0.11124923       0.05304095      -0.09646943      -0.66281463      -0.14459471 
C      -1.53061306       1.39384674       1.75923158       0.33726321      -0.14506140       0.44622662      -0.72063314       0.35594786       0.54444540 
H      -1.83673747       0.79844023      -0.30811398      -0.03795424      -0.09854046      -0.00944866      -0.53857321       0.52909568      -0.03212554 
H      -2.61454550       1.37665484       2.04666595       0.16641589      -0.13751604       0.07958820       0.88294568       0.09853753      -0.50749215 
H      -1.07486711       2.22691194       2.25925002       0.09175649       0.06502613       0.03385266      -0.03650066       0.96686014       0.24574684 
H      -1.04437149       0.60185362       2.31064690       0.03736248      -0.10159924       0.00681294       0.01271232      -0.95726968      -0.43104000 
14
Properties=species:S:1:pos:R:3:momenta:R:3:forces:R:3 energy=-4300.273727073971 pbc="F F F"
C       0.03178255       0.73754583      -0.11632204       0.00524588      -0.05528619      -0.08860010       1.54403245       0.01146790      -0.98917353 
C       0.61092180       1.17580838      -1.50492503      -0.46182798       0.64833309       0.18476148      -1.78767669       0.31567121      -0.58402853 
H       0.78552001       0.95151943       0.63513121       0.10545221       0.04008994       0.00984780       0.05838756       0.31007772       0.33213017 
H      -0.04668192      -0.34340248      -0.10963253       0.28812130      -0.00656510      -0.15420461      -0.03159338      -0.39184910      -0.01993118 
C      -1.30467155       1.33530827       0.26324695      -0.23876608      -0.62622012       0.68617515       1.46293850       0.94140836      -0.06153107 
H       1.65183096       0.93926405      -1.75821130       0.15992511      -0.27009023      -0.26603560      -0.16337336       0.14932856       0.62318974 
H       0.36588346       2.24438478      -1.73366954       0.26920665       0.05501789       0.17327323       0.68660019      -0.57557524       0.55830102 
H       0.01549517       0.67972285      -2.28647772       0.31261662       0.28592912      -0.05191525       0.11215308      -0.17131509       0.09252455 
H      -1.31457492       2.37418151      -0.09396189      -0.18826773      -0.20557006       0.08974772      -0.26571713      -0.14194523      -0.01032834 
C      -1.49910645       1.32537381       1.75249786      -0.20046828      -0.36820012      -0.58130037      -0.66752705      -0.87334561       1.30918664 
H      -2.07015829       0.78145571      -0.23704627       0.05890627       0.02578075       0.05840276      -0.77948131      -0.19703811      -0.28470418 
H      -2.50892812       1.65004357       1.97111260      -0.03766806       0.44856465      -0.02405030      -0.40018496       0.05716572       0.20103658 
H      -0.86235249       1.95968250       2.38395952       0.06555350       0.09808158      -0.02768902       0.25969447       0.02480181      -0.70332580 
H      -1.41069680       0.30351763       2.19349507      -0.13802941      -0.06986522      -0.00841288      -0.02825238       0.54114712      -0.46334607 
14
Properties=species:S:1:pos:R:3:momenta:R:3:forces:R:3 energy=-4300.06446872848 pbc="F F F"
C       0.11499842       0.70530988      -0.14292064      -0.09970934      -0.34393204       0.37505224       1.85063344      -1.02489018       0.44622280 
C       0.51950864       1.39141779      -1.43003737      -0.37469131      -0.12963061       0.15065949      -1.19028050      -2.88365633      -2.28585119 
H       0.94504973       0.91076570       0.61974591      -0.17116472      -0.07814870      -0.32202571      -1.37486558      -0.17806578      -0.65657631 
H       0.14802841      -0.41622096      -0.30593204      -0.04834668      -0.07734273      -0.17719640      -0.13054457       1.16747167       0.30079681 
C      -1.26176956       1.17316539       0.23464722       0.70674017      -0.16299922       0.30558637      -0.55301371       0.36000287       0.63347590 
H       1.17361048       0.71391426      -2.01887974      -0.01089866       0.32276891      -0.10588706       0.10805700       0.64511688       0.34564392 
H       0.95754669       2.32341908      -1.32698734       0.14333835      -0.03165708       0.00006985       0.91008278       1.89837027       0.40714578 
H      -0.36730375       1.50044909      -2.11575842      -0.01799184       0.10712014      -0.12380974       0.62609767       0.02336759       0.70926229 
H      -1.40196303       2.13710963      -0.25819067      -0.08495248      -0.04704182      -0.10400434      -0.05840042       0.29113314       0.34172319 
C      -1.53688364       1.28998670       1.75425078      -0.29834941       0.28100585       0.79994100      -0.51546940      -0.69379393      -1.54786477 
H      -1.97355946       0.52253536      -0.30714399       0.14901598       0.23796260      -0.32909436       0.00392755       0.14143212       0.59969407 
H      -2.39885775       1.88434055       1.95824023      -0.11034750      -0.26216037      -0.16430546      -1.14234610       0.08993423      -0.03571857 
H      -0.79484062       1.82382416       2.27534670       0.14932116       0.12812784      -0.03262448       1.54157806       0.45458918       0.41854465 
H      -1.64576282       0.30891730       2.18875959       0.06803628       0.05592724      -0.27236140      -0.07545622      -0.29101174       0.32350141 
14
Properties=species:S:1:pos:R:3:momenta:R:3:forces:R:3 energy=-4300.074899474768 pbc="F F F"
C      -0.06876207       0.65671655      -0.28346230      -0.99883035      -0.53285970       0.19287805      -0.55291200       0.92539970      -0.18668819 
C       0.55904968       1.36166424      -1.47460836      -0.03135301      -0.24481402       0.00938483      -0.71010766       2.36088991      -0.22951015 
H       0.71028074       0.74016585       0.44634728       0.11314302       0.22791989      -0.11758756       0.33455211      -0.61727208       0.95865016 
H      -0.34764449      -0.38905012      -0.49093100       0.08215477       0.05533474      -0.17063926       0.50120488       0.28308749       0.12033450 
C      -1.32559697       1.36262367       0.33833450      -0.21379803       0.89024513       0.03514020       0.55068885      -1.35796729      -1.50648508 
H       1.58102618       1.17405520      -1.73658126       0.29226435       0.16296763       0.04485832       0.65258272      -0.89458178       0.23794672 
H       0.58235214       2.49573963      -1.35511145       0.07320587       0.01081570      -0.18811817      -0.25918253      -1.25802611       0.34136835 
H      -0.00600756       1.24459040      -2.36906006       0.12146825       0.06086557      -0.16276124      -0.60149030      -0.31299559      -0.91186598 
H      -1.39099713       2.37834126       0.04942309      -0.08680978      -0.01023195       0.02177342       0.54855051       1.48044928       0.01155103 
C      -1.34643882       1.15727681       1.81565582       0.68815151      -0.09036583       0.20093009       0.23678688       0.50448673       0.83192320 
H      -2.24893914       1.00824481      -0.12841147      -0.12613860      -0.00042485      -0.09490728       0.04879537      -0.65606360       0.07952402 
H      -2.36617452       1.37850074       2.15559929       0.03053083      -0.26971443       0.11865721       0.40535661      -0.02402542       0.53818201 
H      -0.58104138       1.81484623       2.31832942       0.14127411      -0.12867316       0.02634179      -0.91115715      -0.57872746      -0.34708674 
H      -1.08116669       0.12098075       2.05815231      -0.08526294      -0.13106474       0.08404961      -0.24366830       0.14534623       0.06215616 
14
Properties=species:S:1:pos:R:3:momenta:R:3:forces:R:3 energy=-4300.029737841622 pbc="F F F"
C      -0.08707076       0.72622315      -0.33360501       0.09670135       0.05403105      -0.25485799       1.43709084       0.43820229       0.87565341 
C       0.37771778       1.38494392      -1.61818358      -0.82092537       0.37605064      -0.28213992      -0.87836370      -0.41595670      -0.80374903 
H       0.93066074       0.73995299       0.24422984       0.08413653       0.14843869      -0.17231199      -2.26131707      -0.43328487      -0.16575882 
H      -0.41291448      -0.29795971      -0.52511357       0.10035503      -0.16340536       0.02847362       0.37829107      -0.15434517       0.20762805 
C      -1.23287129       1.44311758       0.43175146       1.10434273       0.08355754       0.08138634       1.62830664       0.73201684       0.53411218 
H       1.42554835       1.35087026      -1.72397118      -0.09754566      -0.12800571      -0.20172173       1.38841968      -0.63551128      -0.26368081 
H       0.21776366       2.41472494      -1.62054326      -0.12686990      -0.21649593       0.07007387      -0.60180483       2.08608791       0.44212249 
H      -0.06575366       1.09536412      -2.56723706      -0.14402561       0.08067305       0.10064452      -0.22669413      -0.62603278       0.05502992 
H      -1.11552466       2.54259566       0.33209230       0.31126048       0.02145405       0.29666188       0.28076096      -0.44205645       0.31978520 
C      -1.25848240       1.00948249       1.91734581      -0.43554840      -0.04905559      -0.01655419       0.39011375      -0.77826356      -1.05274733 
H      -2.15229239       1.27766363      -0.07522143       0.07879640      -0.28631256       0.05502752      -1.03166238      -0.59552954      -0.33049147 
H      -2.06845824       1.39804388       2.49791037      -0.01932720       0.13832969       0.00174676      -0.47156151       0.65742011       0.27380598 
H      -0.30070227       1.21753475       2.39649151      -0.12855423      -0.09976164       0.25538444      -0.09410311       0.24101048       0.01687443 
H      -1.38073571      -0.07605729       1.97256740      -0.00279617       0.04050207       0.03818689       0.06252378      -0.07375727      -0.10858418 
14
Properties=species:S:1:pos:R:3:momenta:R:3:forces:R:3 energy=-4300.055846366362 pbc="F F F"
C       0.04245855       0.84785335      -0.27018953      -0.08928018       0.63052972       0.74972268      -0.57548524      -0.21360750      -1.90432335 
C      -0.01813861       1.36615452      -1.72697113      -0.28205706      -0.51485499      -0.63250023       1.03437670       0.90443063      -1.34920752 
H       1.02803378       1.03058699       0.09386138      -0.16533487      -0.14836187      -0.29100524       0.82118340       0.05153656       0.57471795 
H      -0.12149416      -0.25223386      -0.19941751       0.09981534       0.04002844      -0.18337070      -0.05267022       0.67702136      -0.32045876 
C      -0.96897602       1.60544141       0.57294948      -0.13693644       1.32203984      -0.20818292       0.71505808      -0.94288742       0.66530879 
H       0.48708866       0.76646798      -2.56262550      -0.13429124      -0.30720281       0.04575091      -0.26604999       0.64924020       1.50998402 
H       0.33820455       2.47335553      -1.84708352       0.05913012       0.24378532      -0.18239070      -0.39600372      -2.00124824       0.47659149 
H      -1.04800824       1.40004921      -2.03886812      -0.13592433      -0.00121255       0.08160140      -0.64460080      -0.02686739      -0.13295782 
H      -0.46197128       2.55312995       0.81090991       0.16737920       0.04896211       0.35994782      -0.88669131       0.12898537      -0.05788715 
C      -1.19038609       0.76591098       1.83095938       0.43353711      -1.03974283       0.05005376      -2.21645900       1.56327772       0.96231951 
H      -1.97668603       1.69893418       0.09958241       0.07974775       0.07689529       0.05946090       1.01505428       0.33201079       0.04449076 
H      -1.97719968       1.32933573       2.44862951       0.09670620      -0.11728981       0.06483760       0.97917379      -1.05775183      -0.52510327 
H      -0.35145200       0.59172511       2.49014128      -0.05940254      -0.21201994       0.07805147       0.49912498       0.05253338      -0.14643525 
H      -1.62136121      -0.18591407       1.52359698       0.06691092      -0.02155592       0.00802325      -0.02601096      -0.11667363       0.20296060 
14
Properties=species:S:1:pos:R:3:momenta:R:3:forces:R:3 energy=-4300.06428932403 pbc="F F F"
C       0.03854519       0.88841001      -0.39914993      -0.31736050      -0.52267272       0.35507810       0.64415614      -0.97739586      -0.69209455 
C      -0.32721766       1.43679269      -1.76435675      -0.80775352       0.72223436       0.23152492      -1.97892700      -0.86128422       0.77505469 
H       1.16911197       0.93900432      -0.37971614       0.20656642      -0.03570972      -0.34087563      -1.17137491      -0.10180810       0.80616945 
H      -0.25272447      -0.18728281      -0.44154874       0.04649764      -0.22973690      -0.15717094       0.36845412       0.52865155       0.40374328 
C      -0.77543875       1.58278441       0.70539895       0.40940379       0.13801642      -0.47850537       0.10462742       0.51112523      -0.55450003 
H      -0.00390493       0.85578317      -2.58639943      -0.06323046      -0.03808085      -0.00012371       0.51777572      -0.88723999      -0.77834578 
H       0.05551618       2.38133897      -1.89132092      -0.08393033       0.14792810       0.27319874       0.97097803       2.50039201      -0.32530763 
H      -1.42179145       1.53534937      -1.84215902      -0.06410230      -0.10550846       0.33636467       0.25821362      -0.13043391      -0.09900558 
H      -0.31258183       2.53528184       1.00903303      -0.30745921      -0.09468618      -0.10703486      -0.05204378      -0.29388979      -0.01549860 
C      -1.07617624       0.69968487       1.87879000       0.99258882       0.00167154       0.12110055       3.10740954      -1.32295036      -0.49246813 
H      -1.70185153       1.84691468       0.21830889      -0.05388310       0.26505690      -0.08537964      -0.49618608       0.28608327      -0.13358502 
H      -1.71732645       0.99892166       2.63156273       0.09485500      -0.11284242      -0.07093807      -1.56888131       1.18785244       1.26070423 
H      -0.10030090       0.52737550       2.36384540      -0.15911813      -0.16812611       0.02962031      -0.24298007      -0.05111794       0.21149572 
H      -1.35649095      -0.29310911       1.57108711       0.10692588       0.03245604      -0.10685907      -0.46122141      -0.38798433      -0.36636205 
14
Properties=species:S:1:pos:R:3:momenta:R:3:forces:R:3 energy=-4299.975152914448 pbc="F F F"
C      -0.04447848       0.95428454      -0.49194726      -1.13296621       0.97465055       0.98464081      -0.15867033      -0.32706853       0.96855977 
C      -0.46270149       1.50645429      -1.86234335       0.68366212      -0.06073562      -0.79375530       1.07975678       2.07878906       1.11633247 
H       1.02371244       1.08365123      -0.24822975      -0.37336948      -0.08250998      -0.26035735      -0.12950918      -0.02820185      -0.71430913 
H      -0.20202584      -0.12416779      -0.49823776      -0.00904365       0.20717683      -0.26698822      -0.05956826      -0.18326179       0.10781508 
C      -0.71797710       1.56421463       0.76005039       0.31307295      -1.21540503       0.63909963      -2.54060300      -0.58446574      -0.19369601 
H       0.43040003       1.39661664      -2.53211091      -0.07662887       0.02023071       0.03038591      -1.26043426       0.18015557       0.09209390 
H      -0.71001724       2.61399609      -1.69148311      -0.27976578      -0.13634009       0.12246782       0.58489998      -1.32306714      -0.65542449 
H      -1.38224783       1.06599395      -2.22286401       0.04424439      -0.18308282      -0.02374964       0.04332441      -0.37282509      -0.27107394 
H      -0.23982229       2.52633184       0.96317883       0.08943486       0.12430835       0.15876624       0.34697409      -0.34507805       0.65604894 
C      -0.90925590       0.55818686       1.96117788       0.69058354       0.95176740      -0.41830776       1.44518408       1.65716798       1.16389588 
H      -1.79780858       1.90155741       0.59952567       0.04463023      -0.15343927       0.02547235       1.15776040      -0.48455681      -0.48235546 
H      -1.18132327       1.19104169       2.87650375       0.12078544      -0.11393207       0.03547259       0.19905972      -1.09394585      -1.11502409 
H       0.00687303      -0.01440050       2.23806263       0.13276287      -0.20296509      -0.15975113      -0.31597960       0.60644538      -0.28157221 
H      -1.66008337      -0.20873176       1.80875082      -0.24740239      -0.12972387      -0.07339593      -0.39219483       0.21991284      -0.39129072 
14
Properties=species:S:1:pos:R:3:momenta:R:3:forces:R:3 energy=-4299.910363262404 pbc="F F F"
C      -0.12630573       0.86808118      -0.48171863      -0.59734701       0.35622895       0.06207786      -0.28893456      -0.03166196      -0.35341392 
C      -0.54199460       1.65258013      -1.73710306      -0.30039093       0.12256942       0.14369216       1.04830750      -4.11266467      -0.69084528 
H       0.97497095       0.81740915      -0.30199049       0.31797073      -0.11966544       0.01223796      -0.66526375       0.70887733      -0.11307725 
H      -0.34281850      -0.20576422      -0.64431627      -0.02395948      -0.04249533      -0.30502202      -0.41618898       0.42836914       0.27973648 
C      -0.85848557       1.49638391       0.67575871      -0.26144564      -0.00122875      -0.95487757       2.68788299      -1.32147301       1.84928143 
H       0.34652275       1.53001659      -2.34131894       0.05557219      -0.33899774      -0.20072822      -0.25145822       0.52732128      -1.13064616 
H      -0.80287326       2.62496822      -1.58734379       0.09550051       0.26138527       0.10111156      -0.32206831       2.88699576       0.65249660 
H      -1.42045133       1.15362135      -2.19315527       0.02270858       0.07236642       0.02832546       0.59339567       0.23566230       0.00771101 
H      -0.48339004       2.54033601       0.76680592       0.31601005      -0.14366170      -0.10506626      -0.24353901      -0.67214363       0.36684987 
C      -0.63188257       0.59556861       1.93530751       0.43536945      -0.28945617       0.49728173      -2.52476635       0.76610848      -0.66586993 
H      -1.88575947       1.51527170       0.54940679      -0.02790479      -0.34753916       0.03111272      -2.17016551       0.27326822      -0.77201828 
H      -0.95141520       1.10538757       2.83084392      -0.18565051       0.06111012       0.20597172      -0.22273682       0.11056349       0.45942556 
H       0.36251922       0.35150018       2.05735992       0.03698325       0.43082651       0.17637092       2.33878514      -0.57215454       0.19091132 
H      -1.22062733      -0.35205441       1.85525599       0.11658359      -0.02144241       0.30751197       0.43675023       0.77293180      -0.08054147 
14
Properties=species:S:1:pos:R:3:momenta:R:3:forces:R:3 energy=-4299.738921127918 pbc="F F F"
C      -0.17437684       0.84539267      -0.50299771       0.92223227      -0.81421730       0.91201729       0.42181738       0.41788183       0.28455916 
C      -0.56407543       1.48114874      -1.82761945      -0.69933215      -0.69000015       0.25786049      -0.51368679       0.58400785       0.76897049 
H       0.93355280       0.74725372      -0.46849981      -0.18400498       0.03409261       0.05559961      -0.49069871       0.57936642       0.44423513 
H      -0.47913945      -0.16396777      -0.39978568       0.16090467       0.34054081       0.05980401      -0.58661282      -1.34029609      -0.50674241 
C      -0.84181416       1.50564853       0.70763107      -0.04184727       0.85088498      -0.08489911      -0.66677834      -1.18285074      -0.21037367 
H      -0.29914939       0.82289815      -2.65078922      -0.16178668       0.28244416       0.08676406       0.65488631       0.49898066      -0.32329029 
H      -0.13151915       2.52441896      -1.79505719       0.26439591      -0.29831161       0.01107146      -0.40992601      -1.16936916      -0.83472400 
H      -1.66128768       1.55085489      -1.90760627      -0.03924191      -0.00257007      -0.08716692       0.26505768       0.25537609       0.20068651 
H      -0.43486551       2.46900053       0.93124192      -0.02447658       0.20201149      -0.26708088      -0.55187141       1.20001546      -0.56850159 
C      -0.57145033       0.76971693       1.97361286      -0.55306066      -0.01728552      -0.82347684       1.46507429       1.22157822       3.85481677 
H      -1.95809059       1.41732953       0.61800549      -0.17722500      -0.13731239       0.04645676       0.93807320       0.89578124      -0.62338733 
H      -1.37929712       0.93014992       2.78678837       0.23216275       0.12362818      -0.21572302       1.27445031       0.32868207      -1.22161182 
H       0.45754231       1.21211052       2.42397353       0.22239385       0.21887518       0.04819853      -2.26590214      -1.55030694      -0.72802306 
H      -0.55390280      -0.30177578       1.94918024       0.07888581      -0.09278037       0.00057458       0.46611705      -0.73884692      -0.53661389 
14
Properties=species:S:1:pos:R:3:momenta:R:3:forces:R:3 energy=-4300.252029368454 pbc="F F F"
C      -0.17853624       0.90797736      -0.51637432      -0.16754658       0.15834407      -1.11379383      -0.59092521      -0.54076135       0.73482650 
C      -0.60097786       1.38506631      -1.88015813       0.05406256      -0.48147151       0.45303927      -0.56998477      -1.84117799      -0.76044506 
H       0.80211524       1.26572089      -0.45158520       0.02137725       0.15043360      -0.05723999       1.98206857       0.16502321       0.51044275 
H      -0.15136978      -0.18063282      -0.43874219       0.01291868      -0.16356174      -0.16760484       0.03455083      -0.10234448      -0.30537988 
C      -0.89851816       1.44701025       0.70072232      -0.17518739      -1.07094877       0.63349107      -0.00244199      -0.11778640       1.14492927 
H       0.11746950       0.95033156      -2.61422787       0.39236049       0.11177013      -0.16699918      -0.49997118       0.50913744       0.32643044 
H      -0.59774795       2.44925813      -1.95697093      -0.14213936       0.31757714      -0.14373678      -0.04362822       0.80618494      -0.09475749 
H      -1.59217878       0.97931759      -2.15089289      -0.13098050      -0.21903174      -0.02439689       0.24100993       0.41330592       0.01436508 
H      -0.72408240       2.49581036       0.75203243       0.05597587       0.27204400      -0.17330922      -0.03658436       1.16986647      -0.10653737 
C      -0.49052087       0.85730973       2.08739877       0.46696245       0.42070904      -0.01819064      -0.29517981      -1.75856498      -2.18064185 
H      -1.96253186       1.29455082       0.65938623       0.06295360       0.15065762       0.40112383      -0.66927599       0.02645167      -0.40901408 
H      -0.91893710       1.36372657       2.91502297       0.14075465       0.32445241       0.24728335      -0.73841825       0.50686000       0.63014864 
H       0.56998676       0.85110224       2.24290919      -0.60822229      -0.06928147       0.09388267       0.75155876      -0.04801450      -0.06681929 
H      -0.84826339      -0.20677701       2.04243127       0.01671060       0.09830723       0.03645118       0.43722169       0.81182005       0.56245235 
14
Properties=species:S:1:pos:R:3:momenta:R:3:forces:R:3 energy=-4299.943165400071 pbc="F F F"
C      -0.25258921       0.65944152      -0.41313097      -0.07537703      -0.10798321      -0.24848123       0.98217335       0.21816370      -2.08765982 
C      -0.60102235       1.30941632      -1.81076826       0.21584156       0.10077975      -0.05026616      -0.85223089       1.12333450       1.52200749 
H       0.85204788       0.69295062      -0.19130612      -0.10369471      -0.16526085      -0.03686195      -0.97272451       0.20979638      -0.41112515 
H      -0.48854711      -0.41204248      -0.35673061      -0.29561438       0.16723652       0.26226338      -0.25602716       0.24309870      -0.18877583 
C      -0.95013308       1.45110028       0.59910094       0.05736925      -0.40656996      -0.28702052       0.03379769       1.97411471       2.91522317 
H       0.25855652       1.58986157      -2.37463348      -0.22964410      -0.11706254       0.32075678       0.79702284      -0.29740640      -0.65079297 
H      -1.11669701       2.33826100      -1.63948528       0.13438290      -0.25812334      -0.30161410       0.56691464      -1.92567904      -0.21327379 
H      -1.26640859       0.66296227      -2.36340440      -0.00842333       0.17029989      -0.01689020      -0.12529476       0.00561174      -0.42681949 
H      -0.77212748       2.55092273       0.47039735       0.05195353      -0.25054301      -0.05224974       0.09656570      -0.82717211      -0.29584704 
C      -0.36946421       1.12171191       1.98189865      -0.35721487       0.48233832       0.57466332      -0.40548875       0.32535710       1.86982112 
H      -2.06137863       1.40808986       0.66325190      -0.10269024       0.18012244      -0.08320593       0.64893863      -0.53509408      -0.38889138 
H      -0.72308133       1.83033620       2.78820435       0.00025444      -0.06992063      -0.28817385      -0.04355089      -0.75736798      -0.81748291 
H       0.73118760       1.15797749       2.12894424       0.49318710       0.24062671      -0.03036523      -0.46352608       0.05867830      -0.87160565 
H      -0.66361561       0.10671596       2.28507630       0.21966988       0.03405990       0.23744542      -0.00656980       0.18456449       0.04522225 
14
Properties=species:S:1:pos:R:3:momenta:R:3:forces:R:3 energy=-4300.107463377404 pbc="F F F"
C      -0.35532698       0.69595310      -0.46358036      -0.09133748       0.15520987       0.29449110       0.33757340       0.58392681       0.52463413 
C      -0.57881943       1.15825326      -1.88664674       0.57350172      -0.51780281      -0.10098897       1.43119238       0.89936491      -0.99542009 
H       0.71125572       0.67780013      -0.27608633       0.01633379       0.37490520       0.38814999       0.44179450      -0.15551761      -0.02870558 
H      -0.70233671      -0.31908398      -0.41131446      -0.13167150       0.13717206       0.31101998      -0.13056256      -0.67037444       0.44257113 
C      -0.94166838       1.51466393       0.69571626      -1.08350551      -0.09552031       0.06767607      -0.51168602      -0.05366338       0.28120329 
H       0.33122609       0.88295795      -2.54409670      -0.15734115      -0.30713266      -0.39221281      -1.67000042       0.11580878       0.87481880 
H      -0.59787227       2.25749857      -1.91174185      -0.00348033       0.37626613       0.22470887      -0.08652120      -0.15572484      -0.09721736 
H      -1.50967250       0.80623543      -2.32895055      -0.11686510      -0.02601312       0.16074981       0.09047813      -0.11682278      -0.05457337 
H      -0.79987150       2.59609617       0.67120602       0.31739327       0.17657732      -0.12141337      -0.02840710       0.10485164      -1.02194604 
C      -0.33291425       1.19269233       2.04303661       1.25858468      -0.17481158      -0.85659892       2.88207877       0.67076824      -0.22353583 
H      -2.00411195       1.34787985       0.78578387       0.04672326       0.03690652      -0.02345065      -0.63252483       0.00256051      -0.26093083 
H      -0.78503198       1.79762349       2.85154120      -0.29412830       0.25315984       0.28458336       0.21314648      -0.59119580      -0.29473413 
H       0.79230477       1.51006026       1.94128476      -0.34118813      -0.30130306       0.01350071      -1.87830233      -0.42616920       0.54533482 
H      -0.26270663       0.13193370       2.25823325       0.00698077      -0.08761340      -0.25021517      -0.45825919      -0.20781285       0.30850104 
14
Properties=species:S:1:pos:R:3:momenta:R:3:forces:R:3 energy=-4300.183647868395 pbc="F F F"
C      -0.35654560       0.62177681      -0.44428965      -0.48904390      -0.25945322      -1.50819993       0.43521642       0.48169778      -0.18106973 
C      -0.63990707       1.21328671      -1.82031941      -0.00770787       0.66905121       0.41761290      -0.59397508       0.01790053       0.15435009 
H       0.76513188       0.65681258      -0.30878002      -0.27841431       0.17770570      -0.11221768      -1.03695010      -0.44588223      -0.07833800 
H      -0.71367294      -0.44515560      -0.45611288      -0.06849153      -0.11419801      -0.16052911       0.34592125       1.00022158       0.56242274 
C      -0.95266628       1.54586743       0.65028084       1.15018477      -0.05663859       0.65029759       1.47378561      -2.53367187       0.96806698 
H      -0.30893741       0.51389806      -2.56826912      -0.11829620      -0.12434606       0.26161311       0.58153956       0.08029543      -0.63883870 
H      -0.19749417       2.21528810      -1.90832632      -0.07598498      -0.47405000       0.12552439       0.05596737      -0.40092027      -0.27376663 
H      -1.71422592       1.31248174      -2.01827396       0.06928693      -0.05147344      -0.21154991       0.01592908       0.10217398       0.29637961 
H      -0.70571002       2.56304283       0.35049531       0.08850377      -0.05050678       0.13910769      -0.49929090       0.16508658       0.25736379 
C      -0.24129133       1.19323024       2.02064103      -0.67798533       0.20571511       0.73440106      -1.53987872       1.37526128      -1.49855716 
H      -2.00006965       1.31671029       0.79732209       0.07113411      -0.14547700      -0.00240751      -0.46385781       0.54913780      -0.38791842 
H      -0.76352640       1.73087539       2.80458848       0.20393831      -0.18032137      -0.20184752       0.23879252      -0.10409990       0.43788532 
H       0.75009645       1.52177420       1.91212508       0.23465667       0.40049238      -0.13759504       1.49903287       0.76364737       0.25573768 
H      -0.15668909       0.15315363       2.21914599      -0.10178043       0.00350007       0.00578998      -0.51223208      -1.05084807       0.12628243 
14
Properties=species:S:1:pos:R:3:momenta:R:3:forces:R:3 energy=-4300.03289965888 pbc="F F F"
C      -0.44219340       0.63087412      -0.40111157      -0.06242584      -0.61370357       0.42934479      -0.56112697       0.46576349      -1.34043315 
C      -0.73518706       1.14837852      -1.84703634      -0.51597869      -0.01997235       0.59540500      -0.37900359      -0.12207822       1.68406254 
H       0.64415817       0.61928007      -0.32344378      -0.04929068      -0.03427844       0.37208992       0.16084318      -0.45047733      -0.12099935 
H      -0.83578315      -0.35558365      -0.24980513       0.26181710      -0.08251123      -0.07877673      -0.08448474      -0.73504780       0.09456412 
C      -0.88717268       1.56162690       0.68497142       0.02685926       0.28787605       0.04933671       1.11364154      -0.92821710       0.26863275 
H      -0.36898126       0.41202444      -2.52411941       0.21598807      -0.02759794      -0.20801086       0.55953876      -0.18641719      -0.86995528 
H      -0.21201678       2.08576564      -1.85408167       0.10228576       0.30712037      -0.18772180       0.50285828       0.45510709      -0.80668757 
H      -1.76704417       1.37468459      -2.12900480      -0.21252285      -0.04309765       0.11387572      -0.12916745      -0.26413997       0.50389571 
H      -0.57710025       2.52030480       0.33714447      -0.23902119       0.31573412      -0.10637688      -0.27160747       1.23070544       0.08678880 
C      -0.13690145       1.22318734       1.96487856       0.37113431      -0.88983995      -0.88472193       1.23614362       0.43475149      -0.26731127 
H      -1.92210718       1.49153601       0.91980571       0.22340318       0.18712910      -0.14504580      -1.12661616       0.28502365      -0.28991409 
H      -0.46313539       1.98326366       2.70457592       0.19768608       0.44949528      -0.04681911       0.54330332      -0.73256412       0.10136040 
H       1.01422298       1.34977117       1.72479748      -0.15971106       0.01309309       0.02282193      -2.25356126      -0.53622189       0.96301774 
H      -0.42570974       0.17811501       2.27298613      -0.16022346       0.15055311       0.07459901       0.68923894       1.08381245      -0.00702136 
14
Properties=species:S:1:pos:R:3:momenta:R:3:forces:R:3 energy=-4299.925402197241 pbc="F F F"
C      -0.49090650       0.58757604      -0.49024011       0.05272973       0.06228471      -0.31382069       0.91200094      -1.74841900       0.72556017 
C      -0.83145901       1.15081231      -1.87077494      -0.54473583      -0.55471672      -0.80017605       1.87157672       1.01455882       0.15766943 
H       0.62153213       0.27834939      -0.53902857      -0.02800324      -0.13020148       0.03995272      -1.50203113       0.67646745       0.48207570 
H      -1.01248626      -0.40096138      -0.31432873      -0.23183570       0.01400134       0.02324513       0.28997280       0.97777588      -0.15163181 
C      -0.77587626       1.56954069       0.70555615       0.76180500       0.63031552       0.53695466       0.75168710       2.31901274      -1.42085532 
H      -0.64372651       0.47724891      -2.73528711       0.07694510       0.13424922       0.05400970      -0.23159870       0.23271119       0.77216070 
H      -0.15048052       2.05317697      -2.00270429      -0.08252893      -0.16367792      -0.27741384      -0.86548358      -0.94801694      -0.10560063
[truncated: 1,881,264 more chars]
