# Supplementary material for: Pure non-local machine-learned density functional theory for electron correlation
Source: Nat Commun. 2021 Jan 12;12:344. doi: 10.1038/s41467-020-20471-y (PMC7804195; doi:10.1038/s41467-020-20471-y)
Supplement: Supplementary file 4 — Supplementary Data 1 [file 41467_2020_20471_MOESM4_ESM.zip › SI/h3o_h2o_ccsdt_300K.xyz]

7
Properties=species:S:1:pos:R:3:momenta:R:3 =T pbc="F F F" energy=-4162.53021756678
O       1.92281000      -0.72046000      -1.62007000       0.34180094       0.03359946       0.19596079 
H       2.88147000      -0.49772000      -1.69877000      -0.14028160       0.04455422       0.02140215 
H       1.54146000      -0.15188000      -0.86995000      -0.37356103       0.08027721      -0.21259786 
H       1.43835000      -0.48130000      -2.44650000      -0.23405524       0.18269092       0.26440964 
O       1.07874000       0.89469000       0.07745000       0.68589579      -0.45527884      -0.15510305 
H       0.22759000       1.38795000       0.14444000      -0.17628095       0.01099916      -0.28767003 
H       1.46077000       1.16288000       0.94624000      -0.10351791       0.10315787       0.17359837 
7
Properties=species:S:1:pos:R:3:momenta:R:3 =T pbc="F F F" energy=-4162.53021756678
O       0.83638569       1.08052185      -1.27291680      -0.26185529       0.13088649       0.76136158 
H       0.17033532       0.94822973      -1.97168117      -0.03272115      -0.14692844       0.07508596 
H       1.61190215       0.11062974      -0.68162127      -0.11450513       0.13456262       0.07421022 
H       1.41373190       1.87140186      -1.58617675       0.16920923       0.21238483      -0.32116591 
O       2.15395596      -0.86187237      -0.28599482      -0.12930370      -0.26399248      -0.77543251 
H       2.91044454      -0.73719572       0.31715274       0.30495699      -0.02891314       0.15827430 
H       1.62112519      -1.47816272       0.25636742       0.06421905      -0.03799989       0.02766636 
7
Properties=species:S:1:pos:R:3:momenta:R:3 =T pbc="F F F" energy=-4162.53021756678
O       2.20853998      -0.42511304       0.10344901      -0.90825280       0.72746005       0.23791466 
H       2.50718976      -1.39951240       0.07019240       0.12611299       0.07983786       0.09196944 
H       1.36697352       0.11342399      -0.78716185      -0.07878852      -0.01230082      -0.00725147 
H       2.05103897      -0.19617782       1.05657491      -0.11128997      -0.01691121      -0.20480938 
O       0.81648411       0.62990367      -1.70381558       0.82205017      -0.46144302       0.16513999 
H       1.28411037       1.47540397      -2.03214982      -0.06361902      -0.22609306      -0.10459560 
H      -0.03225399       0.94173337      -1.31544068       0.21378714      -0.09054980      -0.17836764 
7
Properties=species:S:1:pos:R:3:momenta:R:3 =T pbc="F F F" energy=-4162.53021756678
O       2.22026924      -0.31551485       0.12876086       0.44330112       0.29970741       0.01049780 
H       2.41741986      -1.22200096       0.21100478       0.01334164       0.05164981       0.05241691 
H       1.56388282       0.11928441      -0.74594670      -0.28154526      -0.10657939      -0.01687413 
H       2.16000785       0.08642929       1.01088481      -0.05091579      -0.08245010      -0.01387470 
O       0.80241158       0.56664573      -1.67503147       0.30156377      -0.36161546       0.01897353 
H      -0.12058858       0.36529880      -1.82446330      -0.21324125       0.02312887      -0.19740504 
H       1.19352913       0.85034598      -2.51807694      -0.21250423       0.17615886       0.14626564 
7
Properties=species:S:1:pos:R:3:momenta:R:3 =T pbc="F F F" energy=-4162.53021756678
O       2.58910962       0.38400701      -1.34168013       0.29813685       1.13149488      -0.32278436 
H       3.19388494       0.84340919      -0.80314395      -0.10422373       0.07470783       0.03210650 
H       1.36558618       0.24483021      -0.75385390       0.03472005       0.09766962      -0.09291799 
H       2.95523464      -0.44549362      -1.58864473       0.11998651      -0.03841903      -0.37067834 
O       0.42040028      -0.11548245      -0.22944404      -0.29800026      -1.54071153       0.61375892 
H       0.34493592      -1.06214946      -0.15175890       0.16928936      -0.01018453       0.01671153 
H      -0.43634149       0.34268832      -0.17471978      -0.21990877       0.28544274       0.12380373 
7
Properties=species:S:1:pos:R:3:momenta:R:3 =T pbc="F F F" energy=-4162.53021756678
O       2.50477076       0.57984334      -1.26481441       0.22254893      -0.35223324       0.08182454 
H       2.75263305       0.17700804      -2.08682956      -0.07940554       0.20416668       0.57763237 
H       1.41718782       0.30380002      -0.64085460       0.29367472       0.07542766       0.04725578 
H       2.51192952       1.53009905      -1.34707439      -0.19554950       0.01079023       0.14883012 
O       0.52511854      -0.38355762      -0.28945322      -0.11088844      -0.03687281      -0.88778757 
H       0.76739151      -0.91557938       0.46294096      -0.17447838      -0.13595617      -0.05504031 
H      -0.34930389      -0.02546664      -0.12785102       0.04409823       0.23467765       0.08728506 
7
Properties=species:S:1:pos:R:3:momenta:R:3 =T pbc="F F F" energy=-4162.53021756678
O       1.02071117      -0.74388283      -0.05167500       0.70608413      -1.25784717      -0.26616106 
H       0.11354683      -0.94780807      -0.18883189       0.02067428      -0.30060288      -0.11274618 
H       1.56409915      -0.10430995      -0.77888090       0.07862254      -0.00888456       0.05806462 
H       1.24752473      -0.54457270       0.90069274      -0.03150818       0.18520127      -0.17464192 
O       1.96599106       0.96918802      -1.49505747      -0.81728420       1.37285051       0.29172562 
H       1.96747397       1.01713526      -2.51740752      -0.02646331      -0.01458945       0.16204274 
H       2.89265941       1.18881889      -1.27483931       0.06987474       0.02387228       0.04171618 
7
Properties=species:S:1:pos:R:3:momenta:R:3 =T pbc="F F F" energy=-4162.53021756678
O       1.92180948      -0.04020274       0.39214847       0.59429246       0.57852954       0.18088516 
H       1.54854871      -0.95959819       0.64020129      -0.15923739       0.04954567      -0.17169564 
H       1.26890517       0.14208144      -0.62703752       0.05426394      -0.01662827       0.26630577 
H       2.89240235      -0.18360882       0.32629149       0.12480118      -0.23702085      -0.00089410 
O       1.10539252       0.30035571      -1.91396527      -0.74720768      -0.03356603      -0.45046281 
H       1.03999276       1.23556367      -2.26628458      -0.01594864      -0.27556409      -0.04381482 
H       0.39264192      -0.17827950      -2.32789964       0.14903614      -0.06529598       0.21967644 
7
Properties=species:S:1:pos:R:3:momenta:R:3 =T pbc="F F F" energy=-4162.53021756678
O       2.03538915      -0.68688868      -1.54765771      -0.00013729       0.01184365       0.44163310 
H       1.57519561      -1.54230946      -1.59141980      -0.07241452       0.09029291       0.01961399 
H       1.53453120       0.34345360      -0.74000421       0.30310968       0.30768818       0.03255268 
H       2.92780897      -0.85979740      -1.77277682       0.11618296      -0.17665345      -0.27853669 
O       0.94221422       0.94108683      -0.04740655      -0.44263693      -0.10787676      -0.19422383 
H       1.37110630       1.77171830       0.32220567       0.04436952      -0.03586588      -0.09591436 
H       0.52107936       0.43760858       0.68985172       0.05152658      -0.08942865       0.07487512 
7
Properties=species:S:1:pos:R:3:momenta:R:3 =T pbc="F F F" energy=-4162.53021756678
O       1.79392064      -0.87071901      -1.46336969       0.22669271      -0.41787076       0.39481198 
H       1.30717511      -1.18547835      -2.22286600      -0.13192854       0.22984476       0.10210340 
H       1.43933165       0.07433381      -0.62253897       0.03757373       0.04606436      -0.11210675 
H       2.73931670      -1.05793867      -1.52883963      -0.02545506       0.01754027      -0.01234024 
O       1.19217243       1.09650436      -0.10116259       0.15092659       0.03502828      -0.17695933 
H       0.47307614       1.10103945       0.51027255      -0.17032212       0.03960684       0.05355218 
H       1.83607315       1.66968606       0.28722430      -0.08748731       0.04978625      -0.24906123 
7
Properties=species:S:1:pos:R:3:momenta:R:3 =T pbc="F F F" energy=-4162.53021756678
O       2.54363138      -0.56151589      -0.56705618       0.24168266      -0.07006133       0.31584431 
H       1.94188732      -1.33295425      -0.63926744      -0.14881580      -0.05153910       0.10205299 
H       1.69346186       0.24521859      -0.73499189       0.07863489      -0.01587673      -0.06001645 
H       3.20952928      -0.47737009      -1.20174474      -0.20262502      -0.07943951       0.05859606 
O       0.47545773       0.77366823      -0.97534490       0.23880024       0.12897693      -0.20779586 
H      -0.12434311       0.69521110      -0.22148493      -0.31303271       0.01747527      -0.17348386 
H       0.55072347       1.68792036      -1.13052571       0.10535575       0.07046446      -0.03519719 
7
Properties=species:S:1:pos:R:3:momenta:R:3 =T pbc="F F F" energy=-4162.53021756678
O       2.01465641      -0.92033863      -0.30022177       0.02249561      -0.46244700       0.35282571 
H       2.29856092      -1.64155341      -0.88888739      -0.04379682       0.15593370      -0.05014549 
H       1.61915318       0.00269646      -0.83362319      -0.24107162       0.15641180      -0.02718580 
H       1.38278441      -1.25159273       0.36598904      -0.04219930       0.19854069      -0.04676067 
O       0.99461402       1.15725452      -1.26343035       0.06262843      -0.04798661      -0.29104908 
H       1.62305442       1.74671340      -1.69817806       0.22517207      -0.00349269       0.28213940 
H       0.50354817       1.56871437      -0.53601807       0.01677163       0.00304011      -0.21982407 
7
Properties=species:S:1:pos:R:3:momenta:R:3 =T pbc="F F F" energy=-4162.53021756678
O       1.88513021       0.46632468      -1.90788040       0.21986657       0.09950223      -0.12794338 
H       2.40509600       1.29217352      -2.05817514      -0.17715374       0.06988372       0.11182293 
H       1.59489281       0.21295938      -0.77177871      -0.05882053      -0.19482448       0.18442765 
H       2.13220450      -0.22191402      -2.50651866       0.03634153       0.16702388       0.16868557 
O       1.10028979      -0.25719189       0.35572099       0.00361378       0.47433130      -0.27111086 
H       1.41095839       0.25741804       1.12588406       0.10459946      -0.23868711       0.22172482 
H       0.26250400      -0.67468486       0.43745806      -0.12844708      -0.37722954      -0.28760673 
7
Properties=species:S:1:pos:R:3:momenta:R:3 =T pbc="F F F" energy=-4162.53021756678
O       2.48252443       0.85759482      -0.58029272       0.00380445      -0.72033606      -0.39377210 
H       2.48170533       0.94122417       0.36701476      -0.17331337       0.07637715       0.06075085 
H       1.79208237       0.16884304      -0.93325175       0.11019553       0.19482639      -0.30089182 
H       3.34360527       0.83827856      -1.09064026      -0.02632741       0.03547957       0.16698337 
O       0.52072507      -0.62605143      -0.96744255      -0.10789561       0.61994648       0.74447724 
H      -0.28288352      -0.23616478      -0.53674496       0.22826908      -0.35639497      -0.00933089 
H       0.18815600      -1.20193057      -1.64972805      -0.03473266       0.15010144      -0.26821665 
7
Properties=species:S:1:pos:R:3:momenta:R:3 =T pbc="F F F" energy=-4162.53021756678
O       1.63641817      -0.58881754      -1.77601159      -0.36922805       0.74498511      -0.41570303 
H       1.44711826      -0.15259105      -2.61417903       0.17539715      -0.05028557      -0.32885105 
H       1.49142064       0.17640002      -0.89699324      -0.03253688      -0.17308769       0.00578751 
H       2.49492200      -0.94174416      -1.70731324       0.06599841       0.05927230       0.17617405 
O       1.37351627       0.76312157       0.26180788       0.35913862      -0.79560203       0.56785801 
H       0.56916895       0.61763346       0.74323519      -0.16508016       0.26635697       0.08077094 
H       1.41393213       1.71905659       0.09968635      -0.03368909      -0.05163909      -0.08603643 
7
Properties=species:S:1:pos:R:3:momenta:R:3 =T pbc="F F F" energy=-4162.53021756678
O       1.68923955      -0.80866614      -0.04556604      -1.00743719       1.01914988       0.66062052 
H       2.50777725      -1.32020251      -0.22657999      -0.09365504       0.10993765      -0.18164021 
H       1.45633788       0.12012996      -0.60817894      -0.10185201      -0.25115965      -0.02589008 
H       1.60945977      -0.71347037       0.90056453      -0.10370792      -0.11847366       0.17758320 
O       1.28607600       1.01056128      -1.51443311       0.75538405      -0.31257261      -0.79708593 
H       0.47129909       1.13469957      -2.05396125       0.21502240      -0.26835635       0.11690754 
H       1.92115986       1.75967170      -1.66054210       0.33624571      -0.17852527       0.04950496 
7
Properties=species:S:1:pos:R:3:momenta:R:3 =T pbc="F F F" energy=-4162.53021756678
O       1.79427728       1.22261410      -0.36849942      -0.57470482       0.09007763       0.15466514 
H       1.50931030       1.44047763       0.57596592       0.15618855      -0.01442237       0.19153928 
H       1.41331224       0.07434731      -0.72145712       0.12937689      -0.23262153      -0.00712662 
H       1.40892991       1.84043097      -0.97074392       0.17763132       0.11542683      -0.16413701 
O       1.27001329      -1.00649349      -1.15056739       0.19525054       0.10150892      -0.24220165 
H       1.84964049      -1.21691464      -1.95209829      -0.08363987      -0.15607030       0.08367972 
H       0.37262727      -1.38330002      -1.23004342      -0.00010262       0.09610082      -0.01641886 
7
Properties=species:S:1:pos:R:3:momenta:R:3 =T pbc="F F F" energy=-4162.53021756678
O       0.40340962      -0.36101541      -0.59903314       0.77256876      -0.12915004      -0.61453845 
H       0.09961874      -0.85624891       0.13527889      -0.16421259       0.07291007       0.01163164 
H       1.76539811       0.02924385      -0.76739636       0.11445264       0.12168343       0.14719637 
H      -0.26597401      -0.53635742      -1.22970749      -0.10785076      -0.05772289       0.38619430 
O       2.62994923       0.57442436      -0.93354092      -0.65723636       0.06017189       0.05414866 
H       2.80259168       0.85125729      -1.87692992       0.08231992       0.09718337      -0.17617948 
H       2.64313471       1.31018596      -0.34523464      -0.04004162      -0.16507583       0.19154695 
7
Properties=species:S:1:pos:R:3:momenta:R:3 =T pbc="F F F" energy=-4162.53021756678
O       0.96828945       0.34788454      -1.85636149      -0.14244260      -0.20214282      -0.13842421 
H       0.01240802       0.13910141      -1.95051946       0.03563483       0.09075560       0.04370685 
H       1.48602070       0.21401613      -0.80304603      -0.13205290      -0.12783188       0.14527891 
H       1.51636688      -0.13479090      -2.49551683      -0.11626272       0.31651328       0.10290276 
O       2.01217534      -0.08547905       0.31414795       0.39095979      -0.14225193       0.17096809 
H       2.61778079      -0.83049655       0.47845768       0.02175486      -0.01408124       0.10983996 
H       2.25172862       0.63257637       0.83963339      -0.05759126       0.07903899      -0.43427236 
7
Properties=species:S:1:pos:R:3:momenta:R:3 =T pbc="F F F" energy=-4162.53021756678
O       0.93206068      -0.10221330       0.31194715      -0.17056548      -0.37398120      -0.21319473 
H       1.59038120      -0.55789854       0.88537395      -0.12664768       0.12797239      -0.01838983 
H       1.29728775      -0.08396341      -0.74323755       0.00139250       0.18572212      -0.10830835 
H       0.55497617       0.73739857       0.65784620      -0.04893757       0.06994629      -0.13047861 
O       2.06202712       0.35415250      -1.85954881       0.46948756      -0.07662344       0.38751663 
H       2.57704330      -0.48765630      -1.90135121       0.05376234      -0.05500808       0.01823980 
H       1.64839172       0.57864736      -2.74410229      -0.17849166       0.12197191       0.06461509 
7
Properties=species:S:1:pos:R:3:momenta:R:3 =T pbc="F F F" energy=-4162.53021756678
O       1.97782771       0.22456937       0.31341253       0.38291466      -0.43079380       0.25007558 
H       2.35964202      -0.53901677       0.75156170      -0.18166271       0.08778582      -0.23859838 
H       1.48805305       0.07826874      -0.81044908      -0.09762336       0.07119888      -0.10120726 
H       1.46273801       0.64549673       1.00729309      -0.15179554       0.45766812       0.01145361 
O       0.99119200       0.04122886      -1.87684886      -0.08267779      -0.14493317       0.03472238 
H       1.61246500       0.62566179      -2.36241405       0.05359554      -0.04140132      -0.14637524 
H       1.14306341      -0.84385361      -2.18013431       0.07724920       0.00047547       0.18992930 
7
Properties=species:S:1:pos:R:3:momenta:R:3 =T pbc="F F F" energy=-4162.53021756678
O       2.66525866       0.63425956      -0.65816145      -0.32013036      -0.61031137      -0.53411668 
H       2.98328980       0.43158640       0.26250212      -0.11404419      -0.08778457      -0.30403302 
H       1.48378991       0.13988845      -0.84753210       0.29390509       0.30775467       0.01707713 
H       2.82141763       1.60966275      -0.72861354       0.31195093      -0.03674456      -0.01235819 
O       0.33475129      -0.40861392      -0.89752525      -0.31484102       0.39337131       0.64898574 
H       0.35834458      -1.32734389      -0.63076561       0.20625694       0.20764691       0.01520830 
H      -0.07275814      -0.24993383      -1.77273575      -0.06309739      -0.17393240       0.16923672 
7
Properties=species:S:1:pos:R:3:momenta:R:3 =T pbc="F F F" energy=-4162.53021756678
O       1.43564206       1.21024529      -0.22995440       0.55392347       0.57625058       0.15902322 
H       0.61318683       1.29646782       0.24363714      -0.21855958      -0.11303435      -0.23716561 
H       1.55560223       0.09849451      -0.84296895      -0.17894370      -0.06633152       0.17021077 
H       1.83740614       2.00237489      -0.55224581       0.16147029      -0.02680664      -0.23643594 
O       1.57785089      -0.96868279      -1.32371035      -0.08680513      -0.28829700       0.21386620 
H       0.93780468      -1.70701265      -1.07914657      -0.06483819      -0.10126202       0.05812545 
H       2.41608143      -1.33909762      -1.51851331      -0.16624717       0.01948095      -0.12762408 
7
Properties=species:S:1:pos:R:3:momenta:R:3 =T pbc="F F F" energy=-4162.53021756678
O       2.00770195       0.38239506       0.35209077      -0.25649254      -0.18050735      -0.19990393 
H       2.03646135      -0.22908282       1.11911233       0.02627327      -0.06679228       0.02874370 
H       1.50652724       0.13993295      -0.78282716      -0.05077316      -0.12042836       0.07105594 
H       2.93254454       0.56515555       0.17683466      -0.05430350       0.17251105      -0.05346961 
O       1.00489788      -0.13923283      -1.91194967       0.40382269      -0.05888150       0.16578417 
H       0.29367585      -0.83074986      -2.01829913       0.01924560      -0.02254680       0.05684916 
H       0.60504785       0.68058007      -2.14574441      -0.08777237       0.27664525      -0.06905943 
7
Properties=species:S:1:pos:R:3:momenta:R:3 =T pbc="F F F" energy=-4162.53021756678
O       1.90446795      -1.05549999      -0.88380338       0.83854517       0.26321718       0.28868783 
H       2.31119239      -1.61249933      -1.55802987      -0.16095238      -0.09200841      -0.01484244 
H       1.52295962       0.27132038      -0.92639343       0.20032698      -0.25491364       0.16821649 
H       1.44303146      -1.71139221      -0.31758163      -0.24167065      -0.12238735      -0.02966520 
O       1.08406470       1.29306368      -0.67204109      -0.77468354      -0.07068774      -0.36296531 
H       0.94315962       1.45556699       0.25453077       0.10127419       0.13847350      -0.14580865 
H       1.53590856       2.01170032      -1.16716668       0.03716022       0.13830647       0.09637729 
7
Properties=species:S:1:pos:R:3:momenta:R:3 =T pbc="F F F" energy=-4162.53021756678
O       2.24546637      -0.16778489      -1.81983821       0.04694745      -0.47386036       0.36137353 
H       1.59446804       0.35707280      -2.34699389      -0.13177114      -0.15251074      -0.17675403 
H       1.80167447      -0.13775021      -0.85156573      -0.04109752       0.11281744       0.12936133 
H       3.09947470       0.33186500      -1.86599614      -0.15092543      -0.19526630       0.06897665 
O       0.75954664       0.33467187       0.25297255       0.36795645       0.59432281      -0.28032113 
H       0.36021800       1.16555979       0.49947799      -0.18388197       0.00891378      -0.01590752 
H       0.63883970      -0.18026882       1.02536542       0.09277216       0.10558337      -0.08672884 
7
Properties=species:S:1:pos:R:3:momenta:R:3 =T pbc="F F F" energy=-4162.53021756678
O       1.47416968       0.88820450       0.19818292      -0.33896271      -0.92568571      -0.33071108 
H       1.94520328       1.76407042       0.31666388       0.34288233       0.15584480      -0.10204137 
H       1.58567483       0.03501340      -0.84307593      -0.09843162       0.00631852       0.07076925 
H       0.67163598       1.00496580       0.73777777      -0.38350636       0.19697142       0.09595403 
O       1.53867965      -0.66099202      -1.75679612       0.31255502       0.55583238       0.50926461 
H       0.77801788      -1.20683919      -1.80926318       0.13987210       0.00785582      -0.02121018 
H       2.38976480      -1.01821964      -2.07279806       0.02559125       0.00286278      -0.22202526 
7
Properties=species:S:1:pos:R:3:momenta:R:3 =T pbc="F F F" energy=-4162.53021756678
O       1.86874151      -0.37872625       0.21955209       0.46770437      -0.21004992      -0.03421399 
H       1.40509957      -1.19414023       0.42890571      -0.18812820       0.07953124      -0.04047039 
H       1.42724005       0.18286556      -0.75864387       0.01177957       0.09208383       0.14607413 
H       2.77877884      -0.33988567       0.49949948       0.15570395      -0.03846501      -0.13121103 
O       1.09910021       0.61891204      -1.73519291      -0.61532570       0.20938599       0.06773147 
H       1.21887897       0.15885684      -2.54343175      -0.00902654      -0.12321886      -0.02109116 
H       1.25466129       1.56538166      -1.97908379       0.17729255      -0.00926727       0.01318097 
7
Properties=species:S:1:pos:R:3:momenta:R:3 =T pbc="F F F" energy=-4162.53021756678
O       1.75921418       1.10543043      -1.49479689      -0.10624581      -0.31029195      -1.17626727 
H       2.50650414       0.80248757      -2.02775536      -0.07720152      -0.08638149       0.00223649 
H       1.38243909       0.26279078      -0.71267115       0.04297558       0.35898491       0.27378738 
H       1.01670571       1.25404756      -2.05973127       0.09783345      -0.14734657       0.04872678 
O       1.23627617      -0.83219599      -0.02940738       0.04085894       0.23637033       0.72203257 
H       1.55165322      -0.77642703       0.92614426       0.15055469      -0.12719239       0.12484162 
H       1.18851666      -1.69436967      -0.34282132      -0.14877534       0.07585717       0.00464244 
7
Properties=species:S:1:pos:R:3:momenta:R:3 =T pbc="F F F" energy=-4162.53021756678
O       2.02531572       0.21181109      -1.84048868      -0.63868815       0.25728950       0.19725023 
H       1.94145490      -0.39023371      -2.60591499       0.14464577       0.01929313       0.02330206 
H       1.50168497       0.13021102      -0.80971658       0.15564938      -0.04897001       0.13766478 
H       2.25630829       1.03112732      -2.22348122      -0.14475865      -0.12367882      -0.07623702 
O       0.94939304       0.01597608       0.30598861       0.40397138      -0.00560653      -0.24606230 
H       1.25798109       0.63835110       0.90707658       0.02623678      -0.19119729       0.04743527 
H       1.01823551      -0.83958638       0.67861647       0.05294350       0.09287002      -0.08335303 
7
Properties=species:S:1:pos:R:3:momenta:R:3 =T pbc="F F F" energy=-4162.53021756678
O       0.86374555       1.08222013      -1.12040330       0.05872448      -0.75050054      -0.07621757 
H       0.15156190       0.76567218      -1.67465199      -0.22967905       0.19469372       0.22662901 
H       1.46141430       0.11104437      -0.72596909      -0.11892487       0.16730105      -0.11836106 
H       1.56419079       1.61727798      -1.56466906       0.06491110      -0.12731033      -0.35562437 
O       2.15913560      -0.80892009      -0.40203746       0.27877082       0.66499853      -0.00478488 
H       2.14961691      -1.00155617       0.59347619       0.00000134      -0.03761421       0.18937429 
H       1.88428759      -1.64495035      -0.87301136      -0.05380382      -0.11156822       0.13898457 
7
Properties=species:S:1:pos:R:3:momenta:R:3 =T pbc="F F F" energy=-4162.53021756678
O       1.02390198       1.13029944      -1.11192863       0.68315220       0.87368945      -0.41198958 
H       0.79950664       1.88453246      -0.55768368      -0.15912863      -0.15631274       0.09114704 
H       1.39047762       0.24822275      -0.57985593       0.10621887      -0.06353083      -0.20370728 
H       1.38442362       1.34810729      -1.91458484      -0.22196560      -0.04090644      -0.27916592 
O       1.98747009      -0.91543944      -0.47211644      -0.46688632      -0.33220750       0.43779840 
H       2.38783017      -1.04300618       0.40026509      -0.00607829      -0.32924189       0.16738659 
H       1.43150583      -1.66280670      -0.61518082       0.06468777       0.04850995       0.19853075 
7
Properties=species:S:1:pos:R:3:momenta:R:3 =T pbc="F F F" energy=-4162.53021756678
O       1.36704845       0.36757855       0.43628852       0.15893799      -0.63088525      -0.29150496 
H       2.02092493       1.02973231       0.63254544       0.20315479       0.16301111       0.14027435 
H       1.50277334       0.23428812      -0.90482683      -0.02613910      -0.20373067      -0.14694037 
H       1.60070806      -0.43334416       0.91099753       0.15785849       0.00873929       0.09512641 
O       1.63095016      -0.13234048      -1.96229925      -0.33190391       0.73442302       0.37635506 
H       1.08123373      -0.92345961      -2.18215696      -0.15597716      -0.07489468      -0.16160777 
H       1.40036773       0.54439175      -2.64472197      -0.00593109       0.00333719      -0.01170272 
7
Properties=species:S:1:pos:R:3:momenta:R:3 =T pbc="F F F" energy=-4162.53021756678
O       0.90045253       1.17135013      -0.80577926      -1.09300399       0.40508868      -0.40561629 
H       1.34829259       1.87670358      -0.33329613       0.03632127      -0.09673134       0.07544570 
H       1.39175459       0.26225021      -0.75782448       0.31590345      -0.06831611      -0.19002090 
H      -0.03601257       1.02337698      -0.53328638       0.19449773       0.11229725      -0.17947172 
O       2.13853246      -0.93834867      -0.74342659       0.51116680      -0.36364380       0.53771922 
H       1.58275486      -1.72255753      -0.70351584      -0.09087366      -0.00176055       0.07779888 
H       2.66868144      -0.95266521      -1.49208644       0.12598840       0.01306586       0.08414511 
7
Properties=species:S:1:pos:R:3:momenta:R:3 =T pbc="F F F" energy=-4162.53021756678
O       1.86129569       1.28174726      -0.68182336      -0.14768316      -0.05495876      -0.03889282 
H       1.37575347       1.67962610       0.05284822       0.09678079       0.10355718       0.06866919 
H       1.38950322       0.26159084      -0.76024192      -0.12380225      -0.11033435       0.13549494 
H       1.79773650       1.88928500      -1.41853214      -0.01079077       0.30838165      -0.23466288 
O       1.14075612      -1.06568932      -0.87295484       0.22093250      -0.11187632       0.25155807 
H       1.80815204      -1.39481891      -1.49309880      -0.07179938      -0.08662088       0.27094246 
H       1.17053008      -1.67964709      -0.11254011       0.03636226      -0.04814851      -0.45310897 
7
Properties=species:S:1:pos:R:3:momenta:R:3 =T pbc="F F F" energy=-4162.53021756678
O       0.32423767       0.20098679      -1.03615475      -0.45976825       0.41547512      -0.44275907 
H      -0.07076664       0.75655102      -1.67989809      -0.00637258      -0.15204037      -0.13796502 
H       1.62706391       0.09670682      -0.93743618       0.26215540      -0.13663408      -0.04880872 
H      -0.06009386      -0.75021516      -1.20068717       0.09358911      -0.02559496       0.16378789 
O       2.67635930       0.00018725      -0.47905364      -0.25019159       0.08357448       0.45890398 
H       2.65738370       0.42082780       0.39225278       0.04199643      -0.11535744      -0.01085646 
H       3.41117947       0.46840310      -0.93384901       0.31859149      -0.06942275       0.01769740 
7
Properties=species:S:1:pos:R:3:momenta:R:3 =T pbc="F F F" energy=-4162.53021756678
O       1.59958603       1.36500920      -0.72054118       1.04599129       0.25842382      -0.65484285 
H       2.11897245       1.70187586       0.04471910       0.15583152       0.04814137       0.08353238 
H       1.46388331       0.23164187      -0.77917631      -0.01386748      -0.11175433      -0.00932927 
H       0.70440814       1.73304280      -0.65458193       0.17360883      -0.27804889      -0.00046713 
O       1.47714078      -1.13022805      -0.87789393      -1.05938408       0.37236420       0.30255722 
H       0.82372363      -1.49904978      -1.50075495      -0.13936652      -0.29680103       0.20056802 
H       1.24544440      -1.70865003      -0.14884714      -0.16281357       0.00767487       0.07798164 
7
Properties=species:S:1:pos:R:3:momenta:R:3 =T pbc="F F F" energy=-4162.53021756678
O       2.49940951      -0.33662340      -1.27912907      -0.38440114      -0.30153995      -0.35356530 
H       3.07958548      -0.94002512      -0.71799178      -0.19158235       0.03654888      -0.08274032 
H       1.49795995       0.22743680      -0.64895397      -0.08728188       0.01798961      -0.07469089 
H       3.12020176       0.19609610      -1.81191539      -0.11333324      -0.13436587       0.15900617 
O       0.49815384       0.56724870      -0.28494889       0.85138717       0.07008831       0.36786968 
H      -0.16360073       1.01045556      -0.82345363      -0.22907461       0.27662532      -0.23003047 
H       0.07876982       0.03085902       0.41835592       0.15428605       0.03465370       0.21415113 
7
Properties=species:S:1:pos:R:3:momenta:R:3 =T pbc="F F F" energy=-4162.53021756678
O       1.84651582       1.25286361      -0.85752103       0.90941391      -0.46153191      -0.27736123 
H       2.28170560       1.24157349      -1.81460421      -0.07935736      -0.18223490      -0.03468818 
H       1.56768066       0.17439762      -0.54516039      -0.09790827       0.00235992      -0.11549303 
H       1.07816469       1.87703379      -0.81969503       0.09239930       0.01644327       0.09739175 
O       1.20901080      -1.01514101      -0.62996685      -0.57600045       0.18432232       0.33661070 
H       0.53627827      -1.42557549      -0.13302980      -0.45655156       0.31342537       0.11910130 
H       1.22909252      -1.45525553      -1.48710902       0.20800443       0.12721592      -0.12556131 
7
Properties=species:S:1:pos:R:3:momenta:R:3 =T pbc="F F F" energy=-4162.53021756678
O       1.57339499      -0.96334762      -1.34911498       0.59830341       0.38270705      -0.54750280 
H       1.92830828      -1.82437600      -0.97508729       0.11152950       0.23621964      -0.02190287 
H       1.46845832       0.25125604      -0.75787437      -0.05333551       0.22575857      -0.18652552 
H       1.26440003      -1.25836118      -2.17008767      -0.22848895       0.16702174      -0.00907621 
O       1.47377986       1.20740660      -0.19375339       0.17601421      -0.99176427       0.23847189 
H       1.03894650       1.85343900      -0.71740010      -0.19400418      -0.03402746       0.50127184 
H       1.12536816       1.28964493       0.69985159      -0.41001848       0.01408472       0.02526366 
7
Properties=species:S:1:pos:R:3:momenta:R:3 =T pbc="F F F" energy=-4162.53021756678
O       1.15670662      -0.40175999      -1.85689603       0.20539248       0.47171985       0.95661252 
H       1.90005190      -0.84063452      -2.30793864       0.01765304      -0.23324090      -0.12604128 
H       1.54593281       0.10980451      -0.90495452      -0.12025667       0.03079282       0.04237284 
H       0.61676272       0.09564835      -2.41730202       0.20103715       0.00177175      -0.13030328 
O       1.84167344       0.60246038       0.31653592       0.01475482      -0.11318806      -0.74569597 
H       1.59808004       0.07808499       1.08320340      -0.02312990      -0.09270591       0.06027686 
H       1.93912601       1.55688805       0.58658279      -0.29545093      -0.06514955      -0.05722169 
7
Properties=species:S:1:pos:R:3:momenta:R:3 =T pbc="F F F" energy=-4162.53021756678
O       0.54724803       0.66752069      -0.21842566       0.74637822      -0.27523583       0.01200158 
H       0.56314178       1.65991107      -0.16576498      -0.13906722      -0.12112847       0.00966367 
H       1.36914545       0.28162497      -0.78943551      -0.03347582      -0.01263805      -0.11449518 
H       0.59223940       0.27116092       0.71937302      -0.08192275      -0.00054511      -0.54479099 
O       2.40653449      -0.45152403      -1.36140147      -0.85546063       0.26397408       0.57720503 
H       2.47215469      -1.41507030      -1.52865545       0.02197292      -0.02751726      -0.09659923 
H       3.31112533      -0.04061818      -1.56950453       0.34157527       0.17309065       0.15701512 
7
Properties=species:S:1:pos:R:3:momenta:R:3 =T pbc="F F F" energy=-4162.53021756678
O       0.53224377      -0.57843361      -0.60436901      -0.64760442      -0.22459894       0.47132375 
H      -0.06036160      -0.65887130      -1.36520260       0.05731554      -0.04090598      -0.06443214 
H       1.58394523      -0.00318556      -0.74121102      -0.20940441      -0.05145650      -0.19071692 
H      -0.00959197       0.01530832      -0.09683635       0.09846014       0.15031871      -0.12808627 
O       2.47188530       0.81345397      -0.93700705       0.38108165       0.38460506      -0.14252360 
H       3.04413539       0.55437884      -1.63144328       0.28597878      -0.01956687       0.10307872 
H       2.95057779       0.54743369      -0.10959054       0.03417272      -0.19839546      -0.04864353 
7
Properties=species:S:1:pos:R:3:momenta:R:3 =T pbc="F F F" energy=-4162.53021756678
O       2.59315317       0.50061342      -0.40295642       0.50299444      -0.00059265      -0.16294274 
H       3.07756385       0.43445924      -1.25022415      -0.28229769      -0.03926291      -0.28674950 
H       1.54120828       0.07601840      -0.63517833      -0.19599112       0.00542344       0.00923804 
H       2.67541854       1.36087559       0.01010811      -0.00250768      -0.02179606       0.24268955 
O       0.40097058      -0.26214853      -1.14654995      -0.30634352       0.66449334       0.15076793 
H      -0.03226795      -0.37521445      -0.27445432       0.15068115      -0.25605931      -0.07188086 
H       0.40558690      -1.09574645      -1.66549070       0.13346442      -0.35220585       0.11887758 
7
Properties=species:S:1:pos:R:3:momenta:R:3 =T pbc="F F F" energy=-4162.53021756678
O       1.15341520       1.20411455      -0.20332156       0.64428171       0.70934806      -0.65601930 
H       0.83870376       1.24025294       0.70981868       0.39802515      -0.09435670       0.05217903 
H       1.63718601       0.01456980      -0.70221241       0.31672510       0.03352669      -0.22658986 
H       1.51175413       2.11463219      -0.34728779      -0.13260575       0.08305978       0.00538789 
O       1.87104444      -0.97057333      -1.36863578      -1.17559163      -0.83664397       0.61151463 
H       1.85330729      -1.84981619      -0.92790970       0.01372805      -0.01097337       0.05606565 
H       1.34506644      -1.04109785      -2.19130584      -0.06456262       0.11603951       0.15746196 
7
Properties=species:S:1:pos:R:3:momenta:R:3 =T pbc="F F F" energy=-4162.53021756678
O       0.44701187       0.58156754      -0.87728761       0.05608708       0.38539650       0.47064761 
H       0.30014163       1.16042956      -1.70974291      -0.05938926      -0.03121842      -0.23272123 
H       1.47928162       0.19575077      -0.91404654       0.03145323      -0.06903418      -0.08034401 
H       0.33275211       1.07248873      -0.07445491      -0.18683579      -0.01231168       0.05511554 
O       2.53639215      -0.36836624      -0.63219984       0.23546926      -0.17709605      -0.18926674 
H       2.49784575      -1.31823283      -0.40357539       0.19433498      -0.02606945       0.21389518 
H       3.22763233      -0.30905958      -1.34860096      -0.27111950      -0.06966672      -0.23732635 
7
Properties=species:S:1:pos:R:3:momenta:R:3 =T pbc="F F F" energy=-4162.53021756678
O       1.06823655      -1.00888893      -0.95823587      -0.47905742       0.32871475      -0.35657292 
H       0.79999931      -1.56134261      -0.22765694      -0.02966303       0.22247990       0.12940322 
H       1.52125271       0.14198361      -0.75684085       0.04334899      -0.03472622       0.11412323 
H       1.57272695      -1.46510211      -1.65020243       0.14699758      -0.02799669      -0.11561299 
O       1.91872945       1.25474709      -0.54871766       0.29532630      -0.26217173       0.22167173 
H       2.74554757       1.38078122      -1.03187945       0.23351370      -0.26616641       0.04434702 
H       1.14159117       1.78672611      -0.82405953      -0.21046612       0.03986639      -0.03735928 
7
Properties=species:S:1:pos:R:3:momenta:R:3 =T pbc="F F F" energy=-4162.53021756678
O       1.85234331       0.97218318      -1.53496140       0.35043487       0.33315880      -0.04346089 
H       1.90281090       0.65064561      -2.47732988      -0.13698378       0.10416689      -0.22895105 
H       1.51416692       0.19800039      -0.81318505       0.03911951       0.09263063      -0.07429649 
H       2.77771768       1.11293616      -1.19166096      -0.14618269      -0.05917650      -0.02729566 
O       1.13246805      -0.74472933      -0.02850600      -0.20691681      -0.30261785       0.28397830 
H       0.18195896      -0.80427644      -0.02090061       0.07034912      -0.28280558      -0.03972437 
H       1.43866150      -0.58214587       0.90942694       0.03017979       0.11464361       0.12975016 
7
Properties=species:S:1:pos:R:3:momenta:R:3 =T pbc="F F F" energy=-4162.53021756678
O       1.04084395       1.16593899      -0.29230314      -1.45832548      -0.60080565      -0.47711678 
H       1.55420320       2.00373461      -0.52236359       0.01000921       0.13127663       0.22390346 
H       1.58763957       0.14541762      -0.94168692       0.19580576      -0.01116498       0.04342171 
H       0.12271054       1.38380915      -0.51785493       0.13329102      -0.17274548      -0.22132654 
O       1.98805596      -0.95112313      -1.25379275       0.92997488       0.27008903       0.05431840 
H       2.50154659      -1.14143036      -0.42348662       0.06105966       0.35580324       0.18783801 
H       1.34944168      -1.61578083      -1.46397849       0.12818496       0.02754720       0.18896174 
7
Properties=species:S:1:pos:R:3:momenta:R:3 =T pbc="F F F" energy=-4162.53021756678
O       0.40254141       0.22376985      -1.38614548      -0.11656559       0.40267605       0.56442055 
H       0.11219588       1.09091295      -1.68597308      -0.18751190      -0.04781928       0.07595272 
H       1.18122841       0.19129876      -0.68358610       0.12842534      -0.15894823      -0.21847048 
H      -0.36171098      -0.30409746      -1.06419753       0.15974842       0.01745164      -0.12818058 
O       2.62130939      -0.01526482      -0.17429280      -0.06286425       0.00614043      -0.26617794 
H       3.04487663      -0.84755616      -0.00666794      -0.08835837      -0.05418032      -0.01912308 
H       3.21909118       0.74535781      -0.20130315       0.16712636      -0.16532029      -0.00842120 
7
Properties=species:S:1:pos:R:3:momenta:R:3 =T pbc="F F F" energy=-4162.53021756678
O       1.53397650       0.55213960      -1.87518852      -0.21547392      -0.34897714       0.22711799 
H       1.87559834       0.18846162      -2.70711839       0.01132264      -0.18847103      -0.16436078 
H       1.52276941       0.04833126      -0.74436668      -0.11095358       0.18140767       0.05642972 
H       0.71733800       1.07916238      -2.06007932      -0.06929568       0.11750395      -0.21741781 
O       1.50934193      -0.36443539       0.32769944      -0.07945114       0.21925787      -0.03527793 
H       0.61984527      -0.20366918       0.76101405       0.33543769       0.10564727      -0.20074176 
H       2.15113941       0.09378095       0.90329254       0.12841398      -0.08636859       0.33425059 
7
Properties=species:S:1:pos:R:3:momenta:R:3 =T pbc="F F F" energy=-4162.53021756678
O       0.97830405      -0.61035201       0.09563124       0.11781491       0.09132571       0.18734407 
H       1.59970099      -0.82204886       0.79842136      -0.15105565       0.08437490      -0.00494098 
H       1.41366164      -0.04785929      -0.75113743       0.07673409      -0.10134922      -0.08752223 
H       0.25765281      -0.11008768       0.42739050      -0.13321214      -0.03912979       0.15888171 
O       1.99744624       0.82290035      -1.65143171       0.14641385      -0.13695546      -0.51460984 
H       1.73657395       1.17492513      -2.50620979      -0.00491121      -0.08079821       0.02054331 
H       2.95154431       0.61681103      -1.68380391      -0.05178384       0.18253208       0.24030396 
7
Properties=species:S:1:pos:R:3:momenta:R:3 =T pbc="F F F" energy=-4162.53021756678
O       2.14121753       1.08117219      -0.37046600       0.62181644       0.30739596       0.32060987 
H       3.01604696       1.51710372      -0.19148263      -0.07172029       0.17134457      -0.04597658 
H       1.64798415      -0.20168777      -0.90982099       0.24447798       0.20851622      -0.15862815 
H       1.61067419       1.51920716       0.31518620      -0.10322860      -0.11001122       0.18852169 
O       0.88974151      -0.89671149      -1.18526115      -0.64714569      -0.30836047      -0.28657692 
H       0.81154121      -0.86189896      -2.12717031      -0.05455545      -0.01562252      -0.24173603 
H      -0.00338749      -0.71517604      -0.80321528       0.01035561      -0.25326254       0.22378613 
7
Properties=species:S:1:pos:R:3:momenta:R:3 =T pbc="F F F" energy=-4162.53021756678
O       1.79409411       0.17040443       0.43775989       0.38231448      -0.05642928      -0.80333213 
H       2.69454926       0.47421408       0.45362976       0.07138046      -0.00803927       0.03616055 
H       1.27483594       0.19290832      -0.70801273       0.15962531       0.09880670       0.08813891 
H       1.84843303      -0.72990515       0.76120646      -0.01328036      -0.17135293       0.26336753 
O       1.21688980       0.07409250      -1.96392278      -0.36376803       0.32940255      -0.07657801 
H       1.03324802       0.92003683      -2.43625189      -0.12247224      -0.00466651       0.54123364 
H       0.54883851      -0.55260236      -2.25631921      -0.11379962      -0.18772126      -0.04899050 
7
Properties=species:S:1:pos:R:3:momenta:R:3 =T pbc="F F F" energy=-4162.53021756678
O       0.86550712       0.85477971       0.04697268      -0.01372366      -0.19158752       0.50345893 
H       1.03144389       1.76328965      -0.04339887       0.11132941       0.17995024       0.06354504 
H       1.64115551       0.04088336      -0.77752619       0.20858929       0.10533232      -0.02982109 
H      -0.07468002       0.59249689      -0.06389495       0.08875046       0.15271329       0.05764859 
O       2.12555879      -0.62086673      -1.56634695      -0.28855658      -0.10096156      -0.72737364 
H       2.94122346      -0.33814912      -1.99190007      -0.11650834      -0.05204943      -0.12435149 
H       2.17690085      -1.58588046      -1.41677671       0.01011943      -0.09339733       0.25689367 
7
Properties=species:S:1:pos:R:3:momenta:R:3 =T pbc="F F F" energy=-4162.53021756678
O       1.85184884       0.82641176      -1.67782136      -1.41911176      -0.54312363       0.78885727 
H       1.42110207       0.99140611      -2.49931739      -0.04261665      -0.03457982      -0.17418782 
H       1.55643617      -0.01505544      -0.76925247       0.15242815       0.13726900       0.13789583 
H       1.80790686       1.74158792      -1.31579270       0.12366581      -0.10670817      -0.08021513 
O       1.22373600      -0.62484207       0.13972423       0.69547051       0.38353071      -0.51149272 
H       0.94094824      -1.40892590      -0.23741742       0.27736677      -0.02567998      -0.04154623 
H       0.64816386      -0.32301896       0.82545283       0.21279718       0.18929189      -0.11931121 
7
Properties=species:S:1:pos:R:3:momenta:R:3 =T pbc="F F F" energy=-4162.53021756678
O       1.02705727      -0.88311532      -0.15977958       0.32040112      -0.23065287      -0.41380392 
H       0.40276551      -0.67865957       0.47811534      -0.23170888       0.00361937      -0.09412296 
H       1.41811571       0.06906237      -0.74162961       0.12186262       0.12475489       0.15544321 
H       1.66808588      -1.58898429       0.14384708      -0.13815567      -0.13845233       0.22326655 
O       1.96788133       1.08790466      -1.41116756      -0.09499973      -0.14081521       0.20493053 
H       2.06408190       1.98245639      -0.99549964      -0.01406704       0.35140807      -0.04425412 
H       2.10152720       1.15101656      -2.35976406       0.03666758       0.03013808      -0.03145928 
7
Properties=species:S:1:pos:R:3:momenta:R:3 =T pbc="F F F" energy=-4162.53021756678
O       0.92131970      -0.42025877       0.10941661       0.30839575       0.68906163      -0.20440255 
H       0.00040177      -0.14053092      -0.08203208       0.14673482       0.12428224       0.08394666 
H       1.63505808       0.01939657      -0.67400072      -0.09966266       0.14773545      -0.11077716 
H       1.07466124      -1.33993218       0.16866629      -0.37164711      -0.11427450       0.03303748 
O       2.11070720       0.63547194      -1.61070217       0.00082490      -0.84194458       0.22906190 
H       1.45018322       1.05865152      -2.19190715      -0.03207610      -0.17473523      -0.02504910 
H       2.90560560       1.17185922      -1.80132763       0.04743039       0.16987499      -0.00581722 
7
Properties=species:S:1:pos:R:3:momenta:R:3 =T pbc="F F F" energy=-4162.53021756678
O       1.39331609       0.40058035       0.42241457       1.12522363      -0.36747431       0.52335931 
H       0.59013883       0.03740860       0.86655307      -0.45874660      -0.03117311      -0.11324396 
H       1.47531130       0.07997600      -0.78253642      -0.07801352       0.01268151       0.13656859 
H       1.45469528       1.37354872       0.49719355       0.03162310      -0.28273463       0.14469793 
O       1.60303312      -0.21803580      -1.95998173      -0.36874415       0.36466459      -0.73585163 
H       2.37000407      -0.77523134      -2.05518935      -0.07072235       0.40334316      -0.00571447 
H       1.74203754       0.57225929      -2.53075969      -0.18062011      -0.09930721       0.05018423 
7
Properties=species:S:1:pos:R:3:momenta:R:3 =T pbc="F F F" energy=-4162.53021756678
O       0.41341428       0.62696298      -0.71911149      -0.15411171       0.75851557      -0.29018080 
H       0.29322299       1.30433830      -1.35829797      -0.05112564       0.05675217      -0.06231330 
H       1.52976861      -0.07866179      -0.80756790       0.06579834       0.03910237      -0.03654047 
H       0.23297911       1.00285900       0.14966486      -0.16153370      -0.01372497       0.10382252 
O       2.58595105      -0.42688717      -0.77253103       0.12320595      -0.62828924      -0.05125981 
H       2.52390296      -1.31477615      -1.20517571      -0.28307162      -0.13460083       0.23963634 
H       3.00444145       0.09594546      -1.51227905       0.46083839      -0.07775508       0.09683551 
7
Properties=species:S:1:pos:R:3:momenta:R:3 =T pbc="F F F" energy=-4162.53021756678
O       0.97034268       1.21401266      -0.42316022      -0.41380553       0.49280826      -0.47429147 
H       1.25165673       1.89115608      -1.09610918       0.17666307      -0.07222525      -0.24472817 
H       1.39873283       0.24106718      -0.81640138       0.17537028       0.09309332      -0.00276636 
H       0.02510606       1.20917185      -0.28895858       0.09818927       0.10123553       0.01239294 
O       2.05411234      -0.96872756      -1.09379144       0.13126777      -0.78809577       0.92048982 
H       2.85506644      -1.30431609      -0.61384976      -0.11359001      -0.02859567      -0.10404860 
H       1.65552882      -1.74493726      -1.51662958      -0.05409485       0.20177958      -0.10704816 
7
Properties=species:S:1:pos:R:3:momenta:R:3 =T pbc="F F F" energy=-4162.53021756678
O       0.35701246       0.59876729      -1.10996268       0.07973058      -0.09621529       0.34821155 
H      -0.25242931      -0.18214147      -1.08070732       0.02305598       0.18891442      -0.05271592 
H       1.61257357       0.24314136      -0.65293550      -0.17198231      -0.10822681       0.07274978 
H      -0.01555142       1.38909983      -0.70590732      -0.00251075      -0.08627186       0.24282741 
O       2.65122998      -0.38795827      -0.42820472       0.27123940      -0.18223542      -0.45366187 
H       3.24741012       0.35257067      -0.39750628      -0.01587436       0.14487985       0.00603071 
H       2.85141459      -0.96332342      -1.15815544      -0.18365854       0.13915511      -0.16344167 
7
Properties=species:S:1:pos:R:3:momenta:R:3 =T pbc="F F F" energy=-4162.53021756678
O       2.45691149       0.66040742      -0.11414229       0.63439028       0.30389263       0.19082995 
H       2.12016742       1.40023526       0.39578183       0.00676606       0.18794122       0.36826211 
H       1.73522443       0.21978199      -0.74354658      -0.00871115       0.04399839      -0.01480996 
H       3.25187901       0.76864625      -0.64610253      -0.06088406      -0.24897455       0.13070508 
O       0.54851108      -0.45137375      -1.38940222      -0.54289975      -0.17463807      -0.36062926 
H       0.49328625      -0.41191671      -2.37145105      -0.00200495      -0.00529170      -0.17680698 
H      -0.11238272      -1.10922143      -1.17942864      -0.02665642      -0.10692793      -0.13755094 
7
Properties=species:S:1:pos:R:3:momenta:R:3 =T pbc="F F F" energy=-4162.53021756678
O       1.12988486       1.27316008      -0.70381599      -0.49681072      -0.62811773      -0.60674096 
H       0.38409312       1.50012777      -1.30919122      -0.14445941       0.01562416      -0.07443058 
H       1.53964643       0.06061668      -0.80603362       0.19851725       0.00873237      -0.05226060 
H       0.89902810       1.64394941       0.17852104       0.05741753       0.20016140       0.10275818 
O       1.90724982      -1.03445552      -0.80816149       0.31908358       0.54981018       0.41831144 
H       2.81416641      -1.06265800      -1.22893810      -0.04304714      -0.10978063       0.17732512 
H       1.34790501      -1.74544768      -1.24525697       0.10929891      -0.03642976       0.03503740 
7
Properties=species:S:1:pos:R:3:momenta:R:3 =T pbc="F F F" energy=-4162.53021756678
O       0.45974921      -0.28191875      -0.26416100      -0.41954035      -0.74851805       0.63291759 
H       0.25896022       0.25232810       0.50169805      -0.13992477      -0.09056938       0.19319656 
H       1.37945198       0.03991847      -0.69449015       0.03915403      -0.21216572      -0.05027916 
H      -0.23433051      -0.43869199      -0.90436607       0.10266881      -0.19175719      -0.33788898 
O       2.55260286       0.49886227      -1.26025246       0.52481446       1.18552491      -0.52260730 
H       3.12458405      -0.24558351      -1.13566405       0.12079304      -0.11414911       0.17309265 
H       2.84952357       1.13400893      -1.98069243      -0.22796522       0.17163454      -0.08843135 
7
Properties=species:S:1:pos:R:3:momenta:R:3 =T pbc="F F F" energy=-4162.53021756678
O       1.44263836       1.10306310      -0.07794434      -0.07574416      -0.42317357       0.46890377 
H       1.76482144       1.20507707       0.81936068       0.02570599       0.02306360      -0.13152968 
H       1.46148683       0.05362365      -0.89687813       0.05585752       0.13501106       0.24227683 
H       0.73234738       1.74454867      -0.04566266      -0.20083723      -0.19323209       0.02962302 
O       1.60818864      -0.85884345      -1.51962124       0.28099348       0.53277013      -0.49324231 
H       2.02048782      -1.58164839      -1.01952251      -0.12530095      -0.13977557      -0.02197549 
H       0.78837081      -1.11254833      -1.90973989       0.03932535       0.06533645      -0.09405614 
7
Properties=species:S:1:pos:R:3:momenta:R:3 =T pbc="F F F" energy=-4162.53021756678
O       1.10627242       0.29610252      -1.87971389      -0.37121647       0.30363342       0.64358726 
H       0.25271827       0.06455579      -2.20423200      -0.03447639      -0.08112042       0.04124497 
H       1.37898533      -0.01324632      -0.71090697       0.19134599      -0.10902605      -0.49900323 
H       1.48040667       1.05116240      -2.37046900       0.19757162      -0.01673238      -0.30664204 
O       1.88986431      -0.04865991       0.34811564       0.10790897      -0.05084908       0.23365257 
H       2.86721160      -0.09703928       0.24502496       0.08599440      -0.02058698       0.04554229 
H       1.65623776      -0.74753499       0.94110550      -0.17712812      -0.02531852      -0.15838182 
7
Properties=species:S:1:pos:R:3:momenta:R:3 =T pbc="F F F" energy=-4162.53021756678
O       1.66833756      -0.91635653      -1.43993546      -0.16819316       0.46890316      -0.30072174 
H       0.90964543      -1.52623329      -1.42658080      -0.02440030      -0.02267801       0.25073513 
H       1.64118986       0.04893724      -0.86530984      -0.34371807       0.02854640      -0.10087057 
H       2.06418652      -0.77760970      -2.35952926       0.13037853      -0.12436079       0.09752135 
O       1.34805994       1.16111800      -0.11706154       0.77292299      -0.09193686      -0.09652820 
H       2.02330363       1.57975955       0.39628933      -0.07301362      -0.06206242       0.06947213 
H       0.67565480       0.97559914       0.55878272      -0.29397636      -0.19641148       0.08039190 
7
Properties=species:S:1:pos:R:3:momenta:R:3 =T pbc="F F F" energy=-4162.53021756678
O       0.55501908       0.39305333      -1.42870575      -0.23858755      -0.42167762       0.27692043 
H       0.15678798      -0.43818774      -1.73571276       0.17842392       0.05914112      -0.28994923 
H       1.62068013       0.18985358      -0.70187261       0.00630625      -0.15935779      -0.11134400 
H       0.46460315       1.02990884      -2.18148489      -0.08010674       0.00503900       0.11704293 
O       2.46185265      -0.15238142      -0.12792913       0.22031338       0.45871128       0.27388747 
H       2.73885027       0.55998023       0.49435274      -0.19170636       0.09506043      -0.11277405 
H       2.32553153      -0.97619251       0.42262203       0.10535711      -0.03691642      -0.15378354 
7
Properties=species:S:1:pos:R:3:momenta:R:3 =T pbc="F F F" energy=-4162.53021756678
O       2.39138264       0.94923555      -1.07885559       0.70289867       0.17024326      -0.50154310 
H       2.01077178       1.83382134      -1.36628262       0.26795005       0.16517773       0.11684056 
H       1.55658115       0.23012990      -0.59911819      -0.16149307       0.11106474      -0.02451524 
H       3.16866699       1.10665411      -0.51354293      -0.07545760       0.09532811       0.02475260 
O       0.59881136      -0.73460821      -0.45598849      -0.64166013      -0.36214273       0.00794109 
H      -0.01626427      -0.77532528      -1.21467396       0.04282442      -0.07281052       0.16165807 
H       1.01012706      -1.61653763      -0.35434192      -0.13506235      -0.10686059       0.21486602 
7
Properties=species:S:1:pos:R:3:momenta:R:3 =T pbc="F F F" energy=-4162.53021756678
O       2.13753101       0.85521296       0.00800087      -0.10842121       0.03673286       0.18260429 
H       1.98337185       1.81984626       0.03191131       0.17862891       0.22025573      -0.10770329 
H       1.36325516       0.13829083      -0.87532181      -0.26358353       0.08333376       0.01778557 
H       3.01438232       0.71613729      -0.32744964       0.33967854       0.27693108      -0.00262173 
O       0.86588126      -0.68491178      -1.48054500      -0.28487588      -0.49282156       0.13895222 
H       1.24763664      -0.67391943      -2.41734458       0.19358770       0.10386819      -0.14229651 
H      -0.08856397      -0.51806654      -1.44858105      -0.05501453      -0.22830006      -0.08672055 
7
Properties=species:S:1:pos:R:3:momenta:R:3 =T pbc="F F F" energy=-4162.53021756678
O       2.18851417      -0.79237805      -1.21018229      -0.09820725       0.35243755      -0.10902731 
H       2.00356476      -1.07901825      -2.13992115       0.03477072      -0.22038797      -0.13068281 
H       1.41637536       0.09493572      -0.65441702       0.05943020      -0.13369257       0.05936595 
H       3.15334337      -0.72940801      -1.24843249       0.08370316       0.06770936      -0.03958559 
O       0.79412086       1.00248224      -0.34161780       0.16052756       0.00004982       0.22483356 
H       1.24938817       1.73231530       0.01684871      -0.08435122      -0.02534424       0.11401595 
H       0.02718715       0.83170921       0.24708852      -0.15587316      -0.04077195      -0.11891974 
7
Properties=species:S:1:pos:R:3:momenta:R:3 =T pbc="F F F" energy=-4162.53021756678
O       0.42598223      -0.44294531      -0.60269676      -0.53994247       0.08287506      -0.78995674 
H      -0.16592937      -0.37336131      -1.39386162      -0.00992195      -0.10112826       0.00982784 
H       1.57096605       0.04843102      -0.77407676      -0.12093483      -0.10012636       0.28629487 
H       0.25164114      -1.24298671      -0.12754059       0.13408293       0.06071895       0.05983807 
O       2.56515275       0.68586660      -0.95380899       0.38111362      -0.19441050       0.26752198 
H       3.49417633       0.41999205      -1.03834011       0.25662474       0.16231709       0.02062343 
H       2.56409328       1.47758510      -0.37032591      -0.10102204       0.08975402       0.14585055 
7
Properties=species:S:1:pos:R:3:momenta:R:3 =T pbc="F F F" energy=-4162.53021756678
O       2.13456559       0.23815862       0.24004240       0.31443316       0.14093621       0.43121437 
H       3.08239283       0.02216570       0.43808631       0.02717065       0.00323256      -0.16232130 
H       1.65169412       0.17722810      -0.81375203       0.06176367      -0.29862342      -0.21522553 
H       1.63800187      -0.33526011       0.91929604      -0.21809536       0.07734622       0.00981857 
O       0.87161708       0.03084425      -1.77859779      -0.22644304       0.13880001      -0.33262258 
H       1.21173675       0.08052841      -2.69894025       0.03914808       0.16340098       0.20177029 
H      -0.10771541      -0.02896930      -1.83374370       0.00202286      -0.22509256       0.06736617 
7
Properties=species:S:1:pos:R:3:momenta:R:3 =T pbc="F F F" energy=-4162.53021756678
O       1.41311306      -0.55355591      -1.87811167      -0.68503431      -0.00319120       0.14221108 
H       0.78704840      -0.05863177      -2.47700486       0.03479603       0.14473149      -0.11947091 
H       1.47596701      -0.08513093      -0.88054031       0.03104353      -0.18917262       0.05211077 
H       2.11057509      -0.84023327      -2.46193601       0.06986372      -0.12487771       0.03567408 
O       1.57112809       0.77956677       0.33554096       0.35381649       0.43522962       0.09511662 
H       0.99047343       0.63469637       1.14416441       0.18067727      -0.04441358      -0.12363781 
H       2.46030257       0.94736259       0.74999440       0.01483727      -0.21830601      -0.08200383 
7
Properties=species:S:1:pos:R:3:momenta:R:3 =T pbc="F F F" energy=-4162.53021756678
O       0.60235530       0.24895240      -1.60056509      -0.02477611       0.16412300       1.18017304 
H       0.49750071       1.21548216      -1.77044799       0.09449582       0.16134810       0.06887816 
H       1.39892178       0.14394148      -0.82496103       0.01033871       0.06113399       0.21240305 
H       0.83251977      -0.02584621      -2.48876851      -0.11004269       0.00835543      -0.17273401 
O       2.35889181      -0.06184030       0.07216378      -0.05181359      -0.24299190      -1.36956588 
H       2.16760870      -0.36596237       0.94428180      -0.07653307      -0.06660319       0.01768503 
H       3.29277735       0.24785003      -0.01032357       0.15833094      -0.08536543       0.06316061 
7
Properties=species:S:1:pos:R:3:momenta:R:3 =T pbc="F F F" energy=-4162.53021756678
O       0.57384389       0.24425416      -1.52818839       0.25422429       0.22341830      -0.21370145 
H      -0.15369275      -0.39365370      -1.63212886       0.23354838      -0.02998250       0.12689771 
H       1.49172449       0.09750330      -0.77724799       0.33934284      -0.12856446       0.05201162 
H       0.60015421       0.85679131      -2.33544928      -0.20385735       0.39752957      -0.09872916 
O       2.45211160      -0.03130832      -0.02927729      -0.71119034      -0.37343407      -0.17049486 
H       2.43037875      -0.55109847       0.75842904       0.23566982      -0.07457177       0.24860295 
H       2.79371085       0.79588876       0.29748815      -0.14773765      -0.01439507       0.05541319 
7
Properties=species:S:1:pos:R:3:momenta:R:3 =T pbc="F F F" energy=-4162.53021756678
O       2.62855225      -0.32158382      -0.76591048       0.26399195      -0.44362524      -0.13975003 
H       3.15971588      -0.41224919       0.02530009      -0.10704130       0.01883816      -0.21863236 
H       1.46490107       0.26402415      -0.84752666      -0.06141686      -0.13010840       0.08745714 
H       2.77004396      -0.99521802      -1.43881006      -0.08695229      -0.05452473      -0.16833050 
O       0.37264062       0.56930745      -0.83426627      -0.31481476       0.65019960       0.29103337 
H       0.30630176       1.47390411      -0.44827123       0.32596001      -0.03591114       0.23392918 
H      -0.14565431      -0.07702375      -0.30169008      -0.01972676      -0.00486825      -0.08570680 
7
Properties=species:S:1:pos:R:3:momenta:R:3 =T pbc="F F F" energy=-4162.53021756678
O       0.76462775      -0.84693876      -0.60719396       0.13582816       0.38351697       0.37695047 
H       1.41884732      -1.55501641      -0.79725005      -0.01669827       0.17184653       0.09080682 
H       1.26835807       0.07072187      -0.73956367      -0.10203262       0.05675839      -0.18283518 
H      -0.05871983      -0.92546215      -1.13437353      -0.07029390       0.06725862       0.19011094 
O       2.22566170       1.06799830      -0.90579180      -0.10951883      -0.51891427      -0.44854935 
H       1.93039819       2.02471542      -0.71181097       0.13267218      -0.26583299      -0.14300725 
H       3.16948401       1.06169167      -1.01189719       0.03004328       0.10536676       0.11652354 
7
Properties=species:S:1:pos:R:3:momenta:R:3 =T pbc="F F F" energy=-4162.53021756678
O       0.38112471      -0.24549498      -1.13255093       1.11070698       0.54326026      -0.49174144 
H       0.37645310      -0.68696346      -1.98932486      -0.17918437       0.07095980      -0.49773066 
H       1.29707193       0.19937602      -0.68507204      -0.34329552       0.00581850       0.19677509 
H      -0.27997371       0.44474598      -1.21170651      -0.14992634      -0.09794433       0.32968271 
O       2.61760564       0.45487024      -0.37192144       0.13061586      -0.37429987       0.23436413 
H       3.16769571       1.17042176      -0.69041306      -0.44424458      -0.00476328       0.28664699 
H       3.03314658      -0.26547669       0.04649642      -0.12467203      -0.14303107      -0.05799682 
7
Properties=species:S:1:pos:R:3:momenta:R:3 =T pbc="F F F" energy=-4162.53021756678
O       1.02173047      -0.58439120       0.09798250      -0.38405981      -0.25079592       0.30531004 
H       1.42297530      -0.87177655       0.88369563       0.09721860      -0.01561244       0.05961874 
H       1.56019377       0.29844797      -0.70731550       0.07825218       0.00827888      -0.02027735 
H       0.08225994      -0.28470987       0.29724929       0.05101636       0.08450006       0.16641952 
O       1.98008225       0.81604415      -1.65641816      -0.04246635      -0.16428054      -0.08154876 
H       1.52209305       0.57112607      -2.44575804       0.24714124       0.08730285      -0.09216818 
H       2.95794799       0.79542393      -1.70138492      -0.04710221       0.25060711      -0.33735400 
7
Properties=species:S:1:pos:R:3:momenta:R:3 =T pbc="F F F" energy=-4162.53021756678
O       2.26612250       0.33260676      -1.71166161      -0.54814003       0.73796640       0.34433825 
H       2.61178860       1.16224645      -1.87878393      -0.01805776      -0.13152285      -0.13101382 
H       1.62323128       0.11144405      -0.67297080       0.11589507       0.06688044       0.24615103 
H       1.75308353       0.06263000      -2.50080918      -0.02783749      -0.03202943      -0.34621329 
O       0.80480104      -0.13884261       0.20679653       0.38165939      -0.53874878      -0.37572085 
H       0.17879954      -0.82450837      -0.10839139      -0.03427177      -0.36095117       0.05061643 
H       0.28163856       0.59807139       0.63716834       0.13075259       0.25840539       0.21184225 
7
Properties=species:S:1:pos:R:3:momenta:R:3 =T pbc="F F F" energy=-4162.53021756678
O       2.20333147       0.99926846      -0.32998226       0.05580327      -0.26805266      -1.01110512 
H       2.82365989       0.89383074       0.40169048       0.02965302      -0.00165704      -0.11298488 
H       1.56498954       0.01075315      -0.72896376       0.04477384      -0.16780901       0.16333707 
H       2.49823394       1.68394252      -0.94543756       0.06042259      -0.02886198      -0.03018913 
O       0.80888376      -0.80149234      -1.22044592      -0.12917489       0.27365819       0.73347363 
H       0.30144049      -0.53215360      -2.01251171      -0.15068299       0.22629604       0.01662953 
H       0.19203735      -1.01016747      -0.51538582       0.08920517      -0.03357355       0.24083890 
7
Properties=species:S:1:pos:R:3:momenta:R:3 =T pbc="F F F" energy=-4162.53021756678
O       2.37880035      -0.31844140      -1.56002936       0.42566171       0.36050676      -1.05701274 
H       2.28532195      -1.22350020      -1.31189817       0.12593742      -0.01237199      -0.10316039 
H       1.46453900       0.32115049      -0.81588078       0.12890869       0.18844946      -0.03587932 
H       2.47789112      -0.06846660      -2.48856009      -0.11435444       0.01807189       0.07261619 
O       0.63979247       0.54400912       0.00185314      -0.23865486      -0.57422375       1.25843310 
H       0.33666188       1.43668926       0.05777611      -0.38443182       0.21680481      -0.13609389 
H       0.71472199       0.13922356       0.88093170       0.05693331      -0.19723718       0.00109704 
7
Properties=species:S:1:pos:R:3:momenta:R:3 =T pbc="F F F" energy=-4162.53021756678
O       1.81276034      -0.88148506      -1.36060184       0.26736114       0.31576492      -1.04943383 
H       2.24177172      -0.92832869      -2.27736014       0.12131894      -0.29183759       0.39154310 
H       1.66510334       0.08377084      -0.77162694      -0.16986453      -0.33370332       0.02630087 
H       2.39040017      -1.54271569      -0.77961679      -0.32553329      -0.10385920      -0.24414996 
O       1.18035729       1.13722337      -0.19114770       0.11498196       0.26975364       0.83696268 
H       0.86876174       0.79193771       0.63045320       0.03231990       0.14231144       0.08295775 
H       0.51744172       1.72156390      -0.58148493      -0.04058412       0.00157009      -0.04418062 
7
Properties=species:S:1:pos:R:3:momenta:R:3 =T pbc="F F F" energy=-4162.53021756678
O       1.50884721       0.57085799       0.44212512      -0.04941181       0.52005230      -0.41682716 
H       2.34730847       0.55352444       0.95757187       0.21795807      -0.12989502      -0.01095221 
H       1.60779600       0.15260739      -0.72268215      -0.31257348      -0.20619293       0.16698779 
H       1.17438850       1.47007501       0.51088803       0.03881344      -0.10809440      -0.19486428 
O       1.49860417      -0.34723749      -2.00463618      -0.33871725      -0.33033669      -0.16770334 
H       1.71189181      -1.29255171      -2.00739057       0.29238943       0.17995371       0.10015249 
H       0.61458840      -0.24765234      -2.34721578       0.15154159       0.07451303       0.52320672 
7
Properties=species:S:1:pos:R:3:momenta:R:3 =T pbc="F F F" energy=-4162.53021756678
O       0.63099085       0.58747993      -0.07135236      -0.60695870       0.20550200       0.76709976 
H       0.06631108       0.28657893       0.62566228       0.24191506      -0.18164054      -0.02160001 
H       1.49312563       0.03830665      -0.90469615      -0.08826105      -0.03849040      -0.10662976 
H       1.11116790       1.32714799       0.44667955       0.23150996       0.15885227       0.29232962 
O       2.37134471      -0.38191540      -1.47406365       0.29356328      -0.06423119      -0.75908643 
H       2.73208047       0.36671221      -1.94912654      -0.08378939       0.03567853      -0.27251348 
H       2.13448644      -1.09615833      -2.09868080       0.01202084      -0.11567067       0.10040031 
7
Properties=species:S:1:pos:R:3:momenta:R:3 =T pbc="F F F" energy=-4162.53021756678
O       1.59977509       1.27137368      -0.37460789      -0.30162436       0.14355901       0.68672883 
H       0.75312721       1.71419595      -0.16010630       0.08585696      -0.16197226       0.12673836 
H       1.52118354      -0.04411438      -0.59824052       0.16971067       0.03662387       0.16713236 
H       2.24444638       1.45543719       0.30861572       0.12205218       0.05263815      -0.19578444 
O       1.40125652      -1.06217446      -1.16412795      -0.15275675      -0.19320589      -1.15912989 
H       2.19654537      -1.45027528      -1.61490491       0.03171590       0.12482898       0.16241755 
H       0.84256542      -0.81034568      -1.92155343       0.04504539      -0.00247186       0.21189723 
7
Properties=species:S:1:pos:R:3:momenta:R:3 =T pbc="F F F" energy=-4162.53021756678
O       1.49383033      -0.12418011       0.39270986       0.35298269       0.47917496      -0.21070531 
H       1.38565624       0.70678136       0.83730099      -0.03698458      -0.09700942       0.10664650 
H       1.44444746       0.08011316      -0.76027313       0.08039321      -0.04096394      -0.00404577 
H       0.74137886      -0.68028839       0.75785645      -0.33947674       0.06301930      -0.00838926 
O       1.50400765       0.35332611      -1.95567617       0.01196186      -0.22572941      -0.09305978 
H       2.35006174       0.90617529      -2.01756800      -0.07772209      -0.04978129      -0.05620988 
H       1.68701301      -0.46447940      -2.41891930       0.00884565      -0.12871021       0.26576350 
7
Properties=species:S:1:pos:R:3:momenta:R:3 =T pbc="F F F" energy=-4162.53021756678
O       2.16214176      -0.41294462       0.12902129      -0.62454764      -0.90902540      -0.03660223 
H       2.34763477       0.20140810       0.86543659      -0.13845749       0.05305480       0.09280517 
H       1.60666330       0.09856934      -1.07395204      -0.13120082      -0.22342700      -0.12681037 
H       2.37585427      -1.29430459       0.54102625      -0.14112649       0.10154276       0.07843170 
O       0.83143008       0.64542163      -1.66592920       0.83199706       0.78408531      -0.24818218 
H       0.27090303       0.01132087      -2.19788892       0.21005389       0.30971283       0.16322139 
H       1.07521432       1.47843839      -2.14982438      -0.00671851      -0.11594329       0.07713652 
7
Properties=species:S:1:pos:R:3:momenta:R:3 =T pbc="F F F" energy=-4162.53021756678
O       1.94169845      -0.75455925      -1.48906424       0.37394889      -0.36978150       0.25358816 
H       1.63607257      -0.72970070      -2.39038947      -0.09754276       0.10057497      -0.14723627 
H       1.57477410       0.06569985      -0.75374135      -0.07945527       0.00092618       0.12667058 
H       1.68099274      -1.66740883      -1.17788378       0.17074081      -0.13573972       0.27278643 
O       1.06570639       0.97476283      -0.05252469      -0.31148638       0.90878948      -0.33537848 
H       1.23717069       1.19356267       0.86280049      -0.00912211      -0.20997238      -0.26078552 
H       1.32770175       1.82808333      -0.48169099      -0.04708318      -0.29479703       0.09035509 
7
Properties=species:S:1:pos:R:3:momenta:R:3 =T pbc="F F F" energy=-4162.53021756678
O       1.93236270       0.51280302      -1.87823555       0.15148471       0.20715764       0.30775124 
H       1.28712152       0.94331459      -2.41650313      -0.08818475       0.17665700      -0.13025528 
H       1.53062383       0.12186235      -0.60097938      -0.01679793      -0.01911232       0.19711831 
H       2.32995276      -0.19397436      -2.39692242      -0.14470788       0.05683260      -0.30184753 
O       1.13118440      -0.30102459       0.34666390      -0.10025571      -0.22573054       0.22070785 
H       1.24245075       0.42078134       1.01368262       0.19293318      -0.07105328      -0.07439932 
H       0.17547168      -0.46802345       0.30082259       0.00552839      -0.12475110      -0.21907526 
7
Properties=species:S:1:pos:R:3:momenta:R:3 =T pbc="F F F" energy=-4162.53021756678
O       1.22881974       0.82352024       0.16788992      -0.73404115      -0.04762561      -0.27431849 
H       0.73045602       1.65279411      -0.01106867       0.09566878       0.51847727       0.07251061 
H       1.69143724       0.00890220      -0.76532687      -0.12658237       0.36875087       0.17969399 
H       1.87613093       1.13717968       0.80316324       0.05697216       0.06426597       0.20680281 
O       1.79647338      -0.59665872      -1.74055381       0.80439198      -0.75475543      -0.04139443 
H       0.88445290      -0.69727880      -2.12254052      -0.17774491      -0.42938533      -0.12463451 
H       1.99031162      -1.51703590      -1.35190978       0.08133552       0.28027227      -0.01865997 
7
Properties=species:S:1:pos:R:3:momenta:R:3 =T pbc="F F F" energy=-4162.53021756678
O       2.56624512       0.02160410      -0.06118054       0.38932944       0.32614826       0.21776176 
H       3.23019488      -0.69145565      -0.19300531       0.06943169      -0.09016500      -0.17969059 
H       1.79073756       0.13605051      -0.75969856       0.03887278      -0.18995010       0.13821418 
H       2.33104609       0.09715751       0.90766680      -0.02030699      -0.13687038      -0.11427989 
O       0.45486045       0.21350064      -1.53751935      -0.40785371       0.26319643       0.36726074 
H      -0.35035394      -0.23344404      -1.32920551      -0.12490792       0.01179191      -0.26516348 
H       0.23762892       1.14541633      -1.66019615       0.05543472      -0.18415111      -0.16410272 
7
Properties=species:S:1:pos:R:3:momenta:R:3 =T pbc="F F F" energy=-4162.53021756678
O       2.43885169       0.53495352      -1.36867843       0.02981349       0.40470200       0.56600226 
H       2.56010766       0.55639128      -2.32027583       0.04091298       0.04875034      -0.05174275 
H       1.58793697       0.00532731      -0.88316208       0.08722793       0.24877639      -0.01923358 
H       2.64994100       1.42596525      -0.97163058      -0.01205771       0.19537424       0.08513795 
O       0.56714550      -0.31875149      -0.19008984      -0.06063541      -0.56468801      -0.29941898 
H       0.70437746      -0.17886165       0.75769918       0.04883409      -0.31295407      -0.18199014 
H      -0.02330899      -1.05507318      -0.25086500      -0.13409537      -0.01996090      -0.09875476 
7
Properties=species:S:1:pos:R:3:momenta:R:3 =T pbc="F F F" energy=-4162.53021756678
O       1.78582026       1.13457084      -0.11045726       0.47003913      -0.35291901       0.24048181 
H       1.34668279       1.40971114       0.71391761      -0.19650379      -0.15358683      -0.00658758 
H       1.53490023       0.13178051      -0.62247582       0.12787984       0.07023918      -0.14080388 
H       2.72294821       1.38661720      -0.08186066      -0.03599818       0.01397122      -0.14193922 
O       1.20130863      -0.87724128      -1.47296394      -0.01917976       0.75547906      -0.02020170 
H       0.32455920      -1.21964099      -1.66057825      -0.10648665      -0.21617527      -0.11032160 
H       1.84944184      -1.60749597      -1.62594520      -0.23975059      -0.11700835       0.17937217 
7
Properties=species:S:1:pos:R:3:momenta:R:3 =T pbc="F F F" energy=-4162.53021756678
O       1.07948035      -0.19078405      -1.88111530       0.12457490       0.36662490      -0.71319345 
H       0.67134668       0.62076682      -2.14659365      -0.27547891       0.03722575       0.10295750 
H       1.47683690      -0.03772459      -0.83483654      -0.07342771       0.04391884      -0.13118885 
H       0.56778583      -0.94991422      -2.10347393       0.15978878      -0.20788026      -0.12581415 
O       1.95614312       0.42492445       0.30746855      -0.00748854      -0.05409734       0.99040096 
H       1.42982033       0.28970899       1.10226904       0.00302394      -0.08295651      -0.15019086 
H       2.86303525       0.54619379       0.55055234       0.06900754      -0.10283538       0.02702886 
7
Properties=species:S:1:pos:R:3:momenta:R:3 =T pbc="F F F" energy=-4162.53021756678
O       2.46253048      -0.18440811      -0.15865428      -0.03884178      -0.26003736      -0.47948339 
H       3.14587468       0.42540452      -0.45869684      -0.17515481      -0.21496696       0.11219729 
H       1.47247818      -0.11509226      -0.85191097       0.15411846       0.10704823       0.20831938 
H       2.44348160      -0.11256877       0.80105617       0.18802991      -0.02418528       0.31938818 
O       0.54035253       0.40792100      -1.36724011      -0.27329056       0.41977610      -0.70257950 
H       0.76438361       0.52769367      -2.30318201       0.13049879       0.07261114       0.25727024 
H      -0.29773559      -0.08772641      -1.37727561       0.01463998      -0.10024587       0.28488780 
7
Properties=species:S:1:pos:R:3:momenta:R:3 =T pbc="F F F" energy=-4162.53021756678
O       1.00308862       0.99875802      -1.49891846       0.08248582      -0.56326110       0.05803975 
H       0.39094101       0.79455193      -2.20530539       0.13823576       0.09875924       0.19160963 
H       1.46671081       0.15860117      -0.89452919       0.12786621       0.06750137       0.04510247 
H       0.74641522       1.78545694      -1.05117293      -0.17954869       0.04824401      -0.11439729 
O       2.02562185      -0.80043220      -0.08509401      -0.43148288      -0.03435408      -0.24257068 
H       1.57670372      -1.13199818       0.71552431       0.10460389       0.15202838       0.08078906 
H       2.93777761      -0.56913137       0.16792552       0.15783989       0.23108218      -0.01857294 
7
Properties=species:S:1:pos:R:3:momenta:R:3 =T pbc="F F F" energy=-4162.53021756678
O       0.73184414      -0.22401736      -1.68649931       0.10703691      -0.39401644       0.44240542 
H       0.40386443      -1.13200780      -1.45483590      -0.28552301       0.24743723       0.16829758 
H       1.64497707       0.12508741      -0.82330016      -0.27884844       0.07646111       0.00382532 
H      -0.06934830       0.28430507      -1.60145064      -0.24361624       0.10077966      -0.09904573 
O       2.26501639       0.47305470       0.10165800       0.33498161       0.15381362       0.00294350 
H       2.97257761       1.14567476      -0.06411071       0.05564879      -0.11632147      -0.38762689 
H       2.67200057      -0.19047337       0.68929508       0.31032037      -0.06815370      -0.13079919 
7
Properties=species:S:1:pos:R:3:momenta:R:3 =T pbc="F F F" energy=-4162.53021756678
O       0.71333492       0.18477528       0.17308168      -0.37986877      -0.11137834      -0.24959615 
H       0.23428253      -0.61241043       0.42061104       0.07142026      -0.10752677       0.01298196 
H       1.28433534       0.13396801      -0.72086014      -0.14300329      -0.07293456       0.13481475 
H       1.39334945       0.27079183       0.84302710       0.11534981       0.19119690       0.07438272 
O       2.28786695       0.06487269      -1.71886409       0.09023687       0.50869458      -0.03184051 
H       2.22875920      -0.55500994      -2.46397249       0.34459538      -0.28953779       0.00680637 
H       2.41443906       0.98555480      -1.95315158      -0.09873026      -0.11851401       0.05245086 
7
Properties=species:S:1:pos:R:3:momenta:R:3 =T pbc="F F F" energy=-4162.53021756678
O       2.46137122       0.80440568      -1.22003005       0.44044248      -0.02695036       0.00475231 
H       3.09054774       0.35828714      -1.85560035       0.03823034      -0.06416926      -0.18012703 
H       1.55335873       0.01434741      -0.63948928       0.27349149      -0.03811480       0.00171157 
H       3.03396644       1.07966818      -0.46275802      -0.31818069      -0.04957366      -0.05895152 
O       0.53622113      -0.57181852      -0.35644288      -0.77034663       0.33004186       0.17111719 
H      -0.15877859      -0.61512393      -0.95084867       0.08625191       0.00426142       0.37857744 
H       0.09336158      -0.34349507       0.52147084       0.25011110      -0.15549521      -0.31707996 
7
Properties=species:S:1:pos:R:3:momenta:R:3 =T pbc="F F F" energy=-4162.53021756678
O       1.70772347      -0.88444208      -0.11633206      -0.42077570       0.15442675      -0.33941567 
H       1.82620256      -0.84676424       0.88548039       0.19072360       0.11514411       0.06878382 
H       1.42983686      -0.06477287      -0.69520406       0.10842299       0.28186349       0.04364014 
H       1.98810025      -1.70904351      -0.52116927      -0.20452155      -0.19526123       0.04617350 
O       1.26827858       1.10809107      -1.44188354       0.62452850       0.04112100      -0.20233625 
H       1.21872315       1.92080666      -0.99884103      -0.22546485      -0.20555804      -0.01737543 
H       1.49227488       1.33532461      -2.34727233      -0.07291298      -0.19173607       0.40052990 
7
Properties=species:S:1:pos:R:3:momenta:R:3 =T pbc="F F F" energy=-4162.53021756678
O       0.94853837      -0.74480921      -0.08752570      -0.52567515       0.29763734      -0.26983712 
H       0.42255214      -0.12343757       0.46176022       0.06753018      -0.09864073      -0.04313642 
H       1.57466130       0.04200002      -0.69674423       0.26449784       0.20455833       0.04618118 
H       0.36449781      -1.29438985      -0.63798171      -0.00695257       0.25569470       0.08609072 
O       2.08012468       0.93242692      -1.43836967       0.02254582      -0.58523620       0.45336390 
H       2.82087281       0.72483351      -2.02140815      -0.06072869      -0.19092716      -0.15909475 
H       1.93671699       1.85843381      -1.29561995       0.23878257       0.11691370      -0.11356750 
7
Properties=species:S:1:pos:R:3:momenta:R:3 =T pbc="F F F" energy=-4162.53021756678
O       0.43229724       0.52274127      -1.22848054      -0.50411375      -0.12779690       0.60068958 
H      -0.08873142      -0.04228156      -1.80667300       0.09185434       0.02878556       0.19486130 
H       1.40629871       0.15102869      -0.77086993       0.08391400       0.10316334      -0.01564159 
H      -0.21277768       0.87961508      -0.60208058      -0.07876673       0.06881853      -0.30363613 
O       2.57781369      -0.30576245      -0.32663111       0.68314680       0.26505882      -0.26580378 
H       3.01632046       0.34076856       0.28863474      -0.14882000      -0.33967575      -0.10539487 
H       3.29265060      -0.58771109      -0.83528358      -0.12721466       0.00164641      -0.10507451 
7
Properties=species:S:1:pos:R:3:momenta:R:3 =T pbc="F F F" energy=-4162.53021756678
O       0.94789845       1.16613275      -1.02252609       0.84532364       0.69158297      -0.00843282 
H       0.01368708       1.16226848      -1.16494912      -0.25523551      -0.13105249       0.12091942 
H       1.52254500       0.02129056      -0.72582884       0.00974652      -0.14239933       0.25543350 
H       1.44552096       1.60673950      -1.67768117      -0.26391011      -0.06471850       0.10859318 
O       2.05537181      -0.92270382      -0.53994686      -0.27027459      -0.28507899      -0.02819665 
H       1.61810777      -1.51442129       0.08902055      -0.08016451      -0.12903093      -0.18161725 
H       2.92247516      -0.95427438      -0.12999503       0.01451456       0.06069728      -0.26669938 
7
Properties=species:S:1:pos:R:3:momenta:R:3 =T pbc="F F F" energy=-4162.53021756678
O       0.33792965      -0.29763719      -0.77502096       0.15159597       0.01335592       0.51429009 
H       0.21788563      -1.15885814      -0.34679874       0.32104658       0.13135394      -0.13795407 
H       1.59743877       0.14092876      -0.85312259       0.11662503      -0.08018341       0.02137376 
H      -0.24470552      -0.38414426      -1.55755492      -0.02396103      -0.07544789      -0.09472764 
O       2.66553332       0.54806502      -0.80193473      -0.31021314      -0.14664684      -0.02394214 
H       2.67651343       1.50408454      -0.50578251      -0.27344526       0.08657135      -0.11241209 
H       3.27214494       0.10850533      -0.11630429       0.01835186       0.07099693      -0.16662791 
7
Properties=species:S:1:pos:R:3:momenta:R:3 =T pbc="F F F" energy=-4162.53021756678
O       0.92575599       1.03482603      -1.41008895       0.41764253      -0.15406196       0.17519275 
H      -0.00597199       1.06035176      -1.64902379       0.18513826      -0.14866360       0.11826626 
H       1.65118565       0.03938367      -0.73468556      -0.02112417      -0.08011576       0.09692756 
H       1.34654994       1.38255329      -2.22697048       0.02459150      -0.05438730       0.00733418 
O       2.09545047      -0.78759640      -0.12212309      -0.20517086       0.33918300      -0.32208709 
H       2.60341009      -0.53631136       0.63247183      -0.41843000       0.03978699      -0.12009920 
H       1.64247856      -1.68469926      -0.11152739       0.01735273       0.05825863       0.04446555 
7
Properties=species:S:1:pos:R:3:momenta:R:3 =T pbc="F F F" energy=-4162.53021756678
O       2.26307669       0.86432260      -0.19354332      -0.02758767       0.77156667       0.41735185 
H       2.00962562       1.81974307      -0.04415195      -0.01623423       0.12070453      -0.09055390 
H       1.36258851      -0.02442607      -0.78206180       0.02066308       0.24644641      -0.06046333 
H       3.00019916       0.63764123       0.36328652       0.40551822      -0.05097362       0.15616055 
O       0.72912496      -0.66187600      -1.32565652      -0.40546916      -0.94292070      -0.02801299 
H       1.30616889      -1.19542634      -1.94846352      -0.00777422      -0.11793606      -0.10747480 
H       0.01943506      -0.26545641      -1.88487468       0.03088399      -0.02688723      -0.28700739 
7
Properties=species:S:1:pos:R:3:momenta:R:3 =T pbc="F F F" energy=-4162.53021756678
O       2.47112849      -0.19164175      -1.50619149       0.33084645      -0.00704735       0.55890745 
H       2.63145812      -0.96968225      -2.05773673      -0.06773686       0.01122078      -0.18404175 
H       1.55564959       0.15555737      -0.69880452      -0.08522518       0.03462835      -0.05606384 
H       3.33769657       0.27188756      -1.33512536       0.00428839       0.01411497       0.15309082 
O       0.51354569       0.45476612      -0.05787610      -0.18963810      -0.41422160      -0.62489349 
H       0.55204044       0.61045709       0.90800392       0.12007935       0.12932221       0.00024358 
H      -0.25935123      -0.05922331      -0.40046064      -0.11261405       0.23198263       0.15275724 
7
Properties=species:S:1:pos:R:3:momenta:R:3 =T pbc="F F F" energy=-4162.53021756678
O       2.08049951      -0.32847863       0.20829068       0.34701680      -0.12824063      -0.12402732 
H       3.07076905      -0.38186810       0.11200331       0.06946068      -0.27409590      -0.04015734 
H       1.50237392      -0.01627903      -0.74255271       0.18407304       0.08837166      -0.07902540 
H       1.75244081      -1.20761476       0.48826490      -0.09499707      -0.25647852       0.02498053 
O       0.92198664       0.58745076      -1.73084389      -0.60223522       0.26339869      -0.18708933 
H       0.83199847       1.51379646      -1.65551661       0.35344313       0.16093803       0.33762659 
H       0.37719923       0.16686623      -2.44523957      -0.25676136       0.14610667       0.06769227 
7
Properties=species:S:1:pos:R:3:momenta:R:3 =T pbc="F F F" energy=-4162.53021756678
O       2.09433937       0.38124001       0.28376446      -0.50571745       0.05280075       0.29270868 
H       1.62381353       0.19506484       1.08475295       0.01604476       0.02126964       0.06628790 
H       1.49328953       0.10541243      -0.78990452       0.41885972      -0.01124587       0.08970922 
H       2.35488146       1.30250269       0.28921126       0.17603788       0.00541540      -0.09091110 
O       0.92304692      -0.17258870      -1.81540574       0.02970632      -0.11525490      -0.01109481 
H       0.53934207      -1.02343823      -2.10049952      -0.03682728       0.07010820      -0.36420447 
H       1.28695951       0.29405245      -2.58235472      -0.09810395      -0.02309323       0.01750457 
7
Properties=species:S:1:pos:R:3:momenta:R:3 =T pbc="F F F" energy=-4162.53021756678
O       1.57595102      -0.51092732      -1.71941805      -0.43552228      -0.03949920      -0.19215561 
H       0.93702898      -1.05630495      -2.19715480       0.15347169      -0.08423471      -0.02823586 
H       1.24268234       0.12979718      -0.69332262       0.17741194      -0.01739250       0.05715764 
H       1.88731103       0.17039329      -2.34764516       0.09573202       0.20624284      -0.23241847 
O       1.40774835       0.70728640       0.20593165      -0.29119127      -0.36980236       0.53096559 
H       1.76432463       1.60338681       0.02974791       0.11118634       0.19315628      -0.08710066 
H       2.00161871       0.22142437       0.82142551       0.18891156       0.11152966      -0.04821265 
7
Properties=species:S:1:pos:R:3:momenta:R:3 =T pbc="F F F" energy=-4162.53021756678
O       2.65256712      -0.13965863      -0.34326390      -0.23313535      -0.27611345       0.73695502 
H       3.02462110      -1.06711611      -0.36620310      -0.05912733      -0.18150157       0.05978483 
H       1.33511194       0.17999413      -0.93144124      -0.00921008      -0.23767560      -0.08884750 
H       3.40632661       0.35701874      -0.77005300       0.25125174       0.17594344      -0.05013798 
O       0.33168426       0.33133809      -1.16429212       0.23385936      -0.01985380      -0.64972616 
H       0.05937893       0.80823378      -1.99773851      -0.21651768       0.19955266       0.07343353 
H      -0.00123447       0.86484120      -0.41564044       0.03287933       0.33964832      -0.08146176 
7
Properties=species:S:1:pos:R:3:momenta:R:3 =T pbc="F F F" energy=-4162.53021756678
O       1.26060499      -0.45918865      -1.78367201       0.33459266       0.17669098      -0.63116571 
H       0.79459899       0.00690222      -2.48415807      -0.27707776      -0.05331363      -0.18737689 
H       1.56337234      -0.06746741      -0.56882242      -0.23729263      -0.01003447      -0.12007817 
H       1.20214467      -1.44989251      -1.89478583      -0.02821591       0.02773515       0.04228568 
O       1.79639861       0.66539852       0.26136085      -0.23698726       0.23019069       0.88029416 
H       0.94944570       0.89970519       0.72666875       0.19353811       0.09564021       0.14904698 
H       2.15991732       1.52309715      -0.02578487       0.25144277      -0.46690893      -0.13300606 
7
Properties=species:S:1:pos:R:3:momenta:R:3 =T pbc="F F F" energy=-4162.53021756678
O       0.35871835       0.08942615      -0.33222802      -0.41697077       0.38127305       0.12913838 
H      -0.38876951       0.66507625      -0.45547090       0.10153190       0.22824415       0.11350488 
H       1.58900672       0.26964749      -0.85968153      -0.02590830      -0.00512568      -0.11701940 
H      -0.06443227      -0.70084557       0.03849615       0.12185972      -0.05675149       0.23775649 
O       2.65246343       0.15068755      -1.25054224       0.19821301      -0.44346062       0.00506163 
H       3.30603939       0.84202768      -1.08477702       0.14645695      -0.12497832      -0.25851602 
H       2.95491997      -0.70168345      -0.92584085      -0.12518251       0.02079890      -0.10992596 
7
Properties=species:S:1:pos:R:3:momenta:R:3 =T pbc="F F F" energy=-4162.53021756678
O       1.19024635      -1.04915660      -0.92294278       0.15144597       1.20603010      -0.01591609 
H       0.30900638      -1.36546440      -1.05504586      -0.36599131      -0.11426122      -0.13716842 
H       1.51168514       0.18841941      -0.76687241      -0.27540339       0.05807522      -0.07118468 
H       1.60047732      -1.29310534      -1.75812509      -0.04019111       0.10808406       0.27275567 
O       1.80219136       1.27527899      -0.60494407       0.12770873      -1.20469699       0.26019977 
H       2.57653201       1.71345069      -0.97089006       0.20642847       0.13772667      -0.28407438 
H       1.69656975       1.35299230       0.39254848       0.19600265      -0.19095783      -0.02461186 
7
Properties=species:S:1:pos:R:3:momenta:R:3 =T pbc="F F F" energy=-4162.53021756678
O       1.59688076       0.70343415      -1.89895033       0.81067334       0.04038124      -0.26976957 
H       2.42884338       0.46655382      -2.40704908      -0.22087047       0.02848309       0.13277750 
H       1.58087157       0.17286727      -0.95270144       0.16467671       0.12409850       0.17271030 
H       0.80725613       0.45207421      -2.39038933       0.02294930      -0.22297745      -0.15858468 
O       1.41624971      -0.42048251       0.37651392      -0.75401034       0.40800051      -0.25599834 
H       1.18074567      -0.01305061       1.21482149       0.11477139      -0.11893399       0.14578454 
H       1.36811778      -1.38414716       0.29042387      -0.13818994      -0.25905191       0.23308025 
7
Properties=species:S:1:pos:R:3:momenta:R:3 =T pbc="F F F" energy=-4162.53021756678
O       0.34130722       0.50797510      -0.61051623      -0.29813520       0.17810382       0.03535673 
H      -0.22656504      -0.24417391      -0.31234406       0.00011338      -0.05757884      -0.01209648 
H       1.65084887       0.16137079      -0.81221116       0.40191122       0.00807377      -0.20149117 
H      -0.08141111       1.01088640      -1.33394724      -0.14513743      -0.04901861      -0.31321595 
O       2.66503259      -0.26824196      -0.94959877       0.37498073       0.01170917       0.62421898 
H       3.33700349       0.43960781      -0.89967565      -0.22066859      -0.08221421      -0.22745985 
H       2.79373983      -0.98742852      -0.28868089      -0.11306411      -0.00907509       0.09468775 
7
Properties=species:S:1:pos:R:3:momenta:R:3 =T pbc="F F F" energy=-4162.53021756678
O       1.02401598      -0.60246863       0.18825902       0.26758493       0.75669949      -0.04195071 
H       0.11810226      -0.97100616      -0.00519111       0.05555386       0.02153710       0.09908423 
H       1.44743573       0.08607542      -0.79713591      -0.25786060      -0.11786539       0.10904247 
H       1.05709965      -0.10814788       1.00635890      -0.10070563      -0.03471237       0.09548879 
O       1.98224001       0.83601947      -1.72993495       0.45779103      -0.55436930       0.12522878 
H       1.90870405       0.48912211      -2.59300263      -0.18660840      -0.17434261      -0.23087686 
H       2.94360464       0.98234485      -1.55055363      -0.23575521       0.10305308      -0.15601670 
7
Properties=species:S:1:pos:R:3:momenta:R:3 =T pbc="F F F" energy=-4162.53021756678
O       1.66745306       0.25719346       0.45763363      -0.21533837       0.71675822      -0.78229991 
H       2.02603534       0.95602356       1.02470070       0.26254569      -0.05982719      -0.00079108 
H       1.58950028       0.14791101      -0.90348227      -0.04345245       0.08933299      -0.07132606 
H       0.86920068      -0.19155097       0.79481010       0.01154574       0.22567093      -0.23019182 
O       1.34797120      -0.08220085      -1.99378465       0.15162776      -0.89777401       1.09723225 
H       0.76864408       0.62774042      -2.29052094       0.02139616       0.02004699       0.00765005 
H       2.07604707      -0.13229819      -2.65272326      -0.18832453      -0.09420793      -0.02027342 
7
Properties=species:S:1:pos:R:3:momenta:R:3 =T pbc="F F F" energy=-4162.53021756678
O       0.30743377      -0.16806041      -0.71890143      -0.33288519      -0.45130333       0.12513828 
H      -0.11120843       0.32979607      -1.43472470       0.05051655      -0.14275422       0.10526956 
H       1.34809563       0.05478080      -0.73921868       0.13463381       0.02668350       0.04467250 
H      -0.00727009      -1.05626497      -0.71657476       0.11202617       0.09600208      -0.11589336 
O       2.68959555       0.40825776      -0.80341310       0.08610535       0.38749628      -0.15048225 
H       3.45567662      -0.16209517      -1.02162157      -0.11820475      -0.05758363       0.09119610 
H       2.93609862       1.20667788      -0.33468911       0.06780805       0.14145932      -0.09990084 
7
Properties=species:S:1:pos:R:3:momenta:R:3 =T pbc="F F F" energy=-4162.53021756678
O       1.01351452      -0.93810546      -0.27830221      -0.09998496       1.25419652       1.12563429 
H       0.33455170      -1.38538660      -0.81176429      -0.16705464      -0.28163907      -0.08920896 
H       1.47445286       0.20756222      -0.66122631       0.06830161      -0.04656989      -0.18369081 
H       0.63778830      -0.86250833       0.57305453      -0.05855378       0.09315165      -0.18464365 
O       2.00514778       1.17248486      -1.24183074       0.37388231      -0.75313364      -0.86939340 
H       2.96753580       1.27069316      -1.15191265      -0.07727962      -0.00567606       0.21708529 
H       1.86370441       1.23487695      -2.22960628      -0.03931092      -0.26032951      -0.01578275 
7
Properties=species:S:1:pos:R:3:momenta:R:3 =T pbc="F F F" energy=-4162.53021756678
O       0.56597956      -0.42765031      -0.25740962      -0.44639443      -0.36999685       0.80005132 
H      -0.24315105      -0.54246482      -0.84261939       0.38833255       0.22415410       0.01963056 
H       1.52535977       0.19868292      -0.73220810      -0.01349999      -0.11726596      -0.11251535 
H       0.10812669      -0.01302732       0.53042816       0.17965082       0.12878307       0.41537864 
O       2.45139049       0.65256698      -1.26937414       0.23527651       0.26781912      -0.97137785 
H       2.56099467       0.32524795      -2.21712198      -0.09824538      -0.10047045      -0.13972906 
H       3.34721380       0.64699128      -0.91437178      -0.24512009      -0.03302303      -0.01143826 
7
Properties=species:S:1:pos:R:3:momenta:R:3 =T pbc="F F F" energy=-4162.53021756678
O       1.74483032      -1.04223717      -0.46315810      -0.31592179      -0.16653645      -0.50034623 
H       1.10136713      -1.62044387      -0.04157774      -0.21504354       0.18754117       0.03454499 
H       1.41608153       0.12813973      -0.62839058       0.05552872       0.18027362      -0.00851385 
H       2.66982744      -1.17804606      -0.15096363       0.13478893       0.27527883       0.01345983 
O       1.25391537       1.28510682      -1.07478109       0.16258383      -0.53302745       0.73896129 
H       0.42245386       1.44649068      -1.54814330      -0.07573623      -0.05883295      -0.03468533 
H       1.98442002       1.55433936      -1.62975861       0.25380008       0.11530323      -0.24342069 
7
Properties=species:S:1:pos:R:3:momenta:R:3 =T pbc="F F F" energy=-4162.53021756678
O       1.24550162      -0.58298527      -1.71526738      -0.22217937      -1.20164234       0.89435832 
H       0.34433535      -0.35645245      -2.08085210       0.05354875       0.06247679       0.05467434 
H       1.37873349      -0.05075413      -0.78472968       0.33699595      -0.00339930      -0.10587288 
H       1.33119843      -1.49368262      -1.57966356       0.04952308       0.06526646      -0.06754776 
O       1.76860541       0.80647216       0.15756629      -0.23702796       1.18658770      -0.77633276 
H       1.84310545       1.79049536      -0.02583387       0.01814174       0.00396369       0.13000418 
H       2.45296193       0.74851736       0.78590664       0.00099781      -0.11325301      -0.12928343 
7
Properties=species:S:1:pos:R:3:momenta:R:3 =T pbc="F F F" energy=-4162.53021756678
O       2.27931315       1.08146251      -1.06760337       0.29939476       0.15725391       0.52664633 
H       2.74800665       1.29294016      -0.18829117       0.03689431       0.11493280      -0.08571688 
H       1.63539259       0.12404356      -0.92624225       0.08698755      -0.10230178      -0.01096567 
H       1.83608661       1.84710802      -1.32494442      -0.05627878      -0.08635978       0.17650024 
O       0.74118762      -0.85389252      -0.47397879      -0.08808657       0.12103698      -0.61837770 
H       1.05185815      -1.78193787      -0.46737117      -0.08786509      -0.20243995       0.17610813 
H      -0.02249113      -0.90883744      -1.03416351      -0.19104617      -0.00212217      -0.16419444 
7
Properties=species:S:1:pos:R:3:momenta:R:3 =T pbc="F F F" energy=-4162.53021756678
O       2.07990192       1.14403334      -0.98602626      -1.07254806       0.20757484       0.35949956 
H       1.71446482       2.03216779      -1.01644129       0.01677551       0.04803306       0.01016473 
H       1.32033314       0.15985495      -0.86859887      -0.07213115      -0.00212172      -0.22093109 
H       2.64611738       1.16340163      -0.18779742       0.26536074       0.16026319      -0.07916965 
O       0.96648989      -0.93539429      -0.62193206       1.15079968      -0.26985190       0.02578702 
H       0.20454720      -1.29467374      -1.11970826      -0.06752217      -0.02319007      -0.02166389 
H       0.95244720      -1.18696197       0.30505734      -0.22073455      -0.12070740      -0.07368668 
7
Properties=species:S:1:pos:R:3:momenta:R:3 =T pbc="F F F" energy=-4162.53021756678
O       2.58514908      -0.05205191      -1.36186926       0.60196500       0.03743545      -0.34768400 
H       2.39847132      -0.11916478      -2.34643082      -0.17454696       0.32914892       0.03162303 
H       1.62553504       0.23241889      -0.74030061       0.15887730       0.20966347       0.12350959 
H       3.20757685      -0.63987094      -0.84747509       0.26611839      -0.26134237       0.27932418 
O       0.44373671       0.28245010      -0.15705312      -0.87224927      -0.06304161       0.15511470 
H      -0.36147112      -0.11966055      -0.60375440       0.12353638      -0.26131735      -0.06102536 
H       0.24565363       1.17470456       0.23729185      -0.10370083       0.00945349      -0.18086215 
7
Properties=species:S:1:pos:R:3:momenta:R:3 =T pbc="F F F" energy=-4162.53021756678
O       2.48022971       0.11202105       0.05303218      -0.03402408       0.18236581       0.47407836 
H       2.17881659      -0.07566847       0.96906974       0.03330104      -0.15625782      -0.18489553 
H       1.42062444       0.11103844      -1.05092285       0.08608962       0.23946007       0.09266056 
H       3.26096992      -0.39029856      -0.16341858      -0.24508809      -0.03161897       0.21949180 
O       0.51718187       0.15267751      -1.56323774       0.20758153      -0.04267670      -0.35270882 
H       0.38894236       0.96086189      -2.05926366       0.16612891      -0.03840019      -0.00830084 
H       0.36597177      -0.62192243      -2.13448750      -0.21398893      -0.15287221      -0.24032552 
7
Properties=species:S:1:pos:R:3:momenta:R:3 =T pbc="F F F" energy=-4162.53021756678
O       0.41976642      -0.04525843      -0.16028552       1.05982583       0.07763914      -0.95513623 
H      -0.00741980      -0.91679148      -0.12988639       0.06801899      -0.23300514      -0.00887166 
H       1.40482123       0.07069065      -0.63491884      -0.09906739       0.13367621       0.12563203 
H      -0.18097586       0.49210228      -0.70050455      -0.22201955      -0.04718241       0.08915987 
O       2.59062527       0.27841671      -1.38547762      -1.04279573      -0.09719070       0.51217335 
H       3.30121810      -0.32025775      -1.21799978       0.08823586       0.03361526       0.26661100 
H       2.89166082       1.15887515      -1.19134249       0.14780198       0.13244764      -0.02956837 
7
Properties=species:S:1:pos:R:3:momenta:R:3 =T pbc="F F F" energy=-4162.53021756678
O       2.71299086       0.30221276      -0.44976428       0.27426848       0.52777647       0.56823979 
H       3.31099116       0.72045076      -1.07624527      -0.04768369      -0.18739151      -0.17246079 
H       1.45145456       0.23774536      -0.72394725      -0.07483766       0.14060800       0.18192183 
H       3.05994107       0.65810234       0.40650556       0.28984054       0.14901756      -0.26068867 
O       0.25742597      -0.08413881      -1.06693351      -0.52982071      -0.74285321      -0.01538125 
H       0.11833365       0.15155110      -1.99578207       0.09784666       0.02822757      -0.13899139 
H       0.10306597      -1.04381190      -0.94650895      -0.00961363       0.08461512      -0.16263952 
7
Properties=species:S:1:pos:R:3:momenta:R:3 =T pbc="F F F" energy=-4162.53021756678
O       1.76449695      -1.04237951      -1.16275743      -0.20610284      -0.10439632       0.23805979 
H       1.55583250      -1.66096463      -0.44227402      -0.06842725      -0.15059707       0.02882357 
H       1.45060722       0.09446652      -0.67877577       0.01367926       0.07920253      -0.44678658 
H       2.70186747      -0.99764409      -1.37956082       0.04216893       0.01674480       0.08313868 
O       1.24608283       1.26456679      -0.41985067       0.25399253       0.06913063       0.16180403 
H       1.05434897       1.90897061      -1.07723262      -0.08581809      -0.01424958       0.11635958 
H       0.64366293       1.31392248       0.28799532       0.05050746       0.10416500      -0.18139907 
7
Properties=species:S:1:pos:R:3:momenta:R:3 =T pbc="F F F" energy=-4162.53021756678
O       1.92682078       1.01914070      -0.07902082       0.34353723      -0.23679493      -0.13327973 
H       1.51431676       0.94079844       0.77808679       0.06013828      -0.12651116       0.03398131 
H       1.49991467       0.08989782      -0.93744248      -0.00468453       0.32897218       0.03468020 
H       2.89289282       1.17314788      -0.00656879       0.16602167       0.08711033      -0.27331025 
O       1.07158724      -0.74965346      -1.47543787      -0.74075836       0.06770126       0.35177465 
H       1.39230315      -1.01736564      -2.35123239       0.08456102      -0.17531872      -0.00494043 
H       0.30008214      -1.27847369      -1.21947921       0.09118468       0.05484103      -0.00890576 
7
Properties=species:S:1:pos:R:3:momenta:R:3 =T pbc="F F F" energy=-4162.53021756678
O       0.43389372       0.21550291      -1.42842971      -1.20950208      -0.66645797       0.31473585 
H       0.51458428       0.61342805      -2.28452653       0.21818821      -0.25856804      -0.01076582 
H       1.58193584      -0.01013518      -0.87116252       0.19145406      -0.19590813       0.18450325 
H       0.10034054       0.90377491      -0.89609897       0.08870944       0.03423914       0.10017002 
O       2.53970504      -0.00372190      -0.13038631       0.88116341       0.98008006      -0.31868540 
H       3.29268135      -0.52903111      -0.43045013       0.03453862       0.15230222      -0.18630278 
H       2.50374082      -0.15411723       0.81476174      -0.20455164      -0.04568728      -0.08365512 
7
Properties=species:S:1:pos:R:3:momenta:R:3 =T pbc="F F F" energy=-4162.53021756678
O       0.75335044       0.12578359      -1.74969360      -0.92380618      -0.55993504       0.17576704 
H       1.03249088       0.41305647      -2.64795292      -0.13842717      -0.02836315       0.05940829 
H       1.68525466       0.19465575      -0.76185157       0.05918259       0.22982179       0.16387802 
H      -0.17509078       0.36059944      -1.65506505      -0.02267362      -0.11627114       0.00950682 
O       2.23694343       0.11024676       0.22703937       0.81176494       0.68835216      -0.32708610 
H       1.98859443      -0.66692385       0.69783956       0.14454348      -0.10105864      -0.26620379 
H       3.19704830       0.13764560       0.12559286       0.06941596      -0.11254598       0.18472971 
7
Properties=species:S:1:pos:R:3:momenta:R:3 =T pbc="F F F" energy=-4162.53021756678
O       1.40169767      -0.94834422      -0.24475250      -0.42123488       0.46454110       0.44986427 
H       1.41878108      -1.95350537      -0.42775982       0.15074442      -0.20789482       0.14735791 
H       1.44279194      -0.01760021      -0.94825584       0.33236506       0.04800612       0.07719889 
H       0.74516252      -0.67395061       0.40093339      -0.04836022       0.01163287      -0.06068298 
O       1.65140458       1.18734946      -1.26680253       0.00028264      -0.20932700      -0.65331086 
H       2.26771131       1.30509834      -1.98281566       0.04048598      -0.27934703       0.02063392 
H       0.85695465       1.73177368      -1.45970597      -0.05428299       0.17238876       0.01893886 
7
Properties=species:S:1:pos:R:3:momenta:R:3 =T pbc="F F F" energy=-4162.53021756678
O       1.37289243       0.91261941      -1.75110187      -0.26801477       0.41028597      -0.04065468 
H       1.01025383       0.55382415      -2.57279266       0.23663167       0.00466191       0.03022402 
H       1.47991202       0.18124435      -0.98433747       0.21279481       0.02038188      -0.12219339 
H       0.81192914       1.62241290      -1.34028243       0.14057424       0.25083926       0.13087911 
O       1.63675286      -0.67324066       0.20634059      -0.50339190      -0.99762484      -0.02645972 
H       2.06377684      -1.51491300      -0.07428385       0.06252264       0.18925332      -0.23577501 
H       2.05527961      -0.45668090       1.08114271       0.11888330       0.12220250       0.26397967 
7
Properties=species:S:1:pos:R:3:momenta:R:3 =T pbc="F F F" energy=-4162.53021756678
O       2.73600623      -0.10050632      -0.71807775       0.53222802       0.33049689      -0.24613962 
H       2.96501673      -0.75212098      -0.09322213      -0.20638095       0.25288631      -0.11627816 
H       1.52230890       0.11965549      -0.73658659      -0.15207694      -0.24998173       0.06355206 
H       3.12171988       0.76627028      -0.46462540      -0.02151060      -0.21098270       0.01885975 
O       0.27054436       0.35852367      -0.84775532       0.04267781      -0.16309944       0.25647016 
H       0.14370067       0.27579951      -1.81991710      -0.15058215       0.01707421       0.13833523 
H      -0.28247564      -0.31954915      -0.44175032      -0.04435519       0.02360645      -0.11479942 
7
Properties=species:S:1:pos:R:3:momenta:R:3 =T pbc="F F F" energy=-4162.53021756678
O       0.87280201      -0.79966028      -1.25512053       0.09330149      -0.25714800       0.16064410 
H       0.78355263      -1.46183362      -0.59765487      -0.34972030      -0.06661355       0.16274598 
H       1.44761385       0.16104072      -0.59546246       0.00355687      -0.05430798      -0.02723016 
H       0.08343010      -0.69342837      -1.80731528      -0.07056362      -0.10542626       0.02867018 
O       2.15487840       1.02188881      -0.25817096       0.12635613       0.22939052      -0.42280500 
H       1.76593952       1.76524538      -0.75047140       0.02514947       0.00804612       0.16013111 
H       3.05436141       0.88707194      -0.63913872       0.17191995       0.24605915      -0.06215623 
7
Properties=species:S:1:pos:R:3:momenta:R:3 =T pbc="F F F" energy=-4162.53021756678
O       1.20097016       0.33276708      -1.88584012       0.10362054       0.48781310      -0.14246492 
H       0.50839404       0.89174612      -2.24855826      -0.13373660       0.16237706       0.12336120 
H       1.25857576       0.03948871      -0.77935955      -0.11559905       0.30184179      -0.04569534 
H       2.07720290       0.40181968      -2.25779817      -0.02477793       0.06263581       0.01725759 
O       1.79845005      -0.12369592       0.31991636       0.58803224      -1.15492374       0.16626215 
H       2.03458172      -1.00198848       0.72207582      -0.22438636      -0.01302697       0.02446989 
H       1.70468975       0.53586417       1.00897798      -0.19315284       0.15328295      -0.14319057 
7
Properties=species:S:1:pos:R:3:momenta:R:3 =T pbc="F F F" energy=-4162.53021756678
O       1.01330662      -0.14395316      -1.83829626      -0.11509252       0.02950674       0.62483153 
H      -0.01195925      -0.17333796      -1.64062992      -0.17055306       0.06986937       0.12064595 
H       1.58022987       0.20643253      -0.77129088      -0.05561795      -0.14224029       0.11661921 
H       1.26712238      -0.16989084      -2.74777977       0.07280886      -0.03104106      -0.27797145 
O       2.02324400       0.41574508       0.28718634       0.01251358       0.07720398      -0.05316997 
H       1.39391694       0.17865579       0.98280030       0.13587828       0.05661342      -0.29590444 
H       2.76479932      -0.17043473       0.38711249       0.12006281      -0.05991217      -0.23505082 
7
Properties=species:S:1:pos:R:3:momenta:R:3 =T pbc="F F F" energy=-4162.53021756678
O       0.56921945      -0.41018228      -1.50213604       0.29764543       0.07121885       0.55939755 
H       0.39314199      -1.37683372      -1.32598216       0.14256598      -0.15119018       0.28194307 
H       1.75916440       0.22167887      -0.70858850       0.06869289      -0.14490172       0.11598617 
H       0.71275504      -0.34502029      -2.45968780       0.15735588      -0.11257516       0.00212845 
O       2.39219529       0.61727167      -0.01096272      -0.84498545       0.16403560      -0.95048642 
H       2.00778900       1.45965869       0.38294912       0.03720464      -0.04581086      -0.12949634 
H       3.31381746       0.93890148      -0.28179253       0.14152062       0.21922346       0.12052752 
7
Properties=species:S:1:pos:R:3:momenta:R:3 =T pbc="F F F" energy=-4162.53021756678
O       2.06465391       0.23312483      -1.79655186       0.18619247       0.30650869      -0.48721625 
H       2.32150419      -0.19821957      -2.60823211      -0.25199802       0.01643940      -0.01250479 
H       1.56784941      -0.18058814      -0.63617196       0.19364795      -0.09606599      -0.01742124 
H       2.25082528       1.20121165      -1.82041546      -0.02173520      -0.04274661       0.09645308 
O       0.94057117       0.01333163       0.25499853      -0.42357998       0.01711093       0.40369922 
H       1.32767946      -0.38322109       1.05293561       0.32615038       0.06232617       0.23011329 
H       0.02345068      -0.16563291       0.07041364      -0.00867760      -0.26357259      -0.21312330 
7
Properties=species:S:1:pos:R:3:momenta:R:3 =T pbc="F F F" energy=-4162.53021756678
O       1.11720443       1.22401053      -1.17949739       0.06741727      -0.87334853      -0.06811011 
H       1.59449511       2.02575333      -1.18609370       0.04796331      -0.09842524       0.14032449 
H       1.56650586       0.08637225      -0.68528731       0.08298042       0.15473535       0.12037937 
H       0.70183022       1.11852130      -2.04953439      -0.03335013       0.04493165       0.16559597 
O       1.86475090      -0.97502185      -0.30228830      -0.26556134       0.66174588      -0.55758121 
H       1.27121906      -1.77581568      -0.27517167       0.04182167      -0.10536768       0.10910333 
H       2.72659684      -1.22147279      -0.69401659       0.05872881       0.21572857       0.09028816 
7
Properties=species:S:1:pos:R:3:momenta:R:3 =T pbc="F F F" energy=-4162.53021756678
O       0.69014548       0.55808853       0.06236779      -0.09757861      -0.73851834      -0.29904766 
H       0.42792113       1.47889771      -0.06909075      -0.17709259       0.31438024       0.08513617 
H       1.53369647       0.10697052      -0.84607364       0.15913567      -0.23255335      -0.13373201 
H       1.12881325       0.41897336       0.93289637      -0.18955007       0.12109794       0.21321262 
O       2.29747033      -0.33095744      -1.59987736       0.01232643       0.77797199       0.16858263 
H       2.25487734      -0.14328065      -2.52624161      -0.01532273      -0.08804258      -0.29533026 
H       2.42549549      -1.28127838      -1.49714322       0.30808190      -0.15433590       0.26117852 
7
Properties=species:S:1:pos:R:3:momenta:R:3 =T pbc="F F F" energy=-4162.53021756678
O       2.59756151       0.28582222      -1.36830716      -1.20999967      -1.14254343       0.62415122 
H       2.37044528      -0.26542149      -2.15611601       0.03259462      -0.14629961       0.14247495 
H       1.56949449       0.37175458      -0.74999090       0.13228755       0.09265043       0.11355401 
H       3.07252221       1.07002978      -1.75113139      -0.03244922       0.16764876       0.02666275 
O       0.41068111      -0.08734378      -0.17212759       0.86993542       1.15712783      -1.08283027 
H      -0.03024639       0.63056325       0.20530522       0.15766841       0.09335232       0.05093862 
H       0.46119891      -0.77186792       0.49270877       0.04996289      -0.22193629       0.12504871 
7
Properties=species:S:1:pos:R:3:momenta:R:3 =T pbc="F F F" energy=-4162.53021756678
O       1.62231152      -0.91970517      -1.49622883       0.00833762      -0.32729595      -0.20595365 
H       1.68946011      -1.76389401      -1.00063181      -0.21347937       0.01968416       0.29372111 
H       1.41736630       0.16340284      -0.59781083      -0.19363325       0.18296215       0.02739073 
H       0.81899677      -1.02167755      -2.11374458       0.11014763      -0.13827119       0.13949730 
O       1.37056490       1.17169811      -0.06271097       0.22279791       0.26495631      -0.63367100 
H       1.89049577       1.06986501       0.71800649       0.12996294       0.02445944       0.09466207 
H       1.87098833       1.73797856      -0.67133094      -0.06413348      -0.02649491       0.28435343 
7
Properties=species:S:1:pos:R:3:momenta:R:3 =T pbc="F F F" energy=-4162.53021756678
O       1.25747967       1.04302567      -1.54406032      -0.00977660      -0.01854470      -0.86627871 
H       1.83887474       1.77162728      -1.23534934      -0.24253041       0.08028752       0.06687768 
H       1.50747824      -0.07582633      -0.91625244       0.12635155      -0.03667032       0.11083169 
H       1.38513456       0.94649949      -2.47377149      -0.17397898       0.21297006      -0.05953766 
O       1.72400142      -0.82777086      -0.01980074       0.55388872      -0.56962556       0.58635175 
H       1.07044726      -1.43050403       0.24210304       0.03258553       0.32201025      -0.07340629 
H       2.06623952      -0.44301307       0.79586891      -0.28653981       0.00957276       0.23516153 
7
Properties=species:S:1:pos:R:3:momenta:R:3 =T pbc="F F F" energy=-4162.53021756678
O       2.14459124       0.00042042      -1.77821328       0.25027775      -0.60523840       0.39890024 
H       2.94098296      -0.59396880      -1.61337318      -0.04942612       0.33567520      -0.19784758 
H       1.70872137       0.09183262      -0.74443320      -0.12035725      -0.08134053       0.09141319 
H       2.39594522       0.87783843      -2.10333140       0.37228513       0.06801730      -0.20546146 
O       0.82094487       0.17323145       0.20440192      -0.03952229       0.44723629      -0.35611622 
H      -0.06347221       0.42664598      -0.00134326      -0.09473600      -0.13223958       0.20159239 
H       1.13907592       0.62675781       1.03301116      -0.31852122      -0.03211027       0.06751943 
7
Properties=species:S:1:pos:R:3:momenta:R:3 =T pbc="F F F" energy=-4162.53021756678
O       2.10486662       0.43675364      -1.77721718       0.43530872      -0.23078850       0.24641526 
H       1.44591686       0.86536376      -2.29326414      -0.06530960       0.31143082       0.17029396 
H       1.57748189       0.15006572      -0.68058566      -0.11629803       0.06084056      -0.02718608 
H       2.35137719      -0.30957111      -2.31778274       0.06877034      -0.12662104      -0.13798081 
O       0.95161669      -0.19680372       0.22838949      -0.43131143      -0.14879601      -0.37046451 
H       0.00364816       0.06247966       0.29247922       0.10333881       0.19217350       0.08701038 
H       1.29931303      -0.39151620       1.17314186       0.00550118      -0.05823934       0.03191180 
7
Properties=species:S:1:pos:R:3:momenta:R:3 =T pbc="F F F" energy=-4162.53021756678
O       1.66479849      -0.86700943      -1.46445474      -0.80055580      -0.19730023       0.07782975 
H       1.40920994      -1.55641146      -0.73136783       0.12538111       0.06053215       0.08788854 
H       1.43641983       0.12073437      -1.03110902      -0.33722355       0.07511856       0.40091255 
H       2.58971830      -0.91954410      -1.78404443       0.07032221      -0.03000670       0.01916056 
O       1.33404304       1.09034642      -0.12501724       0.61678356       0.15844136      -0.51103840 
H       1.69405880       1.96932424       0.07194312       0.06408184      -0.14196396      -0.06034024 
H       0.46322206       1.02639953       0.29367389       0.26121062       0.07517882      -0.01441276 
7
Properties=species:S:1:pos:R:3:momenta:R:3 =T pbc="F F F" energy=-4162.53021756678
O       2.42287528       0.42842409      -1.47350066       0.24328321      -0.06016229      -0.11849148 
H       2.62339496       1.28697393      -1.82509215      -0.06760667      -0.01988283       0.27824833 
H       1.47288199      -0.18763410      -0.64643737      -0.09513021       0.15552855      -0.17438172 
H       3.27222459       0.01180729      -1.50906409      -0.25902569      -0.12353602       0.03125408 
O       0.56493651      -0.25162311      -0.08516153       0.00931318      -0.19328861      -0.05561136 
H      -0.18324086       0.18249251      -0.53999556       0.11265550       0.09110790       0.05050280 
H       0.58243250       0.08548373       0.85067115       0.05651066       0.15023330      -0.01152065 
7
Properties=species:S:1:pos:R:3:momenta:R:3 =T pbc="F F F" energy=-4162.53021756678
O       1.01862327       1.00275304      -1.46810352       0.41977553       0.53213157      -0.47623023 
H       1.56232216       1.20140178      -2.24539208      -0.18855926      -0.39191098      -0.13872790 
H       1.53678768       0.23250416      -0.78523055      -0.08960588       0.12655735      -0.02404430 
H       0.06147130       1.00803325      -1.64151874      -0.12289777      -0.26020638      -0.08699617 
O       2.00616350      -0.74385973      -0.06698448      -0.42891885       0.10996313       0.43206669 
H       2.07768067      -1.70240504      -0.27145760       0.25504306      -0.14364208       0.25899102 
H       1.94256355      -0.66338220       0.89951085       0.15516316       0.02710739       0.03494088 
7
Properties=species:S:1:pos:R:3:momenta:R:3 =T pbc="F F F" energy=-4162.53021756678
O       2.38292783      -0.45765732      -1.39686184      -0.49246664      -0.45725761       0.42366206 
H       3.21889853      -0.01726870      -1.17997816       0.19810203       0.07473032      -0.30024770 
H       1.41806970       0.02479666      -0.80113616       0.11529553       0.00369579       0.00409523 
H       2.15704413      -0.22410477      -2.30814859       0.17836290       0.35626897      -0.14626900 
O       0.63746550       0.65345025      -0.12740877      -0.18336068       0.01291874      -0.05977295 
H       0.47757984       0.06825387       0.57958278       0.05987544       0.09719893      -0.05737221 
H      -0.02103402       1.22600567      -0.50610183       0.12419143      -0.08755514       0.13590456 
7
Properties=species:S:1:pos:R:3:momenta:R:3 =T pbc="F F F" energy=-4162.53021756678
O       0.70283214       0.97639989      -0.40398566      -0.40930310      -0.16994633       0.49859186 
H       0.51216140       1.36640910      -1.27895541       0.01832209       0.01337473       0.10947301 
H       1.61710455       0.17626678      -0.60828070       0.40258408       0.00254599      -0.20617998 
H       0.94675203       1.63632179       0.27329331      -0.08327161       0.04806032      -0.03886224 
O       2.30349846      -0.75140380      -1.15191025      -0.25219195       0.42049165      -0.13067318 
H       2.57717553      -1.18772753      -0.35836001       0.13371137      -0.18768007       0.00185802 
H       1.82056864      -1.37710076      -1.74152159       0.19014911      -0.12684629      -0.23420748 
7
Properties=species:S:1:pos:R:3:momenta:R:3 =T pbc="F F F" energy=-4162.53021756678
O       1.77173220      -0.62625604      -1.68916743      -0.04794349      -0.82926902       0.31207825 
H       2.24142903      -0.32066215      -2.49276756      -0.01004877       0.18878828      -0.19197608 
H       1.45621361       0.10375437      -0.87455304      -0.14567105       0.08194943       0.19628574 
H       1.85837390      -1.58638081      -1.56866517      -0.40148084       0.00263986       0.03734121 
O       1.20429332       0.83327743       0.16935045       0.44630917       0.35721746      -0.39634880 
H       0.43695832       1.51054148       0.02570138      -0.01623055       0.27037358       0.04517822 
H       1.96179017       1.19221148       0.62381430       0.17506552      -0.07169958      -0.00255855 
7
Properties=species:S:1:pos:R:3:momenta:R:3 =T pbc="F F F" energy=-4162.53021756678
O       2.39970748      -0.05437079       0.17259599       0.18554544       0.06140657      -0.01719878 
H       2.68055658      -1.04468370       0.19695212      -0.06334502      -0.03475166      -0.07656691 
H       1.60782227       0.05659494      -0.61551712       0.05397631      -0.17836793       0.36950381 
H       2.35551058       0.38601154       1.04192201       0.10921754      -0.15631626       0.42537232 
O       0.63455278       0.30512200      -1.73983725      -0.13718136       0.53685640      -0.29889059 
H       0.05574602      -0.33407140      -2.18903278      -0.28382266      -0.08486731      -0.20857630 
H       0.33082651       1.14153206      -1.96807497       0.13560976      -0.14395980      -0.19364356 
7
Properties=species:S:1:pos:R:3:momenta:R:3 =T pbc="F F F" energy=-4162.53021756678
O       2.12564196       0.62382694      -1.75954126      -0.55903152      -0.07765560       0.11474258 
H       1.49995214       1.23921309      -2.16153742      -0.13191674       0.21669411       0.24648203 
H       1.57634811       0.12709262      -0.62992453      -0.22251430       0.16514122      -0.20310172 
H       2.92662263       1.16151903      -1.49289144       0.05208424       0.28655386       0.10578016 
O       0.89148020      -0.40335729       0.20956731       0.69729877      -0.60426840      -0.35854523 
H       0.00724850      -0.61542489      -0.03429145      -0.01358383       0.01468696       0.09687327 
H       1.29230699      -1.22638667       0.51082688       0.17766339      -0.00115215      -0.00223108 
7
Properties=species:S:1:pos:R:3:momenta:R:3 =T pbc="F F F" energy=-4162.53021756678
O       2.70910570       0.19666733      -0.71271142      -0.58674922       0.23552866      -0.35044606 
H       3.05062554       1.11659011      -0.70079073      -0.10294240       0.00204665      -0.34398453 
H       1.54305324       0.02208862      -0.67443299      -0.09871691      -0.15647402       0.04983331 
H       3.05817359      -0.21176231      -1.53008831       0.16687070       0.19868412      -0.13719626 
O       0.30244003      -0.01006763      -0.82861512       0.80599536       0.02645386       0.68471525 
H      -0.11386121      -0.52552206      -0.11831198       0.16321596      -0.01818127       0.22142624 
H      -0.14700370       0.82220333      -0.92144593      -0.34767349      -0.28805800      -0.12434796 
7
Properties=species:S:1:pos:R:3:momenta:R:3 =T pbc="F F F" energy=-4162.53021756678
O       2.46492353      -0.15746100      -1.43996263       0.48141425       0.10013426      -0.24171666 
H       2.37699725      -0.59513411      -2.23497704      -0.04346072       0.04287342      -0.02318636 
H       1.30800369      -0.06771881      -0.91112430       0.08755554       0.00284396       0.22711824 
H       3.09057669      -0.69955667      -0.89482342       0.02001277       0.00501079       0.19421175 
O       0.54264445       0.38972843      -0.09272122      -1.07715205      -0.24554809      -0.17924890 
H      -0.34487995       0.76009742      -0.36472770       0.09022070       0.15042214      -0.02109100 
H       1.02342482       1.10107085       0.32340560       0.44140950      -0.05573647       0.04391292 
7
Properties=species:S:1:pos:R:3:momenta:R:3 =T pbc="F F F" energy=-4162.53021756678
O       2.04736204      -0.85311937      -1.17753948       0.32271319       0.01166626      -0.40269778 
H       1.41554640      -1.47532469      -1.53192482      -0.14457023       0.03964229      -0.17643090 
H       1.57987549       0.22064720      -0.69999585      -0.12501458       0.08441890       0.11630614 
H       2.57330846      -1.35019107      -0.52729003       0.29733227      -0.19773443      -0.07704648 
O       0.97485225       1.08286383      -0.37412162      -0.30858269       0.05773826       0.43624087 
H       0.17512467       1.26379873      -0.96278151       0.00030456       0.03269676       0.02771898 
H       1.47780085       1.87987288      -0.05904723      -0.04218253      -0.02842803       0.07590917 
7
Properties=species:S:1:pos:R:3:momenta:R:3 =T pbc="F F F" energy=-4162.53021756678
O       0.60143161      -0.77891054      -0.72994618      -1.11822040      -0.10587350       0.39520313 
H       1.09208654      -1.56551580      -0.74145666      -0.19176859       0.05515050       0.08098821 
H       1.32821780       0.06209069      -0.69952413       0.03622780      -0.05246802       0.08288767 
H      -0.08998928      -0.74626071      -1.38521675      -0.16704556      -0.01976170      -0.23635019 
O       2.37472688       1.02264375      -0.80627610       1.17425459       0.27418094      -0.22724903 
H       3.34900845       0.69630794      -0.78797215       0.02633253       0.06488200      -0.02555765 
H       2.27333120       1.87015126      -0.41191508       0.24021963      -0.21611022      -0.06992213 
7
Properties=species:S:1:pos:R:3:momenta:R:3 =T pbc="F F F" energy=-4162.53021756678
O       0.41819607      -0.65252745      -0.59067003      -0.50754231      -0.84378774       0.81334467 
H       0.41571231      -1.64380242      -0.61300743       0.12823549      -0.02187763      -0.08311322 
H       1.64229155       0.28496816      -0.76430056       0.25221889      -0.17334029       0.26420932 
H      -0.43054998      -0.25744291      -0.84528069       0.13570347      -0.28615066      -0.08124946 
O       2.57556755       0.88575199      -0.96806702      -0.15188910       0.86686973      -0.87220260 
H       2.59340492       1.75408843      -0.47096288       0.15914264       0.26655207       0.04982509 
H       3.45236687       0.34575598      -0.97517828      -0.01586908       0.19173452      -0.09081379 
7
Properties=species:S:1:pos:R:3:momenta:R:3 =T pbc="F F F" energy=-4162.53021756678
O       0.58965614       0.85126965      -1.21795347       0.98485118       0.69479611       1.00196483 
H       0.59942790       1.18667094      -2.18320063      -0.08741519      -0.22168933      -0.08767242 
H       1.46012400       0.06641205      -0.93577767       0.06047072      -0.24966006       0.15763690 
H      -0.32702209       0.52221882      -0.98889913      -0.09588892       0.23232705      -0.09952087 
O       2.42085543      -0.62897384      -0.30963398      -0.85941191      -0.83867222      -0.91301032 
H       2.38814045      -0.57457861       0.62230188       0.06698018      -0.12487178       0.06616356 
H       3.28673138      -0.54369498      -0.67756146      -0.06958606       0.50777024      -0.12556168 
7
Properties=species:S:1:pos:R:3:momenta:R:3 =T pbc="F F F" energy=-4162.53021756678
O       1.23317333       0.92808262       0.12963262       0.01468735       0.66925016      -0.14250323 
H       0.33435530       0.97942221       0.35831320      -0.20946559       0.06310996      -0.13253195 
H       1.57197682       0.04532974      -0.83939862       0.14820918      -0.04841572       0.07631551 
H       1.78000593       1.03034823       0.95258772       0.03173888      -0.10663063       0.03795396 
O       1.75359821      -0.66950125      -1.70416570       0.12473487      -0.28451495       0.03629319 
H       2.22030687      -0.35326768      -2.48800276      -0.20244829      -0.07028602      -0.05550470 
H       1.87755909      -1.62072942      -1.40151425       0.09254361      -0.22251280       0.17997721 
7
Properties=species:S:1:pos:R:3:momenta:R:3 =T pbc="F F F" energy=-4162.53021756678
O       2.04093395       0.87736801      -1.56883682      -0.50548755      -0.06866145      -0.11935778 
H       2.89249253       1.13651116      -1.27588949       0.05444225       0.05682829       0.00493483 
H       1.45213665       0.22098432      -0.90639618       0.30910513      -0.06282255      -0.01519383 
H       2.17491306       0.25916296      -2.33253413       0.07782877       0.09594699      -0.15072474 
O       0.96109763      -0.64366405       0.01268991       0.22605654      -0.29496588       0.37599653 
H       1.02761793      -0.32259213       0.93050968       0.10379120       0.17835152      -0.09423811 
H      -0.00516383      -0.81810850      -0.12553042      -0.26573634       0.09532308      -0.00141691 
7
Properties=species:S:1:pos:R:3:momenta:R:3 =T pbc="F F F" energy=-4162.53021756678
O       2.06147758       0.86674126      -1.62576979      -0.38281902       1.10742460       0.14298862 
H       2.88578269       0.35283860      -1.77542847      -0.09019373      -0.03649688      -0.09379767 
H       1.37018667       0.24315823      -0.68260998       0.12822834      -0.25076587       0.04765703 
H       1.70777996       1.06020114      -2.53117550      -0.01829148      -0.29846874      -0.15168643 
O       0.92993542      -0.64183628       0.06828677       0.41852197      -0.41103968      -0.20023347 
H       1.63373417      -0.75142278       0.74824597       0.03624864       0.02841556      -0.13906067 
H       0.11305115      -0.28915965       0.55233431      -0.09169472      -0.13906898       0.39413259 
7
Properties=species:S:1:pos:R:3:momenta:R:3 =T pbc="F F F" energy=-4162.53021756678
O       0.67597638      -0.75566730      -0.64544583       0.90638586       0.34044446       0.82358612 
H       0.71513637      -1.02168783       0.26435186      -0.08245980       0.17852306      -0.02829233 
H       1.39166326       0.23675267      -0.83638045       0.07012826       0.12363788      -0.07938424 
H      -0.31165328      -0.72785221      -0.78221767      -0.12320670      -0.14154381      -0.05409781 
O       2.33389766       1.01190474      -0.94300263      -0.47932518      -0.25025081      -0.32795031 
H       2.80675699       0.76166047      -0.10448870      -0.05385833      -0.03734994      -0.16653593 
H       2.81561730       0.86943280      -1.73841470      -0.23766410      -0.21346084      -0.16732551 
7
Properties=species:S:1:pos:R:3:momenta:R:3 =T pbc="F F F" energy=-4162.53021756678
O       1.22190213       0.97441641      -1.58741927      -0.55999857       0.51942572       0.46464880 
H       1.21886836       0.49342397      -2.40442397      -0.18651199       0.16326696      -0.04025086 
H       1.35013171       0.05325237      -0.77046969       0.16113934       0.09052270      -0.08068351 
H       0.34120885       1.40219499      -1.46980504       0.02371180      -0.03821619      -0.16844383 
O       1.82402287      -0.74470330       0.01639670       0.63703088      -0.83013709      -0.55115943 
H       2.66562188      -0.48216616       0.39574414       0.13813726      -0.07606250       0.18323748 
H       1.26948824      -0.92740434       0.77522080      -0.21350872       0.17120041       0.19265135 
7
Properties=species:S:1:pos:R:3:momenta:R:3 =T pbc="F F F" energy=-4162.53021756678
O       0.36622605       0.41809352      -0.27876333       0.20747041      -0.48591406       0.47590326 
H      -0.52360195       0.02638809      -0.42225210      -0.11608766      -0.26560567      -0.03847963 
H       1.42505221       0.06984339      -0.67267121       0.11216921      -0.16783216       0.00442269 
H       0.39518859       1.37252317      -0.24606495      -0.03671864      -0.01140558       0.09868431 
O       2.64155451      -0.19463609      -1.29175830      -0.34009980       0.52221425      -0.43632243 
H       2.94398739      -1.03284596      -1.52672609       0.21555185       0.05933815      -0.23292618 
H       3.21012210       0.20268225      -0.61397044      -0.04228537       0.34920507       0.12871798 
7
Properties=species:S:1:pos:R:3:momenta:R:3 =T pbc="F F F" energy=-4162.53021756678
O       0.48423398       0.39218628      -1.35586224       0.50294449       0.01179164       0.14628517 
H       0.21530780       0.38451909      -2.29383441       0.07278676      -0.17769842       0.23425920 
H       1.40348437       0.15031284      -1.00669044      -0.15317078       0.33330603      -0.13368405 
H      -0.01270947       1.00114493      -0.78019279      -0.17988987       0.00938813       0.10149959 
O       2.53106119      -0.14826760      -0.17053928       0.01134697       0.14853595      -0.12038094 
H       2.30262900      -0.99331731       0.33593682      -0.17198031      -0.36114812      -0.15198755 
H       3.42276466      -0.22882989      -0.43717936      -0.08203725       0.03582478      -0.07599143 
7
Properties=species:S:1:pos:R:3:momenta:R:3 =T pbc="F F F" energy=-4162.53021756678
O       0.80435446       1.03379721      -1.09656184      -0.00914603       0.08509658       0.18694443 
H      -0.18066584       1.08723463      -1.03643026       0.03495227      -0.01187687       0.15574095 
H       1.30124583      -0.05601368      -0.65149341       0.06259610      -0.09453380      -0.15975714 
H       1.19648989       1.84082229      -0.77653800       0.21888433       0.16595687      -0.11500648 
O       2.18748659      -0.85295544      -0.48808716      -0.25057903      -0.40822635       0.03472342 
H       2.86421665      -0.73382831      -1.17653521      -0.22200215       0.25853765      -0.05009279 
H       2.52245410      -0.82322709       0.38354216       0.16529450       0.00504591      -0.05255238 
7
Properties=species:S:1:pos:R:3:momenta:R:3 =T pbc="F F F" energy=-4162.53021756678
O       2.10521490      -0.94351265      -0.39037214      -0.33591451       0.13874540      -0.13982151 
H       1.46029073      -1.62981862      -0.20928030       0.01978359      -0.16906988      -0.01358833 
H       1.66634948      -0.00753267      -0.85548873      -0.03336614      -0.07048094       0.10547258 
H       2.52668640      -0.74093490       0.48828360      -0.04725125       0.14591873      -0.00316062 
O       0.93104650       1.15959423      -1.22360151       0.33175834       0.23974272       0.30641054 
H       1.36941219       1.99405950      -1.24260952       0.13623962      -0.13363944      -0.01322162 
H      -0.02403895       1.13988735      -0.97291820      -0.07124965      -0.15121659      -0.24209103 
7
Properties=species:S:1:pos:R:3:momenta:R:3 =T pbc="F F F" energy=-4162.53021756678
O       0.54929848      -0.28850406      -1.35767228      -0.86555817       0.25039462      -0.35318833 
H      -0.22993903       0.18651262      -1.14054942       0.02545706      -0.04629507       0.10584246 
H       1.46552300       0.05184827      -0.74672749      -0.04566584       0.01669455       0.01299360 
H       0.68260317      -0.54253580      -2.29604926      -0.03727763       0.08184644      -0.01563981 
O       2.46290905       0.49540438      -0.20080198       0.73038458      -0.25455817       0.03450918 
H       2.67259575       1.35940746       0.10082020       0.19870465       0.23452139       0.10300063 
H       2.78970057      -0.15384668       0.40960527      -0.00604465      -0.28260377       0.11248227 
7
Properties=species:S:1:pos:R:3:momenta:R:3 =T pbc="F F F" energy=-4162.53021756678
O       2.55687278       0.56477761      -1.23311973      -0.49184715      -0.17347194      -0.44888141 
H       2.52543240       0.77071808      -2.18255453      -0.07358383       0.13138141       0.06945727 
H       1.47142636       0.23339173      -0.74779795       0.19466122       0.09617294      -0.11955822 
H       3.39324134       0.16476875      -1.05530580      -0.46600244      -0.06344766      -0.07753739 
O       0.45235671      -0.35648207      -0.29987918       0.64179521       0.09863668       0.38459426 
H       0.32100644      -0.32836380       0.65492270       0.07438856      -0.02483004      -0.11401248 
H      -0.28335551       0.03872615      -0.74651059       0.12058843      -0.06444139       0.30593796 
7
Properties=species:S:1:pos:R:3:momenta:R:3 =T pbc="F F F" energy=-4162.53021756678
O       0.59576696      -0.66407444      -0.71850032       0.58985605      -0.12468070       0.28694398 
H       0.45578536      -1.15217880       0.09244858      -0.23412099      -0.06662648      -0.08853478 
H       1.38062879       0.11255797      -0.71759392       0.01279545       0.51575748      -0.04691089 
H      -0.22138536      -0.60891021      -1.25194550       0.14668388       0.11599477      -0.10338098 
O       2.42510442       0.88635422      -0.86820022      -0.42256276      -0.58268178      -0.31225203 
H       2.37324924       1.83865557      -0.79828231       0.03612918       0.08854548      -0.05326511 
H       3.25469263       0.46715822      -0.54951947      -0.12878081       0.05369123       0.31739981 
7
Properties=species:S:1:pos:R:3:momenta:R:3 =T pbc="F F F" energy=-4162.53021756678
O       2.11465526      -0.41924998       0.19899799       0.00211505      -0.60407151      -0.18768221 
H       1.37672277      -1.10657789       0.19419604      -0.19880282       0.32276441       0.24654817 
H       1.74991519       0.07346089      -0.76846286      -0.08003457      -0.05131295      -0.02921413 
H       3.05494058      -0.61609017       0.07984089       0.19602717       0.05085399       0.21741320 
O       0.91427013       0.67949117      -1.69714598      -0.37488152       0.11907240      -0.36706085 
H      -0.02241047       0.83314928      -1.46022679       0.16163743      -0.08635919       0.04401605 
H       0.95596901       0.87081622      -2.67574808       0.29393925       0.24905286       0.07597977 
7
Properties=species:S:1:pos:R:3:momenta:R:3 =T pbc="F F F" energy=-4162.53021756678
O       1.82758497       1.26805422      -0.43017885       0.11442933      -0.10840071      -0.44975582 
H       2.46352833       1.67865771      -1.06168991       0.06925464      -0.34275659       0.12910716 
H       1.57544623       0.04768422      -0.76234124       0.01677153       0.03008790       0.00923136 
H       1.10552000       1.79751619      -0.25463882       0.02809260       0.21522806      -0.08607613 
O       1.15142247      -1.02185750      -1.08813191       0.14001098       0.05371664       0.21532465 
H       1.53729990      -1.52880991      -1.85784415      -0.31362194       0.04534956       0.06361591 
H       1.22564153      -1.71737574      -0.37386269      -0.05493714       0.10677514       0.11855286 
7
Properties=species:S:1:pos:R:3:momenta:R:3 =T pbc="F F F" energy=-4162.53021756678
O       2.10296241      -0.88113740      -1.15293821       0.31275945      -0.72261006      -0.34736706 
H       3.01426484      -0.71351129      -1.01419273      -0.17661217      -0.09621953      -0.01444837 
H       1.47367753      -0.00340220      -0.63990967      -0.25815793       0.02905344      -0.53687707 
H       1.89466699      -1.79142043      -0.91019209      -0.12562423      -0.09607129       0.11645852 
O       0.91017760       1.14101776      -0.42288370       0.46038322       0.95604155       0.49003176 
H       0.41758642       1.25617668      -1.24429980      -0.03915570      -0.04693070       0.18252290 
H       0.56548729       1.31264276       0.41103576      -0.17359263      -0.02326341       0.10967932 
7
Properties=species:S:1:pos:R:3:momenta:R:3 =T pbc="F F F" energy=-4162.53021756678
O       0.72040197      -0.06677471      -1.76388102      -0.39498182       0.04431998      -0.30052900 
H      -0.09415776       0.41734341      -1.79897293      -0.19864211      -0.05570351       0.17709410 
H       1.56796159       0.20237047      -0.62322235       0.05125943      -0.11666012      -0.20779965 
H       0.58387156      -0.99842560      -1.73658587       0.15787632      -0.28375248       0.04017040 
O       2.33439985       0.27106827       0.16467966       0.51840236       0.37139064       0.27471218 
H       1.93024037       0.15090410       1.00908601      -0.12357083      -0.05601806       0.08505594 
H       2.71651017       1.17056816       0.12321585      -0.01034334       0.09642355      -0.06870398 
7
Properties=species:S:1:pos:R:3:momenta:R:3 =T pbc="F F F" energy=-4162.53021756678
O       2.08494972       1.18443613      -1.04261196       1.05606462       0.49414770       0.33690717 
H       2.76384962       1.56063002      -0.41443269       0.09711973      -0.14012604      -0.07149969 
H       1.50089643      -0.01068939      -0.75055771      -0.18244257       0.34465186      -0.27876856 
H       1.45153475       1.86397841      -1.08133902      -0.25543669      -0.17415924       0.02300348 
O       0.94979912      -0.96478035      -0.57420822      -0.48817412       0.10129084      -0.21145009 
H       1.27549067      -1.87228442      -0.25142879      -0.14284668      -0.47844225      -0.03832675 
H       0.03093569      -0.84270376      -0.24907472      -0.08428430      -0.14736287       0.24013444 
7
Properties=species:S:1:pos:R:3:momenta:R:3 =T pbc="F F F" energy=-4162.53021756678
O       2.38386021       0.71686010      -1.43838553      -0.64811524       0.30458216       0.21360313 
H       2.50621191       1.65603194      -1.30881425       0.02274301       0.25657624      -0.10157780 
H       1.43883641       0.16782631      -0.73861745       0.09968540       0.00590641      -0.22143781 
H       3.12675986       0.20342731      -1.14774517       0.03270163      -0.22769812      -0.24844920 
O       0.63902063      -0.50467105      -0.13474873       0.71466438      -0.00184996       0.19377090 
H      -0.05902758       0.03841665       0.34527209      -0.25518326      -0.30164211      -0.04665531 
H       0.19829580      -1.24825931      -0.59031225       0.03350407      -0.03587462       0.21074609 
7
Properties=species:S:1:pos:R:3:momenta:R:3 =T pbc="F F F" energy=-4162.53021756678
O       2.06433420      -0.90559621      -0.31165375      -0.12249974       0.00305977      -0.52613365 
H       2.58584639      -1.04695044       0.48668615       0.16157302      -0.08196165      -0.19649294 
H       1.41231736       0.25310993      -0.76898575       0.18755013       0.25971882      -0.11739521 
H       2.23610215      -1.65902971      -0.87199325      -0.11331577       0.14545982       0.15486341 
O       0.95292100       1.15952574      -1.20129593      -0.06885414      -0.11063666       0.30819015 
H       0.03828980       1.34483399      -1.00459737      -0.02304145      -0.19973110       0.14006514 
H       1.02781092       1.26297332      -2.23657772      -0.02141204      -0.01590899       0.23690309 
7
Properties=species:S:1:pos:R:3:momenta:R:3 =T pbc="F F F" energy=-4162.53021756678
O       2.68918664      -0.20961236      -0.91473925       0.38173126      -0.41160033      -0.58730055 
H       2.99535385       0.67731588      -0.68443246      -0.14137972       0.21971585      -0.30081169 
H       1.47349301      -0.01010486      -0.81538204      -0.06765982       0.13916772       0.12471344 
H       3.07813593      -0.65711715      -1.66820684      -0.13176904      -0.26252455      -0.35849010 
O       0.30424651       0.37474688      -0.64068368      -0.21701452       0.70103487       1.00994432 
H       0.24777152       1.33542287      -0.79362938       0.07458143      -0.29327617      -0.04398361 
H      -0.11628347       0.21877698       0.24031916       0.10151040      -0.09251738       0.15592819 
7
Properties=species:S:1:pos:R:3:momenta:R:3 =T pbc="F F F" energy=-4162.53021756678
O       1.18519792       0.53610514       0.37655047       0.40071968      -0.01697340       0.37197948 
H       0.89567732      -0.09698041       1.01590041      -0.00259658      -0.01278814      -0.08178511 
H       1.40923214       0.15345665      -0.79925965       0.05512405      -0.08530321       0.10501661 
H       0.51998470       1.20478822       0.25966258      -0.00535661       0.03075733      -0.10655323 
O       1.84982071      -0.31343352      -1.89802346      -0.34152577       0.14354134      -0.43228542 
H       1.41730533      -0.55999992      -2.75421378       0.14571333      -0.00889820       0.16101546 
H       2.77622571      -0.05020095      -1.98227538      -0.25207808      -0.05033572      -0.01738779 
7
Properties=species:S:1:pos:R:3:momenta:R:3 =T pbc="F F F" energy=-4162.53021756678
O       0.38656136      -0.29498576      -1.05146722      -0.24377080       0.16426400      -0.43821468 
H      -0.34948382       0.20923221      -1.41865703       0.26478442      -0.01604149       0.21890406 
H       1.62813093       0.28317064      -0.94205550      -0.06566176      -0.02508288       0.02990403 
H       0.14429345      -1.17088485      -1.23340893       0.04627244      -0.07988416      -0.17173319 
O       2.64704404       0.50704608      -0.50212088       0.17000486      -0.00078486       0.54496432 
H       2.80542628       0.00712541       0.29258345      -0.21080879       0.10880883       0.00405905 
H       2.81248913       1.49084272      -0.44891604       0.03917964      -0.15127943      -0.18788359 
7
Properties=species:S:1:pos:R:3:momenta:R:3 =T pbc="F F F" energy=-4162.53021756678
O       1.20888448       0.70965414      -1.81779828       0.28574591      -0.82039290       0.33791915 
H       0.43032211       1.26974590      -1.67487341       0.05064083       0.24604022       0.10905823 
H       1.45299157       0.12390224      -0.88247262      -0.13507197      -0.05958829      -0.26325007 
H       1.03994677       0.01422339      -2.47666734       0.18024216      -0.27822249      -0.22739762 
O       1.82602940      -0.46429335       0.24875858      -0.28031925       0.80432541       0.29571053 
H       2.76355621      -0.64582343       0.49810373      -0.13200821       0.03307832      -0.24437225 
H       1.33327115      -0.47110761       1.03070375       0.03077052       0.07475973      -0.00766795 
7
Properties=species:S:1:pos:R:3:momenta:R:3 =T pbc="F F F" energy=-4162.53021756678
O       0.68737748       0.70557726      -1.48882214      -0.06182850       0.24980871       0.35948331 
H      -0.02497847       0.20822048      -1.91618802       0.34141696      -0.16754476      -0.09978895 
H       1.59993548       0.09181266      -0.82180372       0.07289519       0.14577705       0.34547682 
H       0.67317783       1.63054351      -1.50987919      -0.03202069      -0.08384075      -0.08908982 
O       2.34408765      -0.48180547      -0.08590348      -0.05563316      -0.10132802      -0.78976727 
H       1.96846394      -1.28653767       0.30432926      -0.24854776      -0.12016497       0.13843630 
H       2.85822749      -0.01043744       0.52858280      -0.01628205       0.07729274       0.13524960 
7
Properties=species:S:1:pos:R:3:momenta:R:3 =T pbc="F F F" energy=-4162.53021756678
O       1.10521578       0.70789490       0.27990509      -0.38343530      -1.29298894       0.81624789 
H       1.70994063       1.45353622       0.44518933      -0.21302731       0.05650957      -0.07702112 
H       1.45256690       0.00039852      -0.77444601      -0.13161787       0.21636509      -0.29594499 
H       0.95274120       0.23080750       1.10604306       0.07194141       0.06423877       0.11418255 
O       1.89192507      -0.45994860      -1.82780966       0.70850337       0.57644554      -0.64863475 
H       1.86051175      -1.39242250      -1.91894317       0.18571460      -0.04308154       0.08003933 
H       1.64386158      -0.04241662      -2.69850629      -0.23807889       0.42251151       0.01113109 
7
Properties=species:S:1:pos:R:3:momenta:R:3 =T pbc="F F F" energy=-4162.53021756678
O       0.88810196      -0.52177021       0.15952666       0.45611852      -0.50898824       0.09622704 
H       1.04026816      -1.34279794       0.58946542      -0.11787641       0.35322033      -0.22216815 
H       1.51771217       0.25068162      -0.93462300      -0.08581503      -0.01302758       0.00132778 
H      -0.02272945      -0.27748842       0.32418085       0.01222453       0.13832580       0.00119050 
O       2.12621811       0.80477207      -1.68430156      -0.28740157       0.24979776      -0.18739185 
H       3.07147142       0.52575733      -1.65957331       0.06149545      -0.03579793       0.20688525 
H       1.74023078       0.53734776      -2.52722778      -0.03874550      -0.18353014       0.10392943 
7
Properties=species:S:1:pos:R:3:momenta:R:3 =T pbc="F F F" energy=-4162.53021756678
O       0.95153097       1.11123495      -0.33045320       0.44474354       1.19220062       1.44859547 
H       1.64623025       1.83189000      -0.13715129      -0.32944217      -0.28322583      -0.24294970 
H       1.50930731       0.20200394      -0.72582832       0.25036096       0.06512023       0.10971374 
H       0.20241435       1.47915105      -0.79587311      -0.01120560      -0.08277108      -0.20170251 
O       2.02627419      -0.90103910      -1.20303095      -0.31508538      -0.64598530      -1.23258593 
H       1.57020988      -1.76306144      -1.24300698       0.13961385       0.03344335       0.18917830 
H       2.99835693      -0.90090434      -1.16768472      -0.17898520      -0.27878198      -0.07024938 
7
Properties=species:S:1:pos:R:3:momenta:R:3 =T pbc="F F F" energy=-4162.53021756678
O       1.37366209      -0.28868632       0.42609567      -0.23993222       0.60140562      -0.28613241 
H       0.46720969      -0.35512479       0.79237761      -0.26490525       0.13704494       0.07523552 
H       1.57797155       0.24260099      -0.85590237      -0.10852694       0.08592926       0.22113980 
H       1.98887613      -0.01523348       1.07694945       0.10102388       0.24284386       0.05709508 
O       1.61197472       0.52807202      -1.97571383       0.52179694      -1.02851874      -0.07294697 
H       1.18007281      -0.06375500      -2.62620757      -0.19528945       0.17592679      -0.01650821 
H       2.58808425       0.57728944      -2.20068211       0.18583304      -0.21463173       0.02211719 
7
Properties=species:S:1:pos:R:3:momenta:R:3 =T pbc="F F F" energy=-4162.53021756678
O       2.36217086      -0.79308267      -1.20648408       0.15518919      -0.45250980       1.35347503 
H       1.82560667      -1.57787911      -1.41672181       0.19058247       0.02900929      -0.16176327 
H       1.64356658       0.14565117      -0.71143036      -0.05089071      -0.09879423      -0.13179093 
H       3.07987196      -1.03228575      -0.59415556      -0.06725659       0.26106223      -0.09549648 
O       0.65442954       1.03870367      -0.32746899      -0.01705559      -0.15037052      -0.65245174 
H       0.96514451       1.93221105      -0.66035483      -0.06050266       0.05571267      -0.26429042 
H      -0.20343005       0.81911294      -0.67943919      -0.15006610       0.35589036      -0.04768220 
7
Properties=species:S:1:pos:R:3:momenta:R:3 =T pbc="F F F" energy=-4162.53021756678
O       1.00973839      -0.36859759      -1.73477128      -0.35229466       0.01635882      -0.05965244 
H       0.53983787      -1.20269072      -1.74740123      -0.03424851       0.07321579       0.03103132 
H       1.56918324       0.11069016      -0.70505364       0.09294196       0.07154780       0.38645002 
H       0.49625681       0.25357856      -2.41118497      -0.16821237       0.02375723      -0.11634562 
O       2.00258051       0.56285781       0.21159226       0.58721374      -0.58330829      -0.30793216 
H       1.83701209       1.52192127       0.29149805      -0.09456092       0.14451951       0.02133317 
H       2.93642580       0.41851060       0.33903406      -0.03083924       0.25390915       0.04511571 
7
Properties=species:S:1:pos:R:3:momenta:R:3 =T pbc="F F F" energy=-4162.53021756678
O       2.48445297       0.18075973      -0.12818005      -0.68958065       0.84155501      -1.01880395 
H       3.16699869       0.48885709      -0.67674711       0.03393121      -0.41740307      -0.14791867 
H       1.49051329       0.20172440      -0.88819783      -0.20170583      -0.12323719       0.09384863 
H       2.91264426      -0.45944879       0.46095634       0.08852141       0.27037827       0.09149955 
O       0.50949659       0.09076623      -1.40518705       0.55358530      -0.59141221       1.30193284 
H      -0.10829990      -0.17376903      -0.68605699       0.05527878       0.17434282      -0.17351355 
H       0.20841810      -0.18171737      -2.28135661       0.15996978      -0.15422364      -0.14704486 
7
Properties=species:S:1:pos:R:3:momenta:R:3 =T pbc="F F F" energy=-4162.53021756678
O       1.48949314       0.81201478       0.26697741       0.73640484      -0.68072179      -0.05377958 
H       1.77144527       1.68391233       0.23424064      -0.05990823      -0.06116050      -0.27569005 
H       1.54002653       0.22734031      -0.71199537      -0.25818989       0.19905040       0.32098646 
H       0.71817876       0.55231049       0.79506034      -0.21476566      -0.13926382       0.24658470 
O       1.51656881      -0.59704720      -1.79599111      -0.02749468       0.80946874      -0.10427067 
H       1.56127991      -0.23329882      -2.64215563       0.04296130      -0.08793243       0.02367961 
H       1.88709580      -1.45692221      -1.81564950      -0.21900767      -0.03944059      -0.15751047 
7
Properties=species:S:1:pos:R:3:momenta:R:3 =T pbc="F F F" energy=-4162.53021756678
O       0.28095804       0.29922860      -1.09074878      -0.39528709       0.85909871       0.95745415 
H      -0.28845657      -0.46880624      -1.32022178       0.15438432      -0.00308404       0.15516791 
H       1.67842374       0.12974879      -0.74482333       0.17338437      -0.03385162       0.13064421 
H      -0.17864095       0.70256988      -0.34044073       0.01709033       0.10222117      -0.03732394 
O       2.72870984      -0.03529177      -0.45167797       0.08319601      -1.04803798      -0.95872942 
H       3.20016389       0.61774187      -0.98474802       0.06210027       0.16952815      -0.17819027 
H       3.00930271      -0.98515329      -0.53737340      -0.09486820      -0.04587439      -0.06902266 
7
Properties=species:S:1:pos:R:3:momenta:R:3 =T pbc="F F F" energy=-4162.53021756678
O       0.63526128       0.82061264      -1.31298423      -0.67649510       0.10291895      -0.91300600 
H      -0.21349877       0.51670141      -0.93644707      -0.16560376       0.02540018      -0.09191763 
H       1.43330502       0.16260332      -0.90787513       0.11194143      -0.13332410       0.19573234 
H       0.78928320       1.72538305      -1.10020162       0.31136714       0.28468021       0.15740732 
O       2.35402300      -0.60341579      -0.26929759      -0.07264831      -0.52112452       0.63999416 
H       2.88462004      -1.12491355      -0.93216156       0.27840218       0.10038277      -0.01617176 
H       2.85061244      -0.54181504       0.58165883       0.21303642       0.14106651       0.02796158 
7
Properties=species:S:1:pos:R:3:momenta:R:3 =T pbc="F F F" energy=-4162.53021756678
O       0.54021511       0.73341594      -1.25993444      -0.09788766       0.11116999       0.09343203 
H       0.11980239       1.35196493      -0.63165451       0.12643761       0.00507551      -0.09902681 
H       1.44519678      -0.04505094      -0.77646011      -0.03823780      -0.04180575      -0.24855118 
H      -0.12023776       0.24717732      -1.69008994      -0.22785514      -0.05361343      -0.18608928 
O       2.46608185      -0.51758280      -0.32840057       0.40512236       0.00522795       0.54007223 
H       3.37013702      -0.42150375      -0.77001130      -0.08389204       0.09984824      -0.10802515 
H       2.65939771      -0.37298359       0.66926571      -0.08368732      -0.12590253       0.00818816 
7
Properties=species:S:1:pos:R:3:momenta:R:3 =T pbc="F F F" energy=-4162.53021756678
O       0.29303303       0.34281557      -0.90321417      -0.21434355      -0.20577106       1.60665318 
H      -0.16639954      -0.43038807      -1.26673026       0.29269060       0.03320174      -0.11080225 
H       1.61360892       0.16572502      -0.75964748       0.03350167       0.02967667      -0.25680643 
H      -0.33920647       0.99039446      -0.61452076      -0.08381179       0.03548374      -0.34523711 
O       2.70106479      -0.10299301      -0.64220438      -0.02377862       0.41389415      -1.14827331 
H       3.33384405      -0.29833032      -1.40297984       0.29217238       0.02753283      -0.02150718 
H       3.22607424      -0.04855788       0.16375695      -0.29643069      -0.33401807       0.27597311 
7
Properties=species:S:1:pos:R:3:momenta:R:3 =T pbc="F F F" energy=-4162.53021756678
O       0.56621717      -0.48101054      -0.34652208       0.63794112      -0.05068134      -0.11183615 
H       0.37056454      -1.42647372      -0.45534989       0.00951009      -0.01668531       0.14411258 
H       1.53921351       0.01519064      -0.88026593      -0.01713601      -0.12367050      -0.01813495 
H       0.34547716      -0.01460213       0.46811071       0.28221492      -0.00900953      -0.05571479 
O       2.40700421       0.72401708      -1.21195814      -0.94744567       0.45988098       0.33243900 
H       3.25391451       0.45051551      -0.86958301       0.15815015       0.05533665      -0.23389838 
H       2.49010285       1.30367670      -1.93571797      -0.12323460      -0.31517095      -0.05696731 
7
Properties=species:S:1:pos:R:3:momenta:R:3 =T pbc="F F F" energy=-4162.53021756678
O       0.48539258       0.80715200      -0.50660033      -0.61796210       0.11341033       0.62601159 
H       0.35175175       1.44029788      -1.22268729       0.02805041       0.05739492       0.11796728 
H       1.38812816      -0.08566701      -0.86832817       0.02484853      -0.14983654      -0.04789518 
H       0.53406553       1.35040161       0.30901581       0.18148806      -0.20556442      -0.14638919 
O       2.49519425      -0.58999354      -1.01930125       0.40793075       0.30531278      -0.46201771 
H       2.79184287      -1.32819485      -0.44680333       0.02384237      -0.02235357      -0.08749861 
H       2.81657969      -0.63826904      -1.96109211      -0.04819802      -0.09836350      -0.00017817 
7
Properties=species:S:1:pos:R:3:momenta:R:3 =T pbc="F F F" energy=-4162.53021756678
O       2.49106922      -0.54985922      -0.52259515      -0.49545365      -0.31404030       0.00514726 
H       2.76559935      -0.48317891       0.37001294      -0.08603927       0.28345312       0.04857589 
H       1.58756736       0.02289156      -0.78886412      -0.17019032      -0.08219951      -0.12530672 
H       2.29500852      -1.49368523      -0.82988551       0.10479985      -0.22510777       0.02460676 
O       0.54716453       0.79452465      -1.03186578       0.93743402       0.15207775      -0.15331094 
H       0.59861764       1.73174404      -1.00953413      -0.01883065       0.05327021       0.38096196 
H      -0.27939811       0.52420568      -1.47832969      -0.27172000       0.13254650      -0.18067420 
7
Properties=species:S:1:pos:R:3:momenta:R:3 =T pbc="F F F" energy=-4162.53021756678
O       0.36193270      -0.31905220      -1.12264154      -0.38905243      -0.33816082      -0.19257334 
H       0.56402622      -1.30187489      -1.13919067       0.00909056       0.06602950       0.07840151 
H       1.33773606       0.08636241      -0.78036351       0.13442083       0.13626675       0.07298076 
H      -0.11423096       0.11763195      -1.82835383       0.24063883       0.03602502       0.10008971 
O       2.63996793       0.53036821      -0.41853365      -0.25328235      -0.02468313       0.04169301 
H       2.99650101       1.35040690      -0.75234788       0.07055428       0.19905912       0.08858651 
H       2.76004257       0.57877362       0.55278386       0.18763028      -0.07453644      -0.18917817 
7
Properties=species:S:1:pos:R:3:momenta:R:3 =T pbc="F F F" energy=-4162.53021756678
O       1.69386359       1.31151745      -0.92579862      -0.95582991      -0.05166383      -0.07454354 
H       2.03897060       1.86470518      -0.14478814      -0.09074583       0.12900733      -0.17623362 
H       1.38039479      -0.00358955      -0.60050028      -0.12048515       0.36390466      -0.21908181 
H       1.14558431       1.79193867      -1.57444415       0.29218542       0.06956409       0.01140923 
O       1.29926715      -1.09777423      -0.58969891       0.89812848       0.11187495       0.68402716 
H       2.25243609      -1.40018659      -0.60797042      -0.23563273      -0.39734423       0.02603685 
H       0.86588501      -1.46009256      -1.42732560       0.21237970      -0.22534298      -0.25161425 
7
Properties=species:S:1:pos:R:3:momenta:R:3 =T pbc="F F F" energy=-4162.53021756678
O       0.88408067       0.51334916      -1.73302646       0.45415616       0.64648472       0.50631307 
H       0.57569303      -0.25897941      -2.33377593       0.06822674      -0.07244047      -0.10872447 
H       1.39979773       0.07566503      -0.92537046      -0.01533660       0.05974270       0.02687358 
H       1.53511023       1.03767223      -2.19570883      -0.03317459       0.03713253      -0.25616842 
O       2.09838227      -0.25908042       0.18903929      -0.61864016      -0.67096732       0.11143141 
H       2.72469753       0.13939283       0.79829336       0.04277126      -0.05117043      -0.15752315 
H       1.61729178      -0.84419752       0.75372154       0.10199720       0.05121828      -0.12220202 
7
Properties=species:S:1:pos:R:3:momenta:R:3 =T pbc="F F F" energy=-4162.53021756678
O       2.63560001      -0.05620269      -1.32787960      -0.87563390      -0.10267213       0.18463863 
H       2.38284859      -0.94201270      -1.65775256       0.19545768      -0.12144324      -0.19457187 
H       1.58364110       0.36656996      -0.76267028      -0.04159490       0.09070299       0.12202470 
H       2.98338073       0.43233326      -2.13602782       0.21037765       0.00221762      -0.01950629 
O       0.36325636       0.28395367      -0.21173467       0.39824133       0.01784049      -0.15150600 
H       0.49082783      -0.40963217       0.44795199       0.16539656       0.11459338       0.06508820 
H       0.15169513       1.12318540       0.13625156      -0.05224443      -0.00123911      -0.00616737 
7
Properties=species:S:1:pos:R:3:momenta:R:3 =T pbc="F F F" energy=-4162.53021756678
O       1.95487497       0.46715254       0.31005775       0.14755821       0.22805072      -0.14884399 
H       1.82517223       1.38840086       0.47581997       0.04340225      -0.37676359      -0.24227683 
H       1.47192093       0.06524161      -0.68456890      -0.12253189       0.16012881       0.05096865 
H       2.23671790      -0.06117732       1.08507351      -0.02824813      -0.09971124       0.42685604 
O       1.01177123      -0.22797296      -1.86338863      -0.08106291       0.32301367      -0.10735401 
H       1.57422883       0.18155825      -2.54508231       0.07031981      -0.05766206      -0.14845628 
H       0.99559410      -1.18497456      -2.08577884      -0.02943733      -0.17705632       0.16910642 
7
Properties=species:S:1:pos:R:3:momenta:R:3 =T pbc="F F F" energy=-4162.53021756678
O       1.28618696      -0.94548968      -1.45566462      -0.43257887      -0.49952646       0.88725560 
H       1.97019373      -0.67252399      -2.09922704      -0.14931533       0.07581169      -0.32407233 
H       1.37931400      -0.07766279      -0.74224852       0.01853166       0.05349520       0.06347351 
H       1.56826607      -1.73788796      -1.02622659       0.08185759      -0.07579109      -0.14602897 
O       1.69087850       1.15160586      -0.08220009       0.34808227       0.33181515      -0.30150319 
H       1.02718175       1.56282930       0.49113034       0.12834465      -0.02622798       0.04412652 
H       1.99330355       1.83907725      -0.62344431       0.00507803       0.14042349      -0.22325115 
7
Properties=species:S:1:pos:R:3:momenta:R:3 =T pbc="F F F" energy=-4162.53021756678
O       1.64380212       0.92046483       0.09779612       0.04036207      -0.97869610      -0.26508487 
H       1.30698698       1.79968683      -0.12791475      -0.05388885       0.12360052      -0.03897922 
H       1.40055837      -0.07373820      -0.73849923       0.16185766      -0.05639083       0.09162776 
H       2.44089672       0.93322420       0.65194525      -0.04407208      -0.06749068      -0.02067051 
O       1.32428077      -0.67122033      -1.65630729       0.12170334       0.44486453       0.75699890 
H       0.72092276      -1.43482468      -1.54597794      -0.03092361       0.34886180      -0.22874577 
H       2.21146600      -0.99505018      -1.91186841      -0.19503854       0.18525075      -0.29514630 
7
Properties=species:S:1:pos:R:3:momenta:R:3 =T pbc="F F F" energy=-4162.53021756678
O       1.48326454      -0.61504507      -1.77674840      -0.06785902       0.02242240      -0.43196253 
H       1.72020281      -0.35554952      -2.62635353      -0.05598688      -0.00334277       0.00231547 
H       1.62316455       0.24074144      -0.81549656      -0.07640155      -0.00365576      -0.21669154 
H       1.83492995      -1.53850895      -1.72090744       0.18068618      -0.07161893      -0.10090469 
O       1.52264706       0.89329269       0.22260166       0.27679835      -0.00874475       0.42708357 
H       1.73898458       0.32157344       1.03479031      -0.00847979      -0.05034543       0.06853543 
H       0.56313076       1.10070345       0.38637992      -0.24875729       0.11528524       0.25162429 
7
Properties=species:S:1:pos:R:3:momenta:R:3 =T pbc="F F F" energy=-4162.53021756678
O       1.37028019      -0.46820577       0.36842807       0.12462174       0.09937120       0.16845066 
H       0.41997233      -0.56681258       0.45458664      -0.06987159       0.06771512      -0.04418988 
H       1.63384978       0.11148599      -0.72651368       0.21970373       0.31787307       0.25713522 
H       1.90205364      -1.20391312       0.67225195      -0.06888973       0.10972213       0.00788479 
O       1.60532287       0.72276389      -1.89728217      -0.29407717      -0.45265902      -0.11620634 
H       1.91471396       0.25020893      -2.64905121      -0.00395652      -0.03980010      -0.20010715 
H       2.09088073       1.55399097      -1.89430631       0.09246953      -0.10222241      -0.07296730 
7
Properties=species:S:1:pos:R:3:momenta:R:3 =T pbc="F F F" energy=-4162.53021756678
O       2.46916982       0.15418134      -1.51105369      -0.51508168      -0.95199061       0.15511669 
H       2.45735558       0.85935798      -2.19432906      -0.05968714       0.16325329      -0.12579822 
H       1.56691269       0.13056936      -0.68859452       0.07774692       0.36618552      -0.04122959 
H       3.37282525      -0.14563008      -1.34901256      -0.44054617      -0.00378358       0.13888188 
O       0.50703025       0.08391787      -0.05280712       0.63616564      -0.03526626       0.11898540 
H       0.12550682      -0.78917989      -0.27089231       0.06563514       0.26523711      -0.06306860 
H       0.42939442       0.35107893       0.91542302       0.23576728       0.19636454      -0.18288755 
7
Properties=species:S:1:pos:R:3:momenta:R:3 =T pbc="F F F" energy=-4162.53021756678
O       0.38245501       0.20961065      -1.20421136      -0.58201791       0.21115119      -0.11382587 
H       0.09273315       0.46386824      -2.15690578       0.02745707       0.28760897      -0.09749380 
H       1.43135883       0.12834405      -0.84543213      -0.05530805       0.16413034       0.09679642 
H      -0.24474322      -0.43560846      -0.83891991       0.04513416       0.17942446      -0.04367463 
O       2.62830416       0.03673861      -0.34183566       0.55606441      -0.88983212      -0.06644218 
H       2.63368653      -0.07686035       0.65014555      -0.02238167      -0.03943482       0.25280691 
H       3.49043653       0.19550785      -0.67903392       0.03105199       0.08695197      -0.02816686 
7
Properties=species:S:1:pos:R:3:momenta:R:3 =T pbc="F F F" energy=-4162.53021756678
O       0.40980836      -0.28762166      -0.45348430       0.90756352       0.61286661      -0.77060450 
H      -0.28537798       0.01886996      -1.09159222      -0.06028366      -0.09174834      -0.12980045 
H       1.53100982      -0.00036634      -0.91175092       0.12515298      -0.16775580       0.24543724 
H       0.20028780      -1.22310361      -0.17882160      -0.23816215      -0.35031685       0.33149160 
O       2.62552312       0.49280368      -1.07613472      -0.62486050       0.17612717       0.51891816 
H       2.94246783       0.85385779      -0.21402463      -0.15449411      -0.04712466      -0.06446256 
H       2.62507204       1.27940097      -1.73470248       0.04508392      -0.13204813      -0.13097950 
7
Properties=species:S:1:pos:R:3:momenta:R:3 =T pbc="F F F" energy=-4162.53021756678
O       2.06544869      -0.43425071       0.17117673      -0.15687082       0.00247447       0.10554720 
H       2.52711351      -1.30575660      -0.02984507      -0.31958680       0.01466735       0.01552783 
H       1.57335850       0.25588828      -0.98713756       0.12588395       0.22528131       0.13252980 
H       1.62891387      -0.61038562       1.00753533      -0.09280507       0.14073391      -0.14071096 
O       0.96184934       0.65831539      -1.72442247       0.28393443      -0.49570175      -0.20269436 
H       0.17699382       1.09884733      -1.30154239       0.07526495       0.22992688       0.07645992 
H       1.23458702       1.19035936      -2.44489831       0.08417936      -0.11738218       0.01334057 
7
Properties=species:S:1:pos:R:3:momenta:R:3 =T pbc="F F F" energy=-4162.53021756678
O       0.33937778       0.17928677      -0.34524850      -0.74025105       0.35479023      -0.04227100 
H      -0.19514161       0.08329366      -1.13410488       0.41828772      -0.09382791       0.09742938 
H       1.49250705       0.10998909      -0.68016293      -0.35671969       0.04433574      -0.19544846 
H       0.28985320      -0.64398847       0.20556055      -0.32781899      -0.01303393      -0.22478318 
O       2.65997831       0.05960985      -1.19216161       0.61686419       0.09030351       0.20856657 
H       3.32795621       0.12270174      -0.50551400       0.17779354      -0.18873272       0.16182489 
H       2.66928696       0.72154385      -1.89301038       0.21184429      -0.19383492      -0.00531819 
7
Properties=species:S:1:pos:R:3:momenta:R:3 =T pbc="F F F" energy=-4162.53021756678
O       1.28536063       1.31147595      -0.75903052      -0.31603190       0.15178095      -0.43267893 
H       1.45328154       1.70519852      -1.61072803      -0.01624199      -0.15806581      -0.07279488 
H       1.57409791       0.17124723      -0.85845238      -0.12531047       0.17240653      -0.00085265 
H       0.58766658       1.60000455      -0.16996454      -0.14321407      -0.16255746      -0.22511319 
O       1.74585921      -1.07807505      -0.72851509       0.41555355      -0.21360980       0.46440180 
H       2.54769525      -1.41253656      -1.13889756       0.13908082       0.28020260       0.09911086 
H       0.91597822      -1.58314561      -1.02063940       0.04616406      -0.07015701       0.16792699 
7
Properties=species:S:1:pos:R:3:momenta:R:3 =T pbc="F F F" energy=-4162.53021756678
O       2.58050920       0.21776904      -0.24991601      -0.10519677      -0.00406286      -0.26138914 
H       3.35437857       0.69046739      -0.60865338       0.14576879       0.28937059       0.26309613 
H       1.62910900       0.18300656      -0.79423209       0.11792035      -0.03095820      -0.00193763 
H       2.53983824       0.04201252       0.74287505      -0.01256797      -0.22257400      -0.00830277 
O       0.42126247      -0.04145097      -1.29829719      -0.79252178       0.13881673      -0.09538834 
H       0.32657706       0.04960746      -2.29339858       0.41281083      -0.05042267       0.08999511 
H      -0.30378116       0.42169408      -0.88235564       0.23378654      -0.12016959       0.01392664 
7
Properties=species:S:1:pos:R:3:momenta:R:3 =T pbc="F F F" energy=-4162.53021756678
O       1.82423716      -1.00493143      -1.15747814       0.47501088      -0.83366488       0.68505531 
H       2.74290047      -0.95249057      -1.56860275       0.02451362       0.02983438      -0.26300432 
H       1.40088357       0.01428675      -0.98726800      -0.28740004      -0.33632146       0.05509833 
H       1.20082872      -1.58578616      -1.57101835      -0.28362217       0.10839897      -0.07912077 
O       1.21494018       1.21031671      -0.33097443       0.57227440       1.17041999      -0.69739837 
H       0.31863649       1.31413351       0.07564534      -0.17933150      -0.15319156       0.04511368 
H       1.28916878       2.13528910      -0.73304298      -0.32144520       0.01452455       0.25425613 
7
Properties=species:S:1:pos:R:3:momenta:R:3 =T pbc="F F F" energy=-4162.53021756678
O       1.17134152      -0.96152635      -0.38261285       0.06840802       0.80290046      -0.56012486 
H       0.38808524      -1.32005691      -0.80825054       0.28727600      -0.17467184       0.21571369 
H       1.74584763       0.09319427      -0.87005206       0.19524865       0.00323618      -0.09725008 
H       1.08710134      -1.19613905       0.53885299       0.00241233       0.06776757       0.34753231 
O       1.88281102       1.15956059      -1.21374879      -0.12816250      -0.67515321       0.21198964 
H       1.04287050       1.69618436      -1.40302508      -0.02990131       0.11128385       0.03657198 
H       2.45082652       1.76892584      -0.52907666      -0.39528119      -0.13536301      -0.15443268 
7
Properties=species:S:1:pos:R:3:momenta:R:3 =T pbc="F F F" energy=-4162.53021756678
O       0.87533379       0.25048641       0.23909130      -0.32649510      -0.34033717      -0.40457740 
H      -0.03011674       0.01405672       0.09910771      -0.13458944      -0.14482790       0.37620916 
H       1.48710397       0.31158082      -0.71984934       0.04386824       0.07267237       0.10926876 
H       1.06306545       0.88018507       0.92710438      -0.02612138       0.12365241      -0.07476479 
O       2.12400165      -0.01102242      -1.80016229       0.61356188      -0.19688832       0.15236599 
H       2.01243190      -0.87761924      -2.20083805       0.03253151       0.07201384      -0.05552654 
H       3.05230503       0.05633123      -1.73721013      -0.20275571       0.41371477      -0.10297518 
7
Properties=species:S:1:pos:R:3:momenta:R:3 =T pbc="F F F" energy=-4162.53021756678
O       0.60554320      -0.48841074      -1.34017115      -0.30925360       0.34195069      -0.72431433 
H       0.70108912      -1.41198404      -1.03628633       0.15098171      -0.43519707      -0.03829156 
H       1.47035404       0.16305196      -0.74152397       0.06313808      -0.10177700       0.06662631 
H       0.66999809      -0.51760495      -2.33288588      -0.00080796       0.04412841       0.04292365 
O       2.36092773       0.72249868      -0.19894963       0.38542962       0.30438019       0.18063678 
H       3.17275019       1.14605750      -0.49578361      -0.26251226       0.12916355       0.08627004 
H       2.09222430       1.09034284       0.62640010      -0.02697560      -0.28264877       0.38614911 
7
Properties=species:S:1:pos:R:3:momenta:R:3 =T pbc="F F F" energy=-4162.53021756678
O       2.30869585      -0.55334178      -1.39465110       0.03010728       0.02659901       0.45349249 
H       3.02960993      -0.92008942      -0.84931123       0.04077841      -0.06393597       0.22355043 
H       1.49123805       0.03482543      -0.72911373      -0.05131642      -0.07804561      -0.00591206 
H       2.84462827      -0.22930824      -2.14972337       0.11628723       0.11800579      -0.06071619 
O       0.67345906       0.76072229      -0.13070350      -0.38981096      -0.34240849      -0.83089131 
H       0.71776445       1.66086284      -0.44847059       0.05051522       0.17544582      -0.08363336 
H      -0.22576135       0.34747373      -0.02195796       0.20343923       0.16433945       0.30411001 
7
Properties=species:S:1:pos:R:3:momenta:R:3 =T pbc="F F F" energy=-4162.53021756678
O       0.67912249       1.05166928      -0.70924329       0.57742491       0.13603856       0.33150029 
H      -0.27558489       0.98835795      -0.91670354      -0.28182480      -0.22391669       0.01968583 
H       1.39441306       0.10826970      -0.78124642      -0.04730172      -0.06984028       0.17050321 
H       1.05580559       1.66613372      -1.37408381       0.03421957       0.06102710       0.01612397 
O       2.34429448      -0.83127666      -0.84597068       0.19938564      -0.21388680      -0.45082608 
H       2.13908378      -1.72715757      -0.56131691      -0.32325644       0.22308909       0.18388153 
H       2.88884940      -0.34836803      -0.09129743      -0.15864717       0.08748903      -0.27086875 
7
Properties=species:S:1:pos:R:3:momenta:R:3 =T pbc="F F F" energy=-4162.53021756678
O       2.49091648       0.87430854      -0.74662190      -0.94043927       0.99068626      -0.05540926 
H       3.20194859       0.36663058      -0.33295810       0.10096100      -0.18034512      -0.11989778 
H       1.58433492       0.17490636      -0.76760633       0.06909753      -0.17837428      -0.18960814 
H       2.63832818       1.15198717      -1.69355486       0.16459538      -0.12184739      -0.09456524 
O       0.50747393      -0.63291074      -0.81557914       0.64205377      -0.30695579       0.83012417 
H       0.45967670      -1.28479719      -0.03658169      -0.03177683      -0.32389523      -0.34553001 
H      -0.28449939      -0.05488593      -0.78304834      -0.00449157       0.12073155      -0.02511375 
7
Properties=species:S:1:pos:R:3:momenta:R:3 =T pbc="F F F" energy=-4162.53021756678
O       2.04918937       0.91337257      -1.44694604      -0.18536164       0.28081072       0.47005627 
H       1.78108193       1.30440852      -2.28643827       0.14020265       0.11329648      -0.02845004 
H       1.42555015       0.05353825      -0.85635216      -0.00816019       0.05713584       0.11332026 
H       3.03308692       0.77650443      -1.49613940      -0.32430257      -0.05879208      -0.02145329 
O       0.98385620      -0.69431369      -0.06858804       0.29867311       0.04141603      -0.51686579 
H       0.22761984      -1.18686044      -0.41763705      -0.19549182      -0.23115321      -0.18450953 
H       0.58240275      -0.23918579       0.70211843       0.27444045      -0.20271377       0.16790212 
7
Properties=species:S:1:pos:R:3:momenta:R:3 =T pbc="F F F" energy=-4162.53021756678
O       1.83268125       1.12436235      -1.41800659      -0.35076838      -0.56903003       0.82925585 
H       1.38524323       1.95210315      -1.30937601       0.15762226      -0.11934408      -0.15208135 
H       1.44741287       0.29549952      -0.78653739       0.02204713      -0.23980497       0.01889987 
H       2.81628438       1.15624277      -1.37590492       0.06871019       0.18827747      -0.04747507 
O       1.15515947      -0.89496867      -0.11836900      -0.21413220       0.26239623      -0.75740378 
H       0.27172645      -1.28896444      -0.31918639       0.06548969       0.33471572      -0.08514924 
H       1.84656707      -1.57051032      -0.23264675       0.25103131       0.14278965       0.19395372 
7
Properties=species:S:1:pos:R:3:momenta:R:3 =T pbc="F F F" energy=-4162.53021756678
O       0.98378797      -0.28457042       0.26494877       0.08214021      -0.83195102      -0.30106199 
H       1.67056160      -0.17474089       0.93155493       0.00282650       0.41625788       0.12462844 
H       1.33811045       0.00263917      -0.62986881       0.11946848       0.15177950      -0.05498669 
H       0.23077036       0.27229315       0.41101863       0.19419979       0.15115199       0.09338262 
O       1.99176653       0.46177715      -1.82032685      -0.30296875       0.08104859      -0.07100602 
H       1.76518645       0.64899255      -2.75267852      -0.03288233       0.09549370       0.03824537 
H       2.95761232       0.62349930      -1.68206968      -0.06278390      -0.06378066       0.17079827 
7
Properties=species:S:1:pos:R:3:momenta:R:3 =T pbc="F F F" energy=-4162.53021756678
O       1.92288148      -1.00644571      -1.33870893      -1.48284632       0.68253803      -0.06419428 
H       1.71819910      -0.93118445      -2.26782982       0.16896655       0.00288753      -0.10154886 
H       1.49519787      -0.20129514      -0.81951593      -0.07459327      -0.01659205       0.15753818 
H       1.65259581      -1.80051422      -0.92379945       0.21817507      -0.17944841       0.14736592 
O       1.08097456       1.23088905      -0.17690624       1.02186768      -0.54596050      -0.00530496 
H       1.79431817       1.60292183       0.38700212       0.14532425       0.12156908      -0.08280024 
H       0.85272749       1.95301474      -0.72901819       0.00310604      -0.06499368      -0.05105575 
7
Properties=species:S:1:pos:R:3:momenta:R:3 =T pbc="F F F" energy=-4162.53021756678
O       1.64482449       0.93054575      -1.71718538       0.44488374      -0.10304552       0.16611689 
H       1.67060639       1.84943054      -1.42116025      -0.23782463       0.12313292      -0.23992653 
H       1.39087453       0.30327183      -0.79586843      -0.07029147      -0.40349215       0.05226280 
H       1.10023975       0.81342204      -2.51059983      -0.00921410       0.04538842       0.08067186 
O       1.39835753      -0.69546744       0.20232742       0.03396318       0.15365290      -0.03774012 
H       0.64121852      -1.22920251      -0.00725292       0.00018216       0.08940846       0.07420187 
H       2.08591637      -1.28277773       0.36970169      -0.16169889       0.09495497      -0.09558679 
7
Properties=species:S:1:pos:R:3:momenta:R:3 =T pbc="F F F" energy=-4162.53021756678
O       1.09680751      -0.46786095      -1.77181864      -0.06107719      -0.13967424      -0.02801430 
H       1.79930565      -0.55647899      -2.42006235       0.14412941      -0.03198845       0.01745748 
H       1.61539089       0.10573004      -0.74697358       0.11129355       0.17052234      -0.03557970 
H       0.79894921      -1.38003645      -1.54257640       0.13483291       0.20189079      -0.05218599 
O       1.83769215       0.69245692       0.24369962      -0.25288683      -0.33330862      -0.20975814 
H       2.84273925       0.84136090       0.30587563      -0.20716198      -0.02200978       0.09929091 
H       1.55747963       1.60994465       0.24903684       0.13087014       0.15456796       0.20878975 
7
Properties=species:S:1:pos:R:3:momenta:R:3 =T pbc="F F F" energy=-4162.53021756678
O       0.92128201      -0.62209257       0.05128842       0.63995242      -0.92450012       1.24794139 
H       1.50896196      -1.42461264       0.29656044      -0.10408496       0.28564188      -0.14601991 
H       1.54630930      -0.16011412      -0.76748825      -0.29182571      -0.11072473      -0.02096268 
H       0.09173767      -0.77774155      -0.27730340       0.13836661      -0.03568730      -0.43460372 
O       2.05568555       0.86329617      -1.57739478      -0.34912128       0.33612274      -0.44683454 
H       2.85741009       0.90852688      -2.09976747       0.01145719       0.03544321      -0.13325567 
H       1.93539408       1.81086484      -1.33864624      -0.04474427       0.41370431      -0.06626489 
7
Properties=species:S:1:pos:R:3:momenta:R:3 =T pbc="F F F" energy=-4162.53021756678
O       1.53221821       0.79185656       0.23593610       0.54833744      -0.46782819      -0.19066256 
H       2.34624899       0.81609927       0.77378813       0.01951004      -0.21065207       0.33038417 
H       1.50116780       0.08709874      -0.75257014      -0.08509767      -0.09845951      -0.11378091 
H       0.86342545       0.57127978       0.88855584       0.06874488       0.03992423      -0.04651555 
O       1.49913711      -0.56531283      -1.78928837      -0.43835094       0.51822871      -0.03981931 
H       0.59230543      -0.81401131      -2.05157035      -0.15716378       0.16863527       0.14104378 
H       1.77342164      -0.07086126      -2.61240069       0.04402003       0.05015156      -0.08064963 
7
Properties=species:S:1:pos:R:3:momenta:R:3 =T pbc="F F F" energy=-4162.53021756678
O       1.99385738      -0.34456869       0.24734330      -0.16156616      -0.73371514       0.12755988 
H       1.40764831      -0.92456185       0.76848935       0.01221726      -0.00739017      -0.04030180 
H       1.41538938       0.08575249      -0.81163477      -0.10873666      -0.01985724      -0.03184789 
H       2.78639616      -0.11356511       0.75150183       0.03437612       0.09249579      -0.02132294 
O       0.98051743       0.56141363      -1.80185344       0.22609801       0.71628035      -0.21435177 
H       1.26125623       1.49868553      -1.75648717       0.12302912      -0.01984088       0.14426049 
H       1.11027528       0.19723366      -2.68768865      -0.12541767      -0.02797272       0.03600403 
7
Properties=species:S:1:pos:R:3:momenta:R:3 =T pbc="F F F" energy=-4162.53021756678
O       0.83747263      -0.44937798       0.05223802      -0.36891034       0.29747422       0.30736605 
H       1.27829636      -1.30593125       0.39056825       0.01469181      -0.13108627       0.41884009 
H       1.46118765       0.07414451      -0.69533353       0.09820206       0.09545875      -0.24637877 
H      -0.05408938      -0.73713163      -0.36156746       0.00390758      -0.20338681       0.35612886 
O       2.14183889       0.71601132      -1.57943191       0.78705682      -0.06044330      -0.76388202 
H       2.95956765       0.26669354      -1.81857171      -0.19456596       0.01743331      -0.02232754 
H       2.25764744       1.65552679      -1.68447925      -0.34038197      -0.01544989      -0.04974667 
7
Properties=species:S:1:pos:R:3:momenta:R:3 =T pbc="F F F" energy=-4162.53021756678
O       0.49630929       0.77928537      -1.05685696       0.01397314       0.40646132      -0.23524268 
H       0.35275399       1.18546801      -1.93705881       0.08238887      -0.23229164      -0.13335242 
H       1.48154019       0.10600259      -0.85466353       0.26248935      -0.00549318       0.03568533 
H       0.57472787       1.32847613      -0.27237819      -0.02572344       0.06411143       0.14730277 
O       2.46989769      -0.55709862      -0.48855100      -0.22552278      -0.21148681       0.14512172 
H       3.25618774      -0.74348480      -1.03936227      -0.06723979       0.07190808      -0.16279314 
H       2.44539550      -1.21770268       0.22317327      -0.04036535      -0.09320920       0.20327842 
7
Properties=species:S:1:pos:R:3:momenta:R:3 =T pbc="F F F" energy=-4162.53021756678
O       1.00109226      -0.57115213       0.15210284       0.27848567      -0.33367208       0.25504755 
H       0.24942103      -1.16058872       0.19798546       0.19415108      -0.03910944      -0.16217509 
H       1.73509531       0.08606980      -0.95964882      -0.21490814       0.17967086      -0.02654767 
H       1.32239100      -0.51399027       1.05402543      -0.15253276       0.27926723       0.01213582 
O       2.00319454       0.82078532      -1.68256381      -0.04775177       0.32813946      -0.35813159 
H       1.33044221       1.11137751      -2.36795103      -0.11629328      -0.13213650       0.07350489 
H       2.86885195       0.70026042      -2.04193939       0.05884920      -0.28215954       0.20616608 
7
Properties=species:S:1:pos:R:3:momenta:R:3 =T pbc="F F F" energy=-4162.53021756678
O       0.82575117       0.35243394       0.20761962      -0.29379295      -0.23296678      -0.31364586 
H       0.07866831       0.98803071       0.14731003      -0.11349424      -0.12099749      -0.05861698 
H       1.67983066       0.20939495      -0.75352225       0.00764839      -0.22884263      -0.05262821 
H       0.93047910       0.05825340       1.07984627      -0.17778896       0.07638214       0.13703781 
O       2.23342885      -0.15590488      -1.73544623       0.64680453       0.19250112       0.18510277 
H       2.25527350       0.61273202      -2.35088573      -0.14813053       0.13326062       0.15706966 
H       1.69068339      -0.80241238      -2.28208943       0.07875376       0.18066303      -0.05431918 
7
Properties=species:S:1:pos:R:3:momenta:R:3 =T pbc="F F F" energy=-4162.53021756678
O       2.57920707       0.57739971      -1.18052474      -0.10865490      -0.58287153      -0.07552157 
H       3.21674655      -0.08740525      -1.39867172      -0.09962127      -0.00809114       0.21178912 
H       1.36820330       0.08446033      -0.73670320      -0.09893571       0.18345600      -0.04390447 
H       2.41951896       1.15181325      -1.95853290       0.24719043      -0.03512584      -0.19280626 
O       0.46055082      -0.34432991      -0.30733775      -0.31193265       0.02890212      -0.07508021 
H      -0.03692572       0.07720851       0.35877823       0.23090436       0.04670241       0.00884812 
H      -0.02433976      -0.74005354      -1.05852304       0.14104974       0.36702799       0.16667526 
7
Properties=species:S:1:pos:R:3:momenta:R:3 =T pbc="F F F" energy=-4162.53021756678
O       2.72475547      -0.03356911      -0.42844445      -0.61853914      -0.20843308      -0.01841864 
H       3.02679605       0.71680268       0.04182074       0.35042972      -0.08304424       0.05747510 
H       1.64550848       0.23211903      -0.79496050      -0.07133390      -0.12019632      -0.19355713 
H       2.87405755      -0.77976764       0.17707279      -0.01137039      -0.05322605      -0.02618722 
O       0.28206934       0.29879240      -1.14239143       0.09816165       0.20755551      -0.04734310 
H      -0.21437972      -0.45968572      -0.75674517      -0.14108272       0.05009263       0.06920816 
H       0.13393575       0.26621394      -2.14388481       0.39373477       0.20725154       0.15882281 
7
Properties=species:S:1:pos:R:3:momenta:R:3 =T pbc="F F F" energy=-4162.53021756678
O       1.09263548       0.91295991       0.05326829       0.11007380       0.47536300      -0.18577841 
H       1.41261828       1.75117188      -0.25261638       0.23635054       0.09160641       0.01632936 
H       1.30626149       0.02851278      -0.64986181       0.08072598      -0.06689798       0.10550586 
H       0.09784940       0.82986095       0.08598291       0.00202156      -0.03713601       0.00599259 
O       1.95905816      -0.66432219      -1.54436819      -0.49566788      -0.37251944      -0.14304283 
H       2.44563719      -1.45766382      -1.46334240       0.06578341       0.02825494       0.19441709 
H       1.49139265      -0.91295288      -2.46243061       0.00071259      -0.11867092       0.00657635 
7
Properties=species:S:1:pos:R:3:momenta:R:3 =T pbc="F F F" energy=-4162.53021756678
O       2.19862880      -0.27005417      -1.65338105       0.43400519       0.08608041      -0.04150479 
H       1.92798172      -0.96793756      -2.26217844       0.13151016      -0.06553124      -0.00571014 
H       1.42105048       0.08300098      -0.94519661      -0.06550610       0.09110630      -0.04863473 
H       2.88693938       0.33165285      -2.03887260      -0.24456061      -0.12363844      -0.01402497 
O       0.80236498       0.46423737       0.12875646      -0.23201138       0.47876267       0.38125856 
H       0.00156671       1.05764281       0.11220642      -0.14924798      -0.01563892      -0.00207590 
H       1.32093016       0.59887332       0.92387756       0.12581072      -0.45114078      -0.26930803 
7
Properties=species:S:1:pos:R:3:momenta:R:3 =T pbc="F F F" energy=-4162.53021756678
O       2.18759552      -0.11244229      -1.79562047      -0.24529699       0.44193262      -0.01442820 
H       1.47012096      -0.06627870      -2.46456682       0.03684356      -0.05658930       0.03763983 
H       1.66818813       0.09069875      -0.82426742       0.07882450      -0.05191347      -0.01958491 
H       2.44085059      -1.05089166      -1.69632500      -0.13209217       0.34191433       0.07595333 
O       0.84667502       0.36254353       0.23580922       0.48753102      -0.64915271       0.10230678 
H       1.03340506       0.00655161       1.08539639      -0.04431796      -0.12995910      -0.10568352 
H       0.41773408       1.23561985       0.24808281      -0.18149196       0.10376763      -0.07620331 
7
Properties=species:S:1:pos:R:3:momenta:R:3 =T pbc="F F F" energy=-4162.53021756678
O       0.79331781       0.57626082       0.13501379       0.09430916      -0.53982818      -0.07050887 
H       0.53362728       1.48005423      -0.15226345       0.19039307       0.08444065       0.17449338 
H       1.30261768       0.08911009      -0.78949198       0.21790480       0.13163717       0.23997565 
H       1.45436738       0.54672864       0.82333488       0.05124373      -0.00800351      -0.08330149 
O       2.20587003      -0.35486985      -1.65984092      -0.65729028       0.29454980      -0.14979952 
H       1.92752289      -0.17553079      -2.55228956       0.06801842       0.15566937       0.06829028 
H       2.36899708      -1.26897215      -1.53623884       0.03542109      -0.11846530      -0.17914942 
7
Properties=species:S:1:pos:R:3:momenta:R:3 =T pbc="F F F" energy=-4162.53021756678
O       0.65780447      -0.60763067      -1.23729614       0.44621487      -0.27116533      -0.17210205 
H       0.20935609      -0.31906994      -2.05155864       0.04850237      -0.33037865       0.17162053 
H       1.53884087       0.09305798      -0.81278304      -0.20715026      -0.14764771       0.10808844 
H       0.80533406      -1.56533000      -1.22472559       0.04802772       0.18658730      -0.16599189 
O       2.32808632       0.81412829      -0.23944299      -0.46618009       0.69892071       0.09118444 
H       2.02741089       1.76775324      -0.22900278      -0.03930895      -0.04450706      -0.06462665 
H       3.21724142       0.93136623      -0.65213269       0.16989436      -0.09180926       0.03182719 
7
Properties=species:S:1:pos:R:3:momenta:R:3 =T pbc="F F F" energy=-4162.53021756678
O       0.72115110      -0.39483533      -1.56308472      -1.18882747      -0.66270274       0.62873026 
H       0.10609934      -0.96031885      -1.04081936      -0.06551588      -0.14028456      -0.10946414 
H       1.54106320       0.11271975      -0.81299594       0.09970060      -0.00443882      -0.05732004 
H       0.18518429       0.26712074      -2.00192310       0.05913568      -0.10844628      -0.00021651 
O       2.28179815       0.61955320       0.00097990       0.72509259       0.50384488      -0.19734016 
H       2.76986460      -0.12814998       0.42934027       0.16076987       0.36927044      -0.19225833 
H       2.92521962       1.32721362      -0.18887827       0.20964461       0.04275709      -0.07213108 
7
Properties=species:S:1:pos:R:3:momenta:R:3 =T pbc="F F F" energy=-4162.53021756678
O       0.71989932      -0.14059374       0.08950307      -0.17425575      -0.30819801       0.63258042 
H       1.14063571      -0.54836606       0.90601640      -0.05045766       0.12809652      -0.14402281 
H       1.60378355       0.14604212      -0.85050344      -0.17001590      -0.23379347      -0.34198482 
H      -0.12598557      -0.55560884       0.01144148      -0.17194402       0.18261280      -0.06519737 
O       2.27142064       0.39672742      -1.61869318       0.68195869       0.30298595      -0.53283947 
H       3.21770314       0.26299541      -1.82295016      -0.06253207       0.15954661       0.11137527 
H       1.87587456       0.81489012      -2.38170382      -0.05275329      -0.23125040       0.34008878 
7
Properties=species:S:1:pos:R:3:momenta:R:3 =T pbc="F F F" energy=-4162.53021756678
O       1.14893334      -1.00872046      -0.97621246       0.11110929       0.39074862      -0.05708612 
H       0.21806319      -1.10665276      -1.20323974       0.19113819      -0.05537974       0.11385894 
H       1.60671588       0.09576697      -0.70236257       0.11287197       0.12105851      -0.03873944 
H       1.43989725      -1.65220723      -0.24357859      -0.21190664      -0.07648608      -0.05953344 
O       1.83538828       1.23429059      -0.59358445      -0.09450140      -0.28383760      -0.11316706 
H       2.36968317       1.66570988       0.09046434       0.20700023      -0.04362716       0.13529153 
H       2.18872966       1.60244133      -1.43447097      -0.31571165      -0.05247655       0.01937559 
7
Properties=species:S:1:pos:R:3:momenta:R:3 =T pbc="F F F" energy=-4162.53021756678
O       1.06809870      -0.80558685      -0.10729513       0.01612870      -0.72676377      -0.05644794 
H       0.25092112      -1.26891743      -0.18954671      -0.19284993       0.04467258       0.01048374 
H       1.37368376       0.24259451      -1.01739247       0.04322177      -0.16558717      -0.19991096 
H       1.72776744      -1.45933826       0.17650201       0.18218975      -0.05032851      -0.09933356 
O       1.94647481       1.03009714      -1.45504878      -0.05678746       0.66501601       0.21366655 
H       2.56555343       1.32424714      -0.79130429       0.02373859       0.17106713       0.24750056 
H       1.42500476       1.78329407      -1.78974016      -0.01564142       0.06192373      -0.11595839 
7
Properties=species:S:1:pos:R:3:momenta:R:3 =T pbc="F F F" energy=-4162.53021756678
O       2.48676428      -0.16931334      -1.42035644      -0.43054658      -0.08459769       0.31316398 
H       2.87740262      -1.03232644      -1.78679229       0.17893347       0.10826778      -0.10087885 
H       1.41709684       0.05509567      -0.68415306       0.08919559      -0.21559226      -0.10544739 
H       2.53056274       0.56966618      -2.08973189      -0.02446685      -0.02307115       0.20856329 
O       0.51468215       0.37414402      -0.11245994       0.31276194       0.01163868      -0.09338266 
H       0.42574532       0.01411932       0.81476979       0.00949813      -0.01864243      -0.03228142 
H       0.30047642       1.32768066      -0.33423581      -0.13537571       0.22199707      -0.18973694 
7
Properties=species:S:1:pos:R:3:momenta:R:3 =T pbc="F F F" energy=-4162.53021756678
O       1.26779641       1.21514752      -1.34713445       0.18548935       0.39913707       0.26120920 
H       0.33749617       1.53146698      -1.33082982      -0.12413434      -0.06209445      -0.32824967 
H       1.55651203      -0.08472440      -0.71296617      -0.09306880       0.14785118       0.10432734 
H       1.87872174       1.94725964      -1.28252633       0.03451700      -0.34465356      -0.40237670 
O       1.78579602      -0.99037453      -0.22743469       0.27018052      -0.55194722       0.30339689 
H       1.48646412      -1.01154634       0.71157281      -0.27744007       0.20778835       0.09286439 
H       1.46442737      -1.76474533      -0.80269299       0.00445635       0.20391863      -0.03117146 
7
Properties=species:S:1:pos:R:3:momenta:R:3 =T pbc="F F F" energy=-4162.53021756678
O       1.57101999      -0.69122814      -1.72823694       0.01495102       1.00253554      -0.17869127 
H       0.70714426      -1.10155029      -1.61567169      -0.13781094      -0.02313450       0.03204333 
H       1.66679497       0.05809354      -0.68309213       0.04452362       0.20365673       0.15114376 
H       2.25718444      -1.37128235      -1.74522200       0.09657459      -0.37818982      -0.14670581 
O       1.47194449       0.92321866       0.17433836       0.29819542      -0.92903723       0.24777287 
H       0.58317997       1.10459300       0.49159148      -0.15928907       0.03038105       0.03759593 
H       1.67800471       1.81329982      -0.19313168      -0.15714465       0.09378824      -0.14315881 
7
Properties=species:S:1:pos:R:3:momenta:R:3 =T pbc="F F F" energy=-4162.53021756678
O       1.80630178       0.55716892       0.29558090      -0.70081193       0.12646094       0.81516904 
H       1.33262898       1.30280133       0.68923369       0.06850987       0.09119812      -0.13191802 
H       1.51482307       0.22408906      -0.82360495      -0.17109448      -0.08030132       0.03786304 
H       1.93808077      -0.00189002       1.03069663       0.15657601      -0.09899811       0.05507805 
O       1.19694724      -0.32001371      -1.85575230       0.53147499       0.00868756      -0.74222278 
H       1.27051281      -1.29592297      -1.86947712       0.15054901       0.12268266      -0.06558531 
H       1.46662745       0.19210216      -2.67281205      -0.03520348      -0.16972985       0.03161598 
7
Properties=species:S:1:pos:R:3:momenta:R:3 =T pbc="F F F" energy=-4162.53021756678
O       1.27810668       1.29247783      -0.62240244      -0.91605624      -0.13094233       0.38666241 
H       0.42344780       1.50443153      -0.90320263      -0.12843704      -0.20099383      -0.14263788 
H       1.45750665       0.19451856      -0.83595822      -0.06619130       0.10028523       0.01922846 
H       1.84942560       1.94372483      -1.04598280       0.18851130      -0.05582724      -0.20248342 
O       1.74533465      -1.06962663      -0.92397075       0.94318333       0.55241353       0.15990924 
H       2.46468467      -1.34264155      -0.30630239      -0.18771432       0.09181854      -0.34072190 
H       1.00711551      -1.65182021      -0.77352335       0.16670427      -0.35675390       0.12004309 
7
Properties=species:S:1:pos:R:3:momenta:R:3 =T pbc="F F F" energy=-4162.53021756678
O       2.60313017      -0.24792628      -0.27403000       0.40021152       0.60564951      -1.25677212 
H       2.90867445       0.50413876       0.25978309       0.12451614       0.06925077      -0.40637374 
H       1.50118815       0.04056938      -0.83685479      -0.22386905       0.06698720       0.19557729 
H       3.37242444      -0.41305077      -0.80972016       0.33073566       0.13029643       0.07141098 
O       0.38591573       0.48220802      -1.25468533      -0.19042935      -0.55407085       1.31937737 
H       0.28781752      -0.05196408      -2.11029130      -0.15805455      -0.15448673       0.01530757 
H      -0.32199925       0.38709394      -0.64815203      -0.28311038      -0.16362635       0.06147266 
7
Properties=species:S:1:pos:R:3:momenta:R:3 =T pbc="F F F" energy=-4162.53021756678
O       2.13882334       1.12673809      -1.06812375       0.21069902      -0.97908115       0.44297932 
H       2.84827553       1.18031286      -0.40392600       0.03380083       0.23561524      -0.09044326 
H       1.49414724       0.07831272      -0.82155873      -0.20829234       0.00390448      -0.24924775 
H       2.63357394       1.21383205      -1.87117113       0.03558635       0.20169144      -0.33829132 
O       0.85197360      -0.87868012      -0.45525995       0.21329993       0.41439762       0.26617059 
H       0.71110466      -1.60353244      -1.08910348      -0.31137677       0.10427754       0.14732042 
H       0.03321138      -0.62079454      -0.04409962       0.02628299       0.01919482      -0.17848800 
7
Properties=species:S:1:pos:R:3:momenta:R:3 =T pbc="F F F" energy=-4162.53021756678
O       1.15928245       0.60785830      -1.89386577      -0.87578283      -0.63026166      -0.04491711 
H       0.24497800       0.93346850      -1.94542287       0.18268034       0.00230522      -0.15388982 
H       1.45233823       0.09518194      -0.92748509       0.06037399       0.09115762      -0.15458251 
H       1.37996609       0.02007701      -2.63777268       0.20135165       0.06821304      -0.16709276 
O       1.85572229      -0.38711492       0.35069464       0.63276594       0.38332360       0.25179648 
H       2.80851245      -0.32146887       0.40293506      -0.14775838       0.30833791      -0.07727907 
H       1.45029133      -0.04558998       1.19195311      -0.05363070      -0.22307573       0.34596478 
7
Properties=species:S:1:pos:R:3:momenta:R:3 =T pbc="F F F" energy=-4162.53021756678
O       0.31748383       0.46871389      -0.63887647       0.11267110      -0.39079682      -0.50485214 
H       0.02066107       0.96507833       0.12393769      -0.24772479       0.01011888      -0.04588299 
H       1.41544005       0.02172688      -0.84097319       0.06570156      -0.20273653       0.05591916 
H       0.16658461       0.98413708      -1.40176997      -0.13674218       0.07203367       0.30441798 
O       2.69101163      -0.23228470      -0.90620546       0.28570823       0.41481641      -0.00270349 
H       2.68948057      -0.82361632      -0.14176984      -0.26104638       0.17112973       0.20664214 
H       3.14723524      -0.71462286      -1.62488894       0.18143246      -0.07456534      -0.01354065 
7
Properties=species:S:1:pos:R:3:momenta:R:3 =T pbc="F F F" energy=-4162.53021756678
O       0.85473282      -0.94070683      -0.43087088       0.12624617      -0.02672949       0.05904726 
H      -0.00706304      -0.63780791      -0.87212721       0.14208484       0.14167180      -0.10107997 
H       1.57583367      -0.27097933      -0.70338720      -0.15250063      -0.05419996       0.03224942 
H       1.03942921      -1.85465287      -0.65345120       0.05958986       0.14633608      -0.02352411 
O       2.16090809       1.17476690      -1.06521229       0.02957417       0.10037719      -0.14156803 
H       2.66925335       1.71830861      -0.49418737      -0.10298602      -0.14819321       0.17615643 
H       2.04853552       1.51543709      -1.94002072      -0.10200840      -0.15926242      -0.00128101 
7
Properties=species:S:1:pos:R:3:momenta:R:3 =T pbc="F F F" energy=-4162.53021756678
O       2.62294568      -0.15920553      -0.26802197       0.43537741      -0.17629909      -0.41852838 
H       3.34574728      -0.71368676      -0.59332328      -0.23265033      -0.28280804       0.32893783 
H       1.58481714       0.12417029      -0.87488709      -0.11135927       0.21922907       0.05399488 
H       3.06324173       0.62216952       0.16838745       0.03386483       0.22128568       0.05432281 
O       0.35795991       0.41381073      -1.25195442      -0.14402958      -0.38298634       0.18711057 
H      -0.20989899      -0.23255247      -0.78990686      -0.01293469       0.13086410      -0.21356258 
H       0.09340135       0.34411228      -2.19421018       0.03173163       0.27071461       0.00772487 
7
Properties=species:S:1:pos:R:3:momenta:R:3 =T pbc="F F F" energy=-4162.53021756678
O       2.09990278      -0.91906691      -1.15984275       0.46031489       0.96164802       0.08246568 
H       3.05349469      -1.00547575      -1.33816466      -0.05592113      -0.25046696       0.12771516 
H       1.58587201       0.07713245      -0.87471099      -0.11526235       0.03614465       0.13214482 
H       1.58121911      -1.21680796      -1.93364581       0.02352090      -0.22376445      -0.19433965 
O       0.90654659       1.16200332      -0.38194223      -0.33411426      -0.52498739      -0.57328750 
H       1.25731366       1.59240336       0.38377964       0.02259982      -0.02206859       0.45013660 
H      -0.00602239       0.88216821      -0.17505158      -0.00113788       0.02349473      -0.02483511 
7
Properties=species:S:1:pos:R:3:momenta:R:3 =T pbc="F F F" energy=-4162.53021756678
O       1.45968266       1.24663645      -1.05206290       0.55574386      -0.06384091      -0.60320488 
H       2.26927691       1.57188349      -1.38240699       0.09551378       0.12875313      -0.12497499 
H       1.46755421       0.06928305      -0.88755114       0.21022663      -0.21821576       0.04258880 
H       0.69422020       1.50703891      -1.57483379      -0.21311854       0.01165451      -0.00202394 
O       1.50483063      -1.01305620      -0.46997790      -0.40443426      -0.06663080       0.73372642 
H       2.04130601      -1.68231924      -0.85695859      -0.12138360      -0.03393987      -0.05976133 
H       1.66513020      -0.98796480       0.45057689      -0.12254788       0.24221970       0.01364992 
7
Properties=species:S:1:pos:R:3:momenta:R:3 =T pbc="F F F" energy=-4162.53021756678
O       0.75945351       1.10581078      -0.71077422      -0.08062025       0.65726011       0.42376888 
H       1.11431883       1.72290364      -0.03366915       0.03208551      -0.01072051      -0.04176237 
H       1.45491369       0.08976857      -0.76005881       0.16689741       0.19055859      -0.23390006 
H      -0.18378790       0.93116025      -0.54135075      -0.08248789      -0.14268457       0.00762347 
O       2.23156190      -0.88317116      -0.87342287       0.13110373      -0.91065449      -0.25458619 
H       2.84971652      -0.43900204      -1.57677870      -0.05399799       0.10148822      -0.06141875 
H       2.48168404      -1.65325912      -0.35276990      -0.11298053       0.11475266       0.16027502 
7
Properties=species:S:1:pos:R:3:momenta:R:3 =T pbc="F F F" energy=-4162.53021756678
O       0.51405364      -0.21125019      -0.13424020       0.05952890       1.22483655      -0.42218901 
H       0.56848056      -0.96748149       0.46131864      -0.01339501       0.12895977      -0.10421253 
H       1.47152380       0.03186616      -0.80913859      -0.01684241       0.12432802       0.40223839 
H      -0.45163648       0.10547839      -0.16638380       0.13686638      -0.23861069      -0.16635274 
O       2.50319504       0.42240376      -1.43496675       0.20769901      -1.47015823       0.28356549 
H       2.48642768       1.10476389      -2.16581734      -0.30613373       0.21665094       0.07217258 
H       3.22567461       0.55925140      -0.82253021      -0.06772314       0.01399363      -0.06522218 
7
Properties=species:S:1:pos:R:3:momenta:R:3 =T pbc="F F F" energy=-4162.53021756678
O       0.59816424       0.16006265       0.07912505      -1.31619842       0.06510483      -0.19722622 
H       0.24230349      -0.67267090       0.43612101       0.26296232      -0.13640332      -0.00111578 
H       1.35575511       0.22920790      -0.82994384      -0.26292356      -0.03174754       0.06900871 
H      -0.04722480       0.83278799       0.12464610       0.16510989      -0.28422645      -0.12334544 
O       2.41381245       0.06158011      -1.61776030       1.20320564       0.15605926       0.54115778 
H       3.06944575       0.61545855      -1.27814076       0.11736662       0.15038399      -0.05488843 
H       2.76386786      -0.33738993      -2.44046865      -0.16952249       0.08082923      -0.23359061 
7
Properties=species:S:1:pos:R:3:momenta:R:3 =T pbc="F F F" energy=-4162.53021756678
O       1.81733977      -0.47594134      -1.83552104      -0.21614073      -0.35378638       0.09367996 
H       1.37405819      -0.01033188      -2.57595978      -0.24161307      -0.17675655      -0.08757875 
H       1.74579549       0.07709895      -0.96190681       0.08321995       0.04398632      -0.14304512 
H       1.39819466      -1.36199146      -1.81081466      -0.31024680      -0.06420605      -0.02566131 
O       1.19490981       0.71005256       0.28429168       0.42132036       0.49406815       0.01418791 
H       1.44240984       0.14812001       1.01977350      -0.03594329      -0.01316962      -0.00954230 
H       1.41935786       1.61659819       0.54101584       0.29940357       0.06986412       0.15795962 
7
Properties=species:S:1:pos:R:3:momenta:R:3 =T pbc="F F F" energy=-4162.53021756678
O       0.97907491      -0.72497724      -0.02779668      -0.04490119       0.19324571      -0.80026237 
H       0.16343193      -1.25174515      -0.21635205       0.20232157      -0.08574546       0.10874902 
H       1.56216422       0.25191776      -0.95673918      -0.06441223       0.05780840       0.04082270 
H       1.02061141      -0.51706139       0.88499731       0.25595775       0.09115528       0.04676305 
O       2.02394893       0.97139809      -1.50270475      -0.24440363      -0.16091765       0.70362642 
H       1.79409100       0.91058796      -2.45271669      -0.05829011       0.07593764       0.07180904 
H       2.98594866       0.88041594      -1.37607560      -0.04627216      -0.17148392      -0.17150786 
7
Properties=species:S:1:pos:R:3:momenta:R:3 =T pbc="F F F" energy=-4162.53021756678
O       2.08965616       0.23354479       0.25974533      -0.85789089      -0.86184948      -0.08924192 
H       1.95512715       1.10510793       0.64592013      -0.07975827       0.14179777      -0.27810165 
H       1.47957814       0.15203147      -0.73283612       0.06622486       0.35899764      -0.16214941 
H       1.90305533      -0.41382849       0.99965063       0.21069317       0.27809891       0.05391356 
O       0.95905396       0.02968061      -1.83587429       0.78934852       0.30734218       0.72392480 
H       1.41509026      -0.66797449      -2.41713160      -0.10572655      -0.26208064      -0.23800147 
H       0.04826259      -0.16794367      -1.88828813      -0.02289084       0.03769363      -0.01034391 
7
Properties=species:S:1:pos:R:3:momenta:R:3 =T pbc="F F F" energy=-4162.53021756678
O       0.78207130      -0.05086210       0.28027661       0.33374718      -0.01250310       0.17509111 
H      -0.18751322      -0.09229321       0.20641197      -0.16092448       0.02078281       0.20652937 
H       1.47530498       0.19490961      -0.93204780       0.22104140      -0.13157825       0.24507262 
H       1.12650455      -0.79935954       0.88996254      -0.08752553       0.11399058      -0.33533926 
O       2.20891900       0.34428289      -1.83121749      -0.34990830      -0.17206195       0.11553265 
H       2.22612205      -0.38391674      -2.46260603       0.13482186       0.17802518      -0.00177191 
H       3.07682551       0.60879081      -1.49419144      -0.09125212       0.00334474      -0.40511459 
7
Properties=species:S:1:pos:R:3:momenta:R:3 =T pbc="F F F" energy=-4162.53021756678
O       2.33182943       0.42708897      -1.58328002       0.00913919       1.16443040      -0.44614522 
H       3.19228611       0.63879311      -1.20542184      -0.09696350       0.08265759       0.07059716 
H       1.33851598       0.13056185      -0.84119280       0.08364887      -0.08690674       0.09133690 
H       2.51963925       0.03431021      -2.42701469       0.03161387      -0.09484640       0.05666218 
O       0.68755049      -0.20059551       0.05676264       0.11661018      -0.58583847       0.16135386 
H       0.22635507       0.53900694       0.58317375      -0.13932306      -0.19402414       0.08951642 
H      -0.01015341      -0.75226906      -0.28966561      -0.00472555      -0.28547223      -0.02332129 
7
Properties=species:S:1:pos:R:3:momenta:R:3 =T pbc="F F F" energy=-4162.53021756678
O       2.26413207       0.43925443       0.12372026      -0.03606931      -0.25021220      -0.26730139 
H       1.69179582       0.77450888       0.82161027      -0.12567123       0.04923481       0.06800658 
H       1.64760627       0.10719384      -0.72572302       0.18017354       0.04014999      -0.06036382 
H       2.99702454      -0.10722100       0.49409684       0.23286405       0.08492536       0.05715832 
O       0.74258957      -0.24368018      -1.69200758      -0.30789771       0.11585050      -0.15490706 
H       1.26122818       0.06252662      -2.45839479       0.15411378       0.06555330       0.19095411 
H      -0.13009917       0.24414522      -1.64873695      -0.09751312      -0.10550176       0.16645325 
7
Properties=species:S:1:pos:R:3:momenta:R:3 =T pbc="F F F" energy=-4162.53021756678
O       1.15563844       1.29795923      -0.97435471       1.06751211       0.55403373       0.33098983 
H       0.54067565       1.43597006      -1.69782413      -0.01622835       0.06947692       0.22899331 
H       1.47380614       0.02771178      -0.81177091      -0.11686199      -0.11127312      -0.10433140 
H       0.79911685       1.90394454      -0.28461998      -0.03261654      -0.08096435      -0.15149800 
O       1.84494965      -1.08105913      -0.55854993      -1.00241857      -0.24379424      -0.16493176 
H       2.62301071      -1.00769403       0.08262156       0.03427285      -0.13757594      -0.11784317 
H       2.12829808      -1.61726326      -1.36714898       0.06634049      -0.04990300      -0.02137881 
7
Properties=species:S:1:pos:R:3:momenta:R:3 =T pbc="F F F" energy=-4162.53021756678
O       1.14192856       1.24837131      -0.97006114       0.70897056      -0.52094759       0.06021365 
H       1.71468386       2.03823521      -0.83521712       0.02337386      -0.22943321      -0.14877679 
H       1.65075069       0.32599136      -0.69543825      -0.13200048       0.05319788       0.04251136 
H       0.76173330       1.18423899      -1.91555988       0.03310409       0.29435547       0.07177294 
O       1.88422661      -1.02420142      -0.55751713      -0.72454133       0.27551474       0.00048438 
H       1.14390357      -1.45172549      -1.01389260       0.11547817       0.09043086      -0.06800538 
H       1.88803463      -1.46945719       0.29682513      -0.02438486       0.03688185       0.04179984 
7
Properties=species:S:1:pos:R:3:momenta:R:3 =T pbc="F F F" energy=-4162.53021756678
O       1.00114467       0.83192579      -1.66683768      -0.39648595      -0.31014454       0.75459609 
H       0.08328112       0.86772571      -1.38405349      -0.41154454       0.01101292       0.06882472 
H       1.62353435       0.34606971      -0.87486738      -0.28104948      -0.19215624       0.16006793 
H       1.00329551       0.44012979      -2.54738052      -0.17990254      -0.13192107       0.07509778 
O       2.01050732      -0.60392713       0.10596201       1.68954026       0.54762563      -0.83730839 
H       1.75092752      -0.46153057       1.01923605      -0.28821917      -0.09233743      -0.28807731 
H       2.92826239      -0.62588211       0.15227966      -0.13233858       0.16792073       0.06679916 
7
Properties=species:S:1:pos:R:3:momenta:R:3 =T pbc="F F F" energy=-4162.53021756678
O       0.42311404       0.72228655      -0.97240662      -0.19786294       0.20679984      -0.24944708 
H       0.21052896       0.90224328      -1.87054918      -0.06968425       0.06248935       0.18203311 
H       1.33932034       0.18188701      -0.78197717      -0.04602636      -0.26381376      -0.34957635 
H      -0.12948252       1.17343303      -0.35450460       0.11208030      -0.00339540       0.17208247 
O       2.60335585      -0.48913945      -0.57783400       0.29562918       0.46564997       0.25667012 
H       2.60554611      -1.34009816      -1.02966935      -0.01608380      -0.35223633      -0.12147043 
H       3.12819794      -0.43266881       0.23311499      -0.07805214      -0.11549366       0.10970815 
7
Properties=species:S:1:pos:R:3:momenta:R:3 =T pbc="F F F" energy=-4162.53021756678
O       0.76565495       0.52844796       0.13354873       0.34817988      -0.32443306      -0.53272125 
H       0.87182814       1.48186696       0.11549161       0.36016378      -0.10814441       0.13759403 
H       1.49621592       0.04702435      -0.82166815       0.03190635       0.08354727      -0.02392767 
H       0.99247536       0.32494122       1.04780381      -0.00496346      -0.11032426      -0.11833126 
O       2.17192584      -0.37592634      -1.69909417      -1.01165872       0.54548046       0.36316570 
H       2.03014117       0.22581488      -2.44760247       0.11182448      -0.05376149       0.15611895 
H       3.17430026      -0.31516160      -1.45469176       0.16454768      -0.03236452       0.01810149 
7
Properties=species:S:1:pos:R:3:momenta:R:3 =T pbc="F F F" energy=-4162.53021756678
O       2.34430367       0.65402514      -0.04522904       0.36923817       0.15581430       0.21234190 
H       2.98233906      -0.05421169       0.25986805      -0.10107122       0.12517299       0.15056334 
H       1.54457661      -0.02621905      -0.74629750      -0.00320462      -0.04451980       0.12174878 
H       1.96099035       1.05295688       0.71056393      -0.00454561       0.01690965      -0.04344767 
O       0.70064040      -0.41619992      -1.55336150      -0.07894201       0.12615621      -0.64276552 
H       0.45819795       0.32169525      -2.15428810      -0.13824986      -0.26926585       0.05674478 
H      -0.08521580      -0.88367612      -1.10602059      -0.04322485      -0.11026751       0.14481439 
7
Properties=species:S:1:pos:R:3:momenta:R:3 =T pbc="F F F" energy=-4162.53021756678
O       1.49905072       1.25738825      -1.12562040      -0.43760593      -0.24989789      -0.03055943 
H       1.55468327       1.54681232      -2.08611449       0.25830999      -0.18853359       0.27237834 
H       1.76345043      -0.01968897      -0.82568849       0.04408831      -0.01887010       0.22196858 
H       1.91469166       1.87445172      -0.48106312      -0.07292472       0.17958400      -0.17879413 
O       1.52102012      -1.05805385      -0.42248836       0.04189160       0.18092568      -0.42029619 
H       1.29795153      -1.05287856       0.51942151       0.14393678       0.13968087       0.09473980 
H       0.72489999      -1.32722417      -0.96397758       0.02230398      -0.04288896       0.04056303 
7
Properties=species:S:1:pos:R:3:momenta:R:3 =T pbc="F F F" energy=-4162.53021756678
O       0.87607509      -0.59689109      -1.61134025       0.00574829       0.27816436      -0.28409574 
H       0.39331228      -1.27586781      -1.14750169      -0.06571547       0.11729659       0.09269773 
H       1.61300285       0.19800359      -0.69032026       0.06351279      -0.24463414      -0.22325280 
H       0.27826258      -0.30912661      -2.34213163       0.02783647      -0.09846204      -0.12026877 
O       2.14008607       0.80253534       0.07882936      -0.23986765      -0.13516771       0.38790670 
H       3.05256842       0.57255043       0.17582084      -0.04671610       0.00945989       0.05177956 
H       1.98058512       1.73576261      -0.08085917       0.25520168       0.07334305       0.09523334 
7
Properties=species:S:1:pos:R:3:momenta:R:3 =T pbc="F F F" energy=-4162.53021756678
O       2.04689538      -0.56109870       0.08975952      -0.65154717       0.62843047       0.08260252 
H       1.64202829      -0.23122887       0.91512325       0.04468988      -0.27147281       0.13647310 
H       1.53179586      -0.20135491      -0.80621280       0.29626458      -0.09854997       0.03455328 
H       3.01897042      -0.34662805       0.04470051       0.49010592       0.19109917      -0.11978186 
O       0.95055663       0.77461655      -1.61763178      -0.06725965      -0.29317018      -0.01712097 
H       1.41977600       0.91496358      -2.49841931      -0.03438586      -0.21479525       0.00210059 
H       0.00211289       0.66060049      -1.81380823      -0.07786770       0.05845856      -0.11882666 
7
Properties=species:S:1:pos:R:3:momenta:R:3 =T pbc="F F F" energy=-4162.53021756678
O       0.67674714       0.03991152      -1.72132097       0.79988253       0.04713557      -0.68651020 
H       0.67151492       0.52092889      -2.57663080       0.01777031       0.07214133       0.01672237 
H       1.55518700       0.15835392      -0.69507879       0.04172316      -0.09704020      -0.37784190 
H       0.13075313      -0.74816597      -1.71925287       0.05480700      -0.16494810       0.17409640 
O       2.30219585       0.23547438       0.19911008      -0.58957850      -0.13297892       0.54384710 
H       3.16217435       0.39583773      -0.08459295      -0.14558103       0.25583727       0.16059173 
H       2.38882962      -0.51257343       0.82708152      -0.17902347       0.01985306       0.16909449 
7
Properties=species:S:1:pos:R:3:momenta:R:3 =T pbc="F F F" energy=-4162.53021756678
O       2.30808946      -0.40676759      -1.57018325       0.36469136      -0.73338777      -0.48356339 
H       3.18405553      -0.06626171      -1.84257603      -0.01419051      -0.14228627       0.16035863 
H       1.30072518       0.09146034      -0.63919183      -0.26970819       0.13001695       0.15730297 
H       2.09432697      -1.17362288      -2.11202994       0.28931877      -0.33194016      -0.21963692 
O       0.65649570       0.64904011       0.00937512      -0.67475130       0.68229589       0.25988646 
H       0.39923269       0.05286388       0.77042871       0.17127070       0.04343629       0.08765254 
H       1.15800638       1.43551775       0.18751151       0.13336917       0.35186507       0.03799972 
7
Properties=species:S:1:pos:R:3:momenta:R:3 =T pbc="F F F" energy=-4162.53021756678
O       1.65224430       0.79418290       0.24230109      -0.02896292      -0.63783809       0.07263085 
H       1.18762471       0.35589678       0.93279577       0.20235093       0.10469953       0.07974203 
H       1.49318810       0.16214079      -0.77432756       0.13491144      -0.00919274       0.01037310 
H       2.55538643       0.91931912       0.58189923       0.06163679      -0.12775363      -0.18745782 
O       1.34875935      -0.54924893      -1.79330646      -0.37067662       0.54316324       0.06531594 
H       1.83738307      -0.18865597      -2.55990843       0.09143429      -0.06596943       0.00213594 
H       0.48472936      -0.95098593      -1.97190620      -0.09069391       0.19289112      -0.04274004 
7
Properties=species:S:1:pos:R:3:momenta:R:3 =T pbc="F F F" energy=-4162.53021756678
O       0.50476538       0.78030789      -0.98861353      -0.03374510      -0.13728818       0.12982974 
H      -0.29054909       0.64747791      -0.53333229      -0.05427431       0.09347077       0.05499281 
H       1.55210933       0.11503814      -0.69362387       0.03484606      -0.17011354      -0.07856264 
H       0.42946504       1.25734704      -1.80814590      -0.02708353      -0.16238622       0.08776650 
O       2.49362444      -0.54764226      -0.56945230       0.06075924       0.21477397       0.07384232 
H       3.38375465      -0.20592707      -0.64326999       0.19398948      -0.00173734      -0.14313135 
H       2.52501837      -1.32149763      -0.00101132      -0.17449183       0.16328053      -0.12473738 
7
Properties=species:S:1:pos:R:3:momenta:R:3 =T pbc="F F F" energy=-4162.53021756678
O       2.50836710       0.89630357      -0.80399613      -0.40087580      -0.13112581       0.40227601 
H       2.29311348       1.71360384      -1.35175976      -0.06852767       0.04719288       0.02479000 
H       1.42886165       0.08834142      -0.67128000      -0.25363393      -0.23128784      -0.26363399 
H       3.12607882       0.39193679      -1.35359253       0.05065369      -0.31171895       0.14015515 
O       0.54394943      -0.68311035      -0.67542395       0.69923524       0.34147413      -0.24624900 
H      -0.18423834      -0.48727091      -0.03386163       0.11860181       0.08088409       0.00932292 
H       0.08005678      -0.90510637      -1.51715675      -0.14545334       0.20458151      -0.06666110 
7
Properties=species:S:1:pos:R:3:momenta:R:3 =T pbc="F F F" energy=-4162.53021756678
O       1.40815508       1.31478685      -1.02014648      -0.17536434       0.15932307       0.16401859 
H       0.56850311       1.70457968      -1.36537870       0.01474293      -0.00908891       0.07220871 
H       1.58175222       0.08417749      -0.81253199      -0.12843448       0.16761741      -0.14505171 
H       2.09045363       1.77833452      -1.51290428       0.07871773       0.19304108       0.03903826 
O       1.63165463      -1.10591245      -0.51513169       0.15875391      -0.42425066      -0.41914868 
H       0.90840499      -1.63587553      -0.77452367       0.10918264      -0.01317279       0.17075544 
H       1.79326706      -1.06116290       0.42426897      -0.05759839      -0.07346921       0.11817939 
7
Properties=species:S:1:pos:R:3:momenta:R:3 =T pbc="F F F" energy=-4162.53021756678
O       0.97877667       0.57777386      -1.73987002       1.02881906      -0.11640832       0.03113472 
H       0.66814898       0.11691066      -2.54190630      -0.14260278       0.07976352       0.00731523 
H       1.44394262       0.00056981      -0.88043691      -0.18063671       0.15640333       0.10892729 
H       0.25273621       1.17184307      -1.42525651       0.05160159      -0.01224246      -0.15073762 
O       2.06372335      -0.38018727       0.17157951      -0.68459211       0.06162259      -0.06084209 
H       1.68548879      -0.46861273       1.01121701      -0.23507731       0.01357663       0.01630370 
H       2.84936364       0.22850284       0.31928558       0.16248826      -0.18271529       0.04789877 
7
Properties=species:S:1:pos:R:3:momenta:R:3 =T pbc="F F F" energy=-4162.53021756678
O       1.80494740      -0.64767586      -1.63385846       0.22472228       0.64101210      -0.34948088 
H       1.19724556      -1.02993440      -2.31665016      -0.00962535       0.06814948       0.20626195 
H       1.43204838       0.02057686      -0.84219246      -0.04805032      -0.03691188      -0.08057445 
H       2.63793327      -0.39224855      -2.07467788       0.03627185      -0.12637544      -0.23250257 
O       1.17745335       0.85978726       0.11213449      -0.32010378      -0.84185861       0.24615586 
H       1.09534653       0.45771694       0.97766049       0.01268834       0.28400547       0.27209805 
H       1.49100357       1.76256466      -0.00034235       0.10409698       0.01197887      -0.06195795 
7
Properties=species:S:1:pos:R:3:momenta:R:3 =T pbc="F F F" energy=-4162.53021756678
O       1.33383712       0.67360739       0.25985068       0.01069229      -0.11201496       0.41091810 
H       1.24387514      -0.05885194       0.91583042       0.27079418      -0.17946168       0.08954170 
H       1.57624366       0.22721167      -0.85305979       0.18607836      -0.13737754      -0.08276275 
H       1.60712945       1.49631026       0.66850634       0.04676858       0.02097403      -0.11314430 
O       1.69782061      -0.45764315      -1.80666586      -0.19177944       0.70645232      -0.32795920 
H       0.95599771      -1.02729661      -1.96106070      -0.22509814      -0.16294171      -0.02794364 
H       1.68852332       0.12014973      -2.62817022      -0.09745582      -0.13563045       0.05135008 
7
Properties=species:S:1:pos:R:3:momenta:R:3 =T pbc="F F F" energy=-4162.53021756678
O       1.46575535       0.92564637      -1.72876646       0.53499984      -0.16467578      -0.22153137 
H       2.35559480       0.90159879      -2.02420632       0.24515133      -0.20935598      -0.12485726 
H       1.33969252       0.07637175      -0.69212894       0.23825320       0.28806313      -0.00703253 
H       0.94470887       0.69336532      -2.49671038      -0.24120207      -0.13506682      -0.40478351 
O       1.56059335      -0.65437223       0.19683090      -0.90434292      -0.05043255       0.59485475 
H       1.34952050      -0.26999883       1.00986510       0.07636700       0.15654101       0.11567093 
H       1.16651771      -1.52169385       0.10905684       0.05077362       0.11492700       0.04767899 
7
Properties=species:S:1:pos:R:3:momenta:R:3 =T pbc="F F F" energy=-4162.53021756678
O       2.13320799      -0.87333700      -0.26565188       0.82403000      -0.31454842      -0.16342031 
H       2.84760841      -1.29208042      -0.79241073      -0.24500195      -0.17549193       0.17545301 
H       1.47226281       0.13033079      -0.79873740      -0.18129077       0.26011424       0.16495377 
H       1.48351799      -1.48501177       0.11937158       0.03066813      -0.08044426       0.11351365 
O       0.84702587       1.09826826      -1.25855516      -0.70958476       0.30819004       0.00170731 
H       0.75389981       1.83243828      -0.69689070       0.20833209      -0.08646056      -0.06300551 
H       1.33068130       1.42952166      -2.04812363       0.07284725       0.08864089      -0.22920192 
7
Properties=species:S:1:pos:R:3:momenta:R:3 =T pbc="F F F" energy=-4162.53021756678
O       1.18903872      -1.00551130      -0.48246934       0.70957766      -0.23398432       0.78476702 
H       0.93213934      -1.41326802       0.33869544       0.06754288       0.15960224      -0.18263083 
H       1.40121343       0.18408831      -0.62042329      -0.05461514      -0.04423236      -0.16074009 
H       0.88363815      -1.47857467      -1.26962476      -0.04428250      -0.20938040      -0.18281047 
O       1.81420549       1.23418720      -1.10425719      -0.55713020       0.33039695      -0.36294496 
H       1.51958098       2.09047736      -0.62416123      -0.07372097       0.12795937       0.18922524 
H       2.78617757       1.17304034      -1.04896625      -0.04737173      -0.13036147      -0.08486590 
7
Properties=species:S:1:pos:R:3:momenta:R:3 =T pbc="F F F" energy=-4162.53021756678
O       2.34681731      -0.81366376      -0.82597235      -0.29073766      -0.32600791      -0.12345226 
H       1.79648055      -1.60860924      -0.59496823       0.24201065      -0.00481778      -0.10964151 
H       1.54358388      -0.07973973      -0.64896435       0.27093496       0.25005739       0.03529984 
H       2.85356276      -0.63895483      -0.04516690       0.07860458       0.02238661       0.10072895 
O       0.70237289       1.04564973      -0.75177068      -0.40812461       0.05772102      -0.03651668 
H       0.86071033       1.72694007      -1.41633576       0.17825679      -0.20714015       0.19412885 
H      -0.26084382       1.10358962      -0.66163128      -0.07094470       0.20780082      -0.06054720 
7
Properties=species:S:1:pos:R:3:momenta:R:3 =T pbc="F F F" energy=-4162.53021756678
O       1.43846410       0.45937219       0.41946265      -0.33534488      -0.04835782      -0.27407470 
H       1.33011508      -0.30843404       1.03536542      -0.05164903       0.02347181       0.11081553 
H       1.54465150       0.10848994      -0.74782659       0.08853113       0.00145301       0.06679589 
H       0.78097567       1.13394471       0.54852816      -0.22472239      -0.01547318      -0.05043733 
O       1.61363938      -0.19358195      -1.95275435       0.51039415      -0.39657456       0.08117865 
H       2.27826794      -0.65553092      -2.44447177      -0.03910375       0.47295859       0.16393500 
H       0.81324375      -0.31178610      -2.46419419       0.05189477      -0.03747785      -0.09821304 
7
Properties=species:S:1:pos:R:3:momenta:R:3 =T pbc="F F F" energy=-4162.53021756678
O       2.04055730       0.95921353      -1.42337668       0.14468467       0.21523313       0.52250500 
H       2.00182694       1.83536935      -0.89824386       0.03785899       0.31036670      -0.40092000 
H       1.48507281       0.13774443      -0.75542675      -0.11202586      -0.05439779      -0.36949665 
H       2.99216369       0.80515232      -1.51608455      -0.02019743      -0.23797583       0.08789063 
O       0.93632715      -0.72252385      -0.14339455       0.09209934      -0.26788064      -0.00039405 
H       0.11383700      -0.88480304      -0.61638773      -0.30639739       0.12851520       0.00921872 
H       1.34823182      -1.46489455       0.24493186       0.16397768      -0.09386077       0.15119635 
7
Properties=species:S:1:pos:R:3:momenta:R:3 =T pbc="F F F" energy=-4162.53021756678
O       0.72720689       1.00502349      -1.06122876      -0.67755442       0.62536507      -0.04711504 
H      -0.12795977       0.85205075      -1.49356209       0.30918785      -0.30392823      -0.50889526 
H       1.48649179       0.08359755      -0.89007654       0.21731782       0.05330447       0.09497754 
H       1.35568107       1.55785847      -1.54600531      -0.29587224       0.19660580      -0.03791110 
O       2.27417313      -0.80830716      -0.49023337       0.17164370      -0.05363048       0.77402281 
H       1.77429742      -1.03248351       0.30301748       0.09977930      -0.05551097      -0.29387311 
H       3.06382741      -0.39799675      -0.15757095       0.17549799      -0.46220567       0.01879416 
7
Properties=species:S:1:pos:R:3:momenta:R:3 =T pbc="F F F" energy=-4162.53021756678
O       1.53090454      -0.95254488      -0.18325051       0.32800146      -0.02626088      -0.57955021 
H       1.17059373      -1.61303057      -0.77447827      -0.15466586      -0.10985240      -0.07363422 
H       1.53019361       0.16946091      -0.74804353       0.12871706      -0.08313681       0.10116016 
H       1.23686386      -1.14079556       0.75931705       0.05365252       0.10382550      -0.02156089 
O       1.49133356       1.16821883      -1.37625705      -0.61976464       0.03929907       0.39371634 
H       2.30555927       1.36917021      -1.82147786      -0.03241365       0.20923453      -0.12117028 
H       0.97806752       1.97732567      -1.07181767       0.29647312      -0.13310902       0.30103909 
7
Properties=species:S:1:pos:R:3:momenta:R:3 =T pbc="F F F" energy=-4162.53021756678
O       1.20544621      -0.81136770      -0.05884027      -0.39281453       0.34296427       0.82207132 
H       1.40312684      -0.85241646       0.87831758      -0.04644804       0.12733128      -0.24939349 
H       1.55568505       0.12914361      -0.87536473       0.37290603      -0.10805758      -0.01324926 
H       1.21967584      -1.72206585      -0.41682395       0.02365885       0.12851554      -0.18001928 
O       1.81138474       1.07651348      -1.45368809       0.32802237      -0.24664878      -0.35850162 
H       2.11614487       0.75945345      -2.31650060      -0.07838490       0.08864334      -0.06514145 
H       1.01246792       1.66279788      -1.67178359      -0.20693977      -0.33274807       0.04423378 
7
Properties=species:S:1:pos:R:3:momenta:R:3 =T pbc="F F F" energy=-4162.53021756678
O       0.35526824       0.21567059      -0.33080435       0.21707279       0.20374434      -0.20812832 
H       0.38774888       0.44307118       0.63730517      -0.16061366       0.37139913      -0.18112391 
H       1.41168025      -0.02661045      -0.88713630       0.02033018       0.04881630       0.31994410 
H      -0.43482135      -0.31150675      -0.49357457      -0.21282694      -0.19293673      -0.12158064 
O       2.64824181       0.00017862      -1.23645912       0.19516090      -0.22221599      -0.03739265 
H       2.69457324       0.55001574      -2.08220426      -0.26198623       0.09814274       0.26470131 
H       3.45934909       0.10437921      -0.70778824       0.20286295      -0.30694980      -0.03641990 
7
Properties=species:S:1:pos:R:3:momenta:R:3 =T pbc="F F F" energy=-4162.53021756678
O       1.92539639       1.14001809      -1.27833041      -0.09074390       0.19458247      -0.07594644 
H       1.17506867       1.71035289      -1.42771035       0.07468356       0.12324376       0.02894729 
H       1.53164874       0.04728080      -0.76937747       0.06071001      -0.09820676       0.20951629 
H       2.67982020       1.55399256      -0.87530048      -0.13313889       0.04686827       0.16073406 
O       1.09691053      -0.90463586      -0.26179696       0.11816797      -0.48222890      -0.32523917 
H       0.20224616      -1.15711623      -0.41006034      -0.00045929       0.01739382       0.17849397 
H       1.63140179      -1.70518977      -0.48165436      -0.02921945       0.19834733      -0.17650600 
7
Properties=species:S:1:pos:R:3:momenta:R:3 =T pbc="F F F" energy=-4162.53021756678
O       1.65144816      -0.84345632      -0.12914686       0.37493703       0.08289133      -0.21516179 
H       2.04651720      -0.98443787       0.71884455       0.23263829      -0.24594652       0.13081836 
H       1.45239632       0.18491065      -0.60309850      -0.02782791      -0.09513125       0.15358858 
H       0.87700607      -1.42338187      -0.15398342      -0.20507704       0.06326188      -0.00062830 
O       1.36790467       1.05836632      -1.43648331      -0.45015487       0.28127263      -0.13194858 
H       2.11457963       1.17326709      -2.05659091       0.10346087      -0.25812791       0.31696532 
H       0.77657386       1.82389802      -1.46449374      -0.02797637       0.17177983      -0.25363358 
7
Properties=species:S:1:pos:R:3:momenta:R:3 =T pbc="F F F" energy=-4162.53021756678
O       0.31792431       0.39293440      -0.75248267       0.67951014       0.78825382      -1.37453800 
H      -0.15651394      -0.40324432      -0.55445100       0.08097142       0.09986633       0.22682768 
H       1.64991465       0.11502635      -0.62112309      -0.22107001      -0.03470198       0.05239477 
H      -0.04453491       1.03906537      -0.15261972       0.04523436       0.11436144       0.33459827 
O       2.67986441      -0.16378265      -0.79472899      -0.33526592      -0.86021977       0.52368526 
H       3.16773222       0.66086085      -1.02882322       0.15524771      -0.11510103       0.27911715 
H       2.99274114      -0.86349756      -1.49464409      -0.40462770       0.00754119      -0.04208513 
7
Properties=species:S:1:pos:R:3:momenta:R:3 =T pbc="F F F" energy=-4162.53021756678
O       0.36135510       0.17960645      -1.19417070       0.49237837      -0.39218070       0.00434248 
H       0.13264826       1.10401779      -1.23103139      -0.07513466      -0.10034695      -0.23431292 
H       1.39870094       0.01659918      -0.70382440      -0.00755548       0.76239064       0.31251310 
H      -0.32054248      -0.23968544      -0.65415315       0.05511382      -0.06842434       0.06687262 
O       2.63354935       0.05867295      -0.37269455      -0.49612452      -0.14390158      -0.29833927 
H       3.03616471      -0.76988230       0.02092568      -0.14827825      -0.01271797       0.18807165 
H       3.40814701       0.29228729      -0.97163557       0.17960071      -0.04481910      -0.03914765 
7
Properties=species:S:1:pos:R:3:momenta:R:3 =T pbc="F F F" energy=-4162.53021756678
O       2.10178885       0.98031812      -1.42180295       0.18626837       1.04201658      -0.57404291 
H       2.43719420       0.63473293      -2.26317433       0.12169842      -0.09789025       0.13295552 
H       1.61666654       0.10306528      -0.77264027       0.16152265      -0.15232410      -0.28336556 
H       1.34954794       1.62743909      -1.57025376       0.04323019      -0.26041814       0.14417789 
O       0.93610317      -0.71029631      -0.08784948      -0.48575653      -0.63974639       0.24048154 
H       1.37688463      -1.30930257       0.57412544      -0.00301525       0.24494611       0.09832227 
H       0.19252524      -1.15641455      -0.41585911      -0.02394784      -0.13658382       0.24147123 
7
Properties=species:S:1:pos:R:3:momenta:R:3 =T pbc="F F F" energy=-4162.53021756678
O       0.87752543       0.92796686      -1.42901623      -0.51146657       0.33050224      -0.61591810 
H       0.10774697       0.66469635      -1.89971840      -0.08196639      -0.15834876      -0.13608171 
H       1.52353933       0.07022403      -0.80744506       0.12480149       0.17446014      -0.01090480 
H       0.71930540       1.83946879      -1.06303159       0.03428439      -0.23268297       0.08740799 
O       2.11456393      -0.73493865      -0.12588736       0.53537078      -0.17088208       0.57209065 
H       2.50502411      -0.23791307       0.58432250      -0.04009401       0.21212628       0.06621545 
H       2.84418363      -1.21491162      -0.54370206      -0.06092969      -0.15517486       0.03719052 
7
Properties=species:S:1:pos:R:3:momenta:R:3 =T pbc="F F F" energy=-4162.53021756678
O       0.78286132       0.30180232      -1.85247069       0.05974695       0.24936528      -0.26100315 
H      -0.11097150      -0.16109468      -1.69399935      -0.14752775      -0.00702225      -0.28790377 
H       1.42794938       0.31827942      -0.94780435       0.07445807       0.02780141       0.03741074 
H       1.24322495      -0.00077171      -2.64790956       0.02975290      -0.15232841       0.00447888 
O       2.24387454      -0.06401787       0.29379454      -0.26018072      -0.13595264       0.06840335 
H       2.84680528       0.59104693       0.57126524       0.17287951      -0.00482749       0.23959769 
H       1.74288130      -0.33626763       1.04875162       0.07087104       0.02296409       0.19901627 
7
Properties=species:S:1:pos:R:3:momenta:R:3 =T pbc="F F F" energy=-4162.53021756678
O       2.15460509       0.83942930      -0.00440400       0.60073038      -0.03793622      -0.86755728 
H       2.40713446       1.72920470      -0.32729828      -0.21401613      -0.00166196      -0.02528999 
H       1.31743738       0.13898482      -0.77231385       0.19991898      -0.05941754       0.19667748 
H       1.78036402       0.84138468       0.89069550       0.01099546       0.14529652       0.05271633 
O       0.89900104      -0.62566904      -1.54641417      -0.47885013      -0.63507552       0.48107797 
H       0.59992468      -1.42529167      -1.10878425       0.01702689       0.22500757       0.12991943 
H       0.61854338      -0.49177774      -2.47671757      -0.13580545       0.36378716       0.03245606 
7
Properties=species:S:1:pos:R:3:momenta:R:3 =T pbc="F F F" energy=-4162.53021756678
O       2.02401250      -0.22384514       0.31937552       0.05488819      -0.28710794      -0.35275187 
H       2.72476617      -0.83727480       0.09513186      -0.03775431      -0.10821268      -0.04718944 
H       1.50056542       0.23999551      -0.62730738      -0.06173148       0.12311705       0.20037339 
H       2.29004324       0.54883047       0.92848269       0.05388234      -0.30795547      -0.05955834 
O       0.97211978       0.44535889      -1.85006187       0.01764894       0.41768954       0.23326569 
H       1.09551703       0.13903431      -2.75678937       0.07609251       0.00547158       0.02268772 
H       0.02473837       0.57885563      -1.75346897      -0.10302619       0.15699792       0.00317285 
7
Properties=species:S:1:pos:R:3:momenta:R:3 =T pbc="F F F" energy=-4162.53021756678
O       1.51966431       0.51500318       0.42283003      -0.11466155      -1.14733803      -0.54651944 
H       0.69702839       0.88639641       0.78576813       0.28240618      -0.09392190      -0.02392893 
H       1.48091131       0.14600656      -0.82877709      -0.00537056       0.16947467      -0.21156827 
H       2.12672815       1.18427330       0.65657265       0.31376941      -0.20124932       0.19128268 
O       1.50249050      -0.29647067      -1.98969413      -0.19488353       1.38313886       0.45899417 
H       2.27359048      -0.85936228      -1.96164266      -0.33237569       0.01945530       0.04080287 
H       0.64434167      -0.64055450      -2.19165821       0.05111574      -0.12955959       0.09093693 
7
Properties=species:S:1:pos:R:3:momenta:R:3 =T pbc="F F F" energy=-4162.53021756678
O       0.62810103       0.75752203      -0.14423266      -0.17069269       0.29968258       0.00120982 
H       0.72852894       1.67426911      -0.44592887       0.09206561       0.05721841       0.15515624 
H       1.36767801       0.13890560      -0.70868420       0.03435873      -0.00314416      -0.02069268 
H      -0.27165728       0.47812429      -0.31801888       0.30524941      -0.05690182       0.13499446 
O       2.37652568      -0.55561198      -1.34542526      -0.23019462      -0.16036195      -0.30670976 
H       2.97165115      -1.26050022      -1.20505179      -0.01740565       0.09334153      -0.00322878 
H       2.70460553      -0.05020712      -2.08747165      -0.01338080      -0.22983458       0.03927069 
7
Properties=species:S:1:pos:R:3:momenta:R:3 =T pbc="F F F" energy=-4162.53021756678
O       1.91297963      -0.87518510      -1.34104065       1.02393389       0.39230099       0.93086858 
H       1.65216564      -1.55421624      -0.76453777      -0.12692623       0.03589510      -0.13664291 
H       1.53186398       0.32656920      -0.84405331      -0.21981518      -0.02351901      -0.10613492 
H       1.69994758      -1.08804515      -2.24512259      -0.03312095      -0.42320546      -0.01881038 
O       1.09860931       1.10027941      -0.23038744      -0.54339652      -0.26251277      -0.34266380 
H       0.87676534       1.00928981       0.71794524       0.12938270       0.11219424      -0.13753106 
H       1.62955924       1.91901281      -0.33152881      -0.23005770       0.16884692      -0.18908552 
7
Properties=species:S:1:pos:R:3:momenta:R:3 =T pbc="F F F" energy=-4162.53021756678
O       0.77535848       0.12021991      -1.80494811      -0.28969480      -0.08919701       0.20514135 
H       0.80998639       1.03682640      -2.20416426       0.13110145      -0.02549477      -0.20221767 
H       1.53374650       0.14892141      -0.82895957       0.06146653       0.01221076      -0.11196273 
H      -0.14637689      -0.16243688      -1.73788995      -0.21276422      -0.07776498       0.08918496 
O       2.22936636       0.06100735       0.24053844       0.52092886       0.09671764      -0.13611417 
H       2.09860199       0.33924200       1.12695917      -0.23430498       0.07027840      -0.05372115 
H       3.20329080      -0.05368364       0.06536086       0.02326716       0.01324995       0.20968942 
7
Properties=species:S:1:pos:R:3:momenta:R:3 =T pbc="F F F" energy=-4162.53021756678
O       2.65378300       0.13594588      -0.36920320      -0.03968973      -0.43762248      -0.04257427 
H       3.08402676      -0.57522243       0.18808396      -0.05835492       0.06323009      -0.08136089 
H       1.46377685       0.09873680      -0.81035688       0.28489705       0.12020548       0.07346197 
H       3.08412682       0.97252825      -0.07019674      -0.14756849       0.03582666       0.18822142 
O       0.33002995       0.06900120      -1.16512971       0.00744543       0.06321921      -0.09156816 
H      -0.08885259       0.90482416      -1.39013652      -0.01550843       0.12606939      -0.00947837 
H       0.28808508      -0.46847893      -1.97346663      -0.03122091       0.02907165      -0.03670171 
7
Properties=species:S:1:pos:R:3:momenta:R:3 =T pbc="F F F" energy=-4162.53021756678
O       2.36873489       0.52031642       0.05111236       0.21890937      -0.57777932      -0.28394648 
H       2.42571593       0.57782407       0.97930973       0.02656089       0.09660390      -0.16502122 
H       1.26489059       0.04871217      -0.83409716       0.18862749      -0.08547282       0.00455426 
H       3.24068325       0.22793989      -0.23036676       0.02150649       0.15918021      -0.17958985 
O       0.64342814      -0.31989067      -1.60050710      -0.26549732       0.15758098       0.66696859 
H       0.73619398       0.23488051      -2.41892796      -0.19614223       0.34189989      -0.00454060 
H      -0.28629406      -0.08520619      -1.31292897       0.00603532      -0.09201284      -0.03842470 
7
Properties=species:S:1:pos:R:3:momenta:R:3 =T pbc="F F F" energy=-4162.53021756678
O       1.21387370       0.27176936       0.37235586       0.16929772      -0.34189965      -0.31770617 
H       1.21447673      -0.40661372       1.05826174       0.10889613       0.20572169      -0.04997021 
H       1.62502381       0.04722112      -0.89383349       0.01039032      -0.18409814      -0.17315565 
H       1.16282817       1.12896769       0.74877962      -0.10161330      -0.02136211      -0.33998745 
O       1.80907364      -0.06285185      -1.91846523      -0.38113344       0.40324304       1.01138873 
H       2.10779627       0.65704849      -2.46099854      -0.11835073       0.03189596       0.03750434 
H       1.09989592      -0.55725450      -2.32136594       0.31251331      -0.09350080      -0.16807359 
7
Properties=species:S:1:pos:R:3:momenta:R:3 =T pbc="F F F" energy=-4162.53021756678
O       0.56250215       0.83690159      -0.46709713       0.82732835       0.46233055      -0.17551236 
H       0.89866892       1.71838454      -0.59304469      -0.10161969       0.11119020      -0.29491597 
H       1.47724477      -0.06511371      -0.88121093      -0.35288733       0.07219951      -0.23215403 
H      -0.30666540       0.86962312      -0.12201802      -0.18165429       0.12695384       0.18824591 
O       2.42276063      -0.62260485      -1.10833193      -0.19958287      -0.59004559       0.80103875 
H       3.24954379      -0.20142779      -1.06747328      -0.18007055      -0.09478292      -0.01797663 
H       2.48935897      -1.53747641      -0.74004683       0.18848637      -0.08784559      -0.26872567 
7
Properties=species:S:1:pos:R:3:momenta:R:3 =T pbc="F F F" energy=-4162.53021756678
O       1.82258466       1.23893818      -1.16213515      -0.25644109       0.30452196      -0.48705322 
H       2.62523644       1.70770439      -0.88570030       0.10074194       0.17099649      -0.43539117 
H       1.55802685       0.06179056      -0.62914166      -0.03932150       0.14023806       0.15181419 
H       1.07804454       1.87055953      -1.17912017      -0.26533850      -0.07649990      -0.14381639 
O       1.22579556      -1.03432164      -0.39409984       0.36260585      -0.31869478       0.45217044 
H       0.57364715      -1.28476351       0.24903850      -0.05093093       0.08667293      -0.04495119 
H       0.97139474      -1.41765682      -1.26351894       0.14868423      -0.30723476       0.50722735 
7
Properties=species:S:1:pos:R:3:momenta:R:3 =T pbc="F F F" energy=-4162.53021756678
O       0.52714541      -0.61052642      -0.41573543       0.25790098       0.39892188      -0.19056914 
H       0.56884975      -1.29299077      -1.12728962      -0.01057576       0.20700797       0.04703740 
H       1.32886677       0.09630439      -0.60259371      -0.34106544      -0.02577521       0.03601952 
H       0.69213351      -1.05413934       0.41614661      -0.03386729      -0.32979903       0.31077812 
O       2.43353317       0.86419497      -1.11374284       0.16746502      -0.31829386      -0.36996509 
H       2.51226819       0.95128923      -2.04601171      -0.04893966      -0.04923416       0.01356830 
H       3.09623400       1.45861597      -0.77337743       0.00908214       0.11717241       0.15313089 
7
Properties=species:S:1:pos:R:3:momenta:R:3 =T pbc="F F F" energy=-4162.53021756678
O       0.36164967      -0.40068115      -0.77672783       0.44252821      -0.43407012      -0.23965896 
H      -0.05507431      -0.63572895      -1.62987096       0.06815607      -0.12071561       0.41113334 
H       1.38794918       0.07125006      -0.74419483      -0.18239059      -0.22148418       0.10382951 
H       0.48004573      -1.25371592      -0.29891201      -0.02007124       0.01251787       0.09637032 
O       2.63872633       0.63888995      -0.75893409      -0.02006083       0.39231682      -0.75969357 
H       2.92876051       0.96915452       0.09274520      -0.30422256       0.07923712       0.26932144 
H       2.82659265       1.25349733      -1.45474612       0.01606093       0.29219810       0.11869792 
7
Properties=species:S:1:pos:R:3:momenta:R:3 =T pbc="F F F" energy=-4162.53021756678
O       2.69768980       0.46671936      -0.91029129       0.53852733       0.00135151       0.22825536 
H       3.35209603       0.03329848      -0.30488357      -0.04149287      -0.16277548      -0.17915346 
H       1.48815586       0.03777457      -0.74813170       0.02932433       0.06223705       0.05828059 
H       2.84581148       1.38059659      -0.75874331      -0.24237511      -0.01748583      -0.01599762 
O       0.30438839      -0.24650756      -0.63492454      -0.39945587       0.32718135       0.08110484 
H      -0.35396981       0.38217687      -0.97491029       0.31667333      -0.11115556       0.04416293 
H       0.20916285      -1.14374085      -1.09667007      -0.20120113      -0.09935304      -0.21665264 
7
Properties=species:S:1:pos:R:3:momenta:R:3 =T pbc="F F F" energy=-4162.53021756678
O       1.82023193      -1.06169217      -0.35760901       0.35137469       0.06821682       0.06660120 
H       1.35826970      -1.24812599       0.49685699      -0.05997877      -0.24068970      -0.17942523 
H       1.45630831       0.09593039      -0.75934775      -0.28349322      -0.13196647      -0.26807573 
H       1.62899848      -1.79866068      -0.96060266       0.01029517       0.02894065      -0.13368270 
O       1.19185420       1.28581346      -1.22726672       0.05885304       0.25864786       0.48260832 
H       2.05129389       1.67267937      -1.48569624       0.05375970       0.09430232      -0.04292187 
H       0.88753995       1.90623111      -0.54506644      -0.13081060      -0.07745149       0.07489600 
7
Properties=species:S:1:pos:R:3:momenta:R:3 =T pbc="F F F" energy=-4162.53021756678
O       2.09969009      -0.30677274      -1.77741307       0.14141405      -0.28447107       0.20237202 
H       2.22946428      -1.22125478      -1.84510594       0.06990449       0.29617767       0.12149298 
H       1.36060529      -0.06162926      -0.68494658       0.09462805       0.03674460      -0.11687905 
H       2.94316970       0.15020067      -1.62797160      -0.06840461       0.00967398      -0.00277318 
O       0.91536865       0.54528478       0.20908285      -0.22036973       0.23441026       0.20584697 
H       0.65509189       1.44753373      -0.02547009      -0.02308835      -0.03400784       0.02380587 
H       0.14689789       0.08479357       0.66702742       0.00591610      -0.25852760      -0.43386562 
7
Properties=species:S:1:pos:R:3:momenta:R:3 =T pbc="F F F" energy=-4162.53021756678
O       0.79941707       0.95105347      -0.22009635      -0.04178451      -0.11213746       0.13077430 
H       0.26089249       0.71608869       0.50143353       0.17057382       0.02226118      -0.19677022 
H       1.52233726      -0.03049555      -0.74431320      -0.01600107       0.07833242       0.13306095 
H       0.26763778       1.60569240      -0.60554515      -0.21798627      -0.02976611       0.22957071 
O       2.21206593      -0.73692503      -1.32210847       0.12426213       0.48552245      -0.36551024 
H       2.32396473      -0.43422046      -2.21963488       0.06884724      -0.26291437      -0.09353441 
H       3.01715098      -1.07040406      -0.86307014      -0.08791133      -0.18129811       0.16240891 
7
Properties=species:S:1:pos:R:3:momenta:R:3 =T pbc="F F F" energy=-4162.53021756678
O       2.51165175      -0.59894947      -0.92729877      -0.62468289      -0.63202809       1.36987813 
H       3.18345257      -0.17804967      -0.40101954      -0.03195403       0.12493714       0.14455841 
H       1.54872337       0.11985212      -0.86947247      -0.04158589       0.18849509      -0.06499974 
H       2.28123839      -1.50234670      -0.81155392       0.07582668       0.03280390      -0.21361030 
O       0.49872661       0.82819377      -0.67894989       0.70507841       0.38407424      -1.31659996 
H      -0.41206939       0.52938528      -0.66925583      -0.14294232       0.06775394       0.18867435 
H       0.80817111       1.57790066      -0.16332262       0.06026005      -0.16603622      -0.10790089 
7
Properties=species:S:1:pos:R:3:momenta:R:3 =T pbc="F F F" energy=-4162.53021756678
O       0.88394177      -0.99337183      -0.79628208       0.04504226       1.05207419      -0.51324491 
H      -0.07750738      -0.90656170      -0.94164456      -0.02389452       0.22146792       0.35097695 
H       1.35781682      -0.06518008      -0.83726480      -0.11507221      -0.32202192      -0.11026492 
H       1.10628955      -1.49622539       0.00354909       0.22620275       0.33738237       0.05423876 
O       2.13202272       1.20507913      -0.80052330      -0.18484414      -1.22565750      -0.05778452 
H       2.20709624       1.61415699       0.06811031      -0.06751532      -0.14053089       0.35208101 
H       2.72715767       1.67889957      -1.35725834       0.12008119       0.07728583      -0.07600237 
7
Properties=species:S:1:pos:R:3:momenta:R:3 =T pbc="F F F" energy=-4162.53021756678
O       1.53802775      -0.58461683      -1.77943553       0.37906276       0.78636193      -0.44024536 
H       1.74029366      -1.52428176      -1.58791777       0.15807206       0.01868307       0.08329719 
H       1.46059728       0.08102837      -0.71326937      -0.36963317       0.02100541      -0.18658787 
H       0.77398230      -0.57795533      -2.34522875       0.07249013      -0.04507219      -0.04689299 
O       1.46709796       0.82055417       0.23196128      -0.13752417      -0.61364148       0.50919824 
H       2.18835720       0.80377700       0.93506412       0.03360395      -0.20906249       0.15752448 
H       1.32965580       1.65794138      -0.13614149      -0.13607156       0.04172574      -0.07629370 
7
Properties=species:S:1:pos:R:3:momenta:R:3 =T pbc="F F F" energy=-4162.53021756678
O       0.81528728      -0.90957632      -0.74066573       0.36962305      -0.71587010      -0.21498774 
H       0.70308423      -0.87850680       0.23105066      -0.01710331       0.11508502      -0.09997567 
H       1.42816848       0.02813391      -1.04838960      -0.12500036       0.01813896       0.25424744 
H       1.01742527      -1.76319973      -1.15251056       0.19614760       0.14279098       0.11495603 
O       2.14835788       1.15431289      -0.81248032      -0.34494921       0.59454831      -0.25292922 
H       2.10413332       1.70621463      -1.58434711      -0.14217763      -0.12902082       0.06711156 
H       2.89845527       1.20820595      -0.20327364       0.06345986      -0.02567235       0.13157761 
7
Properties=species:S:1:pos:R:3:momenta:R:3 =T pbc="F F F" energy=-4162.53021756678
O       2.19137130       0.34484352      -1.75432626      -1.08935558      -0.33042110       0.54826334 
H       2.84150341       1.01610200      -1.61743556      -0.12498514       0.24699391       0.11627739 
H       1.38737315      -0.11415845      -0.66757493      -0.19906440      -0.23059238      -0.08743202 
H       1.73169837       0.51980966      -2.59609443       0.34490519       0.28555448      -0.12274500 
O       0.84137285      -0.19134717       0.19544435       1.30512286       0.05711944      -0.60385453 
H      -0.08994733       0.08969535       0.22736774      -0.07720437      -0.30334541       0.12638839 
H       1.18389798       0.23756647       0.98730649      -0.15941856       0.27469106       0.02310245 
7
Properties=species:S:1:pos:R:3:momenta:R:3 =T pbc="F F F" energy=-4162.53021756678
O       1.40488128      -1.05328670      -1.17322179      -0.52822319      -0.33822787      -0.50734847 
H       1.10138221      -1.59075179      -0.41114939      -0.13751551      -0.14452282       0.06501019 
H       1.50641000       0.00602265      -0.77662624      -0.17571820       0.12405438       0.11271222 
H       0.70085539      -1.15859440      -1.85522300      -0.06902952       0.09241588       0.11518041 
O       1.61161842       1.29313068      -0.40261074       0.92436595       0.02173975       0.14504734 
H       2.29923747       1.83128144      -0.90546289      -0.13212514       0.20915867       0.05085284 
H       1.70447293       1.29054550       0.55107171       0.11824560       0.03538199       0.01854547 
7
Properties=species:S:1:pos:R:3:momenta:R:3 =T pbc="F F F" energy=-4162.53021756678
O       1.94529403       0.92952411       0.00876595      -0.71733756       0.24349352      -0.00862891 
H       2.16513710       1.84326362      -0.15208918       0.04714665      -0.04179905       0.24969304 
H       1.48335374       0.17111219      -0.73068150      -0.05214659      -0.20058973       0.00152264 
H       1.54874841       0.92109011       0.92752867      -0.10974188      -0.01442570       0.04409319 
O       1.07867091      -0.71953565      -1.56089421       0.95986151      -0.15033034      -0.04799952 
H       1.78938818      -0.98215665      -2.17455920      -0.06405744       0.03807860      -0.09694437 
H       0.20724197      -1.10093843      -1.64382350      -0.06372470       0.12557270      -0.14173607 
7
Properties=species:S:1:pos:R:3:momenta:R:3 =T pbc="F F F" energy=-4162.53021756678
O       1.21461773       0.98767053      -1.56029230      -0.84417243       0.52787863       0.73618528 
H       0.52203013       0.58588352      -2.09458607       0.25862959       0.03047100       0.24315076 
H       1.59611118       0.12622505      -0.65849736      -0.36484383      -0.06963219      -0.01445236 
H       1.23427973       1.95764267      -1.39760909       0.18257151       0.14222069      -0.31147619 
O       1.77580868      -0.75066728       0.03500369       0.64943076      -0.55309869      -0.80132829 
H       1.65734840      -1.51342706      -0.49727583      -0.08276034      -0.17244586      -0.04720098 
H       2.71642443      -0.73273271       0.44834414       0.20114475       0.09460642       0.19512177 
7
Properties=species:S:1:pos:R:3:momenta:R:3 =T pbc="F F F" energy=-4162.53021756678
O       1.47958195      -0.85931902      -0.05227942       0.36877663      -0.09071516       0.59477165 
H       2.06014905      -1.14472632       0.64548300      -0.14966742       0.09368325      -0.29258678 
H       1.45044903       0.24132994      -0.72632582       0.03920694       0.06822642       0.10106575 
H       1.49614783      -1.67996643      -0.58599163      -0.04350134       0.19577813       0.03465042 
O       1.54281015       1.10784744      -1.47509241      -0.28839242       0.02893994      -0.37414366 
H       1.25998531       0.96255218      -2.36600277       0.05762752      -0.13532192       0.00584599 
H       0.95210241       1.86147439      -1.13372208       0.01595010      -0.16059065      -0.06960336 
7
Properties=species:S:1:pos:R:3:momenta:R:3 =T pbc="F F F" energy=-4162.53021756678
O       1.17906240       1.33216379      -0.82112370      -0.55131498       0.45398399       0.27435072 
H       0.18428483       1.41216345      -0.97641441      -0.36929586       0.13773822      -0.02797805 
H       1.57619145       0.09528995      -0.73299641       0.06164614      -0.15817837       0.07524452 
H       1.51000405       2.04205965      -0.25343918       0.03552700      -0.19398290      -0.14435698 
O       1.80452881      -1.11598284      -0.75049031       0.81921786       0.07786573      -0.14710670 
H       2.35987328      -1.21652726      -1.54838795       0.10482495      -0.04308134      -0.21604277 
H       2.20432876      -1.57890233       0.04689161      -0.10060511      -0.27434534       0.18588925 
7
Properties=species:S:1:pos:R:3:momenta:R:3 =T pbc="F F F" energy=-4162.53021756678
O       2.34862680       1.01711525      -0.60574960      -0.08757241       0.62183027       0.05159122 
H       1.95446943       1.90747509      -0.78658566      -0.05691394      -0.04206500      -0.30782834 
H       1.45077968      -0.05217511      -0.74322852      -0.13955595       0.15412485       0.02542515 
H       3.09958636       1.14733971       0.02203064       0.19516205      -0.12430578       0.12352494 
O       0.65152208      -0.77995029      -0.93757000      -0.00581594      -0.69831637      -0.33808723 
H       0.71328524      -1.69799274      -0.51136234       0.20244348       0.04279216       0.21557648 
H       0.35375783      -0.88362211      -1.89429020      -0.10774729       0.04593987       0.22979777 
7
Properties=species:S:1:pos:R:3:momenta:R:3 =T pbc="F F F" energy=-4162.53021756678
O       0.63510921       0.70240327      -1.30895576      -0.05642125      -0.47851411       0.47886497 
H      -0.02668125       0.27287282      -1.88862521       0.00318530       0.28481219      -0.18969217 
H       1.58765981       0.12170580      -0.76295067      -0.23707046      -0.13320123       0.07524813 
H       0.26754168       1.45310451      -0.85216112       0.12870908       0.22214000      -0.23155990 
O       2.36230849      -0.48533731      -0.23250218       0.13573688      -0.09455614      -0.02587842 
H       2.84133356      -1.11845574      -0.76486748      -0.28598988       0.07322058      -0.15030205 
H       2.94537403       0.01080910       0.32562029       0.31185033       0.12609871       0.04331945 
7
Properties=species:S:1:pos:R:3:momenta:R:3 =T pbc="F F F" energy=-4162.53021756678
O       1.62372703       0.17183201       0.44848310      -0.43158832      -0.26447540      -0.70404524 
H       2.51197115      -0.09995557       0.67612917      -0.11344590       0.19670227      -0.11479236 
H       1.52991934       0.11773647      -0.77033978      -0.13567936      -0.16238976       0.09909406 
H       1.54968901       1.06202149       0.70067554       0.02044869       0.23683865       0.09283004 
O       1.34213703       0.06751615      -1.98743767       0.52642571      -0.25611370       0.42277047 
H       0.48757174      -0.32868915      -2.04398930      -0.00550793       0.06664014       0.06898677 
H       2.03689684      -0.36474029      -2.54519353       0.13934711       0.18279780       0.13515625 
7
Properties=species:S:1:pos:R:3:momenta:R:3 =T pbc="F F F" energy=-4162.53021756678
O       2.45479218      -0.55363662      -1.17755040       0.11432319       0.50156331       0.11079607 
H       2.36066433      -1.31375082      -1.76427290      -0.06186337      -0.16030624       0.04797932 
H       1.36349318       0.11869948      -0.92385165       0.32804996      -0.25569253      -0.19861276 
H       2.75242256      -0.85474982      -0.29837622       0.04654982      -0.03477674      -0.29303494 
O       0.56226421       0.77876558      -0.35858179      -0.75709585      -0.19040102       0.70974968 
H      -0.15173754       1.05123430      -0.95740037       0.17887196       0.13294921      -0.20160012 
H       0.97867962       1.61062740      -0.08361349       0.15116429       0.00666400      -0.17527724 
7
Properties=species:S:1:pos:R:3:momenta:R:3 =T pbc="F F F" energy=-4162.53021756678
O       2.10343091       0.83650923      -0.08055181      -0.33642473      -0.59294138      -0.01818299 
H       2.17973704       0.91046047       0.88517407       0.02939648      -0.16918949       0.23438887 
H       1.46149069      -0.01494443      -0.68691309       0.13682195       0.19385580       0.20950272 
H       2.94187163       1.24735314      -0.36896227      -0.10129120       0.09020527       0.05840484 
O       0.90150850      -0.61376458      -1.47435690       0.17191379       0.50397672      -0.24502857 
H       0.35501813      -1.35823019      -1.31836829       0.06704354       0.17045818      -0.11474203 
H       0.55772577      -0.13473473      -2.24042370       0.03254017      -0.19636512      -0.12434283 
7
Properties=species:S:1:pos:R:3:momenta:R:3 =T pbc="F F F" energy=-4162.53021756678
O       0.71275510      -0.37565401      -1.52368204      -0.12283560      -0.08818390      -0.17546384 
H       0.91434998      -0.23084780      -2.43367315      -0.19694449       0.09049447       0.14354849 
H       1.55184588       0.05947384      -0.75513712       0.25861674       0.04378451      -0.16847387 
H       0.21011817      -1.19468387      -1.38636037      -0.03951625       0.16849810      -0.01236726 
O       2.26762556       0.59979801       0.02408096       0.37920084       0.02218909       0.22893826 
H       2.07392843       1.49526282       0.31196467      -0.33985602      -0.21268936      -0.30311921 
H       3.13539778       0.49848884      -0.34413128       0.06133477      -0.02409291       0.28693742 
7
Properties=species:S:1:pos:R:3:momenta:R:3 =T pbc="F F F" energy=-4162.53021756678
O       0.80060964       0.58981616      -1.55124025       0.22630444       0.05722071       0.27274584 
H       0.88156531       1.58518499      -1.61380051      -0.15777425       0.15676211      -0.06114779 
H       1.50455973       0.12774614      -0.79384005       0.00642800       0.23341958      -0.14662645 
H       0.63276455       0.29961036      -2.46101368      -0.01956924      -0.03353373       0.03200038 
O       2.18349580      -0.39426394       0.00738565       0.23228871      -0.22481000       0.12111225 
H       1.67914944      -0.68015360       0.80829064      -0.19854391      -0.13575152      -0.20690230 
H       3.12848145      -0.25088467       0.15541923      -0.08913374      -0.05330714      -0.01118194 
7
Properties=species:S:1:pos:R:3:momenta:R:3 =T pbc="F F F" energy=-4162.53021756678
O       2.54226308       0.19644969      -1.45443584      -0.12106912      -0.28793338      -0.02730851 
H       3.20972773      -0.44092955      -1.21185404       0.26469745      -0.18818055      -0.03866552 
H       1.59953069       0.06751313      -0.83019304       0.08467803      -0.15993008       0.11665698 
H       2.40983165       0.23855175      -2.44643033       0.10482765       0.22110238      -0.21311936 
O       0.46766503       0.03421398      -0.07637970      -0.68601108       0.22514784       0.29621619 
H       0.50652031       0.25160818       0.84970652      -0.11900180       0.02331548       0.00801408 
H      -0.30894786       0.40746992      -0.47312965       0.47187888       0.16647832      -0.14179386 
7
Properties=species:S:1:pos:R:3:momenta:R:3 =T pbc="F F F" energy=-4162.53021756678
O       0.81243271      -0.78422071      -1.35740279      -0.02994411       0.63813749       0.56629768 
H       0.78090757      -0.43688162      -2.25674989      -0.00233871       0.08930465      -0.12501503 
H       1.50191780       0.02876806      -0.68577721       0.26069741      -0.25831098      -0.02848726 
H      -0.11452314      -0.76784530      -1.05599825      -0.04649339      -0.07300358      -0.07398666 
O       2.21128266       0.96815336      -0.20167211       0.11301397      -0.42078159      -0.50760497 
H       1.84765048       1.51514194       0.50285837      -0.11253412      -0.09754184       0.15400854 
H       3.18187801       0.92674628      -0.16770054      -0.18240105       0.12219585       0.01478770 
7
Properties=species:S:1:pos:R:3:momenta:R:3 =T pbc="F F F" energy=-4162.53021756678
O       2.66745698       0.42276619      -0.62381460       0.22150520       0.50341466      -0.12535955 
H       3.49308337       0.14146926      -0.95868013      -0.14934111      -0.07293729      -0.04771131 
H       1.66593875       0.06545997      -1.06427520      -0.01686555       0.18499112      -0.20596709 
H       2.60525876       1.43843040      -0.69272333       0.32558164       0.00141278       0.35902175 
O       0.34705550      -0.22017062      -0.89580956      -0.62697832      -0.66537643       0.07466850 
H      -0.06464415      -0.47495949      -0.02763797       0.16028557       0.05968379      -0.16674654 
H      -0.35573744      -0.20068918      -1.54621400       0.08581257      -0.01118862       0.11209424 
7
Properties=species:S:1:pos:R:3:momenta:R:3 =T pbc="F F F" energy=-4162.53021756678
O       0.47863902       0.06203958      -0.04593849      -0.06006490      -0.18923475       0.39570728 
H       0.21342003      -0.85349151      -0.10790040      -0.19278206       0.22313508       0.18090802 
H       1.56227803       0.18062887      -0.62210541       0.00767613      -0.00822270       0.08417267 
H      -0.24202719       0.72368008      -0.27622060      -0.03641169      -0.03028635      -0.11385220 
O       2.55124099       0.20788481      -1.45070857       0.42248070      -0.21468165      -0.25546542 
H       3.20532974      -0.52026819      -1.30307340      -0.05334895       0.22671018       0.04610243 
H       2.36098484       0.37051720      -2.34492376      -0.08754923      -0.00741982      -0.33757280 
7
Properties=species:S:1:pos:R:3:momenta:R:3 =T pbc="F F F" energy=-4162.53021756678
O       0.54666876      -0.20688172      -1.41037599       0.70305684      -0.27013145      -0.70123532 
H       0.67870304      -0.07010522      -2.31975755      -0.30986624       0.01152590       0.06679687 
H       1.49841233       0.06690949      -0.72792533       0.14099239      -0.21292696      -0.29637622 
H       0.15101342      -1.03588837      -1.18409385       0.31017729      -0.02065889       0.23714206 
O       2.45725814       0.46267418      -0.16073934      -0.84134488       0.85586194       0.85686227 
H       2.17331884       1.26441789       0.36463356      -0.01107385      -0.24670392      -0.03678272 
H       3.01046621      -0.09996505       0.39488176       0.00805846      -0.11696663      -0.12640694 
7
Properties=species:S:1:pos:R:3:momenta:R:3 =T pbc="F F F" energy=-4162.53021756678
O       1.70962281      -0.69955454      -1.66890249      -0.18499534      -0.51413311       0.19173332 
H       1.07613852      -1.48455234      -1.70070197       0.11084271      -0.38399340      -0.00223851 
H       1.43648511      -0.03031090      -0.90834562       0.16073068       0.13702378       0.07283082 
H       2.62473068      -0.96757428      -1.68822387      -0.11080208       0.03719667      -0.00545322 
O       1.28546508       0.94049807       0.10816920      -0.20489066       0.62187411      -0.26421595 
H       0.45992689       1.34162371       0.40732047       0.08764882       0.09294657      -0.10159257 
H       2.05492562       1.50186516       0.25290549       0.14146587       0.00908538       0.10893611 
7
Properties=species:S:1:pos:R:3:momenta:R:3 =T pbc="F F F" energy=-4162.53021756678
O       1.68477639       1.21119401      -1.25953490      -0.29262880      -0.20594181       0.17949492 
H       2.63114787       1.32383582      -1.26646351       0.19331887      -0.10396697       0.13163909 
H       1.41499504       0.13624540      -0.51939844      -0.21926966      -0.06129529       0.18812163 
H       1.32539163       2.02501609      -1.67708673       0.29987518       0.01063145      -0.26897610 
O       1.30549545      -0.99140316      -0.25651316      -0.18454295       0.05447466      -0.11271447 
H       1.98802422      -1.54329415      -0.62633966       0.17309290      -0.01695839      -0.17070311 
H       0.36908840      -1.24501600      -0.25700217       0.03015445       0.32305633       0.05313804 
7
Properties=species:S:1:pos:R:3:momenta:R:3 =T pbc="F F F" energy=-4162.53021756678
O       2.00777052       1.19252355      -0.49336171      -0.26472870       0.39630291       0.37170210 
H       1.52031850       1.69533565       0.16760254       0.05665130       0.07651348       0.14655603 
H       1.67560066       0.18814027      -0.99098909      -0.05006831       0.22069528       0.03655808 
H       2.96336310       1.14215640      -0.29753422       0.10067374      -0.29744011       0.16397483 
O       0.99808682      -0.94725367      -1.06020054       0.38258187      -0.36658202      -0.67121586 
H       0.05229491      -0.85080429      -1.40653752      -0.06656220      -0.02445711       0.00238674 
H       1.26969655      -1.88244461      -1.22340595      -0.15854769      -0.00503243      -0.04996192 
7
Properties=species:S:1:pos:R:3:momenta:R:3 =T pbc="F F F" energy=-4162.53021756678
O       2.58642855       0.29258393      -1.36919544       0.55550927       0.65482817       0.41642753 
H       3.01705837      -0.42420811      -1.87322102      -0.06965647      -0.31439173       0.12465972 
H       1.33383769       0.09305619      -0.80177222       0.00255046       0.16577250       0.02141047 
H       2.86660154       1.13835800      -1.78896651       0.07151412       0.15509671       0.08952206 
O       0.42061698      -0.02629122      -0.15014955      -0.99283090      -0.78704048      -0.54112186 
H      -0.40187861      -0.45059367      -0.54673162       0.05848120      -0.16298937      -0.10817101 
H       0.64679595      -0.39790391       0.71672992       0.37443232       0.28872420      -0.00272692 
7
Properties=species:S:1:pos:R:3:momenta:R:3 =T pbc="F F F" energy=-4162.53021756678
O       0.56689970       0.82663239      -0.49445936      -0.12133693       0.49611955      -0.26570912 
H      -0.29229403       0.78395878      -0.16046772       0.08415740       0.03467626      -0.19450695 
H       1.64299758       0.13334984      -0.75483426      -0.07131891       0.19438730       0.06293143 
H       0.85168814       1.73974801      -0.52866545       0.26383789      -0.22370288       0.06240275 
O       2.47424681      -0.58520321      -1.08102406      -0.55361139      -0.31260197       0.52443688 
H       1.89366385      -1.23002402      -1.56514199       0.24634148      -0.08121247      -0.31425463 
H       2.82510774      -1.07368966      -0.39382158       0.15193045      -0.10766578       0.12469964 
7
Properties=species:S:1:pos:R:3:momenta:R:3 =T pbc="F F F" energy=-4162.53021756678
O       2.61001794      -0.04135467      -0.30421309      -0.29731758       0.08260085       0.63067159 
H       3.45287772       0.18733530      -0.69932203      -0.14188434      -0.15292945       0.31889644 
H       1.52608406       0.18477981      -0.78171861      -0.22746899       0.05184669       0.15009159 
H       2.70317720      -0.94781445      -0.10230727       0.24357106       0.20866114      -0.12808692 
O       0.38250623       0.25621340      -1.22466774       0.59757221      -0.29602817      -0.86323565 
H      -0.27898840       0.51560189      -0.56377521      -0.19715098       0.07758201      -0.13714449 
H       0.28974770       0.83516719      -1.99548530       0.02267862       0.02826692       0.02880744 
7
Properties=species:S:1:pos:R:3:momenta:R:3 =T pbc="F F F" energy=-4162.53021756678
O       0.44401741      -0.48462329      -0.55841828       0.57874618      -0.22350583       0.10000042 
H      -0.05552169      -0.28455447       0.21216303      -0.16522447       0.26961981      -0.09057228 
H       1.54991208       0.22844042      -0.93341375       0.02522183       0.12142184      -0.06717295 
H       0.50570072      -1.47593350      -0.65048133      -0.22097455       0.11524425      -0.09410494 
O       2.54049311       0.72561981      -0.97736660       0.06155441      -0.16138135       0.24652701 
H       2.46840023       1.57673667      -1.40200311      -0.11297214      -0.10442716      -0.14078675 
H       3.35159973       0.31552101      -1.25929215      -0.16635126      -0.01697155       0.04610949 
7
Properties=species:S:1:pos:R:3:momenta:R:3 =T pbc="F F F" energy=-4162.53021756678
O       1.88705596      -1.03798460      -0.91525847       0.67905999      -0.03791255      -0.11545707 
H       1.90144942      -1.58770318      -1.74184157       0.05522274      -0.09597386       0.00662606 
H       1.49204292      -0.08675901      -0.94522089      -0.13766277       0.36742884       0.02146897 
H       1.55472940      -1.48067945      -0.10409404      -0.11612261       0.19459494      -0.29613666 
O       1.15484718       1.28335288      -0.66755106      -0.24429798      -0.31238252       0.37109091 
H       0.66920500       2.12280369      -0.88723420      -0.45160503       0.06790598      -0.08750221 
H       1.29172719       1.32315947       0.39173983       0.21540566      -0.18366084       0.09991001 
7
Properties=species:S:1:pos:R:3:momenta:R:3 =T pbc="F F F" energy=-4162.53021756678
O       1.99688072      -0.31400733       0.22561532      -0.01782299      -0.48030642       0.09205938 
H       2.48142605       0.29832703       0.74887547      -0.07028831      -0.13568960      -0.04540199 
H       1.47878909       0.22642819      -0.79560105       0.19653377       0.08595225      -0.12128888 
H       2.56939626      -1.04597458      -0.09318690      -0.03686058       0.07838588       0.04446126 
O       1.00084615       0.56082248      -1.75492909      -0.19246433       0.09120468       0.01424239 
H       0.11583322       0.98225258      -1.66374417       0.01862112       0.15591162       0.02910128 
H       0.96487617      -0.19317645      -2.33208002       0.10228131       0.20454158      -0.01317344 
7
Properties=species:S:1:pos:R:3:momenta:R:3 =T pbc="F F F" energy=-4162.53021756678
O       1.14157350      -0.74624496      -1.49503218      -0.14585627       0.04100767      -0.62195200 
H       0.85814117      -1.53494805      -0.96479764       0.25134129       0.18539305       0.14769664 
H       1.60972982       0.17537064      -0.82968592       0.15376701       0.01815028       0.01867719 
H       1.36303526      -0.98094626      -2.37889752       0.10970032      -0.07705652      -0.09433467 
O       1.88305510       1.00206714      -0.07111625      -0.31348867      -0.46891295       0.43209162 
H       1.42042126       1.86128457      -0.17348710      -0.28624946       0.19455655      -0.04642833 
H       1.93200839       0.60413614       0.79577188       0.23078578       0.10686191       0.16424956 
7
Properties=species:S:1:pos:R:3:momenta:R:3 =T pbc="F F F" energy=-4162.53021756678
O       0.85123243       0.69064265      -1.61228099       0.22016872       0.38123031      -0.12357468 
H       0.32781817       1.42667211      -1.28040969       0.05267482       0.10679679      -0.08557927 
H       1.42338134       0.04436658      -0.70833021       0.04480865      -0.16368796       0.19930050 
H       1.25422025       0.96449749      -2.44839766       0.25528102       0.28233601      -0.07235678 
O       2.17093282      -0.46854668       0.05505439      -0.50369258      -0.59428503       0.16824239 
H       1.84166638      -0.37915625       0.95427666      -0.09179753      -0.05185573      -0.08088949 
H       2.37534803      -1.39617961      -0.20984279       0.02255690       0.03946562      -0.00514268 
7
Properties=species:S:1:pos:R:3:momenta:R:3 =T pbc="F F F" energy=-4162.53021756678
O       1.02948899      -0.64455882      -1.49474729       0.47571127      -1.22893787      -0.19553123 
H       0.47827372      -1.35820838      -1.20354986      -0.08901744       0.27720186      -0.26002796 
H       1.35463204       0.21814926      -0.64599319       0.22150902       0.04270723       0.03124823 
H       0.93487449      -0.44383643      -2.43604500       0.22979172      -0.05805027       0.00858641 
O       1.99370319       0.90863918      -0.07513181      -1.13571791       0.70287917       0.37232308 
H       1.56217653       1.04301526       0.83944632       0.21731498       0.23657686       0.05605710 
H       2.87617809       0.53470316      -0.04574117       0.08040836       0.02762302      -0.01265563 
7
Properties=species:S:1:pos:R:3:momenta:R:3 =T pbc="F F F" energy=-4162.53021756678
O       0.44376378       0.42510904      -0.20374668      -0.00120629      -0.99088781      -0.72635343 
H      -0.49103131       0.12372636      -0.30103044       0.07203781      -0.18531741      -0.13688730 
H       1.53510923       0.05819444      -0.80765392      -0.07042327      -0.08008890      -0.01201078 
H       0.43006407       1.27385027       0.25830216       0.06126389      -0.02043545      -0.05936525 
O       2.55220140      -0.22682487      -1.37359590      -0.15808991       1.25875650       1.14190089 
H       3.05055433      -0.95023311      -0.99668462      -0.01220178       0.02666086      -0.03369984 
H       3.11358600       0.53260381      -1.52635545       0.10861955      -0.00868779      -0.17358429 
7
Properties=species:S:1:pos:R:3:momenta:R:3 =T pbc="F F F" energy=-4162.53021756678
O       0.61598434       0.99717934      -0.68041350      -0.78661478      -0.71481741       0.13864402 
H      -0.18936185       0.43675120      -0.52959760       0.10241220       0.00169515       0.16775514 
H       1.55071987       0.08094428      -0.84637606       0.07024176      -0.06141903      -0.09486042 
H       0.75865756       1.53812108       0.08447519      -0.07884208       0.37120338       0.03871626 
O       2.40071286      -0.73748948      -0.87038856       0.53487588       0.53514442      -0.22317415 
H       1.97997378      -1.60619736      -1.18863189       0.07888394       0.02962291      -0.04706066 
H       3.20923391      -0.38611016      -1.31454375       0.07904308      -0.16142942       0.01997982 
7
Properties=species:S:1:pos:R:3:momenta:R:3 =T pbc="F F F" energy=-4162.53021756678
O       1.40081525      -1.02850273      -1.18179354       0.17834429       0.15143091      -0.86224180 
H       0.76891056      -1.59091109      -0.64084293      -0.14346697       0.19246668       0.05064444 
H       1.46774650       0.26786007      -0.73199494       0.09981533       0.16134448      -0.03696494 
H       1.55507398      -1.36986667      -2.02984918       0.01759788      -0.03312257       0.23472233 
O       1.59690128       1.24787425      -0.34923264      -0.35295689      -0.41382911       0.25987075 
H       2.21447709       1.40499430       0.33058311      -0.00684720      -0.06816686       0.20155684 
H       1.60427672       1.99136611      -1.03645350       0.20751355       0.00987646       0.15241239 
7
Properties=species:S:1:pos:R:3:momenta:R:3 =T pbc="F F F" energy=-4162.53021756678
O       0.57362292      -0.27305199      -1.46829787      -0.35743175      -0.07387240      -0.06931731 
H      -0.18888937      -0.58060516      -0.94059261       0.02781893      -0.18470062      -0.06496560 
H       1.55673191       0.17116865      -0.78722410      -0.18924094      -0.08744639       0.18078005 
H       0.72811259      -0.98854012      -2.05592277       0.10916802       0.07640397       0.10234462 
O       2.46683828       0.51277686      -0.12525307       0.31409490       0.06742312      -0.08303771 
H       2.47630316       1.53664128      -0.13376459       0.18318334       0.18391168       0.03973127 
H       2.35978229       0.24172916       0.80134126      -0.08759251       0.01828063      -0.10553532 
7
Properties=species:S:1:pos:R:3:momenta:R:3 =T pbc="F F F" energy=-4162.53021756678
O       1.76873100       0.54477220      -1.88657461       0.44878618       0.29363539      -0.54780924 
H       1.36448506       0.02351064      -2.54593268       0.35775436      -0.08056155       0.04371683 
H       1.53462594       0.24263705      -0.83566430      -0.01162626       0.10680944      -0.26265410 
H       2.72299495       0.67647848      -2.14684164      -0.29573128       0.04821436       0.08380315 
O       1.20854807      -0.33345744       0.33298132      -0.13297425      -0.04123594       0.33366891 
H       1.86339753      -0.11563674       0.97096303      -0.21072621      -0.25052669       0.17658172 
H       0.44936520       0.00433035       0.80710392      -0.15548255      -0.07633502       0.17269275 
7
Properties=species:S:1:pos:R:3:momenta:R:3 =T pbc="F F F" energy=-4162.53021756678
O       1.80809943       0.25011024       0.41217836       0.31001654      -0.27438729       0.48814123 
H       2.51424389       0.73550462       0.78820293       0.03316636      -0.01266587      -0.00093204 
H       1.61342051       0.14662614      -0.96829186       0.09822115       0.02141278       0.23304459 
H       1.80017474      -0.57543723       0.89258703      -0.01636340       0.15381250       0.08800696 
O       1.21566428      -0.02416187      -1.97185565      -0.15606927       0.09475067      -0.64508294 
H       0.35434936      -0.43135686      -1.81927027      -0.06058660      -0.16523818       0.02352902 
H       0.91487490       0.72371808      -2.54703408      -0.20838478       0.18231539      -0.18670683 
7
Properties=species:S:1:pos:R:3:momenta:R:3 =T pbc="F F F" energy=-4162.53021756678
O       0.91993903      -0.97337385      -0.53446392       0.11774483       0.27386943       0.77396361 
H       1.43037198      -1.76093182      -0.39610304      -0.16495044       0.05722517      -0.00924191 
H       1.62607571       0.11512941      -0.96190158       0.18557991      -0.06609202      -0.14895921 
H       0.25722389      -0.92370220       0.14973514      -0.16227936       0.09380768      -0.20655333 
O       2.09295330       1.19520482      -1.02377705      -0.04669346      -0.35558957      -0.39583472 
H       2.46181648       1.34839806      -1.93154404       0.03072190       0.15032447       0.00017546 
H       1.59412618       1.88551281      -0.53679005       0.03987661      -0.15354516      -0.01354991 
7
Properties=species:S:1:pos:R:3:momenta:R:3 =T pbc="F F F" energy=-4162.53021756678
O       2.04980289       0.93491288      -1.48588839      -0.37322083       0.07276029       0.17668928 
H       1.58695612       1.71839969      -1.87668339       0.15891842       0.19007483      -0.31684952 
H       1.56701680       0.00309579      -0.60898971      -0.11036541      -0.21583184       0.16007741 
H       3.02080724       1.15417654      -1.41099257       0.18604317       0.06488027      -0.04023417 
O       0.92545086      -0.68892599      -0.04538470      -0.01723433       0.01114283      -0.26996304 
H       0.34605842      -1.18390864      -0.63469167       0.13364740      -0.18802450       0.01480878 
H       1.44617614      -1.41076043       0.42671881       0.02221159       0.06499811       0.27547125 
7
Properties=species:S:1:pos:R:3:momenta:R:3 =T pbc="F F F" energy=-4162.53021756678
O       1.89786205      -0.04795945       0.36391579      -0.82386183      -0.34803127       0.00507567 
H       1.79074414      -0.95005028       0.81721014      -0.05339398       0.17212284      -0.10053336 
H       1.61403590       0.08750026      -0.74772809      -0.03430129      -0.02988676      -0.00173974 
H       1.39956085       0.60782910       0.86528458       0.19708135      -0.12064982       0.21307394 
O       1.12336192       0.25061369      -1.91086264       0.69928283       0.57442473      -0.36001585 
H       1.74357301       0.15120198      -2.70860942      -0.07595710      -0.16515457      -0.06972077 
H       0.68946042       1.07229863      -2.08202140       0.09115002      -0.08282515       0.31386010 
7
Properties=species:S:1:pos:R:3:momenta:R:3 =T pbc="F F F" energy=-4162.53021756678
O       0.94785316      -0.89470714      -1.05480823       0.25804167      -0.44020407      -0.45622610 
H       0.04178513      -0.52811947      -0.93142207      -0.11468424      -0.08450910      -0.06173327 
H       1.63890388       0.08994349      -0.90121659       0.02259047      -0.14983169       0.12568412 
H       1.12082138      -1.24376700      -1.95401208      -0.06417780      -0.09012096      -0.15864125 
O       2.04591117       1.10463422      -0.47250386      -0.41964000       1.12058746       0.41692714 
H       2.87609948       1.39603791      -0.84386223       0.15556226      -0.05802650       0.05109052 
H       1.99560454       1.13925021       0.46300538       0.16230764      -0.29789514       0.08289883 
7
Properties=species:S:1:pos:R:3:momenta:R:3 =T pbc="F F F" energy=-4162.53021756678
O       2.26350242       0.35633285      -1.66797212      -1.12223370       0.00663784       0.15934795 
H       3.19519246       0.43334819      -1.25294880      -0.01646961      -0.02690982      -0.09029120 
H       1.46154914       0.13702853      -0.91788859       0.00230500       0.03509937       0.03088187 
H       2.15036402       1.06140707      -2.31425837       0.17765585       0.06064179      -0.12218151 
O       0.72299225      -0.14355278       0.09401857       1.23217763       0.03845932       0.05342476 
H       0.14095699       0.25146939       0.72921890      -0.21497556      -0.28634498       0.24722320 
H       0.84053595      -1.07519088       0.32866367      -0.05845961       0.17241647      -0.27840507 
7
Properties=species:S:1:pos:R:3:momenta:R:3 =T pbc="F F F" energy=-4162.53021756678
O       1.29193440       0.32103910       0.46858961      -0.18518442      -0.44130295       0.09480982 
H       0.94842968      -0.48208518       0.87372964       0.09693342       0.13652612       0.24054484 
H       1.59339674       0.17404173      -0.65837844      -0.15185172       0.13379825      -0.10005345 
H       0.74674102       1.11635301       0.62674042       0.00336767      -0.10031606       0.23899841 
O       1.70219322      -0.09373735      -2.02226710       0.38727943       0.28610931      -0.54175103 
H       2.22732559      -0.90279674      -2.13945015       0.01275000       0.06573042      -0.12797661 
H       2.15155529       0.67206103      -2.45167670      -0.16329439      -0.08054509       0.19542800 
7
Properties=species:S:1:pos:R:3:momenta:R:3 =T pbc="F F F" energy=-4162.53021756678
O       2.34436937       0.20821462      -1.68685795      -0.55214477      -0.47206207       0.11001272 
H       2.73088938       1.12837438      -1.62065042      -0.12762893       0.10032549      -0.15879945 
H       1.52326026       0.04227175      -0.82096560      -0.04098560       0.08313597      -0.02101756 
H       3.00940651      -0.47997766      -1.62576038       0.13215936      -0.20594816       0.24226939 
O       0.65144814       0.04862380       0.12436674       0.59665360       0.38256143      -0.19769115 
H      -0.27774529       0.28900404       0.02839766       0.14175079       0.07092773      -0.05462669 
H       0.65481544      -0.87090534       0.42983511      -0.14980446       0.04105960       0.07985274 
7
Properties=species:S:1:pos:R:3:momenta:R:3 =T pbc="F F F" energy=-4162.53021756678
O       0.86873108      -0.68527618      -1.40802397       0.12254956      -0.19007516      -0.25821230 
H       1.34285126      -1.41550200      -1.82315227       0.10428783      -0.05094537      -0.21504131 
H       1.57209434       0.23438444      -0.78310934      -0.01205267      -0.05887427       0.03434413 
H       0.08661426      -1.02011757      -0.92206153      -0.04351609      -0.06819093       0.00174898 
O       2.12912632       0.91066545      -0.13951553       0.14015301       0.14266661       0.43174560 
H       1.56724889       1.65717180       0.04153327      -0.10769769       0.21721318      -0.09831910 
H       3.03944038       1.15199224      -0.35966763      -0.20372394       0.00820594       0.10373400 
7
Properties=species:S:1:pos:R:3:momenta:R:3 =T pbc="F F F" energy=-4162.53021756678
O       2.29674527      -0.11722878       0.11806679      -1.29848874       0.62235495      -0.33384533 
H       2.11129288       0.05128265       1.06038058       0.27087507      -0.15132014       0.05821841 
H       1.46380033       0.27777377      -0.73305708      -0.06044748       0.21645691      -0.22855826 
H       3.21942548       0.22265486      -0.03191222       0.22159364      -0.24987815      -0.11352325 
O       0.73041933       0.32353306      -1.71135172       0.76493995      -0.25714958       0.40448120 
H       0.35606989      -0.59175100      -1.86158224       0.08568271      -0.01293946       0.09027020 
H      -0.00750413       0.95088599      -1.55421405       0.01584484      -0.16752454       0.12295702 
7
Properties=species:S:1:pos:R:3:momenta:R:3 =T pbc="F F F" energy=-4162.53021756678
O       0.77353684      -0.49073255       0.01930552      -0.40630024       0.08848976       0.09501735 
H      -0.01507614      -0.66387055      -0.51141405       0.02166657       0.18556919      -0.03604570 
H       1.56440470       0.02444978      -0.63306608       0.16093102       0.00009289       0.15628824 
H       0.63257826       0.03425902       0.82976717       0.33801890      -0.07677099      -0.09878965 
O       2.23374059       0.67148453      -1.57481452       0.09361234      -0.21471400      -0.07806853 
H       3.05273160       0.32700884      -1.85197827      -0.16539533      -0.06303139       0.04954184 
H       2.22409571       1.59456587      -1.55327415      -0.04253326       0.08036454      -0.08794355 
7
Properties=species:S:1:pos:R:3:momenta:R:3 =T pbc="F F F" energy=-4162.53021756678
O       0.45601478       0.52853070      -0.21366355       0.05070073       1.04776992      -0.07149814 
H      -0.40143417       0.17054676      -0.67582539      -0.09045287      -0.15485184      -0.08360303 
H       1.55979410       0.23885154      -0.78715575       0.25226207      -0.12004754      -0.06139952 
H       0.36225620       1.47318156      -0.19461732       0.08203130      -0.00557452      -0.13838482 
O       2.55771501      -0.29083932      -1.33009970      -0.16793295      -0.60165786       0.36852527 
H       3.44314715      -0.19493152      -0.90023202      -0.05148323      -0.14933651       0.17267890 
H       2.39255879      -1.27497886      -1.34856385      -0.07512506      -0.01630165      -0.18631866 
7
Properties=species:S:1:pos:R:3:momenta:R:3 =T pbc="F F F" energy=-4162.53021756678
O       2.51543387       0.27535500      -1.58242886      -0.26167072      -0.06638507       0.55372418 
H       3.12339671      -0.48849128      -1.62259580      -0.01464114      -0.10676413       0.25842614 
H       1.61943703       0.23276088      -0.86050735       0.10156738      -0.26333025       0.01579233 
H       3.02266722       1.08075185      -1.30620002      -0.06567028       0.02779831      -0.03930257 
O       0.48075150      -0.03641119       0.03271183       0.29185770       0.80460628      -1.07096267 
H      -0.32543751       0.54268478      -0.12739327      -0.00721846      -0.17324039       0.23317469 
H       0.19472412      -0.97491534       0.10480063      -0.04422449      -0.22268475       0.04914790 
7
Properties=species:S:1:pos:R:3:momenta:R:3 =T pbc="F F F" energy=-4162.53021756678
O       1.98433508       0.88508400       0.11474789      -0.45164246      -0.99872513      -0.15079051 
H       1.74591637       1.81905374      -0.01060581      -0.01264866       0.08037883       0.37293845 
H       1.39844188       0.05681672      -0.79731415       0.00383934       0.12064579       0.18930954 
H       2.96838816       0.82596365       0.02884732      -0.04173472       0.20141806      -0.32436931 
O       1.02533444      -0.65209365      -1.67670478       0.57676887       0.29185329      -0.57258693 
H       1.25381958      -1.55985011      -1.33330658      -0.02560940       0.09000603       0.39217951 
H       0.05420066      -0.65469980      -1.50524522      -0.04897298       0.21442312       0.09331926 
7
Properties=species:S:1:pos:R:3:momenta:R:3 =T pbc="F F F" energy=-4162.53021756678
O       0.60299105      -0.55442825      -1.15840318       0.68270881      -0.00284088       0.50474909 
H       0.68664795      -1.38475747      -0.68449994       0.10908850       0.11104609      -0.16986618 
H       1.54673365       0.01894926      -0.72238232       0.00612564       0.00999309       0.03281691 
H      -0.20444970      -0.04957817      -0.89576220      -0.11944970       0.27043405       0.06983636 
O       2.38974023       0.77289468      -0.40709408      -1.02209581      -0.39038444      -0.46387022 
H       2.30408717       1.68547819      -0.79246763       0.13579145       0.12440211       0.15022927 
H       3.35659197       0.44771657      -0.46631958       0.20783112      -0.12265002      -0.12389524 
7
Properties=species:S:1:pos:R:3:momenta:R:3 =T pbc="F F F" energy=-4162.53021756678
O       0.78529463      -0.87131944      -0.79276259       0.23242764      -0.21517816       0.02807442 
H       0.77309472      -1.67690679      -1.37460701      -0.22147462      -0.08273278       0.12985554 
H       1.50253225       0.01690716      -0.94531947      -0.08828756       0.17318305      -0.22951671 
H       0.62873778      -1.01143638       0.14986307      -0.19406563       0.00314108      -0.07566019 
O       2.24100317       1.10048534      -0.76521906      -0.22915643      -0.07710715      -0.14425069 
H       2.23408433       1.60398048       0.06217245       0.22672562      -0.02306083       0.16532591 
H       2.01839334       1.61544154      -1.57282868       0.27383099       0.22175480       0.12617171 
7
Properties=species:S:1:pos:R:3:momenta:R:3 =T pbc="F F F" energy=-4162.53021756678
O       0.47483957      -0.01146743      -1.39779585       0.70837140      -0.05555517      -0.43655912 
H      -0.17735528      -0.63924443      -1.05379971      -0.16869374       0.29494524      -0.10316841 
H       1.44010233       0.17439462      -0.77411875      -0.03679229      -0.14004302      -0.06585056 
H       0.01290531       0.77602858      -1.73824598       0.11513939      -0.01166226      -0.03076338 
O       2.54354538       0.24788453      -0.17621582      -0.64302597      -0.04052527       0.02346845 
H       3.28011574      -0.12221332      -0.67116683       0.10704635      -0.10560890       0.22270884 
H       2.72666726       0.24392935       0.81104049      -0.08204515       0.05844937       0.39016419 
7
Properties=species:S:1:pos:R:3:momenta:R:3 =T pbc="F F F" energy=-4162.53021756678
O       2.19745599       0.80022663      -1.51659029      -0.15338236      -0.50606804       0.51310483 
H       2.06525950       1.78386540      -1.54886139      -0.04743743       0.12438984       0.15158822 
H       1.39214103       0.19903351      -0.75544890       0.01294215       0.35932435       0.08735308 
H       2.35565392       0.49381039      -2.42216075      -0.00127303      -0.08607606       0.09565435 
O       0.83008854      -0.55992755       0.02652834      -0.08341821      -0.24270963      -1.30012473 
H      -0.09501441      -0.76305681      -0.09144766       0.38599454       0.07873238       0.27927998 
H       1.41901421      -1.34237244       0.05917598      -0.11342567       0.27240716       0.17314426 
7
Properties=species:S:1:pos:R:3:momenta:R:3 =T pbc="F F F" energy=-4162.53021756678
O       1.54648104       0.37232247       0.44229285      -0.02906223      -0.30017300      -0.26794093 
H       0.70137843       0.06212332       0.80937201       0.17242230      -0.34427746      -0.13379102 
H       1.53960564       0.11462743      -0.57785746       0.00447840      -0.21074502       0.12369760 
H       2.41159864       0.20799087       0.90610252       0.12389441       0.20657050       0.04754956 
O       1.43638109      -0.07848889      -1.99733002      -0.16739807       0.55768135       0.11139431 
H       1.04137887      -0.93513242      -2.21157451       0.09627962       0.14367231      -0.10097243 
H       2.15229286       0.07196999      -2.65349697      -0.20061444      -0.05272868       0.22006290 
7
Properties=species:S:1:pos:R:3:momenta:R:3 =T pbc="F F F" energy=-4162.53021756678
O       2.77821259       0.24627648      -0.79284514       0.26681932      -0.75549688       0.02167925 
H       3.18030523      -0.45584726      -1.34041213       0.25044192      -0.28858469       0.17264426 
H       1.68229656       0.09722828      -0.72061668      -0.01908067      -0.05472178       0.01368928 
H       2.89528354       1.16467418      -1.12311208       0.09688208      -0.03809969      -0.16383856 
O       0.24371341      -0.02639298      -0.70286494      -0.56073616       0.75069721       0.24313589 
H      -0.21543997      -0.18582014      -1.55427696      -0.06511685       0.08748572      -0.10266975 
H      -0.31621371       0.07508144       0.06932242       0.03079037       0.29872011      -0.18464037 
7
Properties=species:S:1:pos:R:3:momenta:R:3 =T pbc="F F F" energy=-4162.53021756678
O       2.07698882      -0.71790599      -1.49890994      -0.66000244      -0.28443406       0.44332346 
H       1.75494244      -1.63109718      -1.26550683      -0.12901986      -0.00681077      -0.00474373 
H       1.49261456       0.11437833      -0.64897809      -0.12922909      -0.06143311      -0.03054825 
H       1.74385063      -0.44823986      -2.30457641      -0.09232889      -0.09354937       0.05652821 
O       0.93880171       0.93113006      -0.04108007       0.68631314       0.57909387      -0.37224975 
H       1.36072326       1.02768126       0.82147069      -0.05200675      -0.03656328      -0.09513371 
H       0.97148306       1.73829253      -0.56869267       0.37627388      -0.09630329       0.00282377 
7
Properties=species:S:1:pos:R:3:momenta:R:3 =T pbc="F F F" energy=-4162.53021756678
O       2.53604027      -0.09187922      -1.43562584       0.51464025       0.68279218       0.22609189 
H       2.76541498      -1.04912301      -1.42359790      -0.02809834       0.28745341      -0.08027610 
H       1.47751469       0.12477707      -0.84391809       0.09915517       0.10241846       0.09157405 
H       3.25290967       0.43805638      -1.06111124      -0.05851881       0.04107504       0.09220613 
O       0.46863649       0.34599942      -0.09815624      -0.50443325      -1.05933646      -0.24491971 
H      -0.07586170      -0.46483494      -0.18955786      -0.05459970      -0.00026253      -0.13622838 
H       0.08003428       1.10303528      -0.54663061       0.03185468      -0.05414010       0.05155211 
7
Properties=species:S:1:pos:R:3:momenta:R:3 =T pbc="F F F" energy=-4162.53021756678
O       1.23552053      -1.12018149      -0.76864112       0.44010663      -0.37351093      -0.21775761 
H       0.80743554      -1.49637376       0.08827907       0.05548122       0.07864188       0.06615180 
H       1.53630814       0.29772525      -0.76865328      -0.10130615      -0.10890853      -0.14403003 
H       1.83483154      -1.81225709      -1.07634489      -0.41596222       0.06176045      -0.15446306 
O       1.74849507       1.35451830      -0.75698961       0.31882553       0.53668189       0.66488482 
H       1.07286328       1.89265331      -1.30444207      -0.29119728      -0.08143548      -0.13045428 
H       2.57650796       1.58416565      -1.13303297      -0.00594774      -0.11322928      -0.08433164 
7
Properties=species:S:1:pos:R:3:momenta:R:3 =T pbc="F F F" energy=-4162.53021756678
O       2.14926071       0.39444148      -1.81726796      -0.01858718       0.47093811       0.34014896 
H       2.88862201       0.99856711      -1.55037774      -0.20882274      -0.03786811      -0.11335024 
H       1.50906984       0.06885244      -0.99587501       0.07756848      -0.27584702       0.03722902 
H       2.44953160      -0.45952881      -2.26400018      -0.00048950       0.09474231      -0.04437463 
O       0.82822157      -0.12147699       0.24488220      -0.10050953      -0.34905018      -0.32167381 
H      -0.04890214       0.02209730       0.50296892       0.22320410       0.23319318       0.00454119 
H       1.13332203      -0.77717411       0.85518684       0.02763637      -0.13610829       0.09747951 
7
Properties=species:S:1:pos:R:3:momenta:R:3 =T pbc="F F F" energy=-4162.53021756678
O       2.38157115      -0.74823703      -0.55975183       0.15517990       0.40844500       0.27222188 
H       1.87651437      -1.59156116      -0.42418378      -0.05943431      -0.13473965      -0.06700426 
H       1.45244084       0.18225679      -0.64872025       0.01285605       0.27449314       0.05937573 
H       3.03167559      -0.52384850       0.17925325       0.15072427      -0.02961567      -0.05459382 
O       0.62250034       0.97811199      -0.98271762      -0.13083182      -0.12970753      -0.42920732 
H       0.87965896       1.88153994      -1.21846449      -0.18273231      -0.38055463       0.27410270 
H       0.26932907       0.58834477      -1.81481433       0.05423821      -0.00832066      -0.05489490 
7
Properties=species:S:1:pos:R:3:momenta:R:3 =T pbc="F F F" energy=-4162.53021756678
O       0.84690760      -0.42827823       0.14864714       0.47971889       0.14397600      -0.16052122 
H      -0.01371752      -0.86944270      -0.04237060       0.11393257      -0.38961912      -0.12286213 
H       1.52433158       0.16681610      -0.95779026      -0.00125235       0.14199334      -0.03610467 
H       1.17017659      -0.81236614       0.96489410      -0.11255056       0.06562869      -0.15439350 
O       2.19801518       0.65582236      -1.67563801      -0.43793492       0.22808619       0.30203912 
H       1.91719365       0.48068142      -2.57686699       0.22389439       0.08763772      -0.05167903 
H       2.26324192       1.60803812      -1.56047212      -0.26580802      -0.27770282       0.22352143 
7
Properties=species:S:1:pos:R:3:momenta:R:3 =T pbc="F F F" energy=-4162.53021756678
O       0.36352113       0.00159823      -1.14604667       0.12164944      -0.42663999       0.77603929 
H      -0.40489417       0.33502746      -0.58896823       0.06342211      -0.08153522       0.04248772 
H       1.49473627      -0.01798944      -0.82451169      -0.04096775       0.21371404      -0.42423428 
H       0.06534328      -0.90958107      -1.21637077       0.07397516       0.04536162      -0.17221777 
O       2.66268536       0.22222784      -0.43097611      -0.26009737       0.27344303      -0.37992456 
H       2.63934316       0.78655036       0.34112337       0.08215454      -0.07972121      -0.04934361 
H       3.36376303       0.43873263      -1.08977099      -0.04013612       0.05537772       0.20719321 
7
Properties=species:S:1:pos:R:3:momenta:R:3 =T pbc="F F F" energy=-4162.53021756678
O       1.34947834       0.74643002       0.23524864       0.17639020      -0.15579401       0.17386201 
H       1.80906822       1.45840551       0.69229811       0.03546744       0.31670600      -0.21710046 
H       1.54551958       0.17751543      -0.99119560      -0.21031144      -0.11897859       0.34697621 
H       0.51734651       0.65071733       0.61219109       0.04323001      -0.24718740       0.02487621 
O       1.65011271      -0.49671038      -1.81850177       0.18685673       0.14695205      -0.05481560 
H       1.11814995      -1.32054142      -1.67551500      -0.10847338      -0.08050463      -0.06595743 
H       2.59064821      -0.74434018      -1.91738845      -0.12315956       0.13880658      -0.20784093 
7
Properties=species:S:1:pos:R:3:momenta:R:3 =T pbc="F F F" energy=-4162.53021756678
O       2.37593940      -0.53281548      -1.31597895      -0.05109276      -0.01744925       0.20342706 
H       2.22059722      -1.48954251      -1.52851537       0.10281095       0.06643415       0.12168587 
H       1.67382423      -0.07582897      -0.58401549       0.35363737       0.00052701       0.02343734 
H       3.28659878      -0.30676892      -0.95540155       0.14001926       0.14436071      -0.12539907 
O       0.63486658       0.78722682      -0.23868290      -0.53225126      -0.19687658      -0.18249208 
H       0.39480402       1.38733666      -0.92741487       0.02750255      -0.10262585       0.01298475 
H      -0.17309554       0.63209371       0.26193588      -0.04062611       0.10562981      -0.05364388 
7
Properties=species:S:1:pos:R:3:momenta:R:3 =T pbc="F F F" energy=-4162.53021756678
O       2.25782882      -0.82848487      -0.81576075      -0.19386485      -0.57627575       0.41917160 
H       3.08448570      -0.49535958      -0.35545752      -0.10124576       0.22442679      -0.01707188 
H       1.50689295       0.13612711      -0.95938817       0.02175724      -0.17804159       0.19135693 
H       2.46208101      -1.44664865      -1.46957416      -0.10278215       0.06140224      -0.12425806 
O       0.73460518       1.05826586      -0.74275035       0.45981261       0.68165295      -0.47641393 
H       0.80121028       1.49813517       0.08910546       0.05003276       0.03177344      -0.02065302 
H      -0.16034053       0.84596929      -0.97700166      -0.13370985      -0.24493809       0.02786836 
7
Properties=species:S:1:pos:R:3:momenta:R:3 =T pbc="F F F" energy=-4162.53021756678
O       0.36031612       0.54173280      -0.70760082       0.07569456      -0.15490927      -0.30191200 
H      -0.46379184       0.00621043      -0.59972977      -0.23998553      -0.04925893       0.11825027 
H       1.36226055      -0.01807745      -0.78874162      -0.00597907      -0.05722674      -0.28200551 
H       0.31879571       1.26358860      -0.10753207      -0.08323215       0.26664261      -0.04187227 
O       2.66173061      -0.33055144      -0.82836882       0.20239888       0.36677015       0.21000534 
H       3.20384104       0.50906137      -0.90614188       0.20036759       0.02111587       0.16168375 
H       2.80320997      -0.92734569      -1.62794945      -0.14926428      -0.39313370       0.13585042 
7
Properties=species:S:1:pos:R:3:momenta:R:3 =T pbc="F F F" energy=-4162.53021756678
O       0.62077423      -0.25735596      -1.55964305       0.61042515      -0.45424768      -0.23686165 
H      -0.25021570      -0.33615766      -1.08643150       0.27473832      -0.12016433      -0.29999074 
H       1.43315792       0.05172150      -0.90679525       0.11839291      -0.01395079      -0.09166771 
H       0.66907166      -1.12525190      -1.99084493      -0.40820674       0.32734390      -0.07126755 
O       2.40117640       0.48909545       0.02021497      -0.32610175      -0.17300803       0.41210783 
H       2.13348261       1.29910033       0.40713027      -0.16243600       0.18293544       0.13409011 
H       3.24034414       0.61772574      -0.39826090      -0.10681190       0.25109149       0.15358971 
7
Properties=species:S:1:pos:R:3:momenta:R:3 =T pbc="F F F" energy=-4162.53021756678
O       0.51066274       0.49309904      -1.45932600       0.17462958      -0.48898784      -0.77235948 
H       0.00978086      -0.14006292      -1.97962977       0.18220690      -0.21587284       0.21019448 
H       1.39637550      -0.07112036      -0.71388924       0.27242667      -0.27259067      -0.09976057 
H       0.83312285       1.24484003      -1.92892559       0.01193997       0.26792881      -0.12075144 
O       2.47090697      -0.22376636      -0.06730148      -0.33312320       0.69651610       0.72446340 
H       2.98057841      -0.95280596      -0.42471017      -0.13784186       0.15566444       0.07779144 
H       2.64691007      -0.17039290       0.86878107      -0.17023806      -0.14265799      -0.01957783 
7
Properties=species:S:1:pos:R:3:momenta:R:3 =T pbc="F F F" energy=-4162.53021756678
O       1.46781381      -0.09300982      -1.96940520      -0.50684334       0.74529269       0.23775035 
H       2.21872550       0.41709913      -2.32436575       0.05733606      -0.08959130      -0.08512822 
H       1.54898672       0.12091299      -0.80984370      -0.06955238      -0.06204823       0.41102572 
H       1.20377724      -0.83489105      -2.51878835       0.06511004       0.15342912       0.01672932 
O       1.55530974       0.33484130       0.43113848       0.24388631      -0.66262466      -0.36618769 
H       1.37009784      -0.38054536       1.03014928       0.05855687      -0.03162721      -0.21292589 
H       0.86563674       1.02438194       0.62921316       0.15150644      -0.05283042      -0.00126359 
7
Properties=species:S:1:pos:R:3:momenta:R:3 =T pbc="F F F" energy=-4162.53021756678
O       2.42628815      -0.48606971      -0.12166659      -0.08278603      -0.82684882      -0.57696862 
H       2.17369440      -1.36982899      -0.23853331       0.00935784      -0.13661249      -0.08590888 
H       1.69992561       0.13819574      -0.56615000       0.01403812       0.07378226      -0.20078086 
H       3.24809707      -0.23290256      -0.52071526      -0.02077514       0.13159358       0.07228374 
O       0.55840081       0.71190965      -1.36935912       0.07676934       0.80220348       0.56141261 
H       0.80163576       0.69010625      -2.27653694      -0.05201332       0.10598009       0.10329888 
H      -0.10609394       1.37520539      -1.14151029       0.05540919      -0.15009810       0.12666314 
7
Properties=species:S:1:pos:R:3:momenta:R:3 =T pbc="F F F" energy=-4162.53021756678
O       1.61425249      -0.81580722       0.09662618      -0.13860693       0.48463295       0.11462981 
H       0.83866754      -1.02797541       0.59751813       0.18331503      -0.11129548      -0.31091908 
H       1.58023182       0.17056942      -0.93204435       0.16680347      -0.09912927       0.12263276 
H       2.13104033      -1.58557421      -0.10077502      -0.26132534       0.12188411      -0.18269635 
O       1.41782601       1.03648130      -1.64827895       0.08418690      -0.71719842       0.13122095 
H       0.50908776       1.28908131      -1.77085574       0.10644098       0.08672307       0.09512486 
H       2.00606341       1.83666734      -1.57501463      -0.14081411       0.23438304       0.03000705 
7
Properties=species:S:1:pos:R:3:momenta:R:3 =T pbc="F F F" energy=-4162.53021756678
O       2.72396766       0.45620552      -0.70921408       0.04150211       0.37946614       0.22713161 
H       3.06082696       0.75554037       0.20452632      -0.09071111       0.03401619       0.10242539 
H       1.41009803       0.09970388      -0.83386255      -0.26935093      -0.10169809       0.03212514 
H       3.35810205      -0.21263477      -0.97970557      -0.22870870      -0.02334434      -0.22556976 
O       0.27857540      -0.18066986      -0.84545006       0.63767403      -0.14711509      -0.50963972 
H      -0.23966161       0.18795709      -1.55578437      -0.15535101       0.08488543       0.15174073 
H      -0.05548730      -1.01856232      -0.56854893       0.06494561      -0.22621024       0.22178660 
7
Properties=species:S:1:pos:R:3:momenta:R:3 =T pbc="F F F" energy=-4162.53021756678
O       2.42931059      -0.28477318      -1.38981412       0.62494398       0.62566309      -0.48569933 
H       2.93458243      -1.01110305      -0.88492230      -0.21108405      -0.34929249      -0.12923752 
H       1.51655816       0.19509603      -0.86612337       0.07222630      -0.15490222       0.06651773 
H       2.37688373      -0.38904838      -2.43065132      -0.23274017      -0.00806531      -0.20004853 
O       0.56708029       0.54513116      -0.17813698      -0.33237965       0.19415468       0.59259714 
H       0.05428569      -0.10647015       0.25217377       0.15203753      -0.07108049       0.16684087 
H       0.74921576       1.36443012       0.40703901      -0.07300394      -0.23647726      -0.01097034 
7
Properties=species:S:1:pos:R:3:momenta:R:3 =T pbc="F F F" energy=-4162.53021756678
O       1.52787243       0.39001101      -1.95568218      -0.46601636       0.24535164       0.14122582 
H       2.29817939       0.75214707      -2.30758812       0.10479670      -0.04220125      -0.12245609 
H       1.64297900       0.09394520      -0.71740432      -0.02370386       0.03245598       0.14486515 
H       0.93035493       1.15268199      -2.12072306       0.18801657      -0.27885587      -0.11696710 
O       1.47240741      -0.17124163       0.39662958       0.00537493      -0.01331951      -0.05926851 
H       0.55357327      -0.47873956       0.62996549       0.22497153       0.04461028       0.17259409 
H       2.14471344      -0.80703478       0.85202866      -0.03343952       0.01195873      -0.15999335 
7
Properties=species:S:1:pos:R:3:momenta:R:3 =T pbc="F F F" energy=-4162.53021756678
O       0.42147070      -0.21780770      -1.15132679       0.35557556      -0.31273554       0.90535102 
H      -0.10471521      -0.93377235      -0.89101260      -0.32275453       0.20188102       0.05438586 
H       1.49813603       0.08172031      -0.65113796      -0.06618073       0.21458950       0.10741989 
H      -0.13237767       0.52368023      -1.43646484      -0.21575050       0.10872916       0.10793195 
O       2.58578906       0.46232609      -0.38461745       0.28914649       0.11246116      -1.30310262 
H       3.06153252       0.86283082      -1.12427004       0.08299493      -0.15420702       0.11998428 
H       3.13643883      -0.23014805       0.07238759      -0.12303123      -0.17071829       0.00802961 
7
Properties=species:S:1:pos:R:3:momenta:R:3 =T pbc="F F F" energy=-4162.53021756678
O       1.17299657       0.53863422      -1.88052078      -0.27543787       0.83452969       0.94072260 
H       1.89742450       1.09233498      -2.27767942      -0.26839329       0.18460213      -0.06583086 
H       1.64735765      -0.07045367      -0.72603668      -0.19719181       0.09621207      -0.16683203 
H       0.85969405       0.01437655      -2.60155126      -0.11932198       0.02447674       0.00249328 
O       1.80663273      -0.32684441       0.33575546       0.58966190      -1.14659119      -0.62716496 
H       0.96438277      -0.35924628       0.93265732      -0.00237727      -0.10650425      -0.04534920 
H       2.52870686       0.14676821       0.78212057       0.27306031       0.11327481      -0.03803882 
7
Properties=species:S:1:pos:R:3:momenta:R:3 =T pbc="F F F" energy=-4162.53021756678
O       2.37204376       0.94664924      -0.55422215       0.42234495       0.08086383      -0.06363717 
H       2.86029087       1.06132302      -1.40421462       0.02591317       0.10828433       0.08286707 
H       1.52283442      -0.14119905      -0.74504455      -0.25192914       0.07241153      -0.06937359 
H       3.03775020       0.98951268       0.12895013       0.07060727       0.11985624       0.03865862 
O       0.61675820      -0.71811043      -1.01860926       0.01684116      -0.38633318       0.31025461 
H      -0.13402689      -0.09661086      -1.13657104      -0.14368501      -0.12034121      -0.10567593 
H       0.46512860      -1.25508652      -0.28814368      -0.14009241       0.12525846      -0.19309362 
7
Properties=species:S:1:pos:R:3:momenta:R:3 =T pbc="F F F" energy=-4162.53021756678
O       1.90365285      -0.61801008      -1.65608999      -0.23101111       0.14204735       0.48768291 
H       2.67988896      -1.20423583      -1.49132471       0.09259295       0.12311598       0.05070252 
H       1.58732416      -0.00958433      -0.76018246       0.14137693      -0.03457039      -0.09211952 
H       2.00964232      -0.02968103      -2.46158208       0.11031282       0.09854623      -0.34281428 
O       1.04647142       0.83488520       0.08960507       0.01819839      -0.17058854      -0.14290227 
H       0.69835517       0.28304326       0.82009059       0.04542807      -0.12020446      -0.08312865 
H       1.39065973       1.70352351       0.34724315      -0.17689805      -0.03834616       0.12257930 
7
Properties=species:S:1:pos:R:3:momenta:R:3 =T pbc="F F F" energy=-4162.53021756678
O       2.49752646       0.77754732      -0.43246984      -0.79592778      -0.09600523       0.10051004 
H       2.91764715       1.49667058      -0.91926250       0.17188532       0.10612632      -0.30700677 
H       1.36823218      -0.01072318      -0.71712570       0.11187509       0.17087715       0.39856228 
H       3.15630489       0.41750133       0.15986924      -0.13762225       0.17770335      -0.02225538 
O       0.46859835      -0.50469405      -1.09484073       0.70077289      -0.42454733      -0.13819130 
H       0.19359562      -1.32975919      -0.66036094      -0.21810625      -0.09123410      -0.20440754 
H       0.47612950      -0.71911046      -2.03065174       0.16712297       0.15707985       0.17278869 
7
Properties=species:S:1:pos:R:3:momenta:R:3 =T pbc="F F F" energy=-4162.53021756678
O       1.35350414      -0.63828497      -1.84526859       0.38395598       0.33008528      -0.16285379 
H       1.70285541      -0.51308474      -2.73891220      -0.08417328       0.03940808      -0.23481244 
H       1.69055845       0.07382542      -0.81654985      -0.16724534      -0.20112929      -0.04707600 
H       1.42243838      -1.54746752      -1.49741468      -0.05252812       0.20446064       0.06192926 
O       1.67074350       0.90719565       0.28742025       0.35351212       0.02810356       0.71566158 
H       1.39244549       0.33856590       1.03526750      -0.09082164      -0.43075741      -0.07916220 
H       0.98108485       1.56531707       0.33477377      -0.34269972       0.02982914      -0.25368642 
7
Properties=species:S:1:pos:R:3:momenta:R:3 =T pbc="F F F" energy=-4162.53021756678
O       1.78259807       1.30732928      -0.58030531      -0.03976802       0.30288244      -0.90634499 
H       1.97238738       1.49383308       0.36004792      -0.01461752       0.10855132       0.06234818 
H       1.55081944      -0.03627791      -0.80465181      -0.11871167      -0.12979243       0.11972973 
H       1.03361466       1.88383060      -0.67171948       0.13139375       0.06654516      -0.25055002 
O       1.25517000      -1.06961814      -0.98263315      -0.38601884      -0.38677177       1.08545884 
H       1.74677363      -1.86314023      -0.66556580       0.06460794      -0.07107578      -0.06659739 
H       0.67119090      -1.06588979      -1.82015567       0.36311435       0.10966106      -0.04404435 
7
Properties=species:S:1:pos:R:3:momenta:R:3 =T pbc="F F F" energy=-4162.53021756678
O       1.62388739       0.05244300      -2.00489305       0.20348159      -0.00998632      -0.18596412 
H       0.78180369      -0.41209245      -2.32966788      -0.06719605      -0.12207533       0.06392318 
H       1.58088278       0.07555522      -0.83417724      -0.07792892       0.36668276       0.01429837 
H       2.36271800      -0.49938990      -2.37035689       0.17428086      -0.25368972       0.03351199 
O       1.35594628       0.24317857       0.44186321       0.00434708      -0.07929280       0.32072729 
H       1.22835482      -0.52275975       1.00634189      -0.21536156       0.00578046      -0.30039319 
H       1.94056278       0.85188698       0.92726560      -0.02162301       0.09258095       0.05389648 
7
Properties=species:S:1:pos:R:3:momenta:R:3 =T pbc="F F F" energy=-4162.53021756678
O       2.66048608       0.18414995      -0.36488570       0.21375448       0.77208628       0.27479798 
H       2.98657869      -0.33465377       0.40296216       0.22747075      -0.08673887       0.05457802 
H       1.46272308       0.08098078      -0.81006719      -0.00368410      -0.23664406      -0.03440373 
H       3.41506511       0.22211060      -1.00263755       0.07866597       0.05546201      -0.10569904 
O       0.33803225       0.04068686      -1.17467965      -0.15710132      -0.33935153      -0.48145538 
H      -0.42702330       0.12496595      -0.59806585      -0.16452306      -0.00779773       0.25788731 
H       0.16041517       0.52329387      -1.96521504      -0.19458271      -0.15701610       0.03429483 
7
Properties=species:S:1:pos:R:3:momenta:R:3 =T pbc="F F F" energy=-4162.53021756678
O       2.58063177      -0.07421474      -0.18239609       0.23332599      -0.27234466      -0.00206803 
H       2.42104562      -0.31814441       0.70886553       0.38824244      -0.14713395       0.12932475 
H       1.43631877       0.02652963      -0.91210542      -0.25657979       0.25643044       0.14422643 
H       3.36445404      -0.60093055      -0.47893708      -0.05062660      -0.04823823      -0.42287777 
O       0.42264047       0.29955100      -1.38994724       0.09075678       0.11084113       0.10897490 
H      -0.23657414       0.59660981      -0.64993129      -0.03256208      -0.02575843       0.11831986 
H       0.53706024       0.90470565      -2.12066232      -0.37255673       0.12620370      -0.07590015 
7
Properties=species:S:1:pos:R:3:momenta:R:3 =T pbc="F F F" energy=-4162.53021756678
O       1.86206485      -0.73096843       0.10238814       0.55818841      -0.49646989       0.10622757 
H       1.10206026      -1.04864026       0.53344644       0.03035223      -0.05150800      -0.21950881 
H       1.57166429       0.19396606      -0.86861653       0.03072865       0.28141864      -0.07162585 
H       2.48388294      -0.39825079       0.83333578      -0.13972178      -0.02061939       0.17512054 
O       1.17008543       0.95397061      -1.65346000      -0.37796994       0.48004021       0.22477043 
H       0.21681089       0.75231853      -1.80850652      -0.16278436      -0.25945913      -0.01617553 
H       1.68953319       1.14642318      -2.48005107       0.06120679       0.06659755      -0.19880835 
7
Properties=species:S:1:pos:R:3:momenta:R:3 =T pbc="F F F" energy=-4162.53021756678
O       0.40155681       0.64738221      -1.14157325      -0.32190865      -0.02998743      -0.24668213 
H      -0.30851053      -0.02364027      -1.16225216       0.04002990      -0.35735036      -0.00774897 
H       1.34852870       0.18495436      -0.82203705      -0.27338084       0.17977918      -0.29280437 
H       0.41935613       1.24388879      -1.93306751      -0.08493277       0.27167447      -0.06981411 
O       2.59478863      -0.41529183      -0.32338667       0.46072520      -0.25329054       0.72409722 
H       3.38195274       0.23126712      -0.29275990       0.10426105       0.18121530       0.07419658 
H       2.79091997      -1.13490139      -0.94704599       0.07520612       0.00795938      -0.18124422 
7
Properties=species:S:1:pos:R:3:momenta:R:3 =T pbc="F F F" energy=-4162.53021756678
O       1.93742050      -0.54841656      -1.76727415       0.74525734      -0.08457700      -0.03775545 
H       1.16290847      -1.08421186      -2.06802996      -0.02338009       0.09520252       0.06055217 
H       1.61228082       0.27277642      -0.73740110       0.10490051      -0.02722169       0.03676799 
H       2.54833007      -1.13696664      -1.40754781      -0.20297253       0.26618217       0.00848371 
O       1.09781418       0.77052256       0.20291240      -0.67923325      -0.33478518       0.22027299 
H       0.09334965       1.04658164       0.14407668      -0.13909056      -0.03151262      -0.15576892 
H       1.59812694       1.56186131       0.48944773       0.19451858       0.11671179      -0.13255249 
7
Properties=species:S:1:pos:R:3:momenta:R:3 =T pbc="F F F" energy=-4162.53021756678
O       2.41468989       0.67958843      -0.04190408       0.06565946       0.05675985       0.72879456 
H       3.12219536       0.93227620      -0.67242650      -0.05164675       0.17877098      -0.02613406 
H       1.35647081       0.12701199      -0.92658369      -0.18266133       0.08578418      -0.24677985 
H       2.66770436       0.00954851       0.57804495       0.12425822      -0.32488293      -0.02341435 
O       0.55845975      -0.41650148      -1.43959510       0.24648006      -0.46695091      -0.35166306 
H      -0.05838602       0.11064537      -1.91786984      -0.13335031       0.11696284       0.04497215 
H       0.91242667      -1.16989173      -1.95581594      -0.06873935       0.35355599      -0.12577539 
7
Properties=species:S:1:pos:R:3:momenta:R:3 =T pbc="F F F" energy=-4162.53021756678
O       2.02153190      -0.15435446      -1.87346280      -0.93626927       0.78820140       0.05140378 
H       2.26962074      -1.04725090      -1.67764222      -0.22810261      -0.07567819       0.15832985 
H       1.47165416       0.11406401      -0.86773566      -0.20209952      -0.02530324      -0.07179663 
H       2.83348695       0.33868296      -2.07873393       0.26547811      -0.01613798       0.12046506 
O       0.97752214       0.41257556       0.29580277       1.29327295      -0.86451714       0.05828198 
H       0.22419218       1.05993171       0.33210061      -0.26967473       0.19177813      -0.20006542 
H       0.79030186      -0.37860641       0.92362737       0.07739506       0.00165702      -0.11661862 
7
Properties=species:S:1:pos:R:3:momenta:R:3 =T pbc="F F F" energy=-4162.53021756678
O       2.75122564       0.41446387      -0.92701014      -0.29778891      -0.72661754      -0.34663625 
H       3.22009318       0.35339590      -0.08583283       0.10627305       0.25631253      -0.20171619 
H       1.63665627       0.26792072      -0.75904695       0.31830268      -0.09107262      -0.11455594 
H       2.96952027       1.30305355      -1.30882164       0.07925220       0.04971816       0.18817135 
O       0.23946922      -0.18208297      -0.65007926      -0.25452281       0.14375935       0.68938421 
H      -0.01023777      -0.82435744      -1.39561007      -0.01752425       0.33066865      -0.05992755 
H      -0.09409888      -0.60305510       0.17187066       0.06600804       0.03723147      -0.15471963 
7
Properties=species:S:1:pos:R:3:momenta:R:3 =T pbc="F F F" energy=-4162.53021756678
O       0.72881682      -0.32289124       0.02839511      -0.61032373       0.31846641       0.45407303 
H      -0.10697947      -0.70195500      -0.22014448      -0.21135957      -0.02452027      -0.03071478 
H       1.51779250       0.11189909      -0.83250159       0.11534763      -0.19690865       0.16317096 
H       1.05992305      -1.10533736       0.54966396       0.12338003       0.11399485       0.13303221 
O       2.25231516       0.57044677      -1.59826331       0.37363772      -0.11085968      -0.46610468 
H       2.17909155       1.55768451      -1.42654351       0.23556472      -0.00506174       0.00471748 
H       3.22388767       0.39381425      -1.56253033      -0.02624680      -0.09511093      -0.25817422 
7
Properties=species:S:1:pos:R:3:momenta:R:3 =T pbc="F F F" energy=-4162.53021756678
O       0.65573123      -0.61964976      -0.36346105       0.24922660      -0.65357785       0.30581482 
H      -0.19181559      -0.73044336      -0.91249167       0.06765589      -0.07400904      -0.02935718 
H       1.45231897       0.16400176      -0.82824670      -0.16766475       0.17829750       0.05134849 
H       0.97290374      -1.50372694      -0.20493023       0.05373990      -0.22147853       0.04864661 
O       2.32858240       0.87457300      -1.18006566       0.10373491       1.00921571      -0.04653123 
H       2.39479727       1.79862548      -0.92561857      -0.08534157      -0.19179466      -0.03668408 
H       3.19501166       0.41070794      -1.03886157      -0.22135098      -0.04665313      -0.29323744 
7
Properties=species:S:1:pos:R:3:momenta:R:3 =T pbc="F F F" energy=-4162.53021756678
O       2.00965371      -0.70917275      -1.47665803      -0.01111874       0.67614222      -0.40955737 
H       2.50148862      -0.58124988      -2.28445503       0.10838714       0.16933684      -0.21149830 
H       1.62111687       0.25340644      -0.90678453      -0.05354357       0.01030543       0.01313026 
H       2.48497960      -1.40485035      -1.04899770       0.06708673      -0.13697564      -0.23569318 
O       0.99418892       0.93749040      -0.03191681       0.24445423      -0.65579444       0.74985311 
H       0.10177033       0.43706468       0.08044241      -0.18857325      -0.17945917       0.04064032 
H       0.80389588       1.85707867      -0.30511076      -0.16669254       0.11644475       0.05312517 
7
Properties=species:S:1:pos:R:3:momenta:R:3 =T pbc="F F F" energy=-4162.53021756678
O       0.37555634      -0.15652922      -0.32642538       0.44292671      -0.53683362       0.40760189 
H       0.42982117      -0.23506289       0.64671469      -0.02783767      -0.16812451       0.03458703 
H       1.44851129      -0.08883896      -0.85451834       0.04638824       0.03107820       0.15487485 
H      -0.12312563       0.62122868      -0.46779959      -0.12279932      -0.14014575      -0.00350458 
O       2.61206181       0.36026261      -1.21176808      -0.34820663       0.78639214      -0.30000451 
H       3.31265135      -0.36975759      -1.43075651       0.21095558      -0.04867390      -0.30838725 
H       2.70290845       1.02408228      -1.88843827      -0.20142692       0.07630744       0.01483258 
7
Properties=species:S:1:pos:R:3:momenta:R:3 =T pbc="F F F" energy=-4162.53021756678
O       1.60034145       0.60081017       0.31772513      -0.26010895       0.09083434       1.01248074 
H       0.72891238       0.94091736       0.62436357      -0.15497251       0.19901288      -0.13778188 
H       1.51828297       0.33001112      -0.91964997       0.19003627       0.00818839      -0.14714956 
H       2.20664696       1.23222673       0.67232449       0.10159143      -0.12065935      -0.06524743 
O       1.41069151      -0.37871265      -1.89034896      -0.10017517      -0.00204442      -0.68207481 
H       2.25480763      -0.80749805      -1.92039984       0.21269570       0.09427511      -0.09520582 
H       0.69047621      -1.03548160      -1.90495663       0.01093323      -0.26960695       0.11497876 
7
Properties=species:S:1:pos:R:3:momenta:R:3 =T pbc="F F F" energy=-4162.53021756678
O       1.24548715       0.19213946      -1.97387833      -0.42293370      -0.12032560      -0.48367124 
H       0.28483195       0.06946967      -2.18243684      -0.05026668      -0.04820685      -0.00030175 
H       1.47517464       0.05937300      -0.91749730       0.19360414       0.14098221       0.15189670 
H       1.66000288      -0.45133732      -2.50172144       0.01481627       0.03393393       0.13496857 
O       1.79028305       0.08138236       0.41476943      -0.04325977       0.07884294       0.21834405 
H       1.89346897       0.82045387       0.98704963       0.10812599      -0.00962506       0.12374328 
H       1.69301769      -0.65399133       0.95177819       0.19991375      -0.07560157      -0.14497961 
7
Properties=species:S:1:pos:R:3:momenta:R:3 =T pbc="F F F" energy=-4162.53021756678
O       1.78501534      -0.91978620      -0.18307992      -0.24886651      -0.64493157       0.28552767 
H       0.89666097      -1.31032659      -0.06974325      -0.01343105       0.03396594      -0.16585849 
H       1.52007182       0.05424882      -0.79447185       0.10264432       0.12642718       0.12542895 
H       2.24392645      -1.67885215      -0.58957600       0.30684859      -0.03322484       0.18192564 
O       1.21222963       1.16336001      -1.32854797      -0.18843441       0.32589014      -0.56804162 
H       1.44800608       1.86375768      -0.74652535       0.04760651       0.28240597       0.21769285 
H       1.50930416       1.39047572      -2.21613107      -0.00636745      -0.09053282      -0.07667500 
7
Properties=species:S:1:pos:R:3:momenta:R:3 =T pbc="F F F" energy=-4162.53021756678
O       0.58069520       0.93625720      -0.79390018       0.54776185       0.62019288      -0.70013187 
H      -0.31592211       0.60042491      -0.45902717       0.06564036      -0.36983121      -0.00953922 
H       1.49121268       0.02589670      -0.72219538      -0.04261059      -0.09032331       0.24462877 
H       0.37590352       1.17342391      -1.71712606      -0.03805154      -0.15192830       0.10673473 
O       2.43081006      -0.67626628      -0.74160501      -0.57283304       0.18422762       0.18488198 
H       2.54353477      -1.40467909      -0.07627705       0.02933876      -0.01826299       0.13725053 
H       3.29690111      -0.33633585      -1.06284064       0.01075421      -0.17407468       0.03617507 
7
Properties=species:S:1:pos:R:3:momenta:R:3 =T pbc="F F F" energy=-4162.53021756678
O       2.54195269       0.58578176      -0.71427697       0.04595976       0.36690550       0.21714984 
H       2.64948521       1.49579803      -1.02552973      -0.07839680       0.04265525       0.23562835 
H       1.21471070       0.30032864      -0.75849381       0.10639275       0.05861249      -0.04290398 
H       3.19766907       0.50667801       0.00606795      -0.23073030       0.17727015      -0.00022661 
O       0.44947469      -0.35918310      -0.84763190       0.38629180      -0.69360642      -0.29395019 
H       0.16881638      -0.90426948      -0.13487902      -0.06714230      -0.02586584      -0.08954648 
H       0.47962512      -0.80980173      -1.70555198      -0.16237491       0.07402887      -0.02615093 
7
Properties=species:S:1:pos:R:3:momenta:R:3 =T pbc="F F F" energy=-4162.53021756678
O       1.79343914      -0.30157241       0.34463225      -0.51088273      -0.24251814      -0.46269708 
H       1.87698366      -1.28033588       0.25573824      -0.13058209       0.03768399       0.12962125 
H       1.44074344       0.12613763      -0.60924835      -0.04401098       0.01091480      -0.00684199 
H       2.59762540       0.16380070       0.41814040      -0.14327384       0.13220607      -0.03574784 
O       1.18723372       0.50545056      -1.87169619       0.77243787       0.03289104       0.31317125 
H       0.25178030       0.66469875      -2.12911669       0.14418017       0.18370779      -0.18482582 
H       1.71386975       1.27505266      -2.10695966      -0.08786840      -0.15488555       0.24732023 
7
Properties=species:S:1:pos:R:3:momenta:R:3 =T pbc="F F F" energy=-4162.53021756678
O       1.12448084      -0.11432121       0.37524557      -0.14016581      -0.28107017      -0.37529021 
H       0.41258945      -0.73896797       0.53201388       0.22612043       0.06434854      -0.12329044 
H       1.41797495       0.07541576      -0.69683153       0.33829295       0.00308500       0.36396727 
H       1.87557648      -0.27097452       0.95749113       0.30198806      -0.10682217       0.00344425 
O       1.85804051       0.36787819      -1.92596878      -0.26888301       0.23767759       0.10272554 
H       2.22681191      -0.20779952      -2.59938373      -0.23027881       0.32094050       0.11768381 
H       1.91871045       1.30317645      -1.98921537      -0.22707382      -0.23815929      -0.08924023 
7
Properties=species:S:1:pos:R:3:momenta:R:3 =T pbc="F F F" energy=-4162.53021756678
O       0.38441819       0.43630827      -0.50638339      -0.17934676      -0.27086389       0.61129122 
H      -0.25089760      -0.10648985      -0.00771373      -0.05584974       0.15009606       0.43811869 
H       1.53203514       0.07443911      -0.63366732       0.02016851       0.19481720      -0.04128691 
H      -0.00863742       0.45456162      -1.37333245      -0.00353962      -0.36457661       0.04987969 
O       2.62225895      -0.20515068      -0.99772788      -0.02756972      -0.04292505      -1.24249489 
H       2.81015710      -0.10089720      -1.94230879       0.10292949       0.09493166      -0.08261726 
H       3.38560470       0.19476015      -0.57872906       0.14320785       0.23852064       0.26710946 
7
Properties=species:S:1:pos:R:3:momenta:R:3 =T pbc="F F F" energy=-4162.53021756678
O       0.38033271       0.17977963      -1.28413912       0.15141714       0.58765615      -0.15850693 
H      -0.28315600      -0.36220155      -0.77793549      -0.06841441      -0.08003368       0.05977726 
H       1.48271839       0.11208552      -0.71012807       0.07705377      -0.20206708      -0.14362275 
H       0.04992151       1.11763229      -1.44209121      -0.17257131      -0.16489964       0.06900583 
O       2.63144409       0.04977655      -0.29149120       0.27879683      -0.13345872       0.40317759 
H       3.00138455      -0.07543335       0.58215629      -0.29182663      -0.15453253      -0.05971379 
H       3.13645154      -0.25029137      -1.05260099       0.02554461       0.14733550      -0.17011720 
7
Properties=species:S:1:pos:R:3:momenta:R:3 =T pbc="F F F" energy=-4162.53021756678
O       2.24664943       0.93242692      -0.29111499       0.15609785       0.09554768      -0.57305757 
H       2.45728405       0.79320076       0.63245897      -0.21327624       0.22318431      -0.00352579 
H       1.54978137       0.01054158      -0.66338120      -0.24305473      -0.11987918       0.08663562 
H       1.69979154       1.74843221      -0.31187764       0.05357857      -0.38190779       0.26511086 
O       0.80911902      -0.69188469      -1.29739754       0.48283603       0.23998900       0.16072490 
H      -0.15367822      -0.57969191      -1.37780767      -0.36505966       0.11441132       0.03474618 
H       1.13590465      -1.60506195      -1.47552508       0.12887818      -0.17134533       0.02936580 
7
Properties=species:S:1:pos:R:3:momenta:R:3 =T pbc="F F F" energy=-4162.53021756678
O       2.58565101       0.59429949      -1.15373122       0.19671294      -0.76789148      -0.10934833 
H       2.50173657       1.52649766      -1.51559520       0.03482746       0.10994576      -0.06314110 
H       1.62447446       0.16289677      -0.79355907       0.03268073      -0.02557893       0.06040018 
H       3.29394918       0.39966865      -0.49801891      -0.26305613       0.16310543       0.18951673 
O       0.43916934      -0.42188606      -0.40047248       0.26516766       0.38710672      -0.30730692 
H       0.00018016       0.37998765      -0.12114600      -0.04141853       0.14112601       0.17629364 
H      -0.24004799      -1.02028805      -0.81236411      -0.22491413      -0.00781351       0.05358580 
7
Properties=species:S:1:pos:R:3:momenta:R:3 =T pbc="F F F" energy=-4162.53021756678
O       1.24030307       1.29641386      -0.75969880      -0.44196771      -0.36986203       0.55979393 
H       0.37853786       1.39165196      -0.26790290      -0.14041473       0.15214389       0.12666314 
H       1.67425827       0.12960205      -0.56244614      -0.03556411      -0.18427497      -0.00232980 
H       1.81702993       1.92514572      -0.33992458       0.26622829      -0.13361081       0.05204041 
O       1.73383182      -1.06345976      -0.83555200       0.42794581       0.24295227      -0.32763720 
H       2.08572480      -1.67550723      -0.18500011      -0.17629947      -0.04289905      -0.29858534 
H       2.02922243      -1.28303275      -1.73390885       0.10007192       0.33555070      -0.10994514 
7
Properties=species:S:1:pos:R:3:momenta:R:3 =T pbc="F F F" energy=-4162.53021756678
O       1.66137406       0.35020362       0.44240908      -0.33568151       0.03306144       0.68882047 
H       0.87577126       0.52375904       0.99678691       0.08963278       0.22520557       0.12916902 
H       1.50880912       0.13042257      -0.91109212       0.07020911       0.07024514      -0.40296256 
H       2.24209829      -0.18121747       0.94884938       0.02103552      -0.20312397      -0.13214857 
O       1.31231355      -0.10795239      -1.99440266       0.09195807      -0.00904396      -0.45006388 
H       2.01056265      -0.74251829      -2.20749980       0.00864816       0.04856165      -0.21955417 
H       1.35463113       0.60984959      -2.60280669       0.05419788      -0.16490586       0.38673967 
7
Properties=species:S:1:pos:R:3:momenta:R:3 =T pbc="F F F" energy=-4162.53021756678
O       0.35964933      -0.18209392      -0.52095656       0.64660104      -0.28646711       1.42430165 
H      -0.30976556      -0.01294449      -1.20352858      -0.11776893       0.14929352       0.03981706 
H       1.63982416       0.11725392      -0.81369180      -0.06185954      -0.00020565      -0.16813087 
H      -0.12089133       0.15746210       0.29848170      -0.15716621      -0.26230928       0.00105831 
O       2.66675452       0.36226960      -0.99233733      -0.69002375       0.35727557      -1.08725131 
H       3.01149319       1.25744683      -0.94240660       0.26139302      -0.00312467      -0.10757062 
H       2.93449855      -0.19365840      -1.72885934       0.11882437       0.04553762      -0.10222423 
7
Properties=species:S:1:pos:R:3:momenta:R:3 =T pbc="F F F" energy=-4162.53021756678
O       1.57945184      -0.99709654      -0.22598079       0.65918446       0.36344817      -0.03410731 
H       1.28734954      -1.57308093      -0.97638311      -0.37990303      -0.20068331      -0.18503318 
H       1.68457316      -0.04380189      -0.77506324       0.10430956       0.00043484       0.18251906 
H       0.92725125      -1.07458264       0.47957538      -0.11694156      -0.36491403       0.21906530 
O       1.45041891       1.20337560      -1.32140646      -0.10762956       0.21738040      -0.10381246 
H       1.15778868       1.94293410      -0.68596643      -0.05623821      -0.15672536       0.02117478 
H       2.04316975       1.65977783      -1.89103675      -0.10278167       0.14105929      -0.09980619 
7
Properties=species:S:1:pos:R:3:momenta:R:3 =T pbc="F F F" energy=-4162.53021756678
O       1.73031584       0.23724928       0.44187381      -0.70312270      -0.39756670       0.21425820 
H       1.27251193       1.03059535       0.62932959      -0.11508130      -0.12118450      -0.13210798 
H       1.50767309      -0.07693364      -0.60763697       0.14762761      -0.21645038      -0.02728250 
H       2.73524929       0.34811579       0.47198997       0.02443467       0.08734322       0.12493760 
O       1.24994696      -0.04076758      -1.95189229       0.57386747       0.35680052      -0.36985804 
H       0.39190543       0.05912593      -2.30607591      -0.01271509      -0.00198552       0.16406268 
H       1.98017115      -0.29415293      -2.62959875       0.08498934       0.29304336       0.02599004 
7
Properties=species:S:1:pos:R:3:momenta:R:3 =T pbc="F F F" energy=-4162.53021756678
O       0.63255418       0.62974232      -0.08633021       0.50882493       0.00668733       0.19294336 
H       0.51463750       0.14397235       0.74645212       0.12839073       0.30672987       0.14860909 
H       1.31559624       0.07585293      -0.91018927       0.10224434      -0.17165347       0.14385696 
H       0.84230337       1.51669942       0.18793874      -0.11367631       0.08789978       0.15566553 
O       2.30971163      -0.41794382      -1.51258244      -0.52747674       0.11110768      -0.41035679 
H       2.91039917      -1.20185838      -1.21597562       0.01768628      -0.13831995       0.01739606 
H       2.90766388       0.28897555      -1.83928767      -0.11599322      -0.20245125      -0.24811420 
7
Properties=species:S:1:pos:R:3:momenta:R:3 =T pbc="F F F" energy=-4162.53021756678
O       2.46017055       0.82879227      -0.39281387      -0.27882402       0.46580601       0.42199110 
H       3.33459597       0.51443964      -0.69763530       0.37038215      -0.14524406      -0.04443587 
H       1.55541712       0.14280929      -0.94728428      -0.01195751      -0.09374670      -0.11099417 
H       2.36185050       0.66515265       0.56983827       0.18089825       0.03926324      -0.01564952 
O       0.55313063      -0.58205986      -1.14718282      -0.26614820      -0.33510744       0.00688774 
H      -0.37078119      -0.27543648      -0.79519711      -0.07776706       0.15557304      -0.06107973 
H       0.48204260      -0.77779520      -2.09589890       0.08341639      -0.08654410      -0.19671956 
7
Properties=species:S:1:pos:R:3:momenta:R:3 =T pbc="F F F" energy=-4162.53021756678
O       2.53468948      -0.37472230      -1.20800899      -0.67793243       0.01966419      -0.22889896 
H       2.70718276      -0.28165694      -2.19415641       0.27633357       0.04391434       0.22082543 
H       1.44931709       0.00154702      -0.82873856      -0.03663624      -0.23469558       0.15593741 
H       2.76082763      -1.29753897      -0.90767167       0.00412172       0.08727454      -0.15624616 
O       0.43716078       0.60881736      -0.33725275       0.47821140       0.18097957      -0.16004016 
H       0.60758061       1.52144485      -0.60465431      -0.15591936      -0.05268931      -0.05508488 
H       0.49612676       0.52595439       0.65261075       0.11182133      -0.04444775       0.22350733 
7
Properties=species:S:1:pos:R:3:momenta:R:3 =T pbc="F F F" energy=-4162.53021756678
O       2.16705445       0.10624197      -1.82578912       0.19827684       0.02610197       1.00871585 
H       1.68198478      -0.62536810      -2.30100220       0.10580482       0.02835357       0.05986229 
H       1.67220712       0.30380168      -0.85281816       0.06378495      -0.07492812      -0.07362406 
H       3.04110631      -0.22907152      -1.53626083       0.06378200      -0.05026294       0.05331991 
O       0.83435156       0.13553812       0.25530713      -0.25835661      -0.00465260      -1.18923908 
H       1.23043291       0.55487092       0.99507233      -0.01089506      -0.02721491       0.26988649 
H      -0.07380572       0.34354044       0.21269495      -0.16239694       0.10260303      -0.12892139 
7
Properties=species:S:1:pos:R:3:momenta:R:3 =T pbc="F F F" energy=-4162.53021756678
O       0.54534070      -0.17202640      -0.06669465      -0.72102196      -0.83035510      -0.30642304 
H       0.49046373      -1.15245537       0.03854065      -0.00968735      -0.14342099       0.06149509 
H       1.53404057       0.07079272      -0.89293384       0.24651799      -0.03451598      -0.08005494 
H      -0.32850235       0.24743225      -0.27490051       0.36018473       0.36826178       0.12097667 
O       2.45452727       0.43007374      -1.47289787       0.16702653       0.42583748       0.28716145 
H       2.84025437       1.19246640      -1.03329315       0.09096286       0.06456530      -0.16944700 
H       3.04008090      -0.26865692      -1.81000530      -0.13398280       0.14962751       0.08629177 
7
Properties=species:S:1:pos:R:3:momenta:R:3 =T pbc="F F F" energy=-4162.53021756678
O       2.15040141      -0.24714559       0.19278452      -0.63625549       0.50108634      -0.78363848 
H       3.05080538       0.04191114       0.32788765      -0.03041158      -0.29049486      -0.06195847 
H       1.46197720       0.12957705      -0.78666853      -0.27804883       0.27319256       0.17713037 
H       1.73031379      -0.21005496       1.04623177       0.10236660       0.19898338       0.36750803 
O       0.83923115       0.43815923      -1.74161513       0.81335186      -0.73726133       0.25713533 
H       0.58339231      -0.16189328      -2.39996530       0.10750448       0.09044580      -0.10330384 
H       0.91230519       1.35399978      -2.01345066      -0.07850704      -0.03595189       0.14712705 
7
Properties=species:S:1:pos:R:3:momenta:R:3 =T pbc="F F F" energy=-4162.53021756678
O       2.04003023      -0.95344671      -0.45115077       0.27483155       0.51049982       0.37776876 
H       1.48731981      -1.72612824      -0.34276671      -0.04799086      -0.10542824       0.04482926 
H       1.57712674       0.09410929      -0.84404316       0.15817880      -0.02805934      -0.06462827 
H       2.78981236      -1.18924730      -0.93832563       0.17701954      -0.09728603      -0.18506293 
O       1.00046884       1.21095202      -1.09106132      -0.99210451      -0.10378216       0.01610115 
H       0.88385782       1.68252826      -0.20429442       0.18420827       0.03685267       0.04753524 
H       0.19332264       1.23692021      -1.60158451       0.24585722      -0.21279672      -0.23654320 
7
Properties=species:S:1:pos:R:3:momenta:R:3 =T pbc="F F F" energy=-4162.53021756678
O       0.53571133       0.81817181      -0.62945226       0.09303875       0.11385784       0.20778734 
H      -0.05005272       0.05672742      -0.59803865      -0.13677064       0.24193574      -0.16865687 
H       1.48534161       0.40186292      -0.93621825       0.08671991      -0.01972663      -0.09332167 
H       0.12781898       1.57739990      -1.14486694      -0.17424681      -0.19497589      -0.00211523 
O       2.46651931      -0.59479022      -0.89214733       0.01289062      -0.16568862       0.15043143 
H       2.92444964      -0.58065010      -0.03487622       0.10778352       0.15746647       0.15646507 
H       3.05127942      -0.81554541      -1.54417638       0.01058466      -0.13286891      -0.25059006 
7
Properties=species:S:1:pos:R:3:momenta:R:3 =T pbc="F F F" energy=-4162.53021756678
O       0.69978462      -0.10309148      -1.69058134      -0.34416847       0.14742059       0.46712837 
H       0.65397890       0.40040145      -2.48928009       0.18263562      -0.25077942      -0.14001491 
H       1.33579383       0.09746787      -0.67335597      -0.07224641       0.12577772      -0.03707941 
H      -0.19910890      -0.18774326      -1.34834646       0.14108550       0.04480907       0.03386064 
O       2.32969858       0.26594464       0.14694594       0.25211283       0.06293259      -0.37014124 
H       3.16622908       0.39513726      -0.30013004      -0.07817885      -0.13536537      -0.11137108 
H       2.14939071       0.89524010       0.90268898      -0.08124022       0.00520483       0.15761762 
7
Properties=species:S:1:pos:R:3:momenta:R:3 =T pbc="F F F" energy=-4162.53021756678
O       2.03428255      -0.18418508      -1.82095736      -0.32512667       0.14228513      -0.11384516 
H       1.37707026      -0.12586159      -2.57693226       0.15466152      -0.20819094       0.12329386 
H       1.51185874       0.18095016      -0.71706832      -0.06884920       0.16905330       0.10685484 
H       2.59929266      -0.98751119      -1.74837958      -0.08123983       0.04975016      -0.04132649 
O       0.97053860       0.48058684       0.25365423       0.72036803      -0.66277158       0.28324478 
H       0.33914565      -0.17430512       0.60305459      -0.32962728       0.25690333      -0.23967876 
H       1.67035288       0.58754471       0.90655674      -0.07018658       0.25297060      -0.11854307 
7
Properties=species:S:1:pos:R:3:momenta:R:3 =T pbc="F F F" energy=-4162.53021756678
O       1.67063334      -0.89386460       0.08186952       0.08380646      -0.28524985       0.66532544 
H       2.63533049      -1.00054832      -0.15165971       0.03254537      -0.01691444       0.17010608 
H       1.48699159      -0.01153795      -0.56628431      -0.03934859       0.20154090      -0.04556887 
H       1.10545115      -1.65183448      -0.16161377      -0.06717707       0.02250847       0.07970463 
O       1.35207946       1.14312401      -1.57569230       0.03666621       0.11556349      -0.65197788 
H       0.84028055       1.90418488      -1.31018556       0.08676948      -0.03299248      -0.26833065 
H       1.14568978       0.98879725      -2.50930728      -0.13326187      -0.00445609       0.05074124 
7
Properties=species:S:1:pos:R:3:momenta:R:3 =T pbc="F F F" energy=-4162.53021756678
O       1.70983298      -0.81079040       0.03266687      -0.14766701      -0.56683180      -0.10995921 
H       2.57526684      -0.46790673       0.22177652      -0.08526819      -0.11560256       0.28502478 
H       1.27733061      -0.01434434      -0.73071030       0.22491452       0.32084825       0.34709315 
H       1.17261732      -0.75546702       0.91268785      -0.14140857       0.24851746       0.07407184 
O       1.25006740       1.00737547      -1.59482422       0.03086059       0.47290961      -0.76830780 
H       1.93399083       1.61419198      -1.50777383      -0.03342430      -0.30000195       0.13562669 
H       1.25149816       0.68863586      -2.51042295       0.15199297      -0.05983901       0.03645055 
7
Properties=species:S:1:pos:R:3:momenta:R:3 =T pbc="F F F" energy=-4162.53021756678
O       1.95308744      -0.99198901      -0.36860465      -0.58828427       0.04407193       0.43925622 
H       2.48849791      -1.15675918      -1.18418279       0.02489003       0.01891317      -0.06830485 
H       1.47619807      -0.12794801      -0.69876438       0.22905568       0.14910947       0.05045895 
H       2.53140814      -0.73221903       0.34050207      -0.00745934      -0.02048471       0.01265266 
O       0.98586529       1.17530443      -1.14956981       0.70681530       0.03040142      -0.35069795 
H       0.28878502       1.80680995      -1.07766545      -0.14148363      -0.17245327      -0.18704937 
H       1.75829631       1.48584223      -1.69242973      -0.22353375      -0.04955801       0.10368433 
7
Properties=species:S:1:pos:R:3:momenta:R:3 =T pbc="F F F" energy=-4162.53021756678
O       1.67457943      -0.95924939      -1.30690241      -0.08012346       0.52050057      -0.16728244 
H       1.98230314      -1.91210736      -1.16703558      -0.13055298      -0.04747434      -0.11121052 
H       1.72759016       0.29065775      -0.74564014       0.16595025       0.14595687       0.14012314 
H       1.04664757      -0.99107651      -2.05977967      -0.05410106       0.06463229      -0.21135841 
O       1.39883613       1.21618953      -0.22541446      -0.14325701      -0.80519779       0.34374864 
H       0.73125921       1.70911145      -0.72298562       0.20914434       0.01384343      -0.09792392 
H       0.92118805       1.01056743       0.60736952       0.03293993       0.10773897       0.10390351 
7
Properties=species:S:1:pos:R:3:momenta:R:3 =T pbc="F F F" energy=-4162.53021756678
O       1.36761926      -1.06795498      -0.81480501      -0.28941003       0.04923996      -0.56967630 
H       0.66921708      -1.53443553      -0.31465658       0.18915498       0.08717282      -0.12266216 
H       1.45058870       0.09307572      -0.73074695       0.13408369       0.15092953       0.35993962 
H       2.14115053      -1.60620955      -0.93540468      -0.02971172      -0.17764864      -0.09034696 
O       1.64026662       1.30056694      -0.73031596       0.00651065      -0.07481030       0.72467890 
H       2.30807873       1.68536006      -1.26197759       0.22390285      -0.10265827      -0.02598049 
H       0.88004180       1.85549943      -0.64205874      -0.23453042       0.06777490      -0.27595262 
7
Properties=species:S:1:pos:R:3:momenta:R:3 =T pbc="F F F" energy=-4162.53021756678
O       0.48574783      -0.43991660      -1.17619308      -0.23018698      -0.21812812       0.19195760 
H       0.54875090      -1.33237678      -1.57082933      -0.22889137      -0.18769307      -0.05404092 
H       1.43342433      -0.05470954      -0.72961558       0.06833718      -0.01842595      -0.08495963 
H       0.07437728       0.16934921      -1.77578885       0.02713526       0.03955088      -0.16022242 
O       2.51529009       0.66206802      -0.36103980      -0.16565010       0.29336571       0.27395944 
H       2.86906338       1.58859446      -0.46107749       0.18163814      -0.07742013      -0.03501832 
H       2.63215184       0.28846278       0.52726679       0.34761786       0.16875066      -0.13167575 
7
Properties=species:S:1:pos:R:3:momenta:R:3 =T pbc="F F F" energy=-4162.53021756678
O       1.96560123       0.58973713      -1.85356675       0.42031962      -0.20830243       0.74372814 
H       2.68769782       1.08027806      -1.38407644      -0.05639032       0.15025968       0.26750892 
H       1.40828395       0.12418722      -0.96722329       0.01529384       0.10454935      -0.10073351 
H       1.48980116       1.09974834      -2.48640620       0.04218293       0.13693787       0.22703955 
O       1.04147780      -0.35332486       0.30366739      -0.87215993       0.21773988      -0.95972180 
H       1.61326848      -0.93222709       0.88500183       0.12413678      -0.12245694      -0.01390717 
H       0.26283165      -0.93901495       0.14370227       0.32661709      -0.27872742      -0.16391413 
7
Properties=species:S:1:pos:R:3:momenta:R:3 =T pbc="F F F" energy=-4162.53021756678
O       0.34564329       0.40359686      -0.81367726       0.92443378       0.31629522       0.64035661 
H      -0.11070568       1.25466079      -0.68026420      -0.12336495       0.07904196       0.20622088 
H       1.60581278       0.16101690      -0.84057426       0.20185272      -0.22382197      -0.01888132 
H      -0.15259050      -0.30602144      -0.45192633       0.15439560       0.20603957      -0.06875565 
O       2.66238657      -0.17115509      -0.71163071      -0.87915761       0.00282358      -0.73906703 
H       3.33408989       0.41566831      -1.10892229       0.05686864      -0.19007435      -0.00135110 
H       2.77018498      -1.02933314      -1.11762983      -0.33502818      -0.19030402      -0.01852240 
7
Properties=species:S:1:pos:R:3:momenta:R:3 =T pbc="F F F" energy=-4162.53021756678
O       1.32419154      -0.55184276      -1.76200448       0.22607194      -0.08480760       0.90160343 
H       0.60468755      -0.24501206      -2.36165626      -0.10783057      -0.30769569      -0.09324524 
H       1.36919171       0.11155150      -0.61784985       0.11565216      -0.05240553       0.07467911 
H       1.03901460      -1.49028607      -1.48263058       0.28940340      -0.09303207       0.04260542 
O       1.69903025       0.77980124       0.24029744      -0.62629502       0.43075362      -0.92868018 
H       1.58678258       1.56617810      -0.26211191      -0.04498230       0.09106031      -0.03368998 
H       2.60598828       0.62471890       0.46777752       0.14798038       0.01612696       0.03672744 
7
Properties=species:S:1:pos:R:3:momenta:R:3 =T pbc="F F F" energy=-4162.53021756678
O       0.25354035       0.21133481      -0.84592189       0.18763840      -0.69134903       0.26064958 
H      -0.13371165       0.42349018       0.03229914      -0.05200749      -0.02686997       0.11941256 
H       1.51656152       0.16638244      -0.74649549       0.03376214       0.14416734       0.05824026 
H      -0.28446588       0.59450252      -1.57474653       0.05376629       0.05363155      -0.38364264 
O       2.76862515       0.02270825      -0.73607194      -0.05564969       0.38643193      -0.20138714 
H       3.34137284       0.15429036       0.08406879      -0.00400188       0.08136081       0.24213701 
H       2.78267345      -0.86808975      -1.09472356      -0.16350777       0.05262737      -0.09540964 
7
Properties=species:S:1:pos:R:3:momenta:R:3 =T pbc="F F F" energy=-4162.53021756678
O       2.43803753       0.24118708      -1.51087032       0.63033991       0.58364809       0.19146528 
H       2.46270685       0.97532207      -2.16765763      -0.01603299      -0.07537548       0.03072354 
H       1.39973813       0.02478096      -0.77837165      -0.12729605      -0.06241942      -0.12857364 
H       2.55151264      -0.54540500      -2.08551649      -0.28688922      -0.28044316      -0.25876614 
O       0.57221424       0.00575867      -0.01556312      -0.32684785      -0.52688099      -0.17181537 
H       0.39647264      -0.92665781       0.14015066      -0.00947717       0.30860772       0.37097263 
H       0.60109505       0.73774373       0.70994157       0.13620338       0.05286325      -0.03400631 
7
Properties=species:S:1:pos:R:3:momenta:R:3 =T pbc="F F F" energy=-4162.53021756678
O       1.46783231      -1.00898210      -0.30040217      -0.03549140       0.44473809      -0.00193629 
H       2.24781215      -1.27920570       0.15933208       0.02731882      -0.09284723      -0.12213954 
H       1.48159626       0.13644196      -1.02160123       0.04875095      -0.11071877      -0.02960988 
H       0.93472650      -1.73625902      -0.65999711      -0.06459426      -0.13045312       0.16330244 
O       1.53293276       1.22248003      -1.23887635      -0.16950757       0.01209649      -0.13642330 
H       1.72016431       1.91447102      -0.47899516       0.06450030      -0.06851890       0.21572291 
H       1.17779914       1.76122019      -1.97631462       0.12902315      -0.05429655      -0.08891634 
7
Properties=species:S:1:pos:R:3:momenta:R:3 =T pbc="F F F" energy=-4162.53021756678
O       1.58290569      -0.53429695      -1.81002354      -0.16369612      -0.64759439      -0.57526376 
H       2.47356333      -0.84595056      -1.98796955       0.04221892       0.08656256       0.04660553 
H       1.55360319       0.10706885      -0.73632760       0.05183961       0.06255926       0.01791216 
H       0.95256947      -0.33967235      -2.51522501      -0.08585568      -0.37178231      -0.03806242 
O       1.45211482       0.74326338       0.28250211       0.16823493       0.79997543       0.74730250 
H       0.91250140       0.29150773       0.94377257      -0.02844342       0.21661069       0.00768457 
H       1.12615794       1.65563889       0.13156464       0.01570175      -0.14633125      -0.20617858 
7
Properties=species:S:1:pos:R:3:momenta:R:3 =T pbc="F F F" energy=-4162.53021756678
O       1.01899849      -0.31449292       0.30503256       0.27685624       1.34283405      -0.09709389 
H       0.03712324      -0.06643088       0.36031463      -0.12328418      -0.19811246       0.06646489 
H       1.51356447       0.09141626      -0.77383130      -0.10184619      -0.01518022       0.00882934 
H       1.54100223       0.17483603       0.96743432      -0.30786697      -0.11543716      -0.21364949 
O       1.98227987       0.52812896      -1.84205354       0.33465335      -1.02837063       0.15061581 
H       1.55545755       0.05507397      -2.56334060       0.01343300      -0.08400531       0.07642018 
H       2.90680399       0.53958103      -2.00398483      -0.09194525       0.09827173       0.00841317 
7
Properties=species:S:1:pos:R:3:momenta:R:3 =T pbc="F F F" energy=-4162.53021756678
O       1.47648673       0.78517649      -1.84650555      -0.58165280      -0.51696565       0.47491599 
H       1.45346617       0.55990092      -2.82550862       0.01823936       0.27769563       0.07092281 
H       1.34622716       0.11029309      -0.51285874       0.07505909      -0.03916848       0.19709099 
H       1.43201004       1.72455616      -1.80313731      -0.08389415       0.04545056       0.10721451 
O       1.53611699      -0.53322821       0.34090837       0.36812666       0.07498611      -0.70917850 
H       2.34699545      -1.04982124       0.20294786       0.00336229      -0.09594360      -0.17251713 
H       0.79549619      -1.15854537       0.42638975       0.20075954       0.25394543       0.03155133 
7
Properties=species:S:1:pos:R:3:momenta:R:3 =T pbc="F F F" energy=-4162.53021756678
O       2.68914081      -0.22569684      -0.87307205      -1.19739109      -0.03140874       0.09972539 
H       3.00650692      -0.38394226      -1.79688089       0.29574688       0.08879165       0.07066070 
H       1.61282162       0.18806858      -0.90921864       0.25127078       0.19482912       0.12456808 
H       3.39221688       0.20778550      -0.34008183      -0.09880450       0.03073842       0.05235904 
O       0.30079641       0.46969369      -0.67043843       0.82578323      -0.26679634      -0.38124073 
H      -0.39056904       0.01236224      -1.13941142      -0.09823514       0.05595256      -0.05393640 
H       0.11298195       0.28831487       0.27518651       0.02162984      -0.07210666       0.08786392 
7
Properties=species:S:1:pos:R:3:momenta:R:3 =T pbc="F F F" energy=-4162.53021756678
O       1.75514948       1.21737097      -0.33955460      -0.33874249      -0.22088197       1.03635094 
H       1.66338587       1.94035684      -0.95310345      -0.03755596       0.13803051       0.05612985 
H       1.58106531       0.08304028      -0.61736461      -0.02345822       0.23162797       0.14790716 
H       2.71600695       1.28479458      -0.11877777      -0.18317837      -0.27768558      -0.25141338 
O       1.19694899      -0.98190968      -1.14640746       0.41641596       0.30004150      -0.52210877 
H       1.58341388      -1.91031611      -1.09284848       0.14038935      -0.11016125      -0.31287061 
H       0.79066392      -0.94981009      -2.04172196       0.02612973      -0.06097119      -0.15399519 
7
Properties=species:S:1:pos:R:3:momenta:R:3 =T pbc="F F F" energy=-4162.53021756678
O       1.57228006      -0.25669904       0.37189060      -0.03740194      -0.13086642       0.17711418 
H       1.30178240      -1.16613098       0.35331285      -0.25378080      -0.11334887      -0.21004904 
H       1.55359650       0.28032395      -0.72498634       0.10459258       0.20316789      -0.11138176 
H       0.96486165       0.24991461       0.92301965       0.00346718       0.24738552       0.19590591 
O       1.45194767       0.52446842      -1.90144375       0.28316893      -0.17960824       0.09154649 
H       1.12883638      -0.30706735      -2.34925044      -0.04196208       0.07471299      -0.06655803 
H       2.24062149       0.87823039      -2.33403309      -0.05808388      -0.10144286      -0.07657775 
7
Properties=species:S:1:pos:R:3:momenta:R:3 =T pbc="F F F" energy=-4162.53021756678
O       1.65576690       1.28886948      -0.44259511       0.35770240      -0.55748348      -0.31443806 
H       2.34769574       1.69238766      -1.02874486      -0.23028018      -0.13337672      -0.23495999 
H       1.39444077       0.06406860      -0.70696939      -0.21215230      -0.13484135      -0.17958710 
H       1.86716597       1.44542221       0.49986837      -0.08650235       0.24606449      -0.03925168 
O       1.32672046      -1.03329517      -1.12549512      -0.04048101       0.55484472       0.90425336 
H       0.65663305      -1.38752752      -1.78525139       0.21384919       0.05339833      -0.00860542 
H       1.58626712      -1.68551976      -0.49917865      -0.00213575      -0.02860601      -0.12741111 
7
Properties=species:S:1:pos:R:3:momenta:R:3 =T pbc="F F F" energy=-4162.53021756678
O       0.97621419      -0.75309510      -1.38125745       0.45813692       0.02636973       0.00066889 
H       1.67732997      -1.42152796      -1.59796139      -0.18908587       0.14333074       0.14482563 
H       1.37322171       0.12267399      -0.51337883      -0.02358493      -0.08464495       0.00245755 
H       0.18738700      -1.31476240      -1.31362335      -0.12135111      -0.16198934       0.05453982 
O       2.04498027       0.98648465      -0.16434045      -0.29036693       0.02857230      -0.15831608 
H       1.77571243       1.62217437       0.49986064       0.10272499       0.14614736       0.10708992 
H       2.22419150       1.47239019      -0.95217167       0.06352693      -0.09778584      -0.15126571 
7
Properties=species:S:1:pos:R:3:momenta:R:3 =T pbc="F F F" energy=-4162.53021756678
O       1.79012003      -0.93450163      -0.13187655      -0.53849185      -0.20288080       0.11969152 
H       2.49514709      -1.47269582      -0.46951384       0.06547135       0.12376969       0.04435578 
H       1.71888612       0.02597036      -0.70056341       0.18418938      -0.23920996      -0.27548782 
H       0.93335574      -1.31762486      -0.24643550      -0.03327106       0.10193958      -0.21417736 
O       1.22875222       1.16244107      -1.38639730       0.21186432       0.00461375      -0.01791127 
H       0.53904946       1.54425197      -0.82292710       0.02210736       0.07271571       0.10136227 
H       1.58826235       1.78755091      -2.07152278       0.08813051       0.13905203       0.24216688 
7
Properties=species:S:1:pos:R:3:momenta:R:3 =T pbc="F F F" energy=-4162.53021756678
O       0.92290718      -0.95100408      -0.86087810      -1.03584024      -0.68825147      -0.14187949 
H       1.26682321      -1.45166799      -0.17597836      -0.01749006      -0.01978767      -0.08066119 
H       1.29839234       0.12686744      -0.75339144       0.20248152      -0.06363497       0.42109020 
H       1.14778318      -1.31830851      -1.73837332      -0.01277231       0.17295721       0.03044693 
O       2.06867093       1.16715794      -0.69390639       1.16420637       0.72132631      -0.23215192 
H       1.72883059       1.88594719      -1.24996792      -0.18301334      -0.08400214      -0.04663345 
H       2.26608475       1.51167538       0.18624608      -0.11757195      -0.03860727       0.04978891 
7
Properties=species:S:1:pos:R:3:momenta:R:3 =T pbc="F F F" energy=-4162.53021756678
O       0.63446455      -0.66412350      -0.40359770       0.62836933       0.20074815      -0.14759998 
H       0.63322521      -1.42969883       0.13643102      -0.17182997       0.28516966       0.08602716 
H       1.69318586       0.07768378      -0.95996763      -0.13899142      -0.06795096       0.07665162 
H      -0.24901187      -0.30750265      -0.38397032       0.02391175      -0.11156997      -0.15213818 
O       2.41607380       0.86743514      -1.15050589      -0.81567820       0.06984014       0.17971501 
H       2.44150751       1.10871227      -2.09600713       0.17215425      -0.15074926      -0.05586230 
H       2.25318889       1.50915099      -0.43875810       0.30206425      -0.22548775       0.01320666 
7
Properties=species:S:1:pos:R:3:momenta:R:3 =T pbc="F F F" energy=-4162.53021756678
O       2.22569237      -0.40962670      -1.57514462      -0.44613215      -0.58743872       0.37122198 
H       3.09340516      -0.07236911      -1.96569449      -0.01364153       0.16104535       0.06942481 
H       1.58450468       0.14192955      -0.90119738      -0.24184170      -0.25197314      -0.09822516 
H       2.53839183      -1.26891852      -1.17253323       0.36036209       0.06814309       0.01279708 
O       0.76517730       0.64401868       0.02960423       0.66432439       0.44394788      -0.02015606 
H      -0.01628118       0.10216927       0.04678275      -0.30547133      -0.05218660      -0.35508321 
H       0.51913806       1.56222652       0.11445486      -0.01759978       0.21846214       0.02002056 
7
Properties=species:S:1:pos:R:3:momenta:R:3 =T pbc="F F F" energy=-4162.53021756678
O       0.91052300       0.51773220       0.20200298       0.43031839       0.24981048       1.27839357 
H       1.11139697       0.21908182       1.14585354      -0.00614308      -0.02309104       0.11693707 
H       1.80076006       0.23702690      -0.61274486      -0.06606313       0.07200314      -0.04590345 
H       0.14281377       0.05940821      -0.00979599      -0.19830593      -0.09459788      -0.13698482 
O       2.08189781      -0.27246461      -1.75088833      -0.21182385      -0.24285783      -1.21888841 
H       3.00539300      -0.34224858      -1.82874070      -0.02750802      -0.00720503       0.19326203 
H       1.63417500       0.11915129      -2.51966810       0.07952561       0.04593817      -0.18681599 
7
Properties=species:S:1:pos:R:3:momenta:R:3 =T pbc="F F F" energy=-4162.53021756678
O       1.97090799      -1.00845464      -1.04318537      -0.74167876      -0.37384642       0.28028365 
H       1.65987712      -1.82627837      -0.56224879      -0.00400303       0.25004306      -0.25345018 
H       1.51331811       0.00922016      -0.73790120      -0.02788068      -0.04164945      -0.06637532 
H       2.94622854      -0.96260013      -1.04315216      -0.04624051      -0.06644351       0.05370377 
O       1.00872723       1.23259701      -0.49540046       1.15084767       0.07243710      -0.00874041 
H       1.64272661       1.90167722      -0.81671601      -0.12848007       0.10960033      -0.01092171 
H       0.13532144       1.50570076      -0.82855228      -0.20256462       0.04985888       0.00550019 
7
Properties=species:S:1:pos:R:3:momenta:R:3 =T pbc="F F F" energy=-4162.53021756678
O       0.45792762      -0.37139731      -1.30035603      -0.80416076       0.33307245       0.31820015 
H      -0.34010528       0.21241830      -1.11641305       0.09921080      -0.07912510       0.04673893 
H       1.40989853      -0.05248481      -0.73670952      -0.05161477       0.23840913      -0.19280397 
H       0.61621148      -0.40096589      -2.27874770       0.10629726      -0.27614730       0.15683973 
O       2.52779561       0.58319174      -0.21678608       0.70918676       0.14713836      -0.15899565 
H       3.26044951       0.96570862      -0.71050235      -0.09745117      -0.23233152       0.05816698 
H       2.85438862       0.09903023       0.51344687       0.03853187      -0.13101601      -0.22814617 
7
Properties=species:S:1:pos:R:3:momenta:R:3 =T pbc="F F F" energy=-4162.53021756678
O       2.40079261      -0.70152336      -0.83752320      -0.11689865      -0.48321205      -0.60825029 
H       3.28265547      -0.21427061      -0.78441607       0.22932763       0.04847011       0.08987105 
H       1.44273552      -0.05921977      -0.77517015       0.22701899       0.13717632       0.11454042 
H       2.34325007      -1.32243824      -1.57374909      -0.02981975      -0.23352144      -0.14261911 
O       0.59062343       0.90817624      -0.62278660      -0.45822354       0.52772426       0.73683883 
H      -0.14560530       0.65720646      -1.22144582       0.06538934      -0.02238121      -0.02933830 
H       0.78745079       1.84403535      -0.87618832       0.08320598       0.02574402      -0.16104260 
7
Properties=species:S:1:pos:R:3:momenta:R:3 =T pbc="F F F" energy=-4162.53021756678
O       1.94902605      -0.37514976       0.26366043       0.63998547      -0.10194891       0.15021329 
H       1.37116050      -1.16231987       0.41677725      -0.01366646      -0.19218259      -0.10698409 
H       1.57398481       0.09778641      -0.86989261      -0.09694781       0.22069034       0.40804882 
H       2.84121501      -0.74496226       0.32320152       0.01060029       0.00620756       0.18452181 
O       1.04124909       0.60025252      -1.80185308      -0.50966346       0.13873993      -0.67706381 
H       1.52021146       1.20502071      -2.39089462      -0.13046824      -0.35154406      -0.21692999 
H       0.42202295       1.21695136      -1.47400258       0.10016020       0.28003772       0.25819398 
7
Properties=species:S:1:pos:R:3:momenta:R:3 =T pbc="F F F" energy=-4162.53021756678
O       2.04572461      -0.27838647      -1.85679668      -0.23471562       0.52325548       0.34922768 
H       2.24443108      -1.23428798      -1.83760191      -0.19330039      -0.08189709       0.23914171 
H       1.32361348       0.34848700      -0.77192437      -0.11215384      -0.11785892       0.07573100 
H       2.47805482       0.12659205      -2.57995081      -0.14204844       0.18028623      -0.08832808 
O       0.90054563       0.54020719       0.29411709       0.81371536      -0.47344884      -0.55863543 
H       0.86351842      -0.30431021       0.76827813      -0.32432081      -0.02933599       0.07486961 
H       1.51742390       1.09320725       0.81504537       0.19282373      -0.00100088      -0.09200649 
7
Properties=species:S:1:pos:R:3:momenta:R:3 =T pbc="F F F" energy=-4162.53021756678
O       2.23485690      -0.87626346      -0.84165646      -0.09333722      -0.42582252      -0.00232496 
H       2.84861894      -0.71767445      -1.59916390      -0.29073765       0.03612843      -0.10031383 
H       1.54643104       0.06555127      -0.73441951      -0.09711423       0.01890381      -0.05679712 
H       2.75745300      -0.96248931      -0.01626032      -0.29573873       0.15669999      -0.15187571 
O       0.76393194       1.09817459      -0.68783688       0.80767803       0.11505791       0.69716472 
H       0.51299725       1.38688156      -1.53642547      -0.16109953       0.17709417      -0.05643279 
H      -0.07203501       0.89086491      -0.24661740       0.13034933      -0.07806179      -0.32942031 
7
Properties=species:S:1:pos:R:3:momenta:R:3 =T pbc="F F F" energy=-4162.53021756678
O       0.79137800       1.01440535      -1.08149675       0.23051988      -1.43249827       0.02026273 
H       1.37170224       1.70259152      -1.49399456       0.02747566       0.05832630      -0.15921694 
H       1.43807746      -0.01036368      -0.82243321      -0.01173147       0.10080279       0.19083195 
H      -0.01829895       0.82287344      -1.50956703       0.46665993      -0.00666554      -0.01910467 
O       2.20000274      -0.79857840      -0.46664529      -0.62386810       1.28610600       0.08057976 
H       3.06682360      -0.38880937      -0.22471760      -0.17378064      -0.03826275       0.12030244 
H       1.85274244      -1.36658976       0.21381836       0.08472475       0.03219146      -0.23365527 
7
Properties=species:S:1:pos:R:3:momenta:R:3 =T pbc="F F F" energy=-4162.53021756678
O       2.51949531      -0.58990243      -0.62289402      -0.77240770      -0.61227538      -0.26812558 
H       3.30488162      -0.08317142      -0.41322473      -0.02201602      -0.02177048      -0.22600819 
H       1.58895222       0.08585069      -0.76414803       0.01870144       0.15443989       0.15166899 
H       2.36807229      -1.05357679       0.21853102       0.27903646       0.37575899       0.11491123 
O       0.50076541       0.80305103      -0.98329233       0.44985762      -0.27356292       0.40670756 
H      -0.11941771       0.50572114      -1.66514831      -0.08865531       0.12127419      -0.03417830 
H       0.11017466       1.34738935      -0.29162336       0.13548352       0.25613572      -0.14497572 
7
Properties=species:S:1:pos:R:3:momenta:R:3 =T pbc="F F F" energy=-4162.53021756678
O       0.70879781      -0.67461691      -0.24146940      -0.59468852      -0.96660710      -0.62603994 
H       1.22040297      -0.98796031       0.56505764      -0.12546897      -0.14218205      -0.10330368 
H       1.46817923       0.12883360      -0.96374461       0.08493317       0.08265813      -0.01507328 
H       0.41902774      -1.45103467      -0.67104877      -0.09080190      -0.23458618      -0.16732222 
O       2.27841067       0.91223957      -1.28182597       0.30838626       1.40898867       0.85114713 
H       2.58877343       0.95026507      -2.19448582       0.37193353       0.00275411      -0.08750464 
H       2.08088555       1.77365639      -0.96703931       0.04570643      -0.15102559       0.14809663 
7
Properties=species:S:1:pos:R:3:momenta:R:3 =T pbc="F F F" energy=-4162.53021756678
O       2.02699758      -0.92503945      -0.93571164      -0.31698446      -0.41037558       0.87278101 
H       3.02997931      -1.11188703      -0.77362687       0.08881535       0.33653573       0.01519096 
H       1.60911467       0.01206565      -0.75431272       0.08508523      -0.19688379       0.22915767 
H       1.79184632      -1.20484752      -1.81615894      -0.07701945       0.05802880      -0.09616559 
O       0.95010247       1.13524768      -0.60786696      -0.22201705       0.49723214      -0.74724089 
H       0.57488390       1.12499103       0.29860141       0.20309319       0.02479603      -0.10131199 
H       0.93188601       2.02856046      -0.86382798       0.23902718      -0.30933334      -0.17241118 
7
Properties=species:S:1:pos:R:3:momenta:R:3 =T pbc="F F F" energy=-4162.53021756678
O       2.48715783       0.13423865      -1.50205237       0.65774089      -0.01909382       0.12056331 
H       2.77089089       1.09812821      -1.65315430      -0.13171415       0.11479581       0.05164390 
H       1.49780311       0.07603125      -1.03973739       0.06324836       0.02012176      -0.21769261 
H       2.52322528      -0.47878746      -2.27405781       0.13115930      -0.15376076       0.14340631 
O       0.54431386       0.07462599      -0.02964767      -0.16450674      -0.03852886      -0.08772770 
H      -0.33970643       0.44380457       0.00878441      -0.29360737      -0.23519039      -0.08205546 
H       0.62250943      -0.26896852       0.86030319      -0.26232028       0.31165626       0.07186226 
7
Properties=species:S:1:pos:R:3:momenta:R:3 =T pbc="F F F" energy=-4162.53021756678
O       2.48639497      -0.67338216      -0.82018454      -0.75377772      -0.62723979      -0.40265872 
H       2.57483117      -1.23914996      -1.56936472      -0.01914879       0.08551892      -0.06530458 
H       1.45313154       0.22839913      -0.69723130      -0.04763872       0.19927267      -0.11858411 
H       2.71073482      -1.07627820      -0.00158481       0.06716259      -0.14844012      -0.07666748 
O       0.52957739       0.88719319      -0.73308286       0.57858184       0.89011063       0.56204159 
H       0.27230581       1.40377436       0.03672119      -0.02740412      -0.37977030       0.10176000 
H       0.30972453       1.47495352      -1.52408454       0.20222491      -0.01945201      -0.00058670 
7
Properties=species:S:1:pos:R:3:momenta:R:3 =T pbc="F F F" energy=-4162.53021756678
O       1.24209892       0.20628993       0.46127761       0.45364981       0.31665114      -0.85676854 
H       0.29993989      -0.11126882       0.48513090       0.01045672      -0.23709278       0.21434203 
H       1.59846662       0.10555859      -0.58270810      -0.15096318      -0.10221618      -0.14207631 
H       1.81012281      -0.16427046       1.12645603       0.10923874       0.09140392      -0.04737349 
O       1.77728997       0.07437691      -1.99898744      -0.38474682      -0.12341589       0.73531985 
H       2.58082491       0.14312518      -2.52636001      -0.00913776       0.06156346      -0.04479981 
H       0.97714647      -0.24258256      -2.50499317      -0.02849750      -0.00689367       0.14135627 
7
Properties=species:S:1:pos:R:3:momenta:R:3 =T pbc="F F F" energy=-4162.53021756678
O       1.36553391      -0.82861016      -1.57937632       0.64152522      -0.40696058       0.57172154 
H       2.01266661      -1.42444728      -1.26838740      -0.17245166       0.04513238      -0.06540427 
H       1.51457833       0.34776312      -0.80283290      -0.03521668       0.14711190       0.01195094 
H       0.59504617      -1.30033494      -1.89698199      -0.09819600      -0.27268034      -0.11945438 
O       1.63549202       1.04237728       0.02544026      -0.42769035       0.47995886      -0.20757282
[truncated: 420,051 more chars]
