# Supplementary material for: Pure non-local machine-learned density functional theory for electron correlation
Source: Nat Commun. 2021 Jan 12;12:344. doi: 10.1038/s41467-020-20471-y (PMC7804195; doi:10.1038/s41467-020-20471-y)
Supplement: Supplementary file 4 — Supplementary Data 1 [file 41467_2020_20471_MOESM4_ESM.zip › SI/README.txt]

This file contains all reference data used in the paper 'Pure, non-local, machine-learned density functional theory for electron correlation' by Johannes T. Margraf and Karsten Reuter

Configurations are sampled for MD runs at 350 K, unless otherwise noted.

MP2 Reference Data for Fig. 2

ch4_mp2.xyz     
ch3ch3_mp2.xyz
ch3ch2ch3_mp2.xyz     
ch3ch2ch2ch3_mp2.xyz  

h2o_mp2.xyz        
h2o_2_mp2.xyz  
h2o_3_mp2.xyz  
h2o_4_mp2.xyz  

h3o_mp2.xyz        
h3o_h2o_mp2.xyz   
h3o_h2o_2_mp2.xyz  
h3o_h2o_3_mp2.xyz


MP2 Reference Data for Fig. 3

h2o_8_mp2.xyz
octane_mp2.xyz


CCSD(T) Reference Data for Fig. 4 and Fig. S3

h3o_h2o_ccsdt_300K.xyz  
h3o_h2o_ccsdt.xyz  


Final ML based RSM ensemble for Fig. 4:

ML_ensemble.xyz (note that this file contains duplicate configurations, as a result of sampling-with-replacement in the RSM algorithm)
